# Supplementary material for: Hypothetical Outcome Plots Outperform Error Bars and Violin Plots for Inferences about Reliability of Variable Ordering
Source: PLoS One. 2015 Nov 16;10(11):e0142444. doi: 10.1371/journal.pone.0142444 (PMC4646698; doi:10.1371/journal.pone.0142444)
Supplement: S4 File — All experiment interface and visualization stimuli code is available as a zipped file. (ZIP) [file pone.0142444.s004.zip]

Archive with 283 entries (278 files):
- experiment_code/
- experiment_code/back.png
- experiment_code/d3.v3.min.js
- experiment_code/data/
- experiment_code/data/one/
- experiment_code/data/one/1.csv
- experiment_code/data/one/1.js
- experiment_code/data/one/10.csv
- experiment_code/data/one/10.js
- experiment_code/data/one/11.csv
- experiment_code/data/one/11.js
- experiment_code/data/one/12.csv
- experiment_code/data/one/12.js
- experiment_code/data/one/13.csv
- experiment_code/data/one/13.js
- experiment_code/data/one/14.csv
- experiment_code/data/one/14.js
- experiment_code/data/one/15.csv
- experiment_code/data/one/15.js
- experiment_code/data/one/16.csv
- experiment_code/data/one/16.js
- experiment_code/data/one/17.csv
- experiment_code/data/one/17.js
- experiment_code/data/one/18.csv
- experiment_code/data/one/18.js
- experiment_code/data/one/19.csv
- experiment_code/data/one/19.js
- experiment_code/data/one/2.csv
- experiment_code/data/one/2.js
- experiment_code/data/one/20.csv
- experiment_code/data/one/20.js
- experiment_code/data/one/21.csv
- experiment_code/data/one/21.js
- experiment_code/data/one/22.csv
- experiment_code/data/one/22.js
- experiment_code/data/one/23.csv
- experiment_code/data/one/23.js
- experiment_code/data/one/24.csv
- experiment_code/data/one/24.js
- experiment_code/data/one/25.csv
- experiment_code/data/one/25.js
- experiment_code/data/one/26.csv
- experiment_code/data/one/26.js
- experiment_code/data/one/27.csv
- experiment_code/data/one/27.js
- experiment_code/data/one/28.csv
- experiment_code/data/one/28.js
- experiment_code/data/one/29.csv
- experiment_code/data/one/29.js
- experiment_code/data/one/3.csv
- experiment_code/data/one/3.js
- experiment_code/data/one/30.csv
- experiment_code/data/one/30.js
- experiment_code/data/one/31.csv
- experiment_code/data/one/31.js
- experiment_code/data/one/32.csv
- experiment_code/data/one/32.js
- experiment_code/data/one/33.csv
- experiment_code/data/one/33.js
- experiment_code/data/one/34.csv
- experiment_code/data/one/34.js
- experiment_code/data/one/35.csv
- experiment_code/data/one/35.js
- experiment_code/data/one/36.csv
- experiment_code/data/one/36.js
- experiment_code/data/one/37.csv
- experiment_code/data/one/37.js
- experiment_code/data/one/38.csv
- experiment_code/data/one/38.js
- experiment_code/data/one/39.csv
- experiment_code/data/one/39.js
- experiment_code/data/one/4.csv
- experiment_code/data/one/4.js
- experiment_code/data/one/40.csv
- experiment_code/data/one/40.js
- experiment_code/data/one/41.csv
- experiment_code/data/one/41.js
- experiment_code/data/one/42.csv
- experiment_code/data/one/42.js
- experiment_code/data/one/43.csv
- experiment_code/data/one/43.js
- experiment_code/data/one/44.csv
- experiment_code/data/one/44.js
- experiment_code/data/one/45.csv
- experiment_code/data/one/45.js
- experiment_code/data/one/46.csv
- experiment_code/data/one/46.js
- experiment_code/data/one/47.csv
- experiment_code/data/one/47.js
- experiment_code/data/one/48.csv
- experiment_code/data/one/48.js
- experiment_code/data/one/49.csv
- experiment_code/data/one/49.js
- experiment_code/data/one/5.csv
- experiment_code/data/one/5.js
- experiment_code/data/one/50.csv
- experiment_code/data/one/50.js
- experiment_code/data/one/51.csv
- experiment_code/data/one/51.js
- experiment_code/data/one/52.csv
- experiment_code/data/one/52.js
- experiment_code/data/one/53.csv
- experiment_code/data/one/53.js
- experiment_code/data/one/54.csv
- experiment_code/data/one/54.js
- experiment_code/data/one/55.csv
- experiment_code/data/one/55.js
- experiment_code/data/one/56.csv
- experiment_code/data/one/56.js
- experiment_code/data/one/57.csv
- experiment_code/data/one/57.js
- experiment_code/data/one/58.csv
- experiment_code/data/one/58.js
- experiment_code/data/one/59.csv
- experiment_code/data/one/59.js
- experiment_code/data/one/6.csv
- experiment_code/data/one/6.js
- experiment_code/data/one/60.csv
- experiment_code/data/one/60.js
- experiment_code/data/one/61.csv
- experiment_code/data/one/61.js
- experiment_code/data/one/62.csv
- experiment_code/data/one/62.js
- experiment_code/data/one/63.csv
- experiment_code/data/one/63.js
- experiment_code/data/one/64.csv
- experiment_code/data/one/64.js
- experiment_code/data/one/65.csv
- experiment_code/data/one/65.js
- experiment_code/data/one/66.csv
- experiment_code/data/one/66.js
- experiment_code/data/one/67.csv
- experiment_code/data/one/67.js
- experiment_code/data/one/68.csv
- experiment_code/data/one/68.js
- experiment_code/data/one/69.csv
- experiment_code/data/one/69.js
- experiment_code/data/one/7.csv
- experiment_code/data/one/7.js
- experiment_code/data/one/70.csv
- experiment_code/data/one/70.js
- experiment_code/data/one/71.csv
- experiment_code/data/one/71.js
- experiment_code/data/one/72.csv
- experiment_code/data/one/72.js
- experiment_code/data/one/73.csv
- experiment_code/data/one/73.js
- experiment_code/data/one/74.csv
- experiment_code/data/one/74.js
- experiment_code/data/one/75.csv
- experiment_code/data/one/75.js
- experiment_code/data/one/76.csv
- experiment_code/data/one/76.js
- experiment_code/data/one/77.csv
- experiment_code/data/one/77.js
- experiment_code/data/one/78.csv
- experiment_code/data/one/78.js
- experiment_code/data/one/79.csv
- experiment_code/data/one/79.js
- experiment_code/data/one/8.csv
- experiment_code/data/one/8.js
- experiment_code/data/one/80.csv
- experiment_code/data/one/80.js
- experiment_code/data/one/81.csv
- experiment_code/data/one/81.js
- experiment_code/data/one/82.csv
- experiment_code/data/one/82.js
- experiment_code/data/one/83.csv
- experiment_code/data/one/83.js
- experiment_code/data/one/84.csv
- experiment_code/data/one/84.js
- experiment_code/data/one/85.csv
- experiment_code/data/one/85.js
- experiment_code/data/one/86.csv
- experiment_code/data/one/86.js
- experiment_code/data/one/87.csv
- experiment_code/data/one/87.js
- experiment_code/data/one/88.csv
- experiment_code/data/one/88.js
- experiment_code/data/one/89.csv
- experiment_code/data/one/89.js
- experiment_code/data/one/9.csv
- experiment_code/data/one/9.js
- experiment_code/data/one/90.csv
- experiment_code/data/one/90.js
- experiment_code/data/one/91.csv
- experiment_code/data/one/91.js
- experiment_code/data/one/92.csv
- experiment_code/data/one/92.js
- experiment_code/data/one/93.csv
- experiment_code/data/one/93.js
- experiment_code/data/one/94.csv
- experiment_code/data/one/94.js
- experiment_code/data/one/95.csv
- experiment_code/data/one/95.js
- experiment_code/data/one/96.csv
- experiment_code/data/one/96.js
- experiment_code/data/one/createJS.pl
- experiment_code/data/one/parameters.csv
- experiment_code/data/one/parameters.js
- experiment_code/data/three/
- experiment_code/data/three/createJS.pl
- experiment_code/data/three/vals.csv
- experiment_code/data/three/vals.js
- experiment_code/data/two/
- experiment_code/data/two/1.csv
- experiment_code/data/two/1.js
- experiment_code/data/two/10.csv
- experiment_code/data/two/10.js
- experiment_code/data/two/11.csv
- experiment_code/data/two/11.js
- experiment_code/data/two/12.csv
- experiment_code/data/two/12.js
- experiment_code/data/two/13.csv
- experiment_code/data/two/13.js
- experiment_code/data/two/14.csv
- experiment_code/data/two/14.js
- experiment_code/data/two/15.csv
- experiment_code/data/two/15.js
- experiment_code/data/two/16.csv
- experiment_code/data/two/16.js
- experiment_code/data/two/17.csv
- experiment_code/data/two/17.js
- experiment_code/data/two/18.csv
- experiment_code/data/two/18.js
- experiment_code/data/two/19.csv
- experiment_code/data/two/19.js
- experiment_code/data/two/2.csv
- experiment_code/data/two/2.js
- experiment_code/data/two/20.csv
- experiment_code/data/two/20.js
- experiment_code/data/two/21.csv
- experiment_code/data/two/21.js
- experiment_code/data/two/22.csv
- experiment_code/data/two/22.js
- experiment_code/data/two/23.csv
- experiment_code/data/two/23.js
- experiment_code/data/two/24.csv
- experiment_code/data/two/24.js
- experiment_code/data/two/3.csv
- experiment_code/data/two/3.js
- experiment_code/data/two/4.csv
- experiment_code/data/two/4.js
- experiment_code/data/two/5.csv
- experiment_code/data/two/5.js
- experiment_code/data/two/6.csv
- experiment_code/data/two/6.js
- experiment_code/data/two/7.csv
- experiment_code/data/two/7.js
- experiment_code/data/two/8.csv
- experiment_code/data/two/8.js
- experiment_code/data/two/9.csv
- experiment_code/data/two/9.js
- experiment_code/data/two/createJS.pl
- experiment_code/data/two/parameters.csv
- experiment_code/data/two/parameters.js
- experiment_code/dot_chops_one.php
- experiment_code/dot_chops_three.php
- experiment_code/dot_chops_two.php
- experiment_code/dot_one_eb.php
- experiment_code/dot_three_eb.php
- experiment_code/dot_two_eb.php
- experiment_code/final.php
- experiment_code/forward.png
- experiment_code/index.php
- experiment_code/interval.js
- experiment_code/jquery.min.js
- experiment_code/pause.png
- experiment_code/play.png
- experiment_code/plotMore.js
- experiment_code/plotMore2.js
- experiment_code/plotMore3.js
- experiment_code/question_one.php
- experiment_code/question_three.php
- experiment_code/question_two.php
- experiment_code/README.txt
- experiment_code/start.php
- experiment_code/style.css
- experiment_code/three_start.php
- experiment_code/two_start.php
- experiment_code/violin_one.php
- experiment_code/violin_three.php
- experiment_code/violin_two.php
