# Supplementary material for: Hypothetical Outcome Plots Outperform Error Bars and Violin Plots for Inferences about Reliability of Variable Ordering
Source: PLoS One. 2015 Nov 16;10(11):e0142444. doi: 10.1371/journal.pone.0142444 (PMC4646698; doi:10.1371/journal.pone.0142444)
Supplement: S4 File — All experiment interface and visualization stimuli code is available as a zipped file. (ZIP) [file pone.0142444.s004.zip › experiment_code/data/one/1.csv]

	sample_num	task1	task2	task3	task4
1	1	132.241320841937	339.034674935469	541.263356772188	690.812169235068
2	2	131.717737046306	346.01619500088	520.317196607645	687.817664934083
3	3	129.933612821299	345.421652607327	542.53652863987	679.813718685934
4	4	128.598134292407	341.98708656016	538.189992374777	663.570348687013
5	5	129.156471935928	341.82647976602	539.378722877197	662.032925950262
6	6	127.76109066026	344.668693435778	495.860830965634	672.24280796289
7	7	134.44517452873	344.444422523013	505.12641818402	666.685130823365
8	8	127.030512953332	344.029401302934	556.329573029744	676.357625938918
9	9	133.198382009208	344.396314157924	525.349955029881	685.632953789529
10	10	133.635025977191	350.010537779359	539.149673407784	674.981282324876
11	11	129.34228316891	337.748276953127	515.293360738488	652.347991402984
12	12	131.963704247749	342.680660890862	526.63346874459	668.798575443345
13	13	131.552859344806	339.587385018627	530.561222498012	672.039269475614
14	14	131.762471439438	345.608258954296	514.300534001327	670.843095637064
15	15	120.385100469874	335.599782700448	536.020500979501	665.595470307078
16	16	127.491003133162	341.669488253426	518.883281894642	674.38428071202
17	17	134.770149961461	342.043489028108	520.23170612396	660.843919164674
18	18	126.60469690269	346.828565286711	521.818848071254	691.34628156359
19	19	131.132198897339	344.933965780472	517.852130257484	668.458180872737
20	20	134.229837593548	337.370060080114	513.45536135442	665.577414096319
21	21	132.396087333884	348.975509503959	543.032064242509	699.852297742883
22	22	132.539965606072	345.055556505134	527.421307775817	682.583448221301
23	23	134.996392575326	345.541078042012	562.152266585208	641.871154857633
24	24	128.320892415819	343.942022591466	493.169193629864	686.109782392323
25	25	133.28800525496	340.896782840836	540.909245555027	678.481445579239
26	26	130.653927029524	344.266532269054	514.388785327752	660.896331935287
27	27	136.2407049274	339.628137431016	531.265281317291	660.890631529518
28	28	133.502298067477	345.884419635356	525.666867203405	675.80722450625
29	29	131.378445012049	348.201173929867	515.906063694035	690.509623165777
30	30	133.077783573194	345.246005703345	534.217460611664	658.662046604989
31	31	129.6165024108	348.346567067661	534.552194638833	660.389753106994
32	32	131.148565102123	343.027973746895	474.044849830496	689.029619842099
33	33	129.162892204388	342.589395392754	540.858748751215	683.670386138883
34	34	128.61290859917	341.69368425152	590.821385571536	644.906726283519
35	35	130.465123690366	342.637203402141	529.946315355207	702.887681323522
36	36	129.7423206938	349.057293596463	497.883891895719	706.641035712359
37	37	136.080079968274	344.803543435115	554.132542153504	671.780398842998
38	38	130.351959987667	344.279543654516	504.350984368872	651.696094563477
39	39	133.354718331834	344.719401321094	541.698544183896	643.145942954863
40	40	134.124690672025	345.94682460973	504.330349770351	655.294973567065
41	41	128.72292876473	342.081432982515	530.513538102573	703.576497871226
42	42	134.11260857522	344.85960228832	545.502415981809	700.25632391001
43	43	135.896340458877	344.771282585612	544.321873554657	687.01564115283
44	44	135.942190903329	345.646143107814	512.886801604637	685.977166970022
45	45	131.50525428004	341.109213138792	533.828681043172	684.386343131652
46	46	131.078390117269	349.991792964038	531.486113690651	656.181044430269
47	47	128.809806373926	346.394462840691	549.327386064501	654.384751344476
48	48	130.941060842869	346.479404041968	520.970315926839	642.085094140208
49	49	128.741903098045	346.011224405422	486.552829338714	661.323829648861
50	50	129.813852719743	348.527441137334	507.223760680973	665.96137238868
51	51	132.590825462751	345.049609179013	519.995452043239	652.362758620408
52	52	127.642324300691	339.724580742327	542.45908259051	690.538541167946
53	53	135.16458593028	343.820507576244	517.952344522499	659.257355687128
54	54	128.233437843034	345.935956384291	504.772360186343	653.733226038877
55	55	131.858127864284	343.302503404761	549.399978430139	668.012672388782
56	56	127.48366313648	346.943188543338	533.066082064614	668.15670511096
57	57	134.502416819274	343.392000149777	527.583309236532	650.917408903406
58	58	130.575127869582	347.446074210152	531.69022484124	647.264629283175
59	59	131.058398337757	341.238565817384	528.36543373765	679.704776213377
60	60	135.17302445278	341.286122784776	540.398937576306	714.783915461962
61	61	133.054019277589	339.166557895242	528.436704445517	675.71681775795
62	62	136.216484970368	339.829275691997	512.001894377974	641.55730449585
63	63	133.152620312892	339.449637364217	550.715581229282	663.420464399491
64	64	133.9631421194	341.892631130897	505.223351152899	675.238867867257
65	65	131.161504272782	345.351357733144	527.857383705648	679.555524859807
66	66	127.798043192304	343.863351445947	553.785121531687	631.716215030908
67	67	125.733886779088	344.151684688722	537.506133797666	644.423310104959
68	68	131.913700691404	344.856152765804	538.968532786189	678.107137023061
69	69	137.827715643192	350.296897347506	527.888806342894	679.002778256837
70	70	130.585707343739	345.378588660615	522.758032270893	707.641229119749
71	71	130.775854521252	340.009809291157	542.893880157947	697.368968464057
72	72	131.61202809825	342.469439322184	523.145682909801	651.289326692436
73	73	135.825448505972	352.149019178302	523.506900208391	691.86180835183
74	74	128.943701036155	338.845178834072	494.5119142467	697.140616266214
75	75	132.209905353223	343.74131215659	487.961109749636	670.671837931833
76	76	132.011822501447	343.853098748818	540.343745296254	658.619689231436
77	77	130.730808884052	343.722808546319	505.903461657909	678.311781858387
78	78	130.185645647111	345.966875452529	500.110291826452	671.173913098413
79	79	128.230968160095	345.679767006508	501.723089768838	615.422273290492
80	80	134.616157159777	343.538672426395	514.098582090628	642.745371838534
81	81	122.586348741296	340.736942378647	519.477237230377	675.696627643939
82	82	132.104240207319	350.41094546013	511.374968195005	706.602532438996
83	83	137.732578500905	344.445946217805	568.971156837217	705.356971105471
84	84	136.990625384823	341.484561505148	520.011520347481	664.824526424057
85	85	126.748301550641	345.499165100872	532.473418499003	661.45228462769
86	86	130.10703729669	342.934341042436	498.768341276689	676.217024574587
87	87	128.758143389282	348.847832202802	508.187110410063	663.656085927218
88	88	133.495585696571	346.928284406395	527.054623670831	672.160839936563
89	89	133.408655344485	341.45740628961	519.761473760894	674.59800924007
90	90	131.93453794098	343.17548467596	515.549130920617	663.651688973554
91	91	128.238612034104	343.708611817546	521.21095244875	686.684382732996
92	92	134.891949285878	343.135642782214	506.042319253834	653.098910160255
93	93	131.810911156065	341.871116077407	514.065372127362	671.599946660373
94	94	136.139208890762	343.699096753638	522.960626366126	637.474738296316
95	95	129.406146497905	334.210861738996	498.971085504762	678.09945355147
96	96	129.467765502157	346.268515672325	522.82459668261	688.710809836932
97	97	129.135768312655	343.858958831934	519.963151270733	693.032750839772
98	98	130.495546531398	341.566529367399	523.254715317074	649.513974663039
99	99	136.074996067441	343.129223324908	544.598626191198	696.517744807108
100	100	133.342912926248	343.144475897341	533.116051942876	666.959377193062
101	101	132.947170353333	342.003318675723	524.145832512106	713.948431412225
102	102	130.334534522653	345.632658197886	551.56025955135	686.45906866572
103	103	132.907530917414	347.404512122012	518.758479283596	656.255858536032
104	104	132.295184687759	338.105472129823	508.077602369142	675.216554324089
105	105	129.852575884921	341.952747685799	508.102476546494	683.660796590995
106	106	127.946700776775	346.226518037958	543.182706670083	674.2742346789
107	107	129.252263827096	337.846269550213	526.213841180268	663.447270532911
108	108	130.398060788816	342.004302419619	519.132458481098	685.615492276015
109	109	126.100265066311	347.807335015626	528.813800092369	676.0404129427
110	110	131.396828109084	346.568659335729	558.005342857793	650.479300652793
111	111	134.508812169808	348.355488180417	552.306031841688	661.904982468674
112	112	129.258525728651	343.848844103767	520.320315626484	646.943549913556
113	113	130.057863980444	345.818710201534	532.029435335373	665.436409410099
114	114	134.598445199679	343.535000807577	493.911688305783	677.448801611532
115	115	133.547233331395	340.314417328626	510.908321344332	675.510847890461
116	116	131.39382207964	346.136374281706	522.231053919025	650.506867563692
117	117	131.16962324394	347.328149635713	517.876888495127	680.191183390784
118	118	136.284612202009	347.368332502802	525.092855021566	683.393965971403
119	119	129.321764746286	344.345493236644	536.225265392308	663.017216656727
120	120	127.441138692647	341.024731766736	533.175621020248	655.244148423013
121	121	128.945754762729	343.576269922813	537.473031987211	675.339779531666
122	122	130.261445709656	343.940084813354	535.613376495684	692.982349219255
123	123	131.62524414856	342.13767004438	516.59424939812	652.139032133177
124	124	127.807734210413	342.8074964863	533.520785881919	677.765570381369
125	125	129.550334066235	338.072005514635	557.359577305379	686.126905658283
126	126	131.62045978094	345.257847291147	522.94298977771	697.875211097168
127	127	128.745635344085	345.322579486559	553.524019694165	689.575738167839
128	128	129.101023352119	339.558453291268	489.77801329764	657.962914960404
129	129	133.353901632581	340.463429153374	524.204088752184	656.00920938999
130	130	129.82016926369	341.071241569027	504.909511274058	657.307547507973
131	131	134.51617299553	347.5888327657	507.866635121914	673.914153569085
132	132	132.123483407679	343.51122277958	526.407887475642	674.680123912212
133	133	124.735276009551	343.070213833522	492.735829428458	684.21853507695
134	134	122.510755565825	346.785342611594	500.893110473308	728.453881979913
135	135	134.468990188903	346.930827102557	540.305714270698	674.097808215317
136	136	130.642402747485	342.609663857993	532.325727259659	660.529003305556
137	137	129.705707008502	337.477070881024	522.9353543037	682.15722904315
138	138	128.687324843	345.3041383298	542.836060258984	677.72961700552
139	139	129.181196128849	345.984738354731	504.352747070509	673.615872265854
140	140	128.481071545671	340.124895133833	521.280673228767	686.932416540491
141	141	132.372623782537	346.647949037412	511.037678037932	691.589734658962
142	142	128.172265057557	346.130092804596	516.050972536761	640.71536069559
143	143	132.067018037558	340.318278215404	533.698380946897	664.754368003865
144	144	133.953562973989	347.962650619871	518.821575674487	667.015861872835
145	145	128.366176119892	345.29558781489	512.058207726734	689.250794634687
146	146	129.633349848539	342.657439990109	530.173841987851	674.417608728727
147	147	133.240630540526	343.588555019275	527.557875550235	682.720698883458
148	148	131.315443222885	350.372411731917	530.021490858327	694.71286808883
149	149	127.213904711061	344.083723449534	526.401047746591	666.209242040106
150	150	135.415311498054	346.349757015217	527.589435165934	635.988572376227
151	151	133.333711673597	342.896388140355	526.734973964207	694.528384644644
152	152	128.921824721359	348.741750789398	530.304326054579	656.445188754883
153	153	133.147119374714	344.479405568718	504.554058376681	671.185125059127
154	154	130.736145149928	340.178705879057	512.746833566411	690.586506567082
155	155	132.740801561287	347.667314360858	533.704144347783	682.386129401964
156	156	132.419735553385	345.303330736858	509.648095355041	644.583906535414
157	157	135.355476726079	343.871777148062	528.239443564314	679.979822195255
158	158	131.969124629527	343.939283657343	522.079214077133	690.935469468516
159	159	131.28953029569	346.927233464233	523.518462167247	696.831860211441
160	160	130.430710593246	345.672051742079	537.600974378004	673.872785855403
161	161	130.221934543619	347.562114786163	522.315516459502	669.16657610962
162	162	137.128800397311	345.473265918745	515.315248859412	625.011378706377
163	163	129.317649367831	341.624003627742	504.648301258895	688.357342328104
164	164	123.261983720645	343.286181990311	510.02325208473	669.818508178545
165	165	126.104094326794	342.582149276295	533.948111726544	666.629714707791
166	166	129.8629937046	347.356848436694	506.855357237761	663.02869517027
167	167	127.772177148738	345.519283636046	511.753984504058	658.217656167958
168	168	129.342918521164	348.082816415694	553.469207431611	686.389157342143
169	169	134.022216104	344.901908840687	541.26520963034	668.768936871958
170	170	140.100641472589	347.287373670844	505.849445431692	627.294917039059
171	171	135.054217981854	342.537799500017	488.804292948349	674.326829419088
172	172	131.807042458585	343.009024582494	511.376485341605	652.984159787462
173	173	132.006550070188	343.317545339596	477.22036483829	670.952064521747
174	174	130.030852434762	338.24279687	501.899497924	706.87327194386
175	175	133.613417999795	346.816385219828	541.321341986132	677.023869527525
176	176	126.115466998813	347.341814349478	484.381585455264	668.299288907263
177	177	131.781514702775	347.226936231569	513.452352849638	671.984230534024
178	178	132.994769034842	354.454813975007	525.373861779422	676.758299145568
179	179	134.052606097076	345.772595720187	528.267432636973	688.161359466724
180	180	128.449409531609	341.837952810589	527.080694358946	676.220704972403
181	181	134.042131236674	340.904662749209	499.432865549549	664.249654237854
182	182	126.718263794541	338.84337460858	528.461774564134	647.962740340296
183	183	125.114972073604	344.484139551862	520.16582076502	656.915929750298
184	184	135.503206950002	344.694974395468	519.874127454842	661.807934869019
185	185	126.197162923679	342.954984628046	516.383617747496	694.430438083189
186	186	131.584508046391	337.325833333173	517.922984969587	661.352198183971
187	187	134.985358411761	337.078510499727	501.99717612395	679.240585824239
188	188	128.109840116005	345.839582741219	515.324929105241	664.022650135865
189	189	127.213613454966	343.027276854281	503.698527143139	673.970313722246
190	190	129.469059143939	342.730716168635	533.651164064552	669.388401700883
191	191	134.274361342757	340.889119175202	528.662851541276	654.205188914779
192	192	124.886717284502	344.615616610932	520.455821643144	688.365185569699
193	193	133.032931256153	341.933251289418	522.324357486914	671.053450130108
194	194	129.671860082069	350.275040528553	497.660371223623	643.379647377231
195	195	133.808937805047	344.40037739898	510.945449390242	691.041703077629
196	196	130.996620321868	342.768825582338	515.097679223681	681.902190604502
197	197	133.029227422154	339.892196588415	536.810976444149	676.048930580727
198	198	130.535999982923	343.740148971858	492.561960433626	677.377776325633
199	199	131.062057606064	339.14153393174	508.371165405322	656.581206140026
200	200	129.088091363906	343.842571456429	506.890902613517	678.819971991403
201	201	134.692648119702	349.531606580574	527.465287762603	674.370558322763
202	202	132.529063195139	340.113419407388	527.255936762502	690.241438424033
203	203	130.086335032588	343.859574694097	494.146876992919	687.076808395666
204	204	131.754897664121	349.890348349925	516.299650727266	660.563132495548
205	205	134.064430576041	342.839481192167	529.98429032104	678.44423536024
206	206	136.460071665338	343.929004638802	537.01026204749	673.93566692199
207	207	133.119594107531	344.127470712454	506.882630860663	646.182075717976
208	208	129.606163957706	345.150325878906	534.847808015846	701.863669157806
209	209	128.645360580546	342.451207431646	529.174070970561	695.248240311116
210	210	129.863841284699	336.995462091864	507.357283005028	663.327278456551
211	211	130.567123438852	346.783753251227	525.639387662985	635.157716376889
212	212	133.783161446893	347.088274661185	537.567853884134	684.70999267498
213	213	133.623167190332	339.776055947114	518.940653250467	652.462741069773
214	214	130.730684848362	345.525367654171	500.719849660875	674.837096645527
215	215	128.777401007954	346.099391572503	536.725209130758	679.451523900771
216	216	134.046328125519	343.389866455841	515.323070843472	704.526852173135
217	217	131.183130610269	342.543811486978	515.587474756203	671.474664756344
218	218	133.276941587079	341.664257866732	535.442689001095	663.011980146208
219	219	121.08287186733	339.964623601725	505.359571679159	659.227944069687
220	220	132.289813501032	341.40353079348	496.583440875818	661.645717046232
221	221	136.644541828802	343.812962317354	545.566874098059	693.035832775135
222	222	130.25264822143	353.981876258877	510.314556320193	689.74248004317
223	223	128.551625854575	345.735053345138	511.395031937292	659.062706976957
224	224	135.029360925753	339.4624671223	498.396213888428	658.69587088151
225	225	134.442501056652	346.084706800165	523.595088941851	666.173960383161
226	226	132.580236357763	336.092972551213	526.265503948441	675.927052924358
227	227	130.757866121626	348.278935725755	510.023197845828	666.984114958647
228	228	128.37526307614	344.850374666232	513.822705171248	660.113309340428
229	229	131.078045237389	342.653052874456	511.352261813322	664.461043821062
230	230	135.032405596033	346.37450977387	502.103477948507	672.86212035653
231	231	130.458506329119	349.287398326472	523.353795187979	690.965377711256
232	232	133.512365209805	347.754011981008	521.515687696545	674.489081204166
233	233	127.135214829111	338.063765315408	534.662899484064	658.553799464113
234	234	128.634503399453	344.264134681703	519.515266994987	683.794211500382
235	235	130.605405392861	342.99641066476	492.469430267868	673.367801528555
236	236	131.417682854191	337.449366993953	517.023765076009	647.910085775959
237	237	131.72748738047	342.985006496622	519.265971974907	679.637935448863
238	238	133.480562040235	344.260557543489	517.717496340623	661.671947662944
239	239	135.003550903917	344.543034975129	523.652101191926	669.653954354883
240	240	129.2771596959	347.281532748514	545.256602985946	662.108478024842
241	241	126.166965455443	347.022474674054	524.373506506186	648.908294855065
242	242	134.188408648024	342.568354139087	525.140640038119	648.635003570783
243	243	131.385414924123	344.409848211961	519.661285414065	663.715188282227
244	244	133.177972033337	345.216053107757	503.557264102973	687.796318851451
245	245	129.928188406536	338.633468578562	532.376975722654	662.985522120816
246	246	132.268612653137	341.982928303873	533.468585566258	695.223365749603
247	247	124.861203505176	343.6639346794	535.693611433808	692.904153271827
248	248	127.260880415181	345.234347932476	524.891676656911	670.212966172569
249	249	130.439819807497	341.882334606399	565.538721097655	711.753636021455
250	250	134.663060945543	344.654726885004	495.312275405559	687.523009674028
251	251	133.90149557748	345.681078208016	510.110674421929	645.262860072473
252	252	126.553865903258	344.057468278501	506.13702717299	694.095492552965
253	253	135.480856513947	349.19367449082	560.813446472769	694.171365108207
254	254	130.625949003851	348.576059420774	544.382410182043	627.69918619269
255	255	134.091335315118	345.244391766926	521.538588931524	673.929668084207
256	256	131.476099606283	346.883451817068	524.558472724345	660.652527888611
257	257	133.772159186422	344.600370928797	531.318495021961	683.225118948145
258	258	134.571280314082	345.260304577168	523.79348753662	661.685977099175
259	259	134.248847597755	344.584388569546	495.196789626321	668.75799355188
260	260	129.665089152313	345.984038800497	553.281049755556	670.264135681703
261	261	127.610533356295	341.040188922807	537.625651980058	661.415989753777
262	262	134.633739481808	348.426569647027	558.245666447825	671.588803005837
263	263	132.526255936593	344.279627764584	517.984965913008	652.459796514843
264	264	133.428978996382	345.318123673228	549.301759630274	666.474037154429
265	265	133.453989172744	344.473271356433	527.117529637855	679.195662314603
266	266	131.04402181426	344.759649828336	512.752042040746	690.039592868326
267	267	135.684084421717	340.630642265401	529.872718004676	664.72401577406
268	268	135.831601334877	342.625404048776	501.850598075037	668.921356806215
269	269	131.573091200827	346.28513012605	540.021177664842	652.439289664426
270	270	129.354311071024	347.828515471509	535.293365859738	664.471497875689
271	271	124.626006411312	343.168232714441	541.152150359509	671.136634520768
272	272	132.86120045103	344.127665651489	513.798111255381	664.647106292486
273	273	124.674927007175	342.207724864829	523.014309205165	659.798313657913
274	274	133.030496090219	343.565725029978	503.232165644689	708.321390649028
275	275	132.343406452728	342.424107483846	511.055790681555	671.651081094314
276	276	132.231005545285	345.53319017182	541.423421941442	695.556197396399
277	277	130.041186162536	337.7731660519	486.130286533384	698.706275273696
278	278	129.331461752335	343.455710698882	505.312302680856	680.322690291094
279	279	137.680083716777	349.085691858786	515.663884845681	682.527289748858
280	280	136.95595229026	342.178154756663	495.003645722753	660.077962749321
281	281	127.767711515989	344.972151861658	527.872990508136	659.145051069645
282	282	132.257563182357	343.337808668625	524.828003869632	657.61542463187
283	283	132.907828770316	342.917006062146	552.676871976075	674.505616971167
284	284	129.080638777861	346.332323479874	548.493751577997	654.421730950522
285	285	128.146089195281	345.989774294719	508.930716556571	671.722696730938
286	286	130.986671989542	344.196175015443	519.339419539258	671.74080449131
287	287	133.896940695035	344.891630151651	516.680651476917	696.798844342243
288	288	125.290570468365	346.719595578638	521.191772049284	674.515861325177
289	289	133.438669048816	348.420457518626	517.314654932035	668.440779972347
290	290	123.810157303263	341.990808326019	550.42842043823	679.823889681943
291	291	132.05523498741	346.209118396841	541.089916129864	628.597591832936
292	292	133.429053488574	341.623747419402	529.005427926239	673.430286420436
293	293	132.770436136396	339.756070885662	544.962063871508	650.44782657263
294	294	129.720785113536	347.259594615894	522.371597707072	662.059612443182
295	295	134.763721046679	346.273996945258	513.463461929264	690.656275937711
296	296	133.702965606307	344.680982895312	556.37691100485	680.192247385305
297	297	132.336931221832	345.594120690778	541.386423429606	664.934232593957
298	298	133.201951113385	344.078389271681	523.690705613345	661.038975234687
299	299	134.095721288964	343.343388627398	516.822831131711	661.646448522001
300	300	130.482841191491	345.633287501077	531.537482744669	676.828651033066
301	301	132.364251204139	343.858233642043	514.018849100862	693.836119614093
302	302	128.439378117625	347.115665578291	538.386054490113	653.870395197081
303	303	133.737461466354	341.486463117823	532.494256373575	689.883132122408
304	304	131.271514083333	346.273625408829	527.241002976731	672.943538537101
305	305	130.20749291095	346.330365515681	538.592940071763	667.563530877373
306	306	134.648439509444	340.515186065973	543.906475353455	665.205982994381
307	307	127.854157421175	343.092133451467	520.716206262097	693.204386021469
308	308	130.639078293794	342.112251810693	529.85864741087	677.149710536119
309	309	130.931017903319	342.751926119157	521.337759665285	679.538887419185
310	310	132.801972975315	344.33531499836	525.858027700968	645.159426156161
311	311	131.896188700504	340.786219913142	495.11297737324	693.009472126658
312	312	128.645173729818	342.874581822592	519.019823142497	712.394694841772
313	313	134.021117867362	346.104038573083	535.323569818145	642.369653546737
314	314	128.413969982069	344.413481966468	504.820027561126	665.450757346703
315	315	134.79344741202	345.881980514942	550.095662260493	678.555045489528
316	316	131.777397616826	341.805109458556	523.120911420874	684.309288583106
317	317	136.093828792507	345.583885935231	534.665065163556	652.548319297144
318	318	134.840176624638	338.033427469648	517.299282973006	697.223211462453
319	319	131.455511504792	344.358343508487	526.024282763116	711.255710635111
320	320	129.147144530866	341.765780794711	496.096091874276	685.232941350063
321	321	134.783482072702	344.857744446202	522.936161493558	657.487836978865
322	322	131.246069744629	346.111818031851	529.066544632239	662.172749206146
323	323	131.101505652172	348.266595560461	537.698194448608	662.64261256036
324	324	130.067521182553	341.457997147257	512.214285577161	668.86748311306
325	325	133.14138954618	340.425650128518	510.578911900367	683.398165205416
326	326	131.985144577082	343.367762757659	524.118242822934	647.752170139938
327	327	133.225081340305	344.949128837207	516.234076859172	706.160160586885
328	328	129.664579007974	345.963539492977	506.861837426786	650.419742199627
329	329	130.993244480936	341.425035318298	507.412155507077	655.093044215199
330	330	128.933264622152	340.935012213456	534.908504366861	685.903029725192
331	331	131.591212432988	343.682114426447	541.361555929292	689.636784950927
332	332	130.435865552449	347.003275457342	546.235768409185	671.522129774757
333	333	130.68537390896	349.130548244557	500.956781226783	665.982537498568
334	334	130.209812875495	344.399266088013	512.901076644332	672.129304501783
335	335	128.589445103461	338.826551462519	502.122935611005	680.08070192735
336	336	137.683131864452	344.124763622064	529.472827128993	654.946165151806
337	337	125.055621703263	352.021825913391	516.613351547308	650.681821743447
338	338	128.76097142726	343.995051703843	537.898983510224	631.66388404005
339	339	129.607512297493	345.122537812318	515.346261038618	676.337863239578
340	340	130.686057232239	345.446847474356	511.33175384626	681.73023454682
341	341	130.568900633829	339.466176557332	518.575633621643	685.958769162221
342	342	130.006790946387	344.783773891482	519.870881242307	681.100476236344
343	343	126.428971267167	346.421682947099	538.349028558032	678.552572255524
344	344	132.261526517592	351.992221224067	517.511483437214	668.047725105515
345	345	130.51179435645	345.304018385555	493.751547082443	643.796183947693
346	346	130.298847126414	346.404874216374	527.423696312513	675.469479206424
347	347	133.582434361976	340.550053456705	544.084997789941	666.617201806755
348	348	137.714958326112	345.518915275711	528.318688023049	666.234103105539
349	349	136.772877010097	342.632611833779	505.573998440033	660.258468006569
350	350	132.274552988002	349.79067530396	524.074238424499	678.961041209008
351	351	128.426268055881	342.85415411692	486.090986672887	688.801932423427
352	352	130.381838498928	341.315990125861	521.871011158627	679.65054961217
353	353	131.4764372882	341.999611219531	533.279329627295	673.248112740666
354	354	130.706674996243	338.326699581579	538.123040371396	657.897763061524
355	355	133.062175534749	342.377089584835	517.291812627017	677.073234403651
356	356	129.235213152366	348.934877351765	505.781461003831	675.418117254581
357	357	130.239931364596	343.903555326296	544.628041779588	665.793828485037
358	358	129.214969341336	342.870015135697	546.237334023534	661.399781155251
359	359	131.885393466806	342.232217137632	522.598221113007	687.548007145793
360	360	128.12165920391	346.81756209572	558.384186926898	659.109712946233
361	361	129.288126090524	346.267525512411	515.288001690909	653.912910589231
362	362	133.914276696427	348.193716123855	534.668399895818	681.333750903121
363	363	134.750335946197	344.042540109969	506.925587734795	673.262610930689
364	364	127.010837938038	344.030317281954	522.109214966258	675.690708687133
365	365	129.403632233239	347.258037328675	534.991228761232	654.902978452491
366	366	130.32132138345	344.609566033687	522.612807301975	672.009467147597
367	367	131.314422355811	342.285190992315	539.942338431963	681.607052912479
368	368	136.944092800006	342.740720123642	514.265331977692	656.967567451043
369	369	129.85892949347	341.476246547238	555.195402717676	657.941322750545
370	370	129.793245975217	346.458069603705	515.896926986664	673.331901321498
371	371	129.089741132703	347.003815931488	516.576309141348	683.677255730413
372	372	132.104407617772	348.028601340517	510.874904339033	661.514213282667
373	373	131.965017148109	347.14316171186	527.818514186804	675.78845254372
374	374	131.15189964748	344.046174181052	536.653967615333	653.122377652589
375	375	132.102175218532	344.62903473001	554.523152030964	674.79435328537
376	376	131.605939636561	336.685121772549	537.00112884517	655.990928482696
377	377	135.937166892789	347.246565490612	511.233897331399	677.981543469939
378	378	135.285031836962	343.517829590439	560.556464366204	682.935243756296
379	379	132.808215906831	342.127551003104	528.961371716149	673.01568588751
380	380	134.820067722785	345.022956680848	524.339835375971	661.804621994647
381	381	137.419696631369	343.708803497207	530.731406921133	665.48673563831
382	382	131.808740943923	342.177635161563	526.62897077293	665.046425426919
383	383	129.242352654581	342.606463297083	498.691685060472	686.80008558887
384	384	134.30953403756	346.261733015217	528.51043944876	639.449896210201
385	385	127.445862236013	342.806906984655	504.524007796669	670.404128734302
386	386	135.435576143632	343.37102659594	511.245352805788	657.234609698892
387	387	133.314955345211	342.245250325187	531.879691827055	664.165744464593
388	388	131.830107483366	346.484714807569	504.352101720282	655.927142649864
389	389	131.02386020782	346.789541531728	516.415910591436	661.524597953821
390	390	128.055463302362	342.584835316743	511.15110982544	676.947938525327
391	391	130.780654393519	343.277459417112	523.170547842473	633.716043319471
392	392	128.18132152384	346.746037300947	498.42943128781	686.109533901991
393	393	135.53282031286	346.999616747256	563.029546555033	684.720175304296
394	394	135.609851090549	341.507800567231	517.322679692688	664.028348483322
395	395	128.489371289769	341.489926012443	545.238454195313	692.910095460237
396	396	128.904538112628	345.544857228125	539.190030157258	655.477606614184
397	397	134.235721906811	345.642822711245	504.686535836377	669.768770698803
398	398	136.069425066155	347.756134701177	481.442049553957	663.987328188969
399	399	133.628982602556	345.13905221849	520.982433540479	676.159452375731
400	400	124.824326288421	343.443428374622	514.959144896551	665.174490666403
401	401	129.555611135877	342.423071079379	504.107470971602	654.999818436187
402	402	134.380058125911	345.615068847677	525.420990325915	690.761756473216
403	403	131.308927119761	345.771168009313	507.547746269554	673.749518079124
404	404	130.894034874102	344.844296220112	527.663123430953	702.555737345714
405	405	125.041565378037	340.593501741453	497.63611266134	703.910488312705
406	406	134.500210354793	346.542180891037	479.843152888649	661.161423350079
407	407	130.050605844244	344.300022901199	520.140284015134	682.408771489703
408	408	130.304448779099	341.73243147923	521.944050582965	671.630605782311
409	409	134.142403228912	345.10010916016	509.831910855291	653.649579405532
410	410	130.99307108917	342.837954785041	522.931662162379	660.113494197447
411	411	128.188933477883	335.311648519014	525.852707562177	662.940065390407
412	412	135.56885257833	342.663026214743	512.527397345646	639.006861209122
413	413	129.700303792519	345.255947714386	529.460338174159	656.472483841156
414	414	129.973942589607	342.207440037191	529.822285623042	646.282312358005
415	415	131.58474702486	345.320216823395	486.647097535033	641.963611128924
416	416	126.606027891251	345.935386100104	541.656191025737	648.551345667674
417	417	127.8738712802	345.926559877727	516.705743974444	672.373005389127
418	418	128.816953791348	342.555899262424	522.172143733131	656.818286745665
419	419	129.64303496106	341.694322962074	510.217336990663	641.834366433449
420	420	131.503433772957	341.090334238975	533.705041685259	676.024863066086
421	421	135.691832397396	342.306172262018	533.102353490295	649.992625577167
422	422	131.938930570555	350.126055013004	539.914389480647	660.0986324103
423	423	133.762476899026	344.622066297181	523.66914029406	665.719729088135
424	424	131.421638185147	339.779923319263	554.503688034909	675.864680810901
425	425	128.583861211162	347.789026195972	496.713977363429	640.255529867511
426	426	133.089062085563	348.151148454659	526.423523826817	657.146078953414
427	427	130.968413328634	347.477441014228	513.330595300355	650.845850959644
428	428	137.33576295495	341.112731210229	537.438423843092	695.767446456595
429	429	132.702008774872	343.251157511593	544.667636138537	665.915764735154
430	430	127.638753647273	346.311197998468	515.76558256618	679.902419349519
431	431	136.153433594159	351.734111766211	535.779536926791	661.16680060913
432	432	129.683674559779	349.618915373158	561.851078059587	651.33256889954
433	433	139.216891781805	342.717879425365	520.750189055571	658.121730216273
434	434	129.247508221221	341.791204678574	515.704835283809	664.680721190009
435	435	130.604087942303	347.28673241515	465.260819363939	674.162800111139
436	436	134.457639830382	338.131086845419	512.557828067476	656.055590413559
437	437	136.910275815164	343.437400597476	534.962479587935	666.674044327437
438	438	127.666094601164	345.50323590268	527.721759919416	704.270345762855
439	439	132.638993009346	340.335433688183	530.716830332304	652.216915104633
440	440	129.464253471446	341.796698945653	485.916974156135	640.772162823689
441	441	132.869304695941	347.519192555872	514.778236339324	660.898830906449
442	442	130.420675442354	341.726703399206	524.241641907008	645.953069997861
443	443	132.373362211527	348.513188363534	506.364348432397	670.030565784844
444	444	124.982182970038	343.460280245919	535.192277773285	683.871933417294
445	445	129.382578947201	346.340184343847	509.834042208816	684.05097015778
446	446	130.03700149791	347.029637593608	526.233659048125	668.462824081245
447	447	132.443050149277	346.636636578969	515.058132890055	691.04821630207
448	448	132.14743470313	345.205602106945	553.717059564122	673.768378672746
449	449	129.667742611691	345.929652063998	538.926314984052	656.317703975264
450	450	127.900921412385	342.747466872732	521.139846115853	659.097529873496
451	451	130.319606449172	344.00918180386	520.57796883142	689.762882577939
452	452	131.210034149058	350.422810772585	518.741108597581	690.576748769163
453	453	136.530146462989	346.854224248964	506.825222940649	674.502074576889
454	454	128.194520755278	344.280079072196	497.204166555761	674.728221985818
455	455	132.021052553449	348.028114564178	523.379836023516	674.08278498089
456	456	129.683731078334	345.749109663101	516.362694855678	661.6027234914
457	457	129.13325548809	344.52022251963	505.325606000789	699.684002688135
458	458	133.039001380657	338.125991085262	534.169326645772	662.949923696651
459	459	130.013775828254	344.125298634635	531.241692971935	685.598597854913
460	460	134.570481627776	343.831973141241	508.407964487582	688.506296139616
461	461	127.246960127689	342.616854929462	513.200747184077	654.127651796632
462	462	129.789322874807	346.621941273148	525.067733545541	655.219468422475
463	463	131.778131365005	342.993103054591	480.348768867926	686.120274095856
464	464	130.228069902784	340.614632511621	517.689151568776	700.412111493661
465	465	130.009376551792	344.836592383185	547.055462249131	667.078911048731
466	466	129.949045817599	345.820573311776	510.693415911475	660.570077469462
467	467	132.730859677499	342.71546990855	516.231080131397	639.376648924373
468	468	132.417524513149	345.71747258978	494.087410795334	648.839207725829
469	469	126.803700970449	346.5801436874	506.098690357639	657.998544316281
470	470	139.442849637721	343.741494409933	535.066934886066	690.800603397215
471	471	133.330971228562	343.431930482451	516.186087704967	702.092283185638
472	472	131.792414645771	346.300142905743	515.174723621063	659.581713929838
473	473	129.74092238681	335.884505782076	524.372967519855	679.337256279124
474	474	128.114120954568	341.523985202906	530.118230606277	657.540164542996
475	475	129.336291714014	345.662901995766	486.660335818624	695.920045318784
476	476	132.567807049968	343.04224879507	519.314577743265	678.812955605359
477	477	131.035119460396	344.674236606571	548.582662080584	672.453791161893
478	478	132.693925914806	349.079957555792	545.346382544021	689.20451635958
479	479	131.288662855226	340.893112918156	522.874503473157	654.264642864526
480	480	129.625815585185	342.321361680162	529.084130141406	676.219973452298
481	481	130.664677052446	347.538249889547	514.438063730082	677.449773372507
482	482	135.710729497131	338.50354764126	503.943172469267	653.233335104278
483	483	129.202430549541	345.968858768153	501.845852501317	660.826284977374
484	484	131.714694731525	343.515671020325	540.607378412839	683.15098963629
485	485	133.27999364823	348.735732455615	525.177276526245	703.445878162581
486	486	128.04258477395	344.387903958468	508.164068021397	648.030787666604
487	487	126.136590036523	338.631271432472	519.808462122278	645.119542821486
488	488	128.288115072491	342.229159204652	546.936500500482	681.428799681671
489	489	126.809128616313	348.222023367551	535.961929033188	710.599859098715
490	490	129.538893893476	345.21679260764	528.751716372286	681.887577539598
491	491	131.473460887666	345.141891012664	525.159918224996	661.393159695648
492	492	129.921881226885	338.097968125107	529.155616367743	669.069418106463
493	493	124.531223527669	340.759411447496	531.976713714433	669.892697821873
494	494	133.211608759529	341.904233301201	507.258511361343	671.434530777189
495	495	135.419346103829	342.19239328752	537.291635196011	666.824397563339
496	496	135.012786046369	344.620237957057	544.163754155917	643.57813154561
497	497	126.571536799657	343.826154405191	549.989573295379	694.92301819681
498	498	131.803282479595	346.944475559474	536.3503207104	652.603969578391
499	499	130.526649696463	343.449582226793	535.810998152978	637.825422016727
500	500	131.806412372266	341.716766058046	519.464487153473	655.358365551691
501	501	129.453997973777	340.437237086563	510.902543727166	642.455080498625
502	502	134.035178883484	348.237998916801	530.42620652662	690.240730262716
503	503	130.29525255345	344.191718607028	490.141357124123	655.968054169394
504	504	133.149858187528	347.498021514869	515.077851079447	719.572954874538
505	505	132.593240254078	343.709874585291	533.895316893085	647.679247600209
506	506	133.353511472513	344.529010994757	516.273721062129	670.353331738878
507	507	135.536587853499	345.872366911838	514.407363677401	672.635956897804
508	508	129.504171439747	350.802592587533	544.731381318023	648.31389224809
509	509	137.951885625598	344.579233171827	513.242635368544	651.975301010916
510	510	133.762712333299	332.687467756255	532.029902411969	687.700780059151
511	511	128.783831829493	346.116136988912	538.327535722487	661.543256762336
512	512	134.174882436419	347.367681247096	502.427284463126	645.532855042621
513	513	127.973899746769	345.797839615167	536.290510489902	683.394027888793
514	514	128.230030592428	347.304947414974	496.747825333846	690.194495789636
515	515	135.244317022309	346.38095494705	534.21883772803	669.332470272473
516	516	130.274897485824	347.311435861997	500.107680454665	670.487089832825
517	517	130.681886524824	346.458130224716	547.177313320371	668.532338320429
518	518	128.407402075191	341.861278591612	500.669053325033	662.454372046767
519	519	128.066186152949	338.556366562151	501.426100773504	656.618123619083
520	520	133.648479761988	344.385707293724	531.764815332688	680.064658446701
521	521	133.814586398761	344.893697755811	508.698690992491	672.838267757518
522	522	131.739240737097	341.403451747108	533.753525162897	631.514473403245
523	523	132.321046932798	343.061369148863	515.653577586495	692.389925984539
524	524	125.73611735412	342.899930064825	524.889183382037	677.380598463691
525	525	128.870859583892	344.324934564175	539.420827457402	669.055120469971
526	526	134.24213317786	343.549724023821	543.438486218583	651.236607844685
527	527	131.182736761107	345.124024648811	508.341529245607	678.963260607473
528	528	131.546732173781	341.325915146374	524.43635587425	663.774321774376
529	529	129.352531116405	340.075503038797	508.434002536394	637.809268140849
530	530	128.024920386854	345.684450867274	545.8392240275	637.599038276557
531	531	130.165362204153	343.12636809004	530.405001423656	697.37942199155
532	532	134.515275259178	342.667231476441	533.668514530811	676.38708230414
533	533	132.355209739831	342.06884348888	514.908140707271	648.556562346385
534	534	129.155411315277	338.813398878173	486.380362117856	656.175658270428
535	535	129.95272776149	337.347727481673	533.029318031111	668.124832733112
536	536	135.706085053597	345.676464860669	511.004535234335	671.289422748648
537	537	131.760084834153	342.876517769708	487.956436041755	653.318945882777
538	538	132.043403550812	341.706604556605	535.788307675855	641.946159672861
539	539	128.502774583876	345.992728213348	522.570298214166	679.301701583049
540	540	128.531163832727	343.418729821628	517.096750611676	673.266826325708
541	541	129.263778919862	348.605399334694	541.300967467158	676.88060177011
542	542	129.245817033654	345.075337224097	502.674163321957	711.231479717962
543	543	127.414017327555	344.223199628312	529.48343684119	691.86705466162
544	544	124.879099725637	345.650755423521	545.09637306995	692.343422663022
545	545	138.626601807674	342.073647266835	539.089252718113	661.937209239918
546	546	122.995750210345	342.282555729711	538.379291070345	695.119301845579
547	547	126.620976310872	349.043756885699	514.996494708392	696.580264628418
548	548	130.791558878805	343.983381192544	533.211712902754	670.789936938384
549	549	128.491271544145	341.983950878653	540.315811112767	676.834888144934
550	550	126.01941008137	349.25581405549	495.869486198913	642.929117508806
551	551	135.970549427238	346.879204051926	517.62135826129	669.263852947077
552	552	128.701976234514	340.431521838281	541.649462489575	654.121643195912
553	553	132.843092093626	345.825760138957	544.264687714512	685.720441149648
554	554	129.952260181253	342.968085803038	534.016771192544	681.983430937905
555	555	133.244691190336	339.77175368255	515.179629850224	662.276265142615
556	556	134.864576577433	341.878671954546	509.829460112549	704.613651942681
557	557	134.184542766534	344.170516268612	508.482903664169	693.090223214964
558	558	131.178101640198	341.362085910555	521.541181837312	668.630109569326
559	559	137.275177287584	350.066822625591	503.260531311078	662.467697707337
560	560	127.679029733931	345.124233239857	527.906846730244	668.997366592015
561	561	130.688300443716	341.635935661867	507.170931122012	695.199579946775
562	562	128.759279334102	350.179455784194	530.183111964887	700.545433206635
563	563	132.765384545658	344.018229279616	522.154940259318	691.020096747983
564	564	132.270204326644	348.064269964532	514.603273191785	683.804450424649
565	565	134.532606813133	344.436827020342	518.36128681453	652.312222528186
566	566	134.282833324572	344.582625158469	491.350160495257	658.235046919959
567	567	124.797987527902	342.938972712515	521.289653019191	686.358477399499
568	568	132.140772348062	344.291934382051	524.230499500937	696.869458526503
569	569	129.069045630869	344.780287574902	510.949527612265	697.831247572626
570	570	131.704486365428	342.047422434162	539.367713864565	642.742664361958
571	571	128.092441120689	346.807999500805	520.923070961856	651.603500235125
572	572	131.225846198431	344.435942828574	527.207059145767	687.122598645469
573	573	123.579022399966	345.647512601481	534.301985622199	663.411089965203
574	574	130.805393156861	341.441312299159	545.449889772496	676.408755635085
575	575	129.852134823094	345.570419851829	530.20098174542	662.718529195695
576	576	129.842404433509	342.431442013424	549.196970373852	686.277105013225
577	577	125.613529433692	343.72520963622	509.475634568778	672.561763318654
578	578	131.146978479008	347.416406857087	492.765395601567	698.736203995319
579	579	128.583852964717	343.768892850627	515.200643348773	672.754905063115
580	580	134.797813933948	340.145756579231	525.808700669401	682.274952741728
581	581	131.533515350721	343.463048015798	514.29998704825	677.358550976812
582	582	132.911381517493	349.235228168842	525.771645436116	680.356378369332
583	583	130.21319772663	342.821596411015	528.432830260823	703.303802233183
584	584	130.797126293593	348.391003941468	495.954718138376	665.21386597713
585	585	129.131688320819	342.247331658747	507.583023415682	718.441916472736
586	586	127.933649748191	344.773325161926	512.624836148353	652.976927149036
587	587	131.387172412231	344.506444942139	496.514229196162	650.367080048032
588	588	130.354279945446	345.473179153624	513.694558460758	672.570083835331
589	589	134.37910177228	339.540157582548	495.716118251369	698.078676000212
590	590	120.793183817662	346.312393907663	528.424630936589	653.352645694478
591	591	131.338161294595	341.71375858224	491.956810241089	683.238110382949
592	592	130.903754546346	341.607699017409	530.314087920955	683.479300742618
593	593	134.618849082941	341.981130879292	526.241993759157	661.7987000977
594	594	132.210528398195	342.92068331863	542.736732585935	656.501347304138
595	595	132.364498451639	343.411106710035	508.124198675502	659.486361228363
596	596	130.843893732053	342.466044454465	517.789789038548	673.970996531991
597	597	131.218327513182	344.962620855995	513.106925236422	674.526984803554
598	598	132.643146613817	339.722799959399	485.127613879568	708.983344095947
599	599	138.228219409997	342.250614123329	492.387173506259	634.528509471861
600	600	135.375553136715	345.201617335745	544.225984801433	661.65554778017
601	601	129.838755642049	337.318001019129	518.087149968004	673.570648926783
602	602	128.433779194299	344.933307189841	513.10404578577	660.88174336389
603	603	129.678831411701	338.70339621844	528.262096363432	642.789075605029
604	604	129.736963076815	342.659330320927	539.560858806673	651.923198414699
605	605	127.929369051023	341.006190058214	529.029637117526	651.278402875216
606	606	131.430526102418	340.476683347483	507.566511135344	674.974620280378
607	607	128.700777202154	348.629509405621	516.370844909287	725.153666656135
608	608	132.037791668884	343.368152116942	507.240903759464	661.902006450722
609	609	126.626165400052	344.768653684023	503.080395762247	672.958045494549
610	610	136.275884138011	342.25345314617	510.895769481321	680.266692830776
611	611	130.936683820632	340.650477716412	523.214038868884	694.599395016953
612	612	131.29778720568	342.319666646487	514.419715491321	676.330931506993
613	613	132.365244765748	343.303843474102	532.264933381169	676.044751379623
614	614	135.608677722628	345.549643403394	523.842611201029	680.735715782462
615	615	134.404280978377	345.532676445225	526.995316389544	663.861953875574
616	616	127.729006177423	338.132584091296	561.211180314967	656.260185753045
617	617	133.313356191972	339.667109063897	504.02582484038	652.689357171789
618	618	126.061357053827	345.544106742313	523.72897707837	694.453933007074
619	619	129.494453741219	342.857911990969	525.435017749774	682.779086709836
620	620	128.410783313865	340.313652525697	537.323647519504	667.810252707757
621	621	131.837328699773	342.755726913023	529.223910641704	681.079735968505
622	622	128.875152942712	340.959075405516	529.502797568744	702.438332093145
623	623	132.768894448114	345.432609169688	501.14945690647	630.166842449453
624	624	132.622981869728	344.451591165102	505.807604196313	657.560444195314
625	625	128.407460696514	343.582178647591	540.295649044505	682.072972622416
626	626	131.684337160233	350.45394572869	508.354188386671	708.292619837159
627	627	132.287280142412	340.218726977606	530.12748928283	677.285056717488
628	628	136.28822047932	343.887143023311	514.773016677775	663.35753469578
629	629	131.698982565437	343.499094575128	524.49453579807	673.85214134087
630	630	119.602220704037	345.593629056309	539.706564684175	686.595060443565
631	631	128.841503005673	345.314961581819	532.217700334655	676.509654571464
632	632	133.785859856232	347.026391356608	504.327368843999	631.116915182748
633	633	127.449043439731	344.623293351857	493.296020861437	665.118156638047
634	634	131.695550808033	347.211953502284	517.968991126516	687.869699386537
635	635	130.076505294671	343.588372950833	523.807260438941	701.113775562119
636	636	125.49900625069	341.636423077101	534.91554173069	685.36151712639
637	637	130.665150308495	344.66692153156	530.059029444978	703.741331934951
638	638	129.323904427717	342.379271969366	529.389891512326	640.719638442459
639	639	132.284037671946	344.196257552319	513.806332745476	681.597813381613
640	640	127.416689857244	349.695822112196	502.284472108983	695.524889476811
641	641	129.80063560009	347.352046869466	551.384902570186	695.651442161657
642	642	126.423254877924	346.724755618918	511.12483007669	654.453328916995
643	643	129.11802098204	342.891304029225	508.576689471002	638.034753026407
644	644	133.578804502789	336.201305076543	501.720123634498	660.100045552522
645	645	129.270270509421	340.469595870139	533.679583017867	663.871078085717
646	646	131.805268366234	342.061931440815	511.486183487311	685.535607479336
647	647	130.883856368621	340.826341008922	519.098441550258	618.318172929222
648	648	129.254273311228	339.645768211071	512.424955926561	674.097281165763
649	649	131.891673965193	343.841790064873	514.253008992575	687.578005228319
650	650	131.541147603617	346.51595864726	495.809142276749	684.271532370557
651	651	133.33657140331	346.725458112327	519.548259296521	688.797829243812
652	652	136.243084173636	343.538513948145	525.352778308901	655.797148371016
653	653	131.589074745917	339.325868557858	534.389084855851	689.499876575656
654	654	131.340078643134	346.553369313937	530.088866843385	708.566316092438
655	655	130.361162814232	341.919883369333	522.054229859734	678.188378780878
656	656	136.329906342942	345.665230026876	514.676537454554	682.25475349948
657	657	128.699280167248	337.024354448204	525.500397353657	653.017392775524
658	658	132.182859614609	342.215821873427	513.686830206004	667.156986815282
659	659	127.472505052767	346.155184982208	523.558971763452	661.833975336748
660	660	130.495036777943	340.146264514447	532.735249636597	670.712796306267
661	661	124.299866372064	340.848115308575	517.983048552042	677.979576513442
662	662	136.361586820573	343.27570757175	505.146269680471	674.269501656862
663	663	124.794207502782	344.268202030577	497.665043733394	698.77491408343
664	664	133.384097104055	344.518351583169	505.961302786698	667.533034335257
665	665	128.527035694395	347.915404330862	552.286016211262	667.914493481306
666	666	125.421367059919	344.190570880147	507.773965211624	675.75456042034
667	667	124.397110401774	342.40119369332	547.95508679348	667.354178101411
668	668	129.722060505303	337.046394757401	496.271533480367	652.816879955017
669	669	128.364967748975	341.92970524579	515.043606521119	688.886607522115
670	670	130.870060382237	341.068650425888	514.344561667056	673.429462228068
671	671	128.092898434265	343.404876181445	527.001221182765	668.244415301358
672	672	133.091498705999	345.449111273482	522.840640594071	688.230103294199
673	673	130.346590970032	345.579581376386	524.737047261299	648.215067484105
674	674	128.947637053141	346.023347644347	512.584459760634	661.881595431271
675	675	137.593609196266	345.684951586516	558.137623168476	667.924820742533
676	676	131.992681795495	343.89279294565	492.741752958999	666.518849880983
677	677	133.9361081394	344.479826007451	498.161627509918	709.855078838911
678	678	130.867789085273	342.556197240416	487.620668431894	682.478562902262
679	679	133.56310563282	340.306673438397	539.477102942838	661.169728604233
680	680	129.646906669108	340.55460184356	537.135595082235	660.536948929763
681	681	125.791817479481	344.442321261353	542.616679840103	656.486995124618
682	682	131.069001293107	340.965431231437	533.481566266142	659.635929389813
683	683	128.425978850506	345.900986744024	557.868326664578	686.165479282845
684	684	132.15442841523	343.192671996502	539.874905551264	674.843566265085
685	685	131.230215242313	345.249760961363	507.95947207769	660.241588350651
686	686	125.250624661006	347.910689627696	497.069785040762	666.213888679182
687	687	125.353676984505	343.471219491484	520.803089248134	665.399092038301
688	688	135.005760309391	340.345007360256	515.229796163606	674.927126398181
689	689	129.190783663829	343.773381322915	506.336656096765	667.47317036263
690	690	132.034111144467	344.275511894069	563.340094065923	696.930453956261
691	691	133.791518548938	347.622280073265	517.436828834791	679.704803534459
692	692	128.617017018598	345.489500405409	512.773647630731	685.849228276875
693	693	136.973779915752	343.459962022108	531.574056214334	661.455351007613
694	694	129.218551088331	342.085277619636	539.229238192399	667.055177177551
695	695	129.905355908552	346.434050661729	510.276930319336	680.575140277812
696	696	130.49001131643	338.128873559159	510.3986804234	678.767962203135
697	697	132.463387818919	344.834191304324	517.662094093337	707.710123805314
698	698	132.681338530785	338.710602971852	508.184738077708	673.240169416344
699	699	127.386829113755	340.850088449334	549.403710946095	677.708183540867
700	700	128.982027803587	343.094835427456	534.038256973867	659.821728009402
701	701	125.599735991688	344.304622421287	503.290807350123	689.382454201926
702	702	127.317627502462	352.404914244532	536.815570907374	679.405334371366
703	703	132.251733476773	343.956465432828	520.139055592928	687.172599226957
704	704	130.43888117894	342.570040140078	533.409161873739	681.475876923857
705	705	128.094515003895	342.544153703232	559.386122340789	644.812108249812
706	706	127.510703443632	343.575136986327	539.678011157268	673.249968511011
707	707	130.15399086307	346.036767449987	524.667253510134	672.689707816191
708	708	131.507701081698	344.113280018376	510.135452721745	649.646125264529
709	709	130.933023245448	350.270967212937	532.924600020045	652.430240326445
710	710	130.435443610755	346.66894357499	492.830852569261	674.584522624594
711	711	132.559549892652	343.29526427647	533.580315686304	691.49904216323
712	712	134.419436621421	347.937625729307	544.239143075614	680.935922265445
713	713	131.709956433391	346.280880290612	510.945579439434	666.33286797951
714	714	133.005351839843	336.182280827439	552.935397733035	650.541189071691
715	715	131.08808273871	344.376310171205	501.761920554369	669.835765527265
716	716	128.621343846516	340.456052260978	526.199923585674	665.102242087843
717	717	134.030757897525	344.429161969846	534.347766856401	662.217047512175
718	718	128.905756637805	340.786520740061	532.753732772839	678.586876387523
719	719	135.058330964621	346.280818607503	562.367737800964	651.086752011569
720	720	129.660121940165	341.591055712215	517.995034837203	648.730160946543
721	721	131.224664890627	341.804980041996	512.059880321758	650.497320402724
722	722	131.655022299752	346.82953045605	503.722381600403	670.879380996586
723	723	132.285669430656	344.126687527764	520.586520849781	633.996974606052
724	724	134.433122148234	344.147594896595	499.45257044654	666.607560699034
725	725	132.943780872407	343.106872521101	513.135470290266	652.837192725429
726	726	132.603744471739	348.902905347775	518.938437638471	650.56808881715
727	727	131.79747754908	343.372793142731	522.887312282466	651.536928680026
728	728	129.300364183003	340.632679728098	550.471438867227	704.832030060327
729	729	133.245669426752	343.414224707199	531.063647681547	657.569739076334
730	730	136.062709482451	344.444449708165	548.13571358156	666.495090164917
731	731	134.356221763284	345.607459340472	528.275619275885	663.540129596056
732	732	130.277333876865	340.240418500717	543.982122456114	673.886920037532
733	733	132.132008607086	352.907796412149	522.711961461302	697.819137559363
734	734	132.108627747152	343.342003172744	507.735925981176	695.659380134586
735	735	132.36610150613	340.087884661918	544.154491619116	678.62038514765
736	736	131.70496739834	347.116262416952	516.368076494381	665.143654429055
737	737	130.598311881899	343.556563239496	543.175946049388	648.290516800901
738	738	130.331578205107	346.630882709174	517.534308245993	676.546669808306
739	739	131.746009231421	343.657522398023	509.647403508497	675.835471216716
740	740	129.977604292712	343.079502402297	504.010881361388	676.045924229762
741	741	129.506974845715	341.282727340348	540.571614217278	670.329719344057
742	742	132.364478368591	343.215265076988	512.015656437202	693.054917714621
743	743	134.652655977329	344.087176418154	546.562759808799	667.407057044205
744	744	126.808402678581	347.175730732787	513.264610413015	682.647161881358
745	745	132.518263782141	346.785031030653	508.018787848936	674.849795304495
746	746	129.395194304941	343.656598654879	526.322728358679	679.868062351887
747	747	132.272463489579	339.595836564741	501.428344796631	685.169812174018
748	748	132.16562192118	343.859832462837	522.45334784069	675.079292986963
749	749	131.101070721933	348.479111283748	531.069760110276	672.772546401153
750	750	129.548028560071	344.445937274557	492.746283576741	656.380632972095
751	751	135.255346569488	339.960873883912	543.532717246781	638.264386106313
752	752	132.99762275386	344.747315405794	502.364115338847	643.208156620728
753	753	134.411008613776	349.731906889807	502.055536628615	681.605659719536
754	754	130.441046150054	342.772733473335	521.274512516764	691.040718018268
755	755	128.692303905426	343.832279869438	518.156683969473	653.149448103755
756	756	128.010207990899	338.999928892973	530.877573178129	697.023900483587
757	757	126.198429239064	347.279126491243	519.453065256885	651.537866228425
758	758	133.847746323671	347.787429907847	499.13955878394	667.401873926392
759	759	131.506049344136	346.143865359242	518.232447096451	662.075489155665
760	760	130.955063719493	336.548940365358	550.04292168843	654.589028622649
761	761	136.606597897208	342.901456542634	533.111048855649	678.081729618248
762	762	132.162231559741	338.734296545414	498.497836506683	663.205727047741
763	763	130.608010900705	346.230697650366	531.272616041818	677.044122843175
764	764	130.959886022261	352.313311375198	509.797291639689	679.207896752723
765	765	134.452099206444	340.85750101611	545.036076261014	657.145702385458
766	766	136.105657606467	349.705411494303	532.361883365061	659.828744997413
767	767	132.687584546772	346.19056280269	520.720619116253	659.70349607254
768	768	132.325334852861	338.682406074103	510.706860207388	663.127333314068
769	769	132.908061504349	338.030180304366	519.874312309489	659.093744594525
770	770	132.805992369742	343.980331974475	506.605176065227	662.562275027017
771	771	124.854236807963	350.55948311853	521.110054090868	646.949672970999
772	772	131.426672464483	343.313360273482	523.407992364609	695.812594319872
773	773	130.39309026381	345.278557527359	508.149071921013	697.414553154589
774	774	129.302094876963	340.429515276007	549.152454444032	692.878913784015
775	775	134.066498047356	345.019152278234	488.020093972472	663.252023109073
776	776	133.054362988155	349.885613971967	526.44250494242	673.29339821788
777	777	133.668432079004	342.132725831511	526.449890084143	632.609631349556
778	778	132.146696750014	346.928707789341	525.378766954566	686.077967246606
779	779	128.896891720668	346.031615494134	509.763162195473	670.142612907391
780	780	128.271499795003	344.345760012275	506.819268742097	674.994877854821
781	781	129.051621412533	340.593031513521	535.11749767014	676.82867291733
782	782	131.097761285465	340.344026351589	527.040084648608	684.366206387328
783	783	124.727641205687	342.415584805393	511.918336779821	662.398727433692
784	784	128.031534052325	342.821259286171	514.998120156225	640.333039856715
785	785	132.332726546728	344.533437839015	556.839984540908	676.484157493183
786	786	130.027855230707	349.677474251866	555.216305571609	671.978874327534
787	787	133.129058309752	345.497659165661	511.491012912668	702.476513626512
788	788	126.282078660973	341.58726119844	540.654312651466	673.207379599854
789	789	129.285115786536	343.335649101526	526.648239905399	659.334386917503
790	790	130.558693583603	342.137173125847	521.75385012694	690.300485490027
791	791	124.440083952173	348.471188760555	534.894116731873	697.899826381903
792	792	135.291388066169	346.98314414158	537.535947495666	674.02654692673
793	793	126.54122504949	341.486735470816	536.73469115947	692.965359411003
794	794	133.599607264203	341.333062644306	525.485903753456	696.282393968362
795	795	128.093229236681	346.715603543325	529.384676239315	649.873567500928
796	796	125.081747218249	344.787267775141	524.109731298774	659.968963218746
797	797	134.805732846558	340.718333884104	521.127900613005	669.093477065477
798	798	134.176271126877	342.172242081407	525.609191959785	660.59507433914
799	799	129.592068357843	346.011190900387	520.28966427249	658.625781007523
800	800	129.314691346388	344.869390084559	521.480052627859	679.974164420685
801	801	131.621308451519	343.503649558985	536.991853327478	676.013380364599
802	802	132.395625131468	346.800613873994	569.006302273226	646.49995587586
803	803	128.762996264562	344.272418878043	519.119941190164	670.178558448374
804	804	127.982869049443	346.902177287707	528.454616791572	663.755050023167
805	805	127.90931319393	341.289436354647	533.510382138379	673.151019350557
806	806	133.235384463167	341.486193580263	511.215832324651	671.355105488794
807	807	131.626050012525	341.255311369529	559.631803519118	654.581901478121
808	808	127.73777522225	346.099464852397	525.593663936302	674.738190372667
809	809	135.388725180638	341.139669969696	497.129740498107	656.255885990517
810	810	128.165556533792	346.370790304493	544.618497565188	647.284949977805
811	811	129.07008217822	343.258474627654	539.850540346882	651.760718949743
812	812	134.503579726294	340.769493818848	513.923234950514	661.256897018708
813	813	134.218995993589	342.810789703787	536.532727621121	683.336422213813
814	814	131.239883939529	341.450314099911	527.755011574696	647.962023608063
815	815	125.109134617911	347.156161249829	527.7996342313	643.554390790722
816	816	128.867299786693	347.604761049006	513.110758405392	668.291671616226
817	817	129.467881580319	342.482482509932	520.579262896783	677.109018285938
818	818	129.941826814994	343.761683978455	564.061216633155	710.633531811996
819	819	135.119460296852	347.592945723772	489.798408803185	663.626928051694
820	820	130.115822171702	346.046457389259	509.5704713927	651.61629864248
821	821	128.256201154358	350.984205949616	555.370557486663	675.69831058942
822	822	130.57556492672	337.695442414168	513.896229561367	684.365143835819
823	823	129.520010684544	341.212311612377	531.587929586655	680.961695263119
824	824	132.603686955194	339.086259902286	547.856457922936	668.677088529882
825	825	131.64622584563	345.194228262781	497.945535817917	690.637958752378
826	826	130.601933665995	342.558126521994	541.247366413352	657.262341016021
827	827	131.797512057452	343.992250874283	516.173872888419	686.448510646551
828	828	122.681277460286	343.552320105854	496.384649071084	673.27487179218
829	829	132.329761533045	341.316124823807	533.269732777196	664.783715642326
830	830	135.641227349448	343.946337545642	532.551364461787	678.645823687161
831	831	132.067526773355	340.17130326674	534.096463384086	676.763335689963
832	832	134.228119074119	342.185189213526	528.821593468773	673.930390530251
833	833	132.168234014125	342.592094201656	517.043358911699	659.48520346522
834	834	129.649656090024	343.92280615297	545.048243324621	661.395385404305
835	835	127.614272343544	343.776796378479	540.894784986713	665.504048039539
836	836	131.071605976139	346.540503600907	523.377778885407	674.297387182139
837	837	133.040191491484	346.098440306314	540.035582887288	641.174289221946
838	838	134.656686476313	337.27556270642	510.186234701677	673.268106352566
839	839	131.600542119172	348.095324969316	506.119306317753	661.100104789343
840	840	131.235766181907	346.827862763592	511.505962629124	652.672068228548
841	841	124.735970673165	340.991410756032	536.735469526523	663.720587473334
842	842	125.514327971434	349.007464751906	556.275343471903	675.967059036113
843	843	130.989717083391	345.43617721833	504.241658896328	683.055319379658
844	844	133.122743569024	347.857440383695	495.988287465379	626.615241700415
845	845	132.094035040341	345.63049058448	534.901340331574	684.601584984486
846	846	133.088094726244	345.788041971858	504.030560189712	675.403372630806
847	847	127.857255099871	344.959487983165	509.232589874159	684.295906860416
848	848	123.85543004973	339.965129328849	520.510133603406	672.444261628585
849	849	127.105069729394	346.847881889168	533.532228929277	687.508014886081
850	850	136.784145190007	346.128833610942	534.128109313337	677.069237600767
851	851	134.023291946354	348.870528585424	514.070556068432	687.481138465966
852	852	124.565133173617	349.056698276319	558.45571259884	695.29324285524
853	853	126.068851300216	337.315240925989	530.951036385932	649.325443375645
854	854	135.141593736363	338.332277964774	535.483884950347	673.873101801265
855	855	127.219520856046	346.548827404652	522.84467138739	700.079501803146
856	856	130.283108993902	345.343693838174	521.970448994663	682.023339802173
857	857	129.396715947784	345.011333848883	529.090948376191	649.61055182935
858	858	133.146525817235	338.022473670688	513.829753552025	672.265321771396
859	859	132.245120668043	339.423751641749	498.821669090288	675.074476417512
860	860	131.981112695354	344.754961723509	521.730714841344	686.576654018924
861	861	136.194719468971	341.034522460547	506.670494504329	723.911222916001
862	862	130.723599358653	345.456373652469	530.098434095401	687.607495019687
863	863	133.395361928168	347.912258039225	541.293347176007	646.278507500017
864	864	134.831163261485	346.079733608917	523.562617797219	663.5434790203
865	865	133.973861826009	345.919726108675	512.759254067832	668.948784788495
866	866	131.902391086396	342.087018813672	512.797418615909	666.524232000171
867	867	130.527430842524	345.404459988153	467.790578755439	659.919391119839
868	868	133.622396488737	343.121444874818	493.578057431167	698.053876668828
869	869	129.821854708996	348.580912605324	550.002984197227	654.21731516452
870	870	134.426806228047	342.968095039767	526.707808616848	662.611508095319
871	871	129.848456597703	344.763160256722	541.421509478897	654.72017144458
872	872	131.531185290275	345.546605222742	519.307861230604	665.761372578043
873	873	133.909712129556	347.112318522953	540.60142340455	628.323452191631
874	874	128.949091747164	350.505359179076	511.402280834072	676.226815595186
875	875	132.383255550185	343.703628727802	536.331187352118	665.36722450242
876	876	130.110242788249	345.256186734113	557.400781299985	654.055964841241
877	877	127.316864082817	342.56660018255	514.766456962443	675.486359674864
878	878	130.628058494356	349.170532424969	539.56176582453	672.193720204892
879	879	130.627714782834	343.10088426976	521.886702691695	653.054082550066
880	880	134.715513145832	344.10618699301	509.555887142652	695.476166726324
881	881	125.463371298601	344.727638384123	526.179474889881	670.293638668516
882	882	133.238952300609	344.470985691369	560.911457017121	697.406013034391
883	883	136.558339382868	348.237537710159	521.698776120389	689.784062050232
884	884	133.963284778041	348.024515941339	536.11926529574	677.491362357056
885	885	134.34423170921	338.978760816915	509.834613721491	695.290110485576
886	886	134.8692222719	348.438140247376	504.170641793068	689.290127746142
887	887	127.089993410103	341.61873390982	550.7576370187	695.95852907359
888	888	130.573161152265	343.091219030645	507.224413986979	674.056376228527
889	889	124.154985288549	341.1097937471	494.878604536283	678.242429468241
890	890	131.159333438592	343.604451577344	519.929093091718	660.508386423826
891	891	131.391065307199	344.647784359473	502.948009880529	710.412759845325
892	892	129.152374640099	341.992641434051	535.508933168392	646.177251241616
893	893	128.433470028487	347.770225285417	505.822684477281	675.425555809839
894	894	127.755635953097	344.832060103155	540.457589930929	679.388287698776
895	895	130.219789598632	345.916065608373	512.393667910738	688.227353212116
896	896	136.768782395325	342.57630096391	548.274165161296	640.000459055861
897	897	132.990381178929	342.706912438851	519.933140838969	684.915973362237
898	898	132.710991244555	337.203744352565	507.818427941477	645.249791685806
899	899	127.48268615075	347.215050976985	530.761106700384	692.72513930629
900	900	128.935380623207	340.966242954777	537.011672586097	677.044112913352
901	901	127.028731243397	342.849530961325	519.551785047258	659.345552267201
902	902	132.559482439912	340.369319473629	536.920508406371	665.230536319075
903	903	134.673967575517	346.316562769519	526.675047793888	699.163089151682
904	904	126.454861152975	345.61514953504	536.820835855744	679.01537994563
905	905	128.034997958281	346.40655325626	511.191424057186	679.811424148089
906	906	127.707586735592	341.733902101766	534.116973695728	684.466397373923
907	907	128.899210959452	339.545335560135	482.933607324196	643.267213936752
908	908	134.867757241031	343.385178880421	512.745117445893	635.43167418384
909	909	129.411475905624	347.008146279842	531.464851273601	690.874821206801
910	910	130.347819356738	343.15544310396	534.524858552478	669.872115152278
911	911	129.31103336604	346.703961202731	546.881210871707	657.888481839643
912	912	133.249966156287	344.985477524949	522.657454841358	698.395318748782
913	913	133.312352539894	341.872184453205	502.800155355132	653.699241608615
914	914	125.137470243722	340.715745632438	537.759191204805	697.920394337977
915	915	132.342846064131	349.979227845333	523.934221785234	682.350086265368
916	916	127.999989612216	345.422555737009	494.534266850612	699.798076036431
917	917	128.728866570696	344.209635301563	546.45970743392	647.940059370675
918	918	131.417808666423	346.835902111032	513.149594313649	666.520490147551
919	919	131.806010128381	348.175763154626	526.550655784652	655.413891589352
920	920	130.285868952207	345.433320380842	503.976125085939	676.166158579538
921	921	131.442503446382	340.575183077883	519.109108999459	663.599526062997
922	922	127.089563487944	340.318500095448	503.954317179649	663.788332484393
923	923	130.022629355869	345.617772488956	514.73236848405	655.444822550489
924	924	130.094261643029	345.007138620707	522.006984829409	673.313363213037
925	925	129.841390383353	346.280044850162	525.981326913825	692.445963686127
926	926	130.236718487506	348.666297980035	537.202651600992	668.024854023479
927	927	126.976580774414	341.905809968213	505.22875099401	660.870833775584
928	928	130.432083018909	345.816085729601	506.624620553705	667.782924477762
929	929	134.335349142982	348.441917794783	517.81874908975	665.175344262597
930	930	126.986890053853	337.727608723347	522.996876422461	683.223006249354
931	931	124.347682696694	342.177530869201	541.397561539076	671.210533036925
932	932	132.632640614869	346.142881262996	495.348590177699	686.94983858822
933	933	128.769429491942	347.430520633708	533.95299836779	674.765050401321
934	934	131.036698756247	343.441833804904	508.396859956423	671.688869343478
935	935	133.237995713082	340.906231524879	498.227136320543	683.178276424891
936	936	132.26653347343	344.301226054728	520.080799969953	632.719502494591
937	937	136.470756592386	344.162648547993	544.719102516794	657.945389908065
938	938	133.815119928586	344.095210653642	543.618902109525	692.087086402845
939	939	137.87612294146	349.424537003881	528.018819762848	686.383162012864
940	940	129.895034654152	341.794781148985	514.767061470716	689.807170871532
941	941	130.175432439312	341.943112308194	508.120974449235	690.244426831652
942	942	127.714265723712	342.496446557661	527.590845853497	666.522194697375
943	943	133.433295839607	344.099848280597	538.991588065803	701.988617814218
944	944	130.786753207232	343.645099775014	556.160049239266	677.456014751566
945	945	129.407207438813	349.0219859883	531.827823200581	640.291195561168
946	946	134.082842487011	344.594845354446	555.643264292865	665.004262450859
947	947	132.057393317675	343.108797083578	503.255757217641	697.324322240481
948	948	132.699814922959	346.357784804714	535.531693325146	699.572646266167
949	949	132.081331652841	343.473379931114	539.811434591386	677.097191254687
950	950	134.540808320361	337.014342621814	544.749165912672	667.719015497738
951	951	130.760602704382	342.747854423505	530.465741269486	659.236810187557
952	952	127.142326005052	342.263310416593	537.060444184454	658.03341308975
953	953	131.908810304125	341.0313677443	513.765269715757	670.012702482167
954	954	128.451966907315	345.123961063259	518.452737191264	697.826161393674
955	955	133.327826006426	339.108266480829	516.021379055976	678.951202361245
956	956	126.529218710211	344.648052109504	519.266877969832	702.791718104461
957	957	128.178163637614	347.708064153722	537.509653481046	652.06109583057
958	958	130.775594822089	345.351617037466	527.563061213086	667.552256454402
959	959	130.483502783238	338.133213303205	540.896274123187	685.510800835388
960	960	132.752911938023	342.92915769931	518.593686977853	680.100548787264
961	961	130.176539488208	347.447975629061	519.061196976591	694.344494654032
962	962	134.243214917787	345.901925873082	489.180506910127	662.247577228641
963	963	130.561147128449	344.196682975791	532.864742505835	662.552942777755
964	964	132.895702774399	345.502163447458	544.949538182153	660.21153221831
965	965	127.753919496173	346.235378838335	513.045438391783	686.210259142462
966	966	126.704764540269	348.368833037364	521.595834490175	670.723015357682
967	967	128.624722733051	342.438497092502	510.649597136707	676.099239476615
968	968	132.111689786735	340.169256535424	523.849276630406	663.322939863942
969	969	130.877329392162	346.12013891998	542.177368241872	691.378764103159
970	970	130.266327302943	344.939103965284	513.81160315012	646.711179404273
971	971	130.432734084418	344.466752095121	505.784534265737	658.389362680562
972	972	128.517816306199	344.55530193903	520.44783357038	697.313078146569
973	973	133.134974941519	343.171346912029	541.518935729758	689.899233368663
974	974	133.495603015162	337.90429513431	521.183464371373	692.296688529036
975	975	128.732985132833	339.362444752528	538.770650994218	687.024169425151
976	976	131.135543583267	346.60990864082	520.934525611291	646.056540796492
977	977	131.479125350109	342.88136873915	530.99661001737	675.403900061228
978	978	133.603318457292	348.903438461579	502.987496446582	698.155531361029
979	979	128.623965885269	338.090866992341	520.432656637829	667.780691664898
980	980	130.903586647291	341.543176904175	536.422601888877	650.641248137157
981	981	131.60013065025	346.666186904351	506.817838677539	656.751470829066
982	982	127.182959292089	347.760967368364	500.071073818859	699.180323816786
983	983	131.76952788781	348.914835671194	521.650575480522	655.779754215266
984	984	126.533433397086	346.743106158927	539.336997194223	682.663761279378
985	985	130.996002398722	343.589785196715	525.936067962122	664.580091014515
986	986	127.335735632606	345.107387203611	526.146741566552	667.013501689397
987	987	132.619009094673	343.079933061555	504.041894040147	666.266004526073
988	988	136.003751056962	341.958791877899	513.221542291279	649.386433815304
989	989	129.731267985537	345.536192258702	528.115565350561	664.308464265609
990	990	134.411461112669	341.23500221234	517.237313345574	637.026922454218
991	991	130.603249597893	342.437753845363	532.546987604101	688.499489502434
992	992	129.241641879309	342.718620073804	523.493352369899	679.686612654847
993	993	131.656056997218	338.413393403413	526.123515306791	660.869126015791
994	994	128.816180353183	337.630751819527	528.759119940845	681.46002654743
995	995	130.897465343675	334.332805325263	501.518272837407	691.158313561839
996	996	127.89996054188	348.043591906421	532.940409600125	702.725258901222
997	997	130.329728453328	340.781823846943	524.619263127174	682.0754080836
998	998	128.013483068773	340.502755298757	529.916263331801	684.142397104504
999	999	130.599305624675	346.459135030055	531.400912140118	670.642088929454
1000	1000	135.371457260156	348.291944721401	510.431774993034	655.87767824307
1001	1001	131.855857782742	346.540773555031	523.308997114308	679.070118825293
1002	1002	122.977591100013	339.760281467181	514.020811685567	670.456673020873
1003	1003	131.425639067791	347.827517884801	533.634716442135	686.92170732218
1004	1004	128.521568027786	337.829774871451	482.447437336909	660.765269084451
1005	1005	131.250129020533	344.990813556602	539.763546146151	691.026915337736
1006	1006	131.948056790655	338.315646506572	550.896959372855	663.220029189524
1007	1007	136.800992730638	345.084595946832	503.967424662522	674.670019722856
1008	1008	129.887226734174	347.380662187742	505.892406134761	668.396485265814
1009	1009	133.32586915867	340.800561312842	520.350680921414	674.102172835297
1010	1010	131.555077593874	340.430048513564	538.744647411323	674.95283351173
1011	1011	130.338915900583	339.501280021087	508.723849374481	656.763238282727
1012	1012	126.363885387091	349.58526875142	522.546886393965	671.25383457422
1013	1013	134.681023756856	343.893916016416	538.506637970952	692.485509096862
1014	1014	129.238360066364	344.964185397921	516.32051402278	650.065112260849
1015	1015	132.773716588606	343.822214035489	521.041068192547	679.165669714265
1016	1016	130.859726495455	339.495533688938	535.413689374284	666.282214427181
1017	1017	127.771810877765	344.52272311942	517.569245391057	690.905204004661
1018	1018	132.012265085339	349.727047176302	479.59422868761	678.59355713122
1019	1019	133.986537864652	340.295759984132	515.703218543349	690.990996388951
1020	1020	129.602993036239	352.212173390371	516.547946719157	685.898895665172
1021	1021	126.31545989774	344.742137818167	518.254683937826	674.071123820428
1022	1022	125.955529914612	348.094381739295	547.381582395204	644.678159741679
1023	1023	129.293681773806	340.523004783871	525.313358747072	704.741237319405
1024	1024	128.064993417463	342.947554701159	512.278782707253	670.469277561378
1025	1025	129.841120962723	344.446426220401	496.572518506377	638.389757609649
1026	1026	131.68564486122	338.237959335653	508.62983175044	711.473258580392
1027	1027	127.386114872277	344.838950922004	522.557415581039	687.992169834808
1028	1028	128.199378510849	342.394230155881	494.917059863425	614.823672439684
1029	1029	136.661210469114	345.631263184945	520.464212773781	676.721934323118
1030	1030	132.079788374597	346.467391227837	548.336624981173	693.921373688562
1031	1031	127.851502869552	345.912089540454	521.829208573716	646.33805968328
1032	1032	134.285123408773	349.188595085022	535.9733511085	678.813894467377
1033	1033	124.792623094374	347.974392489281	518.530412718005	691.893571764028
1034	1034	131.006461100212	340.852452269612	491.603868558292	677.025416370086
1035	1035	134.346409300468	342.026965147132	501.972305828366	657.230139408048
1036	1036	134.188788880446	346.381137516496	512.946417494478	667.665567304681
1037	1037	131.773578837902	341.543103655637	524.740607190168	641.008699605826
1038	1038	131.270027472518	342.510663100337	543.944129491296	655.121841976604
1039	1039	134.668286932697	346.576730159395	522.434418506121	673.541296107693
1040	1040	130.330262567752	341.058213979287	530.192123887597	692.45262509055
1041	1041	130.819394998918	344.265664769779	520.208885727002	681.013306536929
1042	1042	126.212998945313	339.071294117808	508.216700897746	670.584881093405
1043	1043	134.365215608597	343.321844539254	501.431936089472	698.847962766328
1044	1044	133.999815611412	342.583323874698	525.261334682688	679.108374016289
1045	1045	126.247205816654	346.331020710088	543.304954066853	665.829222272639
1046	1046	127.83200720943	341.248857682181	510.050682479454	654.50604633259
1047	1047	129.634784993408	351.358836475618	525.140935251612	663.944399837615
1048	1048	133.368486397352	343.764986101762	536.965293768744	685.223033027193
1049	1049	138.686960639322	342.106858073176	533.718606177942	683.676206400188
1050	1050	133.297427349349	336.524099624408	511.038702786393	694.404859725574
1051	1051	133.533239230481	343.32273154826	499.463522405073	649.416074328196
1052	1052	131.577060996744	342.408173663836	519.497869869826	665.203705646774
1053	1053	130.008980901514	342.896081475562	516.256150612849	656.396046924063
1054	1054	133.245369887494	345.299856131589	508.774771637615	665.015774570717
1055	1055	132.556396955602	348.022744408871	519.388858134689	692.271522243652
1056	1056	135.208652176124	344.366827482219	514.842177411943	687.284715351493
1057	1057	132.3473704244	343.93974215916	515.766022145149	651.172779493006
1058	1058	129.911386231699	342.633545308854	515.877347630674	668.301118179019
1059	1059	125.06735515836	346.702372084485	513.803264053592	672.513982945779
1060	1060	129.033898927861	344.075470736892	515.335712246582	667.921840100807
1061	1061	127.428715284786	350.663391215386	499.539649023024	669.375447018521
1062	1062	129.002814380164	344.153548271494	529.458802179831	655.843504096551
1063	1063	133.438533060925	344.912611645772	527.913586946273	689.026609536376
1064	1064	132.40411988713	341.77117507769	540.876360428365	680.612280617321
1065	1065	131.027519422778	339.748107448605	543.43610687119	663.67686638277
1066	1066	132.087752980676	337.944888055482	518.002807293204	679.470518979029
1067	1067	130.509905442147	344.774871416817	514.402004849985	673.336841340502
1068	1068	131.814171204153	338.580958708204	518.856602290663	685.089035034412
1069	1069	131.23533674237	347.579562511818	516.092971580696	668.873497507096
1070	1070	126.921864246393	347.89364820547	512.811852838204	689.431427818556
1071	1071	132.718926885103	338.679299154025	543.299807536008	686.362775698043
1072	1072	136.307197607487	340.250067303013	509.510804483235	685.689344341904
1073	1073	130.291210653757	338.825749048738	522.886048562576	661.324182373313
1074	1074	132.537411120533	342.156018766846	513.449028397018	692.194075931016
1075	1075	134.990343492937	344.351954779647	539.66891462319	675.991570442349
1076	1076	129.281550824459	343.242998284358	507.236169917975	683.19205756308
1077	1077	127.48604873206	344.006884505562	531.187524842767	669.888826933979
1078	1078	128.868404734559	346.426300398353	538.8434367436	667.764122859993
1079	1079	130.681906128253	340.476332319927	500.484066142634	645.111962061044
1080	1080	129.329718995182	349.141487634723	511.651410100007	691.189558079936
1081	1081	134.836251015546	339.844896139467	524.731629641421	647.277547187956
1082	1082	125.397833069522	341.743053891334	531.180311694876	663.041561603444
1083	1083	130.016709842021	344.674142397317	521.411366320216	669.861734398444
1084	1084	132.211845146873	343.168763853137	520.528786091365	687.470054568828
1085	1085	132.621782706969	341.232459965501	501.981850881577	707.071731549125
1086	1086	135.876535284041	349.515481227514	521.201299988654	664.768393685071
1087	1087	131.278324215185	346.309807712612	511.742368403	688.492723711922
1088	1088	131.080226507155	343.250761819525	524.396960015442	673.752932380144
1089	1089	133.032157120186	345.950765144776	539.229102787259	660.909920386817
1090	1090	126.12938540051	343.973539258577	536.105939341652	676.132201540049
1091	1091	130.366541705164	338.772934338991	507.154094247265	648.725307695636
1092	1092	134.260398261952	346.344340230017	524.546005546985	658.300411833058
1093	1093	132.689904012605	347.863985131539	516.768931095464	668.552896266302
1094	1094	131.151762347039	339.466892107095	535.130835651165	669.313572326656
1095	1095	135.459620658637	342.515581969441	521.335306628929	647.291024673093
1096	1096	133.867419301566	348.632555237848	526.929312063823	687.043503868581
1097	1097	130.813749368649	346.468881464789	561.447813003305	671.443032236408
1098	1098	129.848491611626	345.992921105696	522.491263196486	679.150857398718
1099	1099	130.094783185454	349.875559417334	499.278280549659	674.941472444908
1100	1100	129.846224739074	340.39739933772	527.84066512589	692.484725001147
1101	1101	127.662562785467	339.697447899977	515.239295105	668.694935469424
1102	1102	124.624642703354	344.963417766603	508.101925623098	691.297049219041
1103	1103	132.329494826879	352.155095222823	534.566752972132	675.163510376895
1104	1104	126.202878198559	341.046476116344	528.973240056011	704.721344349305
1105	1105	131.455991125007	341.478710184106	533.248847027587	654.290103345754
1106	1106	131.590242080964	346.232138141728	525.249386273421	674.16705750679
1107	1107	134.146587190451	343.998431582843	512.833742448757	690.401941947807
1108	1108	134.497472522132	345.281006274883	515.330346073963	656.419330550616
1109	1109	132.971544410736	341.873177994516	500.281755150706	674.249011981215
1110	1110	131.677089960904	350.858615508089	511.46352477765	699.279901463328
1111	1111	131.749396519524	341.591915883229	502.154847104077	652.664253509027
1112	1112	135.738745749631	340.973241085495	511.302879579636	647.325053150988
1113	1113	131.869632878099	343.887891889287	543.894148455886	684.755953914732
1114	1114	135.184748737479	345.29049278441	495.078676772784	676.255489578085
1115	1115	131.473154854173	343.558613884041	504.339258925946	649.709278955109
1116	1116	130.673733851449	340.259390921856	539.239389515862	687.22400001468
1117	1117	130.474682098018	342.601470277753	531.208370727928	652.228717992203
1118	1118	135.551924002826	345.100910437005	494.655114738186	680.131819147227
1119	1119	136.759036098089	347.850681266749	506.582491371069	641.662995344875
1120	1120	137.468276713974	341.068375930245	509.009619444527	661.02539282928
1121	1121	130.904182867901	349.287092691055	528.048305899709	694.278759339159
1122	1122	129.188688520161	343.889705357059	535.19061425061	673.34925708081
1123	1123	130.416955919743	345.651060730023	530.965010320572	673.28681799368
1124	1124	130.941097096672	337.647654852095	527.132503225477	653.104993260675
1125	1125	135.257612217633	343.398484912574	514.100747586734	695.734832521541
1126	1126	129.222904724299	347.062019152353	518.96262510704	641.74628504307
1127	1127	131.892231418143	341.959700139693	555.859183429271	659.603647070893
1128	1128	134.927193240216	347.643790148091	531.883130572915	670.630264751186
1129	1129	125.014478222443	338.955107601512	491.158656456706	683.039950391206
1130	1130	127.276978476187	343.820583299469	517.512020980906	683.525687888148
1131	1131	135.647397236084	345.640060297557	503.841706428671	674.937447692353
1132	1132	126.214052677021	343.212273075597	501.352840886313	684.646634199429
1133	1133	127.233010524203	348.728636338287	558.637079255498	682.018105632355
1134	1134	129.288260183362	346.927280431318	525.15191118514	696.230521551352
1135	1135	133.200016748605	351.005505024107	508.357236010007	631.693651400237
1136	1136	134.354590135807	342.708604801627	518.365336306626	665.588987281258
1137	1137	130.149879054952	341.068021299923	555.237331866418	687.852720559378
1138	1138	135.107322532702	339.670992935624	548.793364489388	662.70014627679
1139	1139	134.185222246279	345.094467987593	523.545312375562	684.192035933628
1140	1140	138.738520804301	344.79782135787	522.728948303349	693.629250188303
1141	1141	128.768130134122	346.294601982676	557.294961320165	662.317716814033
1142	1142	127.16095982488	342.984082594381	521.987023897412	688.034997708091
1143	1143	128.651295678952	343.055621415474	531.278837322246	667.219698405663
1144	1144	130.27865900776	342.534470404136	552.31760861886	670.182850851813
1145	1145	125.790597850168	347.544482142155	530.538520196744	659.635305324778
1146	1146	128.660598889856	343.418492237717	498.135129329766	670.320660804968
1147	1147	130.577963026121	346.215871380163	528.372890550005	667.972425264702
1148	1148	132.121399964581	340.630583367915	515.389886644427	661.255877662706
1149	1149	131.432556274891	345.151533913534	502.514710059219	678.898979235508
1150	1150	129.376008720301	342.58187854103	509.24077169	661.765732675026
1151	1151	131.967666851203	343.006536369529	545.411272752979	651.860104520533
1152	1152	128.290853650023	347.910700269432	522.682043469161	658.689566752839
1153	1153	124.573443640836	343.207035652362	520.466880871465	670.995770483156
1154	1154	130.653603486356	346.530446188828	537.203693098908	661.434218076104
1155	1155	133.066914933441	344.847344264564	511.29495117542	674.060227426941
1156	1156	132.031135358692	345.074321323531	508.695763934974	679.440585581983
1157	1157	129.600295039622	338.994743726523	509.578167011624	682.250791781552
1158	1158	134.034624408716	340.94518887633	543.655966868119	639.484213455311
1159	1159	125.827751920369	346.510074152631	520.418606294722	637.519805899647
1160	1160	132.056420359014	344.380464541461	525.359878935609	663.799449177464
1161	1161	131.472428048217	345.114567959035	531.962600490202	663.801942191597
1162	1162	134.038122505312	342.277997691035	526.354638408331	692.643994506973
1163	1163	131.962221826373	344.765622074475	507.390718160149	705.56471648734
1164	1164	131.26717169413	344.90328009351	504.339063384179	672.8744647296
1165	1165	128.328338065021	341.012308171384	535.132589416292	682.141619852633
1166	1166	128.117351689815	337.670447043926	510.22549252602	671.650224048707
1167	1167	125.170176897067	349.218923351829	516.789658852422	681.758988836138
1168	1168	134.02288547	341.809973029575	527.034792701694	672.082868333076
1169	1169	133.23468116852	345.531070922542	525.272909103949	683.834852155785
1170	1170	134.318523534123	348.559992482717	509.286725664246	672.512082832676
1171	1171	132.219826346974	346.690497596848	547.525087753707	668.957554981933
1172	1172	131.691375284899	343.427730617919	537.21777408178	688.551284933661
1173	1173	130.103563367629	346.179956914425	520.495478118624	645.56148053015
1174	1174	131.413344632907	339.236999482782	502.179910799899	680.952421005941
1175	1175	129.488301286755	346.923581193939	504.670791955802	650.686916793413
1176	1176	131.314403227197	345.961755667962	507.754954789755	661.924901377407
1177	1177	127.750609804616	342.984710989081	533.023014210476	674.305867665221
1178	1178	134.464816314025	343.05501351519	522.323943227399	684.951017988726
1179	1179	132.217111180343	339.392120149668	515.513277913488	651.748125618785
1180	1180	130.354386130059	343.565133678046	529.898709750626	663.748033081024
1181	1181	126.138160739356	341.804681619526	539.184724792828	644.631521082864
1182	1182	131.084971764621	345.310576835116	511.833260122069	658.098260745507
1183	1183	136.590484597201	349.073241642783	506.284374023751	660.09203678194
1184	1184	130.091089430547	342.781024221749	514.837398402396	682.728038676827
1185	1185	125.278737299531	349.960776588296	508.75310498321	694.075013846236
1186	1186	131.979645793564	344.042852005448	526.322363403052	682.570064280689
1187	1187	130.744637124355	341.602469983316	545.624551048777	683.162840544292
1188	1188	129.149456541662	347.269763566676	541.278268836587	677.943993419438
1189	1189	130.614985674527	347.145065954576	498.235038014605	664.173531999741
1190	1190	128.624295386725	345.106083338875	512.148456382723	687.416255758275
1191	1191	126.354209349537	344.83489783839	511.012850852515	684.468415167661
1192	1192	133.961287681254	346.201033775394	532.936389361603	668.024945009044
1193	1193	127.018430803972	343.003113142208	541.034722404211	664.06860589319
1194	1194	126.195057665008	341.039335115994	542.278056370883	655.947998850709
1195	1195	126.202144697538	337.497482460142	515.561479347431	675.115575975124
1196	1196	131.0335102446	343.718107063969	535.353296803767	685.222389897173
1197	1197	130.880199916331	348.498266659694	528.54072165854	679.677975732016
1198	1198	131.694702393658	345.896267343646	501.105355816365	645.533771461803
1199	1199	129.884991930556	338.468098131827	531.20691373186	662.89122181559
1200	1200	122.667476372564	342.92779703002	547.265543907546	675.458616131241
1201	1201	135.53811675132	345.58898693868	521.752150168706	679.975810363181
1202	1202	126.955663378384	342.785963584191	509.770197137498	655.810793206941
1203	1203	132.480318847701	345.667406705602	512.202779598962	678.747734856915
1204	1204	132.640915973958	348.586781973912	527.799533416554	663.253310297382
1205	1205	134.15881111106	344.269300551679	536.708564319034	712.842976691793
1206	1206	126.829310939303	341.134900819765	527.640125511285	677.501240439713
1207	1207	131.88852872019	340.997775308871	545.652664155145	695.800005552712
1208	1208	130.569513015871	341.138016847847	516.712494104503	681.330773165159
1209	1209	127.113581241298	343.96733265742	549.972106790407	651.473727972603
1210	1210	127.734070271192	345.516574763666	524.191152830811	660.119837972177
1211	1211	134.264093529533	341.376886332802	512.566472666586	662.463451176852
1212	1212	129.836609650669	348.669571324614	517.76574748035	671.38302790904
1213	1213	133.349807966248	339.618543783894	533.269577156891	685.272405893218
1214	1214	125.89243901885	350.136614362412	507.662775811073	675.010882650917
1215	1215	132.044529937705	346.633807215437	499.151317480863	694.528617242653
1216	1216	134.498645292814	347.353322049156	513.890045938944	665.111777929672
1217	1217	129.27846804084	347.650274664592	536.796422168168	678.102712888422
1218	1218	131.493926308553	342.2471999873	485.267220513649	678.956876793337
1219	1219	132.623948131237	346.10910910803	541.911961299044	685.229460825521
1220	1220	129.31823313233	334.886463814466	513.569549872428	671.487163015329
1221	1221	128.836736912821	348.674881051297	520.906528421912	658.483546457574
1222	1222	132.868255904198	340.661811382443	536.483647342691	666.797226820109
1223	1223	133.970877955535	343.999148818642	548.009550717684	702.939930312324
1224	1224	129.060231089834	353.596545296031	530.783740274533	670.661991073306
1225	1225	131.968305764937	348.145277504047	487.679663195595	678.536110541744
1226	1226	130.844187699733	341.484862680217	501.883292730026	673.141901031024
1227	1227	134.19409453413	346.637401811405	506.959101885588	682.950693652185
1228	1228	136.263980251396	343.397029963539	521.833302657645	665.547307224138
1229	1229	132.149979923477	350.840877546918	525.111555713825	681.202348617492
1230	1230	130.265524381737	339.04894614806	524.557144644249	662.228790703452
1231	1231	128.811525536154	341.82506259392	507.683766162957	657.786017845105
1232	1232	137.05389284367	339.984537151125	509.665314202657	674.560004435874
1233	1233	128.048842226833	344.266422590423	527.568996713509	701.421028114551
1234	1234	129.925334094282	343.338704809996	548.781038730656	674.710285070673
1235	1235	128.772500777419	348.716397572473	542.19423520447	666.713057260878
1236	1236	131.058119602398	345.459987224691	520.343493787282	669.483030863175
1237	1237	132.557677836155	342.156823062966	535.138153819311	686.569150276623
1238	1238	136.746873757377	345.253974849665	512.302802577912	701.315503607254
1239	1239	126.457201704658	338.663030476661	547.777329975154	688.209201754915
1240	1240	130.367495507124	343.390898791396	498.202442353472	698.612151305889
1241	1241	135.23329901458	347.009558682487	512.075405593546	670.053598981066
1242	1242	130.081068836626	344.9396536783	521.232756483202	703.475729733672
1243	1243	127.248567151565	343.000475329297	540.77799496435	649.345219994259
1244	1244	132.701261140722	348.43662802197	501.158992418894	682.352773206139
1245	1245	134.082757752722	346.241955250077	540.696615532589	675.051715986947
1246	1246	130.636950487483	344.396087213006	492.897665092161	637.00295678497
1247	1247	131.28175095744	345.484612637148	555.79227376902	669.334041160281
1248	1248	134.896761217747	347.041913915724	539.826193908938	655.864757817347
1249	1249	123.901081879972	345.304817208209	532.785568902449	662.871722303116
1250	1250	128.627659665609	344.898916886921	531.615318619664	690.490020425849
1251	1251	134.760298420877	341.704476918199	530.387312573895	647.993651530242
1252	1252	133.80558091974	344.679063556605	526.60615157089	653.721219992317
1253	1253	128.009847269037	343.03301306865	546.533626815125	680.471043582589
1254	1254	133.721376031463	344.723064375931	549.703865307572	679.568223225892
1255	1255	131.059865005899	341.806999428456	538.761743276231	669.57258034877
1256	1256	133.502315909807	348.211295301461	516.156414993338	681.877580243072
1257	1257	126.224605344712	343.773405781892	528.375562632849	672.630644442268
1258	1258	130.557010085836	341.875015977133	538.87118556159	682.602817608587
1259	1259	130.985185461917	341.006731487018	537.755722055638	658.744068437488
1260	1260	133.322592954819	343.28848311346	541.047720157723	680.440557869361
1261	1261	127.08431198301	344.229108863763	514.259718931406	671.175954916941
1262	1262	134.010592188638	345.66411508991	508.813313125532	679.667772231003
1263	1263	128.855487895121	341.271281925103	515.584121538909	694.591143505372
1264	1264	132.795845493892	342.849746793693	543.288035240656	678.610201366073
1265	1265	128.760771936317	343.831841618863	519.830073013546	674.035306267346
1266	1266	133.818906168099	345.659265768123	511.835843248522	658.639438469754
1267	1267	134.099034465679	346.54355452367	526.655332457833	653.28441228638
1268	1268	126.141921861425	344.242888285145	523.625769841118	662.239836988259
1269	1269	127.976304702084	340.495676860194	549.448036577645	665.00482102851
1270	1270	131.065980272328	346.666750904017	538.881898930158	635.916742038591
1271	1271	129.171588195374	343.757735791198	509.760462270457	639.222193306791
1272	1272	125.044905727049	343.098712073053	473.165291767849	681.123705992776
1273	1273	132.365437068753	342.621605666874	531.261468197154	663.203592293349
1274	1274	126.463192638258	339.742915581266	520.911617017811	662.18913221049
1275	1275	133.781919431211	346.690678505977	529.875722811661	648.604710823565
1276	1276	134.672470306803	342.240187950884	546.612322538272	661.10922793341
1277	1277	130.824086421231	341.617646442895	528.598186934454	680.761991514739
1278	1278	137.595247770646	342.666651113699	523.2897192651	642.169247826143
1279	1279	132.696865856666	346.488036803962	513.808966137079	667.594986952318
1280	1280	132.118899741417	339.386725583254	537.785137360005	657.890936643348
1281	1281	132.261184434646	346.709175485722	502.348653000954	662.227562648888
1282	1282	134.694806387839	344.995550813101	530.062264435656	625.575630134078
1283	1283	132.369891383722	349.089528160737	535.367179366059	659.620773981762
1284	1284	136.623724895174	342.630763238789	535.959213082663	656.039077969927
1285	1285	130.924216162456	346.560074824448	510.661250512103	698.872223210914
1286	1286	130.022870303489	342.887723373008	538.527760259308	686.147658291076
1287	1287	132.446327957116	343.308979766259	507.247392631484	679.695618006725
1288	1288	129.158769132478	339.073535135672	518.282131708607	659.502420927951
1289	1289	136.718691457948	342.557297602539	507.074627173349	645.257818267841
1290	1290	127.683174162774	341.275511228956	512.099054003851	680.691484611365
1291	1291	126.616452706104	344.520275841926	500.007376451264	686.945506099078
1292	1292	131.226510871587	345.583159495924	549.506656787196	649.604964377811
1293	1293	128.773050494087	343.490544041005	559.311639498339	652.621585972628
1294	1294	131.882751921442	341.437926398755	517.339759213353	658.985173799828
1295	1295	133.476464238601	348.49009060759	512.784529367337	666.679278587633
1296	1296	131.647593752455	346.713116231285	521.752847192712	673.477497968141
1297	1297	132.377834151689	345.679510624603	517.311789224457	652.721531399536
1298	1298	122.375118685675	344.230906537391	462.150600005006	676.717221893206
1299	1299	130.718911344494	345.792873055226	507.080057028965	661.278111047102
1300	1300	134.311211900463	344.301084383767	524.875886120025	688.670536720848
1301	1301	131.178944077267	342.07992615664	551.540481768035	661.646526208632
1302	1302	130.630050416604	342.914804252534	495.931556186114	686.530220062101
1303	1303	128.840756745023	350.555713204556	496.960941630037	691.209639125832
1304	1304	126.172996433985	342.63998773262	497.165273554969	678.644473682086
1305	1305	132.909347535916	340.253220817178	522.884855340173	679.287027337266
1306	1306	127.999663573989	337.29122186519	539.425222094426	655.947510321346
1307	1307	128.072806082724	345.565356594374	526.536272749298	679.772537949924
1308	1308	129.711165419741	345.752218619763	503.457339374882	658.163413270524
1309	1309	131.349147724098	344.485324255622	505.194248592785	674.442625975268
1310	1310	128.005840876723	345.23178249156	523.925396635331	674.28460725481
1311	1311	132.44368956622	345.123980231024	536.463359454889	663.23127373437
1312	1312	131.771127272911	346.550274112867	515.376945511257	703.280171431058
1313	1313	133.86309794729	345.990220100743	573.512308729404	694.948456838606
1314	1314	130.906503471109	339.185540224242	516.072421185302	694.199571106562
1315	1315	128.611256449568	346.77729463566	520.204569691005	694.45708834145
1316	1316	130.027240243033	341.116380926136	537.454666041943	702.239655324697
1317	1317	127.376996461208	346.601050732915	525.635075744482	647.244691742781
1318	1318	128.122992675786	340.790337827165	528.243555260321	690.90114994699
1319	1319	133.013794266494	344.254402390445	513.375070354177	674.903016027472
1320	1320	128.669159432785	345.620959768928	528.415348829737	661.205436765591
1321	1321	130.264502797072	339.681771140501	530.41342821887	656.67642231943
1322	1322	132.293265410671	344.557296451633	515.109071132866	685.554916553873
1323	1323	131.501323981633	346.353590401737	520.268596079897	701.999957930441
1324	1324	127.336825241778	340.71510592018	527.353460957064	651.373284199271
1325	1325	130.864079496596	347.836531657567	507.246501187137	629.488337500042
1326	1326	132.7551288576	340.747339856754	542.390280289282	687.921858490186
1327	1327	134.511618756821	345.540632080952	534.964391999942	679.367553068995
1328	1328	134.048611144584	346.952640020498	522.573643522585	672.323183204264
1329	1329	128.33233787924	338.331527752496	501.090057991526	657.627045622944
1330	1330	133.235488104595	339.406262691725	518.709558974345	694.842998506705
1331	1331	131.3906889892	341.661141689281	537.843322585376	686.717764569564
1332	1332	132.718182572408	346.421414304266	507.412139006455	677.496914083067
1333	1333	138.846363390701	340.152973111333	558.618929844118	609.513771766767
1334	1334	126.842959255053	344.534994290121	513.095787653344	697.366640743906
1335	1335	131.576805436791	338.477311722662	536.274309258307	653.050706778784
1336	1336	133.600121284459	344.518322746194	521.550252560152	681.462905670995
1337	1337	130.486780247311	349.764694446704	507.541686043313	685.08259502185
1338	1338	131.798665157927	344.206427512659	555.310859440042	662.883548306997
1339	1339	132.130154574741	344.270505632094	528.788562188088	655.435759833966
1340	1340	137.568747503597	343.172882281567	537.143758395775	667.241580389331
1341	1341	130.415330142507	349.372080681761	532.185216798565	695.49089987843
1342	1342	129.072136426461	343.91123507113	509.149337490637	685.129914400085
1343	1343	132.68641010046	341.445182957708	527.336478642458	723.048456154905
1344	1344	134.16540406442	342.273278023037	493.61148015081	688.167202713362
1345	1345	129.775116175464	343.827259370536	537.478082621649	646.591393598287
1346	1346	124.9229290028	344.280073701298	521.72789262589	656.045226965476
1347	1347	132.900948539259	341.563258261127	527.540706245367	658.277104485648
1348	1348	128.091055230548	344.47465185611	511.08950742995	686.594267901467
1349	1349	127.374921221709	339.850061759553	531.172572550992	706.388202908618
1350	1350	133.011227078394	341.887165753883	530.998089897958	664.607604047281
1351	1351	129.563362664039	342.61847153922	492.688543419895	655.036781192278
1352	1352	131.825734831132	346.348091136395	541.757861653675	656.849658079346
1353	1353	135.012867310219	348.978866569878	565.255971721215	647.396351849883
1354	1354	131.327935449293	345.881538466902	524.878766507906	682.75224737479
1355	1355	131.386387176699	340.430642282153	493.563898302124	682.408213091326
1356	1356	131.563353174064	345.565325729996	503.731924669979	665.834455386207
1357	1357	136.596807177616	343.98799381657	522.522540422946	679.460749789352
1358	1358	128.430284007553	349.273618138738	540.554056379866	675.834783683376
1359	1359	129.496831886393	338.649453097082	519.434482623445	678.436273998471
1360	1360	126.109226422199	342.880506338939	541.094757045001	663.559350053197
1361	1361	127.09197422882	344.643408471396	510.69674233616	678.786051332514
1362	1362	130.154164183808	350.510933005861	537.941844866252	648.413092830784
1363	1363	126.533204533196	342.511863110515	536.565343045421	658.707910569299
1364	1364	132.910566719494	345.28641933041	561.762513709438	674.621703519609
1365	1365	128.818486079329	341.266681863677	526.24584479448	665.448431083306
1366	1366	130.904972928667	345.732447177098	541.286429850819	672.283874369115
1367	1367	132.635802969793	343.125415803725	508.969599118491	665.3997469847
1368	1368	128.154109198812	342.174029878654	508.347226052597	655.397756547384
1369	1369	125.416833373195	347.301965326327	530.439637188346	674.003330817582
1370	1370	132.239042292759	343.245341851848	499.851438245455	683.995957322185
1371	1371	129.964475004761	351.604801967401	547.400470256407	662.69573437694
1372	1372	126.765104955643	339.848386085782	495.66799994535	674.28396152189
1373	1373	139.450081314617	345.918440630068	504.229678704679	675.449674831572
1374	1374	132.064335912323	344.87258538349	540.456068551599	653.71181555986
1375	1375	131.825649104222	340.624690853062	494.65080952101	633.523480876872
1376	1376	127.792752049023	345.413647876952	526.415937508526	640.955985146523
1377	1377	125.39882927998	344.993415366116	511.118420709467	655.05929876561
1378	1378	128.964373886468	342.593074985212	536.882856994163	676.058194909369
1379	1379	125.828658125153	345.976747788175	528.546287577514	642.162245997234
1380	1380	133.3957481129	348.613840885676	487.634256565354	682.812290176682
1381	1381	127.241630896863	343.698752879202	519.899035464601	688.314771879975
1382	1382	130.065063863467	340.095264616553	519.062994120985	663.112857348496
1383	1383	124.133709563267	340.330650857174	524.029917695672	668.084937393707
1384	1384	131.376801925349	344.077354492771	515.131976880614	665.19765603784
1385	1385	126.849796723849	342.565910620584	512.037603346919	667.49944014877
1386	1386	127.726571771638	348.473570647368	543.799314153126	665.391669473979
1387	1387	132.294298558638	342.559176479958	533.264066008756	650.317150253514
1388	1388	127.249479986515	343.555610274743	558.028802821523	662.780409023372
1389	1389	132.021992368428	344.235653599267	516.485268440812	658.271415502689
1390	1390	132.872037403845	344.091615634647	529.853684471376	663.431935710704
1391	1391	125.405059258207	342.29472026277	554.111693454387	679.541391760572
1392	1392	127.550401487564	337.691325654426	555.445864929748	647.713616286999
1393	1393	130.071030354179	341.693278514043	530.511175474744	672.539302341404
1394	1394	136.775723551214	336.402545947251	530.834091596983	683.704378389807
1395	1395	131.027659511121	340.583474316427	526.049934614849	686.558342930103
1396	1396	128.515966824776	341.62166918616	504.524566767675	677.117768577274
1397	1397	134.86215818571	345.659129748093	522.458091254206	666.515274019357
1398	1398	130.231502987584	346.640562098684	526.242965419931	666.291119147963
1399	1399	130.15018654605	340.998519667208	544.155279058223	681.346825618896
1400	1400	130.695962471408	346.180215373147	526.892197394663	657.466945469919
1401	1401	132.802560896133	345.532756005911	512.884814409704	651.815609653583
1402	1402	132.175929808124	345.877189009457	530.820060633296	666.254970228761
1403	1403	138.312730512307	343.418144922036	521.307681799103	679.783840203628
1404	1404	127.682485364222	343.464875181591	506.59126326372	665.412826558709
1405	1405	127.882422752745	346.253257624124	517.702966629568	662.488681990401
1406	1406	131.741302475374	341.350360477327	516.00926190506	671.195450330152
1407	1407	130.531091417871	343.073638677665	511.534178897322	691.033102359028
1408	1408	130.166250481474	348.535355701837	536.423113054449	648.515312955562
1409	1409	124.065073372054	341.917444544636	497.779618969107	685.973929462303
1410	1410	127.472902683871	342.095931948872	526.122157711809	653.983104240482
1411	1411	129.537989792341	344.670756213896	522.510983433902	675.129175201296
1412	1412	127.765397156999	347.981269206773	501.969287802398	655.685711620452
1413	1413	133.950616153037	342.963095979332	501.29589104532	673.545109227419
1414	1414	131.416881213569	342.655738248065	510.505259311433	667.352140799079
1415	1415	127.561533198924	336.638595174862	517.785726513123	639.172274383471
1416	1416	130.258977171267	336.469985803641	507.676408141237	684.049319980344
1417	1417	133.39091393595	341.432342342949	534.933718154065	672.878085261054
1418	1418	129.572245043863	352.496403892741	539.197819072157	661.121951091695
1419	1419	127.043517869757	340.786126261862	561.450133392751	662.406941964563
1420	1420	130.665262867095	344.386368949822	515.640917573317	658.864290357114
1421	1421	135.084810784847	339.265591163261	533.243737258982	684.642993497833
1422	1422	129.134174450847	345.574916801281	508.441522035622	675.317711372573
1423	1423	131.741377327668	344.54778289222	496.093752140233	668.75690476179
1424	1424	129.929331344569	345.750187234446	490.059473366527	685.848187241096
1425	1425	133.989297161719	345.083079765728	527.120111841882	683.00198848111
1426	1426	134.895734448483	346.275821911911	547.586347966736	660.716748465155
1427	1427	130.917599742419	340.034260343401	507.177501374794	652.233899189119
1428	1428	133.230544994515	350.8724480933	528.508016742441	688.801054455746
1429	1429	130.668590263629	346.482697580355	556.461379549228	664.89825289498
1430	1430	133.014206977884	347.699670734928	519.13320280431	677.445012921598
1431	1431	127.461511150834	340.559563599624	532.455536175199	662.934237056996
1432	1432	130.227303108371	346.460371910652	513.583024751522	657.413769311788
1433	1433	128.195118590669	342.933338764259	513.632486961164	680.393831653256
1434	1434	129.157094499352	348.189145643194	536.441569927447	677.554783463842
1435	1435	135.610560985528	346.689485121644	530.426613570717	676.165515838514
1436	1436	134.006446435558	343.623461828231	549.966041886956	683.796806983081
1437	1437	131.284363693926	344.479178007654	504.088245666454	705.363459277613
1438	1438	132.074194334408	340.846683999986	486.454083963453	662.443256505243
1439	1439	134.187872973258	339.272895076068	555.516587661985	651.859359009996
1440	1440	134.626092081824	348.370808776815	551.956293209053	670.870226375035
1441	1441	131.052523664472	338.10242116834	529.847891000264	673.95842906813
1442	1442	132.151710823135	342.900919499776	538.860222410573	665.232553535786
1443	1443	127.871692581497	348.064906746531	540.655358167266	663.824569275773
1444	1444	128.501029950946	343.362788631868	540.460954941553	663.473807026122
1445	1445	131.242283875231	340.776143105803	532.830148029844	647.535270270095
1446	1446	134.274675390095	335.252078343122	528.957859879437	692.529365590572
1447	1447	132.47002258553	342.941252032192	494.205030442031	660.318949774511
1448	1448	121.961550560926	347.216949038138	511.441208971973	671.233019953828
1449	1449	128.386352137181	343.781646252186	489.905067138617	682.818958293944
1450	1450	131.176366450261	344.02102597682	537.338126726744	653.643071567231
1451	1451	134.225537466806	346.657567333727	515.059214547239	691.530250655701
1452	1452	130.446851775961	341.245065794061	517.180518116578	662.862707092757
1453	1453	131.605293364169	343.817417755357	509.557635060753	653.283574894867
1454	1454	132.257692766206	341.600718424912	544.394385689899	698.121598710087
1455	1455	126.578168882467	341.877559305976	503.711644566675	628.035079010644
1456	1456	127.655072537283	344.912552486866	522.529709440347	660.50192684726
1457	1457	131.219390056202	338.95576370548	495.201979843904	660.869497827305
1458	1458	132.518855098629	339.924634395315	512.732210546058	687.383440434287
1459	1459	132.86154397418	343.750659433447	550.155518498344	701.599988144615
1460	1460	130.047860744606	344.89842208714	522.125544314101	674.538648859746
1461	1461	130.837169782199	345.84277179504	524.375596664873	647.416397692483
1462	1462	128.924767650674	344.00598715971	500.322890558303	664.030875947598
1463	1463	135.055233333301	342.974531107516	523.466705038097	653.136863894939
1464	1464	133.874668395683	342.479284008555	507.816046436757	689.210739062983
1465	1465	133.664897833345	348.064596367409	549.060430528102	694.785544201584
1466	1466	127.899579098263	340.301375250664	498.418377297539	696.588180126623
1467	1467	132.012736012117	346.639625462398	491.888897351486	664.451533947825
1468	1468	134.705103596082	339.258373543985	507.614102213352	674.065346497494
1469	1469	131.544659493573	338.7345463019	509.372791981449	676.326454169867
1470	1470	137.090201528522	342.760312029492	520.281562872207	636.052360471327
1471	1471	129.679593605436	346.054173154129	534.692865039123	654.406838080802
1472	1472	127.102983749007	344.377900473006	537.657240944136	648.983737283016
1473	1473	127.342453092121	340.605860337979	508.978477834673	677.795885176516
1474	1474	126.613617628477	346.797684749258	526.999301870559	646.777744674235
1475	1475	132.691380230699	343.349069743279	513.92500044016	669.590180705066
1476	1476	130.247864864582	342.646675553594	509.720768023452	680.198254700745
1477	1477	132.473940707142	343.997493374036	530.762239533119	643.05669548828
1478	1478	128.959477565623	346.319726361002	550.474911598133	698.957822380807
1479	1479	137.797438382451	341.131922117652	530.572695957389	652.940277501244
1480	1480	137.733866065472	347.83656050935	516.23662232832	666.055079569377
1481	1481	128.247351070446	342.788056696501	517.99279612924	664.266146723037
1482	1482	132.123273538226	346.104075074323	535.583391248624	669.119514904846
1483	1483	134.63086798271	348.742221800576	532.362244601419	680.731530210087
1484	1484	130.532768267249	347.434580664449	523.256387362628	682.096108962141
1485	1485	130.190482298439	344.459731419094	536.606645078539	673.87876836627
1486	1486	131.019712050464	344.585139249739	516.996683672198	653.405216280615
1487	1487	130.114262872935	341.557427102646	540.939263025086	658.626820741198
1488	1488	131.15720165161	341.904100791549	490.3445297195	663.021969052192
1489	1489	130.296882482071	348.398231407123	531.396313711091	670.123543500157
1490	1490	133.475937955026	343.89718095354	530.225034884301	648.657307627111
1491	1491	127.792254401909	344.606325251035	508.155894426579	647.850589465471
1492	1492	128.774235838333	341.487799272497	491.305379433355	657.549292300995
1493	1493	133.26273752546	345.4704293977	523.618482967876	669.195272057503
1494	1494	129.147886978775	346.15173768251	513.276916261859	681.371621671776
1495	1495	135.310402996562	343.774364837852	513.073330073909	668.253574115838
1496	1496	134.201316264131	343.156398191303	521.550040057599	676.914801067732
1497	1497	130.878344812068	339.993383567927	503.248917734955	655.576612813218
1498	1498	133.405483132582	343.964099843722	538.671856188828	693.416841762937
1499	1499	129.807147791155	343.627765145358	532.375532246261	666.417823569166
1500	1500	134.375535749056	340.981764864912	547.025155248242	659.953502304717
1501	1501	128.77295554128	340.702019867461	532.661518321085	646.54992906157
1502	1502	131.701407365997	345.499372873106	529.721338601813	658.207056675412
1503	1503	130.863675587515	341.527962130722	530.035577149305	714.08891424296
1504	1504	127.765428849432	341.010958665711	497.279658630054	652.121148743587
1505	1505	128.584372860416	346.382694725987	499.616008050873	703.481372116849
1506	1506	130.29865231815	343.559093933878	516.570177439511	670.266129793261
1507	1507	128.722034749291	347.096842058173	509.229360990063	709.610226429113
1508	1508	136.643347863364	344.346778842072	540.486115723204	685.380167546178
1509	1509	134.090006581971	343.397917044315	541.244567665341	680.693518888548
1510	1510	123.530862825005	344.594344060674	525.719200601432	670.327163574265
1511	1511	128.687310084024	344.805506063443	537.487587082783	659.550257090738
1512	1512	133.68863849801	340.688265849454	539.353434164687	676.361808336289
1513	1513	133.146029595276	347.068702906447	502.416717402106	702.035557963425
1514	1514	131.789021347861	343.79595979098	505.209908379799	692.639629108086
1515	1515	132.801832199818	342.915234912845	540.032636264406	713.561586769754
1516	1516	125.694397902864	340.584426028343	513.322789313785	707.335379580536
1517	1517	129.695361246814	347.400710943134	519.399745510157	681.56644890995
1518	1518	128.916957258528	345.695577339251	571.673948432242	686.945582739686
1519	1519	122.899190177007	340.797458427197	506.073347471425	694.629522533824
1520	1520	133.365878754483	340.21093351544	508.600610948875	671.430957593161
1521	1521	130.670858209963	333.874932564871	519.827680668014	695.531966434075
1522	1522	136.460463661297	347.603144352949	512.421741245397	667.316198735516
1523	1523	126.226621566879	350.708463120609	535.964481489912	693.927311523812
1524	1524	128.322555783287	348.569345586817	504.029687362802	704.35422706858
1525	1525	133.258698075694	341.620071550365	549.573841586798	646.396526144714
1526	1526	135.689683444037	340.897625926391	521.179552804616	626.958224755187
1527	1527	127.314671255918	346.732188804262	530.901557898779	692.155827754408
1528	1528	134.541488995596	342.544364371607	524.978867251904	665.467829430553
1529	1529	127.525965531241	349.444252440882	515.700921134414	677.703137242634
1530	1530	134.628988699952	343.620195481415	530.85327317842	653.597679714677
1531	1531	134.912650717847	343.444944374129	466.734214379953	674.369304783164
1532	1532	126.849047227399	339.947647953856	512.230547654123	657.888455595437
1533	1533	127.092324659001	336.537666787986	538.785059079383	687.398089842257
1534	1534	128.741481385703	346.915440837513	498.848716379347	686.236921905055
1535	1535	130.43731188143	347.337358751795	515.008367500287	676.914186240375
1536	1536	126.552143266699	343.361989733063	516.596185558576	646.025224216677
1537	1537	134.420835270437	347.638130152465	530.837464262443	655.224320779712
1538	1538	137.975161546671	343.267954022992	534.515982289055	700.65800727597
1539	1539	138.413525078773	346.717078793091	534.082056078005	669.388945425253
1540	1540	128.86908293375	343.837696077237	506.846548610184	698.05803896065
1541	1541	130.285829704168	347.825524450647	498.15854482756	654.830038369094
1542	1542	128.863962778507	347.571217389636	501.226780818569	641.437492083955
1543	1543	132.556581331035	342.472849043115	546.807458469262	672.869464162591
1544	1544	128.778376662522	347.193841438635	520.001316814783	671.967228699175
1545	1545	131.842687663879	345.341010321507	531.064052066662	689.993774226138
1546	1546	129.988469369077	341.017708633578	531.718937858301	653.534981486622
1547	1547	131.854803032635	344.041130671385	523.370579866894	680.624441824754
1548	1548	130.590196101257	343.390406561393	516.975299005643	681.489846984112
1549	1549	133.727225413599	346.362858749958	523.366950666317	650.96434918028
1550	1550	129.489078713021	343.994180613691	523.674193362827	681.794281519441
1551	1551	129.105256070259	343.269352004898	526.746463205647	690.834187292273
1552	1552	128.487892127444	342.962798398372	546.142303415932	683.268353203872
1553	1553	130.166319631638	344.680581540425	521.713931810381	680.379855094244
1554	1554	136.201123060944	337.599905934327	538.294853390185	677.747098523534
1555	1555	130.644038935251	344.708115280264	504.915321703568	681.979648360439
1556	1556	133.312916218758	343.415841047089	536.964973762252	687.622548376362
1557	1557	130.184686488124	343.540510183159	521.317785978541	677.205651874969
1558	1558	132.747167878251	339.088796992078	497.922125859715	662.908010431599
1559	1559	135.795211340522	344.332264837985	520.116679784192	677.164781167839
1560	1560	135.070971286445	341.75766691096	513.15394707986	670.534014150365
1561	1561	135.258207339265	346.721645637457	530.789146379807	656.730540038311
1562	1562	132.145384236724	347.668262688724	494.976084563895	676.798312725361
1563	1563	130.947432476811	345.727923014311	516.540455588067	654.234324717013
1564	1564	132.684889081851	341.33062370579	519.288285998376	662.670679169373
1565	1565	132.130588177035	348.270352606583	534.637430190506	669.560614202712
1566	1566	136.634056709932	349.827889650556	510.710865420131	673.674033048693
1567	1567	136.63242322847	346.94789819009	516.370593254792	663.772818252174
1568	1568	127.607649260569	343.202171694868	520.725679331802	653.432239822551
1569	1569	125.057662174183	342.260404868586	496.025957889743	676.407196258784
1570	1570	126.725787489443	348.902080208722	539.994336119328	694.324746197485
1571	1571	132.835370974589	345.207624863736	507.346705036563	667.465986873912
1572	1572	132.15034440894	344.405433098051	490.562504668262	680.556061101772
1573	1573	130.907346322363	343.602180098478	489.64740799392	684.518345222109
1574	1574	128.152269749437	344.922014686302	545.396426743455	636.06958514691
1575	1575	130.944956403185	342.905802700561	531.034671325027	641.193265660119
1576	1576	128.846319353887	343.419605333348	538.383779487988	686.782786194226
1577	1577	127.675828821323	341.625219704693	533.983834071197	701.234568740535
1578	1578	133.801854687926	343.953159187697	530.54627282881	658.308365079972
1579	1579	128.501818074727	343.833242101298	537.212006559125	674.469606138956
1580	1580	135.008449350232	351.29782794898	501.865212103897	664.388685473339
1581	1581	127.551815247673	343.178181336295	535.966640487342	653.948535890158
1582	1582	133.804166988459	346.659701871651	547.991460770571	698.057455922305
1583	1583	134.115553006697	345.523823659769	565.400532682679	679.150498647861
1584	1584	136.170229977297	343.130058576145	528.044629603004	659.326716192444
1585	1585	130.080643435481	345.17711635636	525.952709139648	681.06131739111
1586	1586	132.432926463992	351.408850125013	531.147766243509	670.972423717445
1587	1587	131.692602903796	343.588707296854	557.980201101452	664.281795491985
1588	1588	132.25750148772	342.164483861165	504.303759326132	633.93032947043
1589	1589	129.058386718898	351.632659577137	492.703246789752	666.683572158835
1590	1590	129.17249962763	343.45181630584	543.327742882993	645.156257722428
1591	1591	135.240703891623	347.740015423549	513.710406945468	655.70777053079
1592	1592	130.430834474587	346.648798901196	519.137801873906	642.854804204875
1593	1593	133.137194864909	348.401703276306	527.942929651161	677.737797629871
1594	1594	127.576406494885	337.61786655095	506.37612099201	690.062382296267
1595	1595	131.708501198275	343.058628801564	539.819700299311	665.372328398469
1596	1596	130.11237452589	341.373484743873	526.368124694816	636.306070031662
1597	1597	134.49290878062	348.583773051718	533.518364518478	644.881514730757
1598	1598	133.155044477989	342.408274089521	515.268297823944	688.489846324871
1599	1599	129.611500644988	347.555201965051	537.224610772207	685.204703214366
1600	1600	133.512774415657	343.900575527474	517.820857356822	697.834389243086
1601	1601	132.632332168365	345.788520718795	511.383977638654	685.501639598083
1602	1602	128.367244342806	345.69714809363	491.945056479623	671.001774456649
1603	1603	130.414466808535	339.256628818407	549.287224839317	629.059075916555
1604	1604	126.647487284084	345.296384146491	525.147255542975	671.087004691153
1605	1605	129.289859435637	344.677460599436	549.065860249719	681.483795653957
1606	1606	131.881045056212	343.7565215977	519.364008114732	677.039913214358
1607	1607	127.978561488608	348.977613166133	509.823809982902	659.171047303343
1608	1608	135.887660049003	341.813096389882	534.915898085929	661.972742460639
1609	1609	131.820886863704	342.647159019566	528.916590178957	677.587587990894
1610	1610	129.988263500917	341.593281959179	493.923226954208	676.029020992864
1611	1611	137.827995693073	347.975275824071	520.058654275467	690.227517868126
1612	1612	132.697652507498	348.590415741745	516.84769913821	668.493659962604
1613	1613	126.237443791047	336.582275832126	497.090378120001	668.827268446873
1614	1614	127.758528628251	342.254921127841	528.848630298847	677.511848694881
1615	1615	130.700273035121	346.65928093866	514.451554998096	676.143704915363
1616	1616	131.267005956353	342.315290037358	508.750980422452	684.110922301736
1617	1617	132.091465522289	341.521817128199	509.858036719473	654.097572913859
1618	1618	130.827311130787	336.417197524925	525.956611557558	687.557312622042
1619	1619	130.062226055921	338.532541808068	528.407483356347	685.248885484143
1620	1620	130.523996913883	346.339546196451	520.17581057893	654.634904715814
1621	1621	131.373253889978	346.102539878519	532.283123250169	660.617522094922
1622	1622	133.485304385121	344.170964533866	485.825455779852	669.767154206437
1623	1623	134.009342636995	339.881994318342	542.153600993102	668.216196037149
1624	1624	129.009111887967	344.314442544881	528.577208306916	648.607198601907
1625	1625	133.318355794367	340.47057926764	519.947076716833	652.168236807225
1626	1626	126.65070506251	345.303584328895	548.670572996792	648.500134988524
1627	1627	129.845483287676	336.277827635229	533.837766285027	658.213405377099
1628	1628	132.683055121787	340.406759661326	507.159922646528	649.830677171701
1629	1629	127.482639903241	343.882360884573	502.485898804931	667.639716882087
1630	1630	132.791480993865	345.019953497634	484.302560304356	669.528579331752
1631	1631	132.088261818355	347.093679106517	561.453029223282	674.290486713426
1632	1632	129.299155110742	344.278247047646	524.378570652017	656.787520410255
1633	1633	126.950216056159	346.644337280824	535.620693174896	648.981481821967
1634	1634	133.324665949682	344.688661448014	536.97411234745	683.345073778582
1635	1635	132.181029188341	344.224935884452	500.01892637922	650.189370311321
1636	1636	126.608450543213	340.808140621333	501.021897248149	637.819775211554
1637	1637	126.130065475968	342.802345525745	551.782415742989	676.479434251947
1638	1638	128.395538935786	342.236334953685	498.765126058736	669.004913203591
1639	1639	130.445864862744	345.235422722421	490.203344931421	664.911886310782
1640	1640	133.203860627897	345.190442901084	534.45402060944	678.095238024987
1641	1641	137.615130136347	345.415220403334	529.717863738817	707.116656402718
1642	1642	129.810139798078	341.733152771815	551.497829852893	674.632300691136
1643	1643	132.371269838914	345.353333067287	523.970508550045	655.400327399521
1644	1644	124.6674436649	347.68438651589	536.787313588587	684.536344348251
1645	1645	131.679518262896	341.338990833323	508.553720726006	666.707490828643
1646	1646	132.878792654946	342.928198255701	530.10111720949	663.046083405604
1647	1647	131.156877490898	340.219944710298	519.983746668236	671.512320620918
1648	1648	126.359901686539	342.492520254855	523.698387544931	672.350660137836
1649	1649	135.306163015504	346.745851798857	542.659988673604	659.552095441553
1650	1650	126.295076031336	346.257584393361	537.17346135723	675.921556782479
1651	1651	124.586116125524	346.727939480216	505.6462977198	668.007519817831
1652	1652	132.400744056011	346.295913299049	502.485116211731	663.315370860945
1653	1653	129.379980057937	346.137308686755	526.374250736182	680.152927606272
1654	1654	134.274444247708	344.558709225948	496.55208446659	659.189640110935
1655	1655	130.166328892967	338.984843041568	527.992759666698	662.480538642376
1656	1656	130.159111888834	347.312047088411	549.960322405002	654.581290682212
1657	1657	133.768880195221	341.880884128446	557.716771130515	677.32874671178
1658	1658	122.910552975905	339.218983728756	519.860569968755	678.994319956051
1659	1659	130.689235101313	344.107144507122	485.058361619652	650.826479435348
1660	1660	133.897911012991	344.202003559103	538.216144737137	649.714778324934
1661	1661	135.368512772777	347.028094208849	516.414387705178	651.317195600235
1662	1662	129.742239284674	348.220512992815	537.664927137884	692.208259321273
1663	1663	129.948089620786	339.883983690302	528.574209589725	652.068279711947
1664	1664	136.572957578029	344.818247499558	556.815088443018	662.437267778193
1665	1665	127.260821834775	337.502569805659	519.779984660882	672.409147455073
1666	1666	127.972117100056	349.115555769769	538.086394758745	681.058218782014
1667	1667	131.395506888713	343.063163008949	514.73777317297	693.910145523204
1668	1668	126.766839207675	342.224800908816	518.301960083874	679.819881117465
1669	1669	133.176673259605	342.374046091459	546.160216444703	674.703659347564
1670	1670	125.352811085095	337.628600714361	523.650130986015	668.338755354843
1671	1671	130.600788483571	346.517650245125	543.595109547246	675.720918285584
1672	1672	129.468705004583	342.669310825753	537.153051342112	654.676188104724
1673	1673	130.376162163054	344.017567395517	525.630524977584	657.733267033484
1674	1674	131.647348576467	344.043151266871	490.028943985275	685.527055095704
1675	1675	126.463448290601	345.014352894882	526.120563177706	688.997324722535
1676	1676	130.764936922518	341.016196260205	500.544004676255	671.404085157163
1677	1677	127.599612788972	340.071389627861	530.909428142749	681.47364335024
1678	1678	135.121224438017	346.527300393304	518.108900769642	669.690774236385
1679	1679	134.113848125644	341.223949504924	522.722264651896	663.70745759119
1680	1680	132.403523171624	344.593111228258	503.44128551797	680.807438492201
1681	1681	133.463923566938	341.662982229033	560.324156458793	663.468222298172
1682	1682	131.80697724906	342.356473839358	538.572410780864	658.544497373353
1683	1683	127.916229592855	344.869960871875	522.959525151892	669.403777618901
1684	1684	131.910506793932	345.835326771472	540.461288105506	699.404193301316
1685	1685	133.570160805512	348.89246559774	506.563247907543	646.8933206959
1686	1686	132.759609372631	342.72531284531	527.562965035744	658.31981363832
1687	1687	128.613043795712	348.143381191347	499.352903973458	679.143491652491
1688	1688	128.169091385251	345.974149835879	513.083954702858	670.141482088365
1689	1689	128.894972562059	343.132213225518	507.538269135897	677.994209995798
1690	1690	130.411524347336	343.487531889725	532.382738366789	671.989450969837
1691	1691	130.184222970327	347.554586653386	504.49335475684	666.996181327048
1692	1692	131.376945253819	339.561016993106	504.879291180125	706.002180020871
1693	1693	134.982842850619	341.890350780768	519.467818667107	696.276021674863
1694	1694	132.958977407993	350.455422216225	508.152360016765	667.191414791839
1695	1695	135.822922373157	342.059764921729	544.102000814168	663.345607373749
1696	1696	130.573845413152	346.91356207153	506.90341667034	676.589214074244
1697	1697	130.476825363436	337.999741254055	511.053258435058	678.647258149857
1698	1698	126.042740678641	342.684199337257	516.634689284664	689.814756482323
1699	1699	129.041138393417	345.628868727449	537.796953620902	663.999608344226
1700	1700	136.233487076133	341.286802675973	530.939526463092	648.590891473492
1701	1701	126.575355189685	347.486541720004	536.039578351608	682.023894684336
1702	1702	129.102498415745	346.760210495498	540.114646513382	637.425261194505
1703	1703	129.633920318769	347.290893256897	496.218699018505	666.619448167287
1704	1704	127.30252283582	345.251227291547	533.724112454712	675.806164213676
1705	1705	125.228599960344	340.319368555292	533.347894230092	667.93467784013
1706	1706	133.281372680451	345.482249532367	528.237880435207	639.772528711435
1707	1707	134.610312153509	344.563657553541	538.3763133898	690.888341958921
1708	1708	130.406841815595	345.885363706818	497.744466073566	654.668107183387
1709	1709	133.484500268652	343.112153635214	552.585994289613	659.172284964076
1710	1710	131.763968262592	345.05774020902	503.140657407635	683.912186193512
1711	1711	130.739591069943	348.26757425604	529.569285301773	686.449376632857
1712	1712	131.562467826852	340.838119893741	549.680183484649	641.659276775058
1713	1713	128.582496374047	345.518762491192	507.299386537914	661.674955407154
1714	1714	130.491603063202	347.004581336348	520.660974636553	664.286147350676
1715	1715	136.7643660752	340.869853027829	495.064392273004	667.556476527479
1716	1716	122.118408112624	342.02510285867	534.369126900736	678.554171180576
1717	1717	133.774269767422	342.392032997513	522.55253797863	646.771302043617
1718	1718	129.977462100587	345.244780196593	526.949256981033	673.006846255822
1719	1719	133.742665801539	343.464770572028	520.27049281527	684.062009573522
1720	1720	129.676069919731	345.076271090973	514.11732839635	648.391488791542
1721	1721	131.417650889882	346.51334145279	527.077880377687	665.003824634987
1722	1722	133.369488363545	343.734039033171	536.072981024248	686.488289408328
1723	1723	126.900859886123	343.016512651577	559.178607153842	702.023775911115
1724	1724	132.409329909367	352.645650895295	526.685532286206	678.683328875361
1725	1725	132.264302520706	347.007515283536	506.265977954573	660.237645747401
1726	1726	133.306219569404	349.080322045979	535.691404183885	668.827568734991
1727	1727	131.975034220918	345.409588062655	509.887996538133	685.396033658041
1728	1728	127.903949580502	340.651647982367	536.877857947228	646.214705801831
1729	1729	131.832882376666	343.6636245979	517.079968105177	675.224257674531
1730	1730	129.74941969663	344.809755101545	525.586323113733	672.415525249834
1731	1731	133.45365627173	339.926929573189	534.503379047369	673.496304037842
1732	1732	130.577373536941	342.497651082105	521.86693658487	651.299418440803
1733	1733	133.946973278867	340.63015168631	537.953926633979	687.752805567444
1734	1734	126.157508403271	344.083871647475	531.080921199599	646.974770502124
1735	1735	125.880638228949	342.152966807547	509.176635110336	668.674422747596
1736	1736	133.09449422053	342.844065952632	535.166580670046	677.597182319361
1737	1737	133.509112336326	338.262419506155	519.935635138118	684.369012750458
1738	1738	130.293575803371	344.116784966033	526.27064177232	665.767804298058
1739	1739	130.382314745815	348.115195626358	535.440029723892	705.37049883906
1740	1740	132.710752738192	342.594592431593	546.528497312772	653.601731041027
1741	1741	133.437678623883	347.938256493226	540.266459067995	676.633042561627
1742	1742	127.380569788963	349.311848215404	510.605746541161	655.985297013495
1743	1743	126.45381493651	344.164562497748	487.682794768322	652.039001812317
1744	1744	133.585259692425	340.537505468434	515.516080330417	688.007131693171
1745	1745	137.865509493376	338.319969669563	521.426110454552	630.145740750473
1746	1746	126.791942003164	339.708561792824	500.72146946727	657.696369246231
1747	1747	131.851789629017	345.717003144713	553.228748559457	642.173761148937
1748	1748	136.258004881844	343.580225871527	528.82673290031	661.453694625895
1749	1749	130.261356698003	345.857296183782	522.935448651518	685.164122023426
1750	1750	132.537058175148	346.069919310766	542.305213200346	679.984905675771
1751	1751	131.655488565144	346.300046997822	500.44615193527	676.29241636295
1752	1752	131.837477116099	341.507647144486	539.761700545309	679.992604059839
1753	1753	127.578385288522	348.708407775564	505.226505792462	706.201190375014
1754	1754	133.860970550046	340.482127765233	504.212814442803	682.627442651305
1755	1755	133.226631746016	347.024476065795	501.903060900179	672.714028839385
1756	1756	127.220479143456	340.866395651139	506.306766893763	674.537019261652
1757	1757	127.069125143461	348.29597195761	518.515330083792	653.770926237677
1758	1758	130.922079918536	342.045024902511	527.430288027805	689.101495684867
1759	1759	129.303791841587	344.177172446769	512.278942960626	680.883060799439
1760	1760	130.44214488638	342.399814892069	512.874445479044	672.542597028296
1761	1761	129.823841540717	345.259201427295	516.724075131897	687.965244595329
1762	1762	128.129790230051	342.138047050138	503.871897775403	671.186696394065
1763	1763	127.034605151202	339.42416005677	539.535542523752	657.893627218113
1764	1764	132.095202175753	342.43301712654	530.155576953614	667.415910914938
1765	1765	132.777128341806	347.10039944962	526.633922227862	674.883299964568
1766	1766	128.99119229751	344.530085052006	539.876263074249	675.854927666072
1767	1767	134.045146082242	344.174227542827	541.044381741425	661.042657858946
1768	1768	139.227782472919	343.998887823975	526.731257454538	631.291207934627
1769	1769	134.444004095748	343.359976688902	538.993977663422	677.830877849865
1770	1770	129.024446688424	345.519871806974	484.514798704873	668.97868541146
1771	1771	129.771892064521	346.876346009057	503.14764657882	644.410642433857
1772	1772	127.614510628546	346.790107558234	510.731658077296	669.412734218059
1773	1773	129.632304359958	343.558172815212	515.29185490849	655.967033261712
1774	1774	135.205120565322	339.709263665369	560.25913028401	660.311497708026
1775	1775	132.610577900569	341.858515105039	525.184788046506	692.322324285672
1776	1776	132.693687629918	342.822053561733	535.511984778252	691.759679310491
1777	1777	134.059045858808	342.553545880846	521.949659081465	699.673337534106
1778	1778	131.655964437396	342.22579709554	518.48223469994	673.657997653035
1779	1779	127.403234364405	343.721739137749	529.548877013289	637.461689062498
1780	1780	130.367489252906	343.162730614847	484.024735594683	649.839950703402
1781	1781	129.800441826126	343.274266096937	537.954734794618	682.354710551541
1782	1782	127.210679346693	344.602617743938	478.139064638041	699.266100143591
1783	1783	134.80481959241	348.261431802507	501.758233867818	669.39216012585
1784	1784	131.266229291422	349.847253834245	534.592105089265	671.133822198115
1785	1785	132.012259852646	337.146263801179	501.050691977132	671.712270782739
1786	1786	130.473730306644	337.708374538415	519.26183760243	664.460332493575
1787	1787	126.841726795925	340.689329827615	497.063634650809	652.520986886951
1788	1788	126.994032124488	346.03423717176	524.740816326139	648.874081323713
1789	1789	128.147100074132	347.372806385907	541.555106646043	681.715929108925
1790	1790	127.416210451895	344.877845779453	514.902878389042	679.234206666675
1791	1791	128.85996955064	345.25136046454	511.637288432161	676.700397105436
1792	1792	124.144118154856	344.482911465427	554.806523592784	669.063044728109
1793	1793	132.193353984407	346.508158596114	529.36785637601	671.379568679667
1794	1794	128.213885538075	343.810849601329	500.936105351202	663.520884921524
1795	1795	137.032164428914	346.191229250606	526.266393510502	686.323206438207
1796	1796	127.750965938312	344.429584772499	537.887623889778	669.337300696205
1797	1797	128.768972290704	339.22999991203	535.826390550263	676.966854271469
1798	1798	127.969254183943	346.759690552463	515.00632687938	708.06932357229
1799	1799	129.199256995729	344.166263645997	518.457668566653	688.572084466705
1800	1800	126.018088377776	338.989612332436	509.604799121144	639.761415332903
1801	1801	128.751156092861	341.643256733767	546.748659810464	667.438008138763
1802	1802	128.448189035078	345.822110765864	511.55506576082	678.944629880139
1803	1803	128.556432827029	341.557854091441	490.875081862227	655.177444546036
1804	1804	132.452269223708	346.013526596519	525.875732028634	651.035698866032
1805	1805	128.529275028978	340.776506852968	527.514681589866	622.108838842141
1806	1806	134.669055924336	344.82981697574	537.773817264058	668.428295569293
1807	1807	127.946465600881	340.669061743825	492.516894781997	677.071070875236
1808	1808	133.98284287685	341.531474952461	534.307369433976	670.625134713425
1809	1809	129.441760821921	340.059504556661	522.9402915872	675.689907256535
1810	1810	132.964825853114	342.674629936287	517.220907896903	645.461570281932
1811	1811	128.571857921367	340.748436395674	510.862832438163	676.730641807078
1812	1812	132.732703661136	345.28869929277	528.021969760688	691.710796836221
1813	1813	131.424172727091	349.644209159445	509.809062869895	682.965283905935
1814	1814	133.026590446989	341.215184591199	515.421853098963	693.094623907605
1815	1815	132.179035460207	352.168266111432	539.391771988236	671.220636751274
1816	1816	133.69879724999	346.515806110184	523.716877738258	635.783574669958
1817	1817	136.218068714058	341.618797458262	501.427479454592	678.217491354199
1818	1818	133.543176493745	345.010333488149	539.426542213166	677.101243401798
1819	1819	130.261935061002	343.375834122005	526.295638565209	669.262355206418
1820	1820	134.117098756191	343.595067958808	529.123636304188	654.353728514016
1821	1821	129.107604410286	344.115860435241	526.150269587021	642.937747080385
1822	1822	132.823610421368	345.291831563758	522.645410942276	666.519871261846
1823	1823	128.899101404482	344.498777784974	502.689536456671	643.17304056196
1824	1824	133.06578411261	349.251048863978	553.818711661154	704.516032835399
1825	1825	130.474792546174	339.512714424311	541.529777673706	681.022943644257
1826	1826	126.247429286463	348.773860175513	515.963107835067	671.351079366005
1827	1827	126.073536325137	343.322341703161	515.220928892738	684.203570135047
1828	1828	129.358241575983	341.555016733693	576.70459363611	657.98641113266
1829	1829	127.308466693747	341.227087279254	533.796253987816	681.362267588343
1830	1830	131.011309299761	344.219602794022	496.386875988728	672.231342898577
1831	1831	126.938131130904	345.70749388184	540.143409526866	643.38741769103
1832	1832	125.43731549616	345.04664984382	521.413383571752	677.576337882271
1833	1833	127.494279447016	350.890709207858	513.461471086832	670.185819382738
1834	1834	128.53861014006	343.209934990676	573.118061364498	651.840762526335
1835	1835	127.460958499142	346.883435386322	513.044352560646	668.792942553156
1836	1836	128.153663697527	344.003584637873	517.493579210003	675.3849865564
1837	1837	134.468214129633	346.378103468113	530.678782441771	671.940354735737
1838	1838	129.36361959596	345.502444403094	517.368100931433	677.63499770381
1839	1839	132.972139737836	343.728658346476	516.740514682909	715.267386319017
1840	1840	132.632907191298	343.544783230277	491.058545974902	655.369232685268
1841	1841	128.262246758223	343.012827211111	529.136908098046	691.323670432879
1842	1842	127.038329681296	341.910024087994	518.221249904266	685.840253136508
1843	1843	133.494512347122	342.893238370273	507.51470854768	691.479862853756
1844	1844	132.504891930956	346.773546160358	530.147310308297	686.388713672216
1845	1845	132.048444706609	342.532857352858	537.135580309316	675.562736420486
1846	1846	128.119255498423	345.237220121811	496.038031769727	652.705909565982
1847	1847	131.228511283807	344.755569156764	512.401989628876	665.391115625746
1848	1848	132.187490832827	344.371165453188	556.497791764396	685.113346120067
1849	1849	127.913665145995	349.760287175602	533.005870189862	680.992530532589
1850	1850	130.013915631279	340.126659848071	529.932062374345	659.884520664521
1851	1851	135.43339280454	348.460651398283	530.411362214113	689.679267344441
1852	1852	136.043281849087	345.774508010853	536.058832823285	654.629786333393
1853	1853	132.512797568794	344.6353341343	533.432522479378	657.902056769994
1854	1854	131.419657791286	349.164787436479	531.296468319121	659.713232500984
1855	1855	133.062934154877	343.217783835839	525.688759108891	698.499423487236
1856	1856	137.476383325176	343.9578567737	527.09757539592	681.965142147369
1857	1857	133.886533257603	341.811645472863	521.331441457075	667.164823671619
1858	1858	131.713451781685	345.639776162603	544.153327016065	674.797953811187
1859	1859	131.860653380846	345.066969433201	501.812856287654	645.864534859668
1860	1860	132.458873112879	341.896127093341	546.14932443435	684.0737534847
1861	1861	130.611619122988	341.834068037691	518.018417298823	670.528744650121
1862	1862	126.566931354618	338.506934293815	508.376157834439	686.962001675528
1863	1863	130.699190667772	342.7477612332	535.565423513172	689.176502995981
1864	1864	136.856752173441	347.776969294869	474.073562034627	644.282465378327
1865	1865	130.354781467772	342.518446595591	516.288134793928	658.918543240954
1866	1866	130.970547526897	344.997468630446	534.287337308455	673.62743592702
1867	1867	131.698611429229	343.482387044505	547.967893147353	704.793778432668
1868	1868	128.811059800785	344.744772762088	495.510322785208	675.816336650038
1869	1869	130.610397576078	341.530164454791	527.77891969487	686.095444314906
1870	1870	130.205554346935	346.606594687634	500.864733513189	686.062422126791
1871	1871	130.84116930519	341.478662310209	508.682750825473	681.999928826732
1872	1872	132.51220546192	341.98530032174	535.733976585839	671.239090966751
1873	1873	128.140203167474	341.173583513632	521.247155459093	699.523127684187
1874	1874	129.605233514144	347.825791532553	495.954238261865	705.900132600507
1875	1875	135.701397107105	343.876351961489	521.821356446893	648.952664372387
1876	1876	134.230719811345	342.022462712509	502.810883295689	662.5901316364
1877	1877	131.480807776277	340.559316637825	535.414532191225	674.335147162875
1878	1878	135.115691052711	336.787594010561	532.23351292426	717.500459234168
1879	1879	130.348994833015	346.457151137785	503.061775327269	644.779725747317
1880	1880	125.520107107743	349.459935190309	527.957180401755	672.533647437631
1881	1881	132.678098131616	342.066142109649	540.57678976283	662.047950854716
1882	1882	134.365385525176	343.32406871931	496.829242004717	675.360208595947
1883	1883	129.177577955604	344.258794884636	514.96306430175	648.313836309916
1884	1884	134.989029780324	343.645450277672	550.760286629745	653.895079691544
1885	1885	125.606187890769	343.828855805939	562.703303072112	645.090261425285
1886	1886	131.377957817155	343.738019307917	532.479003765803	635.662674103209
1887	1887	132.922720778976	349.820879102434	527.277195839218	669.134831632004
1888	1888	133.526794934412	340.965406575807	504.573644208362	658.172711718813
1889	1889	129.318076767387	341.7444911114	567.645779795003	680.276303002856
1890	1890	130.904644817516	344.185068947463	548.022034861027	669.037428614751
1891	1891	131.603971085074	341.178308855145	543.369787611698	707.584088867681
1892	1892	131.234372684681	343.658769181203	555.761089708207	674.842504219048
1893	1893	131.220444196059	344.75457695532	524.455528409834	665.133083977735
1894	1894	130.613347206121	343.441135475762	513.919021340993	645.860921471313
1895	1895	129.753640545431	339.544164508902	530.033126518597	695.127507329355
1896	1896	130.804974126758	342.506818654547	518.901755576223	681.28890774243
1897	1897	134.785453612381	343.19546498152	498.055009169637	663.028837708971
1898	1898	133.613118442201	343.269094059162	561.150276054754	690.951279154634
1899	1899	128.863472664593	341.93906553299	532.747164268177	676.946081755101
1900	1900	124.511951766761	347.283148963216	527.335021730617	651.895142468028
1901	1901	132.704342409494	343.170265648175	508.282502942829	664.442088179738
1902	1902	129.219831591228	344.633687959202	507.956063776818	665.934286838788
1903	1903	130.105831262808	343.359936201748	493.638600919937	703.729614046841
1904	1904	130.901556356397	337.688274003846	507.508209957463	652.912543935339
1905	1905	128.74226806519	342.365994447414	506.686441779134	654.692227856963
1906	1906	131.339760596288	338.747535886366	535.566182365538	684.454383557523
1907	1907	134.741110158448	344.322959634751	515.342388685461	663.101523887788
1908	1908	128.564803410871	341.003543763421	528.882301310617	655.250353252338
1909	1909	132.418303722335	341.562490346559	508.784740642956	654.716052153133
1910	1910	130.12020111298	340.765627449074	509.098371795067	679.170709663892
1911	1911	129.148387491297	347.720153164548	518.629162201704	651.677195326309
1912	1912	131.77477662919	347.190041837306	545.413899892503	677.260187653653
1913	1913	127.676391007874	346.317408039636	497.214107797999	684.65854091198
1914	1914	132.163698296825	338.215747079438	520.302202867534	681.400063122354
1915	1915	128.099144605223	345.229429232823	526.340519783177	682.494609654371
1916	1916	130.995469996908	342.094969065491	515.768946191744	680.264850101275
1917	1917	132.952910274084	345.59748348116	468.008580400985	681.246146099644
1918	1918	132.095183050998	345.689525611368	516.372030916201	675.525267209429
1919	1919	128.252387534808	344.078529187727	504.85330395555	651.286523609318
1920	1920	135.366674761678	341.163074989173	522.729870288695	712.692487683911
1921	1921	134.586147378634	348.959045001271	517.707421298065	690.855702324322
1922	1922	130.432129357695	340.289869458316	515.727123868951	684.529076865497
1923	1923	135.179731218291	342.262146268005	509.179033012785	686.253969411757
1924	1924	132.138937433163	348.952587950329	529.388886641993	654.049104129066
1925	1925	132.577761897516	342.249208971171	547.159999998411	692.155351978296
1926	1926	136.7045977121	341.394596768877	539.736177766451	709.927200480699
1927	1927	130.510442654859	343.508085476235	520.269798109967	662.226376702299
1928	1928	129.851951454558	347.010290456012	532.96903660558	677.866543673331
1929	1929	130.501338305425	345.87423255907	505.270594738941	675.993802383959
1930	1930	131.706994147466	341.795101193541	542.774547874512	666.133305597401
1931	1931	126.012297200632	341.910166347496	520.958690383388	664.146438898433
1932	1932	132.920662569042	340.870313627948	527.717115539187	662.139283924308
1933	1933	127.603207067018	343.216895085262	516.07331171478	627.501505524603
1934	1934	131.071047028411	348.160938829765	548.989171302619	676.851969884534
1935	1935	131.389614413489	342.560253200213	495.191831987842	652.08841105792
1936	1936	130.507633272843	344.517825679019	517.713255279948	665.422766568169
1937	1937	131.013248732905	339.043512593531	505.625327687826	662.176673498421
1938	1938	133.258265816797	336.12365433529	529.835266043632	659.599898325042
1939	1939	133.763348994943	348.341752331072	516.480943647071	668.434683479032
1940	1940	131.94019055509	348.411063535673	505.121394358317	683.663026808744
1941	1941	131.396573861146	344.622111458061	528.544867269908	668.629238373813
1942	1942	128.524857696518	344.695092362231	496.699370434657	688.991301622902
1943	1943	135.935226910361	345.249282277127	522.302101733727	660.877598734433
1944	1944	132.960054371732	341.428908442645	489.679759503964	674.687084523093
1945	1945	129.581519601899	337.87430924946	528.659128691089	664.207931279359
1946	1946	136.118735185782	337.040975216648	497.144288455363	669.902674253713
1947	1947	130.773540519324	340.451678576649	523.63210317981	681.812467344915
1948	1948	125.971870511858	345.828026875779	513.849782983741	679.311238682872
1949	1949	128.431973118315	338.658906419573	534.543351197423	686.033819754812
1950	1950	129.677954160159	343.405618264859	515.236278436376	662.633117474581
1951	1951	132.620370380419	345.491810171004	516.695824861765	682.113722729129
1952	1952	129.18555688892	346.188584949946	517.473355536725	652.754887446684
1953	1953	126.220835039098	343.080570336384	537.561875001454	674.162793325735
1954	1954	128.874442088024	339.750639930816	514.086149488579	692.387185486826
1955	1955	127.175221125172	345.852367326222	508.370301753972	659.980564186406
1956	1956	127.133118173644	345.205303849964	502.93740421307	634.030833226378
1957	1957	132.318769678705	344.356335847588	525.779722760313	664.167440994589
1958	1958	130.132981923435	347.100764523724	498.449874493202	656.398615631639
1959	1959	125.333479995215	347.044970479341	516.440295640546	652.298703079527
1960	1960	127.152545952409	341.259735990416	523.138398411863	663.592969899114
1961	1961	131.703159535024	345.658135643693	522.621967833982	672.047933021943
1962	1962	127.331980966982	344.771235396443	540.967799135143	675.929367643951
1963	1963	135.436460682744	344.792821715228	528.490882108504	656.580474269644
1964	1964	131.744100259221	341.018845533085	533.745248074016	646.910722701717
1965	1965	131.672804504613	342.823298775921	542.908270858045	696.834823824941
1966	1966	130.864376640995	346.341243783964	516.903611813465	662.437658681642
1967	1967	129.623052274519	344.501460829511	499.830792096561	633.954513879087
1968	1968	129.232657486406	345.219267499687	500.365570368029	701.016688991501
1969	1969	133.81533844493	344.424345137949	521.022762346279	663.643619067944
1970	1970	131.798605667317	337.96957990515	510.685746590764	669.649451530734
1971	1971	130.397804780185	342.695632200659	564.904881533324	701.691603038837
1972	1972	133.68093108403	344.79922423386	504.372927621338	635.722224968104
1973	1973	129.981186757528	348.457777029942	529.961111561899	698.671618035312
1974	1974	132.19212896399	341.21501019272	513.154232746298	665.961802559501
1975	1975	132.877478932912	346.439364632531	537.939488838108	686.700766724081
1976	1976	134.716630479396	342.121724494679	543.846800064329	700.127851702043
1977	1977	135.244959416603	344.462593498956	514.240611129874	636.275376724965
1978	1978	133.639483069897	344.314731796508	540.266142011737	659.622878904094
1979	1979	130.338799787128	342.013857473151	515.773314603595	684.891143968443
1980	1980	134.744807725883	343.797431168286	480.838934134803	671.507120286511
1981	1981	130.991786108934	346.177984773888	534.113201114975	672.310460237219
1982	1982	133.428687420369	345.647245253844	560.296014890198	675.178982873938
1983	1983	131.238668634536	341.556126497179	523.813139387966	684.941298714829
1984	1984	129.149801684253	345.611989618414	518.498536678319	674.529901739389
1985	1985	126.545874996453	345.184801069722	514.286131925977	666.375689302783
1986	1986	133.043908981131	342.80063663461	542.332576664271	667.810711842964
1987	1987	130.919916086003	343.539413435165	518.238147463826	682.137634301014
1988	1988	127.047225788434	344.47035114252	485.936660789199	652.28291116017
1989	1989	132.295755771596	342.009029117991	530.891875198546	676.372826476654
1990	1990	130.190968880034	345.043392887446	550.731228113384	683.790790759155
1991	1991	130.228839809488	344.434096473873	492.940449791976	664.109232147067
1992	1992	127.099150932976	343.869409398703	526.261810658328	675.583766764175
1993	1993	131.497845088986	339.56223010835	510.656054511437	652.670492979057
1994	1994	128.131114780095	345.858210593051	535.857801864803	667.511105810039
1995	1995	135.03876538919	338.566477590722	539.716981394532	683.521945339355
1996	1996	135.833591020656	342.36809460216	535.136064957913	636.886491268247
1997	1997	129.943727607311	343.990342336327	518.046896686628	632.79233436792
1998	1998	135.370846508243	338.868290062625	555.598193700105	690.580542828367
1999	1999	131.358060875406	344.575938385736	538.429411349228	643.219657665976
[truncated: 3,001 more rows]
