# Supplementary material for: Hypothetical Outcome Plots Outperform Error Bars and Violin Plots for Inferences about Reliability of Variable Ordering
Source: PLoS One. 2015 Nov 16;10(11):e0142444. doi: 10.1371/journal.pone.0142444 (PMC4646698; doi:10.1371/journal.pone.0142444)
Supplement: S4 File — All experiment interface and visualization stimuli code is available as a zipped file. (ZIP) [file pone.0142444.s004.zip › experiment_code/data/one/1.js]

var results = [[132.241320841937, 131.717737046306, 129.933612821299, 128.598134292407, 129.156471935928, 127.76109066026, 134.44517452873, 127.030512953332, 133.198382009208, 133.635025977191, 129.34228316891, 131.963704247749, 131.552859344806, 131.762471439438, 120.385100469874, 127.491003133162, 134.770149961461, 126.60469690269, 131.132198897339, 134.229837593548, 132.396087333884, 132.539965606072, 134.996392575326, 128.320892415819, 133.28800525496, 130.653927029524, 136.2407049274, 133.502298067477, 131.378445012049, 133.077783573194, 129.6165024108, 131.148565102123, 129.162892204388, 128.61290859917, 130.465123690366, 129.7423206938, 136.080079968274, 130.351959987667, 133.354718331834, 134.124690672025, 128.72292876473, 134.11260857522, 135.896340458877, 135.942190903329, 131.50525428004, 131.078390117269, 128.809806373926, 130.941060842869, 128.741903098045, 129.813852719743, 132.590825462751, 127.642324300691, 135.16458593028, 128.233437843034, 131.858127864284, 127.48366313648, 134.502416819274, 130.575127869582, 131.058398337757, 135.17302445278, 133.054019277589, 136.216484970368, 133.152620312892, 133.9631421194, 131.161504272782, 127.798043192304, 125.733886779088, 131.913700691404, 137.827715643192, 130.585707343739, 130.775854521252, 131.61202809825, 135.825448505972, 128.943701036155, 132.209905353223, 132.011822501447, 130.730808884052, 130.185645647111, 128.230968160095, 134.616157159777, 122.586348741296, 132.104240207319, 137.732578500905, 136.990625384823, 126.748301550641, 130.10703729669, 128.758143389282, 133.495585696571, 133.408655344485, 131.93453794098, 128.238612034104, 134.891949285878, 131.810911156065, 136.139208890762, 129.406146497905, 129.467765502157, 129.135768312655, 130.495546531398, 136.074996067441, 133.342912926248, 132.947170353333, 130.334534522653, 132.907530917414, 132.295184687759, 129.852575884921, 127.946700776775, 129.252263827096, 130.398060788816, 126.100265066311, 131.396828109084, 134.508812169808, 129.258525728651, 130.057863980444, 134.598445199679, 133.547233331395, 131.39382207964, 131.16962324394, 136.284612202009, 129.321764746286, 127.441138692647, 128.945754762729, 130.261445709656, 131.62524414856, 127.807734210413, 129.550334066235, 131.62045978094, 128.745635344085, 129.101023352119, 133.353901632581, 129.82016926369, 134.51617299553, 132.123483407679, 124.735276009551, 122.510755565825, 134.468990188903, 130.642402747485, 129.705707008502, 128.687324843, 129.181196128849, 128.481071545671, 132.372623782537, 128.172265057557, 132.067018037558, 133.953562973989, 128.366176119892, 129.633349848539, 133.240630540526, 131.315443222885, 127.213904711061, 135.415311498054, 133.333711673597, 128.921824721359, 133.147119374714, 130.736145149928, 132.740801561287, 132.419735553385, 135.355476726079, 131.969124629527, 131.28953029569, 130.430710593246, 130.221934543619, 137.128800397311, 129.317649367831, 123.261983720645, 126.104094326794, 129.8629937046, 127.772177148738, 129.342918521164, 134.022216104, 140.100641472589, 135.054217981854, 131.807042458585, 132.006550070188, 130.030852434762, 133.613417999795, 126.115466998813, 131.781514702775, 132.994769034842, 134.052606097076, 128.449409531609, 134.042131236674, 126.718263794541, 125.114972073604, 135.503206950002, 126.197162923679, 131.584508046391, 134.985358411761, 128.109840116005, 127.213613454966, 129.469059143939, 134.274361342757, 124.886717284502, 133.032931256153, 129.671860082069, 133.808937805047, 130.996620321868, 133.029227422154, 130.535999982923, 131.062057606064, 129.088091363906, 134.692648119702, 132.529063195139, 130.086335032588, 131.754897664121, 134.064430576041, 136.460071665338, 133.119594107531, 129.606163957706, 128.645360580546, 129.863841284699, 130.567123438852, 133.783161446893, 133.623167190332, 130.730684848362, 128.777401007954, 134.046328125519, 131.183130610269, 133.276941587079, 121.08287186733, 132.289813501032, 136.644541828802, 130.25264822143, 128.551625854575, 135.029360925753, 134.442501056652, 132.580236357763, 130.757866121626, 128.37526307614, 131.078045237389, 135.032405596033, 130.458506329119, 133.512365209805, 127.135214829111, 128.634503399453, 130.605405392861, 131.417682854191, 131.72748738047, 133.480562040235, 135.003550903917, 129.2771596959, 126.166965455443, 134.188408648024, 131.385414924123, 133.177972033337, 129.928188406536, 132.268612653137, 124.861203505176, 127.260880415181, 130.439819807497, 134.663060945543, 133.90149557748, 126.553865903258, 135.480856513947, 130.625949003851, 134.091335315118, 131.476099606283, 133.772159186422, 134.571280314082, 134.248847597755, 129.665089152313, 127.610533356295, 134.633739481808, 132.526255936593, 133.428978996382, 133.453989172744, 131.04402181426, 135.684084421717, 135.831601334877, 131.573091200827, 129.354311071024, 124.626006411312, 132.86120045103, 124.674927007175, 133.030496090219, 132.343406452728, 132.231005545285, 130.041186162536, 129.331461752335, 137.680083716777, 136.95595229026, 127.767711515989, 132.257563182357, 132.907828770316, 129.080638777861, 128.146089195281, 130.986671989542, 133.896940695035, 125.290570468365, 133.438669048816, 123.810157303263, 132.05523498741, 133.429053488574, 132.770436136396, 129.720785113536, 134.763721046679, 133.702965606307, 132.336931221832, 133.201951113385, 134.095721288964, 130.482841191491, 132.364251204139, 128.439378117625, 133.737461466354, 131.271514083333, 130.20749291095, 134.648439509444, 127.854157421175, 130.639078293794, 130.931017903319, 132.801972975315, 131.896188700504, 128.645173729818, 134.021117867362, 128.413969982069, 134.79344741202, 131.777397616826, 136.093828792507, 134.840176624638, 131.455511504792, 129.147144530866, 134.783482072702, 131.246069744629, 131.101505652172, 130.067521182553, 133.14138954618, 131.985144577082, 133.225081340305, 129.664579007974, 130.993244480936, 128.933264622152, 131.591212432988, 130.435865552449, 130.68537390896, 130.209812875495, 128.589445103461, 137.683131864452, 125.055621703263, 128.76097142726, 129.607512297493, 130.686057232239, 130.568900633829, 130.006790946387, 126.428971267167, 132.261526517592, 130.51179435645, 130.298847126414, 133.582434361976, 137.714958326112, 136.772877010097, 132.274552988002, 128.426268055881, 130.381838498928, 131.4764372882, 130.706674996243, 133.062175534749, 129.235213152366, 130.239931364596, 129.214969341336, 131.885393466806, 128.12165920391, 129.288126090524, 133.914276696427, 134.750335946197, 127.010837938038, 129.403632233239, 130.32132138345, 131.314422355811, 136.944092800006, 129.85892949347, 129.793245975217, 129.089741132703, 132.104407617772, 131.965017148109, 131.15189964748, 132.102175218532, 131.605939636561, 135.937166892789, 135.285031836962, 132.808215906831, 134.820067722785, 137.419696631369, 131.808740943923, 129.242352654581, 134.30953403756, 127.445862236013, 135.435576143632, 133.314955345211, 131.830107483366, 131.02386020782, 128.055463302362, 130.780654393519, 128.18132152384, 135.53282031286, 135.609851090549, 128.489371289769, 128.904538112628, 134.235721906811, 136.069425066155, 133.628982602556, 124.824326288421, 129.555611135877, 134.380058125911, 131.308927119761, 130.894034874102, 125.041565378037, 134.500210354793, 130.050605844244, 130.304448779099, 134.142403228912, 130.99307108917, 128.188933477883, 135.56885257833, 129.700303792519, 129.973942589607, 131.58474702486, 126.606027891251, 127.8738712802, 128.816953791348, 129.64303496106, 131.503433772957, 135.691832397396, 131.938930570555, 133.762476899026, 131.421638185147, 128.583861211162, 133.089062085563, 130.968413328634, 137.33576295495, 132.702008774872, 127.638753647273, 136.153433594159, 129.683674559779, 139.216891781805, 129.247508221221, 130.604087942303, 134.457639830382, 136.910275815164, 127.666094601164, 132.638993009346, 129.464253471446, 132.869304695941, 130.420675442354, 132.373362211527, 124.982182970038, 129.382578947201, 130.03700149791, 132.443050149277, 132.14743470313, 129.667742611691, 127.900921412385, 130.319606449172, 131.210034149058, 136.530146462989, 128.194520755278, 132.021052553449, 129.683731078334, 129.13325548809, 133.039001380657, 130.013775828254, 134.570481627776, 127.246960127689, 129.789322874807, 131.778131365005, 130.228069902784, 130.009376551792, 129.949045817599, 132.730859677499, 132.417524513149, 126.803700970449, 139.442849637721, 133.330971228562, 131.792414645771, 129.74092238681, 128.114120954568, 129.336291714014, 132.567807049968, 131.035119460396, 132.693925914806, 131.288662855226, 129.625815585185, 130.664677052446, 135.710729497131, 129.202430549541, 131.714694731525, 133.27999364823, 128.04258477395, 126.136590036523, 128.288115072491, 126.809128616313, 129.538893893476, 131.473460887666, 129.921881226885, 124.531223527669, 133.211608759529, 135.419346103829, 135.012786046369, 126.571536799657, 131.803282479595, 130.526649696463, 131.806412372266, 129.453997973777, 134.035178883484, 130.29525255345, 133.149858187528, 132.593240254078, 133.353511472513, 135.536587853499, 129.504171439747, 137.951885625598, 133.762712333299, 128.783831829493, 134.174882436419, 127.973899746769, 128.230030592428, 135.244317022309, 130.274897485824, 130.681886524824, 128.407402075191, 128.066186152949, 133.648479761988, 133.814586398761, 131.739240737097, 132.321046932798, 125.73611735412, 128.870859583892, 134.24213317786, 131.182736761107, 131.546732173781, 129.352531116405, 128.024920386854, 130.165362204153, 134.515275259178, 132.355209739831, 129.155411315277, 129.95272776149, 135.706085053597, 131.760084834153, 132.043403550812, 128.502774583876, 128.531163832727, 129.263778919862, 129.245817033654, 127.414017327555, 124.879099725637, 138.626601807674, 122.995750210345, 126.620976310872, 130.791558878805, 128.491271544145, 126.01941008137, 135.970549427238, 128.701976234514, 132.843092093626, 129.952260181253, 133.244691190336, 134.864576577433, 134.184542766534, 131.178101640198, 137.275177287584, 127.679029733931, 130.688300443716, 128.759279334102, 132.765384545658, 132.270204326644, 134.532606813133, 134.282833324572, 124.797987527902, 132.140772348062, 129.069045630869, 131.704486365428, 128.092441120689, 131.225846198431, 123.579022399966, 130.805393156861, 129.852134823094, 129.842404433509, 125.613529433692, 131.146978479008, 128.583852964717, 134.797813933948, 131.533515350721, 132.911381517493, 130.21319772663, 130.797126293593, 129.131688320819, 127.933649748191, 131.387172412231, 130.354279945446, 134.37910177228, 120.793183817662, 131.338161294595, 130.903754546346, 134.618849082941, 132.210528398195, 132.364498451639, 130.843893732053, 131.218327513182, 132.643146613817, 138.228219409997, 135.375553136715, 129.838755642049, 128.433779194299, 129.678831411701, 129.736963076815, 127.929369051023, 131.430526102418, 128.700777202154, 132.037791668884, 126.626165400052, 136.275884138011, 130.936683820632, 131.29778720568, 132.365244765748, 135.608677722628, 134.404280978377, 127.729006177423, 133.313356191972, 126.061357053827, 129.494453741219, 128.410783313865, 131.837328699773, 128.875152942712, 132.768894448114, 132.622981869728, 128.407460696514, 131.684337160233, 132.287280142412, 136.28822047932, 131.698982565437, 119.602220704037, 128.841503005673, 133.785859856232, 127.449043439731, 131.695550808033, 130.076505294671, 125.49900625069, 130.665150308495, 129.323904427717, 132.284037671946, 127.416689857244, 129.80063560009, 126.423254877924, 129.11802098204, 133.578804502789, 129.270270509421, 131.805268366234, 130.883856368621, 129.254273311228, 131.891673965193, 131.541147603617, 133.33657140331, 136.243084173636, 131.589074745917, 131.340078643134, 130.361162814232, 136.329906342942, 128.699280167248, 132.182859614609, 127.472505052767, 130.495036777943, 124.299866372064, 136.361586820573, 124.794207502782, 133.384097104055, 128.527035694395, 125.421367059919, 124.397110401774, 129.722060505303, 128.364967748975, 130.870060382237, 128.092898434265, 133.091498705999, 130.346590970032, 128.947637053141, 137.593609196266, 131.992681795495, 133.9361081394, 130.867789085273, 133.56310563282, 129.646906669108, 125.791817479481, 131.069001293107, 128.425978850506, 132.15442841523, 131.230215242313, 125.250624661006, 125.353676984505, 135.005760309391, 129.190783663829, 132.034111144467, 133.791518548938, 128.617017018598, 136.973779915752, 129.218551088331, 129.905355908552, 130.49001131643, 132.463387818919, 132.681338530785, 127.386829113755, 128.982027803587, 125.599735991688, 127.317627502462, 132.251733476773, 130.43888117894, 128.094515003895, 127.510703443632, 130.15399086307, 131.507701081698, 130.933023245448, 130.435443610755, 132.559549892652, 134.419436621421, 131.709956433391, 133.005351839843, 131.08808273871, 128.621343846516, 134.030757897525, 128.905756637805, 135.058330964621, 129.660121940165, 131.224664890627, 131.655022299752, 132.285669430656, 134.433122148234, 132.943780872407, 132.603744471739, 131.79747754908, 129.300364183003, 133.245669426752, 136.062709482451, 134.356221763284, 130.277333876865, 132.132008607086, 132.108627747152, 132.36610150613, 131.70496739834, 130.598311881899, 130.331578205107, 131.746009231421, 129.977604292712, 129.506974845715, 132.364478368591, 134.652655977329, 126.808402678581, 132.518263782141, 129.395194304941, 132.272463489579, 132.16562192118, 131.101070721933, 129.548028560071, 135.255346569488, 132.99762275386, 134.411008613776, 130.441046150054, 128.692303905426, 128.010207990899, 126.198429239064, 133.847746323671, 131.506049344136, 130.955063719493, 136.606597897208, 132.162231559741, 130.608010900705, 130.959886022261, 134.452099206444, 136.105657606467, 132.687584546772, 132.325334852861, 132.908061504349, 132.805992369742, 124.854236807963, 131.426672464483, 130.39309026381, 129.302094876963, 134.066498047356, 133.054362988155, 133.668432079004, 132.146696750014, 128.896891720668, 128.271499795003, 129.051621412533, 131.097761285465, 124.727641205687, 128.031534052325, 132.332726546728, 130.027855230707, 133.129058309752, 126.282078660973, 129.285115786536, 130.558693583603, 124.440083952173, 135.291388066169, 126.54122504949, 133.599607264203, 128.093229236681, 125.081747218249, 134.805732846558, 134.176271126877, 129.592068357843, 129.314691346388, 131.621308451519, 132.395625131468, 128.762996264562, 127.982869049443, 127.90931319393, 133.235384463167, 131.626050012525, 127.73777522225, 135.388725180638, 128.165556533792, 129.07008217822, 134.503579726294, 134.218995993589, 131.239883939529, 125.109134617911, 128.867299786693, 129.467881580319, 129.941826814994, 135.119460296852, 130.115822171702, 128.256201154358, 130.57556492672, 129.520010684544, 132.603686955194, 131.64622584563, 130.601933665995, 131.797512057452, 122.681277460286, 132.329761533045, 135.641227349448, 132.067526773355, 134.228119074119, 132.168234014125, 129.649656090024, 127.614272343544, 131.071605976139, 133.040191491484, 134.656686476313, 131.600542119172, 131.235766181907, 124.735970673165, 125.514327971434, 130.989717083391, 133.122743569024, 132.094035040341, 133.088094726244, 127.857255099871, 123.85543004973, 127.105069729394, 136.784145190007, 134.023291946354, 124.565133173617, 126.068851300216, 135.141593736363, 127.219520856046, 130.283108993902, 129.396715947784, 133.146525817235, 132.245120668043, 131.981112695354, 136.194719468971, 130.723599358653, 133.395361928168, 134.831163261485, 133.973861826009, 131.902391086396, 130.527430842524, 133.622396488737, 129.821854708996, 134.426806228047, 129.848456597703, 131.531185290275, 133.909712129556, 128.949091747164, 132.383255550185, 130.110242788249, 127.316864082817, 130.628058494356, 130.627714782834, 134.715513145832, 125.463371298601, 133.238952300609, 136.558339382868, 133.963284778041, 134.34423170921, 134.8692222719, 127.089993410103, 130.573161152265, 124.154985288549, 131.159333438592, 131.391065307199, 129.152374640099, 128.433470028487, 127.755635953097, 130.219789598632, 136.768782395325, 132.990381178929, 132.710991244555, 127.48268615075, 128.935380623207, 127.028731243397, 132.559482439912, 134.673967575517, 126.454861152975, 128.034997958281, 127.707586735592, 128.899210959452, 134.867757241031, 129.411475905624, 130.347819356738, 129.31103336604, 133.249966156287, 133.312352539894, 125.137470243722, 132.342846064131, 127.999989612216, 128.728866570696, 131.417808666423, 131.806010128381, 130.285868952207, 131.442503446382, 127.089563487944, 130.022629355869, 130.094261643029, 129.841390383353, 130.236718487506, 126.976580774414, 130.432083018909, 134.335349142982, 126.986890053853, 124.347682696694, 132.632640614869, 128.769429491942, 131.036698756247, 133.237995713082, 132.26653347343, 136.470756592386, 133.815119928586, 137.87612294146, 129.895034654152, 130.175432439312, 127.714265723712, 133.433295839607, 130.786753207232, 129.407207438813, 134.082842487011, 132.057393317675, 132.699814922959, 132.081331652841, 134.540808320361, 130.760602704382, 127.142326005052, 131.908810304125, 128.451966907315, 133.327826006426, 126.529218710211, 128.178163637614, 130.775594822089, 130.483502783238, 132.752911938023, 130.176539488208, 134.243214917787, 130.561147128449, 132.895702774399, 127.753919496173, 126.704764540269, 128.624722733051, 132.111689786735, 130.877329392162, 130.266327302943, 130.432734084418, 128.517816306199, 133.134974941519, 133.495603015162, 128.732985132833, 131.135543583267, 131.479125350109, 133.603318457292, 128.623965885269, 130.903586647291, 131.60013065025, 127.182959292089, 131.76952788781, 126.533433397086, 130.996002398722, 127.335735632606, 132.619009094673, 136.003751056962, 129.731267985537, 134.411461112669, 130.603249597893, 129.241641879309, 131.656056997218, 128.816180353183, 130.897465343675, 127.89996054188, 130.329728453328, 128.013483068773, 130.599305624675, 135.371457260156, 131.855857782742, 122.977591100013, 131.425639067791, 128.521568027786, 131.250129020533, 131.948056790655, 136.800992730638, 129.887226734174, 133.32586915867, 131.555077593874, 130.338915900583, 126.363885387091, 134.681023756856, 129.238360066364, 132.773716588606, 130.859726495455, 127.771810877765, 132.012265085339, 133.986537864652, 129.602993036239, 126.31545989774, 125.955529914612, 129.293681773806, 128.064993417463, 129.841120962723, 131.68564486122, 127.386114872277, 128.199378510849, 136.661210469114, 132.079788374597, 127.851502869552, 134.285123408773, 124.792623094374, 131.006461100212, 134.346409300468, 134.188788880446, 131.773578837902, 131.270027472518, 134.668286932697, 130.330262567752, 130.819394998918, 126.212998945313, 134.365215608597, 133.999815611412, 126.247205816654, 127.83200720943, 129.634784993408, 133.368486397352, 138.686960639322, 133.297427349349, 133.533239230481, 131.577060996744, 130.008980901514, 133.245369887494, 132.556396955602, 135.208652176124, 132.3473704244, 129.911386231699, 125.06735515836, 129.033898927861, 127.428715284786, 129.002814380164, 133.438533060925, 132.40411988713, 131.027519422778, 132.087752980676, 130.509905442147, 131.814171204153, 131.23533674237, 126.921864246393, 132.718926885103, 136.307197607487, 130.291210653757, 132.537411120533, 134.990343492937, 129.281550824459, 127.48604873206, 128.868404734559, 130.681906128253, 129.329718995182, 134.836251015546, 125.397833069522, 130.016709842021, 132.211845146873, 132.621782706969, 135.876535284041, 131.278324215185, 131.080226507155, 133.032157120186, 126.12938540051, 130.366541705164, 134.260398261952, 132.689904012605, 131.151762347039, 135.459620658637, 133.867419301566, 130.813749368649, 129.848491611626, 130.094783185454, 129.846224739074, 127.662562785467, 124.624642703354, 132.329494826879, 126.202878198559, 131.455991125007, 131.590242080964, 134.146587190451, 134.497472522132, 132.971544410736, 131.677089960904, 131.749396519524, 135.738745749631, 131.869632878099, 135.184748737479, 131.473154854173, 130.673733851449, 130.474682098018, 135.551924002826, 136.759036098089, 137.468276713974, 130.904182867901, 129.188688520161, 130.416955919743, 130.941097096672, 135.257612217633, 129.222904724299, 131.892231418143, 134.927193240216, 125.014478222443, 127.276978476187, 135.647397236084, 126.214052677021, 127.233010524203, 129.288260183362, 133.200016748605, 134.354590135807, 130.149879054952, 135.107322532702, 134.185222246279, 138.738520804301, 128.768130134122, 127.16095982488, 128.651295678952, 130.27865900776, 125.790597850168, 128.660598889856, 130.577963026121, 132.121399964581, 131.432556274891, 129.376008720301, 131.967666851203, 128.290853650023, 124.573443640836, 130.653603486356, 133.066914933441, 132.031135358692, 129.600295039622, 134.034624408716, 125.827751920369, 132.056420359014, 131.472428048217, 134.038122505312, 131.962221826373, 131.26717169413, 128.328338065021, 128.117351689815, 125.170176897067, 134.02288547, 133.23468116852, 134.318523534123, 132.219826346974, 131.691375284899, 130.103563367629, 131.413344632907, 129.488301286755, 131.314403227197, 127.750609804616, 134.464816314025, 132.217111180343, 130.354386130059, 126.138160739356, 131.084971764621, 136.590484597201, 130.091089430547, 125.278737299531, 131.979645793564, 130.744637124355, 129.149456541662, 130.614985674527, 128.624295386725, 126.354209349537, 133.961287681254, 127.018430803972, 126.195057665008, 126.202144697538, 131.0335102446, 130.880199916331, 131.694702393658, 129.884991930556, 122.667476372564, 135.53811675132, 126.955663378384, 132.480318847701, 132.640915973958, 134.15881111106, 126.829310939303, 131.88852872019, 130.569513015871, 127.113581241298, 127.734070271192, 134.264093529533, 129.836609650669, 133.349807966248, 125.89243901885, 132.044529937705, 134.498645292814, 129.27846804084, 131.493926308553, 132.623948131237, 129.31823313233, 128.836736912821, 132.868255904198, 133.970877955535, 129.060231089834, 131.968305764937, 130.844187699733, 134.19409453413, 136.263980251396, 132.149979923477, 130.265524381737, 128.811525536154, 137.05389284367, 128.048842226833, 129.925334094282, 128.772500777419, 131.058119602398, 132.557677836155, 136.746873757377, 126.457201704658, 130.367495507124, 135.23329901458, 130.081068836626, 127.248567151565, 132.701261140722, 134.082757752722, 130.636950487483, 131.28175095744, 134.896761217747, 123.901081879972, 128.627659665609, 134.760298420877, 133.80558091974, 128.009847269037, 133.721376031463, 131.059865005899, 133.502315909807, 126.224605344712, 130.557010085836, 130.985185461917, 133.322592954819, 127.08431198301, 134.010592188638, 128.855487895121, 132.795845493892, 128.760771936317, 133.818906168099, 134.099034465679, 126.141921861425, 127.976304702084, 131.065980272328, 129.171588195374, 125.044905727049, 132.365437068753, 126.463192638258, 133.781919431211, 134.672470306803, 130.824086421231, 137.595247770646, 132.696865856666, 132.118899741417, 132.261184434646, 134.694806387839, 132.369891383722, 136.623724895174, 130.924216162456, 130.022870303489, 132.446327957116, 129.158769132478, 136.718691457948, 127.683174162774, 126.616452706104, 131.226510871587, 128.773050494087, 131.882751921442, 133.476464238601, 131.647593752455, 132.377834151689, 122.375118685675, 130.718911344494, 134.311211900463, 131.178944077267, 130.630050416604, 128.840756745023, 126.172996433985, 132.909347535916, 127.999663573989, 128.072806082724, 129.711165419741, 131.349147724098, 128.005840876723, 132.44368956622, 131.771127272911, 133.86309794729, 130.906503471109, 128.611256449568, 130.027240243033, 127.376996461208, 128.122992675786, 133.013794266494, 128.669159432785, 130.264502797072, 132.293265410671, 131.501323981633, 127.336825241778, 130.864079496596, 132.7551288576, 134.511618756821, 134.048611144584, 128.33233787924, 133.235488104595, 131.3906889892, 132.718182572408, 138.846363390701, 126.842959255053, 131.576805436791, 133.600121284459, 130.486780247311, 131.798665157927, 132.130154574741, 137.568747503597, 130.415330142507, 129.072136426461, 132.68641010046, 134.16540406442, 129.775116175464, 124.9229290028, 132.900948539259, 128.091055230548, 127.374921221709, 133.011227078394, 129.563362664039, 131.825734831132, 135.012867310219, 131.327935449293, 131.386387176699, 131.563353174064, 136.596807177616, 128.430284007553, 129.496831886393, 126.109226422199, 127.09197422882, 130.154164183808, 126.533204533196, 132.910566719494, 128.818486079329, 130.904972928667, 132.635802969793, 128.154109198812, 125.416833373195, 132.239042292759, 129.964475004761, 126.765104955643, 139.450081314617, 132.064335912323, 131.825649104222, 127.792752049023, 125.39882927998, 128.964373886468, 125.828658125153, 133.3957481129, 127.241630896863, 130.065063863467, 124.133709563267, 131.376801925349, 126.849796723849, 127.726571771638, 132.294298558638, 127.249479986515, 132.021992368428, 132.872037403845, 125.405059258207, 127.550401487564, 130.071030354179, 136.775723551214, 131.027659511121, 128.515966824776, 134.86215818571, 130.231502987584, 130.15018654605, 130.695962471408, 132.802560896133, 132.175929808124, 138.312730512307, 127.682485364222, 127.882422752745, 131.741302475374, 130.531091417871, 130.166250481474, 124.065073372054, 127.472902683871, 129.537989792341, 127.765397156999, 133.950616153037, 131.416881213569, 127.561533198924, 130.258977171267, 133.39091393595, 129.572245043863, 127.043517869757, 130.665262867095, 135.084810784847, 129.134174450847, 131.741377327668, 129.929331344569, 133.989297161719, 134.895734448483, 130.917599742419, 133.230544994515, 130.668590263629, 133.014206977884, 127.461511150834, 130.227303108371, 128.195118590669, 129.157094499352, 135.610560985528, 134.006446435558, 131.284363693926, 132.074194334408, 134.187872973258, 134.626092081824, 131.052523664472, 132.151710823135, 127.871692581497, 128.501029950946, 131.242283875231, 134.274675390095, 132.47002258553, 121.961550560926, 128.386352137181, 131.176366450261, 134.225537466806, 130.446851775961, 131.605293364169, 132.257692766206, 126.578168882467, 127.655072537283, 131.219390056202, 132.518855098629, 132.86154397418, 130.047860744606, 130.837169782199, 128.924767650674, 135.055233333301, 133.874668395683, 133.664897833345, 127.899579098263, 132.012736012117, 134.705103596082, 131.544659493573, 137.090201528522, 129.679593605436, 127.102983749007, 127.342453092121, 126.613617628477, 132.691380230699, 130.247864864582, 132.473940707142, 128.959477565623, 137.797438382451, 137.733866065472, 128.247351070446, 132.123273538226, 134.63086798271, 130.532768267249, 130.190482298439, 131.019712050464, 130.114262872935, 131.15720165161, 130.296882482071, 133.475937955026, 127.792254401909, 128.774235838333, 133.26273752546, 129.147886978775, 135.310402996562, 134.201316264131, 130.878344812068, 133.405483132582, 129.807147791155, 134.375535749056, 128.77295554128, 131.701407365997, 130.863675587515, 127.765428849432, 128.584372860416, 130.29865231815, 128.722034749291, 136.643347863364, 134.090006581971, 123.530862825005, 128.687310084024, 133.68863849801, 133.146029595276, 131.789021347861, 132.801832199818, 125.694397902864, 129.695361246814, 128.916957258528, 122.899190177007, 133.365878754483, 130.670858209963, 136.460463661297, 126.226621566879, 128.322555783287, 133.258698075694, 135.689683444037, 127.314671255918, 134.541488995596, 127.525965531241, 134.628988699952, 134.912650717847, 126.849047227399, 127.092324659001, 128.741481385703, 130.43731188143, 126.552143266699, 134.420835270437, 137.975161546671, 138.413525078773, 128.86908293375, 130.285829704168, 128.863962778507, 132.556581331035, 128.778376662522, 131.842687663879, 129.988469369077, 131.854803032635, 130.590196101257, 133.727225413599, 129.489078713021, 129.105256070259, 128.487892127444, 130.166319631638, 136.201123060944, 130.644038935251, 133.312916218758, 130.184686488124, 132.747167878251, 135.795211340522, 135.070971286445, 135.258207339265, 132.145384236724, 130.947432476811, 132.684889081851, 132.130588177035, 136.634056709932, 136.63242322847, 127.607649260569, 125.057662174183, 126.725787489443, 132.835370974589, 132.15034440894, 130.907346322363, 128.152269749437, 130.944956403185, 128.846319353887, 127.675828821323, 133.801854687926, 128.501818074727, 135.008449350232, 127.551815247673, 133.804166988459, 134.115553006697, 136.170229977297, 130.080643435481, 132.432926463992, 131.692602903796, 132.25750148772, 129.058386718898, 129.17249962763, 135.240703891623, 130.430834474587, 133.137194864909, 127.576406494885, 131.708501198275, 130.11237452589, 134.49290878062, 133.155044477989, 129.611500644988, 133.512774415657, 132.632332168365, 128.367244342806, 130.414466808535, 126.647487284084, 129.289859435637, 131.881045056212, 127.978561488608, 135.887660049003, 131.820886863704, 129.988263500917, 137.827995693073, 132.697652507498, 126.237443791047, 127.758528628251, 130.700273035121, 131.267005956353, 132.091465522289, 130.827311130787, 130.062226055921, 130.523996913883, 131.373253889978, 133.485304385121, 134.009342636995, 129.009111887967, 133.318355794367, 126.65070506251, 129.845483287676, 132.683055121787, 127.482639903241, 132.791480993865, 132.088261818355, 129.299155110742, 126.950216056159, 133.324665949682, 132.181029188341, 126.608450543213, 126.130065475968, 128.395538935786, 130.445864862744, 133.203860627897, 137.615130136347, 129.810139798078, 132.371269838914, 124.6674436649, 131.679518262896, 132.878792654946, 131.156877490898, 126.359901686539, 135.306163015504, 126.295076031336, 124.586116125524, 132.400744056011, 129.379980057937, 134.274444247708, 130.166328892967, 130.159111888834, 133.768880195221, 122.910552975905, 130.689235101313, 133.897911012991, 135.368512772777, 129.742239284674, 129.948089620786, 136.572957578029, 127.260821834775, 127.972117100056, 131.395506888713, 126.766839207675, 133.176673259605, 125.352811085095, 130.600788483571, 129.468705004583, 130.376162163054, 131.647348576467, 126.463448290601, 130.764936922518, 127.599612788972, 135.121224438017, 134.113848125644, 132.403523171624, 133.463923566938, 131.80697724906, 127.916229592855, 131.910506793932, 133.570160805512, 132.759609372631, 128.613043795712, 128.169091385251, 128.894972562059, 130.411524347336, 130.184222970327, 131.376945253819, 134.982842850619, 132.958977407993, 135.822922373157, 130.573845413152, 130.476825363436, 126.042740678641, 129.041138393417, 136.233487076133, 126.575355189685, 129.102498415745, 129.633920318769, 127.30252283582, 125.228599960344, 133.281372680451, 134.610312153509, 130.406841815595, 133.484500268652, 131.763968262592, 130.739591069943, 131.562467826852, 128.582496374047, 130.491603063202, 136.7643660752, 122.118408112624, 133.774269767422, 129.977462100587, 133.742665801539, 129.676069919731, 131.417650889882, 133.369488363545, 126.900859886123, 132.409329909367, 132.264302520706, 133.306219569404, 131.975034220918, 127.903949580502, 131.832882376666, 129.74941969663, 133.45365627173, 130.577373536941, 133.946973278867, 126.157508403271, 125.880638228949, 133.09449422053, 133.509112336326, 130.293575803371, 130.382314745815, 132.710752738192, 133.437678623883, 127.380569788963, 126.45381493651, 133.585259692425, 137.865509493376, 126.791942003164, 131.851789629017, 136.258004881844, 130.261356698003, 132.537058175148, 131.655488565144, 131.837477116099, 127.578385288522, 133.860970550046, 133.226631746016, 127.220479143456, 127.069125143461, 130.922079918536, 129.303791841587, 130.44214488638, 129.823841540717, 128.129790230051, 127.034605151202, 132.095202175753, 132.777128341806, 128.99119229751, 134.045146082242, 139.227782472919, 134.444004095748, 129.024446688424, 129.771892064521, 127.614510628546, 129.632304359958, 135.205120565322, 132.610577900569, 132.693687629918, 134.059045858808, 131.655964437396, 127.403234364405, 130.367489252906, 129.800441826126, 127.210679346693, 134.80481959241, 131.266229291422, 132.012259852646, 130.473730306644, 126.841726795925, 126.994032124488, 128.147100074132, 127.416210451895, 128.85996955064, 124.144118154856, 132.193353984407, 128.213885538075, 137.032164428914, 127.750965938312, 128.768972290704, 127.969254183943, 129.199256995729, 126.018088377776, 128.751156092861, 128.448189035078, 128.556432827029, 132.452269223708, 128.529275028978, 134.669055924336, 127.946465600881, 133.98284287685, 129.441760821921, 132.964825853114, 128.571857921367, 132.732703661136, 131.424172727091, 133.026590446989, 132.179035460207, 133.69879724999, 136.218068714058, 133.543176493745, 130.261935061002, 134.117098756191, 129.107604410286, 132.823610421368, 128.899101404482, 133.06578411261, 130.474792546174, 126.247429286463, 126.073536325137, 129.358241575983, 127.308466693747, 131.011309299761, 126.938131130904, 125.43731549616, 127.494279447016, 128.53861014006, 127.460958499142, 128.153663697527, 134.468214129633, 129.36361959596, 132.972139737836, 132.632907191298, 128.262246758223, 127.038329681296, 133.494512347122, 132.504891930956, 132.048444706609, 128.119255498423, 131.228511283807, 132.187490832827, 127.913665145995, 130.013915631279, 135.43339280454, 136.043281849087, 132.512797568794, 131.419657791286, 133.062934154877, 137.476383325176, 133.886533257603, 131.713451781685, 131.860653380846, 132.458873112879, 130.611619122988, 126.566931354618, 130.699190667772, 136.856752173441, 130.354781467772, 130.970547526897, 131.698611429229, 128.811059800785, 130.610397576078, 130.205554346935, 130.84116930519, 132.51220546192, 128.140203167474, 129.605233514144, 135.701397107105, 134.230719811345, 131.480807776277, 135.115691052711, 130.348994833015, 125.520107107743, 132.678098131616, 134.365385525176, 129.177577955604, 134.989029780324, 125.606187890769, 131.377957817155, 132.922720778976, 133.526794934412, 129.318076767387, 130.904644817516, 131.603971085074, 131.234372684681, 131.220444196059, 130.613347206121, 129.753640545431, 130.804974126758, 134.785453612381, 133.613118442201, 128.863472664593, 124.511951766761, 132.704342409494, 129.219831591228, 130.105831262808, 130.901556356397, 128.74226806519, 131.339760596288, 134.741110158448, 128.564803410871, 132.418303722335, 130.12020111298, 129.148387491297, 131.77477662919, 127.676391007874, 132.163698296825, 128.099144605223, 130.995469996908, 132.952910274084, 132.095183050998, 128.252387534808, 135.366674761678, 134.586147378634, 130.432129357695, 135.179731218291, 132.138937433163, 132.577761897516, 136.7045977121, 130.510442654859, 129.851951454558, 130.501338305425, 131.706994147466, 126.012297200632, 132.920662569042, 127.603207067018, 131.071047028411, 131.389614413489, 130.507633272843, 131.013248732905, 133.258265816797, 133.763348994943, 131.94019055509, 131.396573861146, 128.524857696518, 135.935226910361, 132.960054371732, 129.581519601899, 136.118735185782, 130.773540519324, 125.971870511858, 128.431973118315, 129.677954160159, 132.620370380419, 129.18555688892, 126.220835039098, 128.874442088024, 127.175221125172, 127.133118173644, 132.318769678705, 130.132981923435, 125.333479995215, 127.152545952409, 131.703159535024, 127.331980966982, 135.436460682744, 131.744100259221, 131.672804504613, 130.864376640995, 129.623052274519, 129.232657486406, 133.81533844493, 131.798605667317, 130.397804780185, 133.68093108403, 129.981186757528, 132.19212896399, 132.877478932912, 134.716630479396, 135.244959416603, 133.639483069897, 130.338799787128, 134.744807725883, 130.991786108934, 133.428687420369, 131.238668634536, 129.149801684253, 126.545874996453, 133.043908981131, 130.919916086003, 127.047225788434, 132.295755771596, 130.190968880034, 130.228839809488, 127.099150932976, 131.497845088986, 128.131114780095, 135.03876538919, 135.833591020656, 129.943727607311, 135.370846508243, 131.358060875406, 124.338786309039, 132.541724126445, 128.587002192443, 134.927357448363, 129.714066987085, 132.259095270039, 131.017830207842, 130.112488560636, 133.912610431, 133.405980389668, 131.642387962166, 130.678473826811, 133.08141183475, 134.198868451564, 128.317692564487, 131.993428828933, 133.152443870759, 131.933348825451, 128.086189034591, 130.648254360139, 130.918965194503, 132.353277296182, 133.698064869724, 127.869765501765, 128.956186670093, 136.730046899178, 133.525457968954, 124.467221533753, 131.848045026471, 129.11300991638, 133.096162829795, 134.176063049921, 129.211891914936, 131.220519408156, 135.415000574053, 134.529444523714, 131.513451665558, 133.39977368076, 134.586211077194, 133.996332373437, 126.006823030388, 129.791767865672, 134.158656817668, 129.242471139179, 128.368566818179, 131.931393110296, 130.141675757408, 130.454311074309, 132.884082993019, 130.938054759278, 134.158435815755, 132.054056447992, 131.040136939854, 133.539177047305, 131.915735981607, 129.666365412854, 129.680508443602, 128.288872100826, 130.190103392744, 131.646373233999, 128.958308407396, 128.951108809472, 133.987520502642, 131.083831081819, 127.268942576555, 129.7301712616, 132.052737734361, 124.472234926993, 131.255094860293, 129.827847270394, 131.395557782873, 136.925626937109, 127.885072832393, 130.91611595104, 129.534192165837, 126.416821587351, 134.125625431583, 136.831183288804, 129.129202653618, 130.168860702439, 132.876148930054, 128.424059048635, 130.129498420096, 136.363007906877, 125.071313546158, 129.369981800481, 129.762044200975, 132.17358036669, 128.497378894902, 131.143981208086, 130.650273547565, 128.379881322914, 134.33090391433, 128.189216848783, 127.81121500642, 130.282423110021, 128.797319659191, 135.324634225193, 136.383179908515, 139.675506854099, 136.097030079591, 129.18805084603, 133.92172019095, 129.881214860742, 125.610253403151, 127.025121392233, 129.524779213764, 134.046211475084, 126.611160266448, 130.948119820481, 128.458639937642, 125.97091633945, 136.409119130602, 131.990763831266, 136.176983094212, 131.560968727545, 134.38644188442, 129.204924691663, 129.21838078595, 127.411530773399, 132.538322365046, 134.565710910056, 128.751978116545, 131.389491962073, 132.039613648311, 132.649254267048, 134.702596209512, 128.038617061661, 124.921535454126, 129.128568313087, 127.5890173803, 132.912039033874, 133.403902473449, 130.0884611091, 124.791132481326, 130.727669724262, 133.837707189563, 132.284488872, 128.674782435181, 128.666174986291, 134.599605959896, 131.431824876281, 130.183672914588, 134.803582212152, 128.068474285156, 131.858684330735, 130.545090146275, 131.602128559211, 130.16111603003, 131.689305557131, 129.188741003956, 131.338395414448, 131.796761155679, 131.483994162495, 131.881234558178, 138.165103808345, 133.383259849414, 133.463731067164, 133.816411126481, 127.611125647298, 135.389360001092, 131.780616904019, 130.960066812763, 128.931342784709, 131.602726701012, 135.193849109147, 137.269438437518, 130.253858132542, 131.842757108069, 133.700476331778, 130.784018053023, 130.222123080576, 132.04893108357, 132.388507892555, 134.499304024306, 127.302717915842, 134.733731613975, 129.623206684589, 131.968931852952, 131.319336320861, 127.242254412195, 132.015306469801, 129.956992972338, 132.676959300013, 134.76883179373, 132.028430924065, 129.05851599793, 129.423673883233, 131.916529542237, 130.265298937144, 133.60005069878, 133.843272530041, 133.528684653543, 127.342066387367, 131.901101098112, 126.45117276783, 128.424828265959, 135.100339956781, 128.204331883263, 127.83924728863, 131.818768422374, 134.191796094349, 136.316497416392, 124.673782853194, 132.580734648268, 134.304562162478, 131.627301892612, 129.612208930832, 134.432566378904, 134.174863435101, 134.967928045925, 132.87926934453, 126.704605413501, 127.979778207178, 129.669286664915, 128.738830157596, 129.410130310739, 133.66517431044, 132.647390286956, 128.987617248537, 130.524221045492, 130.773503935909, 127.736020236691, 127.2911242133, 128.222041232126, 139.072062096767, 130.747999666363, 128.435946700553, 134.34502461549, 130.77099157498, 131.30491557448, 128.871362067666, 129.712859172693, 130.560918791886, 133.008805961641, 127.520543116762, 130.093052015212, 129.682668228439, 134.134724213338, 129.985813644645, 128.308360649426, 135.341578079974, 129.78551976361, 132.572126302685, 131.116512725623, 131.331599270296, 132.464357866224, 127.338378105799, 133.409696040021, 136.316495694793, 130.165340426049, 130.967758917132, 136.604106739595, 127.731234665966, 138.657274813423, 130.483005631142, 128.816047435029, 132.429609309159, 124.16944681016, 132.617500470526, 129.29562981623, 131.814946651504, 131.813421778104, 134.420794849454, 128.29789578745, 129.024984184855, 129.73310180828, 130.959746201219, 131.5123795852, 134.951555639076, 133.858430666198, 128.832691743459, 124.833960796343, 128.709834673489, 129.865574748095, 132.257424861232, 131.038721518353, 129.583720314389, 124.08656966588, 134.638722674247, 134.522542878722, 132.55556970667, 135.436300719036, 134.222182197833, 133.000883059432, 129.269116200714, 125.839022144171, 134.452530949438, 128.105625229177, 135.110603437034, 131.146678735098, 134.101821887304, 132.461185465323, 125.205706283533, 124.7679951239, 131.146268796381, 129.455080508707, 130.51391370404, 132.313706285548, 128.707166679982, 125.281845585453, 134.295321509601, 133.581229393079, 129.799978199431, 136.978761865876, 124.246029575796, 126.538210571183, 133.701761236221, 134.776780450778, 128.38637734207, 134.906786195364, 127.405750071779, 131.687586628098, 125.433421975782, 130.522856613218, 129.561825068979, 132.274996279458, 133.869834356104, 130.247625226844, 130.395434648064, 125.708711039878, 129.675993564785, 130.142005465903, 131.279877290623, 135.042373239, 133.313857373594, 128.736279957966, 127.88218345592, 136.053490360841, 130.293983011684, 133.448852786795, 130.862879125698, 127.319697055925, 127.742471205106, 132.901647945934, 125.593367361656, 131.097976674129, 133.364942125524, 129.825785317514, 132.427086243919, 128.314057571836, 134.031616579383, 132.507838105778, 135.409130988065, 129.881545361285, 131.04235917702, 132.714653177612, 134.586699936126, 129.077917752533, 130.926062420615, 134.710845678455, 126.244646080541, 131.788139862529, 132.547580007698, 130.912691928738, 133.326598158109, 129.200733723024, 138.873008647037, 128.636558242665, 131.693896417069, 130.979285445906, 128.909009409237, 130.411718635977, 129.378098386397, 128.62453210352, 129.503309432664, 130.604108195304, 132.694674402616, 130.145913333545, 131.271182952221, 129.224752724798, 131.456718969478, 134.292879804353, 128.819924891327, 133.550466655401, 131.869963878004, 130.315297310893, 129.698904735769, 134.946740486993, 126.13296053579, 136.089794880603, 131.223026551754, 133.778571579636, 132.586811915766, 132.00310917698, 133.084050497807, 129.213834790569, 132.157066674151, 128.106806617902, 128.19011051725, 124.867241178731, 132.620465640392, 134.205405677065, 133.015747323844, 129.332478079083, 128.162192044943, 129.78250132594, 128.12842971674, 126.888800621354, 131.055644850626, 133.149331654086, 134.10111495252, 131.892301411241, 129.966147679067, 130.502063761258, 130.406987265963, 128.497378131385, 128.23927973475, 134.245971011562, 129.464279941685, 129.292363434758, 136.524355506564, 129.976736011082, 133.059623031387, 133.369300910757, 130.449105775329, 133.33183132626, 129.593529349021, 129.840237962717, 128.199584540156, 124.051347396585, 129.696508670321, 126.327263979787, 130.175568472809, 128.430246185451, 128.375628279494, 131.630662387977, 131.095825270315, 134.235514136501, 132.559224737999, 128.099508892229, 128.351971482831, 130.755489812075, 128.811873426601, 130.813625380258, 130.789803921848, 131.601228164486, 134.091032730254, 131.671754527469, 135.052764775791, 128.989541131814, 134.98861255534, 134.15727577837, 132.291230584651, 134.521143743569, 132.292519953303, 133.752841824731, 127.3066291705, 133.232647166712, 132.309791499366, 134.644941761938, 123.251844778048, 132.513270118143, 125.432006674671, 132.885461661978, 133.164610001169, 129.886410529233, 126.389104219795, 136.068197344494, 131.90194994369, 127.079547995959, 132.687158904715, 132.184315188622, 134.487575451966, 134.016530745678, 133.952928638514, 129.607974210609, 132.478893193977, 132.549604070415, 129.147436809889, 130.407217589276, 125.504054531561, 126.837616114259, 128.331209923765, 127.528989618139, 130.808297819715, 127.75695635494, 134.681247850831, 127.057286086967, 132.880061695738, 126.868474020224, 132.875232417343, 121.257282197033, 134.195419017659, 133.679691179639, 130.309444716391, 130.050069950382, 132.194804199535, 133.236194081789, 136.296348935457, 131.893290963735, 122.660338948359, 125.966418316557, 125.503793203058, 135.084682771549, 131.588001230311, 126.393183404388, 132.334751419511, 128.925175480494, 133.180865648722, 128.09436104615, 132.581144693347, 132.57819424624, 133.832710890513, 133.613600890912, 127.066875795177, 134.078908844694, 130.396718711947, 132.274348535496, 128.677577113893, 132.749409381897, 133.409711307829, 137.006984881566, 127.605284683031, 130.921512775601, 129.925577557951, 128.218141857532, 134.114037337113, 132.228798190951, 131.310018388719, 128.662729682762, 130.061645423115, 126.45940059443, 131.164587678706, 133.585403863586, 125.149035190914, 132.306540354273, 133.985617814704, 129.847218515441, 129.650616713254, 130.805540373987, 128.775254252744, 131.088660766388, 132.633943064917, 132.286261047447, 126.897638382614, 134.412474514933, 133.203278873692, 128.478527988604, 128.395032293668, 130.362945472959, 134.816324658111, 131.809592040022, 129.214907115751, 125.182465622843, 134.542053405121, 132.55139267397, 134.808367178764, 132.037540437105, 126.882466833811, 130.522829441128, 130.229660609823, 129.84410240041, 126.6815082563, 133.356472094286, 131.938890113031, 135.219298340696, 129.677759634782, 133.976119331268, 129.532580238508, 136.293347773245, 129.488982277775, 126.649414655541, 133.130397848662, 134.098674785251, 129.385666376387, 131.763276725688, 131.945233528862, 132.126226220319, 136.208517621973, 133.130612631797, 128.403009745106, 130.6775169054, 134.423551324788, 131.389363229849, 131.063536516021, 132.934656368805, 129.632702958539, 129.452932829169, 134.348359571811, 132.104965771103, 130.231682135581, 128.414060987361, 129.920116306977, 127.231160556947, 137.2721492597, 129.157264317694, 130.256703417705, 127.089560973493, 129.139169433089, 134.147248488155, 126.020838341776, 130.299552504716, 129.258868398812, 127.182426559362, 132.274469133677, 130.914466797803, 130.447302745447, 130.542535475403, 127.140197199356, 133.163486148227, 129.165055712477, 131.914175127055, 127.885793207236, 130.026080084011, 129.910375180057, 134.208613181106, 134.083038971445, 133.45791710653, 125.924716642019, 129.517074303254, 128.59126092923, 129.956508188362, 134.013585517665, 128.002595598706, 130.512923751391, 129.380282627041, 130.929570019445, 130.306208595227, 131.377294666735, 130.290149525688, 124.513227135877, 128.932034763332, 132.143870856371, 127.258420889088, 127.68760046903, 135.55874970602, 131.687475030408, 130.952203254603, 131.711524027599, 131.758119762269, 134.240209295257, 131.147539521357, 127.562716152396, 132.282723753463, 130.491323592103, 131.449924141237, 133.255358280522, 132.71156918777, 133.022543217642, 134.603530743452, 131.22438991461, 133.097779475184, 128.599274505557, 128.31994377039, 134.035077485466, 128.568228841685, 135.265076461336, 126.336159221757, 127.047898411972, 131.821352839776, 131.023788033272, 133.29369710089, 129.794829056005, 132.225314985354, 132.668234066155, 130.043359659793, 129.177945817204, 132.932760615038, 129.194380490893, 133.551994888804, 129.860078453586, 133.402616610542, 131.175686578801, 129.796040330588, 131.481070003944, 129.251869460676, 130.665908708394, 130.468337094277, 135.765355183317, 137.526840275415, 131.252906699677, 129.605299235535, 131.080219873246, 133.356140193491, 128.04612791079, 130.483286827333, 133.359114010525, 129.419269414089, 128.816178856797, 134.354843352241, 130.431950181932, 129.717885499258, 130.188287052139, 131.894209300791, 130.276095553452, 127.443902727808, 130.348573275432, 132.266038733301, 129.40058414059, 125.54837026629, 132.067301995145, 129.670424557139, 129.34436560068, 132.439045672475, 131.994796659029, 134.762774855613, 131.041154488643, 128.012298432747, 128.409044531628, 132.035545266669, 130.854498224779, 133.410714694571, 135.018871166731, 132.382210198527, 130.438487799036, 132.886333774159, 126.916653553762, 128.964625523449, 126.35740788586, 131.34823841433, 125.974319804698, 131.717832606581, 135.094738745362, 129.759274572231, 132.499663734021, 130.47483938575, 130.726112968799, 127.551980123623, 129.597597653701, 131.280350213929, 133.467655298982, 133.138078271305, 128.543187682309, 132.398446368724, 128.786924355717, 132.581549385233, 130.821960165254, 128.141796771748, 127.335096971238, 127.638667369142, 134.649392918541, 130.094585764213, 130.981656888604, 127.911066342625, 125.457374176934, 130.584822329767, 131.032691639523, 128.205568751517, 135.150716076008, 133.03868256127, 132.850598387468, 132.029722386148, 134.064648785923, 126.046602326924, 135.064146335093, 133.97471247664, 132.208437079211, 128.260526758506, 133.714604375587, 123.83640694038, 127.377508019075, 127.743387740342, 133.937292790438, 131.062465339898, 133.617261486209, 127.945967660689, 133.651848984967, 132.846918719165, 135.406040772067, 127.649700129131, 134.825086138702, 137.031212554984, 132.291290588929, 127.172968759764, 130.269243298096, 131.024562999874, 129.208289249096, 133.731317776713, 131.28729966213, 135.793399235005, 130.332356153303, 131.079905117431, 131.133046346525, 131.479254930668, 132.105115960972, 131.512484133458, 127.761357672853, 132.714376004682, 128.791469092839, 127.410289046535, 131.840746164768, 131.171919287354, 134.09437643616, 129.534201807683, 133.545973111642, 129.477061812397, 124.501154166215, 129.910316389686, 128.582826273742, 131.961339049555, 132.693773986423, 132.152345575181, 131.590152777695, 129.863575635072, 128.415167761981, 130.017602414426, 130.624550371645, 134.550351827003, 134.18730042756, 132.633588286484, 131.208254448434, 132.221765497844, 130.539725885019, 132.564957537049, 133.291708883368, 132.968425317663, 133.691815402789, 129.314702145297, 135.973657495443, 137.171761904529, 131.624502910553, 130.902370827299, 123.857042256578, 131.724352131088, 131.949043389037, 131.12771277702, 132.647443697112, 133.909055583995, 131.46601460864, 127.4351364536, 130.952121481346, 132.646611275292, 135.015622123491, 129.115307906677, 133.585639184316, 129.225537935583, 132.877994687784, 131.620568331766, 133.741684879991, 131.015176017242, 130.587188121269, 131.835048048265, 127.307741690154, 129.006987899252, 137.952245691711, 137.394960151265, 129.527928696318, 128.250390038047, 135.546577846641, 130.654415539374, 130.699801224239, 131.027311124626, 127.195242559765, 130.20346787914, 137.46580975126, 133.794540403854, 135.409123020538, 136.009268880413, 132.286313506551, 129.518965628667, 129.240167167049, 135.53676612748, 129.948396569849, 129.686287635515, 136.380603718112, 129.247206388594, 132.885522153561, 135.371613373717, 133.956210380504, 134.56646959063, 130.526613839229, 129.912186392422, 129.041117180779, 131.136814703154, 133.825486561515, 130.077038320279, 135.635306511528, 130.137653735892, 129.820230459075, 128.02514626153, 129.51669151483, 130.352898789087, 128.85970959789, 135.876995852332, 135.205744396488, 129.584980843805, 132.21997322174, 136.423047605757, 133.84158168027, 130.733007959154, 129.088061344424, 128.986575353417, 132.758368248675, 129.659820044893, 131.469886916967, 133.004768954088, 130.230985189734, 126.569926575787, 129.511018216244, 132.815868336074, 135.014081672975, 129.164700925872, 134.085578300215, 135.659734469566, 133.137701860339, 126.008732681814, 128.766724016595, 132.384692805122, 132.58335713081, 130.854859977855, 134.842465757131, 129.672646528109, 133.656140212987, 135.534310623291, 130.93526107669, 134.482957499789, 132.240946759269, 135.590650145607, 128.429871587029, 127.586145608481, 133.221043084369, 131.3157009234, 133.562211183633, 130.30284769062, 125.211599671584, 129.598023417683, 127.429174083052, 128.712312120295, 133.48917692547, 131.66098071748, 130.76740655475, 127.759290112719, 126.518462438411, 130.631980461392, 129.214646969123, 130.761882249111, 123.063289358716, 123.988535256639, 135.093385949829, 129.413198613365, 130.96703108968, 128.30815979912, 133.274478040799, 134.226419807749, 133.560026572248, 132.554855764119, 131.609387474284, 130.256963995001, 132.052738271882, 135.184288805594, 134.163117230134, 134.042348128678, 132.415087403408, 130.818014646407, 125.270913594322, 127.535873199938, 132.914134845538, 131.967342929952, 129.855841517402, 134.59097730938, 125.108975149101, 134.964719163349, 130.657012343947, 133.670849160852, 131.114270198361, 128.447956833969, 137.651024135101, 127.856284003004, 133.464119274729, 129.787624118418, 128.622588418956, 130.302301570383, 129.097408388613, 131.310425734193, 134.876899312555, 130.316182461424, 134.091630352186, 131.349283751461, 130.698149631182, 133.776176667098, 130.579667292132, 127.690947163728, 127.676082277679, 129.08520472948, 128.346449764478, 130.740244997862, 134.952103685335, 131.835892322016, 133.830524466811, 128.81161479477, 126.564852166815, 128.666594099179, 130.165382262474, 130.501160420071, 129.901711748928, 132.439662641384, 130.476063753624, 136.427452984827, 128.190967736086, 133.761429694675, 133.249847087626, 131.435040165878, 123.341584060031, 128.050568569674, 133.115849076315, 135.39618623205, 131.452338923856, 131.037738116373, 130.892565517257, 131.840673783841, 130.144205760491, 129.482702822905, 131.151230687741, 132.520915267236, 125.715634778195, 131.390581034703, 130.429428921374, 132.498315319544, 134.016944520716, 132.880911794587, 129.298180810195, 131.770288304429, 131.053803159456, 132.632840667575, 129.410555040414, 136.196289417542, 131.797256122372, 128.838764537962, 133.242142219674, 133.484529367602, 128.44782240688, 131.705208887893, 133.324053126924, 134.454200349593, 134.596594767269, 126.925742999189, 130.190886378298, 137.88123778597, 128.731573851051, 131.357197921728, 130.009902255139, 129.718760921695, 132.860138545967, 126.204538413031, 130.820836533531, 130.761340794504, 125.130175514309, 134.623137330967, 134.749619379528, 130.869562596006, 127.882062935871, 131.621766583337, 130.831817273936, 126.370245105759, 132.585998801569, 131.637596948034, 127.170038715487, 129.590050994182, 130.575742204831, 134.870788403932, 133.804323790082, 135.062123404879, 131.481721880478, 131.490508900949, 134.276440084702, 125.486529299975, 133.993104750234, 131.824118951283, 128.999670526771, 132.967018686111, 132.343452456918, 133.296602644653, 132.38895959544, 133.950710653579, 128.628858386731, 137.873231772815, 135.166255305387, 128.67248395464, 136.027844977098, 127.2140541301, 132.122842148175, 126.777086394813, 126.949048647801, 132.061758670916, 130.187400313804, 125.620324409197, 136.15849743052, 130.227260592911, 128.395766162742, 125.789981860904, 131.734510002769, 132.061213764613, 134.012627991293, 129.93696975725, 134.378994305653, 135.340928055728, 129.348822979457, 127.701102760979, 135.14836058049, 132.473767970935, 130.506724497899, 131.851504048367, 133.557507003079, 125.987666366733, 128.377369290031, 136.866187514637, 132.190473468207, 129.148196094895, 128.06358853083, 126.325691275718, 134.385205355844, 136.629484524108, 124.71698238255, 129.664905490448, 130.484023208383, 130.625038910391, 129.259092627522, 129.623021701512, 130.469130238158, 126.160737870355, 129.471327056183, 132.136662696287, 134.024070732733, 127.200833770122, 129.09218811976, 131.147992449244, 130.058686679788, 127.75711502586, 130.70156231287, 129.799575984237, 121.379799360267, 130.087566605251, 134.623733749613, 131.068492970973, 126.231782500737, 131.18549391478, 129.975918419405, 130.428060718023, 135.758788026935, 125.217742986054, 134.197660683951, 131.721100323518, 131.310402961074, 129.122059151252, 131.984203270621, 131.262740133283, 129.472131800787, 125.475627148087, 131.8337563551, 129.64133537284, 129.837126887542, 127.110042143315, 129.172631123252, 124.775617432842, 136.566547976363, 130.481679952426, 133.234012665876, 129.750490414723, 129.890580220039, 134.629149144289, 133.707253355652, 122.391767663507, 126.464196421952, 132.051355743909, 132.151080937008, 131.877746537231, 128.145586664095, 131.465375307003, 133.10036572592, 128.00688891509, 131.023315524798, 132.448439194781, 133.191175709957, 126.95838366583, 127.906137374981, 129.44758901815, 134.729695880188, 130.585156412875, 130.043754616153, 132.671828562963, 134.978111323434, 131.631692380878, 136.089090084848, 129.763809063571, 128.889959409026, 125.18936334809, 122.116791863906, 134.462573167816, 133.246535399454, 131.535144699683, 127.390423038457, 130.332330805889, 132.169950486017, 133.526785979407, 132.288702356721, 130.771618921863, 133.435620588776, 130.039423659277, 133.314888806027, 130.92807639068, 131.808950219021, 132.539840142868, 132.518881610921, 137.234543778176, 135.017353916376, 129.011888592447, 134.187904491876, 132.549116715053, 130.112430668808, 125.094737358894, 130.624374299614, 135.393937583835, 133.273890612828, 131.681582462726, 126.13087068758, 133.580345419943, 128.607790740791, 132.072909414113, 133.685805662208, 135.259230594313, 137.45089718236, 130.279774289672, 133.305101989136, 129.333711772332, 132.480279831487, 137.084851639552, 131.307469780578, 130.411214092657, 134.836436437216, 130.692741697334, 132.918478754534, 127.298245262466, 139.856892397886, 129.507986294065, 132.711540724434, 128.894959304019, 132.749640836693, 133.193496327293, 128.384189046904, 132.580512232398, 127.662082823647, 124.830773149557, 129.261123565083, 132.590648862749, 134.03866849591, 129.108054212067, 131.262837846884, 132.112851110553, 133.262352110886, 129.01506249156, 131.185462835808, 125.330607213028, 130.459461480409, 135.10543563235, 133.0197023714, 133.451753241123, 132.22903463823, 132.512006662945, 132.154757967221, 132.924145683904, 129.536938044054, 128.155415763856, 132.946924509306, 129.167480600383, 123.026740136955, 132.448989206389, 133.921960389004, 133.098888184751, 131.98468522487, 127.682113160419, 130.814350986567, 133.029611226938, 129.323604669396, 129.991506902891, 132.309062356949, 128.314073960565, 130.918370348, 129.881540932703, 130.990012441399, 125.427861614509, 133.995508457971, 132.418353647543, 136.2711170379, 127.362208908676, 133.919854591363, 126.843584523311, 131.161016244446, 133.616656017252, 129.093917641544, 133.114842157632, 133.483913564783, 132.766838977438, 130.511398238948, 132.710162249273, 128.3725889685, 129.919375659401, 137.31302803111, 132.562101280489, 129.745770935484, 133.418474998437, 130.970330014979, 132.64477317589, 134.619471865523, 129.523017118882, 130.414244005182, 136.620083630226, 125.895513177015, 134.771118808465, 134.087350553973, 130.024694408102, 129.563368665894, 131.212304430051, 129.945421017751, 129.999282607055, 140.92965010028, 131.498859416838, 129.376276200662, 130.991959211849, 130.314041682243, 129.106795642939, 132.749035225766, 130.176200487574, 132.729993526031, 133.590435616716, 127.981346344421, 133.225768365307, 134.071100984349, 131.518315899563, 129.578784773905, 132.805820055741, 129.555920625815, 131.802699527631, 126.690296801081, 130.339419938201, 126.735824408214, 134.189777313378, 133.785805005367, 131.986454627995, 127.759801968116, 130.663066684574, 130.784734638873, 131.826564634912, 132.310949085063, 131.828021876773, 136.727937839514, 129.500388886531, 132.157823746591, 129.334953007865, 126.050260109766, 129.619125228507, 137.52852658632, 130.328617770188, 133.520380214188, 131.021108432066, 133.392572570327, 131.904307967425, 125.029902333679, 131.867660204264, 126.534397144051, 127.448994004986, 132.108587562645, 131.847613669581, 132.392720842702, 134.748234341798, 127.130024676285, 127.940228663967, 128.789883387231, 136.005105824552, 135.893312792414, 128.459461414189, 130.897464856138, 131.702507785401, 135.063024081592, 130.803599351791, 134.914324684876, 135.127282892375, 138.747465427776, 129.847924250158, 124.765353164846, 126.970575585002, 133.68408039106, 130.077356198388, 131.195980745195, 129.963261320279, 132.122975359602, 133.622324997692, 130.103362438472, 132.10788988183, 140.324814285278, 130.135617311318, 130.792792800805, 132.602195524872, 131.751262052475, 132.69323031343, 134.482489183727, 129.176688094766, 133.077341662701, 131.887986567901, 134.668980563044, 135.175833296697, 126.86543909679, 128.579839879897, 129.571284294727, 133.748730458744, 134.577278451879, 133.894737915246, 130.324063012331, 131.742502031076, 128.930354954056, 126.36384595325, 133.54264437462, 131.184174914948, 128.946972818314, 130.370271653069, 131.4657438748, 129.001423187838, 134.004805128009, 131.283203687212, 127.069213089082, 131.966672841703, 127.661948935842, 133.999781317307, 129.877937479916, 123.844875523415, 131.458646535526, 131.392211359639, 128.427617752682, 133.019102470925, 123.326144999067, 131.498553522716, 127.172553620474, 125.176975530783, 130.14065147791, 132.243293788033, 133.785773761238, 133.154642541493, 131.61697567161, 125.648444164108, 135.422491137298, 138.271052200628, 132.15626980204, 133.062758703841, 130.600557003445, 135.002902391938, 136.365816583429, 128.6900151001, 126.434006869622, 131.221114067766, 125.303356076342, 134.642782227438, 133.297894323291, 128.192030253332, 129.007347265932, 134.627012684391, 131.875715266256, 133.908812271194, 131.5168062508, 126.183302186948, 131.848829054927, 131.853792300143, 133.72823094621, 132.631600519755, 133.336456443459, 130.342269910061, 129.624703832568, 132.583873255649, 129.308484486855, 133.820782098482, 127.565489540406, 131.507370243474, 133.179750747139, 131.678844264155, 133.004432232356, 135.153630948517, 129.159201760058, 126.335098988092, 134.353398920062, 132.468777153403, 125.37566787657, 131.346408050588, 129.125976394104, 122.769776961728, 124.709245290048, 128.441239660883, 134.518927906108, 128.206765195476, 131.401589779637, 129.190408137792, 133.39638473902, 129.532195875512, 131.993451997647, 129.255143904944, 130.98923094303, 125.945472395768, 132.792176511143, 132.537084919165, 133.952676451887, 129.212878065493, 130.734792320781, 126.401093117854, 125.588108795714, 133.859179467425, 131.764737755449, 128.041370871058, 125.33376260758, 130.011315015307, 128.397117126478, 126.264820174706, 136.946131933516, 130.320020450481, 134.111415048222, 129.089461960049, 129.673147651267, 126.163135133616, 136.124827888911, 132.554234230053, 130.237526370258, 127.180369495639, 131.024899264542, 130.876895970577, 128.653650809662, 131.415046811486, 135.226468151226, 129.14352867784, 132.299762921376, 129.494371821164, 132.288807674461, 135.12352732817, 129.968843495836, 134.754231005465, 132.200214955582, 126.828887970061, 128.79904338338, 128.284035061541, 125.043136223687, 125.9908801772, 134.527163184276, 130.406102149235, 123.033259020276, 129.566681503488, 135.36169481506, 135.374274873937, 130.472909597779, 124.66698047641, 128.824389637994, 127.186047540381, 130.496869387262, 134.165690768336, 131.207472808581, 133.756890259523, 134.728554965964, 125.543596699593, 133.794309778064, 129.212805920239, 129.160448406724, 133.273358505722, 128.52788245966, 129.00563724352, 128.683458186529, 133.596605486042, 131.793093205458, 128.45684889576, 133.21533875782, 124.248077183198, 127.670135275076, 128.267778364199, 131.245049612702, 131.800542768137, 125.305181460716, 134.76301099135, 131.852901691088, 129.922444189411, 126.544984259362, 131.152673737655, 131.063815995804, 131.790236092619, 130.501565680459, 134.406793934913, 131.778963702099, 131.932827501881, 132.014716682802, 131.580493102586, 132.243932251723, 127.523106566444, 124.509322422687, 129.661599018955, 126.753363125669, 135.324253700284, 130.823861984035, 130.811672691913, 129.745027786406, 130.252287439797, 130.460294031333, 132.297316829104, 131.121142245421, 134.566728117961, 127.664606316902, 134.645161297886, 127.966906301961, 132.260017343982, 127.704103291342, 133.75424003578, 126.268286009043, 132.283351554483, 133.076919205949, 129.265312801045, 128.813733519958, 132.264262976167, 131.725675924343, 129.699464617436, 129.48448073231, 134.567351879964, 125.750185250567, 131.453132265772, 128.563585736541, 131.089583227304, 134.420320248815, 129.352436276386, 122.242108402488, 129.520426014941, 128.758252053581, 133.379361103439, 128.886755789186, 130.672554703279, 129.101734570558, 132.720522535043, 138.933116907647, 127.815203820895, 129.201928827246, 140.803411982286, 129.947245130615, 133.436321885151, 128.515293003672, 126.525131687712, 131.811910250841, 126.701865663553, 134.435314875159, 131.58495502005, 128.621278506661, 132.150517768327, 132.506237010817, 128.406411438302, 128.202065158618, 128.589378125335, 137.36191594533, 131.022545292113, 128.134051148243, 133.86373739607, 129.663376619428, 134.766026089993, 137.229504982506, 135.771711911369, 131.211260282649, 131.783129865049, 128.921874423222, 128.130933959321, 134.752947881046, 132.320154393316, 126.442430153706, 133.69396600954, 134.10238590884, 129.732184310075, 130.995566261798, 128.224152608604, 124.777025204104, 134.614773081, 129.854079223045, 129.012026144445, 135.325081638519, 131.109056879003, 131.852741932138, 133.928339693767, 129.285375179674, 135.853289000946, 136.981009733573, 131.640916992715, 128.518453053854, 138.169634185691, 126.80725371496, 132.125606373039, 130.119232999618, 129.597421851657, 131.172822613268, 134.278302329825, 134.465271448639, 128.893372790479, 130.933990789812, 135.642330923058, 133.718057956079, 131.719741127036, 130.0548035217, 132.779532203221, 128.784165399421, 127.48771822675, 129.494178421286, 129.252915579847, 130.128322758284, 126.90020512525, 132.307233037037, 139.474802233808, 134.933340619657, 128.043761894057, 133.971249505752, 129.171727681824, 127.810268013396, 132.927533744827, 126.537655046413, 134.887505365927, 134.001109212106, 130.374857470367, 133.254947933532, 127.389480471451, 127.711279338618, 131.728351468331, 128.263381344491, 133.550087397648, 126.438867506158, 131.723154622709, 125.851480025799, 124.077164450661, 127.306770949258, 130.982823227567, 131.613221363402, 124.496915196985, 130.670723888859, 130.98187074854, 129.279822663978, 131.788440338875, 125.001432820428, 132.084787907774, 129.461750604804, 130.260564059763, 130.717112299214, 127.936305325701, 128.71880985047, 128.634919327656, 131.715982234889, 128.612152503061, 130.035281818742, 133.504563234353, 127.651369480926, 136.657173593564, 133.108764839973, 130.050122312396, 133.389995200027, 135.131454268108, 129.253111211964, 132.938158288103, 131.126048209021, 132.652399102467, 127.490086927415, 130.258396217354, 131.232025182704, 127.374865021886, 130.061812816168, 132.292577223865, 133.928728095407, 134.108222865619, 128.075629365398, 134.892278752705, 124.761917140914, 137.203922850655, 132.248401448154, 129.585309975749, 133.283721338089, 129.799549641829, 132.307942785169, 133.163502524695, 133.542858102059, 135.594011661713, 127.861760768845, 129.852240610764, 132.890715775519, 128.18190327827, 132.733763089461, 130.677860850237, 127.707795181049, 128.883297091547, 126.225207863167, 127.535289931313, 130.719048311501, 130.960035814811, 131.999358391823, 131.00960322529, 132.501370861451, 129.723090741218, 131.675830086498, 131.002987721359, 126.245664216962, 131.593084218365, 132.107559577071, 137.878484199463, 129.247165918022, 133.352085935911, 132.305278041321, 132.24078638565, 133.02272300511, 132.661171177046, 131.908257720585, 134.548479654386, 129.06885679272, 130.681230683717, 139.019175718129, 132.083913331989, 128.435931703963, 132.52333778027, 129.341420762484, 127.96167995226, 127.087977578156, 132.623607443825, 136.136591480899, 130.145881639004, 127.014136273782, 137.298471339511, 123.412376699554, 133.548549000114, 132.533827708771, 136.932634610889, 134.069018745498, 134.494917852584, 133.071879604117, 133.294080825013, 134.134807006265, 131.698921129958, 130.917296954437, 125.579448607538, 132.152077089104, 133.299233005387, 129.396235436539, 128.172191202706, 130.426928779854, 131.278541372305, 130.236080365911, 134.716320519329, 134.249311184679, 130.451992818504, 130.107746350506, 131.806898591379, 131.160423322331, 129.941842077992, 131.837452009714, 135.306200986703, 132.878913067414, 125.389230124569, 132.478065662854, 132.202018014944, 128.028283335897, 129.970417289549, 129.641343835472, 132.217576409119, 131.957368239094, 131.148325515103, 133.404864990917, 130.09356972667, 135.135688625634, 128.552556695598, 133.09332271124, 133.247229488532, 131.693851070322, 132.159017564849, 133.122925653731, 127.180374911602, 122.954477615354, 129.822841482917, 130.407754793875, 134.419960827777, 132.583349998977, 128.210974963719, 130.308633158037, 132.036940059104, 134.582498377439, 131.658648511888, 129.796542684191, 133.769145921314, 128.35092403506, 130.618286113352, 130.522600165935, 133.936412256435, 131.41671911609, 134.126111031773, 127.687431919689, 131.7977049313, 128.366115127805, 131.268474805574, 127.13148039355, 129.839997458736, 134.200316909875, 129.478081914268, 130.563011399043, 129.981370979987, 126.690777767397, 133.257131804559, 131.412839514095, 130.086571050051, 132.764125332458, 126.265558765611, 129.917579624131, 133.433140295054, 131.175541881726, 127.370380812627, 132.85157975713, 131.567560287556, 132.902933924247, 127.870239467329, 136.008096663001, 136.038187233153, 131.811214626611, 131.134852565511, 126.613335737739, 126.331239104388, 134.453650731388, 128.993793659399, 126.972589963515, 129.196661655005, 130.792313882901, 127.273999852872, 131.476471178966, 129.966440257764, 129.420224938063, 128.801069170009, 128.694112641062, 126.121997484851, 126.374485512862, 127.929590874606, 132.200015546737, 125.696846668366, 130.619470456386, 133.310417234284, 138.035653378757, 133.853602090135, 134.332889595865, 131.15785817822, 132.793864970476, 131.506696682482, 132.670261871591, 131.445536903402, 135.232202102251, 135.438511547397, 130.901675604454, 133.772068770555, 131.494562454866, 134.401372418347, 131.709729337961, 130.326904221423, 135.153765618294, 134.523359707394, 129.142503150057, 130.52485637866, 130.066563668364, 128.031270943349, 128.770009424518, 136.719900422663, 127.348176504265, 129.123450779286, 131.310074666189, 128.671021289889, 133.507562438155, 131.345577486858, 135.770534432065, 129.031704355304, 124.812778096933, 128.025122671493, 133.84231111094, 128.151116316744, 134.366269233464, 135.1972102711, 126.603925830504, 129.542077818898, 131.922574407716, 127.609581775701, 130.982120775515, 129.159925744649, 128.217648904488, 126.942546522992, 130.087004082587, 134.578020188817, 126.868195573023, 129.984884708638, 135.62758655518, 132.391701804527, 127.193717248511, 133.725611456899, 133.410803339612, 131.940517328832, 130.384641214147, 126.639669973772, 129.997338357385, 128.661853656909, 133.057477926333, 132.733789811338, 127.997948045815, 133.606767449651, 128.290307175621, 129.068251399621, 126.566476952746, 133.09551622208, 136.34082687976, 126.931679080975, 139.18687853171, 129.030590651957, 130.710344140507, 124.054405910195, 127.958014580541, 130.489791337243, 126.649512679591, 134.254582403058, 137.764713607788, 131.077640803606, 129.573734746886, 131.959205411138, 128.805719579013, 133.948979316918, 131.560999004858, 132.788096254086, 130.863065476124, 130.102424553125, 133.254497486699, 128.060101175703, 132.846411265219, 130.436792135515, 130.647244476569, 127.82522595763, 129.869580489896, 130.961539100408, 131.884695637555, 125.393261559221, 136.51450207797, 131.117072073071, 130.332268947511, 130.710157276938, 129.509826090154, 132.359993434883, 137.500624072166, 125.513230622366, 124.565063048589, 124.863870466778, 132.828260431907, 128.641476092233, 129.596513717989, 129.800196460383, 135.45596684933, 129.426932089694, 131.553076763753, 128.400784392476, 128.345973339692, 129.614282553105, 127.541229054906, 130.128818145452, 127.739284961406, 128.42922670633, 130.400206639662, 135.038598064387, 132.937397789467, 134.053918940715, 128.114671680804, 129.804861687681, 133.275484224305, 129.197919246849, 129.907476470282, 130.509021276105, 131.477207121692, 132.267127238082, 130.128238811729, 131.166993290622, 132.442356916058, 130.079519489616, 134.463890256045, 126.493690671117, 131.510627791444, 126.586953857948, 130.726482179218, 128.794708041186, 128.61754960222, 129.570915282025, 131.11765720299, 129.786809366094, 128.343951777075, 133.098252848844, 133.722532403534, 132.88038733525, 130.390505515647, 135.441584755631, 134.3836579451, 137.794165793101, 131.857520143242, 125.063947706518, 125.427636015368, 132.298797008219, 129.447965628337, 132.325188081597, 124.607745708502, 130.457510662224, 128.270019691914, 132.180792745208, 130.909971622395, 127.815806959224, 127.917166646746, 130.187158198686, 131.541908380012, 132.554443547644, 129.728285648206, 128.75669947103, 131.570589422391, 131.520950033814, 130.210590966321, 126.275529203834, 136.047708194678, 129.220029335929, 132.820972872763, 137.24671556259, 129.885560463761, 136.119923908976, 123.961511528296, 129.523455046688, 129.661991272346, 133.238560092073, 131.84299232385, 129.247295130525, 131.091679961086, 127.844696072601, 129.681025782925, 128.923293158613, 135.744662679557, 130.509782706256, 129.369350332184, 128.043475955337, 128.48547079869, 137.912995172703, 129.830272116585, 139.527442821062, 130.579189324479, 134.302599598944, 132.406717744555, 127.329455883701, 124.774373092982, 133.044157554149, 128.905432292022, 127.177026879809, 135.607147147202, 128.314783712155, 132.507632098186, 124.925796347338, 135.744416183895, 135.839903428271, 132.837986506015, 134.149699886024, 130.248486398702, 128.864588398401, 131.314171876077, 132.419497030432, 135.922337001911, 122.594186219465, 131.402650015441, 131.535489483171, 132.740670082793, 130.879453343813, 131.727639382688, 132.838292684673, 130.334707359307, 130.85007165154, 126.801604735055, 131.540731998017, 134.040803553639, 131.474502592583, 130.525749943003, 127.762921365171, 130.95033391479, 129.213556299897, 132.720346985397, 134.629858256631, 130.184932828135, 125.812064757462, 127.122441276618, 128.901908878834, 133.45762121432, 128.038800375965, 129.262433517628, 133.149140449726, 127.247504677244, 125.552312759233, 131.445702408071, 126.380128669999, 129.506366146939, 128.645687833097, 130.571244617276, 132.380970764457, 129.836639160967, 129.026350189364, 130.996029495352, 130.853018430457, 129.743246106115, 129.709274670831, 129.184725084904, 133.983978962084, 133.109431119632, 133.187552169211, 126.60951175101, 129.397449891464, 128.918049810501, 134.706535742177, 128.021587631228, 128.164776376428, 128.111973582277, 134.63406776747, 139.428812483106, 127.744488992933, 133.007787701321, 123.746168442472, 128.423902325011, 130.088859418299, 133.150558777859, 132.79167205157, 132.891120608596, 133.478840517924, 135.168463534369, 126.96421010588, 131.314279338829, 131.565540537343, 136.796371378136, 129.032062698703, 131.727814174011, 130.322183173144, 128.97114083294, 131.734827749257, 129.465873010062, 128.28619913162, 133.789540570094, 133.149748306514, 132.302539224569, 132.094798941403, 132.672087327458, 137.160444791649, 133.26886773442, 126.522369867804, 126.047415510518, 125.932478741922, 136.040351813686, 130.511038783384, 129.794739786869, 134.193706250705, 134.351747283955, 128.325351099866, 126.505532807971, 126.757813855249, 134.191537314695, 131.944735767617, 132.454781993894, 128.64159259773, 131.066588278065, 134.61437168933, 129.814056141639, 135.636931950336, 127.093398470882, 133.752388644172, 132.474444902935, 134.625282009804, 131.22817588854, 133.973668423199, 134.098522669027, 127.026064813718, 132.919850982693, 131.389093647409, 133.537097908729, 129.664252019983, 125.633869313198, 129.263160122841, 134.057170411963, 133.971654156601, 130.843621634315, 133.525583077332, 133.743587046377, 132.784295665198, 126.920379618822, 131.829853441032, 132.919758069998, 132.279584566564, 130.166177032169, 124.862809048348, 129.292496286281, 131.801204180203, 127.413700867262, 133.092550234871, 128.987566486144, 130.533515420574, 128.315705278563, 129.931868560032, 127.740942794693, 139.067632380952, 129.625050309512, 126.934361270739, 134.690075119437, 135.042099690271, 135.126551554053, 128.88837013683, 135.665479426546, 134.325319564405, 135.409047464524, 128.382072249814, 128.644264597606, 128.90416524216, 131.197812176608, 135.805447867609, 134.003182658966, 132.495747447766, 131.225604830262, 125.393860331565, 125.946218603141, 128.089073289844, 130.843704642789, 136.69317750649, 131.67376765613, 130.768987441052, 127.458778032641, 131.128112378328, 130.135372130538, 130.511408560683, 133.659922942788, 132.079318223454, 137.268480021967, 129.116522787201, 132.003925762823, 130.048921174609, 131.372897998851, 129.590401185752, 133.966686658054, 127.638680223284, 131.43773618509, 135.776965202789, 126.508443344442, 127.505828248303, 129.05409621758, 128.135603617559, 133.315428483072, 131.8516437421, 127.807028976999, 132.11219607942, 132.497275537005, 127.524840255064, 127.386193854469, 129.322764179257, 134.095192778802, 131.136241821888, 131.061393832883, 127.917413970287, 128.628434106509, 134.689471018804, 129.792556340719, 129.133643093984, 137.103397755237, 132.946562060822, 127.081076293228, 130.239321437375, 134.229492338422, 128.050149406276, 130.221574743976, 132.505012821325, 130.160757096977, 130.587546189337, 129.098324704835, 128.443057340032, 130.019602726668, 136.335153686652, 133.070945027187, 132.688662510909, 129.859638600837, 126.48445912301, 131.176064648255, 130.759292078872, 128.797298626004, 129.725571499317, 133.316696419838, 126.480269700242, 125.694136481572, 133.755965641536, 128.458447028153, 129.897357531951, 130.782196796805, 127.795550540032, 132.90109578973, 130.730583811038, 130.012765258287, 126.878350322392, 135.860650227001, 133.488617114038, 128.77748813301, 127.308286156648, 127.449410969252, 128.400888160831, 132.374229250634, 130.557563886224, 130.173066191541, 132.672037855205, 127.777812463289, 128.966258492972, 129.484805677022, 135.455993755053, 127.604079083184, 120.409778778858, 133.283219899601, 125.816089167337, 132.866803486717, 130.383075615821, 129.668118399201, 127.789895624726, 132.34731829084, 128.174597486697, 131.720362894686, 141.074408470209, 129.547783217076, 129.537432335619, 131.258863389439, 129.983039214131, 128.808440762485, 128.229241280985, 128.349452818059, 131.349557597094, 127.45127277279, 125.553878786964, 131.295074034614, 134.52821373412, 131.676296196019, 130.969222777521, 128.73380788832, 131.427540270671, 135.71609094717, 132.088738648567, 128.391460353872, 130.39428406502, 131.651239335059, 129.89954818744, 129.640720029276, 133.109511876947, 127.714801048936, 131.673634318829, 131.886302552154, 125.419614479825, 133.261206536009, 135.105373218864, 132.932643035708, 132.365375102579, 131.856619115015, 131.958857997952, 127.986712863148, 135.592689531892, 127.821290487103, 131.553043372116, 129.477905473561, 132.980375957564, 126.637241257363, 131.361405040746, 125.930834705409, 126.334091016331, 128.105154550235, 132.692957363912, 138.309534133273, 126.586729253225, 137.00668952634, 129.303317640755, 126.910761368381, 124.506710261711, 129.733243061008, 132.206037012204, 136.99884968204, 132.40160097435, 132.927131896851, 129.175490262693, 128.907247206007, 126.918873515409, 135.337141825014, 134.51275646715, 130.407739318485, 132.349800112253, 135.714473452229, 133.718646744164, 123.96120644947, 126.357308643827, 129.655606337127, 130.821917872006, 134.652636987407, 130.514982592701, 135.930112494901, 126.851073035735, 130.871446433531, 130.099597983708, 127.949067621856, 131.242945474403, 134.37704767757, 129.815455179125, 130.615074402114, 128.091433458212, 129.036804789537, 133.310253790782, 130.00861370852, 132.698561013021, 128.853285889704, 124.869236498626, 127.864207542347, 134.185580205167, 139.476244197096, 135.838864513809, 130.103868924069, 130.653279281422, 126.037179689643, 131.255530985646, 127.057543710055, 130.116884826956, 127.053923468404, 133.33046184506, 131.826954888196, 132.094077791992, 132.542300409137, 133.092905038994, 133.100463000267, 135.525580856311, 130.179449814062, 132.217949755725, 128.582023480442, 131.597212835791, 129.899909611773, 131.278162809083, 132.957095207424, 134.685097081671, 131.570337986039, 130.074699076284, 131.488257393359, 131.976772018841, 131.576781346756, 136.303820310383, 129.492373929105, 128.879805226139, 126.028837559036, 134.474808034379, 129.109821415104, 130.546844163722, 130.717072766886, 132.202182014963, 131.935740077272, 130.574113798455, 139.529062647509, 135.79461332782, 129.289084431161, 129.845277969429, 132.017266860392, 128.823827834477, 132.372825998431, 134.933713169345, 127.475317266171, 130.120346277009, 128.531357350153, 125.690932337868, 135.304179043555, 131.955726432028, 132.263285399165, 134.636084985249, 129.803686579744, 127.903172943552, 126.573829763154, 127.466110829504, 134.495853925262, 132.959772965114, 125.007156026335, 129.635468205407, 133.474110942213, 131.472433973844, 127.761106017711, 134.524221846044, 126.416109753815, 125.325150403945, 133.539030908027, 134.498518746274, 127.598250468792, 130.855653527885, 134.025763823634, 127.07779678471, 135.629375930904, 132.295671496272, 129.71976805563, 127.351301364031, 129.471737898626, 132.288846752123, 126.9738265315, 128.927303679745, 129.490498388503, 133.126360523055, 133.586147778239, 127.465122087939, 129.936283567457, 130.147924020136, 132.105741253173, 127.476044067076, 130.390510774264, 131.588088406842, 130.786971699531, 132.073690155655, 130.675747658994, 131.799690378273, 129.032981165418, 132.25121191245, 132.728394546785, 125.968760934895, 127.138743244666, 130.447907075662, 128.96621257765, 127.992045469255, 132.493211807115, 132.715390174693, 134.826300572988, 127.608903314952, 130.465370026383, 126.33352362663, 133.212553266828, 131.708787939593, 125.183540299226, 132.664823527951, 128.511124970064, 132.970681665548, 134.327707106399, 129.719757878416, 128.823317566815, 129.082296036162, 129.310141174591, 129.286889247325, 130.299722949901, 129.211423976983, 126.41044603956, 135.174605900851, 125.830425700247, 131.275893449406, 133.355882250053, 126.392490705855, 129.036101740074, 126.082573349955, 127.811940653252, 133.77258170321, 129.252448352987, 127.832704304891, 131.237949073098, 134.108689296587, 135.596917266063, 125.97472662091, 134.467760470527, 133.461913425416, 133.415583494965, 124.56333638191, 133.877033825511, 133.452507804301, 134.448006224766, 124.706632828151, 122.748568940029, 131.724307865595, 130.589552836905, 134.814448265402, 132.361605136913, 131.26580480987, 129.863857407921, 131.916974777954, 131.121835676208, 127.867156070156, 134.440403178399, 130.560485015324, 132.163620453807, 129.18036841144, 134.993513790876, 132.645721257461, 129.449422518642, 126.451905598023, 127.171266911219, 126.667789570134, 130.297623851184, 133.044076969552, 131.64759198822, 139.144121857335, 129.474852252828, 131.102259339803, 132.498048589935, 136.886910742461, 134.124019804947, 129.58880741484, 128.586495595595, 135.238863304226, 128.39713262659, 125.550054470134, 131.063684007636, 132.378500974617, 136.140098304328, 129.097106409897, 133.928370749485, 128.238124287255, 130.366666600033, 126.63472701929, 133.46165393628, 132.065665227791, 133.808647946115, 132.567288341611, 128.900701837269, 128.404552858035, 131.53373037701, 128.129671276618, 131.956218891829, 133.544041653058, 130.103598243513, 133.952976519159, 126.11950313266, 129.114245465497, 125.96255679689, 129.228268290442, 126.835569815026, 136.904916001252, 135.95374749026, 127.283875445544, 125.597796450526, 132.408824084605, 128.627657065496, 127.631258161433, 138.56536717151, 134.624608232361, 139.201701334016, 129.582877312601, 134.507254238504, 128.31696845006, 132.825583886399, 131.00147125191, 131.577841693718, 128.23116494736, 127.124189304488, 135.489845528997, 136.463399631283, 134.330444843125, 130.059201949265, 127.656643249921, 131.475900330275, 131.93085971679, 130.815442906931, 130.790443120474, 133.084240712572, 131.545098518096, 131.359547676096, 128.088275404059, 134.154976168293, 133.426201591089, 131.402077029964, 128.995750198669, 129.447933676591, 134.225865822988, 133.183125917773, 128.720623846612, 130.579176044739, 131.54616853599, 132.582227766209, 132.324926670063, 125.016139346429, 128.546742795921, 130.04730315046, 131.234024461831, 134.994484110671, 119.146461864702, 132.964765029413, 132.135493553186, 129.190368216326, 130.952660397372, 128.498393079403, 133.656830143911, 132.505240425936, 126.841504743299, 131.045884927536, 131.373821066467, 129.837194482338, 130.808003686403, 127.867708932883, 125.44809414876, 128.965788470374, 133.149687647195, 132.466790784522, 130.642092695079, 131.837966304682, 128.169251329853, 133.021743943782, 134.103845859064, 128.319454688485, 133.693481564625, 126.724679879026, 135.206902393095, 128.701471383539, 132.073083997113, 130.893192170878, 134.532984009341, 127.881089288406, 131.927234326692, 131.9428268754, 134.673650960278, 132.912200231465, 128.819226450417, 135.867694490843, 130.132689715515, 131.852784168571, 131.538541031515, 134.985780154076, 133.496899840426, 130.015005895231, 131.011632124249, 132.30576542806, 133.392752922533, 125.930676438893, 129.833329264491, 128.640518793743, 129.944720257292, 134.471394345783, 132.46017046558, 133.632922428764, 131.976745741468, 133.137014138208, 133.583614204257, 129.211380717864, 134.266887795351, 133.418490022757, 125.221916359726, 134.089733212043, 132.942110576753, 132.062190462881, 133.234306095223, 128.508872290377, 130.038856657595, 127.407155101525, 133.086424347279, 132.580900028398, 133.85939143729, 132.884130772795, 133.856833561146, 135.702088425209, 136.886599514903, 129.949666813204, 131.139460415317, 126.560736355905, 132.44334273306, 129.318024967758, 133.768041224721, 132.615044291272, 126.651902927615, 125.527104315326, 128.078958666405, 132.289814626598, 132.465470563834, 129.261413811769, 127.055813426586, 131.662906460884, 129.283371100565, 133.342405896794, 133.52705331023, 129.856850080116, 130.982092406763, 133.54236783615, 134.353859367069, 132.883094885646, 133.640440414357, 132.156196567079, 124.288190734432, 125.825796197204, 125.198889257985, 130.554986944726, 127.985917745229, 129.639812420636, 130.105283889507, 131.137177013496, 128.304204600841, 132.955159150787, 133.291326963401, 135.963308658168, 131.700410368003, 134.954413251421, 130.688974726239, 129.391263919862, 131.905654293329, 132.501400831037, 131.943286846043, 133.262180704573, 129.224006715071, 130.082394738014, 128.882712694044, 127.51797697922, 130.657069392744, 133.467935020522, 128.365764813041, 130.12267392857, 131.069402778285, 136.713006549501, 132.729635498818, 132.308731679424, 131.558179731719, 132.71642968225, 127.223413955044, 131.537251599891, 124.629926552696, 128.794752640142, 132.057943321461, 138.75950555439, 126.03629410953, 130.93215556718, 130.443826044504, 132.101795953503, 134.294232175192, 132.59170821554, 131.454402953866, 130.646540873281, 129.993910531971, 127.572557717281, 129.219734198007, 134.759585809071, 130.540138027297, 128.886677074954, 132.118824660002, 130.674442975287, 128.187217820638, 132.840474592102, 130.805518263899, 132.933438434039, 130.768644871477, 131.695285990049, 130.947341434932, 131.565357696267, 130.765140240781, 131.320434565898, 130.545558617607, 133.416139539453, 134.397492043623, 133.106228212644, 128.647105072378, 134.09741915423, 139.228352740263, 132.776545020454, 132.215731093073, 135.722107610352, 136.876715846449, 130.180817165816, 133.003636916111, 131.097434740246, 131.91846961067, 132.774550505087, 130.974281107356, 136.662755866365, 127.338344100757, 129.398744450337, 128.436293581302, 128.860107261038, 131.402564003823, 134.46585632948, 130.168979996934, 137.02473203712, 128.044467206057, 126.002482996039, 133.490750831615, 124.631990494174, 129.71273168743, 126.600130288441, 128.334250494051, 129.817416905513, 126.952354135885, 126.425148122195, 128.107494666115, 133.186240863928, 127.841946570969, 129.839717028501, 133.877493748791, 131.512750191754, 132.03406425834, 133.610515941866, 134.647739560993, 133.1694123313, 131.228226474193, 131.864350497343, 133.44713837195, 132.673113779171, 132.267793061703, 128.071995699293, 133.513560667476, 128.829410543354, 123.497814917272, 131.36663583842, 131.01075721396, 133.874292580586, 125.289633676294, 126.24482383031, 130.397000751778, 135.786592639252, 128.721723008312, 133.901719450358, 130.826272875321, 129.3945653661, 133.226766516208, 135.31643921045, 132.967185215543, 127.340130074691, 130.081452391707, 131.587731348063, 133.991790921201, 125.858694308046, 133.13535753175, 133.981965435321, 130.697405262847, 129.947237779669, 128.883730368569, 132.885209975926, 136.759109688796, 127.59586082974, 134.211406628789, 127.898598945181, 128.400024456664, 128.563019014227, 129.856479725912, 127.193798150596, 130.735038811059],[339.034674935469, 346.01619500088, 345.421652607327, 341.98708656016, 341.82647976602, 344.668693435778, 344.444422523013, 344.029401302934, 344.396314157924, 350.010537779359, 337.748276953127, 342.680660890862, 339.587385018627, 345.608258954296, 335.599782700448, 341.669488253426, 342.043489028108, 346.828565286711, 344.933965780472, 337.370060080114, 348.975509503959, 345.055556505134, 345.541078042012, 343.942022591466, 340.896782840836, 344.266532269054, 339.628137431016, 345.884419635356, 348.201173929867, 345.246005703345, 348.346567067661, 343.027973746895, 342.589395392754, 341.69368425152, 342.637203402141, 349.057293596463, 344.803543435115, 344.279543654516, 344.719401321094, 345.94682460973, 342.081432982515, 344.85960228832, 344.771282585612, 345.646143107814, 341.109213138792, 349.991792964038, 346.394462840691, 346.479404041968, 346.011224405422, 348.527441137334, 345.049609179013, 339.724580742327, 343.820507576244, 345.935956384291, 343.302503404761, 346.943188543338, 343.392000149777, 347.446074210152, 341.238565817384, 341.286122784776, 339.166557895242, 339.829275691997, 339.449637364217, 341.892631130897, 345.351357733144, 343.863351445947, 344.151684688722, 344.856152765804, 350.296897347506, 345.378588660615, 340.009809291157, 342.469439322184, 352.149019178302, 338.845178834072, 343.74131215659, 343.853098748818, 343.722808546319, 345.966875452529, 345.679767006508, 343.538672426395, 340.736942378647, 350.41094546013, 344.445946217805, 341.484561505148, 345.499165100872, 342.934341042436, 348.847832202802, 346.928284406395, 341.45740628961, 343.17548467596, 343.708611817546, 343.135642782214, 341.871116077407, 343.699096753638, 334.210861738996, 346.268515672325, 343.858958831934, 341.566529367399, 343.129223324908, 343.144475897341, 342.003318675723, 345.632658197886, 347.404512122012, 338.105472129823, 341.952747685799, 346.226518037958, 337.846269550213, 342.004302419619, 347.807335015626, 346.568659335729, 348.355488180417, 343.848844103767, 345.818710201534, 343.535000807577, 340.314417328626, 346.136374281706, 347.328149635713, 347.368332502802, 344.345493236644, 341.024731766736, 343.576269922813, 343.940084813354, 342.13767004438, 342.8074964863, 338.072005514635, 345.257847291147, 345.322579486559, 339.558453291268, 340.463429153374, 341.071241569027, 347.5888327657, 343.51122277958, 343.070213833522, 346.785342611594, 346.930827102557, 342.609663857993, 337.477070881024, 345.3041383298, 345.984738354731, 340.124895133833, 346.647949037412, 346.130092804596, 340.318278215404, 347.962650619871, 345.29558781489, 342.657439990109, 343.588555019275, 350.372411731917, 344.083723449534, 346.349757015217, 342.896388140355, 348.741750789398, 344.479405568718, 340.178705879057, 347.667314360858, 345.303330736858, 343.871777148062, 343.939283657343, 346.927233464233, 345.672051742079, 347.562114786163, 345.473265918745, 341.624003627742, 343.286181990311, 342.582149276295, 347.356848436694, 345.519283636046, 348.082816415694, 344.901908840687, 347.287373670844, 342.537799500017, 343.009024582494, 343.317545339596, 338.24279687, 346.816385219828, 347.341814349478, 347.226936231569, 354.454813975007, 345.772595720187, 341.837952810589, 340.904662749209, 338.84337460858, 344.484139551862, 344.694974395468, 342.954984628046, 337.325833333173, 337.078510499727, 345.839582741219, 343.027276854281, 342.730716168635, 340.889119175202, 344.615616610932, 341.933251289418, 350.275040528553, 344.40037739898, 342.768825582338, 339.892196588415, 343.740148971858, 339.14153393174, 343.842571456429, 349.531606580574, 340.113419407388, 343.859574694097, 349.890348349925, 342.839481192167, 343.929004638802, 344.127470712454, 345.150325878906, 342.451207431646, 336.995462091864, 346.783753251227, 347.088274661185, 339.776055947114, 345.525367654171, 346.099391572503, 343.389866455841, 342.543811486978, 341.664257866732, 339.964623601725, 341.40353079348, 343.812962317354, 353.981876258877, 345.735053345138, 339.4624671223, 346.084706800165, 336.092972551213, 348.278935725755, 344.850374666232, 342.653052874456, 346.37450977387, 349.287398326472, 347.754011981008, 338.063765315408, 344.264134681703, 342.99641066476, 337.449366993953, 342.985006496622, 344.260557543489, 344.543034975129, 347.281532748514, 347.022474674054, 342.568354139087, 344.409848211961, 345.216053107757, 338.633468578562, 341.982928303873, 343.6639346794, 345.234347932476, 341.882334606399, 344.654726885004, 345.681078208016, 344.057468278501, 349.19367449082, 348.576059420774, 345.244391766926, 346.883451817068, 344.600370928797, 345.260304577168, 344.584388569546, 345.984038800497, 341.040188922807, 348.426569647027, 344.279627764584, 345.318123673228, 344.473271356433, 344.759649828336, 340.630642265401, 342.625404048776, 346.28513012605, 347.828515471509, 343.168232714441, 344.127665651489, 342.207724864829, 343.565725029978, 342.424107483846, 345.53319017182, 337.7731660519, 343.455710698882, 349.085691858786, 342.178154756663, 344.972151861658, 343.337808668625, 342.917006062146, 346.332323479874, 345.989774294719, 344.196175015443, 344.891630151651, 346.719595578638, 348.420457518626, 341.990808326019, 346.209118396841, 341.623747419402, 339.756070885662, 347.259594615894, 346.273996945258, 344.680982895312, 345.594120690778, 344.078389271681, 343.343388627398, 345.633287501077, 343.858233642043, 347.115665578291, 341.486463117823, 346.273625408829, 346.330365515681, 340.515186065973, 343.092133451467, 342.112251810693, 342.751926119157, 344.33531499836, 340.786219913142, 342.874581822592, 346.104038573083, 344.413481966468, 345.881980514942, 341.805109458556, 345.583885935231, 338.033427469648, 344.358343508487, 341.765780794711, 344.857744446202, 346.111818031851, 348.266595560461, 341.457997147257, 340.425650128518, 343.367762757659, 344.949128837207, 345.963539492977, 341.425035318298, 340.935012213456, 343.682114426447, 347.003275457342, 349.130548244557, 344.399266088013, 338.826551462519, 344.124763622064, 352.021825913391, 343.995051703843, 345.122537812318, 345.446847474356, 339.466176557332, 344.783773891482, 346.421682947099, 351.992221224067, 345.304018385555, 346.404874216374, 340.550053456705, 345.518915275711, 342.632611833779, 349.79067530396, 342.85415411692, 341.315990125861, 341.999611219531, 338.326699581579, 342.377089584835, 348.934877351765, 343.903555326296, 342.870015135697, 342.232217137632, 346.81756209572, 346.267525512411, 348.193716123855, 344.042540109969, 344.030317281954, 347.258037328675, 344.609566033687, 342.285190992315, 342.740720123642, 341.476246547238, 346.458069603705, 347.003815931488, 348.028601340517, 347.14316171186, 344.046174181052, 344.62903473001, 336.685121772549, 347.246565490612, 343.517829590439, 342.127551003104, 345.022956680848, 343.708803497207, 342.177635161563, 342.606463297083, 346.261733015217, 342.806906984655, 343.37102659594, 342.245250325187, 346.484714807569, 346.789541531728, 342.584835316743, 343.277459417112, 346.746037300947, 346.999616747256, 341.507800567231, 341.489926012443, 345.544857228125, 345.642822711245, 347.756134701177, 345.13905221849, 343.443428374622, 342.423071079379, 345.615068847677, 345.771168009313, 344.844296220112, 340.593501741453, 346.542180891037, 344.300022901199, 341.73243147923, 345.10010916016, 342.837954785041, 335.311648519014, 342.663026214743, 345.255947714386, 342.207440037191, 345.320216823395, 345.935386100104, 345.926559877727, 342.555899262424, 341.694322962074, 341.090334238975, 342.306172262018, 350.126055013004, 344.622066297181, 339.779923319263, 347.789026195972, 348.151148454659, 347.477441014228, 341.112731210229, 343.251157511593, 346.311197998468, 351.734111766211, 349.618915373158, 342.717879425365, 341.791204678574, 347.28673241515, 338.131086845419, 343.437400597476, 345.50323590268, 340.335433688183, 341.796698945653, 347.519192555872, 341.726703399206, 348.513188363534, 343.460280245919, 346.340184343847, 347.029637593608, 346.636636578969, 345.205602106945, 345.929652063998, 342.747466872732, 344.00918180386, 350.422810772585, 346.854224248964, 344.280079072196, 348.028114564178, 345.749109663101, 344.52022251963, 338.125991085262, 344.125298634635, 343.831973141241, 342.616854929462, 346.621941273148, 342.993103054591, 340.614632511621, 344.836592383185, 345.820573311776, 342.71546990855, 345.71747258978, 346.5801436874, 343.741494409933, 343.431930482451, 346.300142905743, 335.884505782076, 341.523985202906, 345.662901995766, 343.04224879507, 344.674236606571, 349.079957555792, 340.893112918156, 342.321361680162, 347.538249889547, 338.50354764126, 345.968858768153, 343.515671020325, 348.735732455615, 344.387903958468, 338.631271432472, 342.229159204652, 348.222023367551, 345.21679260764, 345.141891012664, 338.097968125107, 340.759411447496, 341.904233301201, 342.19239328752, 344.620237957057, 343.826154405191, 346.944475559474, 343.449582226793, 341.716766058046, 340.437237086563, 348.237998916801, 344.191718607028, 347.498021514869, 343.709874585291, 344.529010994757, 345.872366911838, 350.802592587533, 344.579233171827, 332.687467756255, 346.116136988912, 347.367681247096, 345.797839615167, 347.304947414974, 346.38095494705, 347.311435861997, 346.458130224716, 341.861278591612, 338.556366562151, 344.385707293724, 344.893697755811, 341.403451747108, 343.061369148863, 342.899930064825, 344.324934564175, 343.549724023821, 345.124024648811, 341.325915146374, 340.075503038797, 345.684450867274, 343.12636809004, 342.667231476441, 342.06884348888, 338.813398878173, 337.347727481673, 345.676464860669, 342.876517769708, 341.706604556605, 345.992728213348, 343.418729821628, 348.605399334694, 345.075337224097, 344.223199628312, 345.650755423521, 342.073647266835, 342.282555729711, 349.043756885699, 343.983381192544, 341.983950878653, 349.25581405549, 346.879204051926, 340.431521838281, 345.825760138957, 342.968085803038, 339.77175368255, 341.878671954546, 344.170516268612, 341.362085910555, 350.066822625591, 345.124233239857, 341.635935661867, 350.179455784194, 344.018229279616, 348.064269964532, 344.436827020342, 344.582625158469, 342.938972712515, 344.291934382051, 344.780287574902, 342.047422434162, 346.807999500805, 344.435942828574, 345.647512601481, 341.441312299159, 345.570419851829, 342.431442013424, 343.72520963622, 347.416406857087, 343.768892850627, 340.145756579231, 343.463048015798, 349.235228168842, 342.821596411015, 348.391003941468, 342.247331658747, 344.773325161926, 344.506444942139, 345.473179153624, 339.540157582548, 346.312393907663, 341.71375858224, 341.607699017409, 341.981130879292, 342.92068331863, 343.411106710035, 342.466044454465, 344.962620855995, 339.722799959399, 342.250614123329, 345.201617335745, 337.318001019129, 344.933307189841, 338.70339621844, 342.659330320927, 341.006190058214, 340.476683347483, 348.629509405621, 343.368152116942, 344.768653684023, 342.25345314617, 340.650477716412, 342.319666646487, 343.303843474102, 345.549643403394, 345.532676445225, 338.132584091296, 339.667109063897, 345.544106742313, 342.857911990969, 340.313652525697, 342.755726913023, 340.959075405516, 345.432609169688, 344.451591165102, 343.582178647591, 350.45394572869, 340.218726977606, 343.887143023311, 343.499094575128, 345.593629056309, 345.314961581819, 347.026391356608, 344.623293351857, 347.211953502284, 343.588372950833, 341.636423077101, 344.66692153156, 342.379271969366, 344.196257552319, 349.695822112196, 347.352046869466, 346.724755618918, 342.891304029225, 336.201305076543, 340.469595870139, 342.061931440815, 340.826341008922, 339.645768211071, 343.841790064873, 346.51595864726, 346.725458112327, 343.538513948145, 339.325868557858, 346.553369313937, 341.919883369333, 345.665230026876, 337.024354448204, 342.215821873427, 346.155184982208, 340.146264514447, 340.848115308575, 343.27570757175, 344.268202030577, 344.518351583169, 347.915404330862, 344.190570880147, 342.40119369332, 337.046394757401, 341.92970524579, 341.068650425888, 343.404876181445, 345.449111273482, 345.579581376386, 346.023347644347, 345.684951586516, 343.89279294565, 344.479826007451, 342.556197240416, 340.306673438397, 340.55460184356, 344.442321261353, 340.965431231437, 345.900986744024, 343.192671996502, 345.249760961363, 347.910689627696, 343.471219491484, 340.345007360256, 343.773381322915, 344.275511894069, 347.622280073265, 345.489500405409, 343.459962022108, 342.085277619636, 346.434050661729, 338.128873559159, 344.834191304324, 338.710602971852, 340.850088449334, 343.094835427456, 344.304622421287, 352.404914244532, 343.956465432828, 342.570040140078, 342.544153703232, 343.575136986327, 346.036767449987, 344.113280018376, 350.270967212937, 346.66894357499, 343.29526427647, 347.937625729307, 346.280880290612, 336.182280827439, 344.376310171205, 340.456052260978, 344.429161969846, 340.786520740061, 346.280818607503, 341.591055712215, 341.804980041996, 346.82953045605, 344.126687527764, 344.147594896595, 343.106872521101, 348.902905347775, 343.372793142731, 340.632679728098, 343.414224707199, 344.444449708165, 345.607459340472, 340.240418500717, 352.907796412149, 343.342003172744, 340.087884661918, 347.116262416952, 343.556563239496, 346.630882709174, 343.657522398023, 343.079502402297, 341.282727340348, 343.215265076988, 344.087176418154, 347.175730732787, 346.785031030653, 343.656598654879, 339.595836564741, 343.859832462837, 348.479111283748, 344.445937274557, 339.960873883912, 344.747315405794, 349.731906889807, 342.772733473335, 343.832279869438, 338.999928892973, 347.279126491243, 347.787429907847, 346.143865359242, 336.548940365358, 342.901456542634, 338.734296545414, 346.230697650366, 352.313311375198, 340.85750101611, 349.705411494303, 346.19056280269, 338.682406074103, 338.030180304366, 343.980331974475, 350.55948311853, 343.313360273482, 345.278557527359, 340.429515276007, 345.019152278234, 349.885613971967, 342.132725831511, 346.928707789341, 346.031615494134, 344.345760012275, 340.593031513521, 340.344026351589, 342.415584805393, 342.821259286171, 344.533437839015, 349.677474251866, 345.497659165661, 341.58726119844, 343.335649101526, 342.137173125847, 348.471188760555, 346.98314414158, 341.486735470816, 341.333062644306, 346.715603543325, 344.787267775141, 340.718333884104, 342.172242081407, 346.011190900387, 344.869390084559, 343.503649558985, 346.800613873994, 344.272418878043, 346.902177287707, 341.289436354647, 341.486193580263, 341.255311369529, 346.099464852397, 341.139669969696, 346.370790304493, 343.258474627654, 340.769493818848, 342.810789703787, 341.450314099911, 347.156161249829, 347.604761049006, 342.482482509932, 343.761683978455, 347.592945723772, 346.046457389259, 350.984205949616, 337.695442414168, 341.212311612377, 339.086259902286, 345.194228262781, 342.558126521994, 343.992250874283, 343.552320105854, 341.316124823807, 343.946337545642, 340.17130326674, 342.185189213526, 342.592094201656, 343.92280615297, 343.776796378479, 346.540503600907, 346.098440306314, 337.27556270642, 348.095324969316, 346.827862763592, 340.991410756032, 349.007464751906, 345.43617721833, 347.857440383695, 345.63049058448, 345.788041971858, 344.959487983165, 339.965129328849, 346.847881889168, 346.128833610942, 348.870528585424, 349.056698276319, 337.315240925989, 338.332277964774, 346.548827404652, 345.343693838174, 345.011333848883, 338.022473670688, 339.423751641749, 344.754961723509, 341.034522460547, 345.456373652469, 347.912258039225, 346.079733608917, 345.919726108675, 342.087018813672, 345.404459988153, 343.121444874818, 348.580912605324, 342.968095039767, 344.763160256722, 345.546605222742, 347.112318522953, 350.505359179076, 343.703628727802, 345.256186734113, 342.56660018255, 349.170532424969, 343.10088426976, 344.10618699301, 344.727638384123, 344.470985691369, 348.237537710159, 348.024515941339, 338.978760816915, 348.438140247376, 341.61873390982, 343.091219030645, 341.1097937471, 343.604451577344, 344.647784359473, 341.992641434051, 347.770225285417, 344.832060103155, 345.916065608373, 342.57630096391, 342.706912438851, 337.203744352565, 347.215050976985, 340.966242954777, 342.849530961325, 340.369319473629, 346.316562769519, 345.61514953504, 346.40655325626, 341.733902101766, 339.545335560135, 343.385178880421, 347.008146279842, 343.15544310396, 346.703961202731, 344.985477524949, 341.872184453205, 340.715745632438, 349.979227845333, 345.422555737009, 344.209635301563, 346.835902111032, 348.175763154626, 345.433320380842, 340.575183077883, 340.318500095448, 345.617772488956, 345.007138620707, 346.280044850162, 348.666297980035, 341.905809968213, 345.816085729601, 348.441917794783, 337.727608723347, 342.177530869201, 346.142881262996, 347.430520633708, 343.441833804904, 340.906231524879, 344.301226054728, 344.162648547993, 344.095210653642, 349.424537003881, 341.794781148985, 341.943112308194, 342.496446557661, 344.099848280597, 343.645099775014, 349.0219859883, 344.594845354446, 343.108797083578, 346.357784804714, 343.473379931114, 337.014342621814, 342.747854423505, 342.263310416593, 341.0313677443, 345.123961063259, 339.108266480829, 344.648052109504, 347.708064153722, 345.351617037466, 338.133213303205, 342.92915769931, 347.447975629061, 345.901925873082, 344.196682975791, 345.502163447458, 346.235378838335, 348.368833037364, 342.438497092502, 340.169256535424, 346.12013891998, 344.939103965284, 344.466752095121, 344.55530193903, 343.171346912029, 337.90429513431, 339.362444752528, 346.60990864082, 342.88136873915, 348.903438461579, 338.090866992341, 341.543176904175, 346.666186904351, 347.760967368364, 348.914835671194, 346.743106158927, 343.589785196715, 345.107387203611, 343.079933061555, 341.958791877899, 345.536192258702, 341.23500221234, 342.437753845363, 342.718620073804, 338.413393403413, 337.630751819527, 334.332805325263, 348.043591906421, 340.781823846943, 340.502755298757, 346.459135030055, 348.291944721401, 346.540773555031, 339.760281467181, 347.827517884801, 337.829774871451, 344.990813556602, 338.315646506572, 345.084595946832, 347.380662187742, 340.800561312842, 340.430048513564, 339.501280021087, 349.58526875142, 343.893916016416, 344.964185397921, 343.822214035489, 339.495533688938, 344.52272311942, 349.727047176302, 340.295759984132, 352.212173390371, 344.742137818167, 348.094381739295, 340.523004783871, 342.947554701159, 344.446426220401, 338.237959335653, 344.838950922004, 342.394230155881, 345.631263184945, 346.467391227837, 345.912089540454, 349.188595085022, 347.974392489281, 340.852452269612, 342.026965147132, 346.381137516496, 341.543103655637, 342.510663100337, 346.576730159395, 341.058213979287, 344.265664769779, 339.071294117808, 343.321844539254, 342.583323874698, 346.331020710088, 341.248857682181, 351.358836475618, 343.764986101762, 342.106858073176, 336.524099624408, 343.32273154826, 342.408173663836, 342.896081475562, 345.299856131589, 348.022744408871, 344.366827482219, 343.93974215916, 342.633545308854, 346.702372084485, 344.075470736892, 350.663391215386, 344.153548271494, 344.912611645772, 341.77117507769, 339.748107448605, 337.944888055482, 344.774871416817, 338.580958708204, 347.579562511818, 347.89364820547, 338.679299154025, 340.250067303013, 338.825749048738, 342.156018766846, 344.351954779647, 343.242998284358, 344.006884505562, 346.426300398353, 340.476332319927, 349.141487634723, 339.844896139467, 341.743053891334, 344.674142397317, 343.168763853137, 341.232459965501, 349.515481227514, 346.309807712612, 343.250761819525, 345.950765144776, 343.973539258577, 338.772934338991, 346.344340230017, 347.863985131539, 339.466892107095, 342.515581969441, 348.632555237848, 346.468881464789, 345.992921105696, 349.875559417334, 340.39739933772, 339.697447899977, 344.963417766603, 352.155095222823, 341.046476116344, 341.478710184106, 346.232138141728, 343.998431582843, 345.281006274883, 341.873177994516, 350.858615508089, 341.591915883229, 340.973241085495, 343.887891889287, 345.29049278441, 343.558613884041, 340.259390921856, 342.601470277753, 345.100910437005, 347.850681266749, 341.068375930245, 349.287092691055, 343.889705357059, 345.651060730023, 337.647654852095, 343.398484912574, 347.062019152353, 341.959700139693, 347.643790148091, 338.955107601512, 343.820583299469, 345.640060297557, 343.212273075597, 348.728636338287, 346.927280431318, 351.005505024107, 342.708604801627, 341.068021299923, 339.670992935624, 345.094467987593, 344.79782135787, 346.294601982676, 342.984082594381, 343.055621415474, 342.534470404136, 347.544482142155, 343.418492237717, 346.215871380163, 340.630583367915, 345.151533913534, 342.58187854103, 343.006536369529, 347.910700269432, 343.207035652362, 346.530446188828, 344.847344264564, 345.074321323531, 338.994743726523, 340.94518887633, 346.510074152631, 344.380464541461, 345.114567959035, 342.277997691035, 344.765622074475, 344.90328009351, 341.012308171384, 337.670447043926, 349.218923351829, 341.809973029575, 345.531070922542, 348.559992482717, 346.690497596848, 343.427730617919, 346.179956914425, 339.236999482782, 346.923581193939, 345.961755667962, 342.984710989081, 343.05501351519, 339.392120149668, 343.565133678046, 341.804681619526, 345.310576835116, 349.073241642783, 342.781024221749, 349.960776588296, 344.042852005448, 341.602469983316, 347.269763566676, 347.145065954576, 345.106083338875, 344.83489783839, 346.201033775394, 343.003113142208, 341.039335115994, 337.497482460142, 343.718107063969, 348.498266659694, 345.896267343646, 338.468098131827, 342.92779703002, 345.58898693868, 342.785963584191, 345.667406705602, 348.586781973912, 344.269300551679, 341.134900819765, 340.997775308871, 341.138016847847, 343.96733265742, 345.516574763666, 341.376886332802, 348.669571324614, 339.618543783894, 350.136614362412, 346.633807215437, 347.353322049156, 347.650274664592, 342.2471999873, 346.10910910803, 334.886463814466, 348.674881051297, 340.661811382443, 343.999148818642, 353.596545296031, 348.145277504047, 341.484862680217, 346.637401811405, 343.397029963539, 350.840877546918, 339.04894614806, 341.82506259392, 339.984537151125, 344.266422590423, 343.338704809996, 348.716397572473, 345.459987224691, 342.156823062966, 345.253974849665, 338.663030476661, 343.390898791396, 347.009558682487, 344.9396536783, 343.000475329297, 348.43662802197, 346.241955250077, 344.396087213006, 345.484612637148, 347.041913915724, 345.304817208209, 344.898916886921, 341.704476918199, 344.679063556605, 343.03301306865, 344.723064375931, 341.806999428456, 348.211295301461, 343.773405781892, 341.875015977133, 341.006731487018, 343.28848311346, 344.229108863763, 345.66411508991, 341.271281925103, 342.849746793693, 343.831841618863, 345.659265768123, 346.54355452367, 344.242888285145, 340.495676860194, 346.666750904017, 343.757735791198, 343.098712073053, 342.621605666874, 339.742915581266, 346.690678505977, 342.240187950884, 341.617646442895, 342.666651113699, 346.488036803962, 339.386725583254, 346.709175485722, 344.995550813101, 349.089528160737, 342.630763238789, 346.560074824448, 342.887723373008, 343.308979766259, 339.073535135672, 342.557297602539, 341.275511228956, 344.520275841926, 345.583159495924, 343.490544041005, 341.437926398755, 348.49009060759, 346.713116231285, 345.679510624603, 344.230906537391, 345.792873055226, 344.301084383767, 342.07992615664, 342.914804252534, 350.555713204556, 342.63998773262, 340.253220817178, 337.29122186519, 345.565356594374, 345.752218619763, 344.485324255622, 345.23178249156, 345.123980231024, 346.550274112867, 345.990220100743, 339.185540224242, 346.77729463566, 341.116380926136, 346.601050732915, 340.790337827165, 344.254402390445, 345.620959768928, 339.681771140501, 344.557296451633, 346.353590401737, 340.71510592018, 347.836531657567, 340.747339856754, 345.540632080952, 346.952640020498, 338.331527752496, 339.406262691725, 341.661141689281, 346.421414304266, 340.152973111333, 344.534994290121, 338.477311722662, 344.518322746194, 349.764694446704, 344.206427512659, 344.270505632094, 343.172882281567, 349.372080681761, 343.91123507113, 341.445182957708, 342.273278023037, 343.827259370536, 344.280073701298, 341.563258261127, 344.47465185611, 339.850061759553, 341.887165753883, 342.61847153922, 346.348091136395, 348.978866569878, 345.881538466902, 340.430642282153, 345.565325729996, 343.98799381657, 349.273618138738, 338.649453097082, 342.880506338939, 344.643408471396, 350.510933005861, 342.511863110515, 345.28641933041, 341.266681863677, 345.732447177098, 343.125415803725, 342.174029878654, 347.301965326327, 343.245341851848, 351.604801967401, 339.848386085782, 345.918440630068, 344.87258538349, 340.624690853062, 345.413647876952, 344.993415366116, 342.593074985212, 345.976747788175, 348.613840885676, 343.698752879202, 340.095264616553, 340.330650857174, 344.077354492771, 342.565910620584, 348.473570647368, 342.559176479958, 343.555610274743, 344.235653599267, 344.091615634647, 342.29472026277, 337.691325654426, 341.693278514043, 336.402545947251, 340.583474316427, 341.62166918616, 345.659129748093, 346.640562098684, 340.998519667208, 346.180215373147, 345.532756005911, 345.877189009457, 343.418144922036, 343.464875181591, 346.253257624124, 341.350360477327, 343.073638677665, 348.535355701837, 341.917444544636, 342.095931948872, 344.670756213896, 347.981269206773, 342.963095979332, 342.655738248065, 336.638595174862, 336.469985803641, 341.432342342949, 352.496403892741, 340.786126261862, 344.386368949822, 339.265591163261, 345.574916801281, 344.54778289222, 345.750187234446, 345.083079765728, 346.275821911911, 340.034260343401, 350.8724480933, 346.482697580355, 347.699670734928, 340.559563599624, 346.460371910652, 342.933338764259, 348.189145643194, 346.689485121644, 343.623461828231, 344.479178007654, 340.846683999986, 339.272895076068, 348.370808776815, 338.10242116834, 342.900919499776, 348.064906746531, 343.362788631868, 340.776143105803, 335.252078343122, 342.941252032192, 347.216949038138, 343.781646252186, 344.02102597682, 346.657567333727, 341.245065794061, 343.817417755357, 341.600718424912, 341.877559305976, 344.912552486866, 338.95576370548, 339.924634395315, 343.750659433447, 344.89842208714, 345.84277179504, 344.00598715971, 342.974531107516, 342.479284008555, 348.064596367409, 340.301375250664, 346.639625462398, 339.258373543985, 338.7345463019, 342.760312029492, 346.054173154129, 344.377900473006, 340.605860337979, 346.797684749258, 343.349069743279, 342.646675553594, 343.997493374036, 346.319726361002, 341.131922117652, 347.83656050935, 342.788056696501, 346.104075074323, 348.742221800576, 347.434580664449, 344.459731419094, 344.585139249739, 341.557427102646, 341.904100791549, 348.398231407123, 343.89718095354, 344.606325251035, 341.487799272497, 345.4704293977, 346.15173768251, 343.774364837852, 343.156398191303, 339.993383567927, 343.964099843722, 343.627765145358, 340.981764864912, 340.702019867461, 345.499372873106, 341.527962130722, 341.010958665711, 346.382694725987, 343.559093933878, 347.096842058173, 344.346778842072, 343.397917044315, 344.594344060674, 344.805506063443, 340.688265849454, 347.068702906447, 343.79595979098, 342.915234912845, 340.584426028343, 347.400710943134, 345.695577339251, 340.797458427197, 340.21093351544, 333.874932564871, 347.603144352949, 350.708463120609, 348.569345586817, 341.620071550365, 340.897625926391, 346.732188804262, 342.544364371607, 349.444252440882, 343.620195481415, 343.444944374129, 339.947647953856, 336.537666787986, 346.915440837513, 347.337358751795, 343.361989733063, 347.638130152465, 343.267954022992, 346.717078793091, 343.837696077237, 347.825524450647, 347.571217389636, 342.472849043115, 347.193841438635, 345.341010321507, 341.017708633578, 344.041130671385, 343.390406561393, 346.362858749958, 343.994180613691, 343.269352004898, 342.962798398372, 344.680581540425, 337.599905934327, 344.708115280264, 343.415841047089, 343.540510183159, 339.088796992078, 344.332264837985, 341.75766691096, 346.721645637457, 347.668262688724, 345.727923014311, 341.33062370579, 348.270352606583, 349.827889650556, 346.94789819009, 343.202171694868, 342.260404868586, 348.902080208722, 345.207624863736, 344.405433098051, 343.602180098478, 344.922014686302, 342.905802700561, 343.419605333348, 341.625219704693, 343.953159187697, 343.833242101298, 351.29782794898, 343.178181336295, 346.659701871651, 345.523823659769, 343.130058576145, 345.17711635636, 351.408850125013, 343.588707296854, 342.164483861165, 351.632659577137, 343.45181630584, 347.740015423549, 346.648798901196, 348.401703276306, 337.61786655095, 343.058628801564, 341.373484743873, 348.583773051718, 342.408274089521, 347.555201965051, 343.900575527474, 345.788520718795, 345.69714809363, 339.256628818407, 345.296384146491, 344.677460599436, 343.7565215977, 348.977613166133, 341.813096389882, 342.647159019566, 341.593281959179, 347.975275824071, 348.590415741745, 336.582275832126, 342.254921127841, 346.65928093866, 342.315290037358, 341.521817128199, 336.417197524925, 338.532541808068, 346.339546196451, 346.102539878519, 344.170964533866, 339.881994318342, 344.314442544881, 340.47057926764, 345.303584328895, 336.277827635229, 340.406759661326, 343.882360884573, 345.019953497634, 347.093679106517, 344.278247047646, 346.644337280824, 344.688661448014, 344.224935884452, 340.808140621333, 342.802345525745, 342.236334953685, 345.235422722421, 345.190442901084, 345.415220403334, 341.733152771815, 345.353333067287, 347.68438651589, 341.338990833323, 342.928198255701, 340.219944710298, 342.492520254855, 346.745851798857, 346.257584393361, 346.727939480216, 346.295913299049, 346.137308686755, 344.558709225948, 338.984843041568, 347.312047088411, 341.880884128446, 339.218983728756, 344.107144507122, 344.202003559103, 347.028094208849, 348.220512992815, 339.883983690302, 344.818247499558, 337.502569805659, 349.115555769769, 343.063163008949, 342.224800908816, 342.374046091459, 337.628600714361, 346.517650245125, 342.669310825753, 344.017567395517, 344.043151266871, 345.014352894882, 341.016196260205, 340.071389627861, 346.527300393304, 341.223949504924, 344.593111228258, 341.662982229033, 342.356473839358, 344.869960871875, 345.835326771472, 348.89246559774, 342.72531284531, 348.143381191347, 345.974149835879, 343.132213225518, 343.487531889725, 347.554586653386, 339.561016993106, 341.890350780768, 350.455422216225, 342.059764921729, 346.91356207153, 337.999741254055, 342.684199337257, 345.628868727449, 341.286802675973, 347.486541720004, 346.760210495498, 347.290893256897, 345.251227291547, 340.319368555292, 345.482249532367, 344.563657553541, 345.885363706818, 343.112153635214, 345.05774020902, 348.26757425604, 340.838119893741, 345.518762491192, 347.004581336348, 340.869853027829, 342.02510285867, 342.392032997513, 345.244780196593, 343.464770572028, 345.076271090973, 346.51334145279, 343.734039033171, 343.016512651577, 352.645650895295, 347.007515283536, 349.080322045979, 345.409588062655, 340.651647982367, 343.6636245979, 344.809755101545, 339.926929573189, 342.497651082105, 340.63015168631, 344.083871647475, 342.152966807547, 342.844065952632, 338.262419506155, 344.116784966033, 348.115195626358, 342.594592431593, 347.938256493226, 349.311848215404, 344.164562497748, 340.537505468434, 338.319969669563, 339.708561792824, 345.717003144713, 343.580225871527, 345.857296183782, 346.069919310766, 346.300046997822, 341.507647144486, 348.708407775564, 340.482127765233, 347.024476065795, 340.866395651139, 348.29597195761, 342.045024902511, 344.177172446769, 342.399814892069, 345.259201427295, 342.138047050138, 339.42416005677, 342.43301712654, 347.10039944962, 344.530085052006, 344.174227542827, 343.998887823975, 343.359976688902, 345.519871806974, 346.876346009057, 346.790107558234, 343.558172815212, 339.709263665369, 341.858515105039, 342.822053561733, 342.553545880846, 342.22579709554, 343.721739137749, 343.162730614847, 343.274266096937, 344.602617743938, 348.261431802507, 349.847253834245, 337.146263801179, 337.708374538415, 340.689329827615, 346.03423717176, 347.372806385907, 344.877845779453, 345.25136046454, 344.482911465427, 346.508158596114, 343.810849601329, 346.191229250606, 344.429584772499, 339.22999991203, 346.759690552463, 344.166263645997, 338.989612332436, 341.643256733767, 345.822110765864, 341.557854091441, 346.013526596519, 340.776506852968, 344.82981697574, 340.669061743825, 341.531474952461, 340.059504556661, 342.674629936287, 340.748436395674, 345.28869929277, 349.644209159445, 341.215184591199, 352.168266111432, 346.515806110184, 341.618797458262, 345.010333488149, 343.375834122005, 343.595067958808, 344.115860435241, 345.291831563758, 344.498777784974, 349.251048863978, 339.512714424311, 348.773860175513, 343.322341703161, 341.555016733693, 341.227087279254, 344.219602794022, 345.70749388184, 345.04664984382, 350.890709207858, 343.209934990676, 346.883435386322, 344.003584637873, 346.378103468113, 345.502444403094, 343.728658346476, 343.544783230277, 343.012827211111, 341.910024087994, 342.893238370273, 346.773546160358, 342.532857352858, 345.237220121811, 344.755569156764, 344.371165453188, 349.760287175602, 340.126659848071, 348.460651398283, 345.774508010853, 344.6353341343, 349.164787436479, 343.217783835839, 343.9578567737, 341.811645472863, 345.639776162603, 345.066969433201, 341.896127093341, 341.834068037691, 338.506934293815, 342.7477612332, 347.776969294869, 342.518446595591, 344.997468630446, 343.482387044505, 344.744772762088, 341.530164454791, 346.606594687634, 341.478662310209, 341.98530032174, 341.173583513632, 347.825791532553, 343.876351961489, 342.022462712509, 340.559316637825, 336.787594010561, 346.457151137785, 349.459935190309, 342.066142109649, 343.32406871931, 344.258794884636, 343.645450277672, 343.828855805939, 343.738019307917, 349.820879102434, 340.965406575807, 341.7444911114, 344.185068947463, 341.178308855145, 343.658769181203, 344.75457695532, 343.441135475762, 339.544164508902, 342.506818654547, 343.19546498152, 343.269094059162, 341.93906553299, 347.283148963216, 343.170265648175, 344.633687959202, 343.359936201748, 337.688274003846, 342.365994447414, 338.747535886366, 344.322959634751, 341.003543763421, 341.562490346559, 340.765627449074, 347.720153164548, 347.190041837306, 346.317408039636, 338.215747079438, 345.229429232823, 342.094969065491, 345.59748348116, 345.689525611368, 344.078529187727, 341.163074989173, 348.959045001271, 340.289869458316, 342.262146268005, 348.952587950329, 342.249208971171, 341.394596768877, 343.508085476235, 347.010290456012, 345.87423255907, 341.795101193541, 341.910166347496, 340.870313627948, 343.216895085262, 348.160938829765, 342.560253200213, 344.517825679019, 339.043512593531, 336.12365433529, 348.341752331072, 348.411063535673, 344.622111458061, 344.695092362231, 345.249282277127, 341.428908442645, 337.87430924946, 337.040975216648, 340.451678576649, 345.828026875779, 338.658906419573, 343.405618264859, 345.491810171004, 346.188584949946, 343.080570336384, 339.750639930816, 345.852367326222, 345.205303849964, 344.356335847588, 347.100764523724, 347.044970479341, 341.259735990416, 345.658135643693, 344.771235396443, 344.792821715228, 341.018845533085, 342.823298775921, 346.341243783964, 344.501460829511, 345.219267499687, 344.424345137949, 337.96957990515, 342.695632200659, 344.79922423386, 348.457777029942, 341.21501019272, 346.439364632531, 342.121724494679, 344.462593498956, 344.314731796508, 342.013857473151, 343.797431168286, 346.177984773888, 345.647245253844, 341.556126497179, 345.611989618414, 345.184801069722, 342.80063663461, 343.539413435165, 344.47035114252, 342.009029117991, 345.043392887446, 344.434096473873, 343.869409398703, 339.56223010835, 345.858210593051, 338.566477590722, 342.36809460216, 343.990342336327, 338.868290062625, 344.575938385736, 347.169901509267, 342.194040377961, 347.25244048965, 349.532821937064, 345.419004725783, 343.919808247557, 345.953010134698, 347.455205400441, 343.536532513278, 338.850745435988, 343.644700212008, 353.152767441639, 338.855115034233, 344.827313127628, 341.215094049772, 347.186768375692, 346.799461241666, 342.050185283916, 344.246284171727, 347.191497938694, 346.994597187718, 344.224550438073, 346.067478938105, 343.205648072871, 346.152983372678, 342.296375336729, 343.105521778704, 345.43973998082, 346.07494414197, 346.095294568205, 342.361162908576, 346.039898056599, 340.084888179777, 344.683730887218, 346.095200921486, 344.457791870611, 344.062541114607, 346.940764207588, 345.411199648614, 343.041142106364, 341.619497198022, 347.950189340005, 345.289868424165, 343.591198707858, 346.572441642179, 346.587624551157, 343.912580406981, 342.845407862199, 345.419353076223, 343.5645453387, 338.998310063592, 346.903444314918, 338.180347039781, 346.0424771848, 345.995726656811, 343.321616803991, 343.536942152619, 343.080132051532, 339.710510237058, 342.48132822372, 347.405468341052, 340.296509800878, 341.181334141408, 337.717137240931, 337.908542037025, 348.29551258214, 343.524729076245, 349.751291262406, 343.246347221236, 343.362390126933, 340.849163160467, 343.621834980359, 346.780751764965, 341.747649688791, 341.052093365159, 340.34234643431, 344.365180559352, 345.571578121121, 345.485611564206, 346.668710376734, 347.440293967985, 343.158477989344, 344.153687977841, 346.271086699594, 341.275301055383, 338.954349727572, 341.836020255707, 349.73724218816, 341.615412842993, 344.679084075704, 346.960739686435, 339.281033140786, 343.090071808693, 341.879622330795, 345.011906981815, 343.403285221045, 347.021877401509, 341.838655220278, 345.658130364841, 343.564223512256, 341.414696389284, 346.083295619739, 345.508249920048, 347.130926211413, 348.957507060166, 347.499371636882, 346.607183448889, 342.160989498702, 347.362463094819, 345.486439635283, 344.946692960116, 348.803540208286, 342.985447574097, 342.864482744002, 342.696552077842, 345.186499501261, 348.527775122674, 337.726281745875, 340.6411547525, 344.193285033325, 349.229085031979, 347.2279127971, 343.248564826592, 347.396863895629, 345.142187377511, 347.547563809255, 342.218345053888, 344.823504162811, 343.215142977048, 342.578785563764, 338.621239529329, 339.709959310766, 345.968157895754, 343.790360712105, 345.614304586429, 345.831608103289, 344.547051442455, 342.457818880724, 345.765095209973, 344.812569428156, 343.806590348699, 344.601799817945, 340.191018174629, 339.875290071949, 342.325764723742, 345.246614390722, 341.448493333878, 349.215815983005, 346.224553864886, 342.368496457034, 345.80052723482, 344.884255620511, 344.697380093939, 344.247226181963, 347.438614676777, 346.676082243574, 343.120955469059, 346.083393195045, 344.936353288383, 339.549879517242, 345.473867835665, 342.869474994325, 345.83295291126, 341.931169782731, 344.176000392271, 334.418139204836, 342.219789210257, 346.507948377544, 346.143378293599, 336.818607432981, 346.150592301147, 347.555201668666, 342.657416010733, 341.117754590789, 341.206341316912, 341.853140767012, 344.70582306963, 342.529578623976, 341.113123142546, 346.163661956404, 340.706214110679, 346.723627729642, 345.528227970821, 344.690752054605, 341.367545219977, 346.774668034303, 339.437940629058, 342.303655160332, 342.815782439184, 342.485500576272, 346.447289357071, 345.269933060113, 345.617857837876, 342.250575663406, 349.759154056022, 344.255180432083, 342.878679594066, 349.23576350427, 342.792527647075, 343.724951594124, 348.341164715981, 343.646399426763, 340.798716468335, 340.664369773953, 343.429355455513, 346.806917885081, 342.76788905797, 347.207089293676, 344.87837919373, 347.423197680417, 342.160393318847, 346.691705437045, 349.021778271136, 344.313738364266, 338.645599470626, 345.661593911497, 345.952325580757, 342.776979578864, 345.219938081781, 347.747823878282, 342.991530185252, 343.623567937651, 345.064255303425, 347.807136659865, 339.969167229935, 345.82473844229, 341.893374200748, 346.946081193076, 340.546359082283, 341.076204716496, 347.519935976838, 348.274408040018, 338.848952467998, 340.65269122676, 345.32223832178, 345.518755362854, 341.557777212606, 339.179337285639, 343.415991897564, 349.46289614549, 343.412029253797, 348.566470248182, 345.257416579205, 345.624085606198, 341.835839282137, 342.041574864846, 346.797427316608, 345.647597611768, 342.229103094611, 342.323624064691, 336.551388372902, 344.848730836062, 344.255012365879, 346.30157480026, 341.757854206087, 337.470412583098, 347.133235626658, 346.580020380681, 343.867901942325, 345.478761785697, 342.227575871514, 340.401356763858, 344.89298126858, 344.989775349133, 337.377414079066, 351.881984048921, 339.484625068821, 343.171458334875, 343.019952664316, 340.220439670115, 341.305445601046, 344.784512106317, 347.47662407135, 338.632782415108, 344.500951233039, 348.713567303259, 347.031438968442, 336.774460468757, 347.342061871941, 342.787475232095, 344.29919956547, 346.104002110873, 347.597661312884, 343.793028434228, 345.282570206585, 338.670881522298, 345.763635849507, 343.140589587074, 340.240628217775, 344.770270883606, 346.46694381161, 344.162751235804, 346.110416102991, 346.302103538123, 342.119755407601, 341.396629539034, 340.993206678201, 343.040859475968, 338.53338941627, 344.396577663624, 344.148699214752, 345.399704041314, 340.614899308032, 345.812237881266, 342.098425391005, 345.675256480213, 341.381858246194, 344.041279259872, 345.26644620419, 340.288322575299, 338.414911552091, 346.621258433512, 343.760713753505, 344.385689512463, 342.409049495479, 344.800200335361, 342.067416348895, 342.114177131482, 342.829724243656, 345.743263478996, 344.018271225717, 346.095168845569, 347.356369980697, 343.577225627493, 346.974493066621, 348.327137525151, 342.805397887059, 335.503334173168, 342.498142622746, 344.454568318321, 343.458559383592, 340.47697421332, 343.266811041968, 336.104986065389, 345.164535348113, 343.943570291237, 350.350519315476, 340.094676300569, 346.148349401883, 347.813198492361, 344.411286517066, 347.269002938733, 347.871048259786, 339.406232231218, 344.419726243563, 342.747782363456, 346.535119755479, 344.377387112894, 341.207528376382, 339.490390491481, 343.648278638963, 340.097357574485, 346.420935626129, 344.457479603302, 339.916528551837, 343.803353650247, 342.632963666486, 346.175894606795, 339.984749294291, 344.506004011408, 340.12290553285, 347.35271990038, 341.756740639643, 340.570311450342, 342.764370949181, 346.763590134163, 346.424065608332, 344.369762118371, 341.212998480051, 345.182274253132, 341.23436039665, 343.316056864305, 344.579499560982, 341.363456420837, 340.616079454309, 348.832247061525, 333.756739790157, 344.204250373307, 342.639493393247, 344.15050892841, 342.907095072557, 346.294121179495, 345.377829416915, 344.616400149585, 338.692971829442, 344.805184217883, 344.714496729726, 347.832284045082, 342.212604975449, 345.133361708107, 338.435735603411, 349.223796257459, 343.857854895847, 341.9506115041, 347.602962284267, 342.337531235841, 343.315113120168, 345.513290296599, 335.695674487701, 343.471556137734, 342.751324733371, 343.956244126715, 346.631177725891, 341.352331204659, 344.775042878604, 348.314414034972, 339.505634532316, 341.45717385111, 345.015109133841, 341.055292790089, 339.811024076095, 348.209776339828, 340.467315235905, 345.592051050192, 340.558026793872, 349.953273827382, 341.26890729822, 341.595737089289, 348.690471623662, 343.24759747248, 341.713402235054, 341.739210920457, 348.019863029683, 347.692917658695, 346.528976020433, 345.500240808971, 342.728441522996, 348.525726751709, 341.610862798356, 342.336834035202, 345.609961097746, 342.116102800683, 341.661104247267, 348.921084050397, 347.755041915437, 342.395849267779, 344.583914981518, 341.762818336187, 343.807520473135, 347.381328501457, 340.690735376684, 346.661706661232, 346.201845308307, 345.045663433349, 341.697057444093, 343.688048709501, 341.73743305789, 339.041874158286, 347.549886476617, 347.035946509379, 342.228994172661, 347.028061147485, 342.845181614193, 345.032111784966, 342.354146460403, 345.621082488877, 341.677481295188, 349.533172946305, 342.765182753997, 344.86089249834, 343.446238390693, 345.586738271032, 348.047912609644, 342.334371972321, 345.497130047966, 344.226472633394, 342.267551354318, 339.358873868066, 345.678104487636, 343.18881050212, 345.158056921058, 337.588760337791, 339.888411142158, 348.543687359334, 339.522616591402, 337.947207119259, 344.969691373825, 343.939132130902, 344.430295956453, 344.326427950636, 346.844146854641, 347.508023451584, 348.624558818022, 341.413465542113, 342.017284552835, 346.833297255293, 339.719030335613, 342.009322542067, 345.984758085965, 341.866250640218, 345.069066085003, 346.157574230169, 345.382565865453, 347.87663679447, 350.821621068411, 347.869784129437, 342.799157725016, 344.717057765722, 347.851425211579, 339.629524114123, 346.388598535804, 345.760317299522, 345.180659132536, 346.744612486051, 345.019571067145, 344.520351463691, 341.875799284191, 343.948395271559, 344.474947796822, 341.695797910553, 347.037902087741, 345.319369902595, 348.24142777478, 341.955653974861, 340.610088648267, 344.314641165488, 345.991587399392, 343.921240314604, 343.26638300277, 349.769192044926, 343.98451696641, 341.70850081015, 345.643141361096, 341.683728761629, 337.882994731858, 345.848206081495, 344.840741684592, 341.830253594871, 344.875088087976, 342.317961563625, 340.055106417061, 342.938033234044, 349.222367293161, 344.013171314062, 340.692430143533, 337.652535800632, 340.50129066793, 341.512437799137, 340.989495567215, 341.096058113347, 340.658312115261, 347.16763256768, 344.080584603684, 341.432137085473, 337.413060614481, 346.693713832603, 342.467350221952, 344.55484780197, 342.326343769509, 347.197285601388, 340.258013629929, 343.207299114526, 339.29952669386, 350.179222992222, 343.007349524815, 345.175528807095, 348.743268992345, 344.698074843028, 349.994229551503, 347.097231793162, 339.945822787942, 342.808129660684, 342.566131871315, 346.167654056878, 344.371421584636, 341.412221097996, 343.567897861932, 346.657941461323, 339.111284307438, 342.28746549222, 345.8618102626, 349.230588320723, 343.693287835293, 347.682995463238, 349.58947176158, 341.76023894616, 345.77912066977, 352.408418727634, 340.868741610211, 343.129752618749, 348.276357836285, 349.94032128273, 345.943305787136, 343.375404536885, 340.939095367979, 343.643481090746, 341.382582901959, 341.639414241621, 343.714527589544, 344.510349755767, 343.144492179921, 346.570083433893, 342.591951860869, 347.987016125482, 347.110935304132, 343.029832030174, 343.125765398431, 346.19975171484, 348.159313672888, 344.750646531435, 341.526941659674, 347.104771330622, 342.954286836492, 342.185562106413, 341.166899139819, 341.034297292574, 343.113949608083, 344.383436265717, 345.984527758062, 341.669650138589, 339.887176878356, 345.378170825545, 345.575425966346, 343.642284891672, 347.573443110545, 340.221386329974, 344.881100383217, 344.766578814144, 345.220724840368, 340.272913492165, 345.36284576759, 347.617987243691, 345.013497057217, 344.605258693392, 343.559347942407, 345.386077103043, 342.489520401588, 347.280713317751, 344.796886041287, 341.134669241177, 343.224807790811, 341.020035925642, 343.573625307015, 346.020686638743, 338.36683936899, 342.718745476691, 342.606894001939, 348.702381012016, 344.566907127309, 341.708548092086, 344.260311217897, 339.846166929356, 343.844795199008, 340.019148409096, 348.577775343173, 345.061590378722, 343.798317292596, 343.377073293694, 339.055948821048, 345.281350650489, 341.888234174104, 341.537483247191, 344.547471517775, 347.984416874394, 344.796071805183, 342.040798931189, 347.242040035045, 346.531310132024, 345.763826028607, 347.545905371871, 349.097477385713, 342.276111603042, 342.021416280958, 343.738007369794, 347.477235661052, 341.354636307686, 342.629931363367, 341.122529954902, 345.509868984922, 343.497392147777, 341.560268859026, 344.585500053171, 347.582028837002, 343.118027154207, 338.12697895959, 339.917480724319, 345.754591993205, 343.154960334126, 346.738552917881, 344.611543328093, 348.666027628511, 348.710101221138, 343.849714444688, 343.119993022462, 340.682717758918, 340.510949630416, 343.975388916904, 345.28839362909, 340.677125538253, 340.949919770254, 339.04760349396, 345.21538261421, 345.404051899982, 347.243870070018, 341.794118939505, 345.635407234057, 344.603191655862, 341.918624831784, 348.361997302483, 344.605042587334, 344.175727387693, 350.879886501784, 345.126071211776, 342.850021395957, 343.061219631846, 345.027404715429, 342.706396356242, 345.555334544047, 336.737842117332, 347.420497401761, 345.03783137786, 344.802435543613, 347.148903322534, 343.400775669595, 342.07354974556, 347.479600611447, 344.237229668408, 339.803326618496, 344.766985376833, 343.007353944122, 347.36142142984, 341.642915339393, 338.684935018401, 343.516790572985, 344.108872480279, 344.575902170147, 343.028649494083, 342.776129913277, 343.028185071208, 343.438375215388, 342.135931457265, 341.678352220907, 344.65031605388, 338.344912796305, 345.62554822267, 347.037352646823, 348.686794881005, 346.855154958011, 344.877099761098, 343.90238752361, 341.746413561043, 337.019173125283, 344.881401015771, 342.229334117119, 343.814849742363, 347.918102391517, 347.010662520637, 344.102154931396, 343.143348123146, 341.723348373788, 347.330212773922, 344.264899338952, 347.484226419381, 344.997626900464, 343.34044136755, 344.457366409052, 344.73920426436, 342.02452570707, 340.679135142106, 347.290855319974, 342.253701063891, 347.179349805025, 346.407010256125, 346.475511163425, 340.007197486019, 340.166299988376, 337.401454310624, 343.341704278205, 340.297858003118, 339.749269623022, 340.133153932584, 345.772908397048, 345.99172537618, 341.566590300612, 343.354510440126, 340.696921289584, 341.180166700157, 340.720628200883, 342.822373326638, 342.920124054523, 351.935332448225, 347.59316866065, 346.701521300778, 343.086112053248, 342.851201858984, 344.188375405947, 340.428682453631, 348.019942881544, 340.991641807197, 342.345406541383, 343.324164658674, 343.43723396536, 340.297883497858, 344.227178422816, 341.82072567836, 342.18035266235, 344.22995612136, 349.69116784572, 336.560848393764, 340.282116667618, 343.767542196756, 342.844667373523, 346.446093362882, 339.585515495185, 336.766088764026, 345.297935441077, 347.699159379841, 341.394038654696, 341.267914798746, 348.347760908897, 342.849188985708, 347.619835489063, 344.027239153243, 343.460110605049, 346.562487313343, 341.296508634015, 345.872058181766, 347.522398320487, 340.348237105016, 346.637727681433, 348.693957657429, 346.646190460807, 341.743319537197, 343.453849685359, 341.984075078266, 341.895118465316, 344.007995722157, 347.001361102758, 337.830586237864, 343.948293352854, 346.164228442891, 340.458362275591, 346.090759506078, 341.530691771738, 333.851124289018, 347.542806923847, 345.915815689223, 348.057024149692, 342.240754541794, 343.557115600904, 349.037155598366, 345.525084749707, 336.236662255201, 342.369210935415, 348.466761113349, 343.431420780094, 342.308568180611, 340.615220507076, 344.752904850761, 346.537492512238, 345.106658134748, 340.8793027503, 343.729421545273, 337.339316987235, 344.133101748138, 346.180157714262, 343.92831673316, 344.405398332986, 346.250985524138, 349.390873976008, 345.495179475575, 343.841525011579, 343.834685842023, 346.131294020668, 341.794958352715, 342.061165993546, 342.523224759806, 343.759818022087, 342.284154596399, 345.820368807996, 345.851017389671, 345.155534752568, 346.578359616545, 337.085194734965, 343.121472829858, 343.648373833511, 347.480896603855, 343.434363778839, 340.686534489343, 341.541290494542, 343.421221969375, 349.740742876803, 349.66171644302, 344.302002676708, 338.506846181675, 343.177481053036, 345.892750871201, 348.976502631056, 347.827418727334, 342.208894934824, 341.611582936962, 347.639885114309, 336.914893900228, 341.730867389259, 342.875467176743, 339.690986878958, 341.242389504998, 342.398249347804, 342.4549035476, 342.323517924942, 344.232557484615, 346.381921840559, 337.494101791007, 345.771749394738, 343.27268854277, 343.949840733939, 349.485399608441, 344.329123981781, 342.277385271199, 341.035604954998, 342.457134951803, 338.60476407442, 342.778893327372, 339.840186868553, 340.344779546549, 344.568863920835, 343.548800343468, 345.860775375345, 341.478852937654, 348.111133044013, 342.781503094022, 338.852231851102, 342.099687502979, 344.419546492183, 337.482846262911, 340.397229719998, 337.783089563736, 343.1355303112, 336.595572004568, 342.997057173836, 342.354700150097, 347.301920166652, 340.841134265019, 342.207783101682, 341.975435032794, 345.885995263726, 345.885046520719, 345.823541726845, 341.602890918057, 348.265075359187, 341.74415216014, 346.165991639947, 342.527669693319, 346.126742103029, 343.341422667123, 346.933814532954, 345.26042672287, 345.123005668524, 349.820471682622, 344.642148813384, 348.451167694936, 342.920462841115, 347.657768403693, 343.770362355843, 342.648400545293, 342.631049664702, 340.171457026929, 338.152513330806, 342.121487029313, 348.793077896598, 345.585721856078, 346.608747257199, 344.92077931578, 346.530529638545, 345.615880411929, 341.168056313037, 340.425563252961, 339.132935975953, 342.342490896142, 346.485876044854, 343.156618304667, 343.583231928131, 344.243845019742, 342.914612618568, 348.522679376353, 344.658018345252, 342.055631926549, 337.661503306007, 343.418668779854, 345.235712683704, 346.844856349116, 339.085247912662, 344.859941256129, 349.971509215817, 342.910292080169, 340.384199918063, 343.890833264978, 351.012453168946, 348.528918466111, 342.15881969812, 341.758967853131, 346.936065122697, 349.018258792059, 338.15170223654, 344.403958948442, 342.379090161281, 343.608661366753, 348.213373112274, 343.045741048986, 342.363217718734, 346.114285874266, 345.113557215027, 346.505515646955, 344.092958119053, 341.803611725258, 352.369913513126, 344.699345804486, 343.262076403623, 344.462829430977, 340.571636732947, 347.039723753176, 342.762740529797, 351.347028691049, 345.056119093542, 338.445142611087, 348.695990569305, 340.039451711422, 345.60891998815, 347.495162373705, 342.840744016443, 336.76895311394, 342.769373504364, 343.134651084894, 344.156920366944, 342.994154405978, 345.467836082489, 346.887534575816, 332.90697808801, 341.391685027333, 343.447707329882, 343.508054177761, 345.268357821976, 341.855275059369, 344.667425526404, 345.458159295978, 345.299487280411, 349.03465641666, 346.661744946642, 344.72221514399, 344.891758860306, 346.539665610431, 342.003939450337, 345.549660755302, 346.354929881121, 341.156920876824, 344.178860810296, 344.054040302207, 343.805702196457, 347.339499528561, 345.505210946004, 345.69877382602, 340.992035993579, 345.989719908843, 346.972629195212, 349.783040293888, 341.430703229291, 339.018775519814, 341.595232643469, 343.02592303138, 342.458566405307, 348.610793431791, 350.929824632799, 346.957416130346, 348.132581798343, 342.520087472963, 342.936429965819, 341.151174321008, 341.516089047771, 346.676907634987, 348.597201961789, 344.767436227658, 344.442008955003, 346.059104728007, 346.905844661657, 347.870960982544, 337.694617479916, 341.188350680038, 347.478903005282, 342.755597129108, 345.123364139089, 347.94391012381, 344.68313275333, 338.842577439475, 342.984324551344, 350.311222207806, 343.112956264272, 344.29494000626, 344.979355833324, 347.628208877511, 344.101988485804, 347.238695107587, 343.102198225788, 344.400678643529, 349.800989913736, 347.925638903113, 341.844745815317, 344.841770993173, 339.361322056885, 342.432019887897, 340.017734474937, 341.797200560003, 347.303316132837, 344.786825051299, 349.158530239484, 342.26769630336, 347.903700583846, 342.939947248155, 345.934132512916, 348.170170465724, 341.475061684372, 340.554645066819, 343.408955762881, 340.796643736895, 346.008330319109, 341.056446358368, 340.967375111615, 343.498081546651, 340.469825273663, 340.148286783356, 343.668515187079, 347.155848287784, 341.216825869548, 341.454864767654, 341.242356904213, 341.813012922266, 344.259971656284, 346.565087712416, 343.776738595811, 346.003132096306, 341.315652160162, 344.394164009236, 344.220020321282, 342.923334246768, 342.098823362944, 347.041143866827, 343.155672999738, 339.974701760206, 343.897265902144, 348.150676471306, 343.971486170538, 343.819779939335, 341.151271590231, 345.485250146687, 345.491583173721, 344.301164051978, 342.712010830364, 342.992283718786, 347.054153634294, 341.684475769334, 346.033243937067, 348.878195810568, 339.693798996098, 343.27619619594, 345.849666096506, 343.862195221526, 342.943065877382, 347.652859979947, 342.636669845794, 341.735612553283, 343.669807695883, 342.468316307023, 347.775948522529, 338.185777710987, 343.304125834643, 342.251072313227, 342.402807921373, 347.184892235923, 343.681564098213, 345.774563183645, 347.646293682433, 343.711102265857, 344.27611889237, 345.780399098366, 341.506661759963, 343.313314145205, 338.959003992505, 339.932843219848, 342.613421542479, 345.816149266555, 341.509270277269, 345.290696556789, 343.844361386436, 342.244721000851, 342.344188387088, 342.679815860124, 341.049016863646, 342.17154773257, 339.390042523526, 343.451963051253, 349.972019464098, 344.21920251819, 348.194413398759, 341.262004116604, 346.089715961066, 343.197426290314, 344.557106425787, 345.633309545636, 341.241271510618, 340.510861400233, 346.136468387389, 344.691548811129, 341.053521684693, 341.724604508499, 341.876182162143, 343.5531837858, 336.216929338745, 342.76153121273, 343.900309720825, 344.736071349485, 337.397972308433, 342.382363180858, 341.911667478918, 343.694785151351, 341.490166930891, 342.747762672281, 341.565071885929, 344.962918601195, 338.099792331728, 339.084396129058, 344.880541233337, 348.250182039786, 343.041070266571, 349.215553385282, 338.795826131501, 341.801199530293, 350.787800337399, 348.996213297842, 336.918974248085, 344.372115709036, 343.226087735967, 341.022220772972, 344.522125413842, 343.352874130286, 349.544305368936, 345.654872980682, 351.326063249328, 342.93271159181, 342.870413985501, 346.796671461975, 346.243530263588, 346.322190524037, 346.386063745422, 347.719562246798, 344.053308404527, 347.279136438037, 346.050401577264, 348.383554377829, 340.440324448567, 346.65600733696, 345.319309565009, 342.944965057812, 344.332139289715, 346.698716091709, 340.713293974102, 339.961833675612, 343.976240271919, 343.921952581553, 341.933050195298, 340.081281549898, 337.671270076759, 345.655323077946, 341.639689725549, 339.801068292156, 341.152418813899, 347.066125864105, 337.149505437535, 344.21882677976, 344.506653084475, 340.181273330641, 346.507513896489, 345.379819671086, 342.870926959009, 346.644135204873, 340.890485772074, 341.356618764821, 344.715085385899, 339.148020637671, 350.380379589038, 344.064076897967, 340.391305629813, 343.813550397373, 343.549123561239, 345.847232581942, 346.669185355718, 341.643880824716, 347.743734452672, 340.523788757574, 344.870472367004, 343.447603871204, 347.712537081112, 349.787612319675, 346.187415878637, 342.105239801765, 343.177837722794, 343.606687245135, 344.323479849581, 341.34235851193, 343.115076348791, 343.965980528463, 350.443688541881, 345.193071075512, 341.297640545079, 343.052336523843, 343.107218928306, 337.549166974876, 342.439918016771, 338.091655308592, 348.460858865086, 347.419915017534, 340.880672218774, 349.998569837093, 346.381271775426, 345.210502403347, 340.25567214043, 345.947215767678, 345.102024987262, 348.625922545854, 341.172447389829, 345.915677155076, 347.173896554658, 343.142659433848, 345.643586442128, 341.111833167958, 350.426042139198, 346.775200624416, 345.332572643291, 346.998566155358, 341.676043712074, 349.233380445052, 347.713207014891, 346.278739319033, 343.147797967758, 343.133418760046, 340.851955720014, 349.315259209924, 346.419374015762, 345.179589811738, 345.982993319129, 341.075982404936, 346.8692440218, 337.654095334008, 341.317922990423, 348.76059069973, 347.713930756426, 341.12875046411, 341.462528997675, 341.581523636777, 343.380218919917, 343.284608318132, 340.536525058211, 345.065848453904, 342.929008129431, 345.178807654299, 343.560079562919, 343.231889956573, 341.075826682205, 341.016914837459, 344.119274078139, 346.682362960482, 343.623956199884, 344.81869276893, 343.325631343402, 338.255084268076, 341.709132217794, 349.021739631, 347.352591665844, 345.312975138384, 344.909790151266, 344.496562606309, 341.121086515205, 346.971768646414, 340.672150191366, 347.779838026826, 345.541735815615, 341.607806596294, 345.010106533206, 342.691584246634, 347.041910300765, 344.944985858237, 339.629302183796, 343.535920045774, 342.406642571219, 338.531662543157, 341.493376894739, 348.36412605743, 343.242440640916, 344.520817338606, 339.253601154446, 345.409935480896, 343.069925062452, 344.35324387963, 345.841656538267, 349.859407694784, 343.441550066485, 343.623328467262, 345.875029904683, 342.413418105342, 344.527020660183, 344.73803270962, 346.360168631661, 345.792889552599, 341.191869031959, 342.743751076615, 346.046379429332, 342.640228349301, 344.955241466051, 347.00559477823, 343.004444212314, 343.000802750889, 344.894539527847, 348.775315701777, 344.570351738377, 341.663763268774, 349.659287930108, 347.120247624261, 340.681810258574, 345.154063694441, 341.2257296369, 345.791392520912, 350.268464365451, 347.016907805154, 343.728105316147, 342.058428815737, 344.367562894072, 340.375143523042, 342.00951952096, 341.414080679198, 345.714589682083, 349.997149522496, 344.321678032553, 341.96148712105, 346.26532359835, 345.911944932245, 345.816007642524, 342.692173268768, 341.167860662891, 344.179813174686, 342.18892667608, 341.326439778971, 344.970603329474, 348.996540790447, 343.357655410715, 338.223858441351, 342.423302534662, 343.106431290232, 342.522048193578, 347.660581671692, 345.605826907817, 343.325466393573, 342.990541492918, 344.192018601398, 349.663837804935, 337.974422954292, 341.068967783184, 350.584976989319, 341.445420812047, 348.528731548808, 344.994862130289, 343.560338260038, 343.433547884458, 344.471903193625, 342.142520653679, 342.141253127554, 346.695035315446, 337.052848931595, 344.330479315267, 338.785997258331, 342.351543052792, 346.791707990051, 342.3204370614, 341.075550891546, 345.271578722559, 345.426697910776, 344.993335168926, 343.78892112889, 339.024664150944, 341.968686581668, 347.200942452498, 346.519821638384, 345.412313828099, 349.266979384312, 339.510226809565, 345.017093234565, 345.955486457062, 335.035845237602, 348.666138963254, 345.707000676961, 344.991603720878, 344.94484900778, 345.464627488097, 350.961226745506, 342.469803667085, 341.164364426675, 345.618206455597, 344.518887763523, 346.47042998866, 343.697853952949, 351.193196642829, 345.884145752762, 341.79389230213, 341.842333872339, 340.603903474682, 340.831002072091, 343.770377170874, 344.746911582956, 347.30729320644, 344.279420125813, 339.553056418547, 339.644044907688, 342.352914122774, 346.794216176074, 341.551648801127, 346.262883118936, 349.45070312757, 344.005897553181, 336.74172714739, 343.475650351639, 348.815882508982, 344.31278411641, 347.793238672855, 347.274577955549, 334.397002084651, 341.771407040652, 338.768246670008, 342.224035273147, 347.812252761704, 344.507719422478, 348.959130515359, 338.989254967362, 347.717453411358, 346.905116150561, 338.546109456773, 342.043861714188, 345.995063987387, 339.206820151504, 339.399740962387, 345.50262437138, 346.921216629275, 347.273568860841, 342.015644850706, 346.887292510555, 341.398862625432, 346.837024394252, 344.760921817062, 348.925626044021, 340.806185188371, 345.84964749391, 346.741926176175, 343.762412368035, 343.628415301055, 345.809735385978, 339.187006361576, 343.047063347647, 338.205139805462, 343.65669315809, 337.547488649516, 346.696904713412, 343.827281889886, 346.983395550924, 344.522189655288, 344.653513280086, 347.724918297336, 343.620768998235, 345.641146283664, 349.921398872476, 341.890587028197, 343.94086010851, 346.097000908848, 341.994670424937, 347.108463151414, 344.343418490533, 351.800554039867, 343.306098417261, 340.351741596926, 343.67469194323, 349.064349311142, 344.345401284449, 342.742037848565, 342.948471064545, 342.861789722903, 345.679166148199, 350.876767872897, 341.460791182487, 345.608568895168, 337.78644708908, 347.300829610147, 343.025627171538, 343.423513528613, 345.236284242426, 341.567956595121, 346.156211735325, 339.953300999821, 347.797180528658, 342.077716368264, 347.082473875142, 347.422973514838, 342.862152263879, 342.492864157038, 341.983594190488, 344.285776012818, 341.86900962185, 348.981907012638, 342.269550805463, 341.007822195552, 346.034965806125, 346.926431204566, 344.093039434699, 347.770418748996, 343.497186147124, 343.795784145384, 346.777076298641, 337.445222973078, 347.483677752791, 346.805670901072, 344.556424298246, 344.392477008186, 345.268142335874, 345.416084342448, 344.621623726634, 349.501474118312, 344.754426882754, 345.379897979951, 346.665092201043, 345.973622852983, 340.205330122135, 344.606801492165, 345.540834966923, 345.430847970953, 342.549831177149, 343.231490962242, 340.377520900627, 347.655179702994, 341.595475810143, 343.957361387437, 349.094093168566, 343.821803048798, 350.284703061266, 343.996462415539, 340.650938158817, 344.447460551667, 340.564413896671, 342.763336542469, 344.862803447104, 344.14937378562, 343.577685047967, 342.891356193885, 342.155969360963, 346.086306390469, 342.970490806313, 345.133781938297, 340.354452660026, 344.304029834516, 346.950594258929, 346.054468220938, 343.087705258572, 348.344240645853, 341.401411264683, 337.6023341007, 341.35857019388, 345.961495452047, 343.554187029108, 344.373044574518, 347.34801366732, 345.469652494121, 337.687555691416, 350.548222247416, 341.296678060795, 340.122479728757, 346.349907453526, 344.349519851866, 343.100768559736, 348.271157777303, 348.020906354813, 346.925726899323, 346.803905951848, 343.664040314168, 343.154258859602, 345.879587090586, 340.944343994714, 346.951075684962, 346.797130547371, 352.017129757681, 345.535933682053, 344.394665387583, 343.967929844208, 342.609970394937, 345.778408822489, 347.139535389622, 348.625829456108, 341.167678088737, 349.70085914381, 346.433623983297, 343.170675445115, 346.000583407973, 346.474789338906, 341.10023298774, 345.777179980658, 345.756945126814, 343.80278475038, 338.621436173801, 347.769402202406, 345.065504426673, 341.841033370756, 343.324776635899, 346.073103914629, 346.518452452275, 342.931342284182, 340.316731413376, 340.221658742344, 340.938561415135, 341.763725912028, 339.911191957878, 346.403568619313, 340.83797687395, 343.735153299533, 344.638430376706, 343.245674709349, 350.239913619248, 339.664477553049, 350.282148387796, 345.007900794623, 338.626066616232, 343.436837082603, 339.243434972536, 338.500657045963, 343.204427711671, 339.073577197741, 343.741051874099, 341.622641476653, 345.945819095692, 339.653641490692, 339.260398304251, 338.741180315463, 344.105279455601, 343.896411021722, 337.488412725859, 344.798934262913, 342.875114239968, 350.638342234421, 342.42760368623, 344.94346749271, 350.47662079851, 341.168330359556, 342.823496972388, 344.855087269501, 344.836246740858, 341.62783765969, 340.573134291297, 341.107281728996, 343.023257271559, 345.427274958193, 340.174545576732, 348.08457322446, 343.230932443511, 343.72526072084, 346.565077787029, 339.94675689175, 345.563600880651, 343.128098285589, 346.702680751516, 348.698323274565, 342.235382048389, 345.254885423732, 344.487751242964, 343.087834944447, 348.598116073033, 340.121710707161, 342.934233216918, 345.140590554144, 342.976251875882, 344.716602159668, 345.720107657483, 339.242444246538, 347.519822010177, 345.582161607527, 345.878657822875, 346.886464506743, 343.49127849802, 344.071660286523, 346.60488000722, 345.544019763061, 344.946689819257, 342.530667195182, 342.661796623106, 338.945976094724, 344.169061216563, 341.651479422038, 342.663666378862, 350.775258141997, 348.159495071323, 344.855003447079, 345.171198088901, 343.869083992907, 347.24704578229, 342.111288956996, 340.654143135465, 346.323243458802, 344.904864929153, 348.592152516717, 340.8418941099, 340.272007100864, 346.197631369884, 346.90297195094, 339.802720233452, 346.210621861396, 341.418641280765, 343.453973201198, 346.902101004499, 346.228827216284, 346.827747216273, 347.806276419339, 343.949997327196, 345.241402083664, 346.258074083624, 342.748657066661, 343.362299335275, 347.418181109564, 347.221664578886, 344.730991595595, 342.882200689681, 344.145403670779, 342.765373685118, 343.51445959996, 345.134747159466, 340.218789509882, 347.006007411868, 340.837761998637, 341.564684344644, 344.464562925773, 342.30581260433, 345.088991631538, 345.538324972289, 343.29620011378, 345.634407862084, 346.4972516805, 345.186483198978, 339.217013964903, 341.04310592898, 348.71300267156, 345.80525015544, 346.968848535087, 341.003444118685, 342.697104821906, 344.782296749308, 345.895120531555, 343.214862310514, 348.657572972591, 339.396268908305, 343.948728020769, 346.151721069935, 341.727206784891, 348.665471511605, 342.513253265599, 348.419733995012, 342.164396083434, 342.90770244047, 345.771972017794, 340.793287977189, 345.886653681484, 341.931177746983, 344.239961243954, 345.630535589236, 345.840355325211, 341.932671854918, 342.611208205019, 343.094885841798, 343.565054082079, 348.450380068465, 346.01475765361, 339.418721425922, 337.831214700869, 347.277880397086, 340.449991825157, 346.102100076495, 344.746989756736, 343.57952087379, 346.501612064242, 345.05322755444, 342.359389109164, 347.59039476452, 342.942961335342, 343.629408733745, 337.156043731899, 348.763890870453, 340.22227822249, 345.598749590189, 341.40021103354, 344.694547228243, 337.321784936441, 348.881203042595, 340.602141370107, 346.591293310656, 343.994235320043, 342.977423211585, 342.207811961117, 346.25852503305, 345.027960604234, 345.549891348637, 343.654173844648, 341.415841683154, 345.379674979586, 342.221740442851, 341.86506452803, 348.69103804254, 342.381195571735, 343.015975021221, 343.879316351938, 340.639691139909, 340.851538958468, 346.760423409328, 346.432131362719, 344.771620274284, 342.041135923574, 344.704324309981, 347.729720197254, 349.390400693359, 344.099292572242, 338.190352993527, 345.886592220014, 345.508121439563, 345.631333813426, 345.303186889293, 345.102861873126, 345.82336461836, 343.479125534739, 343.023205144296, 342.838871112772, 341.55076058143, 341.479077945987, 340.233534454241, 346.588734393664, 342.422427184539, 344.766795286632, 341.401320657316, 342.769392001165, 341.967876252201, 340.844273389767, 344.9460607902, 347.361316688136, 342.607034929093, 343.441089505439, 346.852419195272, 339.06639491436, 346.863464038574, 345.950859249273, 349.783282837843, 343.268137315744, 343.788831797453, 348.668449013109, 342.855059438475, 346.08836317573, 347.888674882272, 347.230210450193, 347.82683400505, 345.257628676902, 343.222394643956, 340.291210058148, 344.459825031004, 346.751329481927, 342.008321044851, 348.233415001359, 341.131088465742, 342.236231434091, 345.987146081453, 348.734824500018, 343.614805625459, 346.250622272165, 333.921188504948, 345.412103709726, 343.545447312747, 338.631703403944, 341.055722819905, 350.345314479891, 341.884268375838, 340.130585207038, 342.865068016229, 344.781303089624, 346.181647496194, 340.573069151862, 343.709658182505, 344.504930368877, 346.57481722916, 352.378926293458, 341.261797224183, 346.670935884459, 348.218207058396, 345.593440151539, 345.310211365191, 342.485872652436, 345.347369734536, 343.529638589774, 340.35414821491, 340.970127989837, 346.397643842547, 342.869825169869, 347.917661694308, 339.91882914031, 343.493796627784, 344.101431440468, 347.156149992636, 340.303595219136, 340.305620538324, 346.059885788946, 340.716042345737, 340.869344623834, 343.271744187946, 342.767832301266, 345.128800547636, 341.79946676141, 338.958137476468, 349.308580623414, 342.568472963608, 345.96487435913, 338.223861421859, 339.231641559911, 344.861575223808, 347.91178280164, 343.600880011395, 343.763585615986, 339.300204679644, 340.471905005613, 342.488160521817, 342.334344398734, 341.272071603405, 343.939077152837, 346.95468112619, 343.789970856694, 344.6835373156, 339.778501783461, 346.162086405633, 342.128447771021, 343.315074207599, 336.788309431071, 344.412238941046, 343.401936507904, 344.303650127191, 340.097349245186, 347.5939314755, 337.990482533345, 343.096352146456, 343.313283960099, 338.16594830401, 347.673611735864, 337.328483036975, 343.554461646767, 342.691668448178, 344.594118107618, 344.079055160244, 348.679442786521, 343.844339208918, 342.685047060944, 339.563854452378, 342.203530501753, 340.736317731459, 341.847025162844, 344.119225332585, 342.294416054347, 345.665427803087, 344.123272611406, 343.572468853413, 342.411340573538, 343.796117370076, 341.904892285925, 344.810956918915, 343.336194422322, 341.452313368037, 340.947896643756, 351.245302287206, 344.823474270137, 340.135931412492, 342.603574480198, 346.593979140543, 346.435400232032, 345.743259030886, 341.196265389165, 348.236613072229, 346.902804999028, 347.738036619132, 339.943286354135, 342.193759604961, 345.943326153578, 340.787473721977, 342.169585702356, 339.60348407171, 349.790384676497, 342.864136538456, 343.805651328222, 342.826452672015, 340.430600481667, 337.245866029238, 344.126595581327, 342.203953600739, 342.19751587369, 349.549545261455, 342.598194889059, 340.214615879586, 345.739913643311, 341.983142026836, 341.336140954195, 344.924998835365, 341.683109900871, 339.556240980379, 344.62198595592, 346.303655332972, 341.286882651189, 341.220743085595, 339.034779646509, 346.760913784787, 346.939599950067, 339.935600240074, 338.247679642416, 344.118907131626, 339.310809827513, 343.353597196547, 349.570850010732, 342.437491281183, 344.253257828813, 345.279925350419, 343.591189424637, 347.053419392594, 347.993619234148, 348.662771202504, 346.145913788836, 350.602929729638, 343.809578150514, 344.402835591745, 344.187166709526, 343.959091415351, 346.687571338317, 342.720651754451, 339.438818901316, 340.51958036713, 342.10146691948, 343.600813007982, 335.152760174655, 341.219997759465, 344.415289112174, 342.725094920227, 346.204107893785, 340.574595264092, 345.764129597167, 345.209865954073, 345.305042779451, 342.491112783794, 339.658679626866, 343.657774539851, 343.259541109382, 343.333297947047, 342.31014213232, 343.518716077623, 348.369199688525, 345.913221326724, 346.65629641954, 336.781272224223, 346.062202456475, 346.802092045755, 344.817652606895, 337.774448270475, 339.823038893798, 349.0061945358, 339.102815364357, 343.870373121239, 342.885701741592, 343.424115575761, 343.709801403754, 338.139352147045, 345.040511222385, 339.362929931374, 347.890327812268, 343.550875729669, 344.813066854774, 348.874723916774, 346.519161289732, 348.183437563066, 341.49293895944, 346.642099707865, 349.64878496766, 350.44491418619, 342.731133444951, 349.620741499229, 343.564552599041, 346.659913083538, 347.265743578615, 345.994774433364, 342.732767169551, 341.502250244385, 343.411976887619, 344.561067151874, 344.536705117372, 342.677950069095, 342.085197568694, 342.332305841192, 349.321604761963, 348.008522030487, 343.544032439574, 343.612088385942, 343.44783445247, 345.015752369021, 347.740400603748, 342.069847611986, 344.186710436103, 345.172466715816, 345.45974393073, 337.660751076246, 344.188849919161, 340.412362815908, 346.82083319455, 338.367271426121, 341.376985113514, 344.66817419754, 346.324427888947, 339.206400571286, 343.415853207563, 340.079338980298, 346.353217973937, 346.910611849222, 343.000052215904, 344.940407904415, 350.282249148851, 345.581236637425, 345.90866990528, 346.001079271793, 346.415478522693, 342.076983615964, 336.676190534895, 348.204695340975, 339.657420668224, 343.04208383565, 344.853765291833, 342.22180791008, 339.237799910298, 342.567278151165, 343.737126919675, 346.400922918471, 340.363302195157, 341.468848860427, 343.938920534384, 344.378371070192, 349.311155797841, 343.871274178149, 345.869545728895, 343.977835082741, 344.067501158389, 344.385257690187, 347.158484044481, 346.77200414675, 346.780026459137, 344.268555496604, 342.281140925019, 348.952010199855, 341.871283705933, 341.007014962059, 336.830515477275, 341.97483806791, 352.602476886675, 336.000679254194, 342.726997961925, 346.012670706191, 347.608557596075, 343.914938420191, 340.107517684713, 353.590546645747, 341.560603558234, 345.130833191009, 344.860399990035, 345.030471212987, 342.656342432747, 341.418674354368, 344.222268587541, 343.690739580316, 345.236648830966, 341.40523960866, 348.441022239193, 343.780793016162, 347.78401156269, 346.988519182261, 341.704020769172, 347.259367795575, 343.220366164258, 345.732669666773, 349.805223044513, 344.705543014437, 345.017172841794, 347.011943700817, 346.132388650436, 340.081986309859, 348.006871359367, 347.165792735835, 346.380413009835, 344.493467212558, 342.72018484087, 341.825142964292, 346.900854806937, 346.523236210619, 344.982372226158, 345.292896733306, 348.000727902349, 345.19440092007, 346.952193846593, 342.192731109359, 347.216682831399, 348.341187830612, 342.829471825154, 346.380157681322, 343.905260912129, 352.06344093615, 339.809975936277, 338.173976938907, 340.743428634973, 339.030998167937, 346.07996251122, 342.394099842879, 344.220216440057, 350.887026809993, 343.334704948634, 347.023620116191, 341.005156241812, 343.673513365812, 339.038449192375, 342.573180550089, 339.802379578835, 342.613009493874, 343.924785695029, 345.58307249265, 343.307998323261, 339.276348967211, 342.289725156799, 343.790712590306, 344.347210148381, 345.342277824754, 337.416217327015, 343.976694653609, 338.43939364104, 335.102175573896, 344.689467358025, 342.651148158675, 347.303486202805, 346.31620239145, 342.172198163419, 342.115509455263, 340.981762363606, 339.665554238086, 351.285672064042, 345.352829707193, 347.150591193076, 344.439544880311, 345.035131509991, 342.061691954046, 341.442845881891, 341.807019341936, 345.509969810366, 346.580614834378, 344.907896991634, 347.727260716854, 341.790975864673, 346.233866776631, 341.992749333966, 345.510306343365, 347.754648107123, 342.078903285989, 340.988446486429, 345.421819860626, 343.636892949803, 341.561719464891, 344.569518687812, 348.185313916275, 345.138615307565, 338.385468404787, 345.664356228453, 342.581159580593, 342.471942795355, 341.944822148286, 342.048136614871, 348.592113313293, 343.442339667771, 342.553200731872, 346.412236773111, 343.26957823101, 341.287662658864, 344.23586049032, 338.171777256021, 341.623826111095, 345.673381510399, 346.529912239396, 345.777810910398, 348.042350123749, 339.773334385585, 344.908504218886, 340.597216563933, 346.002202071889, 345.178444512277, 343.010326346176, 343.810069593168, 346.39992469926, 350.93441159937, 346.380368140345, 341.167711217776, 346.355422609888, 341.821848380101, 342.178483145291, 339.715255083982, 344.329860671722, 346.618945009829, 345.482611305451, 342.357080317033, 347.091246647164, 344.040911534744, 348.476536072581, 344.610490916031, 345.222676981896, 346.024456300585, 343.121705653019, 349.530473998357, 341.372083853071, 347.231138403088, 342.927644251548, 340.622496495786, 339.017268699604, 346.830677718513, 348.210515829579, 347.850616879355, 343.177630101759, 341.46717831482, 346.064901257504, 349.878385885661, 337.723396031137, 339.299449974703, 344.064535433981, 349.347808926191, 346.637920631568, 342.064694714341, 343.918468704588, 344.115893090667, 344.012196624813, 347.134535641031, 343.191779449535, 341.071272575473, 347.414650628746, 343.054177178304, 341.399033227724, 344.987261649388, 348.725948225371, 340.15451028197, 348.428452608005, 341.24859994456, 349.012523539913, 345.922805381848, 346.002842742573, 346.087124910975, 342.532652469363, 349.699371973714, 343.735197304778, 341.57433385051, 341.168114319733, 347.43572079675, 347.584910757724, 350.892099137973, 346.79783263473, 344.519687749915, 342.816364107952, 345.882517975816, 346.019567190279, 352.696619601574, 344.351102753388, 339.453252890991, 348.738891192457, 343.321388215729, 343.998542878977, 348.99668112981, 343.517528072092, 345.694640406378, 337.834160611487, 343.913423951205, 345.789867465915, 347.436607944123, 348.019004798016, 343.149249827589, 344.025667951099, 343.810543101315, 342.284768690299, 344.324799322743, 347.02200470194, 345.135534245161, 344.3962224153, 347.395795469811, 341.575150627576, 342.07090629138, 346.157455124921, 342.016060784008, 341.784295565293, 338.793922125398, 347.24303566632, 346.098029599082, 345.271689155044, 344.73922919098, 341.535602758926, 343.893517404841, 340.209124848171, 342.222512825382, 344.327121827703, 342.832171296383, 339.751921894799, 343.200043088831, 344.210454285417, 345.60644118417, 339.193411014141, 341.442393010222, 346.454995054767, 350.901526209065, 348.927514343879, 345.580090299293, 340.800204527734, 344.359443276808, 348.744745314664, 342.542150951819, 345.483610359358, 338.590611570403, 351.021330933853, 340.663638988389, 342.777002278191, 341.111379798481, 345.140601115937, 344.56802315759, 343.643610160591, 342.787508050454, 343.946669076866, 345.95137743841, 346.516411215271, 342.441521859068, 342.001472589075, 342.127294795967, 344.155410652563, 339.728493436005, 340.355530952066, 345.733642669887, 343.471749192137, 339.760565166934, 344.783991627496, 344.966363265859, 335.823263330089, 338.827339112455, 348.8754916614, 345.734983741393, 345.688818011934, 339.652541505885, 345.651036150922, 348.628684579407, 346.881004476504, 339.286575705309, 342.11023118077, 344.61033816925, 342.068704103667, 343.9126383572, 348.298200425615, 343.013748616874, 343.847082972466, 345.887759201429, 341.307592303067, 348.978462175624, 340.275434643601, 339.073469165752, 344.213903753398, 342.353500292292, 348.78875510303, 342.714099734381, 342.127359075031, 341.889954279715, 348.082220158294, 349.774568049013, 350.252128209052, 346.012895928918, 347.269091527272, 343.990467072919, 341.276672633279, 343.133775418794, 346.231576011833, 339.134333796968, 348.405732904444, 344.834365172937, 340.872938287539, 347.233178631481, 345.859839882274, 346.323683657545, 346.618144205876, 345.148597710205, 343.298311261983, 340.265000592865, 345.672929905295, 339.424892779876, 351.544353362524, 347.146775914856, 346.253095855579, 344.855204680702, 342.026372642249, 344.107453685743, 339.032622642178, 340.879340204262, 347.062860830861, 339.763004020894, 344.431294601436, 344.524038761602, 348.759221967205, 347.238524075338, 341.250188479439, 344.155060692982, 343.578433793507, 348.680616177386, 345.085219558139, 341.00467123315, 337.737583383444, 345.929949440867, 344.906677004518, 340.553972467006, 346.779286815073, 341.179822696998, 343.922620391092, 339.693521021505, 340.637086389563, 341.248241960167, 345.574485619543, 342.245361207972, 340.848229414223, 340.280885062057, 345.5814191163, 344.261904501437, 343.49881155737, 346.261246452036, 345.249273273686, 342.744326871089, 346.42556889143, 342.418916096298, 346.986108816445, 341.451258346147, 349.442627521633, 343.20848619927, 339.95468744245, 340.635860001098, 348.210859449909, 348.126146206805, 339.599563986332, 341.94032558284, 342.66323848842, 342.904362338783, 338.760999940657, 341.731201497768, 342.835679520258, 347.741805795003, 344.57392672363, 343.02529365708, 346.709294061308, 342.022000848541, 341.844800687285, 345.789580213031, 349.015309116988, 341.000280422251, 345.13372689168, 342.233220398689, 345.501910682295, 343.076375805963, 345.857809161831, 342.393341648494, 343.595890376544, 345.673468523271, 340.559616352117, 341.058701679733, 347.508848584, 346.418484897042, 341.190465575145, 340.935537914591, 344.377480894836, 345.504020586013, 345.410192452931, 346.104880091842, 343.651439193796, 341.118001563973, 342.362319525013, 342.920796650824, 343.236539070954, 349.912407052671, 341.6651123313, 341.942269465513, 348.116571807047, 346.979516576365, 341.221661021779, 345.081439290745, 346.447997376635, 342.100728254067, 349.102146786827, 344.75551551653, 339.911530111556, 345.472061885533, 347.193796398734, 341.169438094022, 344.568879178928, 341.868104993053, 341.391802915901, 337.508902569975, 341.229309886528, 343.543463721642, 342.602352401132, 343.437109218237, 344.315469762731, 340.691860184199, 343.18572534429, 345.168687810866, 346.652419958232, 341.502562633733, 349.532036845635, 343.510653825766, 339.156876477284, 341.253728869645, 344.534308987582, 340.151074562406, 340.678901560067, 345.141482999087, 345.637337233075, 344.467880735537, 343.750873658701, 338.507354986871, 344.739528257042, 339.692373333282, 344.844066076375, 338.674694880612, 345.860388815982, 344.49324881115, 344.567045646749, 342.702175617245, 339.934875824598, 344.905721429444, 344.549257539133, 343.907117719575, 341.717669424889, 345.01816026365, 337.964460249821, 345.930516579172, 346.340840210958, 347.884918889042, 339.910424811233, 344.088889097871, 345.278373411674, 345.108360963078, 343.572382322248, 346.797518271876, 343.520034015287, 345.798171634211, 343.270004212287, 347.608596798571, 345.956663406632, 341.965644196236, 343.608800122018, 340.536984455243, 342.695872636948, 336.869404401168, 336.868869011747, 344.110713293177, 343.482945818534, 343.960514872939, 344.700979238461, 344.702181112202, 343.34080580649, 347.855246614851, 342.305497677024, 340.93123196951, 344.016533717725, 343.651730606439, 343.416093173079, 346.027645653034, 340.838904664601, 344.087200972154, 343.47768781921, 346.202972729981, 345.405823467699, 345.043089344271, 341.852563826909, 344.038664046554, 343.437109818569, 341.541443322536, 347.428651407293, 343.789134830825, 345.284479435023, 342.280416745736, 344.142768420121, 345.137068636258, 341.750824499211, 341.982737338311, 346.215754899377, 343.50985123486, 343.193314747874, 342.777388395052, 348.944218931587, 340.797759939867, 340.084068750752, 344.343543083691, 345.84848313925, 346.24773201276, 341.702784945273, 346.681860793345, 343.715351574653, 347.600678109628, 345.338491620291, 346.054798095834, 347.337217702183, 341.898750644291, 341.957822831199, 340.852786695299, 341.859860465909, 347.081898466574, 343.416775920516, 346.340984297064, 344.64534509366, 341.852694850665, 344.527972447724, 349.710186037908, 345.574032475771, 346.188561965279, 338.365311713089, 341.898300237464, 344.394910281543, 345.461598527353, 342.948443017461, 346.126303660761, 343.908196652494, 346.069449178967, 347.607863341213, 344.330162414547, 346.669089685481, 342.531376340285, 340.887031331925, 343.968417358075, 340.852701289799, 341.881474632018, 346.035264505401, 345.080296352895, 345.863376395902, 342.863462558233, 337.491224964279, 338.180439126927, 344.693993532601, 342.284349313818, 342.63214985742, 340.302023672589, 345.113948506381, 341.302805479783, 341.226390874763, 344.82040453592, 341.282262615386, 338.896416484142, 341.749067640847, 347.446365549551, 344.105884833864, 348.233677916449, 339.756213597838, 339.811060273892, 346.952511844436, 343.079841840554, 346.536294721657, 346.030987886283, 343.519857374613, 346.070280626954, 339.534546965561, 343.813914947797, 343.666618385478, 343.068491853907, 341.692749392236, 344.33858538297, 344.566761046337, 349.446700160857, 346.843477779815, 346.955539856767, 343.256881627678, 340.821334762286, 342.147494324653, 343.022265217233, 339.751556071937, 347.709215738317, 341.779015738946, 347.937658934917, 340.384285963216, 349.883388947716, 337.883784575788, 349.845354437834, 337.704512417269, 339.947645440231, 342.790141553235, 344.888806246173, 340.894441540228, 346.107938734125, 342.116609194948, 347.061985632493, 343.692805818973, 346.899238067645, 343.02462404849, 343.704123652946, 347.169240518501, 344.048256584864, 344.283926988045, 347.41044996148, 340.899695880289, 349.998916923137, 343.101454923411, 344.555526394771, 344.145592304636, 351.62992789869, 339.072974930846, 347.380362811246, 339.271027581555, 342.248585057884, 345.245232666104, 342.774439938078, 344.835790781754, 341.719043209967, 340.4374080085, 347.7530903672, 340.205894867608, 341.104968253871, 343.448301900366, 342.192853452732, 344.638980410627, 343.49383485263, 345.150336887762, 340.588549342991, 339.398249947884, 346.726371602096, 342.170599721661, 347.838296387366, 346.617982120751, 341.497188932906, 344.083820216559, 343.763540602459, 343.821594968028, 342.497327499384, 341.438281632065, 343.64922045826, 348.854257619785, 346.037855967407, 346.294037354444, 344.104235167962, 345.55596369672, 336.488578919764, 345.93548252974, 342.61277627534, 342.174495131734, 342.841062445413, 345.512146614702, 344.920459524507, 343.406682449358, 345.398942801912, 345.155235440358, 336.616089984234, 342.633906467285, 341.605335256452, 345.028570585055, 343.199097789114, 337.506429923364, 344.656136474217, 342.866894603919, 345.835599761682, 346.123615199799, 341.698267913766, 345.056997187733, 346.696066217752, 339.139269895743, 339.003928749106, 343.557811126531, 347.808047818607, 339.684081361072, 343.02520898124, 344.509362492355, 342.818099852062, 345.413940967611, 346.056292649858, 340.0266453223, 343.94948752363, 343.188110626042, 344.239304970223, 346.865135160033, 342.170860750047, 346.611750982985, 350.137704973322, 346.297740168979, 346.342413652845, 342.983636092581, 346.098229157409, 340.761671179514, 344.634689524273, 344.77821074459, 351.695697970535, 344.470602519289, 347.027353852279, 333.427071553912, 343.062904988272, 340.484617805257, 342.317289704095, 343.842132435476, 342.711494254729, 342.031249834751, 341.675644282502, 344.990705589852, 346.425517607578, 350.126852203658, 346.569752508893],[541.263356772188, 520.317196607645, 542.53652863987, 538.189992374777, 539.378722877197, 495.860830965634, 505.12641818402, 556.329573029744, 525.349955029881, 539.149673407784, 515.293360738488, 526.63346874459, 530.561222498012, 514.300534001327, 536.020500979501, 518.883281894642, 520.23170612396, 521.818848071254, 517.852130257484, 513.45536135442, 543.032064242509, 527.421307775817, 562.152266585208, 493.169193629864, 540.909245555027, 514.388785327752, 531.265281317291, 525.666867203405, 515.906063694035, 534.217460611664, 534.552194638833, 474.044849830496, 540.858748751215, 590.821385571536, 529.946315355207, 497.883891895719, 554.132542153504, 504.350984368872, 541.698544183896, 504.330349770351, 530.513538102573, 545.502415981809, 544.321873554657, 512.886801604637, 533.828681043172, 531.486113690651, 549.327386064501, 520.970315926839, 486.552829338714, 507.223760680973, 519.995452043239, 542.45908259051, 517.952344522499, 504.772360186343, 549.399978430139, 533.066082064614, 527.583309236532, 531.69022484124, 528.36543373765, 540.398937576306, 528.436704445517, 512.001894377974, 550.715581229282, 505.223351152899, 527.857383705648, 553.785121531687, 537.506133797666, 538.968532786189, 527.888806342894, 522.758032270893, 542.893880157947, 523.145682909801, 523.506900208391, 494.5119142467, 487.961109749636, 540.343745296254, 505.903461657909, 500.110291826452, 501.723089768838, 514.098582090628, 519.477237230377, 511.374968195005, 568.971156837217, 520.011520347481, 532.473418499003, 498.768341276689, 508.187110410063, 527.054623670831, 519.761473760894, 515.549130920617, 521.21095244875, 506.042319253834, 514.065372127362, 522.960626366126, 498.971085504762, 522.82459668261, 519.963151270733, 523.254715317074, 544.598626191198, 533.116051942876, 524.145832512106, 551.56025955135, 518.758479283596, 508.077602369142, 508.102476546494, 543.182706670083, 526.213841180268, 519.132458481098, 528.813800092369, 558.005342857793, 552.306031841688, 520.320315626484, 532.029435335373, 493.911688305783, 510.908321344332, 522.231053919025, 517.876888495127, 525.092855021566, 536.225265392308, 533.175621020248, 537.473031987211, 535.613376495684, 516.59424939812, 533.520785881919, 557.359577305379, 522.94298977771, 553.524019694165, 489.77801329764, 524.204088752184, 504.909511274058, 507.866635121914, 526.407887475642, 492.735829428458, 500.893110473308, 540.305714270698, 532.325727259659, 522.9353543037, 542.836060258984, 504.352747070509, 521.280673228767, 511.037678037932, 516.050972536761, 533.698380946897, 518.821575674487, 512.058207726734, 530.173841987851, 527.557875550235, 530.021490858327, 526.401047746591, 527.589435165934, 526.734973964207, 530.304326054579, 504.554058376681, 512.746833566411, 533.704144347783, 509.648095355041, 528.239443564314, 522.079214077133, 523.518462167247, 537.600974378004, 522.315516459502, 515.315248859412, 504.648301258895, 510.02325208473, 533.948111726544, 506.855357237761, 511.753984504058, 553.469207431611, 541.26520963034, 505.849445431692, 488.804292948349, 511.376485341605, 477.22036483829, 501.899497924, 541.321341986132, 484.381585455264, 513.452352849638, 525.373861779422, 528.267432636973, 527.080694358946, 499.432865549549, 528.461774564134, 520.16582076502, 519.874127454842, 516.383617747496, 517.922984969587, 501.99717612395, 515.324929105241, 503.698527143139, 533.651164064552, 528.662851541276, 520.455821643144, 522.324357486914, 497.660371223623, 510.945449390242, 515.097679223681, 536.810976444149, 492.561960433626, 508.371165405322, 506.890902613517, 527.465287762603, 527.255936762502, 494.146876992919, 516.299650727266, 529.98429032104, 537.01026204749, 506.882630860663, 534.847808015846, 529.174070970561, 507.357283005028, 525.639387662985, 537.567853884134, 518.940653250467, 500.719849660875, 536.725209130758, 515.323070843472, 515.587474756203, 535.442689001095, 505.359571679159, 496.583440875818, 545.566874098059, 510.314556320193, 511.395031937292, 498.396213888428, 523.595088941851, 526.265503948441, 510.023197845828, 513.822705171248, 511.352261813322, 502.103477948507, 523.353795187979, 521.515687696545, 534.662899484064, 519.515266994987, 492.469430267868, 517.023765076009, 519.265971974907, 517.717496340623, 523.652101191926, 545.256602985946, 524.373506506186, 525.140640038119, 519.661285414065, 503.557264102973, 532.376975722654, 533.468585566258, 535.693611433808, 524.891676656911, 565.538721097655, 495.312275405559, 510.110674421929, 506.13702717299, 560.813446472769, 544.382410182043, 521.538588931524, 524.558472724345, 531.318495021961, 523.79348753662, 495.196789626321, 553.281049755556, 537.625651980058, 558.245666447825, 517.984965913008, 549.301759630274, 527.117529637855, 512.752042040746, 529.872718004676, 501.850598075037, 540.021177664842, 535.293365859738, 541.152150359509, 513.798111255381, 523.014309205165, 503.232165644689, 511.055790681555, 541.423421941442, 486.130286533384, 505.312302680856, 515.663884845681, 495.003645722753, 527.872990508136, 524.828003869632, 552.676871976075, 548.493751577997, 508.930716556571, 519.339419539258, 516.680651476917, 521.191772049284, 517.314654932035, 550.42842043823, 541.089916129864, 529.005427926239, 544.962063871508, 522.371597707072, 513.463461929264, 556.37691100485, 541.386423429606, 523.690705613345, 516.822831131711, 531.537482744669, 514.018849100862, 538.386054490113, 532.494256373575, 527.241002976731, 538.592940071763, 543.906475353455, 520.716206262097, 529.85864741087, 521.337759665285, 525.858027700968, 495.11297737324, 519.019823142497, 535.323569818145, 504.820027561126, 550.095662260493, 523.120911420874, 534.665065163556, 517.299282973006, 526.024282763116, 496.096091874276, 522.936161493558, 529.066544632239, 537.698194448608, 512.214285577161, 510.578911900367, 524.118242822934, 516.234076859172, 506.861837426786, 507.412155507077, 534.908504366861, 541.361555929292, 546.235768409185, 500.956781226783, 512.901076644332, 502.122935611005, 529.472827128993, 516.613351547308, 537.898983510224, 515.346261038618, 511.33175384626, 518.575633621643, 519.870881242307, 538.349028558032, 517.511483437214, 493.751547082443, 527.423696312513, 544.084997789941, 528.318688023049, 505.573998440033, 524.074238424499, 486.090986672887, 521.871011158627, 533.279329627295, 538.123040371396, 517.291812627017, 505.781461003831, 544.628041779588, 546.237334023534, 522.598221113007, 558.384186926898, 515.288001690909, 534.668399895818, 506.925587734795, 522.109214966258, 534.991228761232, 522.612807301975, 539.942338431963, 514.265331977692, 555.195402717676, 515.896926986664, 516.576309141348, 510.874904339033, 527.818514186804, 536.653967615333, 554.523152030964, 537.00112884517, 511.233897331399, 560.556464366204, 528.961371716149, 524.339835375971, 530.731406921133, 526.62897077293, 498.691685060472, 528.51043944876, 504.524007796669, 511.245352805788, 531.879691827055, 504.352101720282, 516.415910591436, 511.15110982544, 523.170547842473, 498.42943128781, 563.029546555033, 517.322679692688, 545.238454195313, 539.190030157258, 504.686535836377, 481.442049553957, 520.982433540479, 514.959144896551, 504.107470971602, 525.420990325915, 507.547746269554, 527.663123430953, 497.63611266134, 479.843152888649, 520.140284015134, 521.944050582965, 509.831910855291, 522.931662162379, 525.852707562177, 512.527397345646, 529.460338174159, 529.822285623042, 486.647097535033, 541.656191025737, 516.705743974444, 522.172143733131, 510.217336990663, 533.705041685259, 533.102353490295, 539.914389480647, 523.66914029406, 554.503688034909, 496.713977363429, 526.423523826817, 513.330595300355, 537.438423843092, 544.667636138537, 515.76558256618, 535.779536926791, 561.851078059587, 520.750189055571, 515.704835283809, 465.260819363939, 512.557828067476, 534.962479587935, 527.721759919416, 530.716830332304, 485.916974156135, 514.778236339324, 524.241641907008, 506.364348432397, 535.192277773285, 509.834042208816, 526.233659048125, 515.058132890055, 553.717059564122, 538.926314984052, 521.139846115853, 520.57796883142, 518.741108597581, 506.825222940649, 497.204166555761, 523.379836023516, 516.362694855678, 505.325606000789, 534.169326645772, 531.241692971935, 508.407964487582, 513.200747184077, 525.067733545541, 480.348768867926, 517.689151568776, 547.055462249131, 510.693415911475, 516.231080131397, 494.087410795334, 506.098690357639, 535.066934886066, 516.186087704967, 515.174723621063, 524.372967519855, 530.118230606277, 486.660335818624, 519.314577743265, 548.582662080584, 545.346382544021, 522.874503473157, 529.084130141406, 514.438063730082, 503.943172469267, 501.845852501317, 540.607378412839, 525.177276526245, 508.164068021397, 519.808462122278, 546.936500500482, 535.961929033188, 528.751716372286, 525.159918224996, 529.155616367743, 531.976713714433, 507.258511361343, 537.291635196011, 544.163754155917, 549.989573295379, 536.3503207104, 535.810998152978, 519.464487153473, 510.902543727166, 530.42620652662, 490.141357124123, 515.077851079447, 533.895316893085, 516.273721062129, 514.407363677401, 544.731381318023, 513.242635368544, 532.029902411969, 538.327535722487, 502.427284463126, 536.290510489902, 496.747825333846, 534.21883772803, 500.107680454665, 547.177313320371, 500.669053325033, 501.426100773504, 531.764815332688, 508.698690992491, 533.753525162897, 515.653577586495, 524.889183382037, 539.420827457402, 543.438486218583, 508.341529245607, 524.43635587425, 508.434002536394, 545.8392240275, 530.405001423656, 533.668514530811, 514.908140707271, 486.380362117856, 533.029318031111, 511.004535234335, 487.956436041755, 535.788307675855, 522.570298214166, 517.096750611676, 541.300967467158, 502.674163321957, 529.48343684119, 545.09637306995, 539.089252718113, 538.379291070345, 514.996494708392, 533.211712902754, 540.315811112767, 495.869486198913, 517.62135826129, 541.649462489575, 544.264687714512, 534.016771192544, 515.179629850224, 509.829460112549, 508.482903664169, 521.541181837312, 503.260531311078, 527.906846730244, 507.170931122012, 530.183111964887, 522.154940259318, 514.603273191785, 518.36128681453, 491.350160495257, 521.289653019191, 524.230499500937, 510.949527612265, 539.367713864565, 520.923070961856, 527.207059145767, 534.301985622199, 545.449889772496, 530.20098174542, 549.196970373852, 509.475634568778, 492.765395601567, 515.200643348773, 525.808700669401, 514.29998704825, 525.771645436116, 528.432830260823, 495.954718138376, 507.583023415682, 512.624836148353, 496.514229196162, 513.694558460758, 495.716118251369, 528.424630936589, 491.956810241089, 530.314087920955, 526.241993759157, 542.736732585935, 508.124198675502, 517.789789038548, 513.106925236422, 485.127613879568, 492.387173506259, 544.225984801433, 518.087149968004, 513.10404578577, 528.262096363432, 539.560858806673, 529.029637117526, 507.566511135344, 516.370844909287, 507.240903759464, 503.080395762247, 510.895769481321, 523.214038868884, 514.419715491321, 532.264933381169, 523.842611201029, 526.995316389544, 561.211180314967, 504.02582484038, 523.72897707837, 525.435017749774, 537.323647519504, 529.223910641704, 529.502797568744, 501.14945690647, 505.807604196313, 540.295649044505, 508.354188386671, 530.12748928283, 514.773016677775, 524.49453579807, 539.706564684175, 532.217700334655, 504.327368843999, 493.296020861437, 517.968991126516, 523.807260438941, 534.91554173069, 530.059029444978, 529.389891512326, 513.806332745476, 502.284472108983, 551.384902570186, 511.12483007669, 508.576689471002, 501.720123634498, 533.679583017867, 511.486183487311, 519.098441550258, 512.424955926561, 514.253008992575, 495.809142276749, 519.548259296521, 525.352778308901, 534.389084855851, 530.088866843385, 522.054229859734, 514.676537454554, 525.500397353657, 513.686830206004, 523.558971763452, 532.735249636597, 517.983048552042, 505.146269680471, 497.665043733394, 505.961302786698, 552.286016211262, 507.773965211624, 547.95508679348, 496.271533480367, 515.043606521119, 514.344561667056, 527.001221182765, 522.840640594071, 524.737047261299, 512.584459760634, 558.137623168476, 492.741752958999, 498.161627509918, 487.620668431894, 539.477102942838, 537.135595082235, 542.616679840103, 533.481566266142, 557.868326664578, 539.874905551264, 507.95947207769, 497.069785040762, 520.803089248134, 515.229796163606, 506.336656096765, 563.340094065923, 517.436828834791, 512.773647630731, 531.574056214334, 539.229238192399, 510.276930319336, 510.3986804234, 517.662094093337, 508.184738077708, 549.403710946095, 534.038256973867, 503.290807350123, 536.815570907374, 520.139055592928, 533.409161873739, 559.386122340789, 539.678011157268, 524.667253510134, 510.135452721745, 532.924600020045, 492.830852569261, 533.580315686304, 544.239143075614, 510.945579439434, 552.935397733035, 501.761920554369, 526.199923585674, 534.347766856401, 532.753732772839, 562.367737800964, 517.995034837203, 512.059880321758, 503.722381600403, 520.586520849781, 499.45257044654, 513.135470290266, 518.938437638471, 522.887312282466, 550.471438867227, 531.063647681547, 548.13571358156, 528.275619275885, 543.982122456114, 522.711961461302, 507.735925981176, 544.154491619116, 516.368076494381, 543.175946049388, 517.534308245993, 509.647403508497, 504.010881361388, 540.571614217278, 512.015656437202, 546.562759808799, 513.264610413015, 508.018787848936, 526.322728358679, 501.428344796631, 522.45334784069, 531.069760110276, 492.746283576741, 543.532717246781, 502.364115338847, 502.055536628615, 521.274512516764, 518.156683969473, 530.877573178129, 519.453065256885, 499.13955878394, 518.232447096451, 550.04292168843, 533.111048855649, 498.497836506683, 531.272616041818, 509.797291639689, 545.036076261014, 532.361883365061, 520.720619116253, 510.706860207388, 519.874312309489, 506.605176065227, 521.110054090868, 523.407992364609, 508.149071921013, 549.152454444032, 488.020093972472, 526.44250494242, 526.449890084143, 525.378766954566, 509.763162195473, 506.819268742097, 535.11749767014, 527.040084648608, 511.918336779821, 514.998120156225, 556.839984540908, 555.216305571609, 511.491012912668, 540.654312651466, 526.648239905399, 521.75385012694, 534.894116731873, 537.535947495666, 536.73469115947, 525.485903753456, 529.384676239315, 524.109731298774, 521.127900613005, 525.609191959785, 520.28966427249, 521.480052627859, 536.991853327478, 569.006302273226, 519.119941190164, 528.454616791572, 533.510382138379, 511.215832324651, 559.631803519118, 525.593663936302, 497.129740498107, 544.618497565188, 539.850540346882, 513.923234950514, 536.532727621121, 527.755011574696, 527.7996342313, 513.110758405392, 520.579262896783, 564.061216633155, 489.798408803185, 509.5704713927, 555.370557486663, 513.896229561367, 531.587929586655, 547.856457922936, 497.945535817917, 541.247366413352, 516.173872888419, 496.384649071084, 533.269732777196, 532.551364461787, 534.096463384086, 528.821593468773, 517.043358911699, 545.048243324621, 540.894784986713, 523.377778885407, 540.035582887288, 510.186234701677, 506.119306317753, 511.505962629124, 536.735469526523, 556.275343471903, 504.241658896328, 495.988287465379, 534.901340331574, 504.030560189712, 509.232589874159, 520.510133603406, 533.532228929277, 534.128109313337, 514.070556068432, 558.45571259884, 530.951036385932, 535.483884950347, 522.84467138739, 521.970448994663, 529.090948376191, 513.829753552025, 498.821669090288, 521.730714841344, 506.670494504329, 530.098434095401, 541.293347176007, 523.562617797219, 512.759254067832, 512.797418615909, 467.790578755439, 493.578057431167, 550.002984197227, 526.707808616848, 541.421509478897, 519.307861230604, 540.60142340455, 511.402280834072, 536.331187352118, 557.400781299985, 514.766456962443, 539.56176582453, 521.886702691695, 509.555887142652, 526.179474889881, 560.911457017121, 521.698776120389, 536.11926529574, 509.834613721491, 504.170641793068, 550.7576370187, 507.224413986979, 494.878604536283, 519.929093091718, 502.948009880529, 535.508933168392, 505.822684477281, 540.457589930929, 512.393667910738, 548.274165161296, 519.933140838969, 507.818427941477, 530.761106700384, 537.011672586097, 519.551785047258, 536.920508406371, 526.675047793888, 536.820835855744, 511.191424057186, 534.116973695728, 482.933607324196, 512.745117445893, 531.464851273601, 534.524858552478, 546.881210871707, 522.657454841358, 502.800155355132, 537.759191204805, 523.934221785234, 494.534266850612, 546.45970743392, 513.149594313649, 526.550655784652, 503.976125085939, 519.109108999459, 503.954317179649, 514.73236848405, 522.006984829409, 525.981326913825, 537.202651600992, 505.22875099401, 506.624620553705, 517.81874908975, 522.996876422461, 541.397561539076, 495.348590177699, 533.95299836779, 508.396859956423, 498.227136320543, 520.080799969953, 544.719102516794, 543.618902109525, 528.018819762848, 514.767061470716, 508.120974449235, 527.590845853497, 538.991588065803, 556.160049239266, 531.827823200581, 555.643264292865, 503.255757217641, 535.531693325146, 539.811434591386, 544.749165912672, 530.465741269486, 537.060444184454, 513.765269715757, 518.452737191264, 516.021379055976, 519.266877969832, 537.509653481046, 527.563061213086, 540.896274123187, 518.593686977853, 519.061196976591, 489.180506910127, 532.864742505835, 544.949538182153, 513.045438391783, 521.595834490175, 510.649597136707, 523.849276630406, 542.177368241872, 513.81160315012, 505.784534265737, 520.44783357038, 541.518935729758, 521.183464371373, 538.770650994218, 520.934525611291, 530.99661001737, 502.987496446582, 520.432656637829, 536.422601888877, 506.817838677539, 500.071073818859, 521.650575480522, 539.336997194223, 525.936067962122, 526.146741566552, 504.041894040147, 513.221542291279, 528.115565350561, 517.237313345574, 532.546987604101, 523.493352369899, 526.123515306791, 528.759119940845, 501.518272837407, 532.940409600125, 524.619263127174, 529.916263331801, 531.400912140118, 510.431774993034, 523.308997114308, 514.020811685567, 533.634716442135, 482.447437336909, 539.763546146151, 550.896959372855, 503.967424662522, 505.892406134761, 520.350680921414, 538.744647411323, 508.723849374481, 522.546886393965, 538.506637970952, 516.32051402278, 521.041068192547, 535.413689374284, 517.569245391057, 479.59422868761, 515.703218543349, 516.547946719157, 518.254683937826, 547.381582395204, 525.313358747072, 512.278782707253, 496.572518506377, 508.62983175044, 522.557415581039, 494.917059863425, 520.464212773781, 548.336624981173, 521.829208573716, 535.9733511085, 518.530412718005, 491.603868558292, 501.972305828366, 512.946417494478, 524.740607190168, 543.944129491296, 522.434418506121, 530.192123887597, 520.208885727002, 508.216700897746, 501.431936089472, 525.261334682688, 543.304954066853, 510.050682479454, 525.140935251612, 536.965293768744, 533.718606177942, 511.038702786393, 499.463522405073, 519.497869869826, 516.256150612849, 508.774771637615, 519.388858134689, 514.842177411943, 515.766022145149, 515.877347630674, 513.803264053592, 515.335712246582, 499.539649023024, 529.458802179831, 527.913586946273, 540.876360428365, 543.43610687119, 518.002807293204, 514.402004849985, 518.856602290663, 516.092971580696, 512.811852838204, 543.299807536008, 509.510804483235, 522.886048562576, 513.449028397018, 539.66891462319, 507.236169917975, 531.187524842767, 538.8434367436, 500.484066142634, 511.651410100007, 524.731629641421, 531.180311694876, 521.411366320216, 520.528786091365, 501.981850881577, 521.201299988654, 511.742368403, 524.396960015442, 539.229102787259, 536.105939341652, 507.154094247265, 524.546005546985, 516.768931095464, 535.130835651165, 521.335306628929, 526.929312063823, 561.447813003305, 522.491263196486, 499.278280549659, 527.84066512589, 515.239295105, 508.101925623098, 534.566752972132, 528.973240056011, 533.248847027587, 525.249386273421, 512.833742448757, 515.330346073963, 500.281755150706, 511.46352477765, 502.154847104077, 511.302879579636, 543.894148455886, 495.078676772784, 504.339258925946, 539.239389515862, 531.208370727928, 494.655114738186, 506.582491371069, 509.009619444527, 528.048305899709, 535.19061425061, 530.965010320572, 527.132503225477, 514.100747586734, 518.96262510704, 555.859183429271, 531.883130572915, 491.158656456706, 517.512020980906, 503.841706428671, 501.352840886313, 558.637079255498, 525.15191118514, 508.357236010007, 518.365336306626, 555.237331866418, 548.793364489388, 523.545312375562, 522.728948303349, 557.294961320165, 521.987023897412, 531.278837322246, 552.31760861886, 530.538520196744, 498.135129329766, 528.372890550005, 515.389886644427, 502.514710059219, 509.24077169, 545.411272752979, 522.682043469161, 520.466880871465, 537.203693098908, 511.29495117542, 508.695763934974, 509.578167011624, 543.655966868119, 520.418606294722, 525.359878935609, 531.962600490202, 526.354638408331, 507.390718160149, 504.339063384179, 535.132589416292, 510.22549252602, 516.789658852422, 527.034792701694, 525.272909103949, 509.286725664246, 547.525087753707, 537.21777408178, 520.495478118624, 502.179910799899, 504.670791955802, 507.754954789755, 533.023014210476, 522.323943227399, 515.513277913488, 529.898709750626, 539.184724792828, 511.833260122069, 506.284374023751, 514.837398402396, 508.75310498321, 526.322363403052, 545.624551048777, 541.278268836587, 498.235038014605, 512.148456382723, 511.012850852515, 532.936389361603, 541.034722404211, 542.278056370883, 515.561479347431, 535.353296803767, 528.54072165854, 501.105355816365, 531.20691373186, 547.265543907546, 521.752150168706, 509.770197137498, 512.202779598962, 527.799533416554, 536.708564319034, 527.640125511285, 545.652664155145, 516.712494104503, 549.972106790407, 524.191152830811, 512.566472666586, 517.76574748035, 533.269577156891, 507.662775811073, 499.151317480863, 513.890045938944, 536.796422168168, 485.267220513649, 541.911961299044, 513.569549872428, 520.906528421912, 536.483647342691, 548.009550717684, 530.783740274533, 487.679663195595, 501.883292730026, 506.959101885588, 521.833302657645, 525.111555713825, 524.557144644249, 507.683766162957, 509.665314202657, 527.568996713509, 548.781038730656, 542.19423520447, 520.343493787282, 535.138153819311, 512.302802577912, 547.777329975154, 498.202442353472, 512.075405593546, 521.232756483202, 540.77799496435, 501.158992418894, 540.696615532589, 492.897665092161, 555.79227376902, 539.826193908938, 532.785568902449, 531.615318619664, 530.387312573895, 526.60615157089, 546.533626815125, 549.703865307572, 538.761743276231, 516.156414993338, 528.375562632849, 538.87118556159, 537.755722055638, 541.047720157723, 514.259718931406, 508.813313125532, 515.584121538909, 543.288035240656, 519.830073013546, 511.835843248522, 526.655332457833, 523.625769841118, 549.448036577645, 538.881898930158, 509.760462270457, 473.165291767849, 531.261468197154, 520.911617017811, 529.875722811661, 546.612322538272, 528.598186934454, 523.2897192651, 513.808966137079, 537.785137360005, 502.348653000954, 530.062264435656, 535.367179366059, 535.959213082663, 510.661250512103, 538.527760259308, 507.247392631484, 518.282131708607, 507.074627173349, 512.099054003851, 500.007376451264, 549.506656787196, 559.311639498339, 517.339759213353, 512.784529367337, 521.752847192712, 517.311789224457, 462.150600005006, 507.080057028965, 524.875886120025, 551.540481768035, 495.931556186114, 496.960941630037, 497.165273554969, 522.884855340173, 539.425222094426, 526.536272749298, 503.457339374882, 505.194248592785, 523.925396635331, 536.463359454889, 515.376945511257, 573.512308729404, 516.072421185302, 520.204569691005, 537.454666041943, 525.635075744482, 528.243555260321, 513.375070354177, 528.415348829737, 530.41342821887, 515.109071132866, 520.268596079897, 527.353460957064, 507.246501187137, 542.390280289282, 534.964391999942, 522.573643522585, 501.090057991526, 518.709558974345, 537.843322585376, 507.412139006455, 558.618929844118, 513.095787653344, 536.274309258307, 521.550252560152, 507.541686043313, 555.310859440042, 528.788562188088, 537.143758395775, 532.185216798565, 509.149337490637, 527.336478642458, 493.61148015081, 537.478082621649, 521.72789262589, 527.540706245367, 511.08950742995, 531.172572550992, 530.998089897958, 492.688543419895, 541.757861653675, 565.255971721215, 524.878766507906, 493.563898302124, 503.731924669979, 522.522540422946, 540.554056379866, 519.434482623445, 541.094757045001, 510.69674233616, 537.941844866252, 536.565343045421, 561.762513709438, 526.24584479448, 541.286429850819, 508.969599118491, 508.347226052597, 530.439637188346, 499.851438245455, 547.400470256407, 495.66799994535, 504.229678704679, 540.456068551599, 494.65080952101, 526.415937508526, 511.118420709467, 536.882856994163, 528.546287577514, 487.634256565354, 519.899035464601, 519.062994120985, 524.029917695672, 515.131976880614, 512.037603346919, 543.799314153126, 533.264066008756, 558.028802821523, 516.485268440812, 529.853684471376, 554.111693454387, 555.445864929748, 530.511175474744, 530.834091596983, 526.049934614849, 504.524566767675, 522.458091254206, 526.242965419931, 544.155279058223, 526.892197394663, 512.884814409704, 530.820060633296, 521.307681799103, 506.59126326372, 517.702966629568, 516.00926190506, 511.534178897322, 536.423113054449, 497.779618969107, 526.122157711809, 522.510983433902, 501.969287802398, 501.29589104532, 510.505259311433, 517.785726513123, 507.676408141237, 534.933718154065, 539.197819072157, 561.450133392751, 515.640917573317, 533.243737258982, 508.441522035622, 496.093752140233, 490.059473366527, 527.120111841882, 547.586347966736, 507.177501374794, 528.508016742441, 556.461379549228, 519.13320280431, 532.455536175199, 513.583024751522, 513.632486961164, 536.441569927447, 530.426613570717, 549.966041886956, 504.088245666454, 486.454083963453, 555.516587661985, 551.956293209053, 529.847891000264, 538.860222410573, 540.655358167266, 540.460954941553, 532.830148029844, 528.957859879437, 494.205030442031, 511.441208971973, 489.905067138617, 537.338126726744, 515.059214547239, 517.180518116578, 509.557635060753, 544.394385689899, 503.711644566675, 522.529709440347, 495.201979843904, 512.732210546058, 550.155518498344, 522.125544314101, 524.375596664873, 500.322890558303, 523.466705038097, 507.816046436757, 549.060430528102, 498.418377297539, 491.888897351486, 507.614102213352, 509.372791981449, 520.281562872207, 534.692865039123, 537.657240944136, 508.978477834673, 526.999301870559, 513.92500044016, 509.720768023452, 530.762239533119, 550.474911598133, 530.572695957389, 516.23662232832, 517.99279612924, 535.583391248624, 532.362244601419, 523.256387362628, 536.606645078539, 516.996683672198, 540.939263025086, 490.3445297195, 531.396313711091, 530.225034884301, 508.155894426579, 491.305379433355, 523.618482967876, 513.276916261859, 513.073330073909, 521.550040057599, 503.248917734955, 538.671856188828, 532.375532246261, 547.025155248242, 532.661518321085, 529.721338601813, 530.035577149305, 497.279658630054, 499.616008050873, 516.570177439511, 509.229360990063, 540.486115723204, 541.244567665341, 525.719200601432, 537.487587082783, 539.353434164687, 502.416717402106, 505.209908379799, 540.032636264406, 513.322789313785, 519.399745510157, 571.673948432242, 506.073347471425, 508.600610948875, 519.827680668014, 512.421741245397, 535.964481489912, 504.029687362802, 549.573841586798, 521.179552804616, 530.901557898779, 524.978867251904, 515.700921134414, 530.85327317842, 466.734214379953, 512.230547654123, 538.785059079383, 498.848716379347, 515.008367500287, 516.596185558576, 530.837464262443, 534.515982289055, 534.082056078005, 506.846548610184, 498.15854482756, 501.226780818569, 546.807458469262, 520.001316814783, 531.064052066662, 531.718937858301, 523.370579866894, 516.975299005643, 523.366950666317, 523.674193362827, 526.746463205647, 546.142303415932, 521.713931810381, 538.294853390185, 504.915321703568, 536.964973762252, 521.317785978541, 497.922125859715, 520.116679784192, 513.15394707986, 530.789146379807, 494.976084563895, 516.540455588067, 519.288285998376, 534.637430190506, 510.710865420131, 516.370593254792, 520.725679331802, 496.025957889743, 539.994336119328, 507.346705036563, 490.562504668262, 489.64740799392, 545.396426743455, 531.034671325027, 538.383779487988, 533.983834071197, 530.54627282881, 537.212006559125, 501.865212103897, 535.966640487342, 547.991460770571, 565.400532682679, 528.044629603004, 525.952709139648, 531.147766243509, 557.980201101452, 504.303759326132, 492.703246789752, 543.327742882993, 513.710406945468, 519.137801873906, 527.942929651161, 506.37612099201, 539.819700299311, 526.368124694816, 533.518364518478, 515.268297823944, 537.224610772207, 517.820857356822, 511.383977638654, 491.945056479623, 549.287224839317, 525.147255542975, 549.065860249719, 519.364008114732, 509.823809982902, 534.915898085929, 528.916590178957, 493.923226954208, 520.058654275467, 516.84769913821, 497.090378120001, 528.848630298847, 514.451554998096, 508.750980422452, 509.858036719473, 525.956611557558, 528.407483356347, 520.17581057893, 532.283123250169, 485.825455779852, 542.153600993102, 528.577208306916, 519.947076716833, 548.670572996792, 533.837766285027, 507.159922646528, 502.485898804931, 484.302560304356, 561.453029223282, 524.378570652017, 535.620693174896, 536.97411234745, 500.01892637922, 501.021897248149, 551.782415742989, 498.765126058736, 490.203344931421, 534.45402060944, 529.717863738817, 551.497829852893, 523.970508550045, 536.787313588587, 508.553720726006, 530.10111720949, 519.983746668236, 523.698387544931, 542.659988673604, 537.17346135723, 505.6462977198, 502.485116211731, 526.374250736182, 496.55208446659, 527.992759666698, 549.960322405002, 557.716771130515, 519.860569968755, 485.058361619652, 538.216144737137, 516.414387705178, 537.664927137884, 528.574209589725, 556.815088443018, 519.779984660882, 538.086394758745, 514.73777317297, 518.301960083874, 546.160216444703, 523.650130986015, 543.595109547246, 537.153051342112, 525.630524977584, 490.028943985275, 526.120563177706, 500.544004676255, 530.909428142749, 518.108900769642, 522.722264651896, 503.44128551797, 560.324156458793, 538.572410780864, 522.959525151892, 540.461288105506, 506.563247907543, 527.562965035744, 499.352903973458, 513.083954702858, 507.538269135897, 532.382738366789, 504.49335475684, 504.879291180125, 519.467818667107, 508.152360016765, 544.102000814168, 506.90341667034, 511.053258435058, 516.634689284664, 537.796953620902, 530.939526463092, 536.039578351608, 540.114646513382, 496.218699018505, 533.724112454712, 533.347894230092, 528.237880435207, 538.3763133898, 497.744466073566, 552.585994289613, 503.140657407635, 529.569285301773, 549.680183484649, 507.299386537914, 520.660974636553, 495.064392273004, 534.369126900736, 522.55253797863, 526.949256981033, 520.27049281527, 514.11732839635, 527.077880377687, 536.072981024248, 559.178607153842, 526.685532286206, 506.265977954573, 535.691404183885, 509.887996538133, 536.877857947228, 517.079968105177, 525.586323113733, 534.503379047369, 521.86693658487, 537.953926633979, 531.080921199599, 509.176635110336, 535.166580670046, 519.935635138118, 526.27064177232, 535.440029723892, 546.528497312772, 540.266459067995, 510.605746541161, 487.682794768322, 515.516080330417, 521.426110454552, 500.72146946727, 553.228748559457, 528.82673290031, 522.935448651518, 542.305213200346, 500.44615193527, 539.761700545309, 505.226505792462, 504.212814442803, 501.903060900179, 506.306766893763, 518.515330083792, 527.430288027805, 512.278942960626, 512.874445479044, 516.724075131897, 503.871897775403, 539.535542523752, 530.155576953614, 526.633922227862, 539.876263074249, 541.044381741425, 526.731257454538, 538.993977663422, 484.514798704873, 503.14764657882, 510.731658077296, 515.29185490849, 560.25913028401, 525.184788046506, 535.511984778252, 521.949659081465, 518.48223469994, 529.548877013289, 484.024735594683, 537.954734794618, 478.139064638041, 501.758233867818, 534.592105089265, 501.050691977132, 519.26183760243, 497.063634650809, 524.740816326139, 541.555106646043, 514.902878389042, 511.637288432161, 554.806523592784, 529.36785637601, 500.936105351202, 526.266393510502, 537.887623889778, 535.826390550263, 515.00632687938, 518.457668566653, 509.604799121144, 546.748659810464, 511.55506576082, 490.875081862227, 525.875732028634, 527.514681589866, 537.773817264058, 492.516894781997, 534.307369433976, 522.9402915872, 517.220907896903, 510.862832438163, 528.021969760688, 509.809062869895, 515.421853098963, 539.391771988236, 523.716877738258, 501.427479454592, 539.426542213166, 526.295638565209, 529.123636304188, 526.150269587021, 522.645410942276, 502.689536456671, 553.818711661154, 541.529777673706, 515.963107835067, 515.220928892738, 576.70459363611, 533.796253987816, 496.386875988728, 540.143409526866, 521.413383571752, 513.461471086832, 573.118061364498, 513.044352560646, 517.493579210003, 530.678782441771, 517.368100931433, 516.740514682909, 491.058545974902, 529.136908098046, 518.221249904266, 507.51470854768, 530.147310308297, 537.135580309316, 496.038031769727, 512.401989628876, 556.497791764396, 533.005870189862, 529.932062374345, 530.411362214113, 536.058832823285, 533.432522479378, 531.296468319121, 525.688759108891, 527.09757539592, 521.331441457075, 544.153327016065, 501.812856287654, 546.14932443435, 518.018417298823, 508.376157834439, 535.565423513172, 474.073562034627, 516.288134793928, 534.287337308455, 547.967893147353, 495.510322785208, 527.77891969487, 500.864733513189, 508.682750825473, 535.733976585839, 521.247155459093, 495.954238261865, 521.821356446893, 502.810883295689, 535.414532191225, 532.23351292426, 503.061775327269, 527.957180401755, 540.57678976283, 496.829242004717, 514.96306430175, 550.760286629745, 562.703303072112, 532.479003765803, 527.277195839218, 504.573644208362, 567.645779795003, 548.022034861027, 543.369787611698, 555.761089708207, 524.455528409834, 513.919021340993, 530.033126518597, 518.901755576223, 498.055009169637, 561.150276054754, 532.747164268177, 527.335021730617, 508.282502942829, 507.956063776818, 493.638600919937, 507.508209957463, 506.686441779134, 535.566182365538, 515.342388685461, 528.882301310617, 508.784740642956, 509.098371795067, 518.629162201704, 545.413899892503, 497.214107797999, 520.302202867534, 526.340519783177, 515.768946191744, 468.008580400985, 516.372030916201, 504.85330395555, 522.729870288695, 517.707421298065, 515.727123868951, 509.179033012785, 529.388886641993, 547.159999998411, 539.736177766451, 520.269798109967, 532.96903660558, 505.270594738941, 542.774547874512, 520.958690383388, 527.717115539187, 516.07331171478, 548.989171302619, 495.191831987842, 517.713255279948, 505.625327687826, 529.835266043632, 516.480943647071, 505.121394358317, 528.544867269908, 496.699370434657, 522.302101733727, 489.679759503964, 528.659128691089, 497.144288455363, 523.63210317981, 513.849782983741, 534.543351197423, 515.236278436376, 516.695824861765, 517.473355536725, 537.561875001454, 514.086149488579, 508.370301753972, 502.93740421307, 525.779722760313, 498.449874493202, 516.440295640546, 523.138398411863, 522.621967833982, 540.967799135143, 528.490882108504, 533.745248074016, 542.908270858045, 516.903611813465, 499.830792096561, 500.365570368029, 521.022762346279, 510.685746590764, 564.904881533324, 504.372927621338, 529.961111561899, 513.154232746298, 537.939488838108, 543.846800064329, 514.240611129874, 540.266142011737, 515.773314603595, 480.838934134803, 534.113201114975, 560.296014890198, 523.813139387966, 518.498536678319, 514.286131925977, 542.332576664271, 518.238147463826, 485.936660789199, 530.891875198546, 550.731228113384, 492.940449791976, 526.261810658328, 510.656054511437, 535.857801864803, 539.716981394532, 535.136064957913, 518.046896686628, 555.598193700105, 538.429411349228, 573.037296853468, 508.591596266313, 539.476923005861, 540.117171158778, 513.35643105848, 543.211518737706, 541.299476997786, 502.860336148029, 508.971976773176, 529.709119935867, 529.836414082081, 518.754570953975, 531.01323617556, 529.401247087686, 499.695201747221, 499.699283237971, 517.808554470452, 500.658535379272, 502.578154887393, 507.180394268336, 518.300799145604, 523.400169608806, 535.996456443239, 519.491502641712, 534.187831375803, 502.640069715304, 525.327031589726, 523.145316784877, 512.557973120391, 539.996245043989, 521.783876617173, 499.751402454684, 520.700070621563, 512.340266264809, 512.8576805383, 520.602678632563, 517.220452239108, 509.659396276884, 502.708333924621, 523.15957971854, 525.714373279704, 522.103673506047, 521.813998368534, 532.023994845793, 532.47970630079, 519.125392335749, 527.696304012434, 538.178307539053, 515.771795687056, 532.524390249098, 514.441324498901, 524.753685754474, 527.988049561277, 534.772860650393, 511.587698242337, 539.112708679284, 502.202007649123, 506.492162696819, 526.872715176153, 524.364466119292, 520.249602327159, 512.139245791443, 506.532544298437, 526.405518467515, 525.735858979533, 533.898413714049, 524.913828837326, 529.200823818337, 537.117527914418, 516.092643711557, 503.504496141991, 524.731210556443, 510.239867047185, 528.854982799715, 539.318810037697, 546.943036811286, 504.152023578432, 529.175294156063, 528.952891014677, 517.397794936727, 530.015526478345, 511.91788182593, 515.874643544038, 498.56578229766, 549.532700578489, 528.506251120239, 539.268045429974, 544.11794659443, 527.093668268334, 511.848431641585, 550.177430346651, 525.980278837397, 529.363427318295, 516.119381030723, 549.07607398421, 550.96996110327, 547.220466472902, 512.361971804937, 479.82046495511, 504.489734568503, 556.752179693122, 531.261660195384, 550.157550632214, 512.96493569924, 530.076261382366, 541.980522281072, 518.011173590385, 524.678321241664, 496.260796283957, 543.263654798026, 498.476642669644, 516.823033286966, 497.125260514575, 527.127372266743, 524.934609367336, 522.636417725958, 553.40942969357, 513.808075860892, 511.548645747728, 512.975530150014, 525.893921214779, 566.083194925645, 546.503572307517, 500.672138996727, 521.379108912136, 516.665049388148, 532.848454825673, 526.498126519865, 522.298517671519, 505.026804231901, 526.230796001372, 515.250763282767, 508.842094097058, 553.2709923673, 530.05779256017, 510.751275784614, 528.78317859078, 495.011103627118, 540.328945631316, 510.955872807122, 497.808888905477, 509.79178723687, 547.440152775333, 558.565652850674, 537.450042452904, 491.688566124081, 540.959979773827, 502.654285845472, 543.359889897862, 521.354549945767, 537.693703417438, 478.295283433674, 528.849768247206, 489.6030915264, 531.899438263938, 542.054294746232, 510.652289729446, 484.247969130468, 507.624511663227, 541.336623886411, 531.377750561852, 509.060389679016, 558.02137196799, 546.691591780557, 551.578650882809, 516.321552145853, 526.909602929021, 498.786072755508, 522.656721167027, 526.961224425785, 525.306013282451, 540.825698562156, 538.563414776262, 529.874715905286, 472.991793737449, 508.37316597532, 540.071115692618, 529.310473963298, 517.412282839175, 545.028788180922, 540.928704169398, 530.389029316659, 493.322228738898, 527.560115514337, 517.498502926061, 518.757513166064, 503.250436679299, 515.623394476636, 503.934933793647, 497.974555194762, 521.021827665452, 538.80576314951, 521.201098621056, 505.5722938004, 527.127506353989, 519.302373885033, 542.51459172019, 524.213684603918, 543.129217611304, 540.739938168619, 541.188875561023, 533.892490180599, 549.132405910349, 526.435000631565, 519.427987111436, 544.171198375594, 563.647640228821, 532.863638216806, 518.835696943993, 538.936256822527, 509.257266524007, 543.681103347478, 500.092547492073, 517.002481382848, 570.494912386318, 525.307200821174, 504.923501903382, 563.36428065493, 512.536973299007, 500.712227455432, 501.330607982865, 539.308526214464, 531.328587191051, 566.578566234526, 508.68993837389, 504.432452998306, 531.203427579627, 516.450767155902, 527.91653069679, 536.384465776944, 519.083260980723, 496.592560535932, 541.691635727158, 522.89410303853, 498.416876692951, 541.91124389656, 527.501362970124, 506.608736292766, 516.93743537557, 514.884613186708, 534.498288928034, 534.158682860421, 511.75679394193, 518.404946249099, 524.105602426263, 528.143027571955, 553.15790164475, 515.487339083979, 534.084417620333, 533.166131094295, 522.862956268722, 561.463081431223, 509.290061481048, 520.054295816876, 497.131513567937, 531.896110885813, 533.833060950433, 498.518342776458, 514.900494594498, 484.360959065073, 527.513473030214, 505.252014482637, 498.621719085062, 535.517312860859, 519.258993683244, 542.860922484028, 535.938436124611, 533.42385086761, 509.561682078728, 529.415357143457, 503.299994763353, 521.588996429987, 523.625259835868, 529.352062911857, 499.117648748256, 542.32645179983, 523.746442963494, 554.931965440806, 497.37016937116, 513.251558511398, 491.273805485704, 524.709195860113, 494.706038928995, 511.008985736618, 524.138893040517, 518.469220375351, 502.403187549215, 517.700100195443, 520.051751486674, 501.7565074465, 530.027751611385, 514.656420765939, 526.521086711321, 567.996037935785, 508.676636910608, 519.62616570378, 504.143189547223, 503.714122169378, 501.740401536008, 520.64330605335, 537.551804037987, 529.547472977068, 557.688808143826, 500.580167443797, 519.483755998346, 517.58657912527, 530.550699184301, 524.595568602227, 519.810271689034, 533.206007030942, 511.983348753009, 508.127402307605, 522.40507870225, 535.253878527948, 550.458640344648, 502.404075208324, 484.1650447005, 496.244059337969, 506.393825334976, 535.327646222802, 542.045951180156, 550.071736890956, 540.245931385225, 518.455405157364, 533.185557919426, 560.479018230173, 504.413787663389, 548.377571043964, 492.140033835077, 514.192694994555, 531.573595076269, 563.270584128822, 515.211921440108, 553.228243658874, 529.0961565546, 510.136271683539, 513.165470730837, 536.499367312998, 513.563491209073, 521.308794380942, 525.888756456187, 517.941249464864, 519.056518720406, 535.824515861281, 550.008754703505, 526.450311097953, 525.610463867445, 531.43829764301, 530.517460326138, 540.39373791763, 567.216081884492, 532.149104194767, 503.635726033607, 519.61406454634, 535.019516491526, 522.014445834226, 527.41262994378, 536.439395128871, 519.140150486194, 542.198419851636, 527.379730078044, 508.054332931396, 525.231756568597, 537.430900062576, 517.857247260573, 532.874615728877, 502.049561426979, 539.751100867453, 505.344323889838, 489.272801505044, 517.924411650231, 532.963503893148, 513.057395639977, 529.134192326137, 526.378114457561, 500.092717623877, 491.080950721571, 523.022355299304, 531.752417631924, 529.463531282209, 492.711553729513, 541.39448411842, 535.286436642255, 510.067042209499, 542.027294637696, 501.755594551022, 516.912996158434, 518.376173644054, 530.947759788172, 519.942614318842, 507.596934752302, 547.273423955531, 474.647103966239, 529.082381625589, 532.88869601147, 540.093379855365, 496.096922683784, 526.543496623627, 512.337440099008, 512.469244077149, 491.089395896454, 504.563366182456, 550.321863478545, 544.883307460718, 544.560940365943, 518.964451777281, 511.047104385818, 529.114899780266, 535.092753619424, 525.506175070102, 546.27720599702, 537.656290308132, 517.183327266479, 522.688719586354, 523.754297657473, 525.263304315981, 512.422387180297, 498.344718372144, 511.776453647982, 551.051341340641, 527.640417132504, 544.347042218075, 504.249033981158, 523.114932528217, 518.29221535059, 528.870504196415, 513.843536571377, 499.413977558163, 485.954376048696, 535.533599743951, 543.251056682732, 534.930433641315, 526.232397704527, 528.575573383561, 537.630155756601, 535.998623070723, 505.756607414699, 559.667939524688, 538.89090115999, 488.953769121284, 547.368999579627, 494.128514022914, 522.42865243252, 536.910688188501, 515.226999869009, 513.599215011446, 542.442300178892, 516.493825531203, 542.880113709886, 522.052444442267, 484.997669494954, 550.451952816248, 531.893812286146, 511.576992034261, 532.986702681414, 545.497313572917, 551.928301365822, 514.373344317335, 523.186207234725, 578.024514924599, 514.464391779589, 544.52448621691, 500.826141710544, 509.556403962479, 542.327198773927, 542.755600671412, 524.92833364969, 503.863240800161, 540.488314572658, 490.017607103426, 521.267125408504, 529.998207665835, 543.909863670846, 535.252275461092, 492.993599578504, 505.184322663984, 541.48136539772, 536.882237179896, 526.844744813072, 535.051796034838, 547.860183416714, 547.409840153776, 499.159334187871, 528.239947712114, 572.364081476085, 498.89902499462, 504.066710727916, 505.366754441473, 523.058160378246, 532.113579955189, 525.19555769768, 503.352047531635, 527.862731302765, 522.483187481762, 480.821946321853, 546.666552358362, 516.880219003704, 540.484776539259, 529.910010760818, 518.780084754475, 528.298986385871, 509.092076175859, 535.202926875071, 528.893131424884, 500.762779074171, 504.751572685764, 508.979610239753, 545.974165113042, 515.875991625659, 540.866169499514, 527.213806748608, 513.780611174613, 533.591505999377, 528.883651933835, 519.419742551969, 548.220878120266, 546.058981536289, 520.827059708629, 515.674862175505, 544.071168857565, 545.313574595102, 522.756825651569, 541.141833565659, 526.300185992598, 538.882230939344, 549.377103071771, 497.322872596861, 531.771877527149, 521.030752362964, 522.433464227304, 502.833464961077, 505.383569148165, 552.829085306886, 531.139979797822, 515.081116088157, 517.683188966413, 541.006830368127, 523.178103459245, 516.64381098992, 529.06677794516, 526.490464402518, 525.845522372988, 535.980716459814, 515.552880279386, 517.961051171944, 513.17065762356, 513.750088653955, 522.389788971539, 495.478848446505, 525.317403612109, 538.482994328141, 494.842861931779, 554.631192890692, 528.690776160807, 513.832509057739, 538.381539159609, 498.280967481464, 507.514429187393, 512.685837776054, 521.325190504882, 533.131621667865, 563.915109323543, 505.03900126525, 503.883800213337, 555.053635227678, 550.242526893984, 527.86214094988, 514.950189158301, 551.321844959395, 520.429033634148, 521.265844726958, 532.069198027464, 529.139334119242, 535.921010123638, 525.337139581123, 533.969195757405, 541.786360043229, 529.762200106306, 555.537567347004, 514.734106812103, 530.140201825948, 523.43213809307, 543.87985150726, 516.959867899988, 518.798007971325, 520.827440574619, 529.353141854383, 489.412508506121, 502.704772126416, 539.07839037631, 530.511071489194, 560.354789460864, 539.099679170914, 494.158512146156, 542.883658817603, 553.233256003689, 499.959401799648, 523.853310251784, 533.05778170493, 510.611171225679, 529.182945302737, 573.346929982245, 511.285587374585, 506.188984458265, 504.755939243117, 535.811548525537, 516.02728612166, 544.040336126314, 486.793814229334, 531.078523166262, 546.1971196061, 549.951011403331, 534.654719395915, 493.623779203741, 523.730812077985, 530.555547921568, 504.404490928733, 516.079604951884, 518.48143806781, 500.075939190077, 494.880286812845, 531.129160474971, 510.468305037848, 552.978451274473, 499.151381373395, 508.297421978683, 529.000186172261, 495.262350281798, 553.485835220378, 520.813379414194, 501.937750568694, 507.325622777052, 512.517567303854, 542.673646180762, 489.532915035461, 519.81404321815, 512.463428148783, 493.118963875411, 535.641986495258, 516.216543438423, 519.501133366687, 538.877048989986, 519.491223423465, 511.186391024013, 506.497759569055, 523.31939394956, 524.790319735108, 509.582292250482, 515.290460906766, 540.494420524636, 519.041076574733, 529.139515542356, 498.603835339167, 520.963605215161, 529.102890793359, 524.155876458181, 516.344133395225, 550.982226308015, 532.800201206938, 521.192493023288, 528.179051951131, 528.714290904907, 564.200115513639, 540.057250669801, 536.963974144405, 522.387832705596, 529.317183501515, 520.598781243018, 529.678379591229, 482.673519835143, 539.629765993136, 505.272608071542, 507.447568272138, 553.755076897077, 543.735804028028, 516.969227123644, 555.166782276071, 508.459885544796, 500.875611454684, 527.859945490813, 516.376591538778, 566.663248232896, 541.42398498117, 516.022078161261, 527.241172078679, 508.382940118376, 511.078247505418, 510.003124342162, 533.315856101957, 531.645835854095, 527.6566047093, 517.923634152767, 521.242319155334, 526.929751921758, 508.366732814434, 534.042187825906, 516.915165986986, 524.883764017059, 528.905460575338, 506.544338545321, 522.387254094001, 504.990755101755, 517.665625087606, 542.117280696818, 515.981082602531, 514.638202633862, 510.623664265256, 514.348440563862, 536.561359559415, 531.540082398488, 513.206918243022, 524.608332344277, 508.742566567972, 552.684132001071, 513.211179678901, 501.120966950839, 535.366194576025, 529.327890600402, 529.499971232144, 519.083818740282, 524.157590870155, 516.176304822514, 540.687888064221, 532.434022761865, 524.387402175199, 538.589537296935, 519.583956511318, 518.970857951053, 527.849889096208, 534.505435379662, 537.998258411525, 527.945489738961, 509.120042635168, 513.807168332904, 487.145438878382, 550.320497675035, 524.770902551969, 531.060919844, 534.720789275767, 502.288634740994, 544.283155939004, 507.671144763757, 497.655423893304, 547.190758271088, 566.353883984145, 532.151186003674, 557.612505320165, 500.695031847764, 510.82427758498, 494.982708578744, 555.728233552883, 496.60283436162, 520.889944976073, 507.49907752561, 536.571474964915, 523.438629349711, 507.707560413444, 524.003043548701, 504.493372518474, 534.046983621167, 509.694974603357, 510.258961306404, 536.327072485512, 542.68301118877, 553.154708575286, 530.282956910569, 525.014089217647, 512.606137342134, 547.486483118967, 499.245875104976, 504.011043518725, 492.593289630577, 561.933576535109, 493.437602906232, 533.922393683158, 515.943936332328, 525.573162571504, 512.388041365212, 545.76339818324, 535.269997958818, 544.406557143721, 539.91498385561, 528.961124098426, 516.639220086336, 526.190356551309, 514.921773701012, 508.409312368619, 517.498767976923, 539.628765620967, 543.640058965538, 486.39815589163, 504.132841612002, 507.221953928697, 514.311434365042, 515.781593474275, 533.722217555547, 510.842017265821, 518.232096590004, 519.502247500102, 529.071986156162, 511.788976738415, 507.699472489392, 533.168960635687, 531.923144013645, 542.929587140151, 528.934963205131, 541.245739178829, 501.32021394342, 522.659253094864, 520.873188121732, 514.190133450209, 523.222017613761, 522.300566064017, 544.265639144317, 546.700027042837, 506.703848567036, 496.592796870979, 511.58861289115, 545.95473099713, 504.768480376037, 542.975072209608, 528.454618848802, 526.726306366307, 509.285863541926, 524.680174293626, 524.921776364542, 504.296831577799, 507.658135995825, 520.166983200531, 507.902362476158, 475.286397048699, 536.527861342696, 488.274082238647, 535.850972930684, 530.037373382076, 536.268998264891, 508.191655070687, 505.702375625751, 531.622181595009, 529.142131524058, 545.90357916825, 492.211629052166, 526.290855627392, 531.170900221828, 538.345327468807, 494.016494084239, 520.019988674611, 501.854717012932, 533.135897469096, 513.752292145521, 496.833028555791, 531.610986578556, 545.803748302963, 509.95350754897, 521.987499976434, 540.731449445266, 546.718635074603, 506.474902163607, 550.652882406213, 524.110191620974, 506.90219639223, 520.687802095112, 520.557298298418, 498.454842023276, 517.75021647047, 510.576782065166, 563.636152537358, 514.707258229786, 519.471645738368, 539.753063409627, 497.725140700677, 541.703544399802, 501.916530462715, 522.876410141207, 513.987441992557, 541.390064823563, 509.403828586475, 533.672269346292, 530.887950386787, 521.318260776567, 509.698378723626, 501.847856892281, 484.35952032782, 534.832900371733, 543.106178948048, 514.517458819451, 510.864053126248, 507.43469635584, 540.651802936146, 516.192124927759, 532.465018930388, 505.687146910691, 542.985696772266, 502.573805253905, 531.527244077091, 531.987185138892, 500.591204800223, 530.174379537632, 504.623277615185, 539.897927384201, 545.898737741966, 529.259653796091, 533.27761266214, 523.512072932034, 504.140200866062, 516.77994962221, 534.606429020972, 515.667103778094, 515.284561625021, 519.521641188435, 525.11989633154, 518.14381725495, 523.509215528411, 527.989316629104, 500.378458466744, 493.607306808712, 523.055276836388, 519.880200937336, 513.486680308849, 517.245120478023, 498.469269007442, 509.857725391571, 511.514271096552, 513.062195051565, 505.014574038073, 501.740669502694, 523.700146247249, 531.321145032875, 529.030151425133, 526.483817185796, 510.17861352685, 520.657067866847, 496.113971962219, 498.203656180411, 528.439492372646, 518.793041429657, 504.14743892421, 523.126615831725, 523.843926638915, 541.041770082269, 524.830235719439, 530.061358165363, 522.179278802314, 490.816371523469, 536.228282302838, 541.56116502045, 543.820996680435, 525.252977304271, 535.144498039655, 541.368938241108, 523.076002170555, 540.407117301525, 501.851130535813, 524.717072113112, 542.15540606823, 535.518943254283, 540.989368317298, 497.323966451066, 548.145264985636, 501.810610439628, 530.381959550879, 500.435619280624, 537.904492974128, 524.068821118463, 527.413800811006, 546.747518829502, 524.43744681537, 494.709151493902, 535.070792247201, 543.091549807295, 548.557928549311, 508.878648975414, 502.041022712272, 512.285547025812, 515.08778425882, 508.347501368334, 528.6035194741, 517.021842065898, 519.730897307874, 519.16062356131, 540.877277427156, 527.246093186434, 522.595215268475, 498.116130507173, 538.026798391029, 495.426506161243, 528.42728465901, 522.794178899715, 522.554845989122, 525.269050081295, 524.195260902718, 492.128439267642, 515.530981065953, 523.579005296787, 522.745962524601, 553.478713916153, 515.862408303761, 496.195825695385, 549.140760687783, 543.502925455917, 550.516469467009, 511.968352239769, 529.055474623065, 537.725353017189, 533.556996512386, 551.711435978318, 506.08380279431, 546.38036698079, 525.879314856718, 534.833772098591, 517.138079813216, 501.615723739332, 530.955950800383, 514.555770705414, 533.112153216249, 548.165001157093, 497.407743673277, 517.260326859923, 563.262397541649, 516.644210838139, 501.721833128094, 556.465582663884, 512.318987749886, 518.107225884535, 543.825474406887, 523.279369476229, 526.92583701352, 507.092695604277, 505.509407826427, 523.566656650185, 541.726621009357, 491.444578294041, 533.832693002889, 532.890504595685, 502.617377352637, 512.940618487848, 542.323893046969, 523.467675959894, 540.48972805143, 498.894155236072, 528.920657390014, 526.999591441602, 545.625676270301, 505.444187862343, 517.193235248756, 552.36026442941, 521.853645222407, 534.05270470483, 492.747840917375, 498.765704820764, 502.462154781472, 554.585334339424, 539.846279379, 508.94181088327, 548.546792818401, 507.39752251553, 520.253060017797, 519.540916389224, 547.859454158674, 539.648458057853, 519.598217149362, 511.879850356393, 525.59630879631, 499.574903604243, 533.610653709733, 528.143360709174, 526.344843174433, 525.396713365323, 498.627291671791, 512.49205412142, 552.712049270526, 542.592774356204, 572.048971595887, 527.13802751702, 511.637329077433, 522.688184923828, 506.76231279003, 548.314590937465, 533.609857901313, 515.406264656464, 526.962150202193, 531.723906091326, 544.906299971493, 537.191004220706, 548.125217508084, 515.637098820972, 542.747427827142, 548.676551953652, 537.685179488556, 523.166991466984, 528.715650051289, 535.260024260291, 519.374551294624, 526.071067194782, 535.813929942691, 557.091896333785, 515.239044791573, 537.142565604313, 555.14193775078, 558.678926585843, 540.880517215098, 519.614383016392, 523.298934878491, 488.234602377267, 544.690681533949, 523.445915452523, 519.193676630992, 551.805289362452, 508.239307494124, 518.392655431979, 524.951602342645, 516.939934797828, 531.900338259459, 512.490567980024, 540.048883401905, 521.949834292565, 485.557329708938, 503.86025764898, 518.828127867906, 534.346687023781, 518.015822072773, 508.188589842331, 509.77443304106, 496.524005121115, 514.247068317433, 543.107398512443, 509.163648450389, 502.482150068153, 526.68092168847, 516.828100775341, 547.478771193028, 502.050734840309, 544.151121540055, 538.654861231426, 527.843156741027, 540.23437160443, 503.78456679622, 478.831787667122, 534.072546513131, 527.335339515671, 538.749035567477, 533.875659470226, 512.019868033878, 492.210648342765, 528.4311262216, 521.40493158781, 511.957124635853, 529.567680621401, 539.492970255029, 512.45702588884, 516.54796474642, 491.713822025681, 514.310895984913, 517.123695695097, 550.380706333047, 530.287900340226, 501.889397392704, 492.851381400307, 507.85078465231, 518.235114323967, 532.677257831569, 524.49494184493, 490.369339084516, 505.714081286086, 511.025671445832, 522.758965538767, 535.83721793863, 527.083201378552, 532.481579326046, 563.979827846841, 523.107787220727, 537.725106635431, 522.799983419356, 491.9022200591, 522.414989466438, 530.47317596576, 524.151273306833, 500.897651897643, 546.591615385378, 535.767069464102, 534.254640434537, 520.31560590829, 523.892112709185, 508.345944675668, 526.836974235033, 533.399711926797, 518.7287168368, 512.172349777816, 520.856395410908, 541.86038866753, 491.129019057052, 554.5032465076, 548.835969813205, 499.694119494853, 532.289022186608, 538.905311389129, 515.807414908387, 526.667554667578, 525.169441274831, 504.948589097979, 521.673600969104, 488.85264782903, 534.095122546539, 518.758147045711, 503.464889534213, 529.656944922261, 504.514423675699, 536.075975925301, 539.028997465602, 547.888662719133, 485.647129782854, 538.693735229821, 515.725982572644, 470.244713487864, 533.23187117561, 565.779234424886, 514.188220496749, 494.175881535441, 529.728574354017, 540.685834995702, 513.557111208308, 531.487817707742, 494.199810626173, 537.791027509431, 506.083269183262, 529.549317040927, 525.243538153152, 520.25637291373, 520.554157046019, 544.109722670849, 524.413805739395, 495.451446460877, 517.117230456299, 529.422305742426, 533.698643939855, 535.066429685008, 471.589420649924, 509.301232155037, 537.852816673562, 495.106515158357, 539.883749040013, 527.807964271672, 532.479951118306, 515.093590872926, 529.898792888918, 539.880912364648, 511.332924778001, 517.021954206974, 548.012471542634, 545.649075489127, 513.591006064291, 529.839542701233, 547.936220552092, 481.569568576427, 500.3701019765, 539.486791475495, 507.134527860213, 514.957531711569, 508.130268312317, 516.548546134597, 533.70865071881, 502.828922975912, 519.449680841267, 537.830636027427, 522.366946334474, 500.150840790254, 542.980323068873, 512.568952268007, 555.226769692568, 502.888127501513, 515.278876864182, 520.314994628984, 501.086463483281, 540.966742121459, 534.076512314485, 544.189329340641, 529.945125423295, 524.35092829478, 529.727348736162, 514.274095873118, 557.585872321423, 503.416193800541, 496.701132678808, 504.09150951546, 541.66386894414, 503.259215704657, 531.509747826736, 544.971717359822, 535.412637524466, 500.623858572726, 527.597909761985, 525.51626751847, 534.318477321341, 516.54680615212, 517.665920711706, 523.786144455672, 524.760839514658, 521.22896642711, 542.740884047189, 545.338654784958, 517.143517516447, 516.460924782715, 509.569642583344, 517.557839399467, 526.075807634306, 524.474356703898, 522.031165739124, 501.13313480368, 533.996158855313, 540.609217403817, 514.684599685049, 527.801981227515, 508.767863320613, 505.082762865697, 532.060378071007, 498.559689807361, 557.668721889917, 511.289108007805, 516.693498372139, 511.481615584542, 509.427529779472, 532.011348015031, 544.653993203771, 524.385754294186, 554.510705053546, 551.833927332701, 537.417652995548, 508.523000554454, 501.460008823826, 539.578238738917, 528.736343974299, 561.232901740994, 519.595957012431, 514.563662486132, 514.890518801731, 527.89856444548, 504.559271235756, 532.26193188156, 519.666480211829, 512.605719824515, 538.930843058997, 522.71574176991, 500.534878229791, 508.801940479291, 501.673328618726, 501.854378325209, 502.727582496763, 547.010889153517, 492.129752282858, 514.852109381646, 547.507025454028, 517.570923141007, 512.333551316804, 491.310199995405, 528.101624378489, 511.901357757803, 524.875558787072, 502.99326769798, 518.304647498912, 516.097193575499, 523.62397124476, 507.636495342324, 541.4663235028, 514.2893935177, 548.40080934599, 520.25685759665, 519.342842715836, 549.622144905046, 515.845615827211, 529.551361223195, 522.326071279213, 500.055663984297, 514.376610072955, 504.966906948634, 525.253986095054, 539.885341611683, 516.2908786954, 508.311249453884, 507.866358702229, 541.257246757726, 534.722936884131, 523.889630614433, 490.845035765756, 501.714914244396, 541.826438068532, 547.681666973976, 532.586155877887, 557.63220628327, 530.69225188588, 508.437502896706, 491.276731430939, 535.520857808794, 507.008669728157, 560.825308896676, 525.753301225017, 508.552258460288, 527.459314913547, 529.603207601519, 531.467015302794, 535.965165120725, 518.109340882772, 514.53437028819, 504.397286298166, 560.365246025543, 503.797682609744, 537.179097467844, 494.407797945202, 516.897426141883, 483.946311449632, 533.23704212767, 533.436419004157, 512.598405029952, 526.993672261815, 504.096693554857, 502.570588114033, 513.484300118614, 517.75545809633, 523.486220296666, 516.24730780088, 523.104788489817, 522.524698876251, 518.921555585735, 500.800213929038, 500.931219552419, 518.776369349862, 495.642544905349, 531.061736603718, 529.417068226983, 537.115076946781, 503.278586968624, 516.1469905731, 559.139846982112, 528.322309342603, 528.178868054212, 504.780542479413, 542.224691811854, 523.168978976983, 507.504066408767, 530.266254580693, 507.103866512215, 522.405667854698, 502.872627088897, 494.706844723759, 517.352761392601, 512.335043839594, 534.146451665914, 531.724510352177, 512.981756199636, 521.306641002926, 523.249827436414, 541.628045681887, 520.6461703882, 504.900189487782, 507.90389013331, 554.888842628407, 532.944718410899, 504.439357821874, 541.899470909962, 525.828518327289, 568.444712971548, 537.211766465966, 531.880156588654, 536.64515314634, 533.108818162685, 530.796734067309, 505.100521136546, 494.479827834502, 519.863532189967, 522.37911126439, 541.171230142116, 516.696991452369, 497.817307816622, 514.198478473156, 518.44978959031, 532.872148677315, 514.517494088032, 518.892752984988, 529.386457475083, 513.328499349839, 509.786608602418, 522.875525959487, 517.223386565231, 502.054702463793, 536.03408268947, 526.134435717249, 531.81508393978, 518.26864794506, 555.172237442505, 536.553930924495, 539.061251158923, 506.360510088977, 499.119290898661, 515.394414725135, 536.965725995896, 536.998597494885, 516.197795355927, 549.634327825921, 529.874945779585, 505.01098268503, 522.827969970239, 536.412523162004, 534.009350096148, 529.095253175184, 517.018722943376, 496.548471914199, 497.519372098785, 493.34498256279, 504.016757739219, 512.723780264526, 515.607721154892, 549.607571215798, 520.01619426267, 494.113829447619, 539.071867316853, 542.793114937172, 501.352804260857, 545.273105870884, 509.381064162482, 529.794581656701, 513.795422214603, 529.110845520044, 521.874993097283, 540.280562235288, 523.883937909261, 512.705693422487, 530.469384966261, 495.966752136354, 545.114830202567, 524.380555018474, 537.872282825954, 546.761069654949, 527.223738655091, 544.542480702001, 533.378230243223, 546.650610438709, 522.016012892984, 518.73890649508, 515.397304717827, 515.80637404517, 547.726638846889, 517.179421635098, 536.512288291475, 527.931035134539, 515.890821788803, 522.814157450878, 544.573548945365, 527.989296702754, 527.932150807721, 534.675490033889, 536.419706827132, 495.492370168579, 496.339720327449, 525.491838241137, 510.535702105694, 532.383733014197, 516.728893202077, 516.283432344956, 551.44367982041, 543.253167989644, 533.791034396475, 517.572846225248, 519.019403199012, 549.752055587882, 519.012027400893, 531.060101194716, 501.605599071744, 537.038499690587, 504.667189721155, 513.473842063007, 551.363772153336, 509.299560589289, 544.706067057967, 522.246965293106, 515.322116515901, 530.114360666899, 509.402727328128, 524.730959435231, 516.823553578818, 530.276305328822, 503.524758923183, 518.34020249885, 541.933959418229, 513.853264531913, 502.576790042442, 538.710512967536, 496.406180178314, 527.667744387025, 523.390518582169, 505.191460825786, 495.676234509307, 523.750895948852, 558.405435519778, 521.016506509807, 514.462284360815, 510.870981751976, 532.531504119355, 542.684740188067, 525.978255212069, 520.033627811456, 522.405557493445, 531.006766854224, 567.967765531869, 493.983527801731, 515.253155879549, 523.18219776732, 522.681227164972, 515.6851696353, 512.045962105711, 504.450176211154, 528.131370294954, 531.029890418318, 507.813732282431, 496.004295961209, 524.316688693059, 558.325928620555, 525.612573465819, 522.37500555289, 520.836378464384, 520.06260142483, 501.572737580644, 506.148972824435, 532.528480536135, 515.18833863115, 512.903859596887, 529.136731986202, 519.223902970262, 499.772017527659, 520.871596636412, 536.29970230307, 545.469378081094, 537.618715081042, 529.557606233254, 525.259684847431, 543.644661228596, 532.656131139071, 481.855844480755, 504.76586481232, 497.543830041996, 516.605259138723, 533.911465709431, 529.005946111428, 521.158791617847, 522.552064243225, 529.247870972317, 517.439125114151, 517.574774585762, 499.166020419079, 538.430775512469, 526.453118292184, 564.188125542695, 529.843930047918, 529.497074926701, 523.365161563664, 516.657487958536, 512.738874403778, 510.137427024045, 535.314534051879, 518.882322136057, 485.110327192945, 503.098245760025, 511.679092205041, 515.863302823019, 528.776539493245, 532.787470943615, 520.812748563151, 528.654767940105, 531.459843355585, 511.609644242226, 522.451315088178, 526.995709680616, 514.210808818328, 521.788737853377, 537.558060098855, 548.379239574503, 535.562954048, 527.725107009963, 538.160217345144, 521.677627446365, 538.638438529187, 526.311879312461, 537.309226814783, 523.415641161781, 503.794735247314, 475.60081299125, 547.237625337178, 550.222324140963, 513.837002564448, 521.374621203762, 502.133605503575, 512.688708937035, 491.897982481472, 510.594771470855, 518.388671031327, 511.94198506761, 530.290271967404, 527.587664889033, 524.290221968905, 471.132412282216, 504.90569273266, 507.342924014733, 509.262408226432, 518.388835062323, 524.704623443664, 540.644008407578, 520.023140465564, 521.108367079038, 500.352015176087, 536.357447864498, 533.014637867101, 512.615293702648, 507.648538990333, 506.32523377033, 540.866631799437, 511.001445066662, 524.796169013315, 548.577544604424, 527.661080815832, 549.581075474308, 499.24339219418, 531.458942978844, 500.816296564953, 500.480332237508, 523.865475436283, 526.928056034786, 557.415813421617, 517.926516176597, 505.741817948826, 547.871385448843, 527.573670768066, 554.888715375247, 470.489240195698, 526.327553040911, 539.750225010116, 494.791626510759, 507.311324162013, 511.615589207245, 501.049018591422, 547.816641517817, 539.203621129125, 516.297413576369, 512.013590261597, 522.747844617725, 552.257631412482, 520.82070597552, 509.686728708435, 517.283239236548, 526.639048649132, 501.011629756018, 515.63442489893, 517.69621278969, 546.223976357338, 515.470524646725, 510.185876263976, 505.354788365378, 497.449208401648, 561.663841164798, 513.307848349567, 550.391750975126, 522.015222518079, 525.831312626125, 521.261051260141, 516.841411668016, 536.704104318243, 525.931648476717, 539.029439869951, 513.90734317067, 515.923097746461, 532.200698525207, 514.359941865307, 526.521729632116, 539.02146562532, 534.033351697116, 540.637061960188, 522.926325542004, 535.598551961554, 527.29657424884, 528.065507100758, 526.352540926992, 527.076584116464, 546.172681053067, 521.149262253911, 544.485481145629, 515.779157198936, 545.322881709397, 525.482898128066, 538.92853865105, 543.112763103042, 510.136671166409, 510.539808427007, 522.132415277635, 524.800423041227, 531.784238001745, 519.435189350639, 528.692455942377, 529.871799465224, 506.199950749025, 540.940485710408, 535.088504266426, 537.781071866874, 527.667976461681, 530.977724041195, 530.404594742016, 532.972908328541, 533.969096265384, 538.063716226981, 520.27033583566, 526.414099020526, 521.92654675259, 520.776447272595, 529.563103966157, 542.675789296135, 514.410077875003, 508.227690014773, 519.512939611806, 525.50310264775, 542.117435288493, 556.597158113334, 523.200647016466, 522.575196683911, 527.704159920162, 495.04528628181, 503.461866776277, 530.091623282496, 549.840545296692, 517.091377908471, 514.832127599299, 501.108696273869, 527.797221502442, 528.872019378083, 521.244364705442, 537.164980882161, 515.95761250483, 497.092625405661, 511.14355318015, 506.658598541108, 506.582335602795, 515.072505337118, 494.499630158026, 504.177005957449, 529.215529220657, 505.565037989916, 530.742103768547, 524.90210797708, 537.491878112994, 523.533610867427, 540.733123520575, 521.644995195949, 519.964632676155, 520.200236119697, 528.132135915406, 529.0657405632, 528.349471937834, 506.448783793552, 515.385295819318, 542.578897283425, 524.003043134037, 514.859291753528, 509.513278370587, 529.906596631564, 522.528240323613, 524.075921005655, 553.264493584439, 532.278031936408, 513.613542040696, 504.902061085448, 524.667837119031, 512.634001771909, 520.110165935842, 517.343427640822, 514.810519293034, 516.595654819393, 539.07102087183, 491.941662999262, 544.57679238666, 540.207162998999, 529.169902301856, 510.260107792269, 526.362091936509, 517.456254389915, 516.467836521754, 516.366407169686, 530.94093587764, 506.84377631041, 541.131139097658, 559.612779621478, 509.653627092733, 517.377403553227, 531.885181769503, 518.377977181998, 538.76571445494, 524.357780326117, 547.243476500973, 509.767936384272, 532.561142419107, 549.216913772436, 498.860829245072, 524.317330365541, 526.344548488413, 525.30318905326, 527.16195688468, 525.639128869505, 520.119540254747, 501.645397476002, 517.422889813725, 531.596925774474, 521.429284517556, 505.943252567467, 528.20129287545, 499.552414528931, 525.872994960211, 533.072139909513, 511.432425609565, 536.593619312442, 514.75411511711, 521.046167192606, 526.133124651408, 529.151576797862, 478.3457532258, 507.9831591666, 500.622500790946, 541.202707034466, 532.517197260291, 516.298092470284, 502.051884551225, 516.939195662439, 535.502020249, 523.317121368107, 516.868485067095, 525.223448221907, 510.413025902098, 555.162308543386, 505.541163029389, 528.68656999008, 506.594105742986, 551.512516510077, 553.208355307219, 506.546817721131, 526.040502496429, 500.425793190806, 507.271484045823, 525.027089661763, 551.22886235424, 545.545441588506, 526.208428196651, 529.38547720609, 523.019015493512, 521.721589089007, 511.272395378695, 524.188717146816, 492.05140691653, 495.570925824911, 539.685626697943, 525.111091073398, 552.169814624595, 541.527701766446, 579.004617962807, 501.267844858486, 518.048903621405, 506.253711574919, 518.456556886613, 575.122550517682, 521.731734652769, 484.515396683172, 505.845961821856, 534.791417551471, 517.465773511911, 544.551599806068, 521.160672356912, 548.347823494487, 539.217571058597, 529.506415289727, 529.319856536822, 538.895646397606, 550.478605291371, 513.782119481604, 516.749989335297, 519.513014374407, 530.630898547099, 530.134790385405, 494.585851781869, 511.400271056346, 539.653906429036, 516.338661932625, 518.146507124827, 520.158007157905, 504.318574367352, 523.501716501437, 543.136776743433, 510.751512231768, 502.155029320452, 519.182043900949, 514.877181035839, 534.005923833002, 520.081751176545, 516.064863513954, 535.83669067659, 503.247534234187, 534.212749086101, 551.155106071646, 500.695013349713, 516.539115759033, 527.42656087315, 518.786190517826, 499.020720956611, 542.551744276431, 501.87092158777, 520.657952695389, 552.884264135437, 516.204337324196, 514.277245178854, 563.770537522529, 545.255429694119, 514.189386097091, 533.125827695523, 522.91765421003, 510.990310043476, 498.554633226775, 522.947692219986, 519.036069820834, 488.780705144757, 517.6532433053, 527.995883336097, 519.665308757861, 523.077107217923, 538.565715492492, 513.49365747986, 532.743886415809, 495.571553279898, 515.731433917984, 542.129271930201, 505.807207091362, 503.943247492676, 545.359455745288, 521.678756734972, 500.064932367335, 539.373748859099, 556.472141867886, 528.850958670586, 520.166495802752, 505.939887492966, 545.633880734742, 504.392804452229, 552.60851795811, 524.921062651078, 520.027326189961, 532.911520426831, 501.562775711256, 511.875983172648, 518.891231872758, 566.342358807508, 487.969740750387, 527.583623622888, 536.675234905135, 549.092433895304, 515.524098539616, 535.806771734035, 522.568983779558, 503.466259560939, 501.744042461018, 503.467847980763, 521.150174609439, 515.916242592818, 524.785642549646, 543.249005615535, 524.512142628819, 494.680167556217, 549.170261327568, 512.569065192792, 542.371225322692, 509.439046587861, 534.636205417238, 522.220381955971, 518.698379090752, 540.741179574842, 522.760547221116, 544.697156017172, 540.634311382252, 521.902721909439, 532.621914506935, 528.236975672287, 537.213865306505, 515.51786863291, 501.193736367181, 491.983671280001, 517.20556122146, 491.313740173056, 533.913954218832, 539.406871958965, 521.370245207381, 538.631406003585, 516.922619243633, 478.598409670369, 538.641600934925, 513.110432136579, 531.235737082238, 526.578686042413, 541.103373721984, 522.120331124713, 525.207820320741, 555.132167782136, 528.275024224812, 522.733331935459, 519.843788380522, 539.139362500153, 551.149481675541, 513.028954057423, 509.958030012299, 545.926249591566, 522.574696555728, 499.515577934596, 533.403219829025, 514.618845408651, 531.146594066826, 520.69939385924, 530.350547662717, 538.316351669215, 516.726205653977, 528.375189883215, 537.907207784366, 519.726698272263, 519.19164803208, 539.916517653213, 513.86598279939, 513.662650879714, 528.48956464787, 528.731988375392, 523.079267875563, 520.929047319432, 513.816907418272, 485.41866805621, 521.408069544601, 517.736670869603, 493.098553668294, 534.051270889437, 521.991881848557, 520.553259453343, 520.648225617244, 524.618455955274, 501.082964762191, 514.131722910788, 530.08094951004, 514.922980574605, 503.51672325106, 512.426120194798, 541.005700522459, 527.224952326146, 520.197732686857, 529.526504277431, 486.873939944574, 504.057810291417, 481.924263657435, 515.851081236622, 517.814075857056, 508.027431038984, 515.045643501035, 524.927433282413, 518.432544968318, 531.408630492478, 499.400236519261, 516.351823006187, 527.088360583011, 516.360855868876, 510.150683497996, 524.181296028133, 535.032858216439, 534.611264704799, 526.053501864261, 527.539816324073, 545.48103307318, 536.79208711194, 534.890147624256, 543.202270584636, 552.2699187251, 483.712161807106, 506.808838330499, 537.023712102438, 519.604467025587, 541.867623112511, 519.502097417509, 539.678189476817, 540.984128166015, 521.304849698535, 524.969726429332, 503.844920559302, 531.940415614416, 535.484488326541, 494.707769129908, 498.942993168628, 519.828274874615, 528.260167294792, 533.506350082825, 515.350977699855, 520.14209624591, 539.843992658316, 532.583364323124, 538.795611036992, 547.747206658502, 520.445341666008, 537.058297464268, 525.695278008004, 525.165295575262, 518.270610341183, 507.993366302277, 510.384846336863, 486.028515145392, 553.723445566861, 535.242267330127, 524.003784968785, 523.330916250628, 548.715373980629, 523.014033584405, 523.859215920736, 529.237771965343, 502.560451931485, 545.470963977244, 522.753580680007, 547.179118985843, 540.839276790319, 534.840606022436, 536.93377240761, 534.063966509493, 533.463074260508, 529.143424245452, 555.597904535593, 533.339737963454, 512.356189715845, 540.217122605938, 516.516141694712, 526.097150356371, 506.647915445317, 504.880377894078, 521.667611617332, 533.95193293177, 529.102971759338, 501.972554937136, 495.220646118397, 520.824684816264, 520.708737325226, 518.359856326042, 533.553270865035, 530.422367203662, 501.940868166869, 520.679606657523, 502.454126387819, 542.420164365972, 506.886936988183, 496.209633309198, 515.629502309455, 506.711157131679, 516.942198109424, 514.425964192736, 514.361657402026, 496.18103215079, 546.670195434044, 539.270690153683, 523.500356366914, 512.88689398443, 537.534998067582, 534.00394493667, 527.464039792821, 503.098892505586, 553.108557104315, 533.300570279562, 531.009148742701, 538.945306782335, 508.255776225782, 541.197894195431, 502.863692278592, 531.721920693495, 512.383617738761, 520.529152297285, 509.616076949795, 537.207566383031, 516.120060669862, 519.231052773187, 516.467886477309, 505.883091410081, 535.534734526908, 550.673837086828, 544.086624245301, 509.677525576803, 537.48245053053, 532.792810419325, 525.64096833237, 520.553715062454, 510.370782176978, 530.565203926854, 518.859289225677, 515.196364229431, 541.03948167188, 537.098027045384, 496.449143539005, 497.117783455751, 540.902469451465, 535.802704760436, 510.73983244279, 509.278875380571, 500.770666392634, 518.698679715969, 527.261726832939, 517.442434748611, 510.932925153708, 509.435385127968, 556.50600741643, 524.05710746861, 554.105626284577, 550.229438880211, 562.008188967457, 535.892785733933, 514.245443351665, 529.892155927632, 518.262358991235, 546.462013063763, 530.357103126394, 557.123476141799, 511.820303490845, 522.795034876717, 517.465538273219, 521.229161517053, 507.39860016592, 552.974981107875, 541.142515829692, 554.459940789883, 502.35003379142, 536.459391173754, 508.110351371574, 559.360776469267, 553.230523557334, 555.61057894164, 560.117912548014, 535.183956014883, 525.522406277688, 476.705710129597, 499.912400813121, 552.569953224787, 523.608443237371, 529.230528614616, 513.796260300197, 560.54957705751, 540.180851282098, 520.624532065313, 501.064710255823, 518.433462080954, 521.900985242852, 528.612211502523, 549.848420419947, 512.032415929258, 509.775286488325, 537.795359445398, 556.016460186573, 531.685954765233, 534.128972036749, 500.478713311568, 516.260451787357, 550.818333614501, 533.652732648173, 521.792813601761, 534.91528276578, 517.980134790015, 537.780784859043, 487.910707940278, 544.838000996932, 527.119349212068, 508.707569610041, 534.778319303191, 549.369516551802, 510.837118745859, 533.597758699744, 546.187329400835, 511.911480107926, 493.834771620524, 536.423057617191, 544.812703398033, 507.104369159009, 534.102686601526, 514.176081306927, 541.529216845392, 489.417976470481, 519.720649637376, 517.326482261138, 522.532379166625, 527.917891543235, 519.544699406897, 530.210848993496, 519.025956726364, 543.347335128853, 495.517033335997, 511.240336529259, 530.235931212084, 530.625943662437, 533.938547834004, 528.281604936472, 532.473301222865, 524.6303993255, 534.649150910533, 561.396821465694, 562.727390091174, 562.378769188927, 498.301628437778, 533.276349562162, 513.834807470148, 551.706636474162, 506.747995882567, 531.605531960499, 570.315064829138, 509.739021759301, 522.955093814629, 505.735965901608, 511.962695723967, 492.644481777245, 518.425341480324, 517.780014426607, 536.610179559504, 517.770178080956, 508.863458211582, 493.419393514879, 541.178641175279, 507.487113956511, 547.455366473333, 550.13938828079, 498.951932337316, 551.497628565585, 503.795201196307, 545.643828074894, 525.808554486412, 518.814086205025, 527.870132151913, 499.678663879363, 537.503644411572, 528.841260823512, 516.174325885964, 464.059743606781, 532.748165618564, 543.466082148965, 497.709091220959, 491.145748737671, 510.195769277628, 514.296739856887, 529.419880525378, 514.107074591092, 507.384394542414, 490.625544951914, 502.189528560931, 518.622044748149, 552.525519761608, 499.485468417791, 535.587279886775, 509.135992447965, 536.039974679711, 523.623000189439, 518.716563378099, 498.814043073956, 508.255249640634, 533.093371562581, 503.384431983254, 548.735755908163, 515.513261098633, 530.000936256726, 504.285586167293, 505.35699322837, 524.39238513426, 527.761264116495, 536.579989851197, 494.570020015876, 498.928748984842, 553.449748633625, 522.41974639125, 520.87878893697, 526.202705487388, 531.040608454903, 533.635323024611, 517.480614458419, 547.626488390144, 522.004784080038, 510.142028147522, 523.128725792261, 547.248440020239, 519.354225964462, 526.961849261272, 508.099373012685, 542.721087021245, 550.645794183483, 515.153742174276, 551.164399319695, 510.122603464994, 538.623468341341, 503.095879568762, 515.905200984335, 540.28869824427, 522.438164620002, 543.092208843528, 527.044320752081, 521.293220302233, 496.638304268189, 523.151411908598, 515.647880098077, 518.876428934085, 518.403193464948, 538.028751876335, 526.17032989587, 521.416866349618, 510.552334706186, 518.302354528145, 529.308502088399, 553.741544265381, 522.6661800221, 538.303885513093, 514.664372022503, 536.639762279081, 537.07218052081, 550.068619303769, 479.312922001482, 518.825692640257, 534.575360320142, 503.075024657782, 522.83293808222, 517.005045595375, 530.980237717818, 521.373265952499, 508.058333617219, 513.591204942417, 520.576869418183, 555.846715938442, 522.168673145768, 536.464929957801, 507.844843212878, 533.762674851676, 544.085270041873, 529.639347208663, 519.26825300487, 498.658965966566, 551.997524481072, 507.14873125726, 493.278741634717, 548.49513945151, 538.470551532724, 540.414235934308, 514.664915440261, 503.309431529614, 555.624475303518, 497.31975366479, 517.741741678248, 521.630888523631, 491.335103624423, 538.354218947359, 530.011086581781, 527.128355764379, 508.350915220751, 524.379507092918, 527.800687567298, 498.637659867847, 543.414219785136, 519.056636611767, 537.335297019875, 543.967445233857, 542.783557939478, 508.376380891782, 538.054664179142, 518.449794461349, 530.809381453191, 549.632461412239, 522.076287334089, 549.602602733715, 477.447414264617, 533.714066805152, 542.724589782226, 525.959487901928, 527.838097054499, 545.755374843975, 504.626950139658, 518.224522934674, 536.89266870996, 498.72219285519, 536.276960449309, 535.239785473607, 510.946633386728, 521.18335705219, 538.666277381579, 525.384551659131, 523.302325297889, 543.448316370685, 506.855787899788, 538.089691959123, 507.38411556371, 527.860480080003, 520.37048961822, 519.093867344425, 500.06484096324, 498.849968717284, 534.809403769095, 488.832504414446, 524.297355486808, 514.838069049311, 547.522389531337, 545.908629674686, 499.8222296573, 525.567029090914, 536.750737696143, 556.764921379188, 526.593910783909, 557.830098449698, 511.039744640606, 526.469537180951, 559.467523169796, 520.706462815891, 497.879356207371, 540.47602019046, 524.775280536733, 529.777581624302, 547.354927345748, 520.130345897742, 506.216893432054, 510.20769871501, 542.76093764526, 516.09415781387, 519.718547167634, 514.505184785391, 532.044238928579, 535.382165103062, 543.811634537004, 558.928071362895, 535.37377051547, 528.708772690758, 508.244444774755, 533.060721174428, 527.688745852775, 547.00968540511, 521.354372540792, 527.464830512633, 510.967639721912, 504.72556729158, 530.461028548311, 476.961020961627, 525.404280602419, 525.707589399846, 513.871041093589, 497.102546442389, 486.235465435397, 497.443178330157, 507.936932270556, 534.07222483048, 536.000543023163, 514.120388598153, 520.234476214391, 505.253404331755, 488.312980244338, 536.77936833079, 530.897679654902, 528.661483870801, 549.497428774621, 528.992509529639, 516.82244980784, 514.347239966916, 484.404309485906, 487.55594931581, 552.283002083811, 508.22063436329, 532.194973265646, 533.442000770698, 534.185785542336, 499.575235743962, 522.565043803499, 498.835406832408, 534.299605328571, 527.352091780267, 534.033249816259, 501.737709965584, 556.370707981155, 495.653148966823, 523.118389933989, 496.165076260909, 507.983609481512, 509.939733309868, 488.060229374064, 513.285811369745, 516.556600904229, 525.698888661046, 546.319296910804, 517.727287403212, 522.753053812574, 525.166999103706, 520.218291249572, 532.417998549206, 548.775773083968, 501.792735187055, 523.026228722043, 530.491339119042, 534.472167893433, 536.616016239319, 499.835489181924, 546.165241590641, 502.28721324754, 506.594303130752, 497.239697487669, 523.58255558697, 512.975723327847, 550.46416055167, 505.906035587878, 519.7494788324, 504.629781417955, 534.271417834624, 488.155175646899, 505.45644648951, 507.052406554254, 545.809452013238, 541.356039229583, 530.115182584327, 540.659368661847, 495.586069206455, 520.978455710647, 540.198989938666, 512.248179977648, 531.624571572685, 525.239226475944, 567.790547850284, 544.753374411419, 523.350578544482, 531.346176449946, 480.746054648384, 550.932080242785, 529.478616105713, 515.301446496289, 512.826626854203, 510.95523379827, 497.730219084956, 528.929924378805, 545.997985484639, 529.761403705068, 531.035734620432, 522.047833283642, 533.429187218275, 508.414269000108, 515.206246557784, 529.669944716051, 527.435013706, 552.624294887986, 506.463213951477, 521.510586021638, 520.983621532872, 515.393832801019, 510.994752449069, 510.992621621743, 531.77866549982, 524.717307303924, 511.289445456348, 492.654609739904, 510.41266844044, 530.774129459045, 507.662292470329, 507.46322332504, 544.409350438885, 504.381730063152, 524.724224794672, 523.455215145681, 527.840977578869, 500.512729391491, 522.539277741894, 552.983653272903, 524.173410443511, 505.549767083512, 529.692959397284, 529.291754785826, 533.505236183047, 518.633510347702, 511.801059066689, 533.298571302315, 537.496402897639, 502.159214998035, 551.531047344855, 511.658504104998, 515.328013688784, 544.896174642707, 558.857285438284, 551.747697160382, 520.297410422734, 516.845613692473, 520.116356227193, 514.747528688448, 500.802491262495, 495.849569987618, 535.514441995951, 528.063838740348, 518.550567098542, 517.051586302391, 500.903719383408, 509.068820300963, 540.830894042064, 546.127339345912, 516.717267182292, 492.996820780382, 505.974835693051, 516.325618885472, 505.954961567708, 514.372715163655, 477.937519576006, 524.033205185237, 514.182499095538, 518.724443295486, 492.581650583645, 511.754211035515, 509.03260084699, 513.578987561418, 544.058319348542, 546.353798962557, 510.048762846471, 504.563874672506, 517.022123063967, 501.245824009553, 504.979445877912, 505.131428410846, 537.256961938165, 514.766905200808, 493.793296714169, 521.389432185739, 523.47249227826, 518.97466755637, 504.431652313667, 523.961304168284, 521.293206420184, 536.348886154228, 506.826824278524, 513.491983836091, 522.067018640451, 541.537731706138, 508.527986936197, 518.681376937537, 529.113207541269, 574.887040070374, 516.810993103809, 506.05090007724, 528.357322328227, 528.927666990451, 504.798244588627, 534.257295903475, 498.289845043565, 505.84238520556, 512.556137629803, 513.649101599656, 536.533584330699, 506.721687229549, 505.195916537854, 529.461723581949, 526.943630815718, 507.985387054628, 484.158742752227, 521.792691651701, 493.223041797266, 535.15204141938, 529.372138112586, 541.340023545335, 512.200804128576, 505.481473593573, 516.995365950487, 524.437198474327, 505.790257004894, 524.43305357188, 542.131840585642, 523.383250355704, 508.216227928498, 514.327910146631, 519.977952528385, 516.695112336243, 503.075652852683, 545.036233422521, 544.643993669116, 506.969635360723, 502.753525812981, 497.009081574672, 506.105022274136, 514.740762246255, 478.069929944311, 545.605146549843, 540.837099189863, 495.643928927538, 527.921378264892, 510.481346906375, 494.097643726117, 511.905154118943, 503.617083495447, 561.026541153733, 509.200547183396, 486.44915021382, 522.338721187459, 539.575418631537, 510.801113755351, 531.980901231486, 502.345283856618, 544.268059181446, 527.839795590192, 532.276691144616, 543.610589611178, 499.919982504548, 550.807465944731, 508.65831065275, 514.86347036545, 535.387981654525, 528.834422434212, 516.653362141741, 514.719198724785, 523.555930652192, 519.761602896832, 500.925398886838, 527.985583938081, 500.541611928454, 524.520555772825, 543.192503269309, 524.56993761327, 504.633806974637, 532.971576656134, 517.574925077115, 550.229212664967, 484.949875489155, 543.017786048723, 537.580439145511, 549.727574795192, 524.520664633156, 515.580124127856, 517.052235050791, 531.909284389253, 522.631437159349, 527.120455492613, 503.8106786654, 526.790802562317, 539.626666596187, 523.190937371333, 530.641869716295, 528.668069347867, 544.745127358107, 499.53702671857, 527.554461302929, 531.82493027847, 545.831763938938, 531.420015924495, 523.730942607588, 515.492551618911, 493.390032939414, 529.03167520791, 531.394677554141, 514.799877070589, 527.422473431179, 511.634987004585, 530.035118034209, 500.30280516343, 529.301379163624, 517.616854053503, 507.17287577836, 520.326250202338, 546.146345359013, 502.659492809982, 531.302928709773, 524.428109529094, 532.033689383937, 535.389129717472, 529.755613566899, 536.953108217451, 516.928761531763, 526.095622514829, 523.298855183738, 523.525969912819, 529.832161100629, 503.957102996117, 498.934380468351, 533.003769365556, 506.852207334, 528.186089001395, 513.277683480982, 526.789567501944, 564.25509902599, 513.454396953395, 532.019970279328, 517.896871175129, 516.921809421552, 547.37500235424, 538.306776265881, 527.324030302648, 523.791665731591, 540.120177443098, 491.459978632501, 504.39827141708, 509.140344366796, 524.031262940098, 500.849902228546, 523.376745863476, 520.620593470308, 516.950811702122, 525.683072573036, 519.624526722646, 506.317480098358, 522.823789510429, 525.576701384165, 523.887772478765, 524.653737449064, 540.813333801587, 502.553098239826, 543.574672870461, 528.807799114645, 530.421521633128, 516.416895885318, 484.396446394803, 534.185907079527, 518.03108828959],[690.812169235068, 687.817664934083, 679.813718685934, 663.570348687013, 662.032925950262, 672.24280796289, 666.685130823365, 676.357625938918, 685.632953789529, 674.981282324876, 652.347991402984, 668.798575443345, 672.039269475614, 670.843095637064, 665.595470307078, 674.38428071202, 660.843919164674, 691.34628156359, 668.458180872737, 665.577414096319, 699.852297742883, 682.583448221301, 641.871154857633, 686.109782392323, 678.481445579239, 660.896331935287, 660.890631529518, 675.80722450625, 690.509623165777, 658.662046604989, 660.389753106994, 689.029619842099, 683.670386138883, 644.906726283519, 702.887681323522, 706.641035712359, 671.780398842998, 651.696094563477, 643.145942954863, 655.294973567065, 703.576497871226, 700.25632391001, 687.01564115283, 685.977166970022, 684.386343131652, 656.181044430269, 654.384751344476, 642.085094140208, 661.323829648861, 665.96137238868, 652.362758620408, 690.538541167946, 659.257355687128, 653.733226038877, 668.012672388782, 668.15670511096, 650.917408903406, 647.264629283175, 679.704776213377, 714.783915461962, 675.71681775795, 641.55730449585, 663.420464399491, 675.238867867257, 679.555524859807, 631.716215030908, 644.423310104959, 678.107137023061, 679.002778256837, 707.641229119749, 697.368968464057, 651.289326692436, 691.86180835183, 697.140616266214, 670.671837931833, 658.619689231436, 678.311781858387, 671.173913098413, 615.422273290492, 642.745371838534, 675.696627643939, 706.602532438996, 705.356971105471, 664.824526424057, 661.45228462769, 676.217024574587, 663.656085927218, 672.160839936563, 674.59800924007, 663.651688973554, 686.684382732996, 653.098910160255, 671.599946660373, 637.474738296316, 678.09945355147, 688.710809836932, 693.032750839772, 649.513974663039, 696.517744807108, 666.959377193062, 713.948431412225, 686.45906866572, 656.255858536032, 675.216554324089, 683.660796590995, 674.2742346789, 663.447270532911, 685.615492276015, 676.0404129427, 650.479300652793, 661.904982468674, 646.943549913556, 665.436409410099, 677.448801611532, 675.510847890461, 650.506867563692, 680.191183390784, 683.393965971403, 663.017216656727, 655.244148423013, 675.339779531666, 692.982349219255, 652.139032133177, 677.765570381369, 686.126905658283, 697.875211097168, 689.575738167839, 657.962914960404, 656.00920938999, 657.307547507973, 673.914153569085, 674.680123912212, 684.21853507695, 728.453881979913, 674.097808215317, 660.529003305556, 682.15722904315, 677.72961700552, 673.615872265854, 686.932416540491, 691.589734658962, 640.71536069559, 664.754368003865, 667.015861872835, 689.250794634687, 674.417608728727, 682.720698883458, 694.71286808883, 666.209242040106, 635.988572376227, 694.528384644644, 656.445188754883, 671.185125059127, 690.586506567082, 682.386129401964, 644.583906535414, 679.979822195255, 690.935469468516, 696.831860211441, 673.872785855403, 669.16657610962, 625.011378706377, 688.357342328104, 669.818508178545, 666.629714707791, 663.02869517027, 658.217656167958, 686.389157342143, 668.768936871958, 627.294917039059, 674.326829419088, 652.984159787462, 670.952064521747, 706.87327194386, 677.023869527525, 668.299288907263, 671.984230534024, 676.758299145568, 688.161359466724, 676.220704972403, 664.249654237854, 647.962740340296, 656.915929750298, 661.807934869019, 694.430438083189, 661.352198183971, 679.240585824239, 664.022650135865, 673.970313722246, 669.388401700883, 654.205188914779, 688.365185569699, 671.053450130108, 643.379647377231, 691.041703077629, 681.902190604502, 676.048930580727, 677.377776325633, 656.581206140026, 678.819971991403, 674.370558322763, 690.241438424033, 687.076808395666, 660.563132495548, 678.44423536024, 673.93566692199, 646.182075717976, 701.863669157806, 695.248240311116, 663.327278456551, 635.157716376889, 684.70999267498, 652.462741069773, 674.837096645527, 679.451523900771, 704.526852173135, 671.474664756344, 663.011980146208, 659.227944069687, 661.645717046232, 693.035832775135, 689.74248004317, 659.062706976957, 658.69587088151, 666.173960383161, 675.927052924358, 666.984114958647, 660.113309340428, 664.461043821062, 672.86212035653, 690.965377711256, 674.489081204166, 658.553799464113, 683.794211500382, 673.367801528555, 647.910085775959, 679.637935448863, 661.671947662944, 669.653954354883, 662.108478024842, 648.908294855065, 648.635003570783, 663.715188282227, 687.796318851451, 662.985522120816, 695.223365749603, 692.904153271827, 670.212966172569, 711.753636021455, 687.523009674028, 645.262860072473, 694.095492552965, 694.171365108207, 627.69918619269, 673.929668084207, 660.652527888611, 683.225118948145, 661.685977099175, 668.75799355188, 670.264135681703, 661.415989753777, 671.588803005837, 652.459796514843, 666.474037154429, 679.195662314603, 690.039592868326, 664.72401577406, 668.921356806215, 652.439289664426, 664.471497875689, 671.136634520768, 664.647106292486, 659.798313657913, 708.321390649028, 671.651081094314, 695.556197396399, 698.706275273696, 680.322690291094, 682.527289748858, 660.077962749321, 659.145051069645, 657.61542463187, 674.505616971167, 654.421730950522, 671.722696730938, 671.74080449131, 696.798844342243, 674.515861325177, 668.440779972347, 679.823889681943, 628.597591832936, 673.430286420436, 650.44782657263, 662.059612443182, 690.656275937711, 680.192247385305, 664.934232593957, 661.038975234687, 661.646448522001, 676.828651033066, 693.836119614093, 653.870395197081, 689.883132122408, 672.943538537101, 667.563530877373, 665.205982994381, 693.204386021469, 677.149710536119, 679.538887419185, 645.159426156161, 693.009472126658, 712.394694841772, 642.369653546737, 665.450757346703, 678.555045489528, 684.309288583106, 652.548319297144, 697.223211462453, 711.255710635111, 685.232941350063, 657.487836978865, 662.172749206146, 662.64261256036, 668.86748311306, 683.398165205416, 647.752170139938, 706.160160586885, 650.419742199627, 655.093044215199, 685.903029725192, 689.636784950927, 671.522129774757, 665.982537498568, 672.129304501783, 680.08070192735, 654.946165151806, 650.681821743447, 631.66388404005, 676.337863239578, 681.73023454682, 685.958769162221, 681.100476236344, 678.552572255524, 668.047725105515, 643.796183947693, 675.469479206424, 666.617201806755, 666.234103105539, 660.258468006569, 678.961041209008, 688.801932423427, 679.65054961217, 673.248112740666, 657.897763061524, 677.073234403651, 675.418117254581, 665.793828485037, 661.399781155251, 687.548007145793, 659.109712946233, 653.912910589231, 681.333750903121, 673.262610930689, 675.690708687133, 654.902978452491, 672.009467147597, 681.607052912479, 656.967567451043, 657.941322750545, 673.331901321498, 683.677255730413, 661.514213282667, 675.78845254372, 653.122377652589, 674.79435328537, 655.990928482696, 677.981543469939, 682.935243756296, 673.01568588751, 661.804621994647, 665.48673563831, 665.046425426919, 686.80008558887, 639.449896210201, 670.404128734302, 657.234609698892, 664.165744464593, 655.927142649864, 661.524597953821, 676.947938525327, 633.716043319471, 686.109533901991, 684.720175304296, 664.028348483322, 692.910095460237, 655.477606614184, 669.768770698803, 663.987328188969, 676.159452375731, 665.174490666403, 654.999818436187, 690.761756473216, 673.749518079124, 702.555737345714, 703.910488312705, 661.161423350079, 682.408771489703, 671.630605782311, 653.649579405532, 660.113494197447, 662.940065390407, 639.006861209122, 656.472483841156, 646.282312358005, 641.963611128924, 648.551345667674, 672.373005389127, 656.818286745665, 641.834366433449, 676.024863066086, 649.992625577167, 660.0986324103, 665.719729088135, 675.864680810901, 640.255529867511, 657.146078953414, 650.845850959644, 695.767446456595, 665.915764735154, 679.902419349519, 661.16680060913, 651.33256889954, 658.121730216273, 664.680721190009, 674.162800111139, 656.055590413559, 666.674044327437, 704.270345762855, 652.216915104633, 640.772162823689, 660.898830906449, 645.953069997861, 670.030565784844, 683.871933417294, 684.05097015778, 668.462824081245, 691.04821630207, 673.768378672746, 656.317703975264, 659.097529873496, 689.762882577939, 690.576748769163, 674.502074576889, 674.728221985818, 674.08278498089, 661.6027234914, 699.684002688135, 662.949923696651, 685.598597854913, 688.506296139616, 654.127651796632, 655.219468422475, 686.120274095856, 700.412111493661, 667.078911048731, 660.570077469462, 639.376648924373, 648.839207725829, 657.998544316281, 690.800603397215, 702.092283185638, 659.581713929838, 679.337256279124, 657.540164542996, 695.920045318784, 678.812955605359, 672.453791161893, 689.20451635958, 654.264642864526, 676.219973452298, 677.449773372507, 653.233335104278, 660.826284977374, 683.15098963629, 703.445878162581, 648.030787666604, 645.119542821486, 681.428799681671, 710.599859098715, 681.887577539598, 661.393159695648, 669.069418106463, 669.892697821873, 671.434530777189, 666.824397563339, 643.57813154561, 694.92301819681, 652.603969578391, 637.825422016727, 655.358365551691, 642.455080498625, 690.240730262716, 655.968054169394, 719.572954874538, 647.679247600209, 670.353331738878, 672.635956897804, 648.31389224809, 651.975301010916, 687.700780059151, 661.543256762336, 645.532855042621, 683.394027888793, 690.194495789636, 669.332470272473, 670.487089832825, 668.532338320429, 662.454372046767, 656.618123619083, 680.064658446701, 672.838267757518, 631.514473403245, 692.389925984539, 677.380598463691, 669.055120469971, 651.236607844685, 678.963260607473, 663.774321774376, 637.809268140849, 637.599038276557, 697.37942199155, 676.38708230414, 648.556562346385, 656.175658270428, 668.124832733112, 671.289422748648, 653.318945882777, 641.946159672861, 679.301701583049, 673.266826325708, 676.88060177011, 711.231479717962, 691.86705466162, 692.343422663022, 661.937209239918, 695.119301845579, 696.580264628418, 670.789936938384, 676.834888144934, 642.929117508806, 669.263852947077, 654.121643195912, 685.720441149648, 681.983430937905, 662.276265142615, 704.613651942681, 693.090223214964, 668.630109569326, 662.467697707337, 668.997366592015, 695.199579946775, 700.545433206635, 691.020096747983, 683.804450424649, 652.312222528186, 658.235046919959, 686.358477399499, 696.869458526503, 697.831247572626, 642.742664361958, 651.603500235125, 687.122598645469, 663.411089965203, 676.408755635085, 662.718529195695, 686.277105013225, 672.561763318654, 698.736203995319, 672.754905063115, 682.274952741728, 677.358550976812, 680.356378369332, 703.303802233183, 665.21386597713, 718.441916472736, 652.976927149036, 650.367080048032, 672.570083835331, 698.078676000212, 653.352645694478, 683.238110382949, 683.479300742618, 661.7987000977, 656.501347304138, 659.486361228363, 673.970996531991, 674.526984803554, 708.983344095947, 634.528509471861, 661.65554778017, 673.570648926783, 660.88174336389, 642.789075605029, 651.923198414699, 651.278402875216, 674.974620280378, 725.153666656135, 661.902006450722, 672.958045494549, 680.266692830776, 694.599395016953, 676.330931506993, 676.044751379623, 680.735715782462, 663.861953875574, 656.260185753045, 652.689357171789, 694.453933007074, 682.779086709836, 667.810252707757, 681.079735968505, 702.438332093145, 630.166842449453, 657.560444195314, 682.072972622416, 708.292619837159, 677.285056717488, 663.35753469578, 673.85214134087, 686.595060443565, 676.509654571464, 631.116915182748, 665.118156638047, 687.869699386537, 701.113775562119, 685.36151712639, 703.741331934951, 640.719638442459, 681.597813381613, 695.524889476811, 695.651442161657, 654.453328916995, 638.034753026407, 660.100045552522, 663.871078085717, 685.535607479336, 618.318172929222, 674.097281165763, 687.578005228319, 684.271532370557, 688.797829243812, 655.797148371016, 689.499876575656, 708.566316092438, 678.188378780878, 682.25475349948, 653.017392775524, 667.156986815282, 661.833975336748, 670.712796306267, 677.979576513442, 674.269501656862, 698.77491408343, 667.533034335257, 667.914493481306, 675.75456042034, 667.354178101411, 652.816879955017, 688.886607522115, 673.429462228068, 668.244415301358, 688.230103294199, 648.215067484105, 661.881595431271, 667.924820742533, 666.518849880983, 709.855078838911, 682.478562902262, 661.169728604233, 660.536948929763, 656.486995124618, 659.635929389813, 686.165479282845, 674.843566265085, 660.241588350651, 666.213888679182, 665.399092038301, 674.927126398181, 667.47317036263, 696.930453956261, 679.704803534459, 685.849228276875, 661.455351007613, 667.055177177551, 680.575140277812, 678.767962203135, 707.710123805314, 673.240169416344, 677.708183540867, 659.821728009402, 689.382454201926, 679.405334371366, 687.172599226957, 681.475876923857, 644.812108249812, 673.249968511011, 672.689707816191, 649.646125264529, 652.430240326445, 674.584522624594, 691.49904216323, 680.935922265445, 666.33286797951, 650.541189071691, 669.835765527265, 665.102242087843, 662.217047512175, 678.586876387523, 651.086752011569, 648.730160946543, 650.497320402724, 670.879380996586, 633.996974606052, 666.607560699034, 652.837192725429, 650.56808881715, 651.536928680026, 704.832030060327, 657.569739076334, 666.495090164917, 663.540129596056, 673.886920037532, 697.819137559363, 695.659380134586, 678.62038514765, 665.143654429055, 648.290516800901, 676.546669808306, 675.835471216716, 676.045924229762, 670.329719344057, 693.054917714621, 667.407057044205, 682.647161881358, 674.849795304495, 679.868062351887, 685.169812174018, 675.079292986963, 672.772546401153, 656.380632972095, 638.264386106313, 643.208156620728, 681.605659719536, 691.040718018268, 653.149448103755, 697.023900483587, 651.537866228425, 667.401873926392, 662.075489155665, 654.589028622649, 678.081729618248, 663.205727047741, 677.044122843175, 679.207896752723, 657.145702385458, 659.828744997413, 659.70349607254, 663.127333314068, 659.093744594525, 662.562275027017, 646.949672970999, 695.812594319872, 697.414553154589, 692.878913784015, 663.252023109073, 673.29339821788, 632.609631349556, 686.077967246606, 670.142612907391, 674.994877854821, 676.82867291733, 684.366206387328, 662.398727433692, 640.333039856715, 676.484157493183, 671.978874327534, 702.476513626512, 673.207379599854, 659.334386917503, 690.300485490027, 697.899826381903, 674.02654692673, 692.965359411003, 696.282393968362, 649.873567500928, 659.968963218746, 669.093477065477, 660.59507433914, 658.625781007523, 679.974164420685, 676.013380364599, 646.49995587586, 670.178558448374, 663.755050023167, 673.151019350557, 671.355105488794, 654.581901478121, 674.738190372667, 656.255885990517, 647.284949977805, 651.760718949743, 661.256897018708, 683.336422213813, 647.962023608063, 643.554390790722, 668.291671616226, 677.109018285938, 710.633531811996, 663.626928051694, 651.61629864248, 675.69831058942, 684.365143835819, 680.961695263119, 668.677088529882, 690.637958752378, 657.262341016021, 686.448510646551, 673.27487179218, 664.783715642326, 678.645823687161, 676.763335689963, 673.930390530251, 659.48520346522, 661.395385404305, 665.504048039539, 674.297387182139, 641.174289221946, 673.268106352566, 661.100104789343, 652.672068228548, 663.720587473334, 675.967059036113, 683.055319379658, 626.615241700415, 684.601584984486, 675.403372630806, 684.295906860416, 672.444261628585, 687.508014886081, 677.069237600767, 687.481138465966, 695.29324285524, 649.325443375645, 673.873101801265, 700.079501803146, 682.023339802173, 649.61055182935, 672.265321771396, 675.074476417512, 686.576654018924, 723.911222916001, 687.607495019687, 646.278507500017, 663.5434790203, 668.948784788495, 666.524232000171, 659.919391119839, 698.053876668828, 654.21731516452, 662.611508095319, 654.72017144458, 665.761372578043, 628.323452191631, 676.226815595186, 665.36722450242, 654.055964841241, 675.486359674864, 672.193720204892, 653.054082550066, 695.476166726324, 670.293638668516, 697.406013034391, 689.784062050232, 677.491362357056, 695.290110485576, 689.290127746142, 695.95852907359, 674.056376228527, 678.242429468241, 660.508386423826, 710.412759845325, 646.177251241616, 675.425555809839, 679.388287698776, 688.227353212116, 640.000459055861, 684.915973362237, 645.249791685806, 692.72513930629, 677.044112913352, 659.345552267201, 665.230536319075, 699.163089151682, 679.01537994563, 679.811424148089, 684.466397373923, 643.267213936752, 635.43167418384, 690.874821206801, 669.872115152278, 657.888481839643, 698.395318748782, 653.699241608615, 697.920394337977, 682.350086265368, 699.798076036431, 647.940059370675, 666.520490147551, 655.413891589352, 676.166158579538, 663.599526062997, 663.788332484393, 655.444822550489, 673.313363213037, 692.445963686127, 668.024854023479, 660.870833775584, 667.782924477762, 665.175344262597, 683.223006249354, 671.210533036925, 686.94983858822, 674.765050401321, 671.688869343478, 683.178276424891, 632.719502494591, 657.945389908065, 692.087086402845, 686.383162012864, 689.807170871532, 690.244426831652, 666.522194697375, 701.988617814218, 677.456014751566, 640.291195561168, 665.004262450859, 697.324322240481, 699.572646266167, 677.097191254687, 667.719015497738, 659.236810187557, 658.03341308975, 670.012702482167, 697.826161393674, 678.951202361245, 702.791718104461, 652.06109583057, 667.552256454402, 685.510800835388, 680.100548787264, 694.344494654032, 662.247577228641, 662.552942777755, 660.21153221831, 686.210259142462, 670.723015357682, 676.099239476615, 663.322939863942, 691.378764103159, 646.711179404273, 658.389362680562, 697.313078146569, 689.899233368663, 692.296688529036, 687.024169425151, 646.056540796492, 675.403900061228, 698.155531361029, 667.780691664898, 650.641248137157, 656.751470829066, 699.180323816786, 655.779754215266, 682.663761279378, 664.580091014515, 667.013501689397, 666.266004526073, 649.386433815304, 664.308464265609, 637.026922454218, 688.499489502434, 679.686612654847, 660.869126015791, 681.46002654743, 691.158313561839, 702.725258901222, 682.0754080836, 684.142397104504, 670.642088929454, 655.87767824307, 679.070118825293, 670.456673020873, 686.92170732218, 660.765269084451, 691.026915337736, 663.220029189524, 674.670019722856, 668.396485265814, 674.102172835297, 674.95283351173, 656.763238282727, 671.25383457422, 692.485509096862, 650.065112260849, 679.165669714265, 666.282214427181, 690.905204004661, 678.59355713122, 690.990996388951, 685.898895665172, 674.071123820428, 644.678159741679, 704.741237319405, 670.469277561378, 638.389757609649, 711.473258580392, 687.992169834808, 614.823672439684, 676.721934323118, 693.921373688562, 646.33805968328, 678.813894467377, 691.893571764028, 677.025416370086, 657.230139408048, 667.665567304681, 641.008699605826, 655.121841976604, 673.541296107693, 692.45262509055, 681.013306536929, 670.584881093405, 698.847962766328, 679.108374016289, 665.829222272639, 654.50604633259, 663.944399837615, 685.223033027193, 683.676206400188, 694.404859725574, 649.416074328196, 665.203705646774, 656.396046924063, 665.015774570717, 692.271522243652, 687.284715351493, 651.172779493006, 668.301118179019, 672.513982945779, 667.921840100807, 669.375447018521, 655.843504096551, 689.026609536376, 680.612280617321, 663.67686638277, 679.470518979029, 673.336841340502, 685.089035034412, 668.873497507096, 689.431427818556, 686.362775698043, 685.689344341904, 661.324182373313, 692.194075931016, 675.991570442349, 683.19205756308, 669.888826933979, 667.764122859993, 645.111962061044, 691.189558079936, 647.277547187956, 663.041561603444, 669.861734398444, 687.470054568828, 707.071731549125, 664.768393685071, 688.492723711922, 673.752932380144, 660.909920386817, 676.132201540049, 648.725307695636, 658.300411833058, 668.552896266302, 669.313572326656, 647.291024673093, 687.043503868581, 671.443032236408, 679.150857398718, 674.941472444908, 692.484725001147, 668.694935469424, 691.297049219041, 675.163510376895, 704.721344349305, 654.290103345754, 674.16705750679, 690.401941947807, 656.419330550616, 674.249011981215, 699.279901463328, 652.664253509027, 647.325053150988, 684.755953914732, 676.255489578085, 649.709278955109, 687.22400001468, 652.228717992203, 680.131819147227, 641.662995344875, 661.02539282928, 694.278759339159, 673.34925708081, 673.28681799368, 653.104993260675, 695.734832521541, 641.74628504307, 659.603647070893, 670.630264751186, 683.039950391206, 683.525687888148, 674.937447692353, 684.646634199429, 682.018105632355, 696.230521551352, 631.693651400237, 665.588987281258, 687.852720559378, 662.70014627679, 684.192035933628, 693.629250188303, 662.317716814033, 688.034997708091, 667.219698405663, 670.182850851813, 659.635305324778, 670.320660804968, 667.972425264702, 661.255877662706, 678.898979235508, 661.765732675026, 651.860104520533, 658.689566752839, 670.995770483156, 661.434218076104, 674.060227426941, 679.440585581983, 682.250791781552, 639.484213455311, 637.519805899647, 663.799449177464, 663.801942191597, 692.643994506973, 705.56471648734, 672.8744647296, 682.141619852633, 671.650224048707, 681.758988836138, 672.082868333076, 683.834852155785, 672.512082832676, 668.957554981933, 688.551284933661, 645.56148053015, 680.952421005941, 650.686916793413, 661.924901377407, 674.305867665221, 684.951017988726, 651.748125618785, 663.748033081024, 644.631521082864, 658.098260745507, 660.09203678194, 682.728038676827, 694.075013846236, 682.570064280689, 683.162840544292, 677.943993419438, 664.173531999741, 687.416255758275, 684.468415167661, 668.024945009044, 664.06860589319, 655.947998850709, 675.115575975124, 685.222389897173, 679.677975732016, 645.533771461803, 662.89122181559, 675.458616131241, 679.975810363181, 655.810793206941, 678.747734856915, 663.253310297382, 712.842976691793, 677.501240439713, 695.800005552712, 681.330773165159, 651.473727972603, 660.119837972177, 662.463451176852, 671.38302790904, 685.272405893218, 675.010882650917, 694.528617242653, 665.111777929672, 678.102712888422, 678.956876793337, 685.229460825521, 671.487163015329, 658.483546457574, 666.797226820109, 702.939930312324, 670.661991073306, 678.536110541744, 673.141901031024, 682.950693652185, 665.547307224138, 681.202348617492, 662.228790703452, 657.786017845105, 674.560004435874, 701.421028114551, 674.710285070673, 666.713057260878, 669.483030863175, 686.569150276623, 701.315503607254, 688.209201754915, 698.612151305889, 670.053598981066, 703.475729733672, 649.345219994259, 682.352773206139, 675.051715986947, 637.00295678497, 669.334041160281, 655.864757817347, 662.871722303116, 690.490020425849, 647.993651530242, 653.721219992317, 680.471043582589, 679.568223225892, 669.57258034877, 681.877580243072, 672.630644442268, 682.602817608587, 658.744068437488, 680.440557869361, 671.175954916941, 679.667772231003, 694.591143505372, 678.610201366073, 674.035306267346, 658.639438469754, 653.28441228638, 662.239836988259, 665.00482102851, 635.916742038591, 639.222193306791, 681.123705992776, 663.203592293349, 662.18913221049, 648.604710823565, 661.10922793341, 680.761991514739, 642.169247826143, 667.594986952318, 657.890936643348, 662.227562648888, 625.575630134078, 659.620773981762, 656.039077969927, 698.872223210914, 686.147658291076, 679.695618006725, 659.502420927951, 645.257818267841, 680.691484611365, 686.945506099078, 649.604964377811, 652.621585972628, 658.985173799828, 666.679278587633, 673.477497968141, 652.721531399536, 676.717221893206, 661.278111047102, 688.670536720848, 661.646526208632, 686.530220062101, 691.209639125832, 678.644473682086, 679.287027337266, 655.947510321346, 679.772537949924, 658.163413270524, 674.442625975268, 674.28460725481, 663.23127373437, 703.280171431058, 694.948456838606, 694.199571106562, 694.45708834145, 702.239655324697, 647.244691742781, 690.90114994699, 674.903016027472, 661.205436765591, 656.67642231943, 685.554916553873, 701.999957930441, 651.373284199271, 629.488337500042, 687.921858490186, 679.367553068995, 672.323183204264, 657.627045622944, 694.842998506705, 686.717764569564, 677.496914083067, 609.513771766767, 697.366640743906, 653.050706778784, 681.462905670995, 685.08259502185, 662.883548306997, 655.435759833966, 667.241580389331, 695.49089987843, 685.129914400085, 723.048456154905, 688.167202713362, 646.591393598287, 656.045226965476, 658.277104485648, 686.594267901467, 706.388202908618, 664.607604047281, 655.036781192278, 656.849658079346, 647.396351849883, 682.75224737479, 682.408213091326, 665.834455386207, 679.460749789352, 675.834783683376, 678.436273998471, 663.559350053197, 678.786051332514, 648.413092830784, 658.707910569299, 674.621703519609, 665.448431083306, 672.283874369115, 665.3997469847, 655.397756547384, 674.003330817582, 683.995957322185, 662.69573437694, 674.28396152189, 675.449674831572, 653.71181555986, 633.523480876872, 640.955985146523, 655.05929876561, 676.058194909369, 642.162245997234, 682.812290176682, 688.314771879975, 663.112857348496, 668.084937393707, 665.19765603784, 667.49944014877, 665.391669473979, 650.317150253514, 662.780409023372, 658.271415502689, 663.431935710704, 679.541391760572, 647.713616286999, 672.539302341404, 683.704378389807, 686.558342930103, 677.117768577274, 666.515274019357, 666.291119147963, 681.346825618896, 657.466945469919, 651.815609653583, 666.254970228761, 679.783840203628, 665.412826558709, 662.488681990401, 671.195450330152, 691.033102359028, 648.515312955562, 685.973929462303, 653.983104240482, 675.129175201296, 655.685711620452, 673.545109227419, 667.352140799079, 639.172274383471, 684.049319980344, 672.878085261054, 661.121951091695, 662.406941964563, 658.864290357114, 684.642993497833, 675.317711372573, 668.75690476179, 685.848187241096, 683.00198848111, 660.716748465155, 652.233899189119, 688.801054455746, 664.89825289498, 677.445012921598, 662.934237056996, 657.413769311788, 680.393831653256, 677.554783463842, 676.165515838514, 683.796806983081, 705.363459277613, 662.443256505243, 651.859359009996, 670.870226375035, 673.95842906813, 665.232553535786, 663.824569275773, 663.473807026122, 647.535270270095, 692.529365590572, 660.318949774511, 671.233019953828, 682.818958293944, 653.643071567231, 691.530250655701, 662.862707092757, 653.283574894867, 698.121598710087, 628.035079010644, 660.50192684726, 660.869497827305, 687.383440434287, 701.599988144615, 674.538648859746, 647.416397692483, 664.030875947598, 653.136863894939, 689.210739062983, 694.785544201584, 696.588180126623, 664.451533947825, 674.065346497494, 676.326454169867, 636.052360471327, 654.406838080802, 648.983737283016, 677.795885176516, 646.777744674235, 669.590180705066, 680.198254700745, 643.05669548828, 698.957822380807, 652.940277501244, 666.055079569377, 664.266146723037, 669.119514904846, 680.731530210087, 682.096108962141, 673.87876836627, 653.405216280615, 658.626820741198, 663.021969052192, 670.123543500157, 648.657307627111, 647.850589465471, 657.549292300995, 669.195272057503, 681.371621671776, 668.253574115838, 676.914801067732, 655.576612813218, 693.416841762937, 666.417823569166, 659.953502304717, 646.54992906157, 658.207056675412, 714.08891424296, 652.121148743587, 703.481372116849, 670.266129793261, 709.610226429113, 685.380167546178, 680.693518888548, 670.327163574265, 659.550257090738, 676.361808336289, 702.035557963425, 692.639629108086, 713.561586769754, 707.335379580536, 681.56644890995, 686.945582739686, 694.629522533824, 671.430957593161, 695.531966434075, 667.316198735516, 693.927311523812, 704.35422706858, 646.396526144714, 626.958224755187, 692.155827754408, 665.467829430553, 677.703137242634, 653.597679714677, 674.369304783164, 657.888455595437, 687.398089842257, 686.236921905055, 676.914186240375, 646.025224216677, 655.224320779712, 700.65800727597, 669.388945425253, 698.05803896065, 654.830038369094, 641.437492083955, 672.869464162591, 671.967228699175, 689.993774226138, 653.534981486622, 680.624441824754, 681.489846984112, 650.96434918028, 681.794281519441, 690.834187292273, 683.268353203872, 680.379855094244, 677.747098523534, 681.979648360439, 687.622548376362, 677.205651874969, 662.908010431599, 677.164781167839, 670.534014150365, 656.730540038311, 676.798312725361, 654.234324717013, 662.670679169373, 669.560614202712, 673.674033048693, 663.772818252174, 653.432239822551, 676.407196258784, 694.324746197485, 667.465986873912, 680.556061101772, 684.518345222109, 636.06958514691, 641.193265660119, 686.782786194226, 701.234568740535, 658.308365079972, 674.469606138956, 664.388685473339, 653.948535890158, 698.057455922305, 679.150498647861, 659.326716192444, 681.06131739111, 670.972423717445, 664.281795491985, 633.93032947043, 666.683572158835, 645.156257722428, 655.70777053079, 642.854804204875, 677.737797629871, 690.062382296267, 665.372328398469, 636.306070031662, 644.881514730757, 688.489846324871, 685.204703214366, 697.834389243086, 685.501639598083, 671.001774456649, 629.059075916555, 671.087004691153, 681.483795653957, 677.039913214358, 659.171047303343, 661.972742460639, 677.587587990894, 676.029020992864, 690.227517868126, 668.493659962604, 668.827268446873, 677.511848694881, 676.143704915363, 684.110922301736, 654.097572913859, 687.557312622042, 685.248885484143, 654.634904715814, 660.617522094922, 669.767154206437, 668.216196037149, 648.607198601907, 652.168236807225, 648.500134988524, 658.213405377099, 649.830677171701, 667.639716882087, 669.528579331752, 674.290486713426, 656.787520410255, 648.981481821967, 683.345073778582, 650.189370311321, 637.819775211554, 676.479434251947, 669.004913203591, 664.911886310782, 678.095238024987, 707.116656402718, 674.632300691136, 655.400327399521, 684.536344348251, 666.707490828643, 663.046083405604, 671.512320620918, 672.350660137836, 659.552095441553, 675.921556782479, 668.007519817831, 663.315370860945, 680.152927606272, 659.189640110935, 662.480538642376, 654.581290682212, 677.32874671178, 678.994319956051, 650.826479435348, 649.714778324934, 651.317195600235, 692.208259321273, 652.068279711947, 662.437267778193, 672.409147455073, 681.058218782014, 693.910145523204, 679.819881117465, 674.703659347564, 668.338755354843, 675.720918285584, 654.676188104724, 657.733267033484, 685.527055095704, 688.997324722535, 671.404085157163, 681.47364335024, 669.690774236385, 663.70745759119, 680.807438492201, 663.468222298172, 658.544497373353, 669.403777618901, 699.404193301316, 646.8933206959, 658.31981363832, 679.143491652491, 670.141482088365, 677.994209995798, 671.989450969837, 666.996181327048, 706.002180020871, 696.276021674863, 667.191414791839, 663.345607373749, 676.589214074244, 678.647258149857, 689.814756482323, 663.999608344226, 648.590891473492, 682.023894684336, 637.425261194505, 666.619448167287, 675.806164213676, 667.93467784013, 639.772528711435, 690.888341958921, 654.668107183387, 659.172284964076, 683.912186193512, 686.449376632857, 641.659276775058, 661.674955407154, 664.286147350676, 667.556476527479, 678.554171180576, 646.771302043617, 673.006846255822, 684.062009573522, 648.391488791542, 665.003824634987, 686.488289408328, 702.023775911115, 678.683328875361, 660.237645747401, 668.827568734991, 685.396033658041, 646.214705801831, 675.224257674531, 672.415525249834, 673.496304037842, 651.299418440803, 687.752805567444, 646.974770502124, 668.674422747596, 677.597182319361, 684.369012750458, 665.767804298058, 705.37049883906, 653.601731041027, 676.633042561627, 655.985297013495, 652.039001812317, 688.007131693171, 630.145740750473, 657.696369246231, 642.173761148937, 661.453694625895, 685.164122023426, 679.984905675771, 676.29241636295, 679.992604059839, 706.201190375014, 682.627442651305, 672.714028839385, 674.537019261652, 653.770926237677, 689.101495684867, 680.883060799439, 672.542597028296, 687.965244595329, 671.186696394065, 657.893627218113, 667.415910914938, 674.883299964568, 675.854927666072, 661.042657858946, 631.291207934627, 677.830877849865, 668.97868541146, 644.410642433857, 669.412734218059, 655.967033261712, 660.311497708026, 692.322324285672, 691.759679310491, 699.673337534106, 673.657997653035, 637.461689062498, 649.839950703402, 682.354710551541, 699.266100143591, 669.39216012585, 671.133822198115, 671.712270782739, 664.460332493575, 652.520986886951, 648.874081323713, 681.715929108925, 679.234206666675, 676.700397105436, 669.063044728109, 671.379568679667, 663.520884921524, 686.323206438207, 669.337300696205, 676.966854271469, 708.06932357229, 688.572084466705, 639.761415332903, 667.438008138763, 678.944629880139, 655.177444546036, 651.035698866032, 622.108838842141, 668.428295569293, 677.071070875236, 670.625134713425, 675.689907256535, 645.461570281932, 676.730641807078, 691.710796836221, 682.965283905935, 693.094623907605, 671.220636751274, 635.783574669958, 678.217491354199, 677.101243401798, 669.262355206418, 654.353728514016, 642.937747080385, 666.519871261846, 643.17304056196, 704.516032835399, 681.022943644257, 671.351079366005, 684.203570135047, 657.98641113266, 681.362267588343, 672.231342898577, 643.38741769103, 677.576337882271, 670.185819382738, 651.840762526335, 668.792942553156, 675.3849865564, 671.940354735737, 677.63499770381, 715.267386319017, 655.369232685268, 691.323670432879, 685.840253136508, 691.479862853756, 686.388713672216, 675.562736420486, 652.705909565982, 665.391115625746, 685.113346120067, 680.992530532589, 659.884520664521, 689.679267344441, 654.629786333393, 657.902056769994, 659.713232500984, 698.499423487236, 681.965142147369, 667.164823671619, 674.797953811187, 645.864534859668, 684.0737534847, 670.528744650121, 686.962001675528, 689.176502995981, 644.282465378327, 658.918543240954, 673.62743592702, 704.793778432668, 675.816336650038, 686.095444314906, 686.062422126791, 681.999928826732, 671.239090966751, 699.523127684187, 705.900132600507, 648.952664372387, 662.5901316364, 674.335147162875, 717.500459234168, 644.779725747317, 672.533647437631, 662.047950854716, 675.360208595947, 648.313836309916, 653.895079691544, 645.090261425285, 635.662674103209, 669.134831632004, 658.172711718813, 680.276303002856, 669.037428614751, 707.584088867681, 674.842504219048, 665.133083977735, 645.860921471313, 695.127507329355, 681.28890774243, 663.028837708971, 690.951279154634, 676.946081755101, 651.895142468028, 664.442088179738, 665.934286838788, 703.729614046841, 652.912543935339, 654.692227856963, 684.454383557523, 663.101523887788, 655.250353252338, 654.716052153133, 679.170709663892, 651.677195326309, 677.260187653653, 684.65854091198, 681.400063122354, 682.494609654371, 680.264850101275, 681.246146099644, 675.525267209429, 651.286523609318, 712.692487683911, 690.855702324322, 684.529076865497, 686.253969411757, 654.049104129066, 692.155351978296, 709.927200480699, 662.226376702299, 677.866543673331, 675.993802383959, 666.133305597401, 664.146438898433, 662.139283924308, 627.501505524603, 676.851969884534, 652.08841105792, 665.422766568169, 662.176673498421, 659.599898325042, 668.434683479032, 683.663026808744, 668.629238373813, 688.991301622902, 660.877598734433, 674.687084523093, 664.207931279359, 669.902674253713, 681.812467344915, 679.311238682872, 686.033819754812, 662.633117474581, 682.113722729129, 652.754887446684, 674.162793325735, 692.387185486826, 659.980564186406, 634.030833226378, 664.167440994589, 656.398615631639, 652.298703079527, 663.592969899114, 672.047933021943, 675.929367643951, 656.580474269644, 646.910722701717, 696.834823824941, 662.437658681642, 633.954513879087, 701.016688991501, 663.643619067944, 669.649451530734, 701.691603038837, 635.722224968104, 698.671618035312, 665.961802559501, 686.700766724081, 700.127851702043, 636.275376724965, 659.622878904094, 684.891143968443, 671.507120286511, 672.310460237219, 675.178982873938, 684.941298714829, 674.529901739389, 666.375689302783, 667.810711842964, 682.137634301014, 652.28291116017, 676.372826476654, 683.790790759155, 664.109232147067, 675.583766764175, 652.670492979057, 667.511105810039, 683.521945339355, 636.886491268247, 632.79233436792, 690.580542828367, 643.219657665976, 681.280376784313, 689.980759530548, 652.676329104904, 682.719951899272, 659.090043238509, 624.322336927152, 677.330721817157, 689.986977389324, 672.28544707418, 683.270967797318, 665.267095920705, 655.421265704421, 655.171589669175, 640.422741426448, 674.678886420015, 667.140024967959, 686.47471366987, 665.813946178812, 651.505140933251, 681.558414453876, 674.813150062201, 702.160416399109, 678.933820062519, 680.931778429738, 665.811311328985, 666.928775836835, 685.130092560124, 670.686466278329, 670.398297131696, 689.672716399499, 693.912164400595, 669.320997793396, 668.25694847257, 674.611735182129, 688.786766591018, 671.455258601972, 689.055406652764, 677.303179673368, 665.525758622511, 651.325539639593, 682.76783457377, 650.118222413474, 664.512289493655, 667.903986384888, 702.049113607776, 660.926527545203, 695.679159527004, 676.801069145042, 648.533085226033, 664.401083066335, 659.004571611444, 642.763865546779, 680.737557430407, 689.809224319481, 673.986644538436, 664.871800844041, 667.773470617883, 685.291318408998, 660.774113315251, 652.390332737598, 637.647434680649, 652.042816069917, 688.42503265787, 681.826261460338, 664.15110134923, 702.221611338605, 685.283473730299, 675.372751969286, 668.549844791433, 660.624397334978, 697.590353778041, 683.52011477859, 667.756686040032, 694.087164004096, 673.399864868627, 683.086537526, 656.35111390033, 698.924319358352, 671.084370354615, 687.885180533821, 686.44744275055, 667.291490399117, 721.471429411053, 678.85762167369, 662.279249062403, 676.210298870706, 678.411777238654, 663.989639566292, 695.57249333468, 689.298935724541, 627.857698204377, 651.703712958809, 671.068870940402, 652.248392530997, 667.721387970017, 671.940153184312, 659.317618171949, 683.287015766251, 675.488500472886, 678.372529209483, 706.541123049253, 710.315648115403, 674.069146937449, 680.663750638083, 690.53527491048, 651.435271279593, 687.702232353391, 664.784176258321, 653.681235910428, 656.206611972822, 702.873126283048, 688.947783404432, 654.273875723059, 665.487647142411, 646.709664221275, 700.032795313979, 654.262116285841, 672.771963550237, 682.300392266452, 647.662917849222, 674.205084805322, 668.893262793531, 687.8877031144, 697.263889654537, 640.182296571676, 698.205684343378, 678.111000345776, 662.315408509284, 675.702328056398, 689.500713318682, 696.182495857219, 685.142222052818, 676.816575861991, 669.450357009496, 685.826833371468, 658.485189009409, 684.398355708336, 675.600689909134, 682.230959514344, 658.951724050569, 649.060671186562, 658.307205939194, 696.142933597999, 646.147086217721, 666.85741699658, 675.583176277349, 641.089424162268, 664.154986768694, 652.380345058117, 635.74258454981, 673.461175768739, 657.988460612591, 685.76197129754, 675.515488851078, 644.297588547243, 657.870381683185, 675.947095820723, 669.945196184659, 663.80359532772, 661.53757602467, 673.463720425146, 681.510045835309, 688.329418035789, 696.892849496543, 669.614339354637, 633.840983270927, 678.486288012816, 683.838394539888, 676.212738544476, 699.171367348485, 656.365476515731, 675.185710876754, 693.368770014721, 645.53503201112, 665.777761658302, 694.68015678424, 651.082614387836, 665.153208961444, 641.773734792621, 710.567470450411, 665.804548490345, 653.698705262792, 659.928505878947, 686.848293335648, 672.790228829565, 663.274187675861, 647.380838475495, 669.303502801043, 692.334521718, 673.761899403272, 652.674146857567, 633.723470425734, 673.074321370292, 683.451310247757, 704.478891812595, 655.718926108107, 676.219303794347, 677.754761119224, 668.817262051712, 664.501044528145, 693.980648438212, 666.541843135655, 666.510748419471, 687.673324281458, 660.601417731794, 670.288118883714, 712.717195108122, 674.249595492967, 659.20845342611, 664.599287025705, 685.434654501462, 669.037724397619, 668.117497118088, 694.670496225459, 663.133248035521, 676.472041987381, 689.854336741505, 674.973852733267, 671.59079640359, 675.426754697544, 680.193548501421, 645.250801911417, 690.617495718785, 701.398190368923, 648.156383479277, 665.650771692228, 652.316392745244, 692.928122665147, 696.628353045873, 692.588475646861, 659.273119864535, 654.867894189302, 656.237650534271, 667.334464237358, 694.141647112554, 670.272663668643, 677.66487570381, 664.951604648912, 651.051004268939, 665.269435091306, 700.453740722254, 620.477949292891, 669.421098740448, 658.433588879104, 672.593779048861, 658.212785725764, 659.904758125986, 685.610475724246, 677.123722263013, 691.082907505524, 648.323281704345, 641.574051061445, 652.155520416897, 640.756659296604, 660.045762428225, 667.291416150155, 664.746011128852, 663.912825519132, 669.371312124594, 692.310155684109, 690.361340575336, 702.272153666569, 681.116787040183, 685.115514751614, 710.533138698229, 671.672109482372, 699.678153789651, 661.513725736135, 719.123909687023, 653.082167231855, 669.575884928874, 650.299706535733, 643.166952950491, 693.29338114782, 653.114041236206, 671.970188112047, 697.222462329541, 666.137363767529, 652.43461300561, 692.028581847871, 637.88257227056, 664.871097025756, 683.925150717179, 705.858139952489, 692.770001780251, 679.967260585427, 648.561669033474, 674.371475741524, 691.243900594961, 701.931609211112, 676.643855564869, 667.084961973855, 688.18453367217, 677.157844650108, 617.827159413404, 664.805301531608, 691.290100353729, 669.417027709499, 695.915673536848, 675.983060910641, 660.583897564906, 641.641777386383, 669.611132383895, 667.613717480158, 687.810827661569, 677.416415861556, 669.816041232598, 681.95900209999, 665.1147466421, 685.730968312528, 691.215154842889, 660.545678118453, 668.193742997672, 667.959059973067, 654.308633972672, 686.261718305942, 669.892963967044, 673.725311316475, 682.221245517477, 692.037060648526, 699.387205462624, 675.809504223083, 680.291477062229, 636.063516637696, 674.295702152054, 703.026401717561, 689.712541602519, 672.083685503639, 643.308439306656, 661.59734527828, 674.201692519746, 685.773426950664, 675.328424591248, 679.438646691401, 667.782288092278, 645.453741142284, 641.133884812417, 655.143250534399, 683.732729238435, 684.49649984967, 663.926337690498, 676.287857759685, 667.982272841766, 646.289057023109, 626.942571998636, 668.042294211385, 663.074711421702, 725.61981625612, 674.534819674941, 663.911427648145, 687.390397870374, 687.853162842711, 673.882932839355, 643.909642330585, 669.431879474578, 648.042423751647, 673.395875613787, 673.710850215929, 653.361836532166, 676.325438964193, 663.314396659271, 661.391968138227, 674.480606922894, 659.692392178768, 650.935327911431, 676.340477757285, 677.310624943106, 653.719450731022, 682.27752780731, 666.547889094146, 688.330393444393, 647.432761253242, 684.58518324096, 686.871650238916, 653.074640508015, 668.372042748166, 661.885056239834, 694.644984942935, 646.098153771309, 691.149326538785, 674.059992380683, 633.515779927024, 633.276424287388, 680.485184741776, 664.799723957084, 638.704811739788, 657.039492600798, 699.147128737997, 653.583373988146, 680.736539284203, 670.535882632319, 664.725701240376, 682.301806265994, 673.26731160235, 678.593162166921, 675.912231545481, 658.918772550679, 647.802401228102, 682.349529888855, 676.39862022126, 683.767629358062, 645.512440926738, 667.684786303057, 696.427345971379, 672.981396815136, 686.37121344986, 668.835171996162, 659.637416416079, 672.806876612829, 675.596545126123, 680.93374515706, 670.161881891515, 646.064160458303, 672.553871615039, 676.111767958533, 685.47397579162, 674.514464126789, 671.855116866116, 656.369842664907, 670.648047939186, 683.336746339442, 688.081361831968, 669.677033137825, 688.325172990952, 668.674922652451, 646.155589823759, 686.402211165409, 655.989596665692, 644.346277270372, 687.921704895841, 661.758052144649, 671.328629654606, 669.905941614281, 673.722951584306, 647.811328096931, 671.27983466291, 710.090826092097, 660.587320863938, 670.564262424014, 673.879171539525, 658.235940684944, 665.838277684849, 663.588882857453, 657.267768414872, 690.31282637377, 690.941735924119, 689.389599491288, 656.125284824586, 705.58454203343, 670.671150085012, 666.963203036583, 676.980145455501, 672.349853748687, 661.820202217987, 628.6499330365, 670.936559741729, 684.326225737863, 653.95264605107, 663.763328774896, 667.708397616122, 652.350083802967, 665.072967342898, 666.928728378758, 678.742180475812, 687.867050947627, 678.998048448385, 704.271343993845, 655.355142407996, 694.118092309698, 662.413902628541, 660.571934328319, 670.94247307647, 673.182029990001, 679.311282294736, 667.429753456678, 674.284468904293, 661.619505339158, 681.805123092924, 675.163785308594, 652.295151596698, 657.3415950045, 668.96069227288, 665.704094783157, 656.426536898158, 663.67793476204, 679.177581516487, 672.376896174092, 676.278894795924, 708.275941914185, 684.649264040626, 690.406428578189, 687.993541665497, 678.692471363731, 677.659855578009, 676.461795590212, 680.191045406573, 680.012874014096, 668.347948701793, 680.277539162519, 688.782936591077, 679.501305210678, 708.39566677123, 692.618619815152, 669.063012330932, 697.601314307324, 667.283013777474, 657.095664647127, 657.409499693907, 659.041853001244, 667.326546463462, 653.208013270472, 693.64180431849, 702.576304911572, 659.147642826353, 634.131439732421, 662.628427755174, 670.223556948263, 686.660072538413, 672.43078255688, 666.381966678661, 690.032187910184, 706.358040125337, 681.935796800317, 689.286317777507, 636.193500731298, 675.438520397876, 677.819899010753, 684.923832139943, 690.036378682599, 666.255018601807, 651.713836341155, 652.055013507451, 689.251224733158, 656.828950733784, 654.954631269522, 666.6610579671, 673.068996297247, 688.169278244723, 663.846678830634, 668.060120914725, 679.958288625197, 678.854257267038, 672.60507032322, 672.983443168418, 674.396095217541, 661.14081345972, 665.665222900057, 708.662450959903, 671.125233799154, 706.351317950224, 668.646662901862, 667.272975480353, 671.496059100117, 678.544640456646, 670.484539422897, 660.903919674766, 664.241775049132, 674.327790457254, 665.258808381533, 683.58741334172, 665.931110121013, 705.369104731641, 646.187154283021, 653.442235696164, 679.906554045204, 687.369963596191, 647.107679409264, 673.49171674514, 650.17297469323, 669.446190378608, 699.301957541891, 675.258635076063, 682.048318653027, 664.693848731233, 680.598950908277, 685.33319625063, 664.713295615804, 669.241280735301, 688.031468523939, 701.902232848462, 677.570859918089, 689.885208535577, 675.895112268701, 689.779631652465, 701.168635127634, 684.789928324887, 647.716837679415, 672.453050760001, 642.936727401058, 670.99731084599, 677.875880410868, 671.999776551355, 705.259080745538, 671.729117348668, 661.525120044974, 686.565864398768, 657.167073521612, 668.516637724718, 652.668397520192, 671.076076661521, 682.374806339692, 661.008697698989, 664.963700599828, 666.993670229515, 686.979063362985, 696.299074285492, 666.912619223719, 671.870862184807, 672.147954799403, 661.097470172466, 655.525235667695, 697.920262884491, 652.403047565699, 667.924316944581, 700.108954575661, 632.055966775522, 669.312714493828, 663.540376201466, 655.478195213395, 658.769825715959, 674.551491982434, 643.160090942273, 652.318047245649, 663.831407899145, 694.489754331581, 700.025229549128, 682.279678624814, 678.516327484619, 673.940526358589, 683.82976729694, 648.294474441951, 696.254717844274, 682.982218870262, 669.60835375887, 660.697695669298, 668.457740483144, 712.084184167843, 681.237207029053, 661.938911878335, 698.527048286476, 685.073589381203, 659.072017893965, 663.630738541527, 648.80527186053, 683.978367503517, 665.22611176304, 653.211679782498, 668.336086905847, 671.929650750372, 683.055279375554, 673.421635615967, 644.536229682212, 679.366359410168, 642.273350503822, 690.179005875452, 671.411308532379, 670.412438167288, 686.871710645065, 682.977613214041, 689.715013263871, 683.271328881457, 681.882486170168, 671.634031198272, 660.258085166064, 664.621618279758, 684.681346618695, 678.993853479181, 672.124802206516, 693.158569934933, 674.153240946542, 675.233703189186, 638.268770427741, 666.240144185681, 696.191280710934, 701.983152307957, 677.743716583512, 707.284897984947, 666.654130558141, 680.001787343053, 687.361113457177, 641.287107420433, 679.702533914357, 673.680870794442, 659.813553212281, 683.255775233289, 684.155881517684, 637.959241973542, 682.165217153341, 665.834305930262, 682.246165668145, 685.635104706969, 653.920232038709, 677.846113957405, 685.380737747913, 662.405510261832, 659.386336474375, 673.337414204098, 697.231875559708, 662.486965792181, 647.792494363244, 658.285014020955, 671.978979254192, 670.86435775286, 671.866935257073, 698.610654166639, 667.469214215795, 656.187218075508, 688.35025512536, 662.974584854837, 666.384434800317, 671.546184505735, 639.849208012563, 681.48084992026, 684.900071910016, 682.146829464443, 672.422098656766, 628.29424889656, 662.274701655531, 669.819125909612, 662.092052001792, 662.726496863937, 686.220353146831, 662.103496955799, 665.119947648762, 671.980712941957, 666.533618006289, 675.421213304123, 690.732860796991, 685.213333225945, 662.324954023961, 670.46308830601, 668.099957680609, 664.265011768183, 680.786647229624, 655.201639690001, 673.355676559808, 705.431849919463, 669.390560174331, 658.362831840203, 699.514155677186, 671.004623125402, 668.878469554922, 663.222877122929, 690.44776645982, 658.490619030936, 661.972888092125, 667.019092845984, 676.858512784479, 637.086270815054, 681.471017735909, 670.624048907216, 659.811431261404, 640.43777729265, 654.826027965283, 706.526715511568, 651.717440274505, 664.557014959719, 659.829209145884, 713.803252506146, 650.82563531458, 683.010130493474, 665.768779939056, 671.999309383091, 682.331998377777, 665.252812791333, 674.864532757299, 640.83663011555, 671.54674372919, 691.971507002986, 713.077140012147, 661.331699290812, 650.627772326651, 679.874523944042, 677.405751126226, 649.192624860018, 656.531611408324, 654.893256905702, 702.596563699502, 718.398248859854, 672.251133527352, 681.538973733179, 680.158090675184, 665.183841454678, 663.079026769955, 670.820749844158, 695.8986725365, 659.102058338053, 663.263230915928, 669.884857769494, 645.297891227001, 636.295921788892, 686.701528985688, 678.984619149323, 655.729419052548, 672.753395308399, 667.18355158389, 657.123345509987, 659.753609445989, 679.085866903194, 683.085000169874, 694.218636134969, 688.500588490948, 660.967160998082, 666.44212147553, 692.156845905882, 667.299790079843, 665.374395656325, 647.101688638245, 674.402206336095, 680.747711050484, 684.569764447699, 690.578547146046, 660.053787447505, 687.273912952288, 681.737258371793, 651.42013294756, 683.085386344438, 661.783549264543, 662.458261694145, 687.663166555249, 674.986139532176, 686.948581549839, 675.493580054726, 653.251615374723, 673.155533012611, 664.843564084063, 659.599147731501, 661.87959657513, 646.170189866252, 682.702976121448, 705.942968317424, 666.502062849481, 680.080070237761, 632.012671740856, 677.48248850624, 663.778931124768, 670.445727000136, 673.019556615021, 662.728861675605, 664.027119357185, 665.888226562917, 673.120898367112, 684.678358218985, 665.100074529643, 689.508189259657, 666.594438535911, 675.607697184149, 662.28287316657, 693.516845146935, 685.061632472903, 674.006571168369, 680.938997528912, 665.611030615271, 675.264767560528, 664.830584696395, 656.435156148482, 666.000269634327, 668.296055321072, 702.340794374491, 645.914830358899, 635.666534411589, 736.766609979885, 683.653018399266, 682.180071069947, 671.266621155778, 655.886102838803, 670.981136000094, 672.932022080845, 694.915638853702, 651.768849462718, 685.425596651523, 664.985932070828, 659.51587178363, 644.569842247249, 643.433783995389, 668.535769627051, 677.986502412847, 686.735498239785, 677.720925630284, 690.028242102731, 688.650613173416, 694.956019000407, 686.485950824536, 656.141251138876, 696.555837799901, 675.868943247976, 679.96194971569, 683.031952614108, 677.855037270125, 694.319181687098, 671.828231237072, 639.839821536581, 701.741798429465, 672.804155202587, 675.919765190727, 664.400148564714, 647.332656327127, 703.533033568666, 663.052387735943, 680.307501794359, 666.551773042075, 680.905707805549, 677.103805242847, 679.278363157551, 644.373524578288, 665.330866433714, 666.481602136195, 671.002013329258, 644.024438526479, 664.121647236638, 661.637537299252, 664.511804653203, 677.481879313562, 668.369509131162, 697.001338866225, 694.010751159987, 679.271675019031, 664.862275054454, 683.688293273295, 691.951794240079, 709.478839291115, 679.076999610719, 684.696953667262, 680.536521939589, 679.931892754241, 662.457854401063, 649.899745995586, 682.00305934799, 659.382049851524, 669.858026782876, 677.676334035905, 656.778395698276, 673.303535299241, 650.204491654493, 654.21681775578, 645.32510857528, 649.540019349114, 672.211612712003, 673.434102328482, 664.086026729326, 678.552852980285, 660.235546646763, 661.039480104928, 665.043704581953, 686.295682657841, 677.546520350014, 675.718081051308, 700.296714929361, 677.645777822929, 664.078582872038, 685.474849813867, 672.267078828242, 680.550075169924, 663.407028351956, 652.867824901597, 679.382065747079, 665.15271822392, 651.143350091623, 651.954974376423, 659.229679172637, 662.860049879007, 705.284920942651, 672.137714293703, 688.704671335473, 683.145833978462, 685.618638610971, 697.885881454536, 690.037764183008, 678.581531976341, 671.344330261854, 696.985926646641, 671.032298817669, 680.803503162301, 664.448397968052, 674.369108882723, 699.410797108794, 681.689918370768, 698.178755296874, 684.757467001634, 643.916266263543, 661.929171567473, 653.529254197576, 636.187934090932, 693.891050037735, 653.06835515761, 651.983838469738, 661.660642502767, 681.790761780433, 682.87911864645, 674.164164566437, 662.987468796289, 702.266520326827, 644.148473132371, 663.899963180781, 692.408325939032, 663.026665026396, 689.895986040724, 662.629222932976, 672.559800330198, 662.625507343444, 686.372252638587, 675.246835843078, 679.718673745975, 670.591863938058, 682.770359927901, 692.749425882277, 666.670605716268, 663.357587617979, 670.209320423186, 665.194663952651, 685.527189291995, 677.512008722093, 666.050272340652, 692.119431178736, 652.537892662363, 683.354409616805, 702.115293564721, 686.133747467501, 671.952973062792, 638.693427823614, 691.110221926904, 686.358608760743, 668.653906321517, 658.654074228239, 639.991879661044, 696.77302475037, 652.395981980678, 653.980581124976, 679.190755950384, 675.971795388547, 646.231102712308, 680.990048470907, 666.388812643864, 655.663910154501, 692.672793818934, 684.945802366321, 675.833251358731, 680.600958415359, 659.507710459939, 682.692566578804, 655.951808591206, 689.7928586631, 648.795647107186, 679.490615987662, 661.262033285647, 646.319241444265, 680.397888727216, 654.095747541694, 672.675406142949, 647.657102554105, 641.751805736064, 679.150192565243, 677.697914400806, 693.191674419693, 669.756421160873, 659.245058170882, 685.805011058938, 671.230809160191, 671.455310197229, 662.854319558619, 664.596082636196, 686.580357694102, 679.178758216245, 672.330625090562, 659.793645864499, 655.091013874978, 647.18756346744, 685.749166658462, 673.775149508466, 662.267553430137, 673.527603710009, 649.433573643171, 680.671386681707, 693.954084028714, 673.772341889623, 678.659685809719, 693.138577228203, 664.889624615647, 671.907861594136, 670.644858270853, 656.163027763256, 700.748551288885, 690.286386224291, 643.907003621319, 687.857377573114, 667.387302662004, 693.899029248525, 678.281787074489, 684.715126751964, 675.19882775375, 682.328231816492, 677.827591829365, 674.773895847471, 684.612729847554, 662.711395220658, 678.675021542303, 680.270316519644, 654.804007933616, 677.151846548805, 689.80247588873, 676.049252572292, 641.853553031328, 668.710293539372, 672.336482006349, 654.649153694199, 676.14919850656, 669.497340934635, 678.809054298447, 663.871983380033, 669.947466490802, 703.958091580122, 622.338053183796, 645.480046140435, 678.423363567741, 692.594480397495, 650.847232804603, 671.12979820133, 695.061594951518, 695.255118804446, 654.561369328841, 660.883851123241, 655.036691570471, 674.769348502486, 675.43073122542, 681.456229920512, 675.949473247301, 670.134729847194, 679.967225841407, 708.243145419948, 668.077401730469, 681.910876421104, 636.318963956967, 666.100934033911, 669.563289545907, 690.022711591364, 672.333514473267, 702.228046448631, 694.220688111649, 678.87807082738, 648.686168719559, 675.934513883196, 650.129357697121, 626.742349087115, 667.424604238249, 680.228912633118, 658.056507454437, 657.339923921885, 651.978772052804, 680.410746385051, 677.619172796804, 661.195810103736, 678.550129992278, 675.223103629945, 635.364685295294, 669.966853213994, 664.962823141095, 645.969910634896, 666.228391044462, 646.122828944245, 678.47197009824, 674.562059269901, 676.791936598365, 668.155066844766, 662.09082606035, 644.794882275907, 669.546403031459, 676.028689294758, 692.351845601074, 653.793498713945, 678.702373149308, 666.607963556303, 669.787142096111, 684.705185600055, 649.026848788503, 655.936424090212, 700.624800238492, 705.036223299051, 654.035659985352, 654.836026225018, 673.702178860978, 697.022118383702, 694.921319923845, 675.806389350996, 667.859013111862, 673.373836673506, 668.699034485267, 665.49374988799, 696.331618094159, 686.890514303882, 661.171384295555, 652.851168882871, 668.960752209227, 704.166418105704, 635.842562438766, 664.429778256421, 664.783475129125, 645.799705715261, 693.859668800651, 700.015375758411, 675.046906624712, 678.571150150049, 693.949090041551, 688.077498253315, 640.101089127706, 653.617373695901, 636.02598167658, 681.338004534956, 680.332789980244, 689.091008356598, 677.377459006895, 673.31906221169, 686.044393821749, 699.576863287051, 702.239293313351, 715.227935017908, 658.462936368919, 676.486961787265, 686.565060120085, 663.307209210502, 679.40753484631, 683.953491199257, 677.210880552748, 648.504330387819, 671.85877223301, 660.483600056946, 681.671540927854, 695.754894729881, 684.402758569718, 703.201765366922, 672.140199164262, 671.465612733977, 666.423567158888, 650.904629810927, 683.074366090072, 646.161619001157, 648.896377967867, 680.340401920086, 684.713156245342, 671.809966702802, 681.475579950988, 649.421923328288, 677.289766776031, 638.186890311624, 665.387194755526, 660.322619895389, 661.718151506591, 712.650301107466, 661.776063032354, 641.949688387582, 651.606825638286, 661.663431774073, 652.809994065146, 671.253163801981, 678.942558674167, 675.517814092938, 691.701234776866, 685.539763714815, 662.499864885875, 664.299790217383, 675.103714997989, 689.353763677384, 673.945633952985, 679.313297698059, 644.514484581168, 685.458460378965, 646.663107584521, 678.043546454286, 669.910923963474, 701.322634086874, 673.122091957161, 690.216038150576, 645.669824715242, 680.036284722193, 696.110600562874, 699.764794042528, 686.125743622283, 687.9879283174, 696.506239366832, 684.94374394566, 661.765104400938, 682.841285616826, 688.552975317303, 686.989104413342, 696.325241424579, 642.032285814154, 674.923290057639, 657.037803428304, 649.04206706805, 701.225164433716, 678.880286701022, 667.360111541198, 667.371159126033, 655.094672664908, 650.645464554773, 669.890343026176, 661.166436027243, 683.238532169254, 680.903248769972, 663.725717656042, 653.135415366223, 651.07603829103, 663.902831486304, 656.542923638277, 650.666966846715, 649.729378805325, 651.08337209805, 659.381174608833, 649.217901292533, 660.030160814367, 654.358298706261, 668.11922096993, 693.620766871008, 670.265265583035, 702.427565209819, 671.961958075244, 669.44099306208, 660.059339837524, 664.949587936016, 670.76904037583, 661.299628577944, 678.855320643606, 670.259036762148, 686.753331686018, 675.104719011684, 656.046147813649, 679.16472728965, 664.612404530144, 638.000904383797, 664.805204284752, 671.882629797565, 659.709766726382, 693.536751598442, 667.428151889016, 668.35489289288, 665.953094262224, 668.580798239667, 646.680186169928, 710.716299659702, 664.401548568208, 647.217699763765, 653.634341268999, 700.60794004746, 661.214531274616, 666.020588643057, 677.372036173899, 695.541757719338, 696.084779752337, 667.599540822269, 693.783090478615, 652.637108742364, 667.874642602458, 682.285173351168, 687.405028631497, 663.145457228536, 680.307809425847, 668.525350133844, 650.911494711261, 653.93331926738, 669.450945765249, 654.204126622394, 671.398027207851, 648.70275547949, 674.577382292399, 653.429195704017, 686.045132786919, 679.037587439044, 654.928632895722, 655.878391507624, 647.186107213971, 711.606250268764, 658.338585144755, 680.769457376345, 673.514606652623, 694.64432979842, 678.654035387815, 674.434842406205, 680.822088275093, 675.333016471017, 662.467467123789, 677.586338254141, 649.251953228871, 661.609340766211, 659.235201560927, 640.773301424835, 646.848928301655, 682.073749185367, 685.449877200441, 663.095843776112, 671.071209621978, 655.964092808037, 665.041744184829, 654.847632696681, 688.685635312866, 677.872640380387, 653.437599182297, 670.899260918449, 659.719940521763, 664.718453889949, 680.550596656035, 710.341275995436, 677.440011271109, 701.346187627628, 657.283209968299, 710.298182629836, 673.088350462837, 694.354031262371, 638.685352036701, 669.910375643734, 671.081551006299, 677.333985447203, 688.290998393366, 674.282292098954, 693.579944712145, 708.581493923583, 656.256515714117, 650.092734418884, 652.309861104139, 674.397775647572, 704.178761680546, 653.346818450711, 650.476918550944, 694.361261808941, 669.287970215523, 668.286072196495, 691.717416496707, 666.517048409651, 641.022107270666, 671.315989191804, 696.041023745684, 691.063328517897, 648.847634891752, 654.266325649061, 669.759838490364, 647.918287285379, 648.73592816182, 652.649385599682, 661.195908129769, 672.145173653976, 669.055160244414, 641.531856197808, 648.007924319673, 692.491519185587, 690.161293285259, 674.34064162744, 658.28130754114, 697.03697916151, 657.233307816779, 681.295795929477, 692.316048235824, 675.31707263914, 685.742652809234, 667.49201603799, 657.940808645981, 702.868185080311, 684.727598300598, 661.331230653945, 664.701317512793, 706.882033953096, 672.735571799826, 660.121284722899, 658.206403966825, 653.667588670136, 675.248473646245, 676.451260116503, 650.504774624648, 652.492096949562, 662.769609060946, 653.554337921938, 679.330888978098, 649.753638833278, 699.562488463056, 632.291349481599, 673.747026098487, 656.028892408948, 666.201922445835, 660.930817721045, 677.844787855227, 663.072836817003, 645.020428987466, 690.817204223889, 682.679698192789, 672.251978218194, 676.832755866955, 685.979775646939, 652.062673596039, 641.112830350933, 693.542000200062, 671.704645912832, 656.406185858474, 645.091491987496, 680.795748842214, 689.763690464009, 658.910264294723, 661.861626918084, 690.895366886806, 675.732937841368, 661.821969391589, 671.022920881447, 690.836010340113, 675.378427661166, 641.032724499306, 670.559826222339, 688.025294688925, 690.070944105826, 663.899084524889, 712.149284362851, 654.46819528299, 666.880765546725, 674.507186684495, 712.071587701092, 664.337400011394, 680.706538328161, 661.964235798268, 679.739686590498, 677.592983124795, 671.777315798847, 662.201781711586, 660.793137607111, 676.653112312708, 664.283374668687, 669.881753167332, 697.111916091343, 679.22093961868, 678.603173329527, 666.73232472205, 658.274036858434, 687.307432835958, 680.624173574252, 702.064708275897, 665.556775642731, 699.409721651073, 663.303256304033, 674.652162975789, 662.176184369017, 648.435101239776, 664.867133969549, 651.988040174658, 687.978040051333, 681.7787050111, 662.850058428542, 683.210058492852, 684.369838088213, 685.140959047081, 666.740451386085, 676.152469366358, 634.365199447564, 643.396367860216, 670.436661642121, 681.53264641775, 682.832795982194, 684.855859227714, 663.123005532578, 685.966925837464, 651.819352541935, 654.798345646435, 665.495547611759, 705.129231871379, 657.242324491491, 684.832406473434, 659.693692426491, 657.930114686272, 648.857873947112, 653.312979109706, 653.766280963413, 678.652588166032, 672.802636574995, 691.640970634486, 672.790139795067, 666.713866850777, 662.466144542534, 700.165522244352, 676.376718372893, 677.492958266244, 660.87676503037, 678.563966667706, 693.5318702696, 678.273609266531, 648.457439720314, 675.170606381354, 688.979334123063, 683.815263203582, 681.464767817127, 669.301429296591, 685.092973618558, 689.804433396302, 675.575071288433, 677.815493229754, 673.761656905305, 650.832139936954, 654.456898705142, 671.136209864765, 679.842077723783, 670.07597361566, 678.935181100563, 675.824171300298, 654.735921106519, 681.551768816492, 675.371854127221, 666.496656783116, 660.610086036218, 641.973683861789, 661.90597562764, 658.440483602366, 708.289238255967, 646.935373222713, 677.06745938106, 671.913865533859, 711.426799977155, 632.001928602567, 673.280569848529, 674.236691829595, 669.183715921569, 648.557089230403, 648.840002046104, 656.270731097205, 655.344862501945, 666.553343770234, 698.579446768189, 677.083118750629, 651.326639083959, 679.254335100679, 707.055873914689, 684.206657537616, 689.129739495893, 641.216868495274, 662.524767389391, 672.480288957876, 676.555507620765, 668.792187757912, 663.146807390755, 655.97336232003, 667.36250035307, 663.271525696135, 630.24545039611, 690.650123994605, 673.389018610784, 657.163842663629, 663.382536334538, 639.238157606861, 672.983043925697, 686.380866522413, 660.436424186211, 702.726602701822, 677.03980296391, 658.643089988789, 658.181501519174, 662.547030005325, 645.610040933426, 649.380795879709, 652.468056806846, 659.504863764532, 681.479007440575, 657.346350721102, 657.213650253549, 656.635380871838, 695.376074063743, 690.928875910683, 698.204428907495, 673.230268080984, 644.869995698979, 655.388146202091, 652.631554176744, 669.765889168103, 681.362362362026, 654.55019334537, 677.633390474644, 642.901878505106, 674.325915532295, 673.513893544255, 689.499267033272, 657.173603441821, 686.908425258795, 631.639724559299, 653.117539170688, 678.432085441991, 690.89342671831, 671.113905412741, 667.8880782165, 682.94519340798, 685.128201905188, 680.071128768794, 670.311107312062, 663.8363281818, 698.127513522851, 681.359051825922, 672.742594163164, 670.883223355046, 675.284665459645, 678.15231619003, 670.887722553994, 667.735177910411, 669.058221689517, 669.238149378388, 667.489364439709, 653.643294242519, 658.92687893398, 677.489596299819, 667.104661769277, 680.910336336361, 658.420810728311, 661.841188107886, 674.195361666849, 651.923998139965, 672.865062277106, 688.148642274285, 684.662340140031, 694.410973368769, 645.730789163405, 683.643515212062, 660.079689267769, 656.844145854727, 666.955322471637, 654.598513120148, 687.585104674096, 701.058809171554, 663.814822212153, 650.915078642057, 698.026773998667, 684.259121988743, 681.539338480623, 660.894025281177, 674.770227102915, 673.90374965096, 686.844989601154, 662.699283521646, 692.895052681286, 668.171749211387, 689.945706002079, 697.829480031189, 700.603194522491, 699.637298593167, 697.258421371175, 695.053888876574, 648.942299779992, 691.834769591544, 658.460612553052, 697.486430790532, 671.285405211199, 697.574564527435, 683.802564157395, 667.941481683649, 677.137395682173, 676.889968717521, 676.26698685209, 692.953619382928, 695.004419926475, 664.436310598434, 665.775422729055, 658.655857724201, 672.137594723462, 690.374448722992, 696.743144911822, 664.292358064284, 664.934917334598, 663.306170782828, 662.660092589826, 657.750469447574, 666.713926946284, 689.233598770985, 681.23185672975, 661.146203974983, 667.135075142632, 681.157143376886, 667.698192221251, 653.309122863664, 670.87460675191, 689.93004136929, 663.231637447779, 664.141595000578, 677.321981269216, 682.686902403843, 670.158068553507, 657.102000121091, 667.199687436446, 682.591775520691, 692.954896407325, 648.60954712683, 643.588368975783, 662.510931938246, 673.43343471119, 664.141243771559, 662.29201528106, 682.670513072797, 672.657567736609, 673.990783159855, 676.698166929636, 688.191585685152, 671.046040258726, 676.994786661738, 711.632725055823, 672.429045807159, 683.865005805667, 650.534388127781, 654.880913495623, 674.934807681138, 649.584411391011, 663.593051716841, 676.315720091682, 633.300104444627, 684.470476973008, 678.4750894338, 683.918267690889, 648.760295867661, 668.562207808366, 663.970878162849, 663.96571350778, 676.967183864843, 678.713134872738, 681.691727332486, 669.029828654405, 670.178112186441, 671.907229930263, 690.034582848117, 678.961483916403, 684.22608397919, 685.757695742867, 660.163654862598, 694.742020267826, 664.968874756281, 650.431653965442, 677.643429301473, 699.113208849378, 683.682777430784, 651.332231447404, 670.807655415157, 665.704278268792, 637.558147561824, 672.338181671784, 713.194610249233, 664.334020276342, 655.766640359594, 713.572211912241, 671.832369265006, 676.927221754971, 669.018073800931, 669.08317174095, 661.074367159025, 635.234383091692, 689.193304147259, 647.581904145722, 683.731135714243, 675.583582332256, 658.844924024997, 686.826039220281, 684.757442433766, 697.457084492951, 678.126275612682, 679.927750468544, 664.546571145806, 672.752501836399, 641.39063539646, 663.011949748214, 650.520085661757, 631.100658354386, 692.718375741968, 652.192988597316, 664.662053183616, 683.185657882149, 675.663192857338, 693.968183996986, 659.492513236915, 660.070226938444, 675.028413810106, 666.736565904388, 706.038264384017, 700.178008796761, 672.276132285708, 682.217005046883, 689.598053951709, 691.894336755127, 696.312873290846, 674.499245742894, 677.801260596246, 699.990723304114, 669.629084756864, 675.926632172285, 672.666228101125, 708.922981199951, 638.876404927649, 660.800525635963, 678.716907431427, 698.222364465843, 690.081809747275, 658.627937887144, 664.884430127333, 642.556045745418, 680.202250246837, 661.880976779902, 645.954130752286, 649.416332831346, 683.955102111759, 662.225995710391, 709.512310021384, 694.708396638677, 654.257707499869, 666.193190671295, 654.053309378453, 689.274861507063, 660.998442283491, 668.957657145705, 675.772270827994, 684.007731040284, 669.263317502175, 697.398465400742, 658.96156988184, 681.576504464185, 661.401045058177, 658.911649365524, 640.819463174471, 661.329459017408, 644.745097571171, 657.691015359553, 678.577328882038, 654.95649955642, 684.781624445105, 685.750414225633, 628.736798174671, 676.225882926666, 657.962452373752, 681.811869079002, 700.414381213947, 679.77669834375, 640.437676591369, 687.783592570224, 689.9603261332, 668.376804543831, 673.733970911356, 656.310664932804, 650.980855724058, 685.282038914081, 661.35300085797, 671.201528105178, 702.055860734703, 669.774772076092, 655.671575698325, 658.346068963337, 678.833857740653, 688.11296788795, 638.47099632135, 656.768904777924, 702.917697551963, 653.918018511687, 655.964526068784, 671.053002937809, 678.853872211658, 676.233279598583, 654.297272826008, 667.542297687355, 700.615924901477, 688.188114156915, 689.848149385392, 656.970420681183, 696.794094000221, 692.463296166917, 674.075030237899, 652.400616606445, 685.459872738901, 644.537702951283, 670.066994777795, 701.232609050304, 707.632564590555, 699.042426310489, 689.021918955607, 665.323206847035, 657.543892844822, 669.828056595416, 678.431967368503, 690.209495056829, 675.764826632936, 681.083830414319, 657.872927215778, 694.287365158011, 659.712140553014, 685.103514075137, 647.197112973894, 685.891847247817, 682.523649476743, 674.800217080231, 650.661703469544, 679.692346593113, 643.743364160835, 685.628226288025, 683.542638473287, 688.56333496691, 661.998880573763, 667.176158308071, 682.843721188802, 671.273335823718, 688.447950881202, 681.909719423128, 691.909930122514, 681.41289001531, 654.97306153133, 665.786793973378, 667.229490940053, 668.766362374384, 665.297305256126, 668.590929890947, 663.29401930174, 688.963801458625, 683.844626363099, 663.696147484697, 647.124807195173, 670.63705748274, 632.402656648068, 684.583588699727, 679.857018285632, 677.726666973129, 678.841452520052, 675.263427602786, 681.598561572005, 669.812572364957, 687.676536210005, 677.47440142481, 665.94032062304, 681.603346232184, 659.986452471999, 634.076624563217, 643.767124208236, 659.201865677554, 679.503971637443, 657.840869467735, 683.59740231256, 669.716074438273, 653.355544050303, 682.599098781365, 672.841495943213, 684.990536099321, 672.761280965765, 671.648516627028, 674.640406296614, 665.510595896713, 672.365433054382, 670.499657434482, 682.059944331432, 648.899670473501, 699.896069255582, 681.6045762101, 672.175822530907, 659.058626915969, 647.227195580255, 663.449993894278, 669.344946512174, 680.622064479475, 668.234545727971, 669.674573952205, 685.582365911971, 688.316143253076, 642.74231135699, 693.883935071191, 674.996214882556, 651.402502173341, 684.936659743767, 666.539732523459, 664.455390360829, 660.42295824649, 697.638255488309, 679.216208546498, 688.772764160836, 660.291988109773, 667.066512253452, 660.529094465091, 667.65956491055, 655.209985559388, 662.308417266057, 654.311049214096, 680.779979092005, 663.483714097222, 685.388435250163, 640.203532297579, 660.917076581161, 666.036529947662, 663.168784840174, 664.715453166245, 662.054033251142, 672.737073459015, 670.394145989518, 673.800194176967, 666.841257146255, 639.572266463253, 674.501990381872, 670.730848033229, 653.636959673208, 655.465229549975, 660.852263999161, 679.385262172917, 658.586552562656, 696.092392594782, 638.822237429574, 686.635143783044, 666.012051838852, 646.75963233749, 663.35018080457, 674.548281842114, 702.302919078392, 673.32402947329, 672.885984965457, 683.471425061105, 682.50511557457, 686.272003349197, 682.045037566147, 666.637058420236, 667.436032525621, 668.504721038952, 635.944920335759, 648.173945414168, 660.880003946707, 669.094642166959, 676.690794567916, 685.457802160924, 668.363525373043, 660.077180923457, 677.008570403116, 674.413443963288, 649.803466499505, 697.467039595319, 692.923567862604, 648.821323164352, 691.855730659089, 691.171186442373, 670.909010873043, 666.924020636147, 665.067137254877, 681.981019001486, 698.730148852187, 664.835311932336, 671.018167990671, 654.792397150461, 667.839462427809, 677.320566714315, 691.481791708804, 694.848866304156, 660.91264433516, 652.802600468678, 690.475485777186, 672.072894292684, 697.161090319147, 681.733004555539, 651.306183256153, 679.235369544756, 685.044908754685, 668.730800996426, 686.00812134862, 690.478237815903, 656.089323700421, 666.383189310342, 671.141545602145, 681.794259771764, 675.655335407221, 681.626160285446, 636.143075296935, 657.225802957372, 667.166289611735, 643.29522185587, 658.820671405488, 667.125005879246, 681.390365932856, 676.708514782471, 656.634326839846, 645.612765439876, 661.918856982024, 714.592822354638, 673.147270816733, 677.261681092531, 670.736780670968, 678.052876809862, 693.45184132012, 640.979968806205, 653.608997254534, 673.580094371808, 663.489324262016, 670.032828430367, 665.652163073414, 687.675472676133, 687.009883159667, 666.720346367259, 714.0037758611, 654.668431568436, 660.493806339988, 644.731425884459, 683.403742414305, 649.332778023027, 668.417346116897, 651.482314210295, 668.768056875524, 676.123497676681, 690.827496026187, 673.494036326685, 658.015231011916, 687.156836878157, 678.159325115047, 685.096180232154, 694.192956566597, 665.801790481332, 651.156168246711, 662.331765105331, 655.048945328962, 681.685422087586, 662.519215773393, 675.850685856178, 660.329985314157, 669.626821142232, 671.419055283802, 663.93799579705, 681.96714878942, 677.209326949868, 674.050326204682, 656.117995792187, 670.241386382179, 664.528684506876, 674.63068256365, 669.910471510703, 649.796032692169, 685.322960169621, 649.734580044248, 674.866099793355, 672.621286221818, 631.144695591052, 684.339412349375, 655.466338148055, 657.741595290097, 686.721711098556, 671.182926110361, 668.735108719587, 678.497308712506, 684.920057419149, 703.292372351468, 690.684902727607, 655.663024171712, 699.62291344656, 679.745628548376, 663.16428173591, 662.07352386038, 653.322007043524, 682.847225902577, 656.998404997456, 664.586581174692, 666.400318927408, 694.470062073391, 658.998569383336, 646.773893912952, 661.187562751624, 694.372121991215, 666.719906991311, 659.689862084159, 689.916835556359, 672.930684548399, 671.126021788187, 689.634072525449, 663.425028659773, 619.000115722024, 692.041752977705, 711.216579953409, 658.01807875947, 690.689980324125, 682.93535334802, 646.675646739642, 667.876824636225, 706.677461112571, 671.263100603225, 661.70753023139, 662.516868975523, 662.250980331918, 660.335682027274, 686.102816197766, 665.025738685434, 639.336843919833, 653.194216078349, 678.111996636291, 675.452175233787, 655.730006513954, 683.985917354029, 657.107881886998, 638.923943193856, 663.995189382571, 657.04806795181, 677.286211761127, 663.936468689959, 635.043008692895, 686.910845948957, 664.135249526201, 658.896317323908, 663.549597426621, 656.655884047471, 676.510165463177, 652.407456388472, 676.9659086211, 695.610706196098, 646.489535470957, 674.730527370306, 646.693370302502, 655.941324438964, 671.455956609189, 673.046069312336, 698.68521904818, 666.221611134764, 656.824807888788, 699.931971545909, 689.01972535501, 671.461423582481, 682.444392504461, 682.818366175604, 685.904974102648, 642.018050264338, 654.695336783744, 660.756303899793, 674.873004010832, 681.499859625681, 683.444885473504, 642.857085525652, 703.024962977803, 633.144143308031, 658.933863656477, 668.786709068117, 664.101956737602, 684.170868656763, 693.328036688137, 659.600831195569, 706.015133459623, 687.700193420369, 674.315662133983, 685.55716226825, 711.007293074623, 658.598189983176, 669.191922657817, 677.38600743932, 646.029595202261, 673.158608326866, 684.343838226607, 675.049484014006, 660.740990262859, 639.564719979441, 666.246199794928, 684.634584006637, 655.331884827885, 649.572821689875, 684.807518892452, 664.261912136552, 658.698330094729, 675.176174775042, 707.887392205069, 642.187985945418, 651.785987034845, 698.707006568215, 686.121751730216, 662.83269394297, 656.464334012632, 648.637373884882, 683.680649416621, 677.554334146186, 639.255453413453, 659.414834092658, 685.146888212924, 690.026055715406, 682.792742335905, 705.798371983814, 664.830409237348, 689.232329236199, 699.571166765289, 657.072414587488, 679.154823629463, 633.764023213706, 670.453753849974, 668.245458862552, 659.544334400096, 671.976347350766, 646.515317450711, 682.529995961006, 694.669018445591, 712.148677360905, 677.870887889163, 654.141748211204, 670.165841968938, 659.921453014401, 670.131447455293, 700.275613017474, 677.420840480551, 646.551581969867, 631.727692668547, 678.331971884318, 668.228590366113, 697.877406938479, 674.610435740412, 646.271025230295, 645.486903320396, 674.150143040161, 641.57001865413, 689.520769984768, 705.578314937764, 688.193595472109, 648.94829366015, 650.182825289049, 651.410482439604, 702.421948739204, 649.174794577849, 709.621771700034, 653.775350058192, 641.803954460261, 650.313631456168, 671.016733453085, 667.405439709923, 669.546072443989, 689.549665857515, 697.002642420471, 666.87732476152, 684.951779154115, 674.946437057081, 666.532805179925, 656.166355610541, 663.365064871885, 685.682876987238, 706.495167462545, 677.343219722024, 661.923165410932, 662.167674844184, 671.028399012315, 677.15683035254, 683.452387894892, 665.713443911249, 679.615108484556, 667.672133761648, 694.966415367444, 659.120583019662, 660.930889763439, 668.000369363592, 645.491859585583, 656.744625894284, 661.549466174499, 644.296344648598, 652.044051671181, 682.190781938536, 694.345911742106, 633.458726570586, 690.23188437253, 697.070469350662, 653.93168889663, 677.496757239012, 686.683890531637, 668.058072071703, 702.568623500622, 672.649308008593, 677.882215442433, 680.236209745283, 659.842829995396, 678.949450234232, 636.098016808224, 679.583181304187, 691.623207982307, 672.810783567232, 677.511012484816, 691.003101721609, 658.179933903397, 678.510133575448, 686.253489750243, 669.447786431877, 679.134564177411, 685.280514771968, 680.264305620042, 678.224475322207, 693.441719116816, 678.734828105946, 649.527403389667, 683.753714606056, 683.750392036896, 691.274695329773, 709.224776196805, 643.517507754238, 664.328314569849, 686.060867580164, 659.138364235073, 666.242626997456, 675.621826164217, 640.73650317672, 672.581736211331, 697.435997501553, 695.777111043931, 702.257056666722, 646.348728148248, 678.231527447054, 658.650434129413, 671.638774692373, 676.953831131171, 663.311150053566, 693.40408997887, 654.164139968979, 676.758941072737, 691.162676969192, 659.547385591662, 677.603620377312, 688.729531897738, 650.728401139561, 685.260015602023, 680.759892549851, 628.349206810003, 660.02672508859, 679.906801894434, 681.170047007246, 674.693928707076, 667.550647397344, 684.564549932361, 656.449498662573, 711.284804758062, 688.263458934196, 666.763945113214, 651.93243025979, 652.850002310661, 646.319358713967, 669.544121293679, 671.530831087478, 708.467927704529, 677.878820634576, 648.387340282668, 668.759560800938, 679.914193587364, 643.68154694574, 645.938543950651, 689.148466271011, 692.025668228127, 691.792400245128, 658.860713773237, 665.801786279243, 679.780876980336, 630.763642267149, 659.645428816626, 684.053694651012, 687.495348116204, 645.951959962633, 657.827662992474, 706.61985730084, 652.855893040627, 651.050257822704, 663.518496145775, 667.666903600673, 707.787324546171, 638.721521790806, 686.198975183998, 678.829121011638, 670.92958569179, 672.558165937617, 649.821679705512, 663.133633496002, 688.637537239605, 663.192926685569, 678.053297567992, 687.789620560526, 655.799926873838, 671.381133367809, 731.661327960469, 697.013986422787, 685.726273701582, 697.101337126068, 671.598181092676, 674.626915832413, 685.923848720752, 674.99698348978, 682.930545875692, 698.882566722436, 650.775409254293, 666.737059977345, 678.93905617124, 637.220777394639, 702.503970518505, 669.497552801965, 678.418282240342, 684.274600470399, 656.205826656658, 661.336261951797, 672.483975836691, 671.587355083603, 671.308722237918, 696.821054987041, 669.663321646077, 677.907750935277, 658.516510721335, 669.509102098103, 654.547188445565, 665.321008039871, 687.184050042786, 683.694092621386, 685.254016231853, 659.466790648098, 678.07714210333, 660.153734431739, 695.032544359038, 654.841633560207, 646.308553467784, 674.92866090823, 676.859473813576, 690.287111628776, 660.344450293814, 665.815870224413, 658.36015161748, 681.743450329462, 680.424419950778, 645.929927292461, 683.571073965941, 630.470298589506, 663.780031368373, 662.165609252953, 651.542204177859, 647.263487776088, 678.149474131815, 653.818021819629, 682.739897195306, 702.139667080225, 690.504120941183, 685.88170620768, 696.068971031697, 679.279457593765, 671.316734501056, 673.42125659888, 697.107892206815, 668.134066683964, 707.255238759632, 668.899869458503, 658.333320920795, 682.742482581207, 636.166489814687, 651.172145671729, 649.063638397847, 663.23292921837, 698.125164431574, 678.493176983054, 654.332125083712, 659.24189306845, 668.259879796331, 658.731059962749, 666.173038882256, 646.449214873908, 671.799474408219, 668.794688882446, 666.503910622902, 634.562288162526, 650.031444912224, 690.551884859163, 674.509086709455, 668.192448242888, 683.515053255879, 681.501330643534, 663.062066012005, 667.773994714804, 652.655769885147, 686.255461791183, 701.31018965569, 663.788637799277, 653.698572740326, 661.665733417193, 668.359766772601, 698.377271302646, 671.064057353462, 680.809064389222, 692.606325795332, 661.499432988231, 656.86842503907, 688.017877107858, 654.562916909537, 680.737770580206, 688.515718315788, 682.904994718733, 654.920739178981, 663.131136545457, 682.674062110901, 688.528598839212, 667.41967940853, 672.522782484674, 655.725631070653, 688.114007784695, 664.516435252372, 682.449455734168, 676.807197530679, 641.710689082319, 671.934252087298, 629.185762178763, 629.641659091128, 691.744647698097, 668.591375160801, 650.945710087846, 695.087208745932, 695.670231326716, 669.44358305089, 668.822241255824, 659.053960144983, 673.889915841593, 682.399445549325, 667.500247134521, 683.457333383422, 686.682351215023, 629.238812360982, 692.569401215123, 680.307194776172, 695.465629051517, 664.808817502982, 692.271229414933, 653.667334137866, 667.648306529284, 705.6969293437, 658.334994697087, 687.829931465981, 661.170324568192, 673.834252692597, 668.716216897333, 652.893783073163, 648.118414897835, 640.39793759416, 666.709566119512, 670.42524231868, 700.858823715744, 668.411324688787, 667.894646916953, 671.671268829082, 634.387137107057, 673.196609308723, 699.935745092786, 660.732712460162, 660.505658387722, 709.366926428453, 651.950025565639, 683.887665080833, 704.827778355731, 663.952688993453, 667.604404201411, 673.900437597016, 673.320582987458, 689.353380632721, 660.929803847982, 671.311498241111, 674.452728703325, 659.324965587233, 716.936938425151, 691.274105500909, 657.404619422672, 672.006797518012, 679.957494864234, 673.921924990205, 667.659193290014, 670.797697743615, 678.028735658208, 661.214541860212, 648.784021141063, 648.785301831363, 644.479981756398, 656.532243814124, 686.926098880656, 681.300085224641, 648.055939914636, 697.642687881352, 640.123375222517, 690.259738623147, 678.654037942952, 671.514460556299, 693.821496277258, 650.29136674142, 668.29897382894, 681.392161714173, 660.651218690137, 659.691427658174, 694.423064090268, 681.591579635478, 643.049829919915, 640.963295390557, 680.772748818844, 655.471787627033, 721.496254300923, 700.228155394297, 656.646709764109, 700.985872805719, 692.226548336941, 617.553854503114, 705.45181518632, 634.861021135673, 674.936073070538, 668.553101200668, 685.712303732821, 686.47831024121, 681.739785753795, 685.585975170428, 674.805502908606, 687.350837024527, 680.486922797691, 680.469282088037, 684.119423619765, 642.731780594814, 675.066526640357, 688.86653237738, 668.677507604124, 690.198699509361, 656.32955478344, 669.461322268417, 669.612672603792, 687.703118509061, 706.23390493611, 686.009754162437, 689.213055836698, 690.15736284603, 658.337186523161, 678.766896208721, 670.250172248416, 668.616118732128, 664.957599703533, 684.863320458435, 683.729009758807, 664.988886321884, 671.544832376125, 645.829059884869, 632.341863071275, 656.315416272796, 656.638888733341, 654.560867779238, 672.991350996699, 669.963617119015, 681.547684851073, 679.014668213892, 660.412103969867, 692.341911051229, 671.5007423576, 666.097678503685, 697.992032419908, 679.095935124537, 639.228524294855, 693.289602098547, 691.760251707601, 689.448179202042, 640.237588966984, 655.702477039306, 672.648213589684, 676.345004720722, 660.170170259202, 680.243345062664, 679.578204288516, 663.034901889466, 682.551554151905, 681.778995667579, 684.572861897591, 700.110718860733, 664.847151800955, 676.773517649312, 701.008868688076, 664.954787393992, 619.608571617424, 676.39350118166, 675.654367848909, 658.21439864559, 688.809340826668, 678.295377956616, 681.326824530899, 682.649534402116, 667.569657728751, 658.835531072287, 653.339475262042, 694.689949166816, 676.639835296263, 665.954750437047, 672.894135257919, 667.412151128712, 666.2582682093, 673.258100923317, 698.376256407595, 686.148624129424, 647.08507668318, 680.045326629318, 684.193864727385, 699.756220980221, 682.616619573616, 672.153526857566, 664.90405130806, 658.847717762803, 679.602539886532, 683.552951759179, 694.22680755193, 679.67669161565, 705.55560894505, 677.148444526674, 672.005904096179, 692.998169028475, 685.062033000878, 673.674370981695, 671.374866831141, 672.4013965344, 670.672033280836, 658.739941213911, 651.782642546873, 676.717504540458, 678.88520378767, 686.618673787389, 699.987866240222, 681.251059467717, 684.778432642716, 668.804031563798, 675.922955679976, 678.748571524231, 676.951100820228, 660.2977579848, 682.063969690636, 657.197488995386, 670.760825529017, 673.366482885824, 652.018348635229, 669.60929277077, 667.07761998652, 670.382626056485, 663.884959033037, 683.211445138063, 682.074766429397, 673.687205775621, 693.229269761287, 689.015962644999, 702.701528909049, 660.510799707593, 682.753824372053, 668.28266649422, 675.378616066454, 683.607492620483, 673.273451596324, 672.815958671073, 690.822390774567, 670.561617084543, 666.032107205456, 688.333624955184, 650.943747756484, 695.177827048023, 670.355101710128, 680.383762094596, 689.936006248931, 696.659097173369, 662.709584389722, 657.42643864493, 670.020955819439, 682.439319422604, 646.399173923162, 700.28991735906, 711.451757061119, 695.319740816272, 669.537142101319, 634.616662583715, 669.454105167058, 671.638053785163, 628.678857669616, 682.39373736022, 690.840522121755, 690.138640780584, 660.031426923263, 680.870536509981, 686.187634141083, 703.882232530651, 689.459266899515, 674.518056380353, 671.592375639624, 635.529039721208, 670.201068090649, 676.331602144458, 678.519734490976, 654.594978332119, 688.193739183468, 673.98118892916, 676.150971273214, 653.230710185466, 688.199645359866, 701.039081792867, 699.538037083611, 665.825122214828, 641.957575856659, 654.918759282117, 667.75289745982, 693.240701644198, 693.151675652255, 655.831724890022, 677.268156089402, 665.833453134194, 696.14824762408, 664.979924637815, 659.25404817591, 712.86643446795, 658.290788078366, 682.359821955345, 655.901750105427, 673.463621658576, 658.606371263316, 678.346548681325, 696.563949850365, 617.297708929478, 664.183973886388, 649.293919860268, 690.987342218428, 667.193738442014, 688.50985639251, 643.603756461631, 691.90402784482, 705.758385140058, 666.623090194361, 680.053526769564, 643.402295937253, 655.892572123388, 660.523084890983, 686.250656679735, 667.749926244792, 681.017241044587, 672.480120439128, 685.691370404174, 691.73614534492, 664.280277800185, 667.318592665497]];
