# Supplementary material for: Hypothetical Outcome Plots Outperform Error Bars and Violin Plots for Inferences about Reliability of Variable Ordering
Source: PLoS One. 2015 Nov 16;10(11):e0142444. doi: 10.1371/journal.pone.0142444 (PMC4646698; doi:10.1371/journal.pone.0142444)
Supplement: S4 File — All experiment interface and visualization stimuli code is available as a zipped file. (ZIP) [file pone.0142444.s004.zip › experiment_code/data/one/10.csv]

	sample_num	task1	task2	task3	task4
1	1	133.84292472623	345.053084258293	521.662071496224	675.836265920572
2	2	160.245407528726	341.945612189718	537.686282194928	669.590054865525
3	3	154.013976604458	346.161904929921	529.748417754663	673.42164082335
4	4	124.76716107462	345.808691125917	522.405376413759	669.174058241033
5	5	116.781372805317	342.375797453518	509.888769441656	672.497957753053
6	6	124.625182008526	342.918966942598	498.485348411806	670.823179513976
7	7	152.240698003006	349.196143420005	510.95879261861	671.312352405231
8	8	136.733888743695	340.351642832402	496.868832503441	668.512796773477
9	9	132.616701893703	347.025135777529	535.799508884383	677.374692219333
10	10	173.723176166873	348.175988014317	499.274048293667	670.992693647001
11	11	157.809221085775	343.913752079416	520.092542869737	664.277780324459
12	12	151.480387653143	345.288641882191	507.436314873592	676.219558899636
13	13	91.8498162715271	343.030760990673	544.418795330557	669.98207470279
14	14	122.377205569153	347.689599627651	507.325766804302	676.240720159416
15	15	113.934337410403	344.323564138698	535.851521223482	674.072921939673
16	16	178.885040913451	343.518647727183	544.99868201105	669.485603516391
17	17	110.140511160638	342.876488677918	546.028835623311	675.146246310243
18	18	140.365150941557	345.35756738484	541.967932882714	675.058415971813
19	19	139.279173832074	342.413637432145	554.616080059468	677.473010471303
20	20	107.142551967279	344.434666474809	523.518452345057	667.675441269065
21	21	140.251344173758	346.494915746383	526.409213107319	674.707371803677
22	22	115.751755959249	349.200482491521	528.54973701304	673.016019425392
23	23	121.816156558489	344.103731670956	517.535995495599	670.452909733079
24	24	153.05496062672	345.426844104286	504.131321871242	670.46390000484
25	25	106.043291226369	341.158244167366	535.012669833088	672.168045862593
26	26	130.010717507842	342.654471634847	498.969880369476	672.590895963032
27	27	136.235489271534	346.507774439188	534.084984523606	670.413452256937
28	28	137.16158682337	345.475872973677	528.813154364398	670.278254820214
29	29	150.106146833372	348.302749001726	499.643944434261	673.184821080183
30	30	183.003814475584	343.750763625013	508.207263156636	671.594100558279
31	31	112.962889385054	349.064784034337	522.534022536529	667.335858285036
32	32	126.092591159987	344.531399964784	508.340502076242	673.997726015971
33	33	102.50713430029	346.133552006683	532.020008422271	668.885337766276
34	34	133.758156228212	345.345299992245	514.243833925578	678.781204154668
35	35	162.768810733513	344.828784882536	531.334044169035	668.753517396524
36	36	131.341139336465	345.447932986166	510.369829716255	675.394412089608
37	37	112.636297683593	343.344137635615	524.829267740057	670.999063216348
38	38	122.095269520573	341.791657096673	502.028051896311	669.296954343927
39	39	139.322371826306	338.963814240329	511.361060957309	673.123045119596
40	40	153.293541756101	341.218704658937	519.936390380156	671.017474738329
41	41	152.279363847902	340.941345534093	497.087951770273	672.995083611767
42	42	147.228594022568	345.664623071612	492.57562252362	668.178142398612
43	43	134.289622908385	344.211430654175	525.769381279928	675.066453601812
44	44	129.529417741353	344.225323472394	505.258650505294	666.916607933942
45	45	118.354583063074	345.984060382315	517.932738021665	670.558011384688
46	46	123.45483340826	346.314219331351	498.353286639402	670.04327450654
47	47	99.6714320770016	343.567224945193	551.869124485468	672.832743952087
48	48	133.706532205916	349.989445469039	504.471083741357	673.854926244447
49	49	133.036937619558	335.975698828361	497.18553884095	668.490153522519
50	50	136.099710782866	343.262644591063	509.234654732193	666.415024148401
51	51	136.633412200049	345.549880432905	506.940113598134	671.117654805286
52	52	157.931061479727	345.053269162915	579.446803102968	674.248769467338
53	53	127.04070586747	344.247810622211	517.698210038809	668.514101466552
54	54	124.218384681966	346.449205643332	521.652715390453	674.24521530471
55	55	98.6422148451175	346.227032410286	536.719833144953	674.117553392573
56	56	113.78227876499	347.649922313327	529.189706215919	675.3952493236
57	57	90.0416565167778	344.42950313196	514.303692515638	673.425167822707
58	58	138.237501351852	351.066362407421	524.811277245567	668.55460118069
59	59	120.966852307187	346.787544161284	525.860645757328	672.4428003687
60	60	147.278860138465	344.212707354884	536.133262352401	667.210294014556
61	61	158.362961346796	341.019632962535	527.877959562485	669.993508247527
62	62	125.80196312174	339.653703165316	518.175905106825	672.95556767559
63	63	124.469246609084	345.700062956788	517.707929917217	672.164345680887
64	64	140.614199631241	343.8574594116	523.984668032251	674.355503293738
65	65	144.633221017238	345.390205108928	530.307427229115	674.920305499879
66	66	113.17537879465	341.0632448347	472.308550017104	672.795108919532
67	67	148.32952635578	341.174012045274	540.061520555011	665.391668154737
68	68	127.066471613415	344.997464666745	565.956078361971	673.763083449689
69	69	123.435634031407	347.920650247823	517.759499657848	672.373855359938
70	70	106.339642011162	344.139943756879	475.465347042603	673.533976394968
71	71	117.053961751604	339.035129287229	559.092994675754	670.412719569814
72	72	115.541333402609	341.287919471108	525.443635274692	669.878587456485
73	73	132.80042568009	346.365666376677	529.712231857222	677.164737124096
74	74	133.296230965781	336.053539309567	525.018999546944	668.436443541232
75	75	117.154771721858	340.537477273306	501.941394069203	674.688108120692
76	76	132.514809856055	337.620530512413	559.694420694679	675.746479416701
77	77	79.22120139986	341.729753842965	505.759033533121	673.402462341342
78	78	143.706298331282	347.571627634758	521.845227514624	667.678400181316
79	79	118.599099858713	340.456387009839	557.141447123466	668.176805997215
80	80	140.647959098422	345.03990842961	508.220481270648	675.208524658144
81	81	135.50299101161	338.243687589422	531.118545184138	670.251764505548
82	82	151.787202928663	338.940920324551	512.559916770947	673.721547812452
83	83	149.412651155012	350.71433599667	554.517731271453	675.668836825895
84	84	118.223067452557	347.949247867966	528.75837141584	672.390899597171
85	85	136.818787209883	350.12892028047	527.903611616078	674.284677704691
86	86	155.330575932589	345.707954661241	513.389317175318	670.749270621494
87	87	130.445002353465	343.54098937399	505.212140501196	674.462089390207
88	88	169.205052555498	346.459322009861	519.480686691879	672.611291674852
89	89	109.189818017968	345.611240815528	525.425671477528	672.69422702393
90	90	132.140586051757	342.642626403809	530.427933107209	672.061137740977
91	91	146.676934485246	345.498120420686	512.113169353695	675.041048364757
92	92	109.306033839367	348.374922995734	507.08720637709	669.915859478186
93	93	138.112650426373	345.645160901058	521.884241354301	669.730446703939
94	94	156.219012791383	347.903672165214	526.302010140449	672.482197836347
95	95	130.359534395249	343.223795836619	509.523840558757	668.478741283719
96	96	165.60363709433	343.563480334758	525.423935649573	673.742545601809
97	97	131.929661007273	337.904664380581	500.186865833754	669.480505162645
98	98	102.943320439937	345.731029313631	517.009194432737	669.5227732627
99	99	104.906548960936	347.748629475267	496.889425770164	672.687604707044
100	100	128.15625630969	340.634521056187	530.156807213403	671.725872734009
101	101	163.053703389734	342.22932000789	526.315283056189	675.643481015425
102	102	109.898560511057	343.45347344765	541.361245686628	670.305247748847
103	103	143.196456566117	345.602183553662	516.415565269034	669.723678636157
104	104	120.004005618706	346.285761931952	503.644661562331	673.504329172911
105	105	126.488168239662	344.727249510827	508.144157022835	673.682079156853
106	106	137.253529056022	347.198143613617	533.198714443336	679.237156583275
107	107	134.816029002078	344.182037146171	538.002006583235	671.59403656388
108	108	111.162564690018	348.478041899456	557.394246588169	676.160576193946
109	109	150.480941600405	344.725955592864	521.766347938798	675.499271160316
110	110	130.097750544733	347.374018150884	510.945949636963	671.600109825633
111	111	162.870909006776	345.243547546069	546.29624434548	672.32247437163
112	112	117.309095546755	345.906903684814	516.204001810025	672.763900474169
113	113	128.841082593779	341.231215787528	524.381031136845	673.364547084029
114	114	93.55374035986	351.911818633583	535.912425684401	671.521400978067
115	115	138.336047328823	346.835694078226	518.004122244404	671.04307982731
116	116	126.566707755001	346.247774256725	519.396381414741	668.408477010364
117	117	118.449633437227	340.532128385563	518.991301763037	664.035243104562
118	118	120.81391711886	342.503116579778	528.336996128445	673.734534646015
119	119	139.732656861189	342.740233269444	528.007878219291	673.782506904569
120	120	144.23822290366	337.619539229376	543.225565406532	669.812099111958
121	121	136.905967081012	344.753033655599	529.849314725118	671.516661359201
122	122	153.902473217087	343.531663217085	512.213446827442	669.28911288988
123	123	127.399614994202	347.058684544582	512.689292473849	669.370705512258
124	124	163.251012336193	345.950330115682	535.434177942318	673.170024644831
125	125	163.200884386353	340.257193200728	542.696517742919	670.251059032996
126	126	110.931813263338	350.637086896807	531.275417911649	675.862542397947
127	127	112.28279760237	340.183801244104	526.497729227752	670.702770177262
128	128	154.939433096815	344.761164005443	553.163960523767	670.94880454798
129	129	131.32166114508	339.317820626432	506.83455627342	670.916725650652
130	130	154.202401876658	346.556228004735	506.429782406423	666.594167255674
131	131	150.588243647856	339.406099405937	532.289961055838	671.820832773427
132	132	105.257577987644	345.924898033906	519.852474038141	670.142730976197
133	133	93.6204427880708	344.08904768506	551.743690675464	672.478512746909
134	134	143.627122391314	344.11483220063	531.690940927992	672.870201410601
135	135	146.876392929299	341.174481144572	513.926895669063	669.577794965247
136	136	126.044864717681	343.872711707775	516.660928627173	671.135210970405
137	137	112.861004749605	338.042725354197	537.051783509792	670.030558944584
138	138	172.535473718866	341.590618328521	546.857169630459	673.605247895964
139	139	128.471446754057	340.542809197873	510.045688669482	673.590093439602
140	140	119.225561932919	343.782998188907	532.895501330663	673.113685519716
141	141	139.333177778707	343.706776707589	516.778544928979	668.462770735925
142	142	128.338008692726	345.763934385084	520.758969575906	667.693738511868
143	143	146.500762112187	348.376766463481	517.045632289383	672.227549599269
144	144	127.737974473407	339.809058540105	527.630490293756	677.584222856608
145	145	101.294370785331	349.227466446345	495.051440861907	676.942010967804
146	146	161.075288923315	348.104593908495	535.237330174434	670.937200877839
147	147	123.622130830027	342.14084068058	512.944055298535	667.560210484335
148	148	96.9774071496524	344.908155940142	511.718162823351	673.362659821851
149	149	140.3668731766	343.572501716149	515.044903151952	675.928240409305
150	150	161.855321977774	342.083846618417	502.90443438551	672.030857237778
151	151	148.66895774289	345.24925308595	535.71958937897	667.647096388328
152	152	160.833761686207	348.980500801346	520.665017420027	672.114455432613
153	153	118.804921552443	345.142700660181	545.272719494963	670.127016641987
154	154	121.732512817853	347.613669971983	547.722735007627	674.771475552985
155	155	134.569245954621	347.569323856864	559.279849980657	669.412047997068
156	156	153.511603338784	341.089889710889	529.597065587269	661.931007117848
157	157	139.130662504559	349.720455175975	516.568149714877	669.506066021675
158	158	114.152928794858	343.403599599332	505.1811308293	673.275775700526
159	159	104.235250695772	347.560949501072	526.069381716209	674.598117221982
160	160	124.373488524428	338.334872642022	541.140120537307	673.339205047387
161	161	140.609827823489	345.351247744579	536.727258058598	669.162229129441
162	162	122.926323787054	345.000825116729	504.548131744386	677.00602518272
163	163	107.941477445038	340.98717691814	525.118464312026	674.486041740111
164	164	146.67584657324	351.024456224367	522.378564235391	675.590233249574
165	165	134.244716910064	346.227987617547	494.851815125248	671.18067058897
166	166	136.343871600686	343.010951915366	493.976625057344	671.721943044785
167	167	121.540050680126	347.662797027987	495.199751787748	672.009428852223
168	168	127.039162320494	343.361358707147	513.010906885108	670.42802914083
169	169	124.059152936763	339.005968686701	495.839136297156	670.766127455034
170	170	122.303681550195	347.97054296991	514.872561307167	669.748682278958
171	171	152.321294973598	345.244690153378	527.815686438541	673.764055317871
172	172	124.393682531304	339.805719171265	536.018919614769	677.66437690705
173	173	112.168768029842	347.387481358874	526.164574468433	675.390372148808
174	174	162.198518023886	345.000649715369	496.025067792661	670.14501383663
175	175	118.598506456877	346.692458606507	529.07874461415	666.224367706925
176	176	108.243912700615	344.694323513882	521.369230089899	665.236986556967
177	177	120.169845601386	341.903506753768	513.512096419869	668.657416495478
178	178	137.449149960439	340.524193475466	508.940606983172	673.192113497205
179	179	149.394059881879	342.224013486959	519.250232377296	671.157563630839
180	180	135.820679440438	344.552044567607	537.311739203602	667.060874815925
181	181	119.683976416771	341.192110562637	522.684887030916	672.869014436214
182	182	154.377781398392	343.945732681171	550.186712999644	672.187597157757
183	183	127.118713359778	346.412155514632	555.421068125215	670.623041451472
184	184	153.403664398257	344.097404937171	522.868305359673	677.991363428946
185	185	144.948721407967	343.158676155263	526.475941765294	670.823628943507
186	186	123.404117987377	343.501296800509	510.104957471807	672.038148625521
187	187	114.659965415838	344.637972805532	505.84198097773	673.347466348635
188	188	142.517209466526	344.978986876177	505.080080747687	668.373740242006
189	189	145.33220971826	345.965614610923	520.576592976659	670.363905264334
190	190	147.769674141024	343.586864852822	500.496106149468	676.346456187193
191	191	128.335647015127	344.415764620636	515.563696298511	672.501605283323
192	192	142.198665308983	345.994645467444	523.655412943787	672.42654539218
193	193	162.078802438453	344.739878633275	530.715244955131	671.767614688778
194	194	124.019113698892	347.429556751278	504.573257879555	674.409508284953
195	195	117.185220904674	343.03485369575	504.762104950103	671.141829645325
196	196	148.954763988483	341.728007465926	522.567762526946	673.201814467165
197	197	133.505749681737	343.709114323882	526.660427135033	677.603147108794
198	198	115.941855861488	340.36098196311	542.660500143533	663.558410126623
199	199	129.722706646952	348.122326494505	511.254869366462	672.884964007207
200	200	107.531374265848	340.696499609227	531.802915036034	670.720331881227
201	201	116.174811937463	340.19610973854	534.321573403079	670.117023256805
202	202	135.859448598592	340.479008570642	528.123633039379	667.760426736033
203	203	126.340731834868	349.016470130252	513.97578058357	674.914378633721
204	204	120.811377630743	340.702873459853	541.724246480147	679.602263218482
205	205	146.388632697231	349.693494664395	538.481129101735	677.911145757269
206	206	148.50985929534	346.50146005314	527.075359779366	673.961863342466
207	207	121.379523627813	341.905651883849	527.509211923752	668.635592451896
208	208	161.207797196957	343.587055958627	529.719901561515	670.066412636869
209	209	124.317485499625	340.661043565068	519.970624443064	676.040673977643
210	210	109.782900933548	341.550050969939	510.180784160572	673.379013891266
211	211	143.425688794746	344.602097959284	525.052119911319	666.135372603346
212	212	108.438404587854	345.010274031552	507.962135118635	671.556340930432
213	213	139.93055374828	342.648567448993	513.418266976741	677.043374647731
214	214	147.97966693502	343.178571228664	504.05945752411	671.977535202703
215	215	114.986323244839	346.36883556462	513.581559154804	672.463453221605
216	216	146.813087477017	346.218840334056	531.943914567173	668.946457980921
217	217	126.042892632759	341.56027877795	541.759168847918	672.615192431391
218	218	128.260298181065	342.677323629884	513.771626917864	672.540912950068
219	219	108.685670460269	341.18913747377	550.792512159613	667.150399100912
220	220	157.064572982811	340.095300536442	493.231795771431	664.708345491257
221	221	112.207998726265	346.61576388392	504.600544119128	671.042758677808
222	222	135.791314089401	342.593186122631	501.130971537482	669.497650496983
223	223	117.631438898264	340.442456925292	506.625932184083	674.801816441512
224	224	120.080758906652	345.817673354295	535.315527548938	669.474865387826
225	225	150.086686236244	341.895703458148	534.729756687384	670.660900313719
226	226	98.7799274666318	346.682466360051	528.940912745862	671.141960298953
227	227	144.740685593786	340.992190243526	517.283978777948	672.050083197601
228	228	142.195122772094	347.202091443146	511.311722007534	678.730017386249
229	229	161.303218375505	347.753125696065	510.720130100615	677.703269222431
230	230	129.208999323717	342.920587469467	517.967730669038	675.347110544751
231	231	113.733270687221	344.923844722254	528.648289583945	675.741315507353
232	232	142.88931379329	342.972724452973	516.164859046095	673.322212979517
233	233	149.519875151197	336.579720620325	508.684633374972	672.548003714305
234	234	122.26721233058	343.755691084232	512.467456054409	670.178633145917
235	235	152.717902026243	345.174826381047	522.931309505268	670.404910045955
236	236	110.026291783555	346.422721279982	507.204644531817	668.524803441122
237	237	163.051126585881	347.022931353072	513.936580670908	668.672193085165
238	238	140.86943367395	346.765080131454	499.705396042726	668.940377786291
239	239	106.545694895873	340.841111769917	522.835486392391	671.327325685098
240	240	125.022484406288	347.099774493389	502.244415617097	674.410531957178
241	241	149.069296288472	348.69505478285	521.565112560732	673.59231928747
242	242	120.255127641027	348.677972512218	504.963249363694	672.149856863804
243	243	139.101199388927	341.080003933312	554.674062063558	672.439540754719
244	244	114.374887249611	348.061432760955	528.576275692417	678.673002276751
245	245	131.296680713075	339.886391564799	512.375029883523	672.399001256184
246	246	113.273939369931	340.486345212919	509.281377587207	670.228986446583
247	247	105.111241423708	347.768673202684	531.744761813234	672.356271142255
248	248	121.166690852204	345.357905629758	514.069624949516	670.914637121558
249	249	132.323505571242	336.902377544256	512.813712656467	670.554605713663
250	250	151.571072263917	338.549662796557	510.397505113849	668.844224052194
251	251	160.30953207245	343.523438704039	506.066556732673	668.88655065673
252	252	128.374198829469	346.6486340116	496.48485031022	671.042785584202
253	253	158.187122026058	342.094338457476	529.572611880219	667.784151338432
254	254	141.818320259117	339.521946765533	513.742938201578	669.489029724703
255	255	138.058348579721	343.923485912833	517.792480389407	675.59990002448
256	256	115.875752363171	344.701097599115	516.703393624304	674.809065101396
257	257	135.565881486745	341.201527393756	497.751778862768	668.604789763815
258	258	138.560698476672	340.062931444946	520.170970677718	671.144068076962
259	259	140.981583069296	342.187566486199	504.922395056929	672.981706989237
260	260	132.176985597139	341.953224090684	496.562763933131	675.177260614489
261	261	138.715973226886	342.274730029741	502.609482131561	670.426478637758
262	262	136.574841596225	342.931430523771	525.296528049565	672.976960767323
263	263	139.047180302348	341.649419481462	506.385395077633	670.78803512605
264	264	124.824676626806	344.140818357798	539.10569050225	668.000877380505
265	265	121.344750268256	342.60818123513	531.616563433869	678.881432074214
266	266	143.344015589668	339.750572379477	504.881430364012	673.942243231812
267	267	104.618157752049	340.893718231934	518.604558538351	672.766800703606
268	268	121.808061812508	344.64862831996	515.540622044272	670.986051946682
269	269	164.512410425991	346.847869551551	552.320442572825	674.732566247743
270	270	92.4957885099375	340.42441797581	481.571829859655	671.87870917541
271	271	122.61100152017	341.281947513037	549.299666733235	673.712472993993
272	272	124.386301361246	344.874555818682	537.774684844881	666.824596023675
273	273	116.998250585505	344.89921338514	508.053162975133	676.979740336513
274	274	130.131042675928	343.51887911461	553.424333362003	673.684015899324
275	275	102.701273741504	342.046396942003	536.822393127878	670.606662854859
276	276	137.5641604459	338.514453531034	511.565993983003	673.053307806138
277	277	126.613509516203	344.697639246545	547.105106538692	673.867646529779
278	278	140.409218601271	342.725486941862	506.063860150532	671.383816495977
279	279	138.347111731946	343.375058380204	514.520936258124	672.405394345306
280	280	141.05607830846	344.062032789574	495.618883973449	672.834767761568
281	281	121.466100299241	345.307889214708	532.598161400538	671.482625418826
282	282	148.715470846143	346.940735027246	524.665318452111	670.415740671824
283	283	126.425956159254	341.522692830791	489.103523335762	672.534614184572
284	284	136.282224953315	343.970355387826	539.266638138206	670.653213631716
285	285	123.802967539434	342.695984385216	538.980208102202	673.371756333384
286	286	146.776968258446	340.629610870531	522.261150935968	672.452307099711
287	287	150.123534094898	341.587907883661	548.753802268873	672.180645492155
288	288	122.740931121752	344.711014667116	537.389095956003	673.602645567186
289	289	140.97984576295	347.511785986728	519.863842246767	669.376695803412
290	290	124.787353842601	340.553779881219	529.494746621533	674.314593961351
291	291	102.342414917622	341.360670626501	525.546909830053	671.452216363743
292	292	134.186629120453	344.643715904105	518.294398014143	668.945023493487
293	293	126.045130096196	345.145581979951	549.654360019839	677.214282444648
294	294	159.200171371525	347.667116347994	524.989643712939	672.549675763145
295	295	120.138859784007	343.281653538104	532.209523812598	667.22346626711
296	296	116.522352434701	347.052490540348	506.94719485571	668.267476002111
297	297	127.885259441698	336.670613013806	551.198895404591	676.870573042728
298	298	141.295046757604	344.762564729691	538.947540086799	667.830670577047
299	299	120.839614014194	343.531901852525	545.729411673265	670.957700394849
300	300	133.371007923369	350.451209822572	508.696211062946	673.01948913828
301	301	106.765569671187	342.997840038731	554.054703789728	664.170922556757
302	302	139.48780211228	338.129859008734	575.168427771437	671.657679319628
303	303	137.617835350024	344.341673094542	521.927958210436	675.726456584573
304	304	145.038232574701	345.150903944203	481.018374511573	674.311775007136
305	305	141.997677843031	343.090897919822	521.416578228583	672.52582196538
306	306	145.250136118658	341.308596437591	511.715300027752	673.754038922443
307	307	144.469651657382	343.353589190047	533.766341419092	671.218437497325
308	308	148.305253669393	347.77316222352	531.848625589898	666.49766356904
309	309	152.006621632967	341.760897580198	534.783266455431	673.763054081867
310	310	121.610968969408	338.914647197368	524.734184789463	668.677622714854
311	311	134.675171430113	346.264015437764	480.603527897194	669.862052762814
312	312	107.280651533022	343.968686470141	512.218185243229	675.85551065335
313	313	122.923842332337	347.948504626259	535.718526084374	675.884337611575
314	314	138.485008961482	343.005970165438	499.216681283743	672.916406776769
315	315	103.403549794447	344.647130903462	528.408444084478	672.96865191302
316	316	135.908988636438	342.895583513495	512.083225522175	672.51481145686
317	317	140.415160242483	346.464972289683	513.798555248835	675.455213751228
318	318	108.878375572879	345.718985865355	532.049408601446	668.125377239918
319	319	128.795462189173	347.073561778323	518.761709568347	676.573538066306
320	320	147.278586097298	343.701920773878	531.395420304363	673.506429455476
321	321	130.21191281449	343.003280602314	533.359022696842	675.585858712695
322	322	126.313114444683	344.13039656632	527.146415972533	672.525796209203
323	323	132.576876719243	340.599976749587	524.755649949667	675.547862615074
324	324	103.949795992272	351.433865422866	523.367986049528	668.097785468661
325	325	116.365606118863	342.849980759153	535.87968754702	670.233607233549
326	326	120.562283218501	343.262503303329	512.314843748454	668.732899157453
327	327	126.725279342885	344.396266283514	527.986452789039	671.793693011498
328	328	149.752751543527	345.591663484599	538.015381883403	671.502404196236
329	329	147.279198828087	346.21677681218	533.002415617089	670.877861288354
330	330	123.146517342232	344.402809335281	482.270174086369	669.233647133014
331	331	148.029060917142	346.28057967984	489.822972289789	668.08429580101
332	332	136.005262358372	343.196329037866	512.575919075894	675.392685511548
333	333	136.291626373163	345.019514144027	513.940278547391	671.467822306802
334	334	118.363145550884	346.992401988519	519.126955424555	676.37001410214
335	335	130.296723662672	347.334284848373	518.036877902546	668.927589609554
336	336	129.495751235008	344.221955120098	504.241841092271	669.074242503289
337	337	108.35253079203	347.361530219772	502.59050084241	671.993792625672
338	338	138.176203228357	345.409009702717	513.255210558389	671.845338529511
339	339	129.691999529689	342.526132852225	528.369110433981	676.152822555125
340	340	124.667617774631	342.004934678864	483.355319438764	670.402029745685
341	341	132.405796064201	345.782100765921	519.184721574897	672.779975468231
342	342	140.384577668138	347.274006647582	534.256305228569	674.990344805567
343	343	136.904131536951	342.352706437774	530.50500002592	671.081598644191
344	344	131.879423128254	343.798632695513	521.354377679839	671.704256471622
345	345	149.173562309844	341.420165070759	545.957236734946	676.762734202006
346	346	110.380515878393	346.689199476629	520.740448467157	670.839991796576
347	347	121.854567736827	344.203371116035	542.116676589473	672.287179472641
348	348	147.571001515979	344.2270754928	548.28316926148	675.474496170347
349	349	124.454821553406	340.390033373802	515.972160565976	674.815799706741
350	350	140.213084539093	346.495788003345	515.091160934976	677.193397999568
351	351	145.988956756537	341.964818103953	530.260658437066	668.603043947931
352	352	128.233758618993	347.823472751451	535.994754800411	675.136059580291
353	353	133.497336185441	339.03298105319	529.921775235973	679.315075791274
354	354	126.190531451389	342.879654816963	530.539899816386	671.310570649805
355	355	136.920260245148	341.165612446816	515.357030235628	671.564893078903
356	356	123.189654230601	345.826821490044	527.115987351303	669.291810059224
357	357	137.823942099213	349.214959269562	505.735981715322	669.80604560552
358	358	123.784248756654	339.855595441617	525.552249910702	670.39445003816
359	359	129.990333805208	347.520245625466	515.123062798156	672.839002080318
360	360	134.710388380452	346.205417655332	510.307593206174	671.383614019266
361	361	128.245901333025	344.351430015085	516.149097754805	673.618847891517
362	362	121.748483861549	335.872461299962	524.863965586149	674.412765514577
363	363	113.132757100944	340.249475087911	502.819067555467	672.583632661034
364	364	95.542619642902	345.660162597757	535.958220331021	671.908888027029
365	365	125.317652202303	344.667234445657	526.496277199046	665.574776030651
366	366	121.148222017061	342.727938675482	515.314737668201	671.125420360887
367	367	123.120727568789	344.962755919109	519.299476905485	673.479939745449
368	368	111.128703489821	344.543302869093	506.028565490031	674.564252651257
369	369	145.341055263612	352.714695398155	513.174449285193	672.023704039851
370	370	132.514695708761	346.510916686851	520.510513198252	675.776182603915
371	371	115.445745972445	341.533816801227	503.203305542883	669.959103796142
372	372	137.136433183835	343.282785601255	524.45487344964	671.36509922961
373	373	83.3347794488961	349.690302495113	503.293787610959	672.062246368231
374	374	104.702675699861	344.666453303812	530.151796499944	672.020794167241
375	375	110.881012786749	345.715296455554	535.762273816701	679.097663002534
376	376	123.419740924849	342.710023320846	517.063181572846	671.758210164148
377	377	127.769395884092	343.713360091494	533.151946306493	676.23685889337
378	378	121.231921482949	346.29625531462	528.089794681058	669.314259676257
379	379	137.332052748271	343.067399973002	526.390420774036	672.972757256443
380	380	129.922634744605	344.88190377289	532.121943953182	679.287618394676
381	381	110.567121538794	344.182409885396	518.601512727725	673.939002765729
382	382	141.717639596139	336.450008749512	522.710578764732	675.749690082695
383	383	128.108483103293	343.499372127484	548.100588245709	672.711703549313
384	384	152.126224024376	345.959013418967	500.095585221886	674.437128887241
385	385	159.560745064901	346.436723532868	524.774219901467	669.924218136184
386	386	133.345768340765	345.37923844614	521.821939280082	667.489823529546
387	387	135.347341147834	350.650529015105	502.404390502266	673.826297903169
388	388	130.083142418599	343.997739773303	493.278055323558	670.852778567705
389	389	147.149835348526	340.889433647793	495.480183958356	670.186792301478
390	390	145.526115108752	339.101239257876	524.219547834607	674.984293434565
391	391	140.645993550538	341.747438033872	513.493128806443	673.28201981713
392	392	125.551441980865	341.685433277051	586.699039051452	674.108686535782
393	393	127.627560474002	342.656922604369	561.872725893553	671.29226006427
394	394	105.396703163924	346.806655185085	518.283067859274	670.825636901443
395	395	150.941813138548	349.306275048547	536.781054636009	668.329840447211
396	396	140.162906202937	344.824581231811	533.81150221208	674.715751404321
397	397	153.432455886331	338.111273395943	497.74861690399	668.691847357372
398	398	123.720644714168	340.750549437586	543.43522041644	668.268191161134
399	399	138.496815869284	341.309751488485	502.999381586982	673.214748279722
400	400	166.818769872832	345.600937150922	523.001008272777	671.12924236359
401	401	141.120813935498	342.23151031633	521.532904000452	673.946771242477
402	402	143.254170612309	344.353808128098	531.425589517231	669.738614895603
403	403	122.285526112363	347.654418086565	527.240995645183	668.350270764582
404	404	128.701232998637	341.78819928406	570.766171096812	675.163987746328
405	405	118.543768161477	343.571960462276	512.131485506865	669.272548895597
406	406	92.6366269924698	345.985123454489	497.674183255145	676.064085665094
407	407	140.060333252077	340.330455743639	520.178134368595	670.613348512623
408	408	137.977810073547	339.434891443692	519.194400623287	670.136524653571
409	409	121.673338285863	347.161735835386	503.835363836173	670.248435696867
410	410	137.597694670889	343.127244771229	529.310309488953	671.398712462507
411	411	113.062277819578	342.787725919094	520.426570511112	674.559377206045
412	412	136.204970212929	346.862625149836	505.339597138744	671.199658278258
413	413	122.331307256278	343.272989056038	515.454034720653	671.080780123269
414	414	114.302179366756	345.137491541435	526.968162165352	677.491894502542
415	415	95.7579952941787	345.242994973092	550.108520455047	671.51311031394
416	416	136.534898930369	345.669221042629	566.408111387673	670.749356926554
417	417	93.9191065242553	344.646899457879	519.759670804433	672.972414811222
418	418	126.965463570286	341.371880071318	520.251063265205	674.206349830581
419	419	146.157769455173	341.542732516474	544.980700926629	673.151447721695
420	420	154.870463919669	338.549252557176	527.122226569743	667.645847623026
421	421	124.671753434775	349.750175080997	504.479695640709	666.328458177545
422	422	154.180871653768	349.988673398122	531.92271536207	675.408832817345
423	423	118.702487618412	340.281889169619	500.688036347357	670.146510155437
424	424	129.476412859069	349.705313436497	520.569679485437	669.716423242623
425	425	113.324942409507	338.306898794033	514.608461671472	671.074937007721
426	426	111.9054403997	340.060503794662	521.280443154675	671.896931191706
427	427	148.170596432642	345.111059444026	515.901774890302	676.45654247009
428	428	113.571119954135	343.638485320671	481.499365265791	670.494483234295
429	429	129.584182082347	346.521237452203	558.008157152001	674.296822627218
430	430	139.852218240107	341.105590802597	503.01809654651	673.883074073353
431	431	132.408431464206	341.757742914513	570.863294985929	673.770078940118
432	432	145.00162362442	342.349954836864	532.742059476972	677.348227273862
433	433	137.585026934032	343.24709304749	532.44916074599	668.482111724089
434	434	142.228200108458	347.440745131637	513.934568234918	670.139313637651
435	435	101.307227286851	339.146933980635	494.897971183873	677.742242624541
436	436	151.04306637825	344.575721881409	508.756206398234	668.450117330794
437	437	144.878778247742	346.891475793779	519.144866961105	669.344561735738
438	438	144.207816363027	334.321720389298	495.88641587101	671.199877781705
439	439	141.899360844719	345.770288246238	542.82269638235	670.314826033204
440	440	132.330362295028	348.705751927197	556.069681199913	671.533697864417
441	441	105.705348477688	344.871239949615	517.664845790899	675.392526941052
442	442	129.832764480602	343.223853113985	512.962200555095	671.537199811326
443	443	147.635070156556	347.792228919156	538.394875735368	670.490175406987
444	444	146.347646302307	341.107731896052	511.278097489801	673.026224906536
445	445	108.120358642794	343.85430153285	508.20110744968	667.245826651354
446	446	137.53841778599	339.994181380587	517.953883554417	674.064107926763
447	447	111.893526620649	341.424788808051	524.043084671499	672.292071199061
448	448	99.6649682218586	339.220422142756	510.974980322692	662.733430289576
449	449	114.451545343981	340.144203668641	519.128679903061	669.291125840986
450	450	140.420786725146	345.825120469545	550.811482760057	675.44658151626
451	451	117.955512657645	344.771107768129	549.904876595366	676.493935373231
452	452	137.904731753208	345.344925522863	555.579540023941	674.063604003088
453	453	130.964072770448	341.937454898088	540.548670026775	671.494173651231
454	454	117.420911308619	347.48055454569	546.037653897059	672.001338424601
455	455	123.136926531851	338.768528584383	520.456638548398	668.417094703965
456	456	157.501505164047	344.547833146206	542.134217666361	674.61799111448
457	457	143.618458530468	348.166523652028	528.990094216705	668.613860386929
458	458	134.566694703129	346.977357491969	524.084104054712	669.630958830681
459	459	116.751649668758	342.578347379615	494.975659418658	668.204484871217
460	460	133.93526420149	345.8083225509	504.591827184998	676.937294701051
461	461	126.587444130884	343.22552712017	528.893816759215	669.835428280969
462	462	150.232882392426	342.840007558645	515.554651792725	670.591734793423
463	463	148.748831478939	348.174759450539	488.636523612298	673.86247631676
464	464	107.419809017216	344.435147100524	531.817809650063	671.388084442381
465	465	130.58414579471	347.279034038319	497.339402048757	670.218719601893
466	466	131.676658512518	346.627467029027	535.116960169369	674.454823198281
467	467	133.308671813557	340.628540196932	523.449209527267	676.362876218054
468	468	129.371671486172	344.599281085425	507.823336205814	674.913960043866
469	469	188.412522585125	345.370625518866	528.949490482267	672.249299533439
470	470	133.778566019359	349.40313035057	543.674650321726	674.963458389225
471	471	114.511721327293	345.390988739709	483.562058409888	673.885103627679
472	472	129.895015657705	344.21525310553	524.030229605388	669.5098030993
473	473	99.2625301085932	346.256695531927	527.301230983051	675.510634918226
474	474	118.885341922653	346.58358390118	503.183020317569	671.619188499529
475	475	136.573524226103	345.996391362083	531.955780242009	669.635931347582
476	476	110.098558323648	337.99947552197	534.409662027151	674.075347660276
477	477	127.619133762386	345.294433054839	494.519057313627	672.789482135343
478	478	137.434601595641	345.042169764501	525.715001185033	672.905033721147
479	479	120.775502509324	345.751110252816	546.988946840366	678.040180795811
480	480	147.212880610251	342.756177892908	512.011485033351	670.081932827678
481	481	133.201132479326	342.38968646069	526.831114013933	670.843655647432
482	482	137.422140549405	341.122550098389	543.15748214696	670.347428645823
483	483	142.326897869059	342.234508149193	540.612105482578	674.101996509927
484	484	136.261526046389	343.704621787177	499.849595615625	669.503347433351
485	485	131.528818175305	343.121211464691	538.67978522847	674.22658566118
486	486	141.768911261701	347.698385533711	547.35252792125	671.598197146673
487	487	121.723088452363	345.643364344876	527.174326398856	674.642309239167
488	488	128.040083617125	340.391573681644	519.124968965236	675.797641768524
489	489	126.250697597083	338.970195754332	520.732801348961	671.959263767794
490	490	145.579588634629	339.128173923243	518.459437447875	681.446105033331
491	491	116.844698769829	345.163730871845	566.898964887429	673.361599960043
492	492	140.126973622811	349.697645325873	515.211126466414	672.987046087388
493	493	114.12272158718	346.342959023421	577.670684111689	671.630593480552
494	494	76.3726655788498	345.363766040233	529.558741225704	673.21315209089
495	495	130.260941830999	340.00226442218	509.010929902941	671.543629336123
496	496	141.082589302926	343.079361018133	504.171995681978	673.673286715659
497	497	107.400500468278	345.939561391576	529.02785301699	671.238890436572
498	498	132.326575580942	347.125672778348	529.924364152125	675.986223811373
499	499	139.912483621561	342.960989456006	518.107036156527	670.204533143343
500	500	162.163060346694	347.244161215493	525.865438444033	673.059579111464
501	501	147.612241944503	347.87440602962	500.846214035724	671.211138553677
502	502	142.540901426038	348.538813446737	517.41382397324	667.358575501545
503	503	129.010938489747	346.376748286431	550.611560295187	668.245726287359
504	504	138.047667066653	344.37775534533	525.398475564604	671.485497306679
505	505	130.60793150072	346.784870972608	547.627903533603	674.211735581268
506	506	132.473200256796	346.373117306744	495.642948587746	677.690698461074
507	507	151.985572237773	341.568834771356	514.703652127716	668.189125698447
508	508	138.303636223019	344.010162101432	526.696505738813	673.627003870031
509	509	144.148513685455	346.369452773465	502.453685026114	670.29287823059
510	510	105.355227890703	350.232979946913	524.924875317081	673.531380497814
511	511	151.261383925762	342.894237396597	522.700806229825	674.098871082088
512	512	99.9214416391898	343.057918362794	516.454151567192	671.542083444865
513	513	125.012827650684	344.379922559761	533.623785556797	669.998582636521
514	514	138.046394109278	346.4397660242	551.047363661295	675.173729450367
515	515	118.791854311266	346.565833987789	530.450480194581	672.696420420943
516	516	114.732254798026	342.260534036967	485.387844002747	670.91842773013
517	517	114.957378584335	338.787131115462	512.78238489829	671.859790193253
518	518	136.57824745074	343.74622590871	502.461022185191	676.035262127465
519	519	128.897942771325	345.103386647914	549.488797745319	671.613447651125
520	520	112.519126563863	342.743029065487	520.425349638683	672.227271470397
521	521	143.611482872993	346.441232349144	510.273099947637	672.280112717651
522	522	104.082646054349	344.172497028808	490.945595678045	673.821508439634
523	523	120.78184517759	340.867455564667	523.883687613849	673.490500397393
524	524	129.525369091398	345.360309154441	516.895846028998	669.756538559341
525	525	111.930414200351	346.214738302272	511.257915474132	673.70787245099
526	526	116.091455501774	341.691497664289	534.784504826564	672.363202192295
527	527	158.575233856158	344.341039014416	549.363317223869	670.090956089033
528	528	123.040638198146	344.373917766198	521.118415845094	671.563610056781
529	529	144.620457543814	344.518060043104	502.305663626159	668.394771633537
530	530	126.996757150642	343.802446389732	497.77481138433	667.060031455681
531	531	144.275961173113	345.855851939834	492.774605285068	672.313993635274
532	532	143.947308818406	340.211402958319	519.844343894738	668.179449890464
533	533	123.672841116428	346.445391738561	530.173364335195	673.747845817762
534	534	132.666067514353	343.429578119875	527.085037598128	667.771674348632
535	535	131.997731177258	346.261792776021	529.945836296559	673.706481262517
536	536	117.212242786528	339.994945830822	505.254146689137	674.7530441675
537	537	153.893111270324	342.757948445448	532.58294212083	678.064705626844
538	538	140.782888510752	343.204594863932	521.56198352346	668.58845709311
539	539	129.395301333638	342.187043923578	517.47840615734	674.814177904882
540	540	112.975476882681	348.394022850402	535.252763805599	674.002745433222
541	541	113.116611323854	345.694251789698	518.732649265153	670.342700281375
542	542	94.0474116157291	346.394378830394	552.371255958154	670.79120389297
543	543	151.208679865911	345.455008211153	523.056819952586	671.639410759246
544	544	115.766427795285	349.739734417985	501.885063969959	671.802397704888
545	545	138.026748551472	345.026024181431	528.85488057875	670.483369653009
546	546	122.254892340472	345.666237467807	537.106387443843	671.500439325613
547	547	121.646960457339	344.89752696528	506.967719605826	672.033799337409
548	548	123.090046658318	342.121280422395	547.567291883028	666.918280276576
549	549	115.196967948806	342.325268072197	514.485345496948	676.999215134633
550	550	140.514014143044	344.944754467113	538.960950308064	676.140744835574
551	551	144.105926151144	348.858269532528	535.256341185987	670.956257113122
552	552	104.459935380836	344.37567356261	542.266145799772	671.630675257574
553	553	120.35550833943	345.452344643136	530.059489229983	666.035557855527
554	554	114.798438909148	344.417883312749	520.362405078953	671.55245940703
555	555	121.540299398559	343.885757929666	514.566969263204	669.688145962157
556	556	130.198007916392	345.318641438199	530.193150078473	674.777377113261
557	557	132.31031048942	340.900954757264	512.139995100075	671.473726173621
558	558	134.461939169906	344.45863672048	528.40467502749	666.722479579157
559	559	130.372832320551	342.371684473414	522.491383860067	675.852380647245
560	560	113.824928294108	343.288834606184	551.486224168923	669.739064465169
561	561	121.712867406464	345.904901968057	541.251351734262	672.747614254235
562	562	138.226287004705	341.110498363554	495.683105154391	675.010555380029
563	563	121.568484424302	340.461788744028	527.168829293538	676.0029509942
564	564	163.250313679135	340.156218458614	542.767496626928	670.06013889636
565	565	153.261449876501	345.322976147244	540.206586770318	669.420009709271
566	566	134.830667845173	339.242759300814	502.134161412052	669.033119904964
567	567	151.492631487195	341.60369038585	559.303314169755	671.147849477105
568	568	113.885266235001	344.636351507705	530.839790872125	679.819602770321
569	569	123.131567659351	343.533324151074	499.934248014382	671.220952679664
570	570	84.6602795886238	344.378875244112	521.811096351263	673.566245159519
571	571	146.106830829605	344.989160271771	520.837439061743	671.743798445339
572	572	123.820262446542	343.005891113359	536.872114321227	674.10524276736
573	573	115.11504569457	345.810770572162	547.866485948943	672.333291283653
574	574	151.910591673871	341.561870787429	533.920112877035	672.695975125795
575	575	150.342520954653	344.219531367224	526.425088571967	671.166949584738
576	576	148.334342639878	344.239655850774	515.313012294603	666.653374713484
577	577	125.485323337195	346.470658061047	546.682548291115	670.862570990486
578	578	145.324719416635	342.852134421826	514.231406540979	673.13874898202
579	579	110.589329324427	340.804771863396	535.050198842591	667.491336111083
580	580	121.524340312825	345.579092112642	508.442150513605	669.62804266077
581	581	160.326966908026	345.597479025496	507.380749096033	671.651443345158
582	582	134.84998579416	338.848580500804	476.792716487679	669.728875640073
583	583	116.84244720737	347.91687144398	498.047184011042	672.764286572208
584	584	147.870288999284	344.638873054003	519.745332235243	675.428728976795
585	585	136.928970927784	341.436470875407	544.449557923403	674.236048614679
586	586	154.620109245944	339.784642371994	536.790188530883	669.619947434688
587	587	118.657979931695	345.879311645626	538.740219950929	667.186816033149
588	588	132.296477771269	345.30337512104	521.729443102289	671.142173932609
589	589	105.603645002816	346.559937109785	518.755968381825	667.809023216591
590	590	135.198193530046	345.287759579102	509.708705190813	675.184384603939
591	591	127.341635777532	344.317677114903	515.413502004437	667.787672375021
592	592	135.123550215938	342.471289470911	536.235732143701	669.775825977642
593	593	128.108793143722	350.058993677047	499.988223510531	668.40989809282
594	594	115.568909900425	345.093330500329	537.97859710941	676.644755227984
595	595	107.882637581891	344.657410624769	525.772020092534	671.12691974096
596	596	152.997105724591	347.827812257301	521.715816277312	667.05369561693
597	597	138.010978704477	345.475258616089	507.014108643102	673.206530957341
598	598	153.221762550605	345.095249392348	501.607177803994	673.645304315448
599	599	135.592752866301	338.491006934243	512.611780592715	673.418620719672
600	600	173.586884022223	341.084546349508	548.685990725253	666.698114398357
601	601	126.888218885057	345.811028419425	541.553740163164	670.135268725886
602	602	150.873250593037	342.278439189252	532.740647702485	669.953767612663
603	603	163.660382366184	340.612235536692	528.413145010713	676.853385802754
604	604	141.955394161826	338.7977144605	503.679485390222	669.200624898697
605	605	110.162286514082	345.079782287791	531.891255987842	676.108143973549
606	606	113.827721537558	342.026440481811	495.049749529653	671.536337455866
607	607	136.067505929496	343.389584864022	536.512754397907	674.423943913134
608	608	117.684742149081	339.912530490712	556.255205682928	669.482493863794
609	609	133.908011051186	345.216991828477	542.862221580819	675.799735686045
610	610	119.158126514071	345.519323095721	504.492908021077	672.072170036125
611	611	117.997165085639	340.177600564931	510.882923057996	674.783829662075
612	612	133.250051438237	345.550024938038	534.103533623843	671.119170697385
613	613	110.49221998376	346.236739654387	531.13260265139	670.56260530361
614	614	134.948376238045	342.354729831935	540.913991114576	671.060105886698
615	615	114.912151433551	341.050919494332	518.103755200806	672.676664491934
616	616	157.706554860662	345.569061883112	508.590333357144	672.430924174326
617	617	131.479499057413	344.28081353676	534.298800978609	670.126252012469
618	618	139.630954574897	347.058099215153	525.902841129582	674.761607250963
619	619	161.204825478435	339.652109269629	524.350763006378	668.446093783208
620	620	143.548939128203	344.608941119279	546.901247514726	670.096422561696
621	621	159.956144798813	346.480841589096	481.825160859734	671.524500045874
622	622	113.827325448177	339.651787733188	519.480891767932	671.989871874086
623	623	159.342624023549	344.765539692909	513.243134581458	674.335370513768
624	624	110.250320382567	345.867629491607	530.70466304819	671.676696595254
625	625	153.0290782037	352.177915922164	510.4302924158	671.319508238637
626	626	131.57654156908	343.351604155505	556.031171443436	673.302713412617
627	627	135.063589123771	343.155033424563	497.479971507388	677.245777071151
628	628	150.650383295445	341.217656692982	550.024560838431	668.582333848651
629	629	114.712567795643	342.500513601644	531.674930877866	667.73858664446
630	630	132.696753345001	344.611942224876	503.405193668973	673.398864358295
631	631	136.817488826941	348.359834201743	530.399890926791	671.89433810636
632	632	125.512705333275	340.978632072705	545.282512385033	673.996558384201
633	633	155.311092105312	346.345313642285	493.187126899245	676.100412165317
634	634	92.2868537066385	344.040357691826	532.089173544969	676.222896007612
635	635	152.267147416634	345.111147656958	510.819281480985	673.393822533067
636	636	112.680298979225	346.460795740568	547.84670292147	675.616475652101
637	637	126.800744962543	348.740712850673	546.225633165151	669.956423731736
638	638	142.513066700157	347.80638132372	525.686077160212	665.161688002235
639	639	124.713303656513	346.008893230581	520.54846845339	672.907980678297
640	640	186.485961856125	340.88295068956	504.313770920186	675.954174369353
641	641	153.884248117794	348.323252620205	539.71872962751	670.840476822488
642	642	120.226828382724	347.609665399792	521.234297891987	668.098443411225
643	643	133.784974426792	345.057157775783	546.65678096312	673.448406828381
644	644	138.790495446967	345.915244747469	512.706910979002	668.612532747755
645	645	127.351082622102	339.149702058033	506.693387679945	668.934071291155
646	646	167.995742725981	345.77700289503	531.887584445029	671.048579520012
647	647	136.96192561965	349.215155132836	521.510143042922	673.210252153392
648	648	161.267673958539	347.729631616951	524.461248064899	673.638686342845
649	649	139.000565189547	343.182879618262	516.393439364728	672.933095120481
650	650	145.894838950083	337.136889854851	521.371385229747	669.994553210889
651	651	130.660461337722	342.266666745888	525.182314372184	669.528936872859
652	652	116.910284924904	341.959227433775	546.501295499317	672.583752823848
653	653	158.633998842268	340.273192774767	502.413858107902	675.825612171016
654	654	134.846806999739	345.070112353214	531.051936978163	672.485335335648
655	655	116.539319778524	339.406340842401	545.085835328806	671.439268298042
656	656	127.808665560017	340.423125313239	529.718489982889	673.486174425652
657	657	124.553402330561	346.349957596339	536.361599350486	673.412180892835
658	658	100.147168683837	350.931698893197	520.731328115769	677.147319235949
659	659	114.242683358442	347.708429561151	539.501182345048	673.355969965384
660	660	132.13172582149	338.681343767628	523.266468353836	673.461626806194
661	661	137.259233304201	348.746683120287	527.830305283448	675.072579055943
662	662	134.773890755458	344.750756011659	544.445909691345	671.588004115447
663	663	111.896390769754	346.645048921833	506.193709610825	671.464765630476
664	664	161.443729775037	350.728999919498	517.328181936772	679.680214940479
665	665	157.543777061143	345.941713496848	520.53066300446	676.925078728794
666	666	124.797399554741	346.025500934316	505.320494771749	673.004670709269
667	667	148.333210731847	341.962067368924	517.251426985113	674.782667461022
668	668	165.12058437112	346.481454823977	503.541911514763	673.613055911693
669	669	114.262606194934	341.827713678836	546.046936526835	671.011730861202
670	670	123.098191414533	343.782747000628	504.364655340932	674.478668720388
671	671	100.792413439839	348.032457964531	544.880645978839	671.920708293088
672	672	120.016433074127	343.657102163477	496.932063239646	672.036970661121
673	673	133.879808814044	348.548909888784	543.879429122084	669.936016610347
674	674	141.051688037203	343.208715658328	542.283779864417	674.854455216884
675	675	168.159598382755	342.577454361622	525.833330911465	673.125056118511
676	676	144.011325403028	345.787031656074	510.720123754819	677.517962858323
677	677	148.249430482931	339.684415829102	550.382880642379	667.802476346302
678	678	99.4228049813767	345.587829875037	500.076844832537	672.401162522801
679	679	135.554789842218	342.961546547987	531.718213287471	668.624115770478
680	680	153.918654741003	339.181302716149	530.835632086154	675.560018721476
681	681	141.791699946638	346.576135386552	531.247227855809	677.594141622074
682	682	145.976337820637	345.786125203818	533.681866937311	673.593732066993
683	683	139.738551651302	343.059653663076	541.068412626917	668.322214096094
684	684	121.861563956173	345.678445536185	526.246545804864	669.052406472798
685	685	98.9686380938966	337.899503775167	521.328091755408	672.936576031135
686	686	124.973991166592	345.546294718493	540.702377120932	676.46224094039
687	687	128.975865177245	341.961836843422	499.104994857936	677.821533863099
688	688	134.293774732094	346.273821683914	542.470979260813	670.835406406396
689	689	138.022742981604	339.784793132693	499.421631976387	673.90791760704
690	690	130.381897859623	342.103986721685	527.526176138119	665.077289820683
691	691	136.72246226311	340.904702786679	559.827324249717	670.95331753453
692	692	123.147130126571	341.892306674359	514.801017420669	668.943401743985
693	693	106.167286516966	337.62439577968	518.727411303582	671.506308272927
694	694	137.01124637367	346.046872956552	508.46993421935	668.723589237318
695	695	117.231138348125	349.284005225557	531.886740715414	671.573763609051
696	696	136.025937914417	344.089753740236	490.435797336684	674.119042123983
697	697	109.962706391613	347.130428379561	522.816112044905	665.621158172548
698	698	130.074457882475	344.419084882482	520.186297699525	668.813175474574
699	699	127.391666104489	349.679189704458	509.617839593661	673.008828393012
700	700	138.235947325917	342.798435602297	525.13107300994	673.271716581992
701	701	133.016029461556	343.009962460384	530.642137419107	673.714422056616
702	702	145.74808961423	342.974655831996	498.003307861304	665.469521567999
703	703	111.583303887842	347.160241382742	500.423078626124	673.899364721554
704	704	129.384037170868	339.024286967288	553.498394414055	676.272697836672
705	705	160.93060163887	346.531481382919	533.10383805094	669.82182811644
706	706	125.796456259753	340.736050218833	538.204961538239	674.765114070202
707	707	128.496423561086	341.714132221332	505.11034743843	669.75768496477
708	708	104.917100609954	344.508339849316	529.209900168062	672.782298377378
709	709	150.752420423753	343.146247654398	511.147047316624	670.589095296645
710	710	107.375391539835	337.476765229715	544.247596137031	670.174324413536
711	711	120.625453848639	344.497280152386	519.420042486068	673.354972796533
712	712	96.3211657824954	345.773653158427	513.416767293322	672.177466358541
713	713	145.086639074418	343.980492591531	525.543583188986	671.365295337918
714	714	128.701577515501	340.772777981046	538.93852684338	679.267754436067
715	715	142.392632380765	342.857731866761	542.732349897669	670.747271319287
716	716	122.813324355466	347.926632528909	547.003520163677	674.08616876387
717	717	115.712494627903	348.85320558509	524.577487073313	669.65369435752
718	718	133.189862945897	343.957241700041	533.121123536565	669.852047394931
719	719	121.303011454436	343.825877375359	481.59652716328	673.482136385302
720	720	123.043142505929	349.603529640528	542.153595589058	671.595442468631
721	721	117.32340640566	343.153466916935	543.038666360973	671.788268126762
722	722	122.917064683147	347.765730748842	511.725268584151	676.320807697204
723	723	134.214116404066	343.495639032853	510.309717939751	672.583563669843
724	724	140.182065487438	344.973066545601	526.923106353323	669.316348886147
725	725	148.668158473379	342.507818030982	527.735685313149	667.372288967591
726	726	119.704067855293	343.637669966261	546.98052855893	674.03344840273
727	727	168.389753738105	347.620575550124	495.638197527199	668.140233822062
728	728	130.740612686202	345.138718806816	577.884301481454	674.349032095731
729	729	143.953074481067	343.80106931894	531.880906057721	673.817131150456
730	730	157.124895316466	346.779748347627	534.703792924358	669.002990737061
731	731	163.203090491315	342.525660599134	522.484436818099	677.249250916854
732	732	130.961824900285	345.505162223317	504.209795031114	675.691763662606
733	733	144.607782857243	340.908419388124	529.502071237248	673.514805326845
734	734	104.907657685426	342.954691825758	545.638133182252	672.778748903786
735	735	108.666326225476	343.796131364519	519.878907930444	671.867490430542
736	736	128.871197803987	342.899185058357	532.947662839892	670.324703452123
737	737	151.504122969411	345.907950904696	534.414280760032	667.806639822981
738	738	135.486504954305	346.496584500391	510.47140179272	672.266885368459
739	739	134.226201521371	339.498716717959	530.697359582638	669.397101824677
740	740	131.250711463166	343.115451805042	521.1470179532	668.405314926289
741	741	139.010684327301	344.629836597352	525.319534884915	667.926203217033
742	742	125.223828570029	344.087674853648	542.567087622079	673.007249102892
743	743	135.266973230642	347.437907901844	508.857258202562	672.276818152946
744	744	113.393479253394	342.472405372973	524.685553373938	678.633689369821
745	745	123.101802022541	348.974256718335	523.096382337578	678.177053669993
746	746	147.474993067349	345.386126843409	547.006631265575	677.841637474593
747	747	159.669508467961	343.059477370594	511.060501728533	669.756870392139
748	748	142.792525463717	341.049472173054	521.470274802726	674.308751506891
749	749	128.463209992762	339.433346836369	522.582598176415	673.419843558755
750	750	126.818477022233	348.027998549979	520.873605307039	675.075001409958
751	751	156.910424728495	341.573926447305	526.637906362383	674.415515562186
752	752	130.269036832724	342.821446688861	544.082881781863	668.254779183917
753	753	106.520839737299	351.986820918516	535.224700107557	675.244557108713
754	754	137.167792724617	342.135227563387	522.500809103643	672.469706574262
755	755	144.885555496367	341.963977390902	495.600756421068	671.085283707609
756	756	150.656567055803	343.621204486658	523.370072396363	671.285580857082
757	757	120.248772334974	339.134828335733	520.464961174882	674.049027173325
758	758	134.930234095594	345.628534601943	524.075954572051	674.342970449655
759	759	162.873900433303	343.292329934033	502.715777554309	667.822652737441
760	760	129.816439970906	345.020682295738	519.961566775226	673.094446654935
761	761	152.81861060257	345.32864357664	541.538489607217	671.064883995517
762	762	124.378911196257	345.712541449561	547.285400001638	675.82847303931
763	763	142.8275899729	348.082094518207	526.591432316141	666.509233432892
764	764	130.447241056036	345.380819188728	538.74398537743	670.108552047664
765	765	119.118027322625	343.388793061218	528.624337403593	667.618278755584
766	766	131.891755231762	347.531603252738	520.972404834118	677.396354040119
767	767	160.586002314934	339.459544067039	545.762788557847	671.404355915168
768	768	113.645256173777	339.374678581839	531.716933871926	668.006851422559
769	769	109.69062429295	347.142135266332	524.382126662858	671.314203398718
770	770	147.153365518655	342.846021275948	502.585349575488	666.906389601865
771	771	149.077785478093	343.53935924624	507.712689585644	675.547483021753
772	772	145.708697585762	343.538676006996	524.341136121093	677.011181585867
773	773	118.171895163889	342.728718414371	557.077867292804	676.28334326175
774	774	107.558412856265	344.108934302119	506.30006400604	674.113804803156
775	775	131.079072625935	347.465346336212	496.361106237688	675.031948690452
776	776	147.536403932035	342.950933901376	535.059266363946	674.93459386001
777	777	159.762698408525	341.934213284127	505.267044596104	669.625711269836
778	778	97.0065334960546	343.23433111431	525.67097744179	671.314693351601
779	779	139.864072762429	343.533376610388	515.628321060769	671.238443708972
780	780	108.460028751285	345.61642100362	505.24148011568	675.384899254674
781	781	142.769918528725	337.69339551061	510.245835912853	677.849105272407
782	782	119.613895579387	346.37993668814	510.725281724535	672.588103526175
783	783	171.735362584728	342.899342575242	501.952009536298	667.434773325083
784	784	91.6690757955707	344.267986353266	510.457030334247	674.42388539643
785	785	133.803098633787	339.616122850099	517.699031012966	669.104947059503
786	786	126.173456982772	342.175232912096	507.467481651029	675.862666419761
787	787	148.213782486816	346.723485374486	531.341928692032	675.48574804047
788	788	112.352493459226	346.924357658647	535.036780360048	669.842365505662
789	789	109.430443336354	342.579067782204	529.824618583226	671.569902696063
790	790	132.599879543734	344.978735213396	537.395197225807	672.835471657793
791	791	119.038833705006	346.509545163533	531.553067395717	665.576101123696
792	792	135.203146384774	339.470494183701	533.853829765535	678.031260393238
793	793	163.942653856919	345.556474248111	506.196525313094	677.628353197719
794	794	130.377447697984	343.702152629782	509.141674760414	671.450451847012
795	795	141.561727153538	345.898869978915	525.504406091239	669.603839386094
796	796	130.308823757613	342.02747816783	528.929128499433	674.694863473131
797	797	115.849041583348	345.750577833579	550.088721882434	671.668572692072
798	798	146.530551206112	347.799874955852	504.520305473846	669.231437627107
799	799	135.463893355238	337.977718225409	518.937531141813	670.370333932276
800	800	95.2917696108526	344.970182807999	552.806026284649	673.883968794669
801	801	129.968092249692	346.414219305736	507.770694507831	671.939787689044
802	802	145.016181708556	342.492380704983	516.424113871511	671.893563918208
803	803	120.291369364051	343.517648490919	518.616575285112	670.681001996742
804	804	136.15394291717	343.130951770541	511.955752160917	679.802207344892
805	805	130.209394004424	343.256772810387	531.440769685742	669.554381519386
806	806	115.824696523679	346.30351727173	494.079655870426	664.036759963661
807	807	132.950919037526	344.365253645716	530.182371196992	673.024654252936
808	808	147.766566684813	338.853645088995	531.115930392417	672.362751292105
809	809	119.597433701575	345.367553052557	539.896547573088	673.09240388693
810	810	97.9569771429303	345.008399699821	531.259210693908	672.738090121012
811	811	92.5967941649071	345.94981853047	537.240891606072	675.278480078796
812	812	156.2713104685	344.683355899803	505.602935112124	674.822286264073
813	813	155.182227260503	339.192439673406	542.859607975223	674.256825685359
814	814	128.900354377569	342.779496410812	517.329060616365	669.229874092247
815	815	138.500085597769	341.238075102945	540.10878874176	669.691977489575
816	816	117.764384176138	348.800608761425	524.675943437271	667.618272443828
817	817	135.689209688353	345.46295930827	526.267670492241	667.781076339769
818	818	138.962190808107	346.125645529417	524.735409367167	672.7068290202
819	819	171.390290360048	344.355195192955	515.761070177648	671.228052758341
820	820	119.473112189143	345.64678195402	519.223489688157	673.702140234068
821	821	152.759191295226	345.521063922819	529.568276993324	668.274538663731
822	822	136.810577559121	340.714828860811	536.180634741203	670.030215906567
823	823	103.27473473733	347.725802104808	510.318491784081	674.780013363522
824	824	72.9952007462234	347.026838506232	496.989508352628	668.67117691853
825	825	149.949606377557	347.312476039752	529.696712328691	670.779569336487
826	826	96.8231947445885	339.04676835301	500.829854439349	670.549164123497
827	827	178.099505202861	341.627054685347	518.893075581627	669.282889935992
828	828	145.384432771249	344.85228953684	520.080308830106	671.613228581334
829	829	147.452744135347	339.137200571056	505.46623065763	665.343765169969
830	830	121.242643984501	344.3653981802	518.435167671603	668.26996085491
831	831	128.78917718441	345.095043296738	516.653787810574	669.207886117175
832	832	127.278128201239	343.643831788647	536.702420810177	671.825605908996
833	833	150.87063572195	344.348581071334	566.08687887422	671.379757562878
834	834	122.690198167907	345.168910240559	542.095472013209	677.981026934288
835	835	127.929554991482	344.31389224352	513.545838993503	666.40519238034
836	836	146.196940777455	344.471960962825	496.980734185135	674.459926034937
837	837	150.569882334201	336.375205301985	545.586630772692	675.121512790687
838	838	114.331838419461	347.75713171523	530.414407979351	666.565459701361
839	839	150.470860596678	342.554942608006	526.188167626279	672.407915915979
840	840	148.445349609334	342.779357086667	537.960994752317	673.023335578501
841	841	133.905343368991	345.117865451568	548.579309106486	668.743141953326
842	842	141.021036037042	344.055463185461	534.531185941445	673.202290248431
843	843	164.530219395517	345.676242853595	524.407326261003	673.444249490774
844	844	121.100754156323	341.802956695851	522.669045763553	674.745940019316
845	845	148.359131893519	347.264774328341	510.830117330435	668.786980105573
846	846	137.690552654622	334.618546556894	534.109254403712	671.729130361127
847	847	157.408172686204	342.808530933885	508.511855535778	675.396590817819
848	848	105.582720962268	341.908160489463	534.363150729512	676.480770908693
849	849	150.622628662974	346.425191305024	507.341667668107	677.71673690097
850	850	126.455494162457	340.038590316729	495.753828129215	670.271918376037
851	851	138.521074270225	349.731741288714	520.722538329015	671.639233523048
852	852	138.049684978041	344.015441240756	511.330430734418	672.238015753271
853	853	138.974246220021	342.637037991409	535.974912758178	673.917663032948
854	854	147.01065252905	345.560893740565	546.159165760156	668.742909787321
855	855	104.478297985733	345.450090216533	514.310032667115	670.571016824652
856	856	126.877563877541	345.316541553845	536.215913679705	671.803844504455
857	857	95.8763787398432	344.550971311096	510.255668951626	672.614535872342
858	858	156.512180442745	349.380218926994	509.801722173763	674.523880396504
859	859	131.854411239591	342.549499898453	529.248205967679	672.496767253083
860	860	95.9088089870644	339.15885254359	525.237831893685	672.460078868507
861	861	111.642127778967	346.411806729921	535.642405125088	669.893755362261
862	862	91.9782738734347	338.747894929334	521.334034957177	673.443805069679
863	863	138.800383188783	339.534092644032	527.347521011318	669.283826063872
864	864	122.546013051357	347.814792110754	534.476496605992	673.071275068349
865	865	121.959475718673	344.330727384606	529.966871676102	671.273443569316
866	866	138.483252924835	342.345081890485	522.077374165568	675.399632301657
867	867	152.19982109532	344.252140850133	517.971259773074	669.023124923339
868	868	183.922917481145	349.061562073599	535.469524277378	667.246867117562
869	869	131.714408166907	346.344697491117	509.625447117281	670.067238625587
870	870	135.564369931917	344.384606832873	520.276419682403	678.417989975375
871	871	178.49430373536	348.915573064884	547.708407318992	671.048897512701
872	872	142.428213617766	351.597044990105	525.957838908579	669.734227680108
873	873	146.923686991838	342.38313116661	534.798694447174	673.052131450368
874	874	99.0046955935521	342.755142913642	515.425625936782	673.718152596779
875	875	142.613256652861	344.502913799734	517.952875042979	674.853240298965
876	876	144.868593047947	343.270547679534	516.963633653996	677.277369109511
877	877	132.331052122162	348.746926236176	523.597781525692	669.621735910701
878	878	151.412612006145	346.94413992032	541.280787440941	671.240529396517
879	879	141.111454648837	345.352449844972	532.176969741376	669.302145166951
880	880	155.85045588903	346.089742667929	526.450317296108	676.024504254528
881	881	107.865700560433	342.259028289711	512.321393708534	675.827394232189
882	882	140.786674255685	346.409599506004	534.314906059025	672.652716287381
883	883	95.819528581679	339.908742766171	531.397157508896	669.080478671219
884	884	149.989471119321	350.503211918408	507.443391229892	678.498151778552
885	885	120.987919356694	339.678856653387	513.298340292963	670.972930895313
886	886	150.555604600869	346.201712077039	511.244712043593	668.759157928934
887	887	128.777152832809	343.835237446231	537.427880607705	666.219537025215
888	888	121.493411308311	343.945493064186	499.935922582527	673.262772888556
889	889	147.127812195563	345.974629083961	532.385060578578	673.272078224112
890	890	127.19646897142	346.200679908945	508.427992929081	672.182530782232
891	891	119.092706224247	348.213468831145	518.356086814338	669.207451141632
892	892	109.896762754808	339.174233011644	528.422362206183	670.489906753692
893	893	133.46787854655	343.137606888833	539.150686952355	676.292559563371
894	894	104.13547686872	344.520221151772	538.16239052905	672.554226752401
895	895	182.454771508227	344.606245603788	497.004373650475	673.814205855883
896	896	151.944611837646	346.577011117744	515.501337662437	671.8585277682
897	897	149.856314126691	340.765746902803	521.070238715017	671.510794302316
898	898	158.430385634028	344.228472028685	544.696704832013	667.781943943747
899	899	133.223576348986	348.056325196619	514.638091008698	669.307807659229
900	900	143.0605979295	340.785317550597	520.716819491895	668.317922964165
901	901	134.955488223801	350.33402749747	508.4193275976	672.305352983326
902	902	126.265785001937	340.095406830273	509.014406672414	668.129274927666
903	903	163.546766284505	344.890704653271	539.508729142547	676.4549887336
904	904	141.847968884907	342.331061056072	506.11749739479	676.068113224779
905	905	123.984161766512	338.798519712839	537.669043161739	673.631995440643
906	906	142.868402581671	341.780442135481	506.021441054207	672.017095225599
907	907	118.963015671161	346.381461115314	506.702034745257	671.058586678781
908	908	115.275937271516	345.827135108888	510.576353436797	673.605883391951
909	909	125.423861631566	348.134704396301	541.710001515591	672.285133457751
910	910	151.559039498189	337.709520311843	532.102574302202	674.439372824207
911	911	119.990040503946	345.555545608455	495.004056938757	673.170594224807
912	912	126.484217592501	339.44213238136	509.87777503959	672.872897473996
913	913	99.9136120282562	347.624143352048	565.201766820828	669.567242005291
914	914	117.978439730411	350.542482824743	531.676326283827	671.932359735966
915	915	166.408430626394	343.915772634025	497.637905349921	668.515421849671
916	916	113.734579612858	340.626329834124	545.042081919364	675.898634843945
917	917	128.459923877408	341.334376332482	521.742255953655	679.026739400283
918	918	141.87736253751	336.722279327362	524.186051180653	673.290682860823
919	919	150.654115899957	348.135854433887	499.414471625717	672.007096181615
920	920	130.703976703943	346.393689619439	532.389036200657	666.7455976256
921	921	136.681097795942	344.245442560252	526.572414287671	666.305000539077
922	922	139.212978524201	340.744208018572	526.195273140511	672.510526655179
923	923	134.748448432462	340.83033764227	493.701025826872	670.804076904443
924	924	137.678271816419	344.053527668939	520.544497457434	671.246867098793
925	925	124.038022736605	344.645078504392	512.71990009453	669.138797220303
926	926	111.761168966533	336.923400234054	535.816303598104	669.520006905906
927	927	119.750586851719	347.109974178352	519.333663014733	671.191862229136
928	928	116.995805944942	340.189272800927	495.927437844084	670.345226320421
929	929	134.022927796989	345.894453595307	546.834353248854	673.208524751378
930	930	142.178022984688	343.763795487193	556.765756494096	673.870614842434
931	931	144.24510668499	343.438830122188	520.675260934978	669.714664163094
932	932	78.8219680232206	338.418519864995	515.385231312773	670.827357664627
933	933	116.252468546928	345.694650855288	518.292458424863	673.622712402277
934	934	133.972213342151	345.579961958535	510.71949050336	670.951741280472
935	935	101.894477254482	347.74053113498	520.777750600036	671.226467679735
936	936	121.869056383788	346.034284356173	524.054604653998	672.464630930148
937	937	124.918330125132	341.509388616236	519.531923483739	669.659709597726
938	938	108.701525425399	346.201617992453	508.750345582293	672.116519140944
939	939	131.523199262701	344.747513403077	531.09648891839	672.224629950045
940	940	139.220283667799	343.202663922638	510.601291789678	679.227884950775
941	941	155.281477812161	346.444980507047	558.632626292115	669.593726395696
942	942	126.283423892012	345.393259018739	541.328313508307	675.274762030404
943	943	128.114564663539	341.485032716944	515.650819185073	679.293208821691
944	944	147.110408673951	345.920553338704	531.243874830227	671.463975441809
945	945	122.297207230754	346.926804751243	506.174143693302	669.015238999556
946	946	147.893815306045	344.949949652996	527.870201382408	679.159281778391
947	947	164.784347468983	344.830206176576	535.428959562495	675.64692315738
948	948	142.115662929867	339.17999311339	530.163430494931	674.913420076734
949	949	123.474345277014	343.29101650653	536.817321831916	672.549920943296
950	950	106.507860554784	344.933599990719	520.575260583909	669.405298448685
951	951	101.000840169821	342.098728420111	541.618844854885	670.581855121651
952	952	132.730810982567	348.394189555254	494.364649948718	666.601597947326
953	953	121.819422151778	342.218533859854	528.260729621441	670.231079856248
954	954	131.249168164601	347.854860309343	540.929697514413	678.305715769291
955	955	134.819037944218	344.048634074129	496.407749990024	672.778878517641
956	956	137.239838232688	345.251811524051	532.942569742655	670.382644447433
957	957	156.812298713589	347.769404076298	512.654298438937	671.019039560354
958	958	108.091963696555	340.14408040753	500.971064969406	674.038343840056
959	959	153.545307376468	350.157134590443	509.480904575797	668.404067973483
960	960	104.036562229714	342.523422015637	514.405309504881	673.660126095922
961	961	137.335345791555	346.259358548747	516.53542203863	669.043984699783
962	962	134.71445692246	344.462658944932	519.411673912301	674.737095519094
963	963	130.710251131123	341.718371880441	536.057878635053	669.239180790598
964	964	119.791061178387	342.772001898955	537.382135987773	670.202830509869
965	965	148.442101912112	344.855822111543	503.318373772339	681.867220518998
966	966	129.242490066167	344.1341415716	517.881913183066	675.517228893675
967	967	119.639623483739	343.729088401619	507.264331207251	674.45400136564
968	968	157.202081993031	345.239145052277	519.689843139483	676.271307015198
969	969	128.768309068303	345.482293345729	497.693892252246	664.747945775358
970	970	100.832183223802	344.328366894084	530.750257800053	665.679348077237
971	971	146.41670699879	348.392206609778	517.843435565232	673.762819340587
972	972	133.281855604371	347.812933392852	545.509074422332	669.977827014302
973	973	147.897128312673	347.432748070776	513.652972242069	671.977323143156
974	974	154.319222616574	343.73595534716	567.371304845997	667.24163530415
975	975	111.370370265533	341.355379229837	513.353133187688	671.111703043591
976	976	171.091042962369	348.4524994642	551.560013227275	672.499957644534
977	977	119.018113929767	342.509471328197	494.356280676505	675.198374591504
978	978	148.238977993228	338.373780043717	538.62953519327	675.903817207602
979	979	118.832073163344	342.520802286182	509.865494214583	673.646056449628
980	980	109.693562242773	342.401912954523	522.228478683325	668.869034269662
981	981	119.032062297489	346.982502583543	515.218345049935	668.501492264798
982	982	145.461521130401	345.359154606244	514.136288278738	674.125384939213
983	983	159.245925565448	344.073587486116	537.653137789904	672.985863951141
984	984	138.199023576129	347.190100576625	532.715981656719	667.739380927484
985	985	111.361403973929	338.004737409964	487.543436660029	676.519719633833
986	986	121.818892593789	343.037245924906	517.640141938145	668.967201667217
987	987	123.997767941935	341.393910282808	510.754052530878	671.468178338069
988	988	104.438513277307	345.414126998831	489.365918169413	670.638300245426
989	989	99.2446481252908	344.066915963152	525.901769412893	665.420775322923
990	990	139.893755541666	345.767316562668	515.637363815413	671.978939568038
991	991	125.372878806723	345.951795350006	533.093019393026	675.913577557448
992	992	136.846086226575	343.824721302988	505.34859802647	668.793376063019
993	993	146.378545181823	339.468125382433	527.606822185328	670.157203752858
994	994	159.458175092166	342.679890287486	506.615589299368	680.682137796452
995	995	129.628903029817	345.240765040648	521.133659727065	673.930963926593
996	996	119.304200775647	342.13436977205	533.202971722015	673.448491065099
997	997	138.820785747822	345.393460039325	543.527760165922	670.238267314007
998	998	142.617439393413	343.522098609437	518.529904104296	666.034382911362
999	999	151.782304854211	344.361139498469	519.140704977141	670.851883510944
1000	1000	136.013975134499	343.007848430655	524.343161646326	667.439482609535
1001	1001	125.307732905484	345.323472582413	495.911152263513	671.07371908044
1002	1002	148.476868682472	346.878310395051	495.541211790832	677.095010409403
1003	1003	92.3414917862095	345.654011487632	490.436428897183	670.425237840141
1004	1004	114.962803548225	339.401109771526	530.316029881641	671.507922320922
1005	1005	115.789446195065	344.731780544436	520.098813765853	672.30907889974
1006	1006	113.577905774181	346.781095849828	508.509072062027	675.273978947873
1007	1007	120.576232048552	346.179510554143	526.658708387514	670.534623907863
1008	1008	143.645134062065	346.000167397066	535.846397147506	678.268962854945
1009	1009	137.529890990044	340.8401300867	539.859049049501	674.622176015812
1010	1010	133.880572847369	343.413495026881	511.452615979192	675.800320064011
1011	1011	96.0410148620115	338.404682292406	535.08056595443	668.748140401929
1012	1012	129.399302550043	345.123250143216	550.147887157336	664.279136939091
1013	1013	166.408859891239	344.752730624025	525.673189662477	669.699029231623
1014	1014	123.646227884314	343.744504533285	531.253434371707	675.605926656184
1015	1015	105.217244944724	346.302491994429	531.736732162022	673.384515353716
1016	1016	152.14106113951	345.210637427235	519.100808522368	678.017398776858
1017	1017	121.71010414729	344.283308180431	540.113965844877	673.322985304235
1018	1018	156.592893182929	337.50333448311	502.648765734943	670.758005410922
1019	1019	134.412491100801	345.246063117416	526.780280968449	669.214287316826
1020	1020	94.8872867375595	344.497560563313	522.041978529218	670.909658529098
1021	1021	160.99943838318	351.578890689793	518.870165115016	672.49366906814
1022	1022	127.164230895108	340.287863294355	508.646772555258	670.494873072325
1023	1023	117.111828995571	347.287647271048	518.542550262311	670.971767494421
1024	1024	147.217925475381	347.686390744948	493.725573502077	672.69739536018
1025	1025	114.103136991115	347.027457564328	542.186161445794	674.493901970437
1026	1026	124.299397783665	347.474924268971	526.328622112546	671.459084288023
1027	1027	132.127450296062	345.762555651201	551.342369483998	672.838607963006
1028	1028	136.26199243342	346.077366956539	545.463951560964	669.020376593088
1029	1029	131.339021114866	344.33094010431	495.899882553829	671.273513445766
1030	1030	90.6339362932456	345.769712331761	524.189507797837	672.466652198912
1031	1031	136.251437946474	343.814081717329	540.356326340296	669.235692077902
1032	1032	168.550198646243	344.653684049271	531.283054947959	673.177780921104
1033	1033	129.821192392982	340.675073314377	509.156392036712	673.743418351417
1034	1034	144.319736758345	343.346368833638	526.657380679954	670.659896407457
1035	1035	120.442917074492	346.581628738563	557.97638276522	678.110681076534
1036	1036	157.060392660499	344.088021359672	539.96926149	668.380267282915
1037	1037	107.327106928835	344.408196270246	530.145554244704	674.414096283082
1038	1038	120.720697173614	341.335549020644	511.905629406765	671.652589429274
1039	1039	152.354149969737	345.010295669462	519.659634621048	669.479967751631
1040	1040	131.427480625742	345.097905699926	508.695302743403	669.579222024886
1041	1041	125.616725644807	349.645490340265	515.712920520775	674.719266979255
1042	1042	148.017584310966	345.67969439774	538.390110709207	676.04019654309
1043	1043	155.041285860381	342.784937968339	487.345301359127	670.861055240456
1044	1044	168.420900069385	346.175644907899	508.001916437272	671.625134601191
1045	1045	115.924071552598	343.425608684987	501.955655250646	670.558157511298
1046	1046	107.302824615648	342.348342105824	529.64095870985	673.02970501105
1047	1047	157.98070549278	340.172577156772	507.294313474904	672.155499234273
1048	1048	106.256185850496	341.733037342401	554.053206876231	674.238044067255
1049	1049	137.591080049517	344.084631751227	533.731455819166	673.383060539976
1050	1050	129.900607009466	342.847016596872	498.868061464492	672.347272904202
1051	1051	128.325302014541	343.821127620989	503.920845197241	670.203707972233
1052	1052	140.155329156	343.799666364138	487.949495084994	673.653694444
1053	1053	104.789054092201	344.656155230572	525.914935242062	677.07630562859
1054	1054	135.377763358537	349.022152710815	534.872726396298	671.524408615908
1055	1055	120.565842858689	341.013183432398	518.952260782579	672.174137008673
1056	1056	124.69839593297	342.841867544956	513.038461455394	673.019001180086
1057	1057	95.3225976866852	348.656981743275	531.781637837617	673.321609378725
1058	1058	106.094896606663	347.055157015699	532.51428188211	669.611798720971
1059	1059	165.623457387333	345.148316291758	551.880326612126	669.478884654957
1060	1060	108.664475925942	339.993153944903	529.970142029241	668.578587930339
1061	1061	145.772816391138	341.028966419604	533.755943122312	676.491454610786
1062	1062	141.58094341338	343.445076487469	526.259730851847	674.409681238973
1063	1063	132.115976783681	348.5446874761	536.787346067439	674.776765290981
1064	1064	114.658839228085	349.201120704877	544.127802172703	672.767416554063
1065	1065	116.216846843448	338.831102703969	497.244059092356	674.843414144707
1066	1066	140.000636602206	345.035874509747	496.402148336324	673.664552350477
1067	1067	122.162797512577	347.67641860582	531.040762486155	671.917206128761
1068	1068	120.220667514233	342.17627202256	517.696636186464	668.655036653462
1069	1069	148.476899310628	337.686949907147	537.12648430467	676.637506546702
1070	1070	150.183574661152	348.191287678833	528.081833065838	670.827728010844
1071	1071	144.713307851915	345.53160389019	519.086730598328	675.652532048255
1072	1072	155.136886631865	344.513088703691	540.57975465082	671.114877668157
1073	1073	147.255786976879	342.572788048631	528.08685041812	676.407197770539
1074	1074	161.817491256336	345.461795897552	510.124151026401	674.923654580762
1075	1075	124.549675633531	343.962689302917	545.084729751184	668.508816525432
1076	1076	132.298216565936	337.221226267895	495.54542150895	672.320375577056
1077	1077	119.226740158859	343.679651798881	492.68249858936	672.746249434994
1078	1078	124.55190522875	338.243143999184	522.868794214254	670.703116369961
1079	1079	98.2598115403297	340.987757235116	500.286329487826	669.101579565917
1080	1080	147.208684467411	344.138364611092	542.562321791806	676.637164039383
1081	1081	114.1019496363	338.440587437551	510.407472356267	673.785572367106
1082	1082	121.330871605711	343.021073260687	545.44745556627	671.284832695035
1083	1083	157.672318507729	347.490279031155	541.437731285146	668.686407325033
1084	1084	114.431767476169	346.239403919859	522.553282321023	667.854003924149
1085	1085	157.470533781982	340.953002620708	541.505260061957	670.177757260433
1086	1086	134.549544445303	344.479571290404	530.459781664331	672.122609541774
1087	1087	135.167177270921	343.401579191387	550.241636934167	670.493475269634
1088	1088	137.530894425247	349.767047061509	530.178492895955	673.920477214418
1089	1089	123.936939681645	347.276337216033	515.484839508637	664.347354554692
1090	1090	108.762178385288	341.890672598415	531.412805153471	670.095681782415
1091	1091	117.050174809278	343.726887501986	569.863722303341	667.428979378124
1092	1092	137.687960762302	346.230914442512	521.177143408191	674.034466929618
1093	1093	120.397040845643	347.80185062903	503.904676055279	669.054325415471
1094	1094	120.989172299545	342.643399380843	501.755177270247	675.485768888026
1095	1095	136.194472173197	342.929978285506	517.3228985783	665.272491881822
1096	1096	154.117315786141	341.155854409966	517.597496973235	668.626339255662
1097	1097	141.401813708728	339.14537334565	535.616842354978	671.376753162674
1098	1098	135.89425858643	340.273679668387	520.54435459201	670.955164602728
1099	1099	127.832078614629	339.160269421174	518.124415552102	674.536239544477
1100	1100	149.804047687586	344.955542381283	511.037323774902	670.062612684729
1101	1101	116.644404923846	341.385387040629	533.72071484176	671.679460201277
1102	1102	140.354931477914	345.80294872869	535.788675783932	671.398128594248
1103	1103	108.493855165771	346.12687689672	531.232961784435	670.639667344011
1104	1104	112.151778151207	348.878463492522	523.456375732832	674.126607413375
1105	1105	113.241600341205	343.914198301379	547.319117538316	675.533413479659
1106	1106	110.953350736453	348.467461478014	531.08711739068	678.016335969648
1107	1107	115.193024286046	343.48107829621	508.548085542032	668.733580109932
1108	1108	108.65568154366	340.190718807417	515.132043087708	665.786140657807
1109	1109	135.071360623956	347.331915699217	539.834491183135	677.969010128817
1110	1110	122.405874489348	347.222807778348	500.855372224178	670.939620401375
1111	1111	135.428808652306	351.335249946894	532.109595919171	673.32408200135
1112	1112	121.426916989712	338.356047026425	513.118200091027	675.265753469765
1113	1113	147.040582824797	344.643553108141	519.456240779403	670.490240937785
1114	1114	117.101376568719	341.986649723615	496.828259526608	672.208888545905
1115	1115	110.543673467805	346.417347897195	525.722081809859	671.946888194359
1116	1116	118.234005603815	345.311861770535	533.627451712164	675.024857588007
1117	1117	139.136368950524	343.508411806467	524.929487581599	678.372103833694
1118	1118	124.056857021971	345.65618439014	562.307702923211	669.294241710513
1119	1119	118.440225192424	345.041943428582	522.57198130909	675.059751891602
1120	1120	120.444850650083	338.390288137193	522.622229004525	672.841693677113
1121	1121	159.077683253822	345.231765849474	533.441170734163	671.926962074336
1122	1122	129.572636368666	344.047709923234	542.015136776859	673.39086394671
1123	1123	132.574029613952	345.255038061657	548.908782249561	670.831405140824
1124	1124	122.148969916435	344.89655125547	546.480649713013	672.983698670922
1125	1125	110.408064639286	343.112572312551	522.415193672845	667.879964624975
1126	1126	109.037238639874	344.073058491907	528.717151789882	673.728013890732
1127	1127	137.869465772056	348.347892886827	492.455422853533	672.604772584757
1128	1128	96.8903080012141	340.914363880358	533.174505922348	671.95600497703
1129	1129	140.943672215929	346.388167275611	496.675964499202	670.622235009394
1130	1130	138.494971632011	344.767976985293	505.177224166209	667.587422118199
1131	1131	150.571491944775	343.632297104496	499.26867289984	671.66412472009
1132	1132	132.786388816327	345.387150026708	529.952258545932	676.961525346452
1133	1133	124.513132065203	341.468160136016	509.774184318374	669.895711435538
1134	1134	123.579227700521	339.132985759598	532.132728608826	671.402133145249
1135	1135	131.674120595939	346.37855385674	519.970008803222	671.56386487692
1136	1136	101.487321553333	346.382351093347	536.297885536496	671.670638682502
1137	1137	125.038783806647	338.751360402874	503.675570955431	671.633607973543
1138	1138	138.512667742645	342.758610636126	525.655928355097	671.740824708804
1139	1139	77.6834373104545	343.971722706533	527.958869369106	671.616682241379
1140	1140	104.910053148615	342.142876965241	515.067160120449	671.94574925018
1141	1141	95.7795301600291	346.429847261206	512.880078141196	670.530920892759
1142	1142	124.927914420105	346.819232231536	535.460633851387	673.257443239377
1143	1143	118.394035210845	347.871496655658	496.070676989515	673.662995805761
1144	1144	150.555976278934	348.543982130278	537.664701185654	669.845912492713
1145	1145	142.390592655436	346.059405828272	508.633909103922	674.197478775052
1146	1146	125.589707204281	342.249451095416	508.048986558357	672.199741881587
1147	1147	134.624659750681	342.983983581262	501.39296157684	670.151554744001
1148	1148	130.090721335877	346.617348941336	508.521738665693	668.771858541304
1149	1149	130.094040422496	344.845000749484	526.409505903827	675.474262503191
1150	1150	104.916013418316	343.421369098067	548.175842057299	672.487551590288
1151	1151	120.726152645968	346.85090969353	527.515333997609	673.902651710136
1152	1152	128.094172337005	343.044901151104	522.97153977435	670.987838334558
1153	1153	174.654780460079	343.728244037051	562.034785995135	673.407875765843
1154	1154	123.573995894544	343.457590086284	518.922624101918	674.137997690617
1155	1155	142.364939757841	346.398005982939	484.445770080703	674.158777064666
1156	1156	143.206054204185	340.237194544009	528.084742967992	672.722876400555
1157	1157	143.683640151332	343.733182287548	512.282115765523	672.986839624136
1158	1158	116.917259190402	345.00963378216	515.369802843403	671.653141925783
1159	1159	104.327062935706	338.78889777757	531.830464153033	669.498613695754
1160	1160	122.885593755494	343.88496339662	538.303643113731	668.360528635991
1161	1161	154.394592668833	343.996786449334	517.227024260891	670.550340854309
1162	1162	114.777100030207	344.477102862338	520.201742629382	675.062603538038
1163	1163	145.162813051676	342.916636709438	494.948335781592	671.659470206223
1164	1164	147.374486471842	342.275926933314	558.026758258676	670.282091073723
1165	1165	143.040436107704	346.879453033778	523.293584584201	673.422522923731
1166	1166	140.847079119885	344.297253788095	532.504298782895	670.137892178226
1167	1167	100.304230499817	352.942610210081	543.577805447927	673.906617699366
1168	1168	173.343833273706	338.556315676031	516.742690050417	676.325832195075
1169	1169	121.763190261817	348.75410722439	515.029223289047	670.211281377313
1170	1170	136.645263728345	347.740292194447	516.000226379722	672.521232521556
1171	1171	113.893411875201	343.063032092368	516.268129667653	668.703473854149
1172	1172	113.598990829844	345.485563762065	487.682411414353	678.035454291883
1173	1173	117.879605761306	348.167623566137	517.029960692937	678.135248805136
1174	1174	114.362677357784	345.245402527977	510.107032508786	677.395666087939
1175	1175	103.431649241161	347.153325840463	516.90027454139	673.541677873308
1176	1176	142.001843068561	344.235657368408	517.499456891603	675.595408913343
1177	1177	139.722507986346	343.561192497985	547.603985370935	673.936995771476
1178	1178	130.48244841507	343.178871311654	529.768490815305	676.232210680839
1179	1179	102.674924427403	342.263414191195	521.544406207355	673.580503652754
1180	1180	109.337200995327	346.947188047894	519.495502566498	669.708056719251
1181	1181	155.335467233399	351.040857121947	502.320573326995	674.496283411431
1182	1182	95.1146117545404	338.224020778905	494.08517216636	667.589560167616
1183	1183	123.978315426286	345.065557932851	528.330793005012	675.552242744871
1184	1184	143.656486410139	341.653335026121	517.860314550112	674.386950301697
1185	1185	139.588392120716	345.717554971	510.787071170706	674.573346672962
1186	1186	126.540074870022	339.94821058693	502.495855435945	670.30374287532
1187	1187	142.168008390858	346.123612799674	538.101459301032	668.399719117752
1188	1188	139.925930721926	343.266800698981	518.306602339845	667.602314368678
1189	1189	163.104985432253	350.560160242153	516.466294675769	674.705543048576
1190	1190	114.331409323852	344.838501289597	527.566930241323	672.363216080007
1191	1191	142.128781074653	348.080737204362	508.671974936407	670.606503690847
1192	1192	155.313412636668	342.869963794684	525.521514771288	670.663557857816
1193	1193	143.280419017873	343.823690772614	530.397646553766	668.024514252293
1194	1194	134.333871293913	340.995021576497	511.391113638218	667.186971036707
1195	1195	124.396966578855	341.761231379539	492.911744861427	673.199218488517
1196	1196	136.244090700892	347.059916414447	516.894018065482	670.372814862024
1197	1197	128.660854506865	343.212798191037	543.542720485853	675.75892311491
1198	1198	124.686543448744	345.469835776762	540.634654815633	664.982920974481
1199	1199	135.031622374707	344.2782167852	507.584160132485	671.117974699792
1200	1200	134.372792732078	346.87232034246	521.186868524882	671.974064163121
1201	1201	145.107357045492	342.860050197327	570.703209852518	671.492770709672
1202	1202	127.782786102866	342.671564564979	517.794077823416	669.701624117375
1203	1203	152.664911402903	352.502901432284	536.959200445371	674.621204526165
1204	1204	105.331589913341	343.063944883711	530.239056089478	672.313193913912
1205	1205	122.562858880971	343.714809479017	515.448188058685	671.070886301204
1206	1206	97.5928466449429	339.275220476206	535.226468054884	675.150764009573
1207	1207	102.166343485089	344.613999429487	553.227137074655	675.200004420494
1208	1208	147.446056431698	342.691855659048	531.717196414021	668.49336835081
1209	1209	148.501683819011	345.221241235179	517.695952919545	670.412173971077
1210	1210	160.179736164142	346.921378661857	542.39518287029	667.44283265435
1211	1211	127.135912676538	336.368934987848	527.348929495495	672.043881776162
1212	1212	132.272508053527	349.792029196128	512.085571825666	673.269376876017
1213	1213	143.062196532348	339.181206372311	511.019744775063	676.025605628479
1214	1214	150.426440351026	347.599573268366	531.977556493566	675.289709907288
1215	1215	137.277247859773	346.380919674145	523.112865864212	664.71499207816
1216	1216	114.513771473919	340.098632477513	527.575748419825	670.749155244628
1217	1217	109.442733400457	340.247732590405	548.24797540403	669.403877697356
1218	1218	127.714872949764	344.783938988715	531.286151066408	668.967627983185
1219	1219	137.618282559032	351.057263891993	499.154535569011	673.480880415626
1220	1220	157.378426214919	341.060530669148	515.954338202517	675.071426484587
1221	1221	117.906901965126	342.403073602055	518.724013194327	671.786350657471
1222	1222	144.906992295043	343.426226642988	526.350737352884	677.262882218816
1223	1223	128.836824519168	348.76449060323	510.69810910213	669.220510481719
1224	1224	118.892134426767	344.569260514684	523.897171570832	669.571428548746
1225	1225	145.761168531178	342.626303224017	507.983570243902	671.30929048175
1226	1226	150.362738717588	348.292308136437	556.530081554015	679.872772648783
1227	1227	127.11791807255	339.525731748452	484.488130879906	673.014953812679
1228	1228	136.116997679125	346.407288775377	544.71797523389	678.343537685991
1229	1229	84.6423072206924	342.605715834076	530.060462490931	677.025621575384
1230	1230	116.251120306319	345.771147595401	480.572235643978	674.323866035494
1231	1231	158.346382485172	344.121906734435	504.353684918892	671.390145714625
1232	1232	160.290861476043	339.975520312628	519.243592979184	669.986568416244
1233	1233	106.801335195147	352.207449002711	546.766280087666	672.150568289404
1234	1234	108.164676368189	343.972472349714	496.30777564071	669.13515722916
1235	1235	127.985377600725	344.36098534571	501.365956995588	672.8016171601
1236	1236	125.738567160983	334.438802143565	503.963495383823	675.082475127813
1237	1237	143.36541899222	349.42802929003	482.695939346208	673.346499395299
1238	1238	137.572701292999	342.843730078038	535.018782955568	675.653953400517
1239	1239	111.594161880211	344.048605126724	516.170691254332	668.735151440507
1240	1240	163.628821896872	342.146138056595	476.694129812931	678.031070081477
1241	1241	111.594267746831	339.979635453856	508.439126253044	674.790867805405
1242	1242	123.104263356978	342.282003682075	529.101746951306	667.889561473669
1243	1243	151.825212819952	341.910807957776	509.615714536495	667.617803851683
1244	1244	125.129014267316	342.387096810028	540.8051800016	674.416903000732
1245	1245	97.1551167313413	345.069307771225	517.77066739181	674.359782058314
1246	1246	185.898109766557	346.916729269335	527.114145612848	671.863327214858
1247	1247	142.552656331683	346.552130603809	516.045805995373	671.369838450144
1248	1248	116.681333833316	340.63616579432	541.891210743593	672.96080647929
1249	1249	139.494087633458	343.038597427243	518.795221142164	671.916770674929
1250	1250	127.63737575296	341.399735938143	515.203767368138	671.171032225738
1251	1251	155.504496830314	342.534566171786	525.412429764933	673.548446154848
1252	1252	119.149883240837	349.729040710681	525.511820805243	670.137411782603
1253	1253	115.108261824306	343.520325885662	548.828583385275	674.823751937778
1254	1254	108.842192847958	340.718290320271	523.078328966811	674.217031306069
1255	1255	143.033404754119	341.932885628099	523.546675978949	669.499807949177
1256	1256	134.959748513584	344.430948892054	537.372740195529	673.98382884424
1257	1257	95.3309068635488	341.608755066062	540.216186207888	673.719526035766
1258	1258	146.402501937349	349.238565800654	515.647353910131	667.677778079654
1259	1259	128.853644208652	345.208692377788	514.129831631632	673.270652058528
1260	1260	140.680425531124	342.531381771579	504.604945580427	670.532316320963
1261	1261	139.84092170284	345.387945708637	519.584545171805	668.174924490184
1262	1262	112.873583682161	343.068791735151	501.119504974393	675.704593293351
1263	1263	138.003438496277	341.843715962118	530.066147370206	668.219230432586
1264	1264	143.273409478857	342.852863234289	485.512983298736	669.164479699429
1265	1265	128.498247627104	346.388240335757	560.802774049223	675.814609599356
1266	1266	151.038522594401	347.477786897416	542.93850053663	675.046820788989
1267	1267	173.609882716006	345.545309024303	530.430460749829	672.248873132143
1268	1268	129.355505130047	345.513816240231	529.140301310752	677.309489414478
1269	1269	162.135204626025	343.452834904985	513.009986591158	667.703258708201
1270	1270	121.965306198844	342.81234026078	531.048163708583	675.002167466749
1271	1271	113.712629437964	345.048428866519	534.108792934855	672.174948300182
1272	1272	125.086117825395	347.701957178387	527.89229983604	669.687976310429
1273	1273	141.508930930071	341.280997679368	531.773264609263	676.416167964468
1274	1274	117.355688961954	343.500340416864	513.117930559594	676.159557003674
1275	1275	144.917102263301	350.638010540546	547.32779739674	671.147934329789
1276	1276	154.40531213926	338.617422424079	536.167546598628	672.83783132772
1277	1277	119.842820313795	349.592782132605	537.602349957711	677.132613115177
1278	1278	123.22344982899	344.235867680293	532.176570296273	674.515492882825
1279	1279	68.4638230538014	342.002066244203	501.751310821988	673.168153464689
1280	1280	156.506511547107	343.471706812242	528.130919399306	674.351645601973
1281	1281	125.349072197839	347.60593189137	528.625938188687	675.448858213691
1282	1282	140.035674494802	338.37603506432	526.378484109595	671.556627799123
1283	1283	118.975813968818	343.810698243818	505.01390320757	671.831181335367
1284	1284	122.908347864756	342.770556435523	520.498274147321	665.171514903333
1285	1285	159.329771236253	342.302384499314	521.734504713069	669.983733755401
1286	1286	156.465504026695	340.642819219204	512.914248894753	675.657042511238
1287	1287	127.623581369384	345.7520056832	516.58507138193	672.016600331802
1288	1288	116.336187126002	341.660427280437	532.915369496191	669.586824886128
1289	1289	125.575734198239	334.811127272276	510.154031661026	677.626299358355
1290	1290	134.109889617111	342.85876546163	503.033235229575	670.231722109981
1291	1291	113.620831552683	340.085998819732	516.362710748302	670.15557418105
1292	1292	99.8822392342303	343.968687861587	538.078920877748	674.404702932144
1293	1293	96.4974848245264	341.656492777642	505.648855484597	674.574893749622
1294	1294	88.2062497563431	339.499476997787	507.040564508937	673.516533475168
1295	1295	146.67102130572	346.962757026812	533.768952687066	671.789196612312
1296	1296	124.14392145346	344.619710646952	544.795947867779	669.873475053255
1297	1297	115.527688231355	343.902595961273	505.243332102011	675.024759390748
1298	1298	114.199855178572	347.06140407909	548.356076864226	678.7997712409
1299	1299	147.032847042292	344.362512479893	546.349397740767	676.509414194653
1300	1300	127.73418981375	345.69048394364	510.059468369303	672.565332953933
1301	1301	108.631467740599	348.263499108429	532.866711514191	675.454553540493
1302	1302	149.513104711875	340.315439643533	534.27097085852	671.540613112348
1303	1303	141.985151625274	340.615312893936	507.576801717115	671.587818402086
1304	1304	138.539737180386	350.110907210873	524.228996726473	670.811361806561
1305	1305	143.831894946739	342.187380763724	498.658213161441	663.168018765373
1306	1306	120.575565102128	338.704188685941	531.127903907099	665.309629429091
1307	1307	137.463668223752	342.790804590398	526.20372705261	672.070763389028
1308	1308	124.7333614104	341.460430362545	543.97867887065	673.587266191993
1309	1309	119.969973091074	339.951072187332	527.158661958652	676.993112671416
1310	1310	119.342464871313	343.033741576724	507.273747695752	678.01093532895
1311	1311	128.563773921549	343.311816920647	565.355565388528	670.598717230284
1312	1312	161.265638728369	343.699737571839	524.527790635224	672.617905841906
1313	1313	167.718611303603	344.775072396475	513.88999268983	670.543929343175
1314	1314	137.19390191878	341.51381009127	494.463186476032	672.226883484427
1315	1315	113.7305145393	343.031651543091	508.755805225037	670.781844014113
1316	1316	113.895195923879	344.8854541186	516.062688076349	672.716637196147
1317	1317	125.558966973336	347.504177224547	528.543013084534	670.267587504912
1318	1318	153.857415103039	342.122650533177	516.075412226513	673.374027245855
1319	1319	137.755281069708	343.824488742592	525.424424990891	669.498797593774
1320	1320	121.068666599912	342.962478866063	543.091119848229	674.403479247479
1321	1321	102.84400976226	341.194237519417	514.494111452368	670.634178882272
1322	1322	148.394807203001	349.860592386554	544.2354071215	673.108953011306
1323	1323	135.817009725307	346.571610979561	546.233807002135	673.663387675086
1324	1324	97.6506394658348	346.925724860823	514.132733656932	679.167303370627
1325	1325	147.557179402627	345.219469185891	510.043165430783	673.430063709326
1326	1326	149.636861666546	344.179090012333	522.958744841589	673.228330984574
1327	1327	141.4779674	343.071456403011	539.494195362053	673.685810908982
1328	1328	119.454287137796	349.391661114358	542.927118995743	674.689759086113
1329	1329	134.099780910307	336.958900888328	507.560791980586	670.434149989523
1330	1330	168.504670192952	340.225686061102	515.26280705756	674.578562144461
1331	1331	159.063476786054	341.547900125976	550.914633722823	669.87660747697
1332	1332	102.251652225648	349.179619385647	537.390879585478	671.274384411999
1333	1333	121.333603925417	342.975136581356	505.09230384584	671.42070097363
1334	1334	145.349746052268	344.373304140748	519.711167993712	672.637428010103
1335	1335	146.832469716153	342.014105872017	521.77337179029	673.105405865912
1336	1336	93.8294977216205	347.34050377615	524.021730374232	667.207503657273
1337	1337	116.375213153401	342.387088983586	504.716680713918	671.55044017286
1338	1338	152.874772483629	345.698218456155	491.785874443898	674.608419076636
1339	1339	147.324304264002	342.405117306606	548.983556805611	670.240131820247
1340	1340	123.308956125574	345.281934505843	501.594736162462	670.711971861626
1341	1341	103.654964970991	345.88461037278	541.707523540509	672.213486157807
1342	1342	140.131688788905	342.982105101339	501.060601360183	676.090337517836
1343	1343	117.46529930279	342.159058905727	528.914690339838	674.902902853366
1344	1344	124.186992378667	345.641033399711	538.159840207946	671.27651813645
1345	1345	146.08650055516	342.671364058862	523.487339467873	671.756812765037
1346	1346	142.343415812302	339.660500547779	515.876426132667	669.275689865689
1347	1347	112.384200896786	343.348545392362	515.91414628262	669.32091889901
1348	1348	125.832470969987	347.037988530941	519.877538231066	674.909160306684
1349	1349	174.899399992712	345.31791903571	526.568990110755	673.62217320317
1350	1350	116.690346413761	345.394384815897	537.124913305079	671.951990529917
1351	1351	137.778830056115	341.194624001664	502.01026630383	674.700402487962
1352	1352	119.629190015197	345.989682428627	508.033994021697	672.206226351837
1353	1353	152.736652009812	339.063761784677	535.664248341928	674.056768547904
1354	1354	133.912896608183	349.216560798188	515.961558011756	671.980936938003
1355	1355	124.444252735017	341.849921099849	536.368403157599	679.370770745968
1356	1356	154.524872030544	342.791792192791	516.104262244144	675.479705045682
1357	1357	92.8677503862743	343.70696169774	536.302277862678	669.623582632402
1358	1358	110.640573735257	344.338610904979	503.58265500181	669.242768386253
1359	1359	132.777338387326	346.126118040199	502.850189810094	668.728987324572
1360	1360	132.590316013444	343.361771918983	508.815562144826	670.58082907714
1361	1361	111.499396564171	346.67740218033	537.523766854582	672.522893462958
1362	1362	110.605522477196	345.743985643635	493.203760650346	675.795009854886
1363	1363	151.927194923635	340.779645496875	529.429690493599	672.509388945765
1364	1364	114.266599446237	342.075945985688	537.966014710951	677.508414373404
1365	1365	151.0196426437	343.816124125332	518.521278505777	672.363933001163
1366	1366	114.841243526824	344.303357681276	480.898974732577	676.092164343723
1367	1367	163.665249003132	340.336315652049	491.962795183545	673.465579371355
1368	1368	128.007325678656	349.445565598813	518.894438023822	670.144209674028
1369	1369	143.882604656476	343.199407227523	533.068913166959	674.497389058096
1370	1370	154.377161434362	337.893509372947	530.385454147106	674.449031181211
1371	1371	134.057976430758	346.070876884191	551.494003882796	673.413866107413
1372	1372	128.684957550461	342.830932859214	505.461585874155	670.065195611116
1373	1373	134.854246313815	339.394996132445	526.704085118967	668.454265381363
1374	1374	134.019911486654	343.141694635361	517.006045378022	678.510959327658
1375	1375	119.592126439011	338.655459603072	502.695983062561	671.086446611149
1376	1376	134.260884858806	348.486623851815	524.467796818195	672.544240999362
1377	1377	122.533322318445	340.830426500171	534.043211405529	672.824084237176
1378	1378	118.306005372439	344.725222508782	554.679346394677	673.362148371792
1379	1379	148.007576669073	344.073138856239	523.729323937006	674.369084668953
1380	1380	114.603384619798	349.416672737221	508.338447848686	670.758808554054
1381	1381	130.308027349197	344.510859733134	510.171038560227	673.058894265857
1382	1382	120.982620628639	343.545461288139	510.171208984258	672.880850029552
1383	1383	120.139615602544	339.891686936354	508.666997616856	674.289313775727
1384	1384	138.323759664756	350.546360421004	513.445694939386	672.022691065418
1385	1385	129.653028532604	343.807652026155	528.095220677876	674.964597885419
1386	1386	129.413950057396	350.600300062345	533.740249335963	666.729441336949
1387	1387	112.975340010965	346.391585861326	516.578281469441	669.074615783543
1388	1388	141.607395967155	348.756956482254	539.149752408209	666.846145080378
1389	1389	136.956068062473	340.017018205656	533.868176439649	675.977791057069
1390	1390	115.270742019857	346.442568630642	493.324455283396	676.784171108141
1391	1391	120.025461178446	344.63187376568	530.338631765928	679.589600321629
1392	1392	117.711434551793	346.967641453556	540.034687277093	672.7441908486
1393	1393	101.247984253526	343.717145490748	523.92250467255	669.935477373346
1394	1394	112.122782626994	340.959967993023	504.567992906997	672.591442834932
1395	1395	129.396916273494	344.129315375791	498.846763218913	673.917107313936
1396	1396	111.077776370255	345.618846194605	517.606092557997	669.599943894296
1397	1397	95.5987291855183	344.174081510264	503.147188844728	668.186894225993
1398	1398	115.813117688327	340.254787099774	533.055943388916	671.091301170285
1399	1399	151.006767781044	343.989030691969	506.489290441237	679.042003755782
1400	1400	126.377354589187	341.732980958109	544.164068741147	672.847695102744
1401	1401	137.641643340785	344.910745750952	518.070680843783	679.478070344008
1402	1402	154.487714980043	341.542288133004	527.029151038535	673.076466859505
1403	1403	131.102474155398	344.591437107422	527.288428926053	674.683051291565
1404	1404	141.874910044894	346.576448758287	539.485484972808	670.287530241427
1405	1405	96.348507562499	345.976923194917	520.280868222841	677.624517032323
1406	1406	134.384580249532	346.090963207954	542.967702479881	666.472570156474
1407	1407	113.249146930661	346.740012253389	522.901553026529	666.935799452163
1408	1408	122.44096113799	342.942921554004	500.726361361515	663.495463222144
1409	1409	94.023920315347	344.211044296421	545.491822446247	671.247784512433
1410	1410	130.40038982933	345.068915199504	517.913295583301	667.961174471103
1411	1411	135.514900524937	343.050971911136	514.418646734083	666.752004328016
1412	1412	142.696068222568	344.177177269944	507.590650457572	664.215876605329
1413	1413	145.54964795733	341.002012086857	535.996372747048	675.103814482088
1414	1414	114.878212184606	343.064261933567	514.379560156283	672.794177353859
1415	1415	140.889213541184	342.636747151808	535.365331112656	669.552275324316
1416	1416	123.866634946943	345.700652899996	525.685083350478	668.337219147975
1417	1417	139.345730107564	343.655298412895	510.716985009644	678.585751883706
1418	1418	140.615066485547	346.381797946544	539.026476787069	675.332016005202
1419	1419	128.610899457697	343.204437212932	529.400626402969	673.459858957851
1420	1420	105.576515586159	344.069939843539	546.494388158681	679.246428228692
1421	1421	142.469140145937	339.347514666524	509.623452801431	673.379575325412
1422	1422	139.470871650934	339.899857278046	516.022333825243	665.591070856822
1423	1423	125.037008094254	345.242976968582	553.311273659597	675.082198740151
1424	1424	115.848970782302	347.753273826591	526.734176873917	679.041971953778
1425	1425	117.842229752342	343.013646468113	509.25959894891	673.257981650058
1426	1426	108.189255758634	340.719893807682	544.972821224859	673.230225716367
1427	1427	135.649646455926	349.304691540754	515.459642971856	668.31229245829
1428	1428	138.227901129381	343.957145699756	544.711712055907	674.073382321044
1429	1429	141.407579032566	343.292542253819	535.206976257872	673.61201812352
1430	1430	144.628112379989	341.333181796801	533.452191472331	675.252662973505
1431	1431	129.529878349252	347.600635675265	530.006293124238	673.69740271021
1432	1432	143.899832696767	348.525673691555	528.655290177315	670.89472795166
1433	1433	132.458436413062	347.888679874855	508.804844717765	672.244252084167
1434	1434	147.754341624412	342.174477535971	546.683077523948	672.910129080735
1435	1435	150.030976193049	344.888408562363	514.675975229009	671.465422776793
1436	1436	166.17344260017	338.8087102171	528.287240098806	671.198989513036
1437	1437	109.542938974878	343.100358380258	516.445004468663	674.77274571815
1438	1438	132.63094077819	342.139052341947	555.657190079562	669.047016643037
1439	1439	119.324982520671	345.131785614994	500.625534503414	678.610403165148
1440	1440	135.829373976154	349.56036509699	515.164286306472	671.028654062953
1441	1441	147.879766519372	343.977177372447	530.377877296261	671.011307533086
1442	1442	151.432807350677	342.039354546439	544.982359546706	675.00770954884
1443	1443	168.501556401636	340.503584744316	500.468451334891	672.85875092044
1444	1444	156.371980729496	345.625850097652	533.279101695	668.974709460861
1445	1445	107.314971991703	345.277439860749	511.787118304835	675.404902635593
1446	1446	119.932572750385	344.587087494307	530.467241390329	673.701407105573
1447	1447	143.427196921915	346.57749540951	504.922506361052	668.942851089816
1448	1448	128.986168572894	342.176518839587	513.666574573476	675.318917970124
1449	1449	133.246379611083	341.064455147402	535.398614438327	673.311506627859
1450	1450	99.0383309235823	348.992364895744	513.574976181677	669.894283023255
1451	1451	134.650176125921	339.787728767312	538.265846676882	670.011181177352
1452	1452	152.830155096662	344.807217056672	535.045262163226	669.636328518348
1453	1453	161.116019779203	341.180162440312	515.505234748233	671.272803472463
1454	1454	159.860359190996	345.923933678972	574.831121938879	671.203596995777
1455	1455	100.644409026453	342.435344468198	527.469323948658	672.583363197982
1456	1456	156.945496881514	350.774377357899	518.831937505535	675.393313248404
1457	1457	123.766857965644	346.128499114588	525.620194224649	675.961429621762
1458	1458	149.269148027243	344.893740998948	530.35897996818	667.57816402544
1459	1459	140.934848319643	343.471914284277	509.900582223	669.077088989453
1460	1460	151.171984657655	350.379726450932	515.574895871614	670.20961252746
1461	1461	124.664432540011	348.080391489069	539.396788571331	673.112206983807
1462	1462	115.021445269229	343.868370533735	537.362588354789	675.715836387027
1463	1463	118.992750784827	342.907548777203	526.022448351043	668.264145955887
1464	1464	116.722623481007	342.309555239259	530.207512784224	669.408114296843
1465	1465	117.334157216211	343.770609156072	500.543702208489	672.575187838075
1466	1466	135.948880497541	350.899686116454	486.578936114836	672.018239442032
1467	1467	110.081492055488	341.833213743399	493.245853880474	671.70706203602
1468	1468	126.037630652931	350.235496379046	498.950227809864	671.276372141635
1469	1469	123.421589796029	348.064358129873	551.135255282592	674.569423207349
1470	1470	111.671555732171	344.886510521237	520.145408455794	674.379711893989
1471	1471	145.484822147224	351.058010347398	514.942380561361	668.93556607731
1472	1472	134.969621749524	349.36234077025	512.516846713297	675.716811023684
1473	1473	129.138754437273	345.412237042222	517.46831258489	664.365418244732
1474	1474	120.947292925613	345.804135014667	524.297830792928	672.160617608092
1475	1475	117.483182562227	343.781763535126	524.974755347118	672.714493472908
1476	1476	112.474599266513	349.570395968677	502.420497827851	671.845007601965
1477	1477	115.892745175307	344.769004514561	526.133598818453	675.457893050705
1478	1478	137.592596730641	344.142140186096	506.57249272978	678.437780355555
1479	1479	125.659186139675	347.676812325891	547.175220100505	678.647360412791
1480	1480	140.638542165075	343.615085592937	526.231471001326	664.776825944296
1481	1481	125.025287988456	344.943507042592	538.67783641784	680.438260007395
1482	1482	145.400213799837	346.394027909087	499.490058576501	669.308568975034
1483	1483	149.626867983542	340.921630367261	529.7955565745	670.9588808599
1484	1484	143.465719305758	343.51794781357	541.180141681242	669.896212275779
1485	1485	127.171857201008	344.203027815151	527.386037112705	674.414608391863
1486	1486	134.255944774889	342.700698676522	533.096827234092	675.665622147013
1487	1487	131.715439825723	346.311158390539	510.853941296105	671.920057184442
1488	1488	107.645931637621	343.992293290427	511.89317951807	670.301262107121
1489	1489	107.712021795898	345.449671479677	542.324216489138	669.5744320454
1490	1490	143.408582590732	342.074356443192	526.270894648746	672.799559083536
1491	1491	105.936338755132	342.503366782632	522.157036437866	673.357695510227
1492	1492	134.463113637867	340.682587263768	504.807044800477	674.998873778226
1493	1493	109.332306854307	348.075125912226	503.760217931525	674.452405178418
1494	1494	143.097657488816	349.629061025487	539.161651727483	669.218768994449
1495	1495	134.872380321273	344.479103241466	494.120100403224	671.305140306312
1496	1496	138.49449997998	343.659473761027	518.279567353429	670.848205819373
1497	1497	115.684281776667	345.785260612805	534.124716999296	674.334346445952
1498	1498	121.474834786583	339.691200761388	490.120701740123	668.209879597832
1499	1499	130.072351104557	344.603116920891	518.203253634386	670.343375095196
1500	1500	136.971635616567	346.375542252011	512.580207731089	669.268136902253
1501	1501	130.006058855535	345.471497813629	520.619897673698	674.78046043525
1502	1502	97.7190959307146	344.559403960757	522.320337460815	676.400954785973
1503	1503	138.627668117656	345.424637437913	556.55028659227	665.310016312606
1504	1504	128.42461386743	339.6947327176	537.093067818707	669.321630481251
1505	1505	111.186731673347	343.920615297876	530.604438253053	667.606424487147
1506	1506	129.701955407331	345.527916041647	516.057973693728	673.956202198146
1507	1507	134.810984690663	343.63049248366	519.05686118744	674.785444509212
1508	1508	133.490603119888	340.113882304417	526.094697234022	673.571464286798
1509	1509	101.987707660484	343.594876682569	521.030879124266	668.012945919507
1510	1510	138.937510072435	348.134056827673	517.678955096084	675.40330697717
1511	1511	120.438424174939	344.641978461705	525.892180524211	672.668463461253
1512	1512	124.958181745192	348.333988035939	498.693971485677	677.643808903697
1513	1513	139.418202923445	345.265153122437	516.062314127413	674.878511678127
1514	1514	108.128277313606	338.425238170376	535.337850117008	680.44351550068
1515	1515	159.390338099241	343.711628580463	525.305593363419	669.345285334142
1516	1516	122.792251789793	343.686301560305	536.414818008638	671.583576541039
1517	1517	122.21913617053	347.645052549169	526.081400149838	670.115273863933
1518	1518	170.679021048725	340.768546430221	510.543272398606	677.54859112452
1519	1519	98.8055952889352	348.82763810261	538.811444653167	675.013385163842
1520	1520	157.376419387747	343.93804964439	536.118092634277	673.23254212097
1521	1521	112.097260374	338.706072862259	531.026572157358	672.367699729542
1522	1522	161.972296166831	343.080302422046	556.054688328506	670.815087492691
1523	1523	133.934993102677	338.624350706393	508.193529713924	669.801405388456
1524	1524	141.930586135158	344.701641610723	514.434721881183	669.795417581829
1525	1525	146.7965503695	339.742738229184	489.59556774589	672.496423544917
1526	1526	138.05127369946	346.341310145741	528.963835674601	670.507301617104
1527	1527	148.767205204538	345.683209214217	498.903711337543	667.201268420554
1528	1528	141.683692548678	347.470849596999	480.720215210274	675.624174709837
1529	1529	141.544347501976	344.791259490876	528.532871281945	669.249224284545
1530	1530	150.812780138587	343.908159549769	537.287068928368	674.493719393924
1531	1531	150.009236259371	340.439152645921	521.429425313886	668.0554421166
1532	1532	129.140498723776	341.996844150564	499.003564922412	672.267254748427
1533	1533	125.044212916405	340.045008664796	528.231378260511	671.812284540451
1534	1534	148.875765599137	344.294968694438	522.762267848823	671.367778693769
1535	1535	111.368269298719	346.613794434369	513.610492138805	671.905271769033
1536	1536	122.127117821081	345.498576886119	514.299653788778	666.967066985903
1537	1537	118.634840351144	344.452106821172	559.348549232905	666.609099371061
1538	1538	124.992471401169	346.789749582377	520.356957877715	675.439790363925
1539	1539	130.792061101557	345.991481587631	503.142810839593	667.56818200582
1540	1540	136.232491276431	342.438344212384	535.980565714311	670.663134923256
1541	1541	122.228036093106	349.292609188064	532.067934216757	669.69438140445
1542	1542	133.338508664644	345.102765428478	513.128128200269	673.14466409445
1543	1543	132.489416139604	343.643766073866	501.866401620594	671.330472463592
1544	1544	128.201374837041	344.99242762581	544.964159609632	669.984508737256
1545	1545	140.713860352576	340.435493193575	556.729403572989	671.084552377857
1546	1546	154.98546300934	338.908343304573	534.365463683707	668.884377827745
1547	1547	141.015992217392	347.820720146365	546.786856613463	671.047110783251
1548	1548	128.310995143839	343.507105274417	504.832241919957	676.265397322872
1549	1549	130.534683443101	349.2465418882	536.421554189614	674.289335717236
1550	1550	148.417607033749	339.136127856634	507.446727187799	672.531757850158
1551	1551	178.432361601518	341.068703868762	520.764137151154	669.712928622297
1552	1552	118.83022480786	341.231055466023	537.153669300037	673.2176707752
1553	1553	140.798326243437	341.780905874605	515.829014450178	672.139638531613
1554	1554	152.290157878692	343.735130945312	514.173703193122	669.92686088279
1555	1555	119.670764205195	342.853122551506	516.647709046872	675.001522818574
1556	1556	131.268380460754	343.557319508352	523.328886141222	673.52110770131
1557	1557	114.499171766848	343.654507954924	530.580993709594	672.279437713479
1558	1558	140.722342338556	337.479329286325	514.340962016777	673.693367552891
1559	1559	143.14443905475	343.469955892865	483.552916198291	670.891540150626
1560	1560	135.385410306114	348.152681282382	531.465382034699	671.195245600183
1561	1561	145.380308176544	344.036491259177	533.101680980932	666.120252998959
1562	1562	140.139141678168	343.470473083993	508.766031540574	672.202695049155
1563	1563	145.416639941366	340.550326471846	528.223204880988	675.287565349249
1564	1564	122.885875341821	342.116339824183	508.948316723858	666.785102439208
1565	1565	145.784566487651	343.133023601513	535.598587079593	672.072444298589
1566	1566	123.507628433375	343.198671049997	490.484076044596	677.666844467535
1567	1567	122.510011037311	344.112502061899	517.144053417442	677.364129546025
1568	1568	149.284577934307	344.013171073907	516.052041862222	668.239237388656
1569	1569	109.000812281411	342.830481544632	532.779503015654	672.119363713853
1570	1570	116.310648922259	348.730514684983	545.423524108463	671.706057181194
1571	1571	121.441373324454	341.453684863034	487.935327929019	672.515577957286
1572	1572	120.460342161168	344.32339783324	543.016658756456	666.931102146384
1573	1573	126.450837787744	346.907242516985	530.797282034783	671.868357498317
1574	1574	111.703298518406	347.459372164545	519.560544474985	671.785046893801
1575	1575	162.113702510149	347.461174757795	522.770853406548	670.257140995981
1576	1576	148.010264605337	344.056097163663	521.189596697727	667.323856729306
1577	1577	95.3213302323691	348.788817405124	519.720121390207	673.623573363096
1578	1578	117.660638405541	346.809894306107	476.670196857141	668.355564120907
1579	1579	123.278277305887	340.523619382689	500.450700660942	670.167556231238
1580	1580	130.194490891482	347.910733223923	502.067812632096	670.060773499972
1581	1581	136.835692337063	342.541790152119	517.612896469831	675.56226262546
1582	1582	120.396678517742	347.975021050627	529.430698214767	668.43968302551
1583	1583	135.538397809028	347.397131445311	531.484456340734	671.230085391179
1584	1584	143.998799181988	340.916312980357	511.478240866927	668.572953284834
1585	1585	153.117475118077	343.660933994444	505.14488594323	664.623846609624
1586	1586	145.860830979635	342.838800243239	516.519866123381	669.649374351217
1587	1587	139.346953541938	345.624396529841	543.599124717082	671.516476371536
1588	1588	140.165985045723	347.759007989715	529.486205534285	673.640294675752
1589	1589	122.756844429753	344.644612591166	547.118961187658	676.68696112239
1590	1590	123.421404009805	345.989520810413	533.155900783369	674.188752810662
1591	1591	136.981780878209	344.947214698924	539.433169469331	669.291074367593
1592	1592	137.005638885671	346.731944548752	520.705217195975	676.085998308883
1593	1593	139.011114228205	346.269243791528	468.665373189576	677.100096600111
1594	1594	140.322679605274	344.133445175225	532.550577500919	669.402026275623
1595	1595	126.886764254983	348.449834122287	521.565172654366	675.836700850792
1596	1596	139.559712197233	341.042672009054	535.661671328767	673.758715711949
1597	1597	136.401411723984	344.392534855563	565.207723358991	670.364835127267
1598	1598	99.4173111519597	344.716866922832	570.39208548446	672.733846231351
1599	1599	109.271169528996	339.482883510263	509.078616739543	673.538250406192
1600	1600	126.585754580659	344.427112749963	538.69388218376	677.398724807322
1601	1601	124.264297476552	342.301532103258	527.068427579582	674.272107022133
1602	1602	115.578664532974	346.906179204546	518.99877968971	668.144720902088
1603	1603	132.651161664987	338.845012589664	552.409652113657	671.593543491199
1604	1604	114.633816921648	342.939930705307	551.15943657034	671.554142661025
1605	1605	113.001770849783	344.888235649079	523.97743250098	670.800211725757
1606	1606	130.857124930591	339.672183108824	496.505910548702	672.394460500366
1607	1607	129.938498617302	343.236341211384	524.72898992792	676.174387440775
1608	1608	127.454641204394	337.215816965001	520.13859542918	668.960380339323
1609	1609	128.043086626026	346.698583351635	508.386845560495	677.808765670264
1610	1610	98.0876568226478	348.744210219032	536.711269130987	671.735792749796
1611	1611	163.462371006392	348.959161717868	515.017786224348	673.416489467166
1612	1612	141.888703630067	342.835044255091	520.617337795962	669.488984975815
1613	1613	132.57892278156	344.353995254997	525.267111150022	668.410311967141
1614	1614	131.560425914487	342.005634344215	523.707470465757	675.685178367737
1615	1615	114.984199094775	346.380698586624	524.003127816589	678.113196627113
1616	1616	130.004835164065	341.073510091059	523.425268332674	673.002679359999
1617	1617	127.87854209959	342.306345383315	533.77914273066	674.96460727542
1618	1618	144.864665877389	349.311184841069	547.785651962684	670.820679738091
1619	1619	138.081628544275	347.537536708492	539.210651076458	676.080456046959
1620	1620	154.701490610716	340.059010160742	524.155719574934	671.905702279485
1621	1621	168.463751336966	348.70874868569	507.243780554801	677.982970873374
1622	1622	131.120205398945	343.844278762096	549.043514792859	676.409191091627
1623	1623	116.925362939555	340.214498682681	536.300130447849	671.097882614771
1624	1624	139.438013940725	347.964355815596	532.357328319604	674.086442970326
1625	1625	155.251358628109	345.169000136577	529.748344117012	672.810346427633
1626	1626	114.728927844954	340.172424757173	547.337383585607	674.222358541138
1627	1627	141.433628051348	335.194847293181	522.720185773166	673.207983536638
1628	1628	107.451216491374	341.803222536618	544.616767914127	674.400020231304
1629	1629	125.818434099795	347.565643111908	523.905393877635	667.265521282544
1630	1630	167.437951543406	339.646516841305	524.133783615027	674.862874467208
1631	1631	127.544857917327	344.24471937011	535.387421567315	674.317153095643
1632	1632	136.00158726985	343.879843275013	535.546819839147	671.811915564051
1633	1633	142.452680071822	345.160495897018	515.061056301373	673.283918522234
1634	1634	140.091241574848	344.94347138745	529.78291691567	676.514057230448
1635	1635	130.810554381544	343.367627422235	527.375921978319	669.037922639218
1636	1636	126.450664359897	343.700074166887	533.870553153879	671.127070697988
1637	1637	130.001187819503	343.390773388776	564.193465100735	680.976499657841
1638	1638	141.823112289297	341.922753545283	537.774635543272	670.449231048639
1639	1639	158.451925843443	343.1092985596	507.537809045653	674.632101943083
1640	1640	128.003879327068	338.228139135294	509.601784063765	676.744942600895
1641	1641	141.255448926442	345.717472011609	511.442135802271	676.832548039602
1642	1642	107.788261187107	346.602946803917	516.839691020645	672.213359471118
1643	1643	139.03567324095	344.925580064222	519.222453347076	675.220660255299
1644	1644	154.858451140134	344.623849979188	493.038503129479	672.320363040653
1645	1645	103.459007802359	345.724855005691	521.827128608906	667.235300494143
1646	1646	134.762925049128	344.986267059185	513.108510343989	667.079811281308
1647	1647	133.458015769566	347.733996906413	515.056953655454	674.346785604045
1648	1648	131.095200217381	341.462561249666	524.715967644448	669.652029233826
1649	1649	131.039087376314	343.278682070197	524.342218519444	671.30048753347
1650	1650	134.007201943899	347.064204508914	533.885651558149	677.247196506184
1651	1651	156.399437597222	348.114944348681	523.285359750349	671.514583237933
1652	1652	120.920398547256	345.679159998549	522.302573705707	671.586453293756
1653	1653	141.050159580155	343.58801077899	513.708716795267	681.118408096692
1654	1654	122.684380403476	347.169198658594	490.636984739338	673.780257907512
1655	1655	103.852053384589	343.361220903656	520.457336748939	673.800850316137
1656	1656	153.514071158206	346.10833441386	502.985234926882	672.003712867067
1657	1657	133.342685140798	341.63139223106	550.285255140132	677.967706773994
1658	1658	129.548392408308	346.35185373932	515.915294430299	674.965151696013
1659	1659	128.44218396504	345.323781880302	530.758641377754	670.105543396926
1660	1660	140.897326298764	340.315037259951	526.031837558286	673.856417206211
1661	1661	139.373702513729	343.218054920423	539.676248078853	670.734343206647
1662	1662	129.813064753657	342.824311570242	541.577681226447	671.040101345258
1663	1663	157.314249857372	352.771525300493	521.749775913284	670.147246962084
1664	1664	125.501932737978	343.821884387925	555.246699768664	668.577266148036
1665	1665	133.491299862861	345.909547262374	536.09015194592	667.171630185639
1666	1666	130.228175659125	346.959281826039	494.407845019839	677.272094053977
1667	1667	134.502226349541	341.54224518298	518.859737793583	675.073062432548
1668	1668	128.872679601906	337.797255967034	528.926010127919	670.296626183939
1669	1669	101.499773249281	344.541106874669	503.474632131786	673.402070138846
1670	1670	125.105362481563	349.302570009348	507.803126732765	670.855672835692
1671	1671	122.363916882295	347.30628658089	519.461346599397	672.220920687493
1672	1672	138.227873644522	345.105700326934	532.287245600579	670.428426465253
1673	1673	141.453481405914	346.360443889978	528.706231997891	673.099016922773
1674	1674	151.596734123452	348.42655917996	510.18272915509	673.875348004151
1675	1675	136.271503509295	344.124169564242	526.893408914826	669.428738984801
1676	1676	128.317411138862	346.146338802655	525.202348698398	672.943298938894
1677	1677	121.766420482746	350.884454556623	514.195985844053	669.74242239641
1678	1678	123.650908793552	346.130629677765	510.269116937453	671.032823643572
1679	1679	136.219085024228	346.513342281069	555.087350129751	668.861813338223
1680	1680	149.663234214342	343.041537471111	516.373375849429	666.678375356784
1681	1681	137.8537022653	348.326037407479	541.207397100408	673.776205289101
1682	1682	145.366375684978	344.292643648994	516.356670072372	674.511982562112
1683	1683	141.357378614137	342.897262225781	517.142859427342	673.130393963878
1684	1684	150.478493643877	346.601328495837	531.1190022302	670.267985393047
1685	1685	135.90072904559	342.740366186229	526.374409319065	670.598929962694
1686	1686	150.273293041464	344.715575358418	559.183839484891	678.181056666701
1687	1687	148.897126717164	340.84979331178	507.583463804162	665.917340729347
1688	1688	111.68723724977	344.679773391363	537.144430388922	674.377596356757
1689	1689	114.488970068246	346.083965089216	530.499464577116	667.30002930366
1690	1690	132.622020486084	345.879229809823	510.054502823508	671.094651471323
1691	1691	143.834680279605	339.142913482768	542.311553886803	674.460110714882
1692	1692	120.795773121661	337.850887378406	510.855902310445	675.185836516384
1693	1693	102.22902426929	343.792746447533	537.150625301376	676.797978984257
1694	1694	128.372752021145	345.949740415951	558.658107796165	678.017152649179
1695	1695	120.133851071015	343.559829796931	529.321296000326	671.676670844198
1696	1696	158.547472618284	343.631477056706	522.927156451393	672.227421983389
1697	1697	142.255376516929	348.799223762635	530.083811917398	665.228860209193
1698	1698	115.516060558211	345.884898897705	531.455516799154	672.544416858734
1699	1699	118.598148387454	340.28645641011	509.438248165799	667.507137803119
1700	1700	137.458431222006	336.397209862099	562.072286675389	671.224047817973
1701	1701	141.881151778635	345.079995636201	520.526116800757	671.166299076948
1702	1702	121.280321423978	341.686126282539	529.435258880695	671.593129030224
1703	1703	139.553709836303	340.348942136341	503.89177927972	670.047440689622
1704	1704	152.138676510148	342.084447358364	524.681148964007	673.713158520941
1705	1705	98.7782837596522	345.63774550974	533.099063089395	664.707010505922
1706	1706	126.853616698884	348.318783145464	518.167004461391	667.881776560764
1707	1707	104.630218011175	341.499674004108	540.356903720109	664.034714179001
1708	1708	101.176881855168	341.635503436222	553.98797836174	679.156125604585
1709	1709	157.707534233746	342.245689225997	532.917364402023	672.106918472654
1710	1710	129.203893567849	342.744077017284	501.284380800265	671.946443819237
1711	1711	103.110817968838	349.487363837187	505.986275318168	673.384766645366
1712	1712	92.0246672117372	344.148246504257	536.240145237572	671.162922671022
1713	1713	145.069923790706	339.196443138261	529.372544547179	667.962670062247
1714	1714	77.1866223904942	342.744265424178	526.993268615057	667.249766222441
1715	1715	138.748707421246	349.882763663386	505.102172730394	671.474831620245
1716	1716	112.823019828983	346.053759210515	507.726785956242	671.714024071071
1717	1717	135.136957194024	345.491548280931	519.833471800302	668.833446708952
1718	1718	111.991856398008	346.981847741461	523.93718026158	680.855307393337
1719	1719	131.706096119658	344.715997606478	514.055320832342	668.236913368674
1720	1720	118.542043171172	339.033795555026	519.61347145237	674.348386236459
1721	1721	155.652876614095	348.232484230916	507.870720419452	667.596574934981
1722	1722	146.620853242878	342.618446849122	532.456417534341	670.97618958671
1723	1723	98.8755918399345	348.764521887531	526.089325533257	673.25294929148
1724	1724	130.11654639518	343.805735401726	541.18582618057	675.108955754572
1725	1725	140.983197076833	345.741322872989	511.243557241852	671.732693293293
1726	1726	109.601226655583	348.844506808438	543.088173782381	674.730082602545
1727	1727	130.877574337748	345.541457035199	515.701665750729	674.186225361308
1728	1728	102.498721249667	349.725981770173	505.346846768663	670.990500794359
1729	1729	140.189430294427	341.682674275587	501.938874313077	672.300431270282
1730	1730	118.006786425496	343.33505126534	500.826738653604	674.134032209766
1731	1731	114.682832538639	344.19746688399	509.31219291384	668.737595227561
1732	1732	135.501305464353	343.01095115341	520.372553805847	672.724130780036
1733	1733	115.03071550544	347.963548756043	510.726737430185	669.68301249727
1734	1734	126.082299435015	341.92867611807	493.117519164	668.02510523957
1735	1735	132.484526099577	342.637031605816	501.271226326196	676.417939424529
1736	1736	146.383163293684	348.415507147748	549.242882410922	676.155151701678
1737	1737	134.11948651136	344.18828440795	571.485533692075	671.73076777275
1738	1738	112.198973855308	339.703551489677	515.181941667391	674.30611292099
1739	1739	92.9511675009955	345.991364949292	543.322403268945	671.442034442423
1740	1740	131.440821418609	339.365482869784	504.180353956027	671.442298888777
1741	1741	129.160407576129	343.062896135396	528.022953183653	668.133766446894
1742	1742	144.902115850451	345.88602349317	532.830376567588	671.625867533361
1743	1743	112.191755937627	343.525367019588	531.009651634598	669.471004257384
1744	1744	161.797249879556	348.009767260384	519.060518121398	666.101350283354
1745	1745	133.508016697387	349.061218433293	518.566489556506	667.704054849295
1746	1746	152.127493235602	346.684062825161	543.450063881559	669.923207276971
1747	1747	119.099964311503	346.462005472678	526.964251956425	674.383086817247
1748	1748	152.163323771785	342.465284259339	515.356780858639	665.817200172696
1749	1749	132.220582600363	341.962673682437	507.203356715899	671.247752329007
1750	1750	96.0630244358085	342.350662244076	500.181716461036	673.533764774315
1751	1751	116.757210024248	344.634418656417	539.96572194002	676.626291562989
1752	1752	126.477647842022	335.296037090323	531.937072350874	673.843426387933
1753	1753	109.996958567084	346.284075319501	516.845537304662	672.338163657188
1754	1754	109.413409505793	342.857508208304	540.910232209699	670.694516720983
1755	1755	131.192802589676	344.075205539327	536.023562658289	673.971014639854
1756	1756	115.802314918921	342.454142638603	502.961361461349	677.846125141693
1757	1757	135.343568694638	345.779008312294	515.153798306784	673.403778286955
1758	1758	109.700958842474	343.328623612648	532.577324311949	670.49878759302
1759	1759	123.911388597443	344.392427577708	503.411130002724	670.370321991046
1760	1760	129.652805324128	342.05705543605	533.976958281321	674.933525272004
1761	1761	119.940449819918	344.47778352409	489.71860251414	674.391819532073
1762	1762	131.096705920329	339.761280661137	517.44140430087	674.121542804514
1763	1763	112.340215335261	341.804283421313	486.75007751943	671.006523742323
1764	1764	124.951442433261	346.585858607212	538.342682595419	669.888334994918
1765	1765	110.962726502345	342.305672896134	505.958025278446	672.736926879946
1766	1766	143.379591244141	342.374065701455	551.672874922277	674.213515447062
1767	1767	128.695700478004	343.774361897894	530.888532790264	668.867287915223
1768	1768	134.081634475142	340.040653822758	534.944455283995	669.270704558692
1769	1769	147.69733880863	340.240175350096	534.427330819336	674.262293527033
1770	1770	123.427919325101	343.921136073822	513.518998583773	672.470014976036
1771	1771	109.856138749845	339.825595518429	529.995493348512	669.305590923837
1772	1772	158.546765732835	348.784149467834	525.373290170636	668.367806674435
1773	1773	128.066467822578	343.238052798854	533.946457094073	674.09837500882
1774	1774	132.642630317562	351.243749180915	514.343867705006	672.812573757841
1775	1775	149.693433038432	343.45240156779	526.578106228594	667.198702148093
1776	1776	142.664433797704	344.968793314646	565.410661367443	675.52637323867
1777	1777	127.780655056337	348.292705988099	542.836787020318	668.524020896258
1778	1778	148.09410671031	342.222508626823	516.990313602848	672.033689622697
1779	1779	100.591186530079	338.758734864341	525.797003506233	675.263785281634
1780	1780	123.439954500906	346.163498610256	526.317415888153	679.272848484974
1781	1781	133.93088465811	347.525292587176	521.578854711847	673.998687649014
1782	1782	129.488133480093	343.624457908385	546.845382239217	676.276203901737
1783	1783	128.632715067166	340.813319106144	520.97118822443	670.93524730931
1784	1784	113.681045385088	347.167916814205	516.87381559649	678.038695732849
1785	1785	100.90467344986	340.504727180915	512.511347942264	670.842624749159
1786	1786	116.097472367989	348.000830538202	524.587395025155	673.451391601223
1787	1787	127.549051678197	343.699286523757	516.851421178445	671.62630433546
1788	1788	140.700205046388	340.844188242428	536.379713990414	667.266293228561
1789	1789	136.275509044466	341.997204872137	555.9931197199	670.774635396633
1790	1790	160.541484776503	346.45169242363	510.159665838834	673.716975377073
1791	1791	129.923789427104	340.753992413812	528.776963353762	672.614225488935
1792	1792	129.599560207993	346.884492224852	512.838163304151	672.876890566291
1793	1793	144.49068487007	336.967001157001	524.086698528089	670.996683546818
1794	1794	132.510576693818	343.314101786927	537.807759652439	673.778587738426
1795	1795	108.831368810142	339.03985024358	501.995937517501	672.400431011208
1796	1796	94.2758616973565	342.714738006771	532.071543470775	669.296744299739
1797	1797	121.68764107326	342.07952591078	544.378622350099	670.358602021819
1798	1798	138.862213383662	338.481891423561	488.603216545386	669.064295709932
1799	1799	106.607432193699	344.835351088017	536.501750053646	672.756621540523
1800	1800	143.16041447044	349.477572320488	545.379886970113	671.618498278415
1801	1801	117.743051183313	341.02596858847	527.191706630096	674.374807217046
1802	1802	143.273218269064	343.057049439902	507.936675910642	670.449941585105
1803	1803	160.41485403977	345.480142278115	533.375751453087	675.500695721047
1804	1804	140.607808190503	340.99361878938	507.77490255305	668.937592856524
1805	1805	125.295477510359	344.209153103324	553.939287093631	673.073359333439
1806	1806	143.810810648051	343.263467214006	521.725773722867	676.456302482066
1807	1807	114.65281418904	343.530191924174	555.218977921871	666.371350749784
1808	1808	139.392351634375	344.622003865784	526.129000137398	669.771619141364
1809	1809	118.671141616706	341.406004064758	528.164869630307	672.693187846256
1810	1810	104.869021454834	342.481042151441	540.54928241902	672.218722204148
1811	1811	117.908897207791	344.706861126149	528.802981723075	672.947592307792
1812	1812	136.898666223996	344.874112940984	518.142088699487	672.528040976443
1813	1813	149.066815789692	343.572464627756	515.368567494092	674.834231230917
1814	1814	139.165726082877	344.093139339403	527.176932397382	669.591057643506
1815	1815	142.693229088259	341.880746129196	531.954704933661	673.208957830795
1816	1816	153.818320152514	344.73916397939	510.260189032509	670.788393975293
1817	1817	170.057497145332	341.92255093322	494.681308876029	668.09583206076
1818	1818	120.701256772578	343.037798269448	499.884572363421	670.338961271292
1819	1819	143.990982179521	344.077069532617	495.456084415259	671.172021561873
1820	1820	146.808566768812	342.946196932409	501.327508515623	669.253362008577
1821	1821	123.562006228328	339.355090050471	529.889925669718	674.069645525078
1822	1822	141.972124691508	344.059553327531	524.990965432666	677.53911184528
1823	1823	92.348139107468	344.508024571506	511.595091184432	671.997969239038
1824	1824	147.189556264065	345.45243131022	507.196615982842	669.166103451728
1825	1825	112.188870383541	341.217664820182	515.492024048142	667.417483495627
1826	1826	145.978950115999	348.748155491543	534.84831005792	670.122232602987
1827	1827	103.46611854251	339.568099353901	530.860097424136	667.718938217766
1828	1828	113.31944966555	344.189410869206	509.852863342678	673.068075974839
1829	1829	122.869274107953	343.940100483519	550.264139464308	672.700522097119
1830	1830	138.227149154638	344.299863728647	510.794959070664	667.812589131653
1831	1831	124.532701418567	342.997744944361	522.279872772021	672.786224184938
1832	1832	135.817883256287	338.892835171592	490.766537987789	677.323168123834
1833	1833	152.281402089913	341.941805860097	528.923525839686	669.466182605893
1834	1834	148.147105705541	339.901927550847	516.475377469623	670.769348310248
1835	1835	122.592103760408	344.047534963156	503.084471280005	670.944855963907
1836	1836	131.361838868507	345.838746301581	538.423181929337	671.431294368842
1837	1837	138.97322768282	343.235195417392	499.599581101407	673.309460142966
1838	1838	148.619446277769	345.945312655736	529.658201060062	670.207704260758
1839	1839	116.611390504702	343.320887881083	528.242840624584	674.362996168912
1840	1840	131.63046052845	345.268358103811	511.124738441117	670.799924077753
1841	1841	140.830064959087	344.143399261296	495.598274887539	669.427531256707
1842	1842	121.081871469595	346.52581195071	534.245705032638	669.332212155965
1843	1843	137.146902232122	343.529816025836	503.567257638639	669.214692363629
1844	1844	134.818328547368	345.352188362243	553.776878993186	671.938544117003
1845	1845	128.955343138423	344.160355238623	505.596680655102	674.411205192695
1846	1846	143.747576343635	345.94081495268	522.948609740952	671.907526548029
1847	1847	173.040034530227	346.336420772578	515.793104162576	670.796899937813
1848	1848	104.62350440186	344.930489018303	504.86430845559	670.375562610216
1849	1849	152.903787499473	343.990383456175	531.0479792827	672.82164607801
1850	1850	153.706751695356	341.276322442809	505.804990313013	674.578873337783
1851	1851	109.116806498315	347.396584458744	559.503463767498	670.976248014592
1852	1852	120.361159811066	339.400664566967	538.381991470682	670.296361039236
1853	1853	104.669617575164	343.9016331316	511.327527681408	675.465329516846
1854	1854	130.625601383264	342.931119676416	514.3390687217	671.470385157968
1855	1855	146.650238599572	342.662738911507	531.284715817923	670.998415792208
1856	1856	130.424860335108	345.51248124045	537.155440212587	674.426704197221
1857	1857	155.178626709842	342.24066054426	504.700388584674	672.479657267926
1858	1858	134.864678618046	343.365933904144	533.372861605169	668.971816402516
1859	1859	114.185211802168	343.879171866694	501.572529986738	671.555429697974
1860	1860	109.835919756853	341.434151335853	518.665141760933	679.831453654035
1861	1861	125.964671127804	345.690421235524	536.288732638606	667.614677707607
1862	1862	120.40079185401	342.442187326127	525.051146478306	671.309153101139
1863	1863	124.764068650179	340.974165088808	523.611234467781	672.656619979886
1864	1864	109.483290737295	351.88017597111	530.267086078828	671.349627620818
1865	1865	126.961553372264	344.475135312594	533.177168686853	663.190327277633
1866	1866	132.607562006345	343.654785117849	532.855490540784	664.763447448193
1867	1867	127.452408319605	345.853534905416	556.53042483506	669.20625810917
1868	1868	153.443581385162	345.417122396913	518.552181194316	667.399237065319
1869	1869	139.42530578173	348.624193127187	531.293383006653	670.987259381196
1870	1870	141.370795161724	341.893181996544	525.652570332911	673.59199005223
1871	1871	154.018782208145	348.097668557094	550.172691967809	673.860418512069
1872	1872	135.748968465741	347.216304525941	503.20617553241	670.995133014631
1873	1873	138.234216580239	344.281512088922	519.901035722298	670.321952154435
1874	1874	139.371637287181	339.722815685313	537.187013785423	676.391670325671
1875	1875	100.821301868412	350.20350866207	545.143201949263	673.550208231446
1876	1876	136.067110734692	344.997300421241	497.385966892567	675.375247150814
1877	1877	145.95977637267	348.347746299833	500.933268444597	668.685392837994
1878	1878	112.004351606422	347.40250398131	540.676343474377	672.104460155395
1879	1879	134.682675667159	344.848830492339	542.998294951094	671.118819326841
1880	1880	156.563830133955	340.176588672906	534.89542231467	671.769018010791
1881	1881	129.969573784988	343.758251749323	521.782876490339	673.014614166448
1882	1882	165.582437491052	341.193636966218	506.133481549045	675.537279006196
1883	1883	147.565447181552	343.240388491807	538.379947103322	669.499022626865
1884	1884	111.319369530122	340.869209080713	511.207982977973	667.888460404276
1885	1885	149.504931454718	346.133915543379	534.066711837037	669.547929293051
1886	1886	155.193136254946	343.258650285255	530.008703381653	675.937070656552
1887	1887	119.275131280397	342.847380393496	547.954916326101	669.14207118417
1888	1888	127.072865015279	348.629271245176	505.743174965004	672.703715762539
1889	1889	116.261628679532	340.843429894395	526.946138950809	667.492278238845
1890	1890	104.182796183372	342.903027021393	511.01424092389	671.120247619839
1891	1891	148.753238888088	346.974055819448	521.033572702068	672.628562341209
1892	1892	146.362205616635	343.387418156813	562.007058358115	674.950192483283
1893	1893	99.0117260781999	341.752489846774	540.313984369414	670.010520801557
1894	1894	133.197023343831	339.807687947709	510.262535533743	676.437093599395
1895	1895	146.970806144906	344.334067321796	524.002174525815	674.849654124799
1896	1896	99.3350320509325	353.193386153058	504.385908034451	674.505790652027
1897	1897	132.728061153368	345.300090260436	533.64391438892	672.677139287727
1898	1898	102.522138986687	343.771162050028	519.409892253635	666.502112713241
1899	1899	166.748232503224	342.418945730484	542.684281816147	676.01466013121
1900	1900	91.2518338818187	337.789846569724	525.585757760286	676.577872395921
1901	1901	155.22853030394	345.366218504477	517.389798071634	671.524541276499
1902	1902	137.453713934085	349.148149623405	534.99566814258	679.626747404957
1903	1903	146.473894475469	341.756463480745	507.750029910767	675.69159672051
1904	1904	144.102873264243	340.427168545899	558.407049049412	673.492089033011
1905	1905	146.193996746643	340.440298984572	498.569301219183	674.399180388946
1906	1906	131.307586187068	341.197621379138	522.533671457207	673.317957681141
1907	1907	125.330302836157	343.473224156785	518.981230333499	677.28812531843
1908	1908	119.91987584216	345.632539856622	502.263624536503	672.820047956036
1909	1909	137.284590049639	344.197270686571	507.468852612995	671.026111430884
1910	1910	139.990791124347	341.914447484476	538.042657576491	671.18208726066
1911	1911	127.431430343375	342.371051990882	525.212744700231	677.105421916007
1912	1912	108.389267332193	342.244833301585	539.620891471832	672.53941676571
1913	1913	138.909264642356	340.018010341425	521.042891538942	676.004655281962
1914	1914	119.354429047266	346.652369343562	490.292089730331	668.092383701923
1915	1915	163.506796326058	341.440811583822	532.826455889821	671.208968426957
1916	1916	127.506735787185	345.033334055632	515.735665464475	669.874145248322
1917	1917	104.781469901518	346.608871567363	509.872292486901	671.010779265625
1918	1918	169.338160906853	343.167211022229	519.649891048832	672.436177337351
1919	1919	152.430711760784	341.565961259101	560.49627271179	673.005958809223
1920	1920	119.280667391488	346.549112958471	536.358082986417	670.97206943937
1921	1921	125.526814656571	341.321029324354	524.35329926778	670.767322578699
1922	1922	176.203004412733	340.263630214366	509.637443695187	671.473398756092
1923	1923	129.676722881895	341.556502754863	518.521908516926	673.689568182514
1924	1924	115.321545628139	345.832764850919	530.715884755933	670.259273691148
1925	1925	141.043827643587	344.201237385445	497.249530229985	670.913183329549
1926	1926	128.968576864769	344.518611733716	517.519309949107	673.251576837911
1927	1927	164.657866623139	343.907949066993	547.546723942777	674.070559671629
1928	1928	138.360693649072	347.603171159018	500.57173718782	667.161037641818
1929	1929	133.641045180622	339.786106887764	529.515768677511	672.542331562412
1930	1930	124.522910789487	340.169905238506	506.236152490375	673.343433749099
1931	1931	143.13588850408	341.678775590016	515.216041825531	668.584067619547
1932	1932	128.389302819434	347.709308886995	525.092646078254	668.425569251823
1933	1933	122.857244031609	339.684603572238	536.821479986167	667.085348100307
1934	1934	130.068390543147	341.385247372871	499.881012707311	670.433038727478
1935	1935	127.711702029215	350.794903693278	518.344367341328	668.613967926752
1936	1936	140.351373839005	344.095618581836	506.92631782266	672.456490631599
1937	1937	96.1389181045952	340.783322539734	532.402808114842	669.438250882451
1938	1938	115.161965294692	347.48909539466	506.913830745161	671.816667353196
1939	1939	131.99504752357	344.931259269739	527.853495927488	669.894388455858
1940	1940	142.796198682707	347.934841854605	523.185641677643	673.017812767008
1941	1941	165.348012175525	344.914008457693	529.770852634873	672.203808530381
1942	1942	137.344733656073	340.449882898362	535.109545942126	673.514337765664
1943	1943	156.824749585092	345.240520487875	502.270297216603	676.104498202647
1944	1944	119.52459217432	345.028224035155	537.499951371547	674.251579563014
1945	1945	153.924743189178	339.523245274714	532.153113266788	672.380280491333
1946	1946	127.88355224721	342.752451786298	532.264395859145	670.794823243058
1947	1947	129.028571048575	345.728417521388	513.028061364188	673.147185613899
1948	1948	146.297960193516	340.27442424786	502.078023932493	674.145764634178
1949	1949	138.82001828992	339.062270532127	500.477597404956	670.621930938697
1950	1950	137.806038825826	344.526862977962	526.408431966369	665.76947377434
1951	1951	114.509597844423	345.089536587693	519.899816486961	673.89940620106
1952	1952	118.489171518476	344.890155715916	537.910767542965	670.770827609542
1953	1953	132.532244479319	344.871142394872	532.4497114441	672.351890760868
1954	1954	117.877504780901	341.818085016209	519.19249354763	668.885876091904
1955	1955	126.566494094138	340.801147456002	554.34602891853	675.886735099525
1956	1956	147.331971439507	346.138222943338	529.584725727917	669.788261721456
1957	1957	131.74105897207	338.70436039626	544.709183745855	669.691222601727
1958	1958	118.723108365422	345.689346032881	528.955125828273	669.391747327634
1959	1959	151.777186785103	344.672774002277	499.675164470609	672.372719847995
1960	1960	138.646028329236	337.700791159351	540.426688673771	671.418315246067
1961	1961	120.836426096586	349.840864671026	556.743264071831	670.397549999929
1962	1962	127.488681601292	337.755772959087	507.474352294082	670.492137713139
1963	1963	143.017947826353	344.810925520998	543.471758607309	671.825884990241
1964	1964	108.640263783804	345.455289763862	530.305601423174	674.890693103862
1965	1965	120.500499049885	338.105267176656	547.683160950352	673.751221505153
1966	1966	153.787579069231	346.309383207977	524.770388927231	670.184464286074
1967	1967	145.053925773252	343.691459055134	495.090640567944	671.215615155594
1968	1968	95.8711347652641	337.411969454433	498.315725362483	671.500192737657
1969	1969	147.243619387862	345.562741242159	516.894897217	673.959655992051
1970	1970	135.924946521339	346.408184431566	516.732557166511	673.335248081815
1971	1971	117.286595226766	342.134357820007	543.577804201747	670.984153350188
1972	1972	106.210549617288	347.933469507078	538.116765670223	670.202634910697
1973	1973	118.7037205259	342.817580603711	527.149104178602	668.97804220351
1974	1974	147.877962676748	338.563061931734	516.57179256314	673.516602601193
1975	1975	126.95954157749	345.983462483793	571.860783080616	669.825250371389
1976	1976	130.080653324012	342.445642770278	548.26651965165	663.775811040691
1977	1977	90.1787625105921	342.762108640158	516.994993820447	670.41864112311
1978	1978	135.510150383644	349.736781633723	542.809994323836	669.946484881774
1979	1979	130.048366817093	350.589490754027	501.147631625815	670.10042640986
1980	1980	94.8837120259584	347.547266586653	527.819456026658	672.937258002994
1981	1981	112.823604185652	346.498376436465	525.516269228267	668.042065016771
1982	1982	133.077302367155	345.333713424741	518.922768787385	668.950122229034
1983	1983	167.101659712028	344.458789294881	528.127326366354	673.75606415058
1984	1984	138.828340373885	353.574468039001	534.62072156321	675.198119537038
1985	1985	155.531672722027	343.002867348695	528.409376675004	673.670633012926
1986	1986	159.4910936317	339.713296861936	503.999756667936	676.950341521597
1987	1987	118.17519265862	341.573725653462	523.468596804388	674.940887679875
1988	1988	129.651539079744	340.094031177052	538.027005916006	670.269934134457
1989	1989	126.10682763563	344.326843045677	518.067836989005	668.760049936112
1990	1990	116.4068556087	335.222252256418	556.506976310963	673.034678931385
1991	1991	123.370266809229	350.721048225676	537.420000448535	669.579836023711
1992	1992	160.100998792065	346.794156017336	538.287452986123	669.367725564976
1993	1993	132.460517524449	343.531970285296	527.898613398845	673.030672386934
1994	1994	134.065046825932	346.965658934927	498.227975202187	679.507052230474
1995	1995	115.268573761271	347.442953960397	518.079763295078	672.95568111165
1996	1996	163.661060613523	347.993601853124	529.242224755632	668.181129091572
1997	1997	149.214474225576	344.462419897108	520.500721260867	671.057285038721
1998	1998	136.126021462178	348.407164047455	524.026041212351	679.79361237121
1999	1999	129.791124304876	348.550463357512	493.227076007543	665.982353860651
[truncated: 3,001 more rows]
