# Supplementary material for: Hypothetical Outcome Plots Outperform Error Bars and Violin Plots for Inferences about Reliability of Variable Ordering
Source: PLoS One. 2015 Nov 16;10(11):e0142444. doi: 10.1371/journal.pone.0142444 (PMC4646698; doi:10.1371/journal.pone.0142444)
Supplement: S4 File — All experiment interface and visualization stimuli code is available as a zipped file. (ZIP) [file pone.0142444.s004.zip › experiment_code/data/one/10.js]

var results = [[133.84292472623, 160.245407528726, 154.013976604458, 124.76716107462, 116.781372805317, 124.625182008526, 152.240698003006, 136.733888743695, 132.616701893703, 173.723176166873, 157.809221085775, 151.480387653143, 91.8498162715271, 122.377205569153, 113.934337410403, 178.885040913451, 110.140511160638, 140.365150941557, 139.279173832074, 107.142551967279, 140.251344173758, 115.751755959249, 121.816156558489, 153.05496062672, 106.043291226369, 130.010717507842, 136.235489271534, 137.16158682337, 150.106146833372, 183.003814475584, 112.962889385054, 126.092591159987, 102.50713430029, 133.758156228212, 162.768810733513, 131.341139336465, 112.636297683593, 122.095269520573, 139.322371826306, 153.293541756101, 152.279363847902, 147.228594022568, 134.289622908385, 129.529417741353, 118.354583063074, 123.45483340826, 99.6714320770016, 133.706532205916, 133.036937619558, 136.099710782866, 136.633412200049, 157.931061479727, 127.04070586747, 124.218384681966, 98.6422148451175, 113.78227876499, 90.0416565167778, 138.237501351852, 120.966852307187, 147.278860138465, 158.362961346796, 125.80196312174, 124.469246609084, 140.614199631241, 144.633221017238, 113.17537879465, 148.32952635578, 127.066471613415, 123.435634031407, 106.339642011162, 117.053961751604, 115.541333402609, 132.80042568009, 133.296230965781, 117.154771721858, 132.514809856055, 79.22120139986, 143.706298331282, 118.599099858713, 140.647959098422, 135.50299101161, 151.787202928663, 149.412651155012, 118.223067452557, 136.818787209883, 155.330575932589, 130.445002353465, 169.205052555498, 109.189818017968, 132.140586051757, 146.676934485246, 109.306033839367, 138.112650426373, 156.219012791383, 130.359534395249, 165.60363709433, 131.929661007273, 102.943320439937, 104.906548960936, 128.15625630969, 163.053703389734, 109.898560511057, 143.196456566117, 120.004005618706, 126.488168239662, 137.253529056022, 134.816029002078, 111.162564690018, 150.480941600405, 130.097750544733, 162.870909006776, 117.309095546755, 128.841082593779, 93.55374035986, 138.336047328823, 126.566707755001, 118.449633437227, 120.81391711886, 139.732656861189, 144.23822290366, 136.905967081012, 153.902473217087, 127.399614994202, 163.251012336193, 163.200884386353, 110.931813263338, 112.28279760237, 154.939433096815, 131.32166114508, 154.202401876658, 150.588243647856, 105.257577987644, 93.6204427880708, 143.627122391314, 146.876392929299, 126.044864717681, 112.861004749605, 172.535473718866, 128.471446754057, 119.225561932919, 139.333177778707, 128.338008692726, 146.500762112187, 127.737974473407, 101.294370785331, 161.075288923315, 123.622130830027, 96.9774071496524, 140.3668731766, 161.855321977774, 148.66895774289, 160.833761686207, 118.804921552443, 121.732512817853, 134.569245954621, 153.511603338784, 139.130662504559, 114.152928794858, 104.235250695772, 124.373488524428, 140.609827823489, 122.926323787054, 107.941477445038, 146.67584657324, 134.244716910064, 136.343871600686, 121.540050680126, 127.039162320494, 124.059152936763, 122.303681550195, 152.321294973598, 124.393682531304, 112.168768029842, 162.198518023886, 118.598506456877, 108.243912700615, 120.169845601386, 137.449149960439, 149.394059881879, 135.820679440438, 119.683976416771, 154.377781398392, 127.118713359778, 153.403664398257, 144.948721407967, 123.404117987377, 114.659965415838, 142.517209466526, 145.33220971826, 147.769674141024, 128.335647015127, 142.198665308983, 162.078802438453, 124.019113698892, 117.185220904674, 148.954763988483, 133.505749681737, 115.941855861488, 129.722706646952, 107.531374265848, 116.174811937463, 135.859448598592, 126.340731834868, 120.811377630743, 146.388632697231, 148.50985929534, 121.379523627813, 161.207797196957, 124.317485499625, 109.782900933548, 143.425688794746, 108.438404587854, 139.93055374828, 147.97966693502, 114.986323244839, 146.813087477017, 126.042892632759, 128.260298181065, 108.685670460269, 157.064572982811, 112.207998726265, 135.791314089401, 117.631438898264, 120.080758906652, 150.086686236244, 98.7799274666318, 144.740685593786, 142.195122772094, 161.303218375505, 129.208999323717, 113.733270687221, 142.88931379329, 149.519875151197, 122.26721233058, 152.717902026243, 110.026291783555, 163.051126585881, 140.86943367395, 106.545694895873, 125.022484406288, 149.069296288472, 120.255127641027, 139.101199388927, 114.374887249611, 131.296680713075, 113.273939369931, 105.111241423708, 121.166690852204, 132.323505571242, 151.571072263917, 160.30953207245, 128.374198829469, 158.187122026058, 141.818320259117, 138.058348579721, 115.875752363171, 135.565881486745, 138.560698476672, 140.981583069296, 132.176985597139, 138.715973226886, 136.574841596225, 139.047180302348, 124.824676626806, 121.344750268256, 143.344015589668, 104.618157752049, 121.808061812508, 164.512410425991, 92.4957885099375, 122.61100152017, 124.386301361246, 116.998250585505, 130.131042675928, 102.701273741504, 137.5641604459, 126.613509516203, 140.409218601271, 138.347111731946, 141.05607830846, 121.466100299241, 148.715470846143, 126.425956159254, 136.282224953315, 123.802967539434, 146.776968258446, 150.123534094898, 122.740931121752, 140.97984576295, 124.787353842601, 102.342414917622, 134.186629120453, 126.045130096196, 159.200171371525, 120.138859784007, 116.522352434701, 127.885259441698, 141.295046757604, 120.839614014194, 133.371007923369, 106.765569671187, 139.48780211228, 137.617835350024, 145.038232574701, 141.997677843031, 145.250136118658, 144.469651657382, 148.305253669393, 152.006621632967, 121.610968969408, 134.675171430113, 107.280651533022, 122.923842332337, 138.485008961482, 103.403549794447, 135.908988636438, 140.415160242483, 108.878375572879, 128.795462189173, 147.278586097298, 130.21191281449, 126.313114444683, 132.576876719243, 103.949795992272, 116.365606118863, 120.562283218501, 126.725279342885, 149.752751543527, 147.279198828087, 123.146517342232, 148.029060917142, 136.005262358372, 136.291626373163, 118.363145550884, 130.296723662672, 129.495751235008, 108.35253079203, 138.176203228357, 129.691999529689, 124.667617774631, 132.405796064201, 140.384577668138, 136.904131536951, 131.879423128254, 149.173562309844, 110.380515878393, 121.854567736827, 147.571001515979, 124.454821553406, 140.213084539093, 145.988956756537, 128.233758618993, 133.497336185441, 126.190531451389, 136.920260245148, 123.189654230601, 137.823942099213, 123.784248756654, 129.990333805208, 134.710388380452, 128.245901333025, 121.748483861549, 113.132757100944, 95.542619642902, 125.317652202303, 121.148222017061, 123.120727568789, 111.128703489821, 145.341055263612, 132.514695708761, 115.445745972445, 137.136433183835, 83.3347794488961, 104.702675699861, 110.881012786749, 123.419740924849, 127.769395884092, 121.231921482949, 137.332052748271, 129.922634744605, 110.567121538794, 141.717639596139, 128.108483103293, 152.126224024376, 159.560745064901, 133.345768340765, 135.347341147834, 130.083142418599, 147.149835348526, 145.526115108752, 140.645993550538, 125.551441980865, 127.627560474002, 105.396703163924, 150.941813138548, 140.162906202937, 153.432455886331, 123.720644714168, 138.496815869284, 166.818769872832, 141.120813935498, 143.254170612309, 122.285526112363, 128.701232998637, 118.543768161477, 92.6366269924698, 140.060333252077, 137.977810073547, 121.673338285863, 137.597694670889, 113.062277819578, 136.204970212929, 122.331307256278, 114.302179366756, 95.7579952941787, 136.534898930369, 93.9191065242553, 126.965463570286, 146.157769455173, 154.870463919669, 124.671753434775, 154.180871653768, 118.702487618412, 129.476412859069, 113.324942409507, 111.9054403997, 148.170596432642, 113.571119954135, 129.584182082347, 139.852218240107, 132.408431464206, 145.00162362442, 137.585026934032, 142.228200108458, 101.307227286851, 151.04306637825, 144.878778247742, 144.207816363027, 141.899360844719, 132.330362295028, 105.705348477688, 129.832764480602, 147.635070156556, 146.347646302307, 108.120358642794, 137.53841778599, 111.893526620649, 99.6649682218586, 114.451545343981, 140.420786725146, 117.955512657645, 137.904731753208, 130.964072770448, 117.420911308619, 123.136926531851, 157.501505164047, 143.618458530468, 134.566694703129, 116.751649668758, 133.93526420149, 126.587444130884, 150.232882392426, 148.748831478939, 107.419809017216, 130.58414579471, 131.676658512518, 133.308671813557, 129.371671486172, 188.412522585125, 133.778566019359, 114.511721327293, 129.895015657705, 99.2625301085932, 118.885341922653, 136.573524226103, 110.098558323648, 127.619133762386, 137.434601595641, 120.775502509324, 147.212880610251, 133.201132479326, 137.422140549405, 142.326897869059, 136.261526046389, 131.528818175305, 141.768911261701, 121.723088452363, 128.040083617125, 126.250697597083, 145.579588634629, 116.844698769829, 140.126973622811, 114.12272158718, 76.3726655788498, 130.260941830999, 141.082589302926, 107.400500468278, 132.326575580942, 139.912483621561, 162.163060346694, 147.612241944503, 142.540901426038, 129.010938489747, 138.047667066653, 130.60793150072, 132.473200256796, 151.985572237773, 138.303636223019, 144.148513685455, 105.355227890703, 151.261383925762, 99.9214416391898, 125.012827650684, 138.046394109278, 118.791854311266, 114.732254798026, 114.957378584335, 136.57824745074, 128.897942771325, 112.519126563863, 143.611482872993, 104.082646054349, 120.78184517759, 129.525369091398, 111.930414200351, 116.091455501774, 158.575233856158, 123.040638198146, 144.620457543814, 126.996757150642, 144.275961173113, 143.947308818406, 123.672841116428, 132.666067514353, 131.997731177258, 117.212242786528, 153.893111270324, 140.782888510752, 129.395301333638, 112.975476882681, 113.116611323854, 94.0474116157291, 151.208679865911, 115.766427795285, 138.026748551472, 122.254892340472, 121.646960457339, 123.090046658318, 115.196967948806, 140.514014143044, 144.105926151144, 104.459935380836, 120.35550833943, 114.798438909148, 121.540299398559, 130.198007916392, 132.31031048942, 134.461939169906, 130.372832320551, 113.824928294108, 121.712867406464, 138.226287004705, 121.568484424302, 163.250313679135, 153.261449876501, 134.830667845173, 151.492631487195, 113.885266235001, 123.131567659351, 84.6602795886238, 146.106830829605, 123.820262446542, 115.11504569457, 151.910591673871, 150.342520954653, 148.334342639878, 125.485323337195, 145.324719416635, 110.589329324427, 121.524340312825, 160.326966908026, 134.84998579416, 116.84244720737, 147.870288999284, 136.928970927784, 154.620109245944, 118.657979931695, 132.296477771269, 105.603645002816, 135.198193530046, 127.341635777532, 135.123550215938, 128.108793143722, 115.568909900425, 107.882637581891, 152.997105724591, 138.010978704477, 153.221762550605, 135.592752866301, 173.586884022223, 126.888218885057, 150.873250593037, 163.660382366184, 141.955394161826, 110.162286514082, 113.827721537558, 136.067505929496, 117.684742149081, 133.908011051186, 119.158126514071, 117.997165085639, 133.250051438237, 110.49221998376, 134.948376238045, 114.912151433551, 157.706554860662, 131.479499057413, 139.630954574897, 161.204825478435, 143.548939128203, 159.956144798813, 113.827325448177, 159.342624023549, 110.250320382567, 153.0290782037, 131.57654156908, 135.063589123771, 150.650383295445, 114.712567795643, 132.696753345001, 136.817488826941, 125.512705333275, 155.311092105312, 92.2868537066385, 152.267147416634, 112.680298979225, 126.800744962543, 142.513066700157, 124.713303656513, 186.485961856125, 153.884248117794, 120.226828382724, 133.784974426792, 138.790495446967, 127.351082622102, 167.995742725981, 136.96192561965, 161.267673958539, 139.000565189547, 145.894838950083, 130.660461337722, 116.910284924904, 158.633998842268, 134.846806999739, 116.539319778524, 127.808665560017, 124.553402330561, 100.147168683837, 114.242683358442, 132.13172582149, 137.259233304201, 134.773890755458, 111.896390769754, 161.443729775037, 157.543777061143, 124.797399554741, 148.333210731847, 165.12058437112, 114.262606194934, 123.098191414533, 100.792413439839, 120.016433074127, 133.879808814044, 141.051688037203, 168.159598382755, 144.011325403028, 148.249430482931, 99.4228049813767, 135.554789842218, 153.918654741003, 141.791699946638, 145.976337820637, 139.738551651302, 121.861563956173, 98.9686380938966, 124.973991166592, 128.975865177245, 134.293774732094, 138.022742981604, 130.381897859623, 136.72246226311, 123.147130126571, 106.167286516966, 137.01124637367, 117.231138348125, 136.025937914417, 109.962706391613, 130.074457882475, 127.391666104489, 138.235947325917, 133.016029461556, 145.74808961423, 111.583303887842, 129.384037170868, 160.93060163887, 125.796456259753, 128.496423561086, 104.917100609954, 150.752420423753, 107.375391539835, 120.625453848639, 96.3211657824954, 145.086639074418, 128.701577515501, 142.392632380765, 122.813324355466, 115.712494627903, 133.189862945897, 121.303011454436, 123.043142505929, 117.32340640566, 122.917064683147, 134.214116404066, 140.182065487438, 148.668158473379, 119.704067855293, 168.389753738105, 130.740612686202, 143.953074481067, 157.124895316466, 163.203090491315, 130.961824900285, 144.607782857243, 104.907657685426, 108.666326225476, 128.871197803987, 151.504122969411, 135.486504954305, 134.226201521371, 131.250711463166, 139.010684327301, 125.223828570029, 135.266973230642, 113.393479253394, 123.101802022541, 147.474993067349, 159.669508467961, 142.792525463717, 128.463209992762, 126.818477022233, 156.910424728495, 130.269036832724, 106.520839737299, 137.167792724617, 144.885555496367, 150.656567055803, 120.248772334974, 134.930234095594, 162.873900433303, 129.816439970906, 152.81861060257, 124.378911196257, 142.8275899729, 130.447241056036, 119.118027322625, 131.891755231762, 160.586002314934, 113.645256173777, 109.69062429295, 147.153365518655, 149.077785478093, 145.708697585762, 118.171895163889, 107.558412856265, 131.079072625935, 147.536403932035, 159.762698408525, 97.0065334960546, 139.864072762429, 108.460028751285, 142.769918528725, 119.613895579387, 171.735362584728, 91.6690757955707, 133.803098633787, 126.173456982772, 148.213782486816, 112.352493459226, 109.430443336354, 132.599879543734, 119.038833705006, 135.203146384774, 163.942653856919, 130.377447697984, 141.561727153538, 130.308823757613, 115.849041583348, 146.530551206112, 135.463893355238, 95.2917696108526, 129.968092249692, 145.016181708556, 120.291369364051, 136.15394291717, 130.209394004424, 115.824696523679, 132.950919037526, 147.766566684813, 119.597433701575, 97.9569771429303, 92.5967941649071, 156.2713104685, 155.182227260503, 128.900354377569, 138.500085597769, 117.764384176138, 135.689209688353, 138.962190808107, 171.390290360048, 119.473112189143, 152.759191295226, 136.810577559121, 103.27473473733, 72.9952007462234, 149.949606377557, 96.8231947445885, 178.099505202861, 145.384432771249, 147.452744135347, 121.242643984501, 128.78917718441, 127.278128201239, 150.87063572195, 122.690198167907, 127.929554991482, 146.196940777455, 150.569882334201, 114.331838419461, 150.470860596678, 148.445349609334, 133.905343368991, 141.021036037042, 164.530219395517, 121.100754156323, 148.359131893519, 137.690552654622, 157.408172686204, 105.582720962268, 150.622628662974, 126.455494162457, 138.521074270225, 138.049684978041, 138.974246220021, 147.01065252905, 104.478297985733, 126.877563877541, 95.8763787398432, 156.512180442745, 131.854411239591, 95.9088089870644, 111.642127778967, 91.9782738734347, 138.800383188783, 122.546013051357, 121.959475718673, 138.483252924835, 152.19982109532, 183.922917481145, 131.714408166907, 135.564369931917, 178.49430373536, 142.428213617766, 146.923686991838, 99.0046955935521, 142.613256652861, 144.868593047947, 132.331052122162, 151.412612006145, 141.111454648837, 155.85045588903, 107.865700560433, 140.786674255685, 95.819528581679, 149.989471119321, 120.987919356694, 150.555604600869, 128.777152832809, 121.493411308311, 147.127812195563, 127.19646897142, 119.092706224247, 109.896762754808, 133.46787854655, 104.13547686872, 182.454771508227, 151.944611837646, 149.856314126691, 158.430385634028, 133.223576348986, 143.0605979295, 134.955488223801, 126.265785001937, 163.546766284505, 141.847968884907, 123.984161766512, 142.868402581671, 118.963015671161, 115.275937271516, 125.423861631566, 151.559039498189, 119.990040503946, 126.484217592501, 99.9136120282562, 117.978439730411, 166.408430626394, 113.734579612858, 128.459923877408, 141.87736253751, 150.654115899957, 130.703976703943, 136.681097795942, 139.212978524201, 134.748448432462, 137.678271816419, 124.038022736605, 111.761168966533, 119.750586851719, 116.995805944942, 134.022927796989, 142.178022984688, 144.24510668499, 78.8219680232206, 116.252468546928, 133.972213342151, 101.894477254482, 121.869056383788, 124.918330125132, 108.701525425399, 131.523199262701, 139.220283667799, 155.281477812161, 126.283423892012, 128.114564663539, 147.110408673951, 122.297207230754, 147.893815306045, 164.784347468983, 142.115662929867, 123.474345277014, 106.507860554784, 101.000840169821, 132.730810982567, 121.819422151778, 131.249168164601, 134.819037944218, 137.239838232688, 156.812298713589, 108.091963696555, 153.545307376468, 104.036562229714, 137.335345791555, 134.71445692246, 130.710251131123, 119.791061178387, 148.442101912112, 129.242490066167, 119.639623483739, 157.202081993031, 128.768309068303, 100.832183223802, 146.41670699879, 133.281855604371, 147.897128312673, 154.319222616574, 111.370370265533, 171.091042962369, 119.018113929767, 148.238977993228, 118.832073163344, 109.693562242773, 119.032062297489, 145.461521130401, 159.245925565448, 138.199023576129, 111.361403973929, 121.818892593789, 123.997767941935, 104.438513277307, 99.2446481252908, 139.893755541666, 125.372878806723, 136.846086226575, 146.378545181823, 159.458175092166, 129.628903029817, 119.304200775647, 138.820785747822, 142.617439393413, 151.782304854211, 136.013975134499, 125.307732905484, 148.476868682472, 92.3414917862095, 114.962803548225, 115.789446195065, 113.577905774181, 120.576232048552, 143.645134062065, 137.529890990044, 133.880572847369, 96.0410148620115, 129.399302550043, 166.408859891239, 123.646227884314, 105.217244944724, 152.14106113951, 121.71010414729, 156.592893182929, 134.412491100801, 94.8872867375595, 160.99943838318, 127.164230895108, 117.111828995571, 147.217925475381, 114.103136991115, 124.299397783665, 132.127450296062, 136.26199243342, 131.339021114866, 90.6339362932456, 136.251437946474, 168.550198646243, 129.821192392982, 144.319736758345, 120.442917074492, 157.060392660499, 107.327106928835, 120.720697173614, 152.354149969737, 131.427480625742, 125.616725644807, 148.017584310966, 155.041285860381, 168.420900069385, 115.924071552598, 107.302824615648, 157.98070549278, 106.256185850496, 137.591080049517, 129.900607009466, 128.325302014541, 140.155329156, 104.789054092201, 135.377763358537, 120.565842858689, 124.69839593297, 95.3225976866852, 106.094896606663, 165.623457387333, 108.664475925942, 145.772816391138, 141.58094341338, 132.115976783681, 114.658839228085, 116.216846843448, 140.000636602206, 122.162797512577, 120.220667514233, 148.476899310628, 150.183574661152, 144.713307851915, 155.136886631865, 147.255786976879, 161.817491256336, 124.549675633531, 132.298216565936, 119.226740158859, 124.55190522875, 98.2598115403297, 147.208684467411, 114.1019496363, 121.330871605711, 157.672318507729, 114.431767476169, 157.470533781982, 134.549544445303, 135.167177270921, 137.530894425247, 123.936939681645, 108.762178385288, 117.050174809278, 137.687960762302, 120.397040845643, 120.989172299545, 136.194472173197, 154.117315786141, 141.401813708728, 135.89425858643, 127.832078614629, 149.804047687586, 116.644404923846, 140.354931477914, 108.493855165771, 112.151778151207, 113.241600341205, 110.953350736453, 115.193024286046, 108.65568154366, 135.071360623956, 122.405874489348, 135.428808652306, 121.426916989712, 147.040582824797, 117.101376568719, 110.543673467805, 118.234005603815, 139.136368950524, 124.056857021971, 118.440225192424, 120.444850650083, 159.077683253822, 129.572636368666, 132.574029613952, 122.148969916435, 110.408064639286, 109.037238639874, 137.869465772056, 96.8903080012141, 140.943672215929, 138.494971632011, 150.571491944775, 132.786388816327, 124.513132065203, 123.579227700521, 131.674120595939, 101.487321553333, 125.038783806647, 138.512667742645, 77.6834373104545, 104.910053148615, 95.7795301600291, 124.927914420105, 118.394035210845, 150.555976278934, 142.390592655436, 125.589707204281, 134.624659750681, 130.090721335877, 130.094040422496, 104.916013418316, 120.726152645968, 128.094172337005, 174.654780460079, 123.573995894544, 142.364939757841, 143.206054204185, 143.683640151332, 116.917259190402, 104.327062935706, 122.885593755494, 154.394592668833, 114.777100030207, 145.162813051676, 147.374486471842, 143.040436107704, 140.847079119885, 100.304230499817, 173.343833273706, 121.763190261817, 136.645263728345, 113.893411875201, 113.598990829844, 117.879605761306, 114.362677357784, 103.431649241161, 142.001843068561, 139.722507986346, 130.48244841507, 102.674924427403, 109.337200995327, 155.335467233399, 95.1146117545404, 123.978315426286, 143.656486410139, 139.588392120716, 126.540074870022, 142.168008390858, 139.925930721926, 163.104985432253, 114.331409323852, 142.128781074653, 155.313412636668, 143.280419017873, 134.333871293913, 124.396966578855, 136.244090700892, 128.660854506865, 124.686543448744, 135.031622374707, 134.372792732078, 145.107357045492, 127.782786102866, 152.664911402903, 105.331589913341, 122.562858880971, 97.5928466449429, 102.166343485089, 147.446056431698, 148.501683819011, 160.179736164142, 127.135912676538, 132.272508053527, 143.062196532348, 150.426440351026, 137.277247859773, 114.513771473919, 109.442733400457, 127.714872949764, 137.618282559032, 157.378426214919, 117.906901965126, 144.906992295043, 128.836824519168, 118.892134426767, 145.761168531178, 150.362738717588, 127.11791807255, 136.116997679125, 84.6423072206924, 116.251120306319, 158.346382485172, 160.290861476043, 106.801335195147, 108.164676368189, 127.985377600725, 125.738567160983, 143.36541899222, 137.572701292999, 111.594161880211, 163.628821896872, 111.594267746831, 123.104263356978, 151.825212819952, 125.129014267316, 97.1551167313413, 185.898109766557, 142.552656331683, 116.681333833316, 139.494087633458, 127.63737575296, 155.504496830314, 119.149883240837, 115.108261824306, 108.842192847958, 143.033404754119, 134.959748513584, 95.3309068635488, 146.402501937349, 128.853644208652, 140.680425531124, 139.84092170284, 112.873583682161, 138.003438496277, 143.273409478857, 128.498247627104, 151.038522594401, 173.609882716006, 129.355505130047, 162.135204626025, 121.965306198844, 113.712629437964, 125.086117825395, 141.508930930071, 117.355688961954, 144.917102263301, 154.40531213926, 119.842820313795, 123.22344982899, 68.4638230538014, 156.506511547107, 125.349072197839, 140.035674494802, 118.975813968818, 122.908347864756, 159.329771236253, 156.465504026695, 127.623581369384, 116.336187126002, 125.575734198239, 134.109889617111, 113.620831552683, 99.8822392342303, 96.4974848245264, 88.2062497563431, 146.67102130572, 124.14392145346, 115.527688231355, 114.199855178572, 147.032847042292, 127.73418981375, 108.631467740599, 149.513104711875, 141.985151625274, 138.539737180386, 143.831894946739, 120.575565102128, 137.463668223752, 124.7333614104, 119.969973091074, 119.342464871313, 128.563773921549, 161.265638728369, 167.718611303603, 137.19390191878, 113.7305145393, 113.895195923879, 125.558966973336, 153.857415103039, 137.755281069708, 121.068666599912, 102.84400976226, 148.394807203001, 135.817009725307, 97.6506394658348, 147.557179402627, 149.636861666546, 141.4779674, 119.454287137796, 134.099780910307, 168.504670192952, 159.063476786054, 102.251652225648, 121.333603925417, 145.349746052268, 146.832469716153, 93.8294977216205, 116.375213153401, 152.874772483629, 147.324304264002, 123.308956125574, 103.654964970991, 140.131688788905, 117.46529930279, 124.186992378667, 146.08650055516, 142.343415812302, 112.384200896786, 125.832470969987, 174.899399992712, 116.690346413761, 137.778830056115, 119.629190015197, 152.736652009812, 133.912896608183, 124.444252735017, 154.524872030544, 92.8677503862743, 110.640573735257, 132.777338387326, 132.590316013444, 111.499396564171, 110.605522477196, 151.927194923635, 114.266599446237, 151.0196426437, 114.841243526824, 163.665249003132, 128.007325678656, 143.882604656476, 154.377161434362, 134.057976430758, 128.684957550461, 134.854246313815, 134.019911486654, 119.592126439011, 134.260884858806, 122.533322318445, 118.306005372439, 148.007576669073, 114.603384619798, 130.308027349197, 120.982620628639, 120.139615602544, 138.323759664756, 129.653028532604, 129.413950057396, 112.975340010965, 141.607395967155, 136.956068062473, 115.270742019857, 120.025461178446, 117.711434551793, 101.247984253526, 112.122782626994, 129.396916273494, 111.077776370255, 95.5987291855183, 115.813117688327, 151.006767781044, 126.377354589187, 137.641643340785, 154.487714980043, 131.102474155398, 141.874910044894, 96.348507562499, 134.384580249532, 113.249146930661, 122.44096113799, 94.023920315347, 130.40038982933, 135.514900524937, 142.696068222568, 145.54964795733, 114.878212184606, 140.889213541184, 123.866634946943, 139.345730107564, 140.615066485547, 128.610899457697, 105.576515586159, 142.469140145937, 139.470871650934, 125.037008094254, 115.848970782302, 117.842229752342, 108.189255758634, 135.649646455926, 138.227901129381, 141.407579032566, 144.628112379989, 129.529878349252, 143.899832696767, 132.458436413062, 147.754341624412, 150.030976193049, 166.17344260017, 109.542938974878, 132.63094077819, 119.324982520671, 135.829373976154, 147.879766519372, 151.432807350677, 168.501556401636, 156.371980729496, 107.314971991703, 119.932572750385, 143.427196921915, 128.986168572894, 133.246379611083, 99.0383309235823, 134.650176125921, 152.830155096662, 161.116019779203, 159.860359190996, 100.644409026453, 156.945496881514, 123.766857965644, 149.269148027243, 140.934848319643, 151.171984657655, 124.664432540011, 115.021445269229, 118.992750784827, 116.722623481007, 117.334157216211, 135.948880497541, 110.081492055488, 126.037630652931, 123.421589796029, 111.671555732171, 145.484822147224, 134.969621749524, 129.138754437273, 120.947292925613, 117.483182562227, 112.474599266513, 115.892745175307, 137.592596730641, 125.659186139675, 140.638542165075, 125.025287988456, 145.400213799837, 149.626867983542, 143.465719305758, 127.171857201008, 134.255944774889, 131.715439825723, 107.645931637621, 107.712021795898, 143.408582590732, 105.936338755132, 134.463113637867, 109.332306854307, 143.097657488816, 134.872380321273, 138.49449997998, 115.684281776667, 121.474834786583, 130.072351104557, 136.971635616567, 130.006058855535, 97.7190959307146, 138.627668117656, 128.42461386743, 111.186731673347, 129.701955407331, 134.810984690663, 133.490603119888, 101.987707660484, 138.937510072435, 120.438424174939, 124.958181745192, 139.418202923445, 108.128277313606, 159.390338099241, 122.792251789793, 122.21913617053, 170.679021048725, 98.8055952889352, 157.376419387747, 112.097260374, 161.972296166831, 133.934993102677, 141.930586135158, 146.7965503695, 138.05127369946, 148.767205204538, 141.683692548678, 141.544347501976, 150.812780138587, 150.009236259371, 129.140498723776, 125.044212916405, 148.875765599137, 111.368269298719, 122.127117821081, 118.634840351144, 124.992471401169, 130.792061101557, 136.232491276431, 122.228036093106, 133.338508664644, 132.489416139604, 128.201374837041, 140.713860352576, 154.98546300934, 141.015992217392, 128.310995143839, 130.534683443101, 148.417607033749, 178.432361601518, 118.83022480786, 140.798326243437, 152.290157878692, 119.670764205195, 131.268380460754, 114.499171766848, 140.722342338556, 143.14443905475, 135.385410306114, 145.380308176544, 140.139141678168, 145.416639941366, 122.885875341821, 145.784566487651, 123.507628433375, 122.510011037311, 149.284577934307, 109.000812281411, 116.310648922259, 121.441373324454, 120.460342161168, 126.450837787744, 111.703298518406, 162.113702510149, 148.010264605337, 95.3213302323691, 117.660638405541, 123.278277305887, 130.194490891482, 136.835692337063, 120.396678517742, 135.538397809028, 143.998799181988, 153.117475118077, 145.860830979635, 139.346953541938, 140.165985045723, 122.756844429753, 123.421404009805, 136.981780878209, 137.005638885671, 139.011114228205, 140.322679605274, 126.886764254983, 139.559712197233, 136.401411723984, 99.4173111519597, 109.271169528996, 126.585754580659, 124.264297476552, 115.578664532974, 132.651161664987, 114.633816921648, 113.001770849783, 130.857124930591, 129.938498617302, 127.454641204394, 128.043086626026, 98.0876568226478, 163.462371006392, 141.888703630067, 132.57892278156, 131.560425914487, 114.984199094775, 130.004835164065, 127.87854209959, 144.864665877389, 138.081628544275, 154.701490610716, 168.463751336966, 131.120205398945, 116.925362939555, 139.438013940725, 155.251358628109, 114.728927844954, 141.433628051348, 107.451216491374, 125.818434099795, 167.437951543406, 127.544857917327, 136.00158726985, 142.452680071822, 140.091241574848, 130.810554381544, 126.450664359897, 130.001187819503, 141.823112289297, 158.451925843443, 128.003879327068, 141.255448926442, 107.788261187107, 139.03567324095, 154.858451140134, 103.459007802359, 134.762925049128, 133.458015769566, 131.095200217381, 131.039087376314, 134.007201943899, 156.399437597222, 120.920398547256, 141.050159580155, 122.684380403476, 103.852053384589, 153.514071158206, 133.342685140798, 129.548392408308, 128.44218396504, 140.897326298764, 139.373702513729, 129.813064753657, 157.314249857372, 125.501932737978, 133.491299862861, 130.228175659125, 134.502226349541, 128.872679601906, 101.499773249281, 125.105362481563, 122.363916882295, 138.227873644522, 141.453481405914, 151.596734123452, 136.271503509295, 128.317411138862, 121.766420482746, 123.650908793552, 136.219085024228, 149.663234214342, 137.8537022653, 145.366375684978, 141.357378614137, 150.478493643877, 135.90072904559, 150.273293041464, 148.897126717164, 111.68723724977, 114.488970068246, 132.622020486084, 143.834680279605, 120.795773121661, 102.22902426929, 128.372752021145, 120.133851071015, 158.547472618284, 142.255376516929, 115.516060558211, 118.598148387454, 137.458431222006, 141.881151778635, 121.280321423978, 139.553709836303, 152.138676510148, 98.7782837596522, 126.853616698884, 104.630218011175, 101.176881855168, 157.707534233746, 129.203893567849, 103.110817968838, 92.0246672117372, 145.069923790706, 77.1866223904942, 138.748707421246, 112.823019828983, 135.136957194024, 111.991856398008, 131.706096119658, 118.542043171172, 155.652876614095, 146.620853242878, 98.8755918399345, 130.11654639518, 140.983197076833, 109.601226655583, 130.877574337748, 102.498721249667, 140.189430294427, 118.006786425496, 114.682832538639, 135.501305464353, 115.03071550544, 126.082299435015, 132.484526099577, 146.383163293684, 134.11948651136, 112.198973855308, 92.9511675009955, 131.440821418609, 129.160407576129, 144.902115850451, 112.191755937627, 161.797249879556, 133.508016697387, 152.127493235602, 119.099964311503, 152.163323771785, 132.220582600363, 96.0630244358085, 116.757210024248, 126.477647842022, 109.996958567084, 109.413409505793, 131.192802589676, 115.802314918921, 135.343568694638, 109.700958842474, 123.911388597443, 129.652805324128, 119.940449819918, 131.096705920329, 112.340215335261, 124.951442433261, 110.962726502345, 143.379591244141, 128.695700478004, 134.081634475142, 147.69733880863, 123.427919325101, 109.856138749845, 158.546765732835, 128.066467822578, 132.642630317562, 149.693433038432, 142.664433797704, 127.780655056337, 148.09410671031, 100.591186530079, 123.439954500906, 133.93088465811, 129.488133480093, 128.632715067166, 113.681045385088, 100.90467344986, 116.097472367989, 127.549051678197, 140.700205046388, 136.275509044466, 160.541484776503, 129.923789427104, 129.599560207993, 144.49068487007, 132.510576693818, 108.831368810142, 94.2758616973565, 121.68764107326, 138.862213383662, 106.607432193699, 143.16041447044, 117.743051183313, 143.273218269064, 160.41485403977, 140.607808190503, 125.295477510359, 143.810810648051, 114.65281418904, 139.392351634375, 118.671141616706, 104.869021454834, 117.908897207791, 136.898666223996, 149.066815789692, 139.165726082877, 142.693229088259, 153.818320152514, 170.057497145332, 120.701256772578, 143.990982179521, 146.808566768812, 123.562006228328, 141.972124691508, 92.348139107468, 147.189556264065, 112.188870383541, 145.978950115999, 103.46611854251, 113.31944966555, 122.869274107953, 138.227149154638, 124.532701418567, 135.817883256287, 152.281402089913, 148.147105705541, 122.592103760408, 131.361838868507, 138.97322768282, 148.619446277769, 116.611390504702, 131.63046052845, 140.830064959087, 121.081871469595, 137.146902232122, 134.818328547368, 128.955343138423, 143.747576343635, 173.040034530227, 104.62350440186, 152.903787499473, 153.706751695356, 109.116806498315, 120.361159811066, 104.669617575164, 130.625601383264, 146.650238599572, 130.424860335108, 155.178626709842, 134.864678618046, 114.185211802168, 109.835919756853, 125.964671127804, 120.40079185401, 124.764068650179, 109.483290737295, 126.961553372264, 132.607562006345, 127.452408319605, 153.443581385162, 139.42530578173, 141.370795161724, 154.018782208145, 135.748968465741, 138.234216580239, 139.371637287181, 100.821301868412, 136.067110734692, 145.95977637267, 112.004351606422, 134.682675667159, 156.563830133955, 129.969573784988, 165.582437491052, 147.565447181552, 111.319369530122, 149.504931454718, 155.193136254946, 119.275131280397, 127.072865015279, 116.261628679532, 104.182796183372, 148.753238888088, 146.362205616635, 99.0117260781999, 133.197023343831, 146.970806144906, 99.3350320509325, 132.728061153368, 102.522138986687, 166.748232503224, 91.2518338818187, 155.22853030394, 137.453713934085, 146.473894475469, 144.102873264243, 146.193996746643, 131.307586187068, 125.330302836157, 119.91987584216, 137.284590049639, 139.990791124347, 127.431430343375, 108.389267332193, 138.909264642356, 119.354429047266, 163.506796326058, 127.506735787185, 104.781469901518, 169.338160906853, 152.430711760784, 119.280667391488, 125.526814656571, 176.203004412733, 129.676722881895, 115.321545628139, 141.043827643587, 128.968576864769, 164.657866623139, 138.360693649072, 133.641045180622, 124.522910789487, 143.13588850408, 128.389302819434, 122.857244031609, 130.068390543147, 127.711702029215, 140.351373839005, 96.1389181045952, 115.161965294692, 131.99504752357, 142.796198682707, 165.348012175525, 137.344733656073, 156.824749585092, 119.52459217432, 153.924743189178, 127.88355224721, 129.028571048575, 146.297960193516, 138.82001828992, 137.806038825826, 114.509597844423, 118.489171518476, 132.532244479319, 117.877504780901, 126.566494094138, 147.331971439507, 131.74105897207, 118.723108365422, 151.777186785103, 138.646028329236, 120.836426096586, 127.488681601292, 143.017947826353, 108.640263783804, 120.500499049885, 153.787579069231, 145.053925773252, 95.8711347652641, 147.243619387862, 135.924946521339, 117.286595226766, 106.210549617288, 118.7037205259, 147.877962676748, 126.95954157749, 130.080653324012, 90.1787625105921, 135.510150383644, 130.048366817093, 94.8837120259584, 112.823604185652, 133.077302367155, 167.101659712028, 138.828340373885, 155.531672722027, 159.4910936317, 118.17519265862, 129.651539079744, 126.10682763563, 116.4068556087, 123.370266809229, 160.100998792065, 132.460517524449, 134.065046825932, 115.268573761271, 163.661060613523, 149.214474225576, 136.126021462178, 129.791124304876, 101.231787169378, 146.003214885074, 154.209312500793, 142.995968696244, 152.920161515002, 120.278072128886, 113.981206628045, 112.522949508376, 139.103673131178, 121.06902308676, 129.088096230649, 165.708622598756, 107.451225362955, 114.336959985668, 132.943944804825, 111.372966742165, 128.390782578745, 132.55852061707, 125.486584419767, 127.63110606581, 162.955470176465, 125.647730900882, 119.386481763933, 148.133396006328, 130.71886903926, 133.091901352793, 142.8527223706, 126.509635707974, 149.84764194832, 140.726070849521, 120.957130950397, 133.704837849101, 141.713165460342, 119.065204219219, 172.922255476106, 152.912458528914, 148.138974372255, 160.992668093121, 130.58629956643, 159.539122460337, 108.059855579145, 163.964870755339, 152.414509154795, 123.789168040337, 142.119986521706, 147.000792485745, 127.743603671923, 163.995234323781, 107.0183604606, 134.672155862718, 115.045532978617, 122.453844522428, 144.848269774438, 125.379482079491, 146.1919705738, 156.172777394068, 136.546398427413, 135.572174838996, 152.151778837718, 138.634887619339, 147.940393525818, 143.545848177924, 125.256274300293, 166.582038906236, 143.22196585161, 128.885636796382, 138.174124244645, 130.901019843298, 122.542995462369, 117.583460305181, 149.01807260778, 140.781258900957, 142.057765486867, 109.286096292673, 129.657995053531, 138.415328113458, 152.222712404836, 140.015812994316, 159.105064908331, 136.046020858914, 145.668150558907, 110.580918374813, 129.795863201333, 145.464364120214, 115.005723624268, 142.805776378073, 164.487471462832, 116.231544746682, 136.962647250684, 147.922867047947, 163.270912189894, 109.738687228814, 116.031155878084, 115.051893233739, 150.15274796934, 147.796150254132, 147.274025757603, 139.558948509361, 129.633138592648, 89.6916852729172, 145.914991772145, 150.142579838022, 112.445798251494, 131.843758922778, 125.812724251248, 142.065065395291, 131.019576768988, 138.411850751213, 102.782748593299, 123.241564493493, 111.900242755508, 123.958782850498, 150.835745324556, 117.634050119027, 139.082610456278, 124.690693764214, 131.666982297614, 108.230818316796, 136.194584549331, 116.062325131154, 149.853630853235, 115.888161098897, 119.915807364765, 119.692354355879, 137.60997340418, 117.47957673386, 118.98122070791, 119.004029574866, 100.592957340122, 144.94173520827, 105.616232495917, 119.584572721788, 144.512784825181, 114.662494501917, 137.982341240367, 124.302369850393, 159.553544060664, 105.162013158825, 117.422436405458, 115.523347845425, 110.438651699381, 123.963350909544, 150.514853472923, 130.328730989757, 149.441536438682, 111.101673322003, 133.472158061192, 134.143156546833, 130.048700103892, 143.660133240505, 139.344876346872, 147.724561797051, 92.5903827966662, 147.466446698747, 141.89877061918, 129.680390947567, 114.484214291784, 135.100888472846, 141.54258823037, 136.492668409709, 141.047573235639, 121.101419037627, 128.124873774808, 109.78324061566, 130.101889994478, 120.360150076206, 126.725687334645, 134.549232413046, 122.728357160158, 160.880562759922, 148.760114469863, 91.7822045207337, 121.56051486609, 124.97659470742, 110.110464899822, 117.855585871883, 157.627067260996, 131.251158830912, 100.158861601822, 145.833071918314, 139.294600001634, 159.379525980521, 126.67085939574, 131.259416905887, 112.852607569112, 153.126764763494, 92.5929229639617, 124.063919611807, 117.210491176454, 131.829189818626, 141.602291681394, 119.794011405443, 106.535645438062, 142.769713911226, 116.171519042449, 133.066331184291, 117.037353482504, 130.392688934985, 111.307102017686, 139.021711581838, 88.2286118567957, 129.951759511148, 133.558411517481, 143.854484725314, 133.378689060055, 152.768161321502, 112.255585669442, 125.135093406562, 104.947406849856, 160.395158041884, 115.281508775279, 126.006677447766, 121.982724625008, 127.851944868427, 121.439441616509, 160.062555596222, 111.136815920381, 165.772916105439, 142.396633305918, 131.313364840919, 171.36927747743, 149.550139414676, 141.071111967985, 162.394678261755, 115.685579485554, 144.258597087189, 116.530270053508, 136.649983969257, 107.364991671227, 125.168157863236, 126.9710625962, 144.297616908539, 117.989339353577, 155.002504354391, 122.236045483152, 144.593999927805, 148.562485057523, 96.1344251364015, 126.856286967515, 108.099560599026, 109.839864554187, 144.893950064261, 139.385339025398, 132.397061797005, 130.007732376473, 125.071141647735, 126.224345567863, 150.935006827532, 145.622544811515, 138.244271998521, 144.728820884014, 148.673482604233, 105.060337068878, 127.517267022362, 109.760019719945, 116.189734833258, 100.131890778621, 126.050783614246, 137.724917477899, 144.458050595861, 124.361576134377, 152.235994735594, 133.034081152539, 106.664488558386, 132.630182973986, 150.624963190794, 129.091390174331, 114.525357159051, 89.7901314287201, 119.772506243109, 135.837282771481, 137.731955658669, 150.138950472208, 143.168474395416, 134.892215036749, 143.704425061784, 132.819533562908, 114.749817860127, 111.180328795232, 110.093162506903, 135.673239791554, 127.730596591316, 111.752158773863, 119.948522396492, 154.744382617415, 126.033196185717, 129.602229096367, 175.274664535065, 114.335737344711, 112.663290926833, 123.281366634634, 126.945960116979, 142.263375543468, 115.347130069431, 138.984902776622, 138.365817138547, 123.196862604301, 145.159633476123, 136.276584348231, 137.399315726093, 113.289418912137, 110.926622815256, 139.534972285261, 108.102577406558, 124.099194925286, 125.294417533913, 148.646366298445, 127.865077483362, 163.061664288835, 138.875819509377, 136.775465948319, 128.541869738905, 133.827977448197, 146.213894937316, 127.022943958892, 138.485918115476, 158.120776456908, 115.04122399505, 159.20820513429, 157.359141259104, 120.879472492508, 158.420201388457, 107.542246202451, 132.94894179206, 166.919148260855, 131.985191404603, 123.400899294381, 158.273506154039, 144.815210750007, 101.329807805296, 144.464064202315, 126.273908565216, 154.949637414965, 117.523184787937, 156.387299068486, 140.850693465785, 129.819855711513, 135.979486731124, 151.40869739738, 128.432945602328, 140.073086131287, 142.074447742748, 141.087909702921, 104.806390149421, 139.527406079842, 142.065482404519, 149.069374314896, 132.553232611735, 144.218113232505, 121.891159671996, 112.51983288344, 112.939126248804, 134.211664932497, 123.923603549174, 126.960738865221, 116.188377799848, 129.266458741717, 127.493448368001, 144.549027109903, 124.062176788947, 112.132202405217, 101.954869775758, 127.783691701136, 151.377521491313, 132.620508076175, 141.266780016196, 112.612897105679, 128.74046991241, 110.385149885884, 128.871625180272, 132.919334879431, 120.81388659264, 164.715042952934, 153.933668217489, 125.841915344438, 163.76247429888, 136.402250285106, 125.284176123991, 140.49907701911, 120.27154382328, 125.681506094532, 78.1735345518366, 117.386109339512, 148.519265568637, 154.130075485938, 143.959653450209, 116.392737092497, 104.520094619788, 103.350650184121, 164.24315014228, 137.947929536424, 124.6476698543, 138.717226352067, 131.13950848527, 135.154760850853, 139.840163530235, 125.99498718049, 131.230243687337, 148.058310672758, 122.592763140926, 140.731193977777, 150.526096439302, 123.507655791687, 116.219461678043, 140.456485091139, 137.217925155222, 95.8877460502282, 126.17801290693, 144.957206987861, 146.665337947735, 132.100303627776, 130.289836571161, 143.060420710104, 120.455399224341, 133.787215763633, 148.029523006863, 160.059559267124, 126.102683635993, 110.222901739674, 154.38887070489, 128.850685635268, 168.599345176053, 137.407314233356, 151.317780075638, 113.760093368451, 134.757838382697, 146.50626606676, 179.337634843433, 148.230473138021, 134.002250510829, 125.158607672996, 120.955008683358, 130.62060853651, 132.21897722426, 133.212337467574, 106.666986067857, 162.24939806482, 116.095184719353, 125.766640387265, 144.881545006037, 106.419166907717, 138.447537181368, 120.195791475281, 134.328991403751, 138.026258155542, 156.046044397386, 175.319726290577, 119.971998071795, 121.271370306257, 132.611754172995, 121.768166994226, 140.196453130783, 127.551736658686, 111.863309114055, 107.612591977589, 125.714614403266, 110.645562174577, 93.4568057620104, 145.06259164852, 117.261209083844, 132.175823634102, 136.619674363857, 132.377592073757, 115.21059300432, 146.799599452978, 171.163353116053, 149.708019882759, 140.975198533706, 124.312792654574, 112.432510927349, 140.699726875428, 129.284311058141, 159.121366720671, 130.542806759798, 128.859603638846, 155.604680701685, 107.476729161625, 130.899347787193, 140.15368950338, 146.731001064462, 101.745997515797, 133.522449512816, 124.652216996774, 120.304399536077, 172.528683225736, 121.006276533299, 113.038963250442, 114.890660295026, 123.635736652932, 127.199967863444, 134.862455926609, 132.953190570792, 130.33343295096, 149.260318638214, 117.384754846954, 113.745664295835, 125.132104555479, 133.780073584123, 171.703753557191, 142.409162358232, 87.0069302911582, 140.418967966146, 117.530489851986, 121.855905475215, 136.889008726384, 129.624833204596, 149.13872381353, 148.363654427867, 129.190708370297, 147.13869593816, 144.340499247688, 128.291871983843, 148.434137786126, 145.655415665488, 126.175351020719, 150.070678677309, 112.356111359893, 175.490112318612, 144.945940453049, 149.781644908032, 160.957825072186, 129.470969418476, 158.537088378114, 124.195408431449, 138.950260881048, 121.473142307234, 127.434157924354, 129.541495360638, 133.728106374049, 129.204144516066, 152.368525270904, 138.244267692444, 145.308253267827, 144.346125707341, 142.896807934207, 121.962984662949, 140.169668138484, 129.670786774575, 134.540613292231, 129.903929291961, 132.209938556845, 118.857095828251, 134.182462757611, 115.321231470723, 141.902885060972, 147.365539595813, 117.630524012517, 133.523174145981, 140.23868097018, 127.32821742187, 149.83283996286, 120.776483231123, 149.688975200817, 147.254965593575, 119.838051643108, 135.574670534272, 141.861256849978, 136.555153810889, 128.30357194324, 137.59926910177, 147.874376807624, 135.131986608065, 135.512993664069, 108.888638084324, 141.076503153543, 109.765908763133, 162.688446723443, 122.248344578238, 117.080660939517, 105.374260073911, 136.470068037626, 152.834021590582, 143.312659446704, 109.350417258889, 133.190878676848, 159.798939622007, 112.11023183928, 134.161130582905, 125.958245752298, 126.198900053308, 112.619642398859, 123.692233839811, 127.348412705435, 115.625567221796, 133.521110975177, 109.48280919916, 153.28404300675, 110.465645496021, 127.11376163744, 146.091532605171, 123.408412104416, 122.233305215652, 129.515513390165, 175.961974225938, 142.75938820675, 146.489829434168, 122.469334671938, 105.994196779395, 132.442276146803, 112.335918236259, 134.813873012034, 108.119140095797, 144.047289587622, 128.527577253166, 131.819592961176, 122.224551116438, 120.083492139292, 120.825110171365, 171.664792064664, 157.69227229282, 125.685028856076, 156.860372725096, 119.329756816579, 124.562006180609, 139.059458119189, 112.084798381941, 125.542059263013, 122.814206353691, 120.473542395966, 149.148967820373, 130.589742906459, 128.832194263991, 129.241710433534, 135.006012993594, 171.933821571737, 113.452399333484, 110.078931457855, 131.80570142768, 133.10905436708, 132.799187872586, 144.670214201705, 117.256329610818, 153.893827412243, 133.117921780872, 130.777614612457, 138.960544772589, 127.5124587292, 119.412356494636, 122.333912413064, 139.967896191548, 122.101431864708, 134.254282246933, 130.615475494728, 142.972398228623, 153.490089343153, 119.225609487047, 168.155915416055, 132.740592360833, 133.471301988132, 130.945702185384, 138.453497863994, 137.113752754892, 127.762257662248, 123.384929312558, 140.74697981241, 118.769509481566, 112.270309213592, 140.715816258869, 132.348609801605, 134.571001690258, 129.231228718092, 119.074743531069, 158.713973279712, 157.662153619514, 138.768244735942, 136.848464520755, 116.135981748312, 135.172876697414, 122.401826991636, 130.582807051498, 131.756686704734, 107.10335118225, 118.097662496432, 115.519352773401, 135.405015709765, 145.02735544852, 127.01605793201, 133.513987766565, 142.727583423213, 144.254696445651, 138.546286591725, 131.374963087507, 137.051065099858, 118.811140969146, 129.712586347354, 125.840952554767, 131.9692245191, 165.198227538734, 107.504005854085, 141.287517679154, 121.369605379897, 143.47769789296, 121.011078546395, 142.395229182817, 120.336700979946, 110.454102524745, 115.290105347103, 121.847737772607, 137.287668341737, 149.504234655774, 141.582469163273, 87.9781976496724, 138.285890970684, 128.396466108655, 132.926577034403, 141.718792094019, 151.99118897668, 133.718098198068, 118.132395200036, 110.533332568191, 137.062978319512, 106.84281781523, 94.1536234509809, 134.211327032361, 126.884456584591, 125.652660646247, 120.300105511141, 118.07275388569, 92.8313929331505, 94.2539683243184, 141.687495878772, 136.851891892412, 137.580781886317, 119.097315891374, 130.32421270749, 129.617651101451, 117.994043805633, 102.586571851787, 163.010107261219, 134.24840942444, 103.432026476389, 127.750725236583, 142.057211696403, 122.284872573163, 141.060382639323, 154.782485107198, 124.065139918599, 135.326469978053, 136.296475994421, 138.605260368361, 107.857127586902, 102.483393248077, 123.423523124723, 116.648580058343, 128.553085900169, 123.719511874733, 160.010529223802, 110.622660229458, 132.008198542967, 149.776960416555, 150.939518965774, 132.956912269652, 144.026187779784, 138.469221431803, 131.322709388356, 120.970231991076, 138.038904871874, 133.575216568413, 133.88891852034, 123.003432827709, 111.477166362579, 119.792541722019, 149.599665117577, 136.303549783637, 110.878266449549, 131.60247528407, 138.679815163761, 118.975756713376, 120.01394981244, 135.980733712691, 178.573160787084, 171.333778134532, 159.262289954806, 131.71685572019, 144.176390957487, 153.380495892021, 112.385709124493, 150.138134392534, 141.017270710897, 131.388386493484, 134.938855896078, 129.500549835168, 140.60112570636, 162.843957225146, 116.593291799239, 124.68023138715, 138.701024066707, 123.4946335014, 137.355481559394, 127.559500870596, 97.2971065768591, 151.598778931635, 139.146091274311, 110.158251603246, 160.26674134833, 131.973480205105, 156.391514724607, 120.359158712494, 158.125274528352, 125.165200047404, 126.782033870908, 152.248937394938, 120.320897901017, 123.319048551069, 115.713346654676, 133.924907360867, 142.025200856598, 134.940120144051, 118.857781230787, 134.906675533, 107.424174636987, 149.286983723622, 141.329147188494, 117.216278861062, 137.641727635276, 104.708138643497, 137.619010224286, 144.391738792159, 163.734077883116, 157.87333278453, 124.163885039521, 160.576826287578, 120.478651484246, 137.016312969885, 140.39154392547, 137.31134887129, 133.779491700653, 149.597947329775, 117.579996128255, 129.687282238546, 148.122784492072, 138.695233563214, 143.655735372087, 126.399145453407, 121.848167927935, 145.118465377173, 151.557644712341, 130.317444658933, 124.393961778323, 109.415710261785, 144.194278577833, 123.208121541586, 111.888694863016, 155.267130396757, 107.138965754087, 141.608569723606, 146.64652638523, 122.687981829525, 137.945780353663, 173.839181578908, 152.655961572645, 114.896569175288, 130.912789984287, 138.201097575226, 108.702606009364, 158.029164594894, 142.527741256629, 119.154094940189, 153.106293950207, 127.240256533762, 158.838684290402, 159.848020718478, 127.868307825689, 120.154393377364, 156.636051980138, 135.024239892699, 127.314635065745, 158.379505998535, 154.527666264488, 116.030734887861, 121.649649443258, 115.243583104616, 144.533796064924, 123.631974326241, 127.495336746734, 149.777636849169, 124.777995695807, 133.968188150376, 133.699695407707, 120.89692316168, 105.153564243601, 134.588458409625, 126.407372411521, 111.490686758245, 147.725280254981, 105.82949993794, 123.869740704102, 132.478879935497, 146.198924180124, 121.484423549239, 128.423214434962, 155.618323850218, 151.580966268447, 144.796281635907, 130.090676936678, 117.772721526431, 102.144701826189, 133.994134727873, 119.300655027184, 97.7181838976218, 129.106700708261, 119.298941354827, 125.631408223472, 149.625904888506, 114.992154646295, 121.043702416848, 125.022376085111, 144.33711732176, 136.852472346314, 133.629087769083, 158.180531730827, 162.366942059543, 135.39070403976, 146.893094488254, 165.28295164837, 145.088047092335, 110.199073043792, 151.041923251778, 91.9767250206682, 126.63011009114, 115.643649194548, 131.899146522955, 129.82789208893, 122.388904641643, 128.967017974986, 121.15622718694, 128.666352828241, 138.490665028383, 161.446652473404, 127.753345817068, 108.896936457829, 115.447429291158, 133.177750850481, 130.144001992883, 150.127885775396, 121.197469905366, 143.531957589173, 115.402260957046, 122.847857459677, 121.293441707232, 90.0946451484512, 118.587506888092, 118.331535799928, 122.751518767953, 135.486182287307, 122.430467527003, 121.49425298123, 139.490091775398, 118.803783944833, 122.460841334172, 116.893376105463, 141.28567424207, 168.100684635214, 100.518118442773, 136.537577573372, 139.263314694258, 124.319465256667, 132.230499996023, 127.017265119792, 123.870032882151, 122.043001656967, 124.365322043516, 114.303702383051, 134.337452999173, 119.124653917579, 157.634292501453, 110.86463015933, 115.27810837213, 153.009703119901, 126.793784468385, 131.481737934569, 130.176349078626, 119.679552025742, 126.174713831771, 125.97951304814, 122.697960563729, 141.807822841168, 131.886543002802, 145.445875119138, 141.711058942177, 124.086331222708, 128.357699431438, 141.120899638985, 133.856023572657, 100.697202583338, 128.599039073966, 109.693846616069, 132.906460394535, 122.050581742813, 138.157925283543, 132.834858450131, 129.673925465086, 137.57340636573, 122.694600221683, 131.71351766754, 101.874676378983, 106.650320667853, 98.0663533513771, 149.712137136596, 149.044505301556, 126.89028651494, 138.730012578907, 122.188600727717, 142.290179016164, 136.381689228452, 135.687613624681, 129.71081295199, 115.410739607376, 141.764990167342, 157.963523133536, 136.289460441313, 128.579826848755, 112.204267334323, 133.57547800989, 166.452094871607, 162.698482509398, 110.170000233744, 128.293685042152, 141.338511176784, 113.319132671133, 112.718670846351, 146.192961195963, 157.886324481651, 150.150483279074, 112.613281591145, 136.675202568901, 125.684064543941, 110.969551489161, 104.27426607231, 113.822083255096, 154.454302318271, 122.621128980282, 134.0017384782, 109.909066036641, 123.44440013034, 138.645940777557, 138.082736595497, 110.613745981451, 129.53304502133, 130.13066058713, 128.014079403949, 129.085998622863, 131.060119674823, 143.335530807836, 153.012804118172, 151.367354872964, 119.552820283479, 124.804562224612, 131.916397310389, 141.499335528968, 170.233303949632, 107.307784881543, 137.910083544257, 130.171242267101, 130.652334584672, 127.803643899277, 153.647451936961, 143.913494293442, 116.139152710609, 109.786312393634, 127.026928125933, 116.904394230275, 122.837187342688, 145.261616525375, 111.453401438429, 160.743596341865, 132.398979372332, 137.081412312965, 179.121242032344, 136.544037796768, 147.296578631947, 120.658773986453, 137.503996649615, 146.144485536305, 129.057942921288, 151.505526052135, 148.881098761875, 117.242700296567, 108.615498194094, 131.149890616476, 141.199780321397, 158.364299887085, 157.601326163604, 129.147041402866, 128.970409775788, 134.96823031625, 148.564800350875, 118.433907537514, 150.78981973265, 152.077233950402, 111.244628023577, 105.419972909188, 132.007661526844, 125.825946572908, 141.276081779096, 131.325552345981, 151.471289147566, 137.106023267884, 134.940420905883, 112.090364489833, 143.592814988504, 151.032741370976, 162.665977689839, 120.966910891015, 128.3113328014, 120.207068714977, 128.472522090018, 137.316789055676, 116.196573862278, 126.65478964468, 131.26071387211, 119.528221912607, 125.175294114009, 113.851521554608, 134.523097782292, 124.977593773953, 128.344920386989, 144.562839259125, 133.385947896687, 154.075504688597, 143.376367694261, 124.179648347855, 123.728707324141, 140.362872656097, 100.953056464683, 142.278619628166, 153.445258246204, 162.203032755043, 170.004228249798, 119.470333798084, 121.98150373877, 110.33303686781, 120.809507983341, 143.357018843654, 143.311915524319, 132.155703156215, 155.803180991316, 160.109761566307, 130.082702696911, 116.402145287825, 113.864359241397, 137.81191634797, 164.740762815086, 151.531405326522, 145.196810869408, 119.035102809564, 123.671943079849, 113.483206111369, 136.664560895068, 136.583020298358, 142.650930635828, 121.66854203398, 127.194688416898, 142.448465636704, 136.741642090557, 163.83387336323, 111.424794459862, 122.21885498995, 136.667053339806, 153.961594658816, 142.911914880881, 152.706546463217, 119.194693266429, 106.938454768043, 128.627676953434, 124.253035743847, 137.157113724554, 151.090536022687, 146.821297480579, 142.017098262393, 127.925768822779, 137.704231070019, 91.8200552906654, 139.20451596371, 146.480927066951, 146.637612830062, 139.729687186776, 105.77347275965, 157.922806549638, 128.921815650528, 134.812565378714, 115.690915050556, 112.473129956378, 156.908641528049, 139.023056747852, 141.575483743629, 103.924666678858, 126.685724233746, 154.888275998943, 114.447719827028, 138.908373896735, 136.819447240159, 125.165239827757, 160.060637419955, 139.21608384572, 146.792712741858, 133.464918541086, 101.946457115961, 147.008293929179, 125.13265235129, 139.429178873692, 125.373936367622, 110.629545569529, 138.132533179235, 122.783768318876, 146.015013885885, 165.252140969612, 121.117900216718, 111.9530476881, 127.894820291301, 99.9368152705972, 109.810264002736, 129.431036845431, 158.958944564218, 138.622386123104, 121.424621226466, 118.04041187901, 134.180471703918, 179.322473538339, 121.320522645154, 141.891510910934, 107.888844989779, 105.110438709199, 127.033854360244, 145.635584974068, 145.014618693555, 135.963823844167, 105.596175430486, 126.920238340519, 137.395959524728, 126.91514690869, 122.833027695224, 148.82429512261, 135.330919251913, 114.284414036022, 137.83689453907, 126.597139031164, 140.886126109483, 106.666714151198, 124.889330061128, 120.60557124714, 141.90577394539, 127.807740923655, 142.181835196609, 141.22947479888, 120.379332404394, 108.786458365087, 127.067767213942, 144.960944480282, 130.360678527187, 129.280338496311, 128.000553369482, 136.736840667721, 138.343689295081, 133.609362928666, 138.591363980797, 106.996439954102, 117.466810685645, 127.599402366136, 141.129673348868, 149.253767874512, 134.807822512844, 143.215780337241, 160.767190216995, 131.857062889595, 131.318110284821, 116.432527248856, 125.977024002814, 149.827112094865, 97.6931497810455, 164.956271430796, 135.446157263242, 154.306114042012, 120.367769627161, 123.106664976802, 149.371558378707, 120.170424101743, 112.647766704773, 149.478768043445, 112.983989976092, 150.099968366265, 127.803789148323, 126.35712865432, 142.965634691955, 118.729344811797, 137.563261804114, 117.353791469099, 121.524664373607, 117.086074344252, 172.591810348573, 124.766225088548, 152.653068103696, 161.589615878611, 147.279114560326, 118.945475795746, 130.228124130925, 142.901015152641, 126.434616364453, 116.415340099538, 139.377156550621, 149.538663108768, 114.143848168109, 116.756096116828, 159.935045053979, 120.44438615316, 121.033103714836, 160.46346030653, 129.216990835618, 142.520471260139, 120.972303608749, 149.175490298308, 140.764073259031, 104.414826679951, 125.256190867113, 136.36668522713, 123.035835582694, 123.740967362473, 141.830720661093, 119.429883188036, 116.248507751184, 118.382787946325, 141.208518288026, 133.426063627103, 132.802479180498, 137.641294801584, 151.228858573863, 121.775052885325, 140.245230495633, 96.3256804733117, 125.873929662816, 164.629402315037, 100.097698946795, 104.126380672989, 126.175172610479, 130.738818953482, 177.513573543458, 131.500478916221, 97.9397623135635, 161.658548727, 135.425644842657, 96.4235816392776, 148.936446068321, 125.06931363885, 132.811203871737, 147.642165058271, 132.369414537249, 118.644295552773, 115.108857200869, 129.855525767943, 130.640620515098, 128.7106298197, 148.467876615105, 127.57568965121, 117.347815720399, 131.940711647341, 177.173339509826, 104.823790451399, 135.667932674477, 136.061470281108, 137.757506541976, 112.092354876645, 140.374873063727, 147.572584233557, 149.006744139914, 129.258894992302, 121.34518445044, 112.910181107329, 125.59797569042, 158.494561999939, 148.77579745364, 144.449945338073, 134.630442630702, 123.697783002892, 131.616971597659, 133.099132812423, 91.3408508357587, 156.871153624169, 151.87406270376, 142.746022375752, 123.52431686099, 131.145568630233, 138.850700230976, 119.964373007926, 111.092599986652, 131.998410488748, 144.419610777756, 126.732605508016, 114.247692898258, 140.767836441241, 123.982471337163, 137.555568991442, 134.31046545584, 128.78345098473, 113.173701409601, 154.674614579119, 149.529995369726, 102.81588015714, 174.036019105421, 150.587571499065, 133.16773681018, 132.197119110518, 116.266944390741, 140.814435454275, 167.430921222064, 124.345221051419, 116.660921869114, 127.546490259512, 118.095605374532, 103.064640566265, 151.951128457655, 138.919238642506, 157.963010245526, 149.755297375527, 109.028995285002, 132.583551164878, 122.587217029955, 118.794960783684, 127.912320620555, 122.491879874263, 117.275029252894, 148.494060586814, 120.460673786968, 127.763196640802, 136.486724367839, 145.243314525162, 124.33721593359, 133.724307029227, 138.529605052737, 109.921373294344, 138.377449395106, 140.486821485616, 124.489416082827, 144.814664859745, 161.431460866284, 113.612758317959, 144.616323145098, 153.885436616746, 141.037099308362, 105.602214557768, 129.25564175684, 120.625481621556, 142.554918562257, 139.481122521742, 138.167483923827, 121.084906114237, 98.9348376010021, 126.678165311113, 122.924063018312, 119.837905470172, 144.029117749202, 120.726009207651, 123.53505995605, 134.502811200428, 155.628261095009, 149.979683727679, 151.852866114317, 137.095036903978, 126.764594928705, 106.033785603132, 129.779975575938, 151.375229740136, 104.024576973569, 101.28770109603, 120.904193059803, 138.51694428809, 128.689878465266, 163.823025383546, 164.267723763552, 143.220669853782, 112.783410039366, 120.630508811225, 120.038499669554, 107.78578370419, 156.454456576442, 118.49394138677, 158.358408869345, 122.771247389493, 97.0795700099218, 117.042713944161, 134.874312478447, 125.80383186948, 160.627052485499, 110.726593124921, 132.493495581253, 124.236341011258, 104.746724556769, 133.205521930605, 139.837791546275, 137.305871065664, 136.515659233857, 145.178489923814, 138.640067027189, 132.604727202182, 129.639010396542, 136.078459984778, 130.236263299559, 118.970326552453, 124.538330662735, 135.656110456568, 123.574852683697, 115.349425356524, 165.416711341602, 141.203601365411, 142.615544332894, 132.499706774502, 148.294707955623, 137.695803483223, 133.936803851687, 126.468343769206, 117.954839218101, 160.903203082868, 137.637266604929, 142.637091042686, 143.018030098731, 156.726007088648, 156.489694933176, 136.74171364346, 114.118645591251, 154.339242977765, 107.132832455459, 135.536785088418, 161.098965440402, 109.682146864276, 157.41501626621, 117.565162672353, 150.278105231759, 145.103418377522, 118.028766303365, 130.401043685983, 153.389566884544, 128.790508811038, 129.966353592601, 124.052697530325, 129.720854514801, 117.478583515548, 161.371983754202, 91.7855746719202, 103.06846699922, 110.837936600801, 120.137810202435, 129.251319092547, 143.075572695454, 154.988480107941, 149.63460810211, 148.322827658029, 146.916846014453, 130.087076747224, 135.879480775945, 121.439360536049, 121.034932321141, 132.80784218668, 147.981616390835, 135.687063176911, 102.609670016763, 131.468444928044, 139.76032353988, 147.12410721198, 140.932771046723, 102.50770999147, 97.3740258678111, 128.76115351656, 120.696463450978, 115.930636792971, 150.073405584888, 124.328339134838, 148.037238469155, 128.616036041406, 139.100136931202, 132.80714605205, 130.909209407162, 137.44893941531, 151.917477254088, 133.908790538417, 170.092559952801, 133.040292293113, 127.95801814286, 130.476307077769, 136.098070047697, 138.180425933479, 151.882102206722, 136.364996066423, 106.951777932971, 113.21556912271, 144.882277454432, 151.261708082349, 140.156570532489, 116.563928455567, 123.948190820455, 132.949824845953, 148.340950324987, 137.54544554684, 130.690438742197, 138.068611185119, 113.704854314391, 136.16927767481, 178.896751130675, 160.103297884133, 114.873114446877, 134.018980325716, 133.41886503308, 144.267419181859, 110.6918615599, 121.508123050478, 119.297385732152, 138.760378492267, 125.032199602709, 151.210350146984, 137.737165505228, 120.589026872636, 138.270151854494, 162.52827631834, 85.7051960253745, 115.795527960803, 139.141947648105, 144.848541734526, 125.491921834149, 134.038406068882, 126.202385265988, 125.719811195435, 141.623403161057, 128.667891307419, 131.411140898739, 128.523517363946, 141.619957474656, 141.972054144959, 123.522304770421, 136.047200662486, 156.659287317271, 131.049333405667, 106.496172833675, 160.501555959969, 145.233968189937, 129.003088791231, 117.255665142572, 121.600909622267, 154.567467833181, 140.154865487653, 109.855007744113, 118.790753187755, 117.122885213367, 114.488468745717, 123.499248229085, 126.635105424774, 121.729690489231, 122.340427683138, 137.055334255204, 133.751684720307, 126.911271064595, 154.445202017643, 133.540677018465, 104.506539074084, 158.976309409897, 114.07962541261, 120.201856130182, 114.424785480205, 133.380074293076, 92.2066579247657, 127.3454416272, 145.451385605365, 146.130182417246, 148.807705950658, 131.259519983551, 154.960790723044, 109.666381312037, 134.200700728806, 141.973147590846, 150.810875602971, 140.440676017462, 98.9178508010506, 123.61990751088, 106.082140339862, 127.347590833351, 154.367641799735, 107.073403485068, 139.488967101894, 151.217635127466, 135.826394509352, 142.277607433149, 96.8363804987296, 153.527680973779, 106.598356459708, 131.29686559614, 94.3592987616284, 132.410953683343, 136.19419648026, 151.139534409267, 146.761107661194, 139.070366882062, 114.498071043355, 128.847691527134, 137.236060079565, 142.613911499212, 104.096724397382, 119.84467830367, 142.825112147202, 126.017611020891, 136.719237584726, 117.468332587992, 126.159778236184, 128.963809528474, 123.227698019227, 145.912165953157, 127.443044857985, 125.542865260674, 143.127673352329, 114.437035991233, 128.155623917273, 141.100915609137, 133.045451660786, 129.025825160576, 116.808384999649, 152.096721030034, 129.145482992622, 130.040229027882, 134.635641922155, 123.227023176173, 136.79680941809, 113.485772533283, 122.900935020302, 138.580346123089, 113.858171624895, 125.820494354105, 114.462396205173, 125.876213973302, 150.059688265742, 116.621564124483, 138.265815643395, 137.893035311048, 139.914704700466, 142.598258287625, 103.047012041276, 146.06160129535, 150.099154673573, 129.53752742926, 135.786375926658, 168.118511448329, 120.263935873838, 155.000502514202, 125.316540153669, 141.089349735691, 145.698115689893, 139.362134793236, 121.115372710785, 120.423732378282, 102.178342749698, 120.070326378353, 130.043809204319, 145.715596480764, 139.53187615237, 143.229505807048, 158.687474348787, 117.821595678197, 124.335286231143, 146.924875793972, 146.797732298123, 91.5752941693644, 160.010358811796, 112.773748248017, 110.998214870111, 115.649856399815, 131.718435278708, 124.537409321907, 127.954545387439, 110.770185077873, 138.164703986717, 123.418830908612, 138.407757560369, 110.20543697865, 159.145570949556, 144.815808119323, 132.475314531267, 139.403213318119, 145.784254062154, 105.749856057457, 148.183633982624, 139.446192106527, 142.342020459127, 96.8663152474524, 130.332871127882, 164.538192758604, 126.807536357236, 150.075671310123, 119.632789232014, 157.679862024099, 125.880310539718, 120.696267172021, 109.95193700308, 141.872345300069, 125.190192469539, 110.790178484776, 135.981567232204, 168.537873802158, 140.995498530465, 95.9729707625143, 130.345244094555, 129.438694408797, 147.652885554648, 133.96670771285, 151.226702768417, 130.900320030533, 115.73877246374, 143.771962153316, 145.01427833216, 144.100288062068, 112.043596188759, 112.653308466526, 116.190956786663, 150.329108986689, 144.367687356263, 96.6840952600076, 145.543520276976, 153.478091581972, 125.161442664147, 129.283481803004, 89.5834633611806, 162.968103706521, 133.387419695774, 145.204138878787, 149.744135237959, 169.293297058313, 115.98816256087, 154.862282309819, 136.179635199973, 118.496637065654, 113.825055924677, 148.265001471067, 170.403705483595, 125.561684534801, 130.512770116875, 127.745034700683, 132.473473629728, 144.357098425118, 108.607052827969, 132.396348015646, 154.65635931358, 119.835733042316, 138.036165954694, 76.8788265349406, 131.017668447732, 129.292935193432, 121.018598917448, 116.903305649621, 82.0066795782905, 106.349201171044, 152.193335049229, 141.507572369226, 126.734759124157, 117.688458561995, 124.342702495169, 140.29264866311, 168.354622343001, 128.241508668442, 167.365220519211, 125.510470968591, 124.292100272079, 140.885609883511, 152.060047614691, 144.461981226882, 132.632727880596, 149.403066209721, 153.073229015438, 125.644032222005, 167.49885372006, 133.987449404506, 139.961925879648, 122.295769942846, 122.274898176669, 142.598273627465, 144.79827519836, 109.413866861597, 133.614538260027, 119.714762224403, 140.703241631767, 110.809331860465, 133.490813380665, 125.022273998189, 116.433460041946, 121.363649136649, 119.640848585381, 133.36842445125, 112.843960549277, 118.381623958487, 127.345574634329, 136.143958003474, 164.450388130719, 113.427483543695, 145.68344680478, 140.819197244944, 146.978612768284, 122.093050424968, 135.947303532898, 126.127633854508, 121.219307605863, 110.462246944174, 135.501270349559, 145.641286364931, 110.047178190831, 141.890789980265, 133.671549887297, 123.093000955964, 139.219335648575, 134.986388756631, 121.157294568917, 134.444945370444, 151.543448327253, 93.2999690849566, 116.247778962007, 139.910344799073, 145.327400166639, 144.282480727336, 129.357774399603, 100.976632270094, 119.123574153621, 125.240838232768, 133.552625737017, 145.941667812531, 138.50080168448, 122.965216101298, 141.510923885534, 132.179592746751, 145.343348562373, 138.07700091038, 160.146499366192, 138.414248772328, 124.818612166962, 143.581521217093, 129.736867664038, 97.6632186603978, 139.730725564962, 140.222744086326, 93.9688051304062, 125.905276007362, 127.043598536999, 144.250042408577, 148.682253255925, 139.415121433564, 105.917898330044, 167.075577321631, 150.924421132667, 147.506243527544, 97.6333314024803, 111.749258320224, 103.716180469453, 117.165517254921, 125.990455374546, 143.661148344764, 114.501695188378, 136.874807500856, 133.935601228992, 146.526573339227, 106.839992508529, 122.876875123435, 89.4332866017298, 133.757920910459, 136.031015706393, 135.145932806491, 135.146145979649, 128.762887342832, 110.891493707404, 153.506271184264, 131.656958013098, 161.780259123131, 112.518652542532, 161.673931440795, 133.468069155812, 122.716920438515, 144.909451174225, 125.596646021714, 134.394458510959, 117.771071368271, 129.106051765239, 122.721533283362, 156.225792867, 117.061251996925, 145.928733212107, 88.3995767183781, 146.238422534965, 130.137145989246, 140.921760390594, 149.426358310314, 131.394214640818, 132.879003526705, 126.152920769719, 157.864280893506, 146.828834066099, 150.487483043142, 124.54534862985, 131.069057410759, 181.363558588456, 144.475060665505, 137.980770898073, 138.333707184383, 140.627688730484, 131.08290558931, 149.457938765341, 150.288590319795, 139.434253333249, 135.68883908387, 126.567885580633, 125.290796752314, 125.339771033088, 108.799285977597, 113.709326992697, 114.918706574528, 120.011057495517, 142.256508848647, 143.361688977527, 90.4868264061255, 117.413950693612, 115.030390023151, 130.870883236557, 142.066400492713, 150.870962315668, 162.2909917784, 137.876407354251, 128.683425345302, 134.098620654634, 155.483100016307, 145.031732629532, 173.904273177348, 142.265405001251, 108.483402002679, 124.649687828154, 92.6399044236476, 131.585276484615, 129.077980806116, 106.79312062215, 162.923309262426, 142.283643682692, 144.448456144975, 127.99121920752, 94.2613785023287, 117.59283912084, 123.212163904417, 137.305395354081, 102.757041846815, 160.170769075372, 132.939281014809, 114.985319626697, 139.105309181859, 127.88125167502, 139.833961137892, 132.613690467754, 133.817398547888, 145.741164488163, 136.306963719532, 109.069417222133, 131.792107680444, 120.313808446599, 144.943707198402, 146.083005902228, 156.580287887907, 95.5362934695428, 149.768884921055, 143.115272484444, 143.727322089763, 159.392761642298, 96.3895049590022, 132.744203902028, 119.798798575587, 116.317999588315, 109.478206455577, 110.811237985351, 120.770669928193, 132.74092500842, 122.929982029312, 118.980509495588, 141.945517179026, 119.036430450019, 151.116214368896, 153.256088240803, 155.485861270322, 114.093404407703, 125.933800614839, 152.655236305036, 140.794429247352, 126.18785118438, 128.593851218693, 162.014256033255, 130.857389651885, 117.970013157825, 123.601522287527, 153.149869790515, 124.710137194991, 125.835675281078, 159.899033195197, 151.461552231152, 148.163376474174, 146.745667086848, 119.369675309855, 148.340773800799, 120.455185746369, 106.63834164311, 140.281192393238, 135.544508306834, 110.194763690372, 128.252444697083, 135.95389389727, 120.912151559415, 157.310779602804, 143.322951404804, 118.925280707525, 131.249814740286, 138.268483939456, 111.793402634641, 156.086909302995, 154.955434184665, 141.614628902589, 129.483968747438, 122.519227506526, 130.754576164043, 104.516801559244, 122.047137970998, 125.004137106214, 145.738631507234, 127.155024109811, 136.589175364947, 121.959487744044, 124.381161860091, 142.079758019458, 102.949116063877, 147.011669076178, 153.221082442214, 138.226480708533, 159.896411722012, 137.834393785027, 116.681706517768, 131.948274696862, 121.21184570946, 121.560947830006, 112.245382528096, 139.304567627251, 154.787758247411, 139.861310530956, 121.788391194306, 113.573579690289, 123.420216340469, 141.602965566359, 146.806419289283, 126.309255903249, 106.206532776402, 154.044387904657, 142.639590790604, 140.472328110179, 104.489977194694, 168.213959216048, 95.7892953385318, 143.099790659389, 157.38258884082, 121.016859745899, 112.683136681244, 134.933346928355, 147.370688952308, 152.649182402309, 128.549951235823, 146.704486116277, 130.19146855974, 120.907331648174, 115.277808761106, 131.920485557563, 115.127764595564, 141.635115685872, 128.849750824211, 129.141965014493, 119.909886496379, 140.348521022998, 135.069537871201, 155.940881509091, 121.89349466129, 137.527588020967, 120.168061660369, 159.544726975166, 149.323262790584, 148.192505608885, 137.185018740728, 177.836112915435, 139.957384625422, 109.385567764666, 122.47491593482, 152.63029177008, 112.536323255794, 122.467123812288, 129.896661733304, 159.109154455539, 142.727770974725, 107.38462494939, 126.314949556263, 151.857672115828, 131.862253357166, 159.690193691427, 126.488686111012, 139.154139489196, 129.079022988721, 104.721624924554, 162.859673721801, 155.986979357218, 142.705276272177, 162.755758249874, 135.991061163425, 111.17791091182, 153.596772499801, 132.474637744626, 125.530474738043, 131.463460420005, 133.414738133742, 103.138576456181, 166.926370939635, 122.048369768101, 121.491971759642, 148.822644656561, 118.125410814458, 114.910540907273, 123.314485785078, 129.976171013464, 134.879329509484, 131.596495487282, 138.432172377254, 132.500923940037, 150.671763996073, 120.24724157747, 110.521132925287, 138.396483320881, 141.20076933386, 156.548536803349, 142.427426595002, 112.869374882798, 142.184641193601, 123.707576248391, 103.033617059348, 135.818368872504, 127.690122393632, 115.033543532383, 140.979486069395, 150.115807147196, 133.835884996749, 140.2790900225, 106.420597535048, 151.571527129774, 141.692837937895, 148.780037569905, 157.111746831206, 146.835625087459, 155.164616144846, 121.84216827258, 159.514502302366, 145.526858421765, 140.121956154817, 144.993795970569, 106.060016445982, 116.321601807896, 120.745202098543, 129.131844580081, 133.591256233958, 122.583758586025, 120.804008611977, 126.121214664017, 137.496779389441, 139.08492518302, 139.510135050825, 129.21354958416, 117.553372942334, 161.303487932581, 144.049838044138, 152.018221559988, 125.885419696265, 122.428128219169, 100.172149494284, 98.3477313048983, 131.636553227069, 99.1956177522445, 134.735537709676, 172.563968910127, 119.027034861506, 119.999894377827, 140.233863125288, 120.048334566221, 118.63495868002, 115.045987973247, 125.284459328328, 130.738261001315, 113.114147586643, 111.481881786841, 130.62372469497, 122.705063194062, 149.656302634012, 121.002923796528, 109.258074131148, 134.228477087018, 141.965932882891, 137.844837538537, 129.657117948453, 132.557785836434, 134.339369131561, 137.959315673392, 143.641314178339, 126.647408994075, 142.874957837142, 157.713700420635, 145.178471534083, 135.670590466724, 117.055145291974, 157.216845721961, 138.059202553756, 116.896843263996, 131.552172740662, 141.459267599179, 130.335445167405, 125.600767687596, 127.145169184634, 122.776417060908, 131.130403515851, 112.798014056796, 134.336871827635, 121.115531553812, 113.541445841402, 135.970966475822, 159.522886451948, 130.222823243192, 144.396694203972, 120.873748660054, 159.499787162744, 127.100339864457, 121.110147246824, 109.721998671044, 130.143848238012, 144.748800847051, 145.321702929322, 148.333411560471, 150.331499782094, 127.758786259335, 125.927457243759, 141.277242623415, 96.3719263035407, 100.309204071226, 127.525334769249, 136.589175404377, 149.283981124389, 124.161457280507, 138.203571215245, 120.394861974731, 111.585504305751, 116.921301736789, 157.901190822702, 148.680133614943, 132.216279396014, 139.040294694375, 95.5798760906265, 146.771250424845, 133.65603678394, 92.337884918821, 130.455246236147, 154.256096227881, 115.017518593077, 132.213719800811, 128.504993011426, 120.651280466464, 103.575456462443, 165.869746005891, 129.036010887366, 104.534835409957, 133.03105348171, 103.16924061248, 143.737699770194, 154.598136411824, 135.019838860195, 138.372826744307, 124.781702135463, 155.597421346618, 156.482839516825, 144.27696570894, 144.056903042808, 112.51776858345, 105.338694920937, 107.873911758684, 121.711244962817, 131.315249835913, 130.866509974722, 126.524500690658, 134.227063554787, 134.621369155271, 128.764142721734, 121.03107843722, 132.279992691343, 127.737812502989, 139.351127537491, 111.52050713132, 132.256530964395, 185.0414193778, 133.376506209651, 123.3039705819, 124.433660414257, 159.69202121577, 150.828990991717, 135.117401875879, 126.626799709403, 128.080445090697, 118.725915176581, 101.540660790503, 139.905151194074, 126.698586116918, 131.984473979452, 152.876181265997, 118.424272370065, 148.210326432087, 111.746585688926, 138.123710290218, 120.309516169218, 122.803456642739, 133.178179995925, 125.43844998303, 128.952753189209, 110.969306203746, 163.591414982606, 125.987000707272, 142.843512744911, 154.780351039564, 124.623141612492, 149.883992925542, 122.002847986256, 149.853223710869, 141.727328461693, 120.806155080993, 131.726856427916, 134.159529541561, 115.981423573611, 137.293857097338, 133.490472110394, 86.3039045042574, 141.674786799741, 162.202052081533, 127.683605007579, 121.422371512267, 111.662874536164, 143.569773029039, 142.807885482804, 140.553245707371, 96.2712696152157, 123.896259641264, 154.478357778812, 121.595234456056, 114.172093126074, 145.063015967917, 129.482406484798, 153.859444401953, 139.734309899619, 146.227093623064, 137.211301461148, 122.749805575104, 150.56298880736, 142.378293174905, 107.079801823489, 140.129657382547, 115.36860753016, 135.570921675161, 145.514395074575, 143.015018900791, 148.039435801754, 138.454620720222, 155.844632432808, 134.572539039676, 144.567452914447, 115.329412247453, 125.67821041322, 128.488139614031, 133.617596469136, 128.325798454934, 127.949613957058, 144.689531508903, 158.087619604914, 153.448884355932, 120.236055652028, 128.417828363837, 138.132979181241, 149.98164238016, 118.174478686973, 159.095451362721, 129.509447148386, 116.888604159196, 145.625818602631, 131.937487765367, 139.914496984584, 123.084856843846, 164.544058738697, 121.953590652551, 95.6521079681143, 161.09598065276, 139.641646005735, 127.169489570389, 155.509838636694, 115.497399229568, 148.481461630574, 131.163500791945, 135.825374448335, 139.989556224759, 128.002065951204, 138.54305486775, 142.079419902794, 136.730705853906, 129.050981954921, 140.474266265549, 109.399524333208, 133.218215727016, 116.601652743441, 160.598549780238, 107.148877124683, 113.775712965668, 132.801902457439, 133.762391863225, 147.933330049487, 136.530089603327, 131.603857538768, 171.808151796011, 112.102405755939, 92.5690515498475, 185.083843053041, 135.99616135676, 134.923164753012, 137.538663167203, 125.467205466006, 149.311360991571, 108.839015864967, 124.150495628623, 146.976772871408, 116.238626319357, 126.266096689748, 131.768336186995, 135.1576088321, 126.198961803653, 123.143040827818, 117.458711027489, 109.899116194354, 119.868573122561, 151.050252229901, 132.911298838127, 128.425043133424, 126.861360620685, 143.041991600258, 119.948760628165, 160.122616731368, 153.708756002773, 145.742867804783, 146.337076410161, 146.068429451458, 128.258467754589, 108.951912012734, 133.170029861721, 135.951273925776, 137.707433730194, 140.593229473477, 107.172806234122, 128.25239899933, 130.529320720462, 117.696852008885, 136.528753940612, 123.330128670424, 115.349715385665, 123.769910914394, 123.978490462627, 146.019159107838, 113.874287839863, 99.9551700866066, 113.056580219264, 139.799203603936, 133.636802227809, 108.555379150915, 122.33996617637, 151.73192743382, 134.593701236241, 130.346091036299, 156.871947453835, 156.570109062848, 109.24709008786, 148.315396674759, 141.032137222806, 106.832443489974, 159.206020759617, 116.873598192123, 133.783677048861, 131.625469559386, 124.372073054435, 116.75515318725, 137.60436855182, 147.069446648135, 156.971929108385, 125.109714263628, 141.583626651791, 116.617652521594, 125.457530527327, 113.32020280829, 136.233336277422, 182.232959675805, 171.229208794776, 95.1689949917471, 159.405535206452, 144.500489872903, 135.170282931349, 111.706731496102, 124.932809346392, 138.456466841892, 130.326110454607, 162.334801725324, 115.297078731659, 132.932453084433, 118.617572997077, 142.763412920725, 126.681776189923, 127.047031364024, 105.092841934825, 174.439895371591, 141.739570027074, 117.76369057054, 145.052170956367, 119.994711152996, 132.688856811246, 119.698845860418, 136.670839187051, 142.075299874609, 117.977130574107, 128.218839889798, 122.139024974381, 121.321281751405, 126.773975957039, 151.423761466336, 122.165464866884, 153.0484616028, 125.36413398973, 151.766448263664, 122.612377529377, 151.422472675294, 121.43028496858, 156.492451797059, 122.682885463729, 111.59079130762, 121.98947130618, 136.976932780241, 134.204195702401, 104.19154813287, 127.670227757345, 141.869223130477, 156.639330905126, 142.170941607889, 132.934997402415, 103.450928886701, 136.845624252757, 102.123660268273, 133.083228174447, 132.334302298523, 156.761690700151, 144.24335296723, 138.6165166148, 133.782721830146, 129.781182868517, 155.06527697613, 136.195487402512, 122.820815178433, 120.492403613957, 118.473607744103, 106.073331531807, 138.906167996535, 125.195810033662, 120.03150974299, 134.715983847186, 135.708126316341, 124.438369050299, 126.991893712286, 119.56024167479, 112.113471188159, 155.189826497833, 150.699362083544, 133.625102635814, 75.3787675907725, 109.027020831315, 129.834417321968, 131.133262915326, 153.499544700028, 105.790402910954, 143.813891224503, 127.412356048491, 112.860307713946, 106.27184131377, 143.125855971895, 128.199669995686, 129.676085499222, 154.404060125058, 98.9134305011089, 114.229747671702, 137.638926144625, 145.772504179779, 138.345352642802, 114.885750164759, 146.816314818345, 140.215939270872, 111.983727986001, 140.069044659203, 156.600235492222, 147.894764177528, 154.237067047704, 144.952702491628, 116.100517332414, 134.147170883345, 155.139460985343, 126.107901095501, 145.568225653536, 121.098855466463, 110.044686434847, 130.978056483206, 119.775859954268, 139.362403464422, 123.68549226663, 146.723928487874, 121.68920854643, 134.441220907647, 122.893659378502, 123.938013403638, 86.9192207188198, 123.83542921874, 109.62188966545, 133.208765059174, 85.5706023737493, 166.117141029417, 107.20679996884, 113.484016733304, 135.811020402703, 156.136873856939, 131.219047501608, 180.613461566194, 101.129986333803, 104.097692222676, 147.045902477745, 101.506661694404, 104.810497779087, 129.598289860433, 124.586387800634, 119.822842815998, 107.574428351826, 130.516730377351, 149.730406646649, 111.726062321804, 117.989863507547, 114.796353382634, 110.033369622706, 148.915885069617, 110.315610688056, 119.738133291295, 117.53649063386, 143.584927264999, 147.312567837511, 131.622262971706, 170.309931638835, 121.579761960058, 135.583536315099, 108.878976166668, 111.483453464626, 167.075883688393, 169.536993250267, 122.105472608906, 163.393878608007, 165.373914449859, 114.162151975401, 144.842678982984, 128.514575834294, 126.556230682979, 117.941082744606, 133.591585996942, 89.0761438759669, 136.77160541203, 97.2160016147437, 123.872867139948, 153.38783259326, 143.849614965382, 141.915038225982, 166.067062169675, 112.405877917494, 126.813243106657, 127.690847218046, 122.267902599948, 140.633581761684, 145.327794023793, 120.271014903297, 145.237591911591, 149.982549440519, 146.461882221716, 137.943612981271, 134.125342819271, 117.879540862604, 121.43275369122, 147.164280727199, 125.769212591448, 143.252869248994, 111.292846068763, 156.596927604657, 173.298179822633, 83.2220347739559, 118.757752686673, 136.072853646732, 125.407123055435, 129.868903490555, 114.293349507101, 137.71900386529, 131.400586697434, 116.501724987328, 134.367018788608, 147.492038179178, 136.036473344975, 156.215199330339, 141.0199265811, 112.240690103688, 120.754520578404, 100.463473854955, 171.067623285982, 146.146684769402, 135.447030011462, 147.744431539452, 151.462218144648, 112.229757673587, 170.359070417218, 103.826691208046, 145.462471483949, 121.152410345671, 130.302737131437, 127.300610768085, 151.738486087991, 138.05179162577, 158.706126057471, 74.2734097990912, 103.571619383942, 176.808754320602, 100.202410342415, 141.370035098855, 114.878114013759, 141.33912111267, 135.827503672941, 135.878867657794, 149.483386779809, 132.615361084675, 135.529573836762, 113.215729416028, 93.3981669825023, 137.040065379873, 125.784722297533, 127.104693204631, 135.895396256998, 134.878836744835, 120.183037743646, 137.646478080985, 129.983815670372, 132.15635903102, 123.517946514345, 101.427613068021, 139.7433347697, 158.999124869849, 119.387637829499, 115.67419359141, 138.196470404878, 122.781744721435, 125.336544119029, 141.075933064204, 95.5241480488765, 119.328661154156, 112.335949586792, 152.872173738371, 148.676752461246, 135.223207388278, 156.691313728828, 124.783375541657, 107.098211581533, 128.339024858248, 137.254881107867, 110.637956785677, 113.151176684941, 110.013154882705, 132.147183943116, 143.605204175504, 144.130664521698, 107.640964114586, 112.166546516588, 135.79324193943, 117.216306165978, 158.836050383413, 132.348729247991, 128.030819908132, 93.0658551470482, 103.639075848306, 115.318864161636, 110.257855337316, 120.206401384204, 130.787247444315, 108.948610487912, 121.568284223566, 144.404337619305, 120.676382212137, 125.36672824324, 109.761775439895, 139.587460895043, 148.535111203588, 153.896537510115, 131.197538921662, 111.906184528109, 140.894456084618, 137.646633888261, 129.855276851004, 134.379116608058, 132.312047109239, 155.066417032736, 146.478950023663, 117.346394505475, 141.280881518795, 140.201304541179, 127.849785751209, 145.130771969247, 118.799353085924, 170.590696947096, 129.448971704774, 140.229860949276, 129.573003117348, 132.714443459775, 131.22905785822, 120.892232753481, 154.175436650032, 103.017040919948, 154.088636161404, 131.924811214459, 115.484112605784, 149.44904946211, 140.261361735881, 120.969539566373, 140.903564779796, 129.274458767013, 118.032978842759, 120.641716637696, 120.130120737318, 164.377316855373, 117.467941949606, 143.755057259727, 134.70449357967, 125.955941272877, 123.01885072673, 115.09975652043, 142.460443163078, 125.782301385407, 131.098554748419, 140.328652327643, 116.573466069746, 167.646525323337, 118.284386642395, 141.904510512312, 153.386081262103, 144.091069541179, 131.505883683661, 140.710555962414, 146.294200026789, 120.781350802925, 125.02972952708, 143.469792781203, 108.35329973088, 141.563796991745, 134.484350489042, 109.029742425595, 143.678666543659, 119.62064284527, 110.72758309927, 142.589998220848, 102.741140083559, 124.930679796017, 135.002452676881, 132.781507396631, 98.8812162085437, 120.483216353721, 126.368375831121, 162.199801369778, 158.717023407073, 115.490980718377, 119.408089762649, 152.840914891205, 144.367233600709, 99.8135100764982, 128.314990096696, 161.541989499454, 144.766538119097, 136.916238452335, 102.586156827254, 146.901704433291, 159.641003529275, 114.631161118384, 145.828808921164, 179.989788046211, 102.876153896554, 134.730830046893, 128.042615978488, 152.253085435908, 102.65391297966, 118.861882646423, 131.778142407597, 125.576860134077, 154.496282707628, 105.759369954915, 114.56896854032, 111.573550349294, 132.043846217669, 154.69841510533, 119.261857959523],[345.053084258293, 341.945612189718, 346.161904929921, 345.808691125917, 342.375797453518, 342.918966942598, 349.196143420005, 340.351642832402, 347.025135777529, 348.175988014317, 343.913752079416, 345.288641882191, 343.030760990673, 347.689599627651, 344.323564138698, 343.518647727183, 342.876488677918, 345.35756738484, 342.413637432145, 344.434666474809, 346.494915746383, 349.200482491521, 344.103731670956, 345.426844104286, 341.158244167366, 342.654471634847, 346.507774439188, 345.475872973677, 348.302749001726, 343.750763625013, 349.064784034337, 344.531399964784, 346.133552006683, 345.345299992245, 344.828784882536, 345.447932986166, 343.344137635615, 341.791657096673, 338.963814240329, 341.218704658937, 340.941345534093, 345.664623071612, 344.211430654175, 344.225323472394, 345.984060382315, 346.314219331351, 343.567224945193, 349.989445469039, 335.975698828361, 343.262644591063, 345.549880432905, 345.053269162915, 344.247810622211, 346.449205643332, 346.227032410286, 347.649922313327, 344.42950313196, 351.066362407421, 346.787544161284, 344.212707354884, 341.019632962535, 339.653703165316, 345.700062956788, 343.8574594116, 345.390205108928, 341.0632448347, 341.174012045274, 344.997464666745, 347.920650247823, 344.139943756879, 339.035129287229, 341.287919471108, 346.365666376677, 336.053539309567, 340.537477273306, 337.620530512413, 341.729753842965, 347.571627634758, 340.456387009839, 345.03990842961, 338.243687589422, 338.940920324551, 350.71433599667, 347.949247867966, 350.12892028047, 345.707954661241, 343.54098937399, 346.459322009861, 345.611240815528, 342.642626403809, 345.498120420686, 348.374922995734, 345.645160901058, 347.903672165214, 343.223795836619, 343.563480334758, 337.904664380581, 345.731029313631, 347.748629475267, 340.634521056187, 342.22932000789, 343.45347344765, 345.602183553662, 346.285761931952, 344.727249510827, 347.198143613617, 344.182037146171, 348.478041899456, 344.725955592864, 347.374018150884, 345.243547546069, 345.906903684814, 341.231215787528, 351.911818633583, 346.835694078226, 346.247774256725, 340.532128385563, 342.503116579778, 342.740233269444, 337.619539229376, 344.753033655599, 343.531663217085, 347.058684544582, 345.950330115682, 340.257193200728, 350.637086896807, 340.183801244104, 344.761164005443, 339.317820626432, 346.556228004735, 339.406099405937, 345.924898033906, 344.08904768506, 344.11483220063, 341.174481144572, 343.872711707775, 338.042725354197, 341.590618328521, 340.542809197873, 343.782998188907, 343.706776707589, 345.763934385084, 348.376766463481, 339.809058540105, 349.227466446345, 348.104593908495, 342.14084068058, 344.908155940142, 343.572501716149, 342.083846618417, 345.24925308595, 348.980500801346, 345.142700660181, 347.613669971983, 347.569323856864, 341.089889710889, 349.720455175975, 343.403599599332, 347.560949501072, 338.334872642022, 345.351247744579, 345.000825116729, 340.98717691814, 351.024456224367, 346.227987617547, 343.010951915366, 347.662797027987, 343.361358707147, 339.005968686701, 347.97054296991, 345.244690153378, 339.805719171265, 347.387481358874, 345.000649715369, 346.692458606507, 344.694323513882, 341.903506753768, 340.524193475466, 342.224013486959, 344.552044567607, 341.192110562637, 343.945732681171, 346.412155514632, 344.097404937171, 343.158676155263, 343.501296800509, 344.637972805532, 344.978986876177, 345.965614610923, 343.586864852822, 344.415764620636, 345.994645467444, 344.739878633275, 347.429556751278, 343.03485369575, 341.728007465926, 343.709114323882, 340.36098196311, 348.122326494505, 340.696499609227, 340.19610973854, 340.479008570642, 349.016470130252, 340.702873459853, 349.693494664395, 346.50146005314, 341.905651883849, 343.587055958627, 340.661043565068, 341.550050969939, 344.602097959284, 345.010274031552, 342.648567448993, 343.178571228664, 346.36883556462, 346.218840334056, 341.56027877795, 342.677323629884, 341.18913747377, 340.095300536442, 346.61576388392, 342.593186122631, 340.442456925292, 345.817673354295, 341.895703458148, 346.682466360051, 340.992190243526, 347.202091443146, 347.753125696065, 342.920587469467, 344.923844722254, 342.972724452973, 336.579720620325, 343.755691084232, 345.174826381047, 346.422721279982, 347.022931353072, 346.765080131454, 340.841111769917, 347.099774493389, 348.69505478285, 348.677972512218, 341.080003933312, 348.061432760955, 339.886391564799, 340.486345212919, 347.768673202684, 345.357905629758, 336.902377544256, 338.549662796557, 343.523438704039, 346.6486340116, 342.094338457476, 339.521946765533, 343.923485912833, 344.701097599115, 341.201527393756, 340.062931444946, 342.187566486199, 341.953224090684, 342.274730029741, 342.931430523771, 341.649419481462, 344.140818357798, 342.60818123513, 339.750572379477, 340.893718231934, 344.64862831996, 346.847869551551, 340.42441797581, 341.281947513037, 344.874555818682, 344.89921338514, 343.51887911461, 342.046396942003, 338.514453531034, 344.697639246545, 342.725486941862, 343.375058380204, 344.062032789574, 345.307889214708, 346.940735027246, 341.522692830791, 343.970355387826, 342.695984385216, 340.629610870531, 341.587907883661, 344.711014667116, 347.511785986728, 340.553779881219, 341.360670626501, 344.643715904105, 345.145581979951, 347.667116347994, 343.281653538104, 347.052490540348, 336.670613013806, 344.762564729691, 343.531901852525, 350.451209822572, 342.997840038731, 338.129859008734, 344.341673094542, 345.150903944203, 343.090897919822, 341.308596437591, 343.353589190047, 347.77316222352, 341.760897580198, 338.914647197368, 346.264015437764, 343.968686470141, 347.948504626259, 343.005970165438, 344.647130903462, 342.895583513495, 346.464972289683, 345.718985865355, 347.073561778323, 343.701920773878, 343.003280602314, 344.13039656632, 340.599976749587, 351.433865422866, 342.849980759153, 343.262503303329, 344.396266283514, 345.591663484599, 346.21677681218, 344.402809335281, 346.28057967984, 343.196329037866, 345.019514144027, 346.992401988519, 347.334284848373, 344.221955120098, 347.361530219772, 345.409009702717, 342.526132852225, 342.004934678864, 345.782100765921, 347.274006647582, 342.352706437774, 343.798632695513, 341.420165070759, 346.689199476629, 344.203371116035, 344.2270754928, 340.390033373802, 346.495788003345, 341.964818103953, 347.823472751451, 339.03298105319, 342.879654816963, 341.165612446816, 345.826821490044, 349.214959269562, 339.855595441617, 347.520245625466, 346.205417655332, 344.351430015085, 335.872461299962, 340.249475087911, 345.660162597757, 344.667234445657, 342.727938675482, 344.962755919109, 344.543302869093, 352.714695398155, 346.510916686851, 341.533816801227, 343.282785601255, 349.690302495113, 344.666453303812, 345.715296455554, 342.710023320846, 343.713360091494, 346.29625531462, 343.067399973002, 344.88190377289, 344.182409885396, 336.450008749512, 343.499372127484, 345.959013418967, 346.436723532868, 345.37923844614, 350.650529015105, 343.997739773303, 340.889433647793, 339.101239257876, 341.747438033872, 341.685433277051, 342.656922604369, 346.806655185085, 349.306275048547, 344.824581231811, 338.111273395943, 340.750549437586, 341.309751488485, 345.600937150922, 342.23151031633, 344.353808128098, 347.654418086565, 341.78819928406, 343.571960462276, 345.985123454489, 340.330455743639, 339.434891443692, 347.161735835386, 343.127244771229, 342.787725919094, 346.862625149836, 343.272989056038, 345.137491541435, 345.242994973092, 345.669221042629, 344.646899457879, 341.371880071318, 341.542732516474, 338.549252557176, 349.750175080997, 349.988673398122, 340.281889169619, 349.705313436497, 338.306898794033, 340.060503794662, 345.111059444026, 343.638485320671, 346.521237452203, 341.105590802597, 341.757742914513, 342.349954836864, 343.24709304749, 347.440745131637, 339.146933980635, 344.575721881409, 346.891475793779, 334.321720389298, 345.770288246238, 348.705751927197, 344.871239949615, 343.223853113985, 347.792228919156, 341.107731896052, 343.85430153285, 339.994181380587, 341.424788808051, 339.220422142756, 340.144203668641, 345.825120469545, 344.771107768129, 345.344925522863, 341.937454898088, 347.48055454569, 338.768528584383, 344.547833146206, 348.166523652028, 346.977357491969, 342.578347379615, 345.8083225509, 343.22552712017, 342.840007558645, 348.174759450539, 344.435147100524, 347.279034038319, 346.627467029027, 340.628540196932, 344.599281085425, 345.370625518866, 349.40313035057, 345.390988739709, 344.21525310553, 346.256695531927, 346.58358390118, 345.996391362083, 337.99947552197, 345.294433054839, 345.042169764501, 345.751110252816, 342.756177892908, 342.38968646069, 341.122550098389, 342.234508149193, 343.704621787177, 343.121211464691, 347.698385533711, 345.643364344876, 340.391573681644, 338.970195754332, 339.128173923243, 345.163730871845, 349.697645325873, 346.342959023421, 345.363766040233, 340.00226442218, 343.079361018133, 345.939561391576, 347.125672778348, 342.960989456006, 347.244161215493, 347.87440602962, 348.538813446737, 346.376748286431, 344.37775534533, 346.784870972608, 346.373117306744, 341.568834771356, 344.010162101432, 346.369452773465, 350.232979946913, 342.894237396597, 343.057918362794, 344.379922559761, 346.4397660242, 346.565833987789, 342.260534036967, 338.787131115462, 343.74622590871, 345.103386647914, 342.743029065487, 346.441232349144, 344.172497028808, 340.867455564667, 345.360309154441, 346.214738302272, 341.691497664289, 344.341039014416, 344.373917766198, 344.518060043104, 343.802446389732, 345.855851939834, 340.211402958319, 346.445391738561, 343.429578119875, 346.261792776021, 339.994945830822, 342.757948445448, 343.204594863932, 342.187043923578, 348.394022850402, 345.694251789698, 346.394378830394, 345.455008211153, 349.739734417985, 345.026024181431, 345.666237467807, 344.89752696528, 342.121280422395, 342.325268072197, 344.944754467113, 348.858269532528, 344.37567356261, 345.452344643136, 344.417883312749, 343.885757929666, 345.318641438199, 340.900954757264, 344.45863672048, 342.371684473414, 343.288834606184, 345.904901968057, 341.110498363554, 340.461788744028, 340.156218458614, 345.322976147244, 339.242759300814, 341.60369038585, 344.636351507705, 343.533324151074, 344.378875244112, 344.989160271771, 343.005891113359, 345.810770572162, 341.561870787429, 344.219531367224, 344.239655850774, 346.470658061047, 342.852134421826, 340.804771863396, 345.579092112642, 345.597479025496, 338.848580500804, 347.91687144398, 344.638873054003, 341.436470875407, 339.784642371994, 345.879311645626, 345.30337512104, 346.559937109785, 345.287759579102, 344.317677114903, 342.471289470911, 350.058993677047, 345.093330500329, 344.657410624769, 347.827812257301, 345.475258616089, 345.095249392348, 338.491006934243, 341.084546349508, 345.811028419425, 342.278439189252, 340.612235536692, 338.7977144605, 345.079782287791, 342.026440481811, 343.389584864022, 339.912530490712, 345.216991828477, 345.519323095721, 340.177600564931, 345.550024938038, 346.236739654387, 342.354729831935, 341.050919494332, 345.569061883112, 344.28081353676, 347.058099215153, 339.652109269629, 344.608941119279, 346.480841589096, 339.651787733188, 344.765539692909, 345.867629491607, 352.177915922164, 343.351604155505, 343.155033424563, 341.217656692982, 342.500513601644, 344.611942224876, 348.359834201743, 340.978632072705, 346.345313642285, 344.040357691826, 345.111147656958, 346.460795740568, 348.740712850673, 347.80638132372, 346.008893230581, 340.88295068956, 348.323252620205, 347.609665399792, 345.057157775783, 345.915244747469, 339.149702058033, 345.77700289503, 349.215155132836, 347.729631616951, 343.182879618262, 337.136889854851, 342.266666745888, 341.959227433775, 340.273192774767, 345.070112353214, 339.406340842401, 340.423125313239, 346.349957596339, 350.931698893197, 347.708429561151, 338.681343767628, 348.746683120287, 344.750756011659, 346.645048921833, 350.728999919498, 345.941713496848, 346.025500934316, 341.962067368924, 346.481454823977, 341.827713678836, 343.782747000628, 348.032457964531, 343.657102163477, 348.548909888784, 343.208715658328, 342.577454361622, 345.787031656074, 339.684415829102, 345.587829875037, 342.961546547987, 339.181302716149, 346.576135386552, 345.786125203818, 343.059653663076, 345.678445536185, 337.899503775167, 345.546294718493, 341.961836843422, 346.273821683914, 339.784793132693, 342.103986721685, 340.904702786679, 341.892306674359, 337.62439577968, 346.046872956552, 349.284005225557, 344.089753740236, 347.130428379561, 344.419084882482, 349.679189704458, 342.798435602297, 343.009962460384, 342.974655831996, 347.160241382742, 339.024286967288, 346.531481382919, 340.736050218833, 341.714132221332, 344.508339849316, 343.146247654398, 337.476765229715, 344.497280152386, 345.773653158427, 343.980492591531, 340.772777981046, 342.857731866761, 347.926632528909, 348.85320558509, 343.957241700041, 343.825877375359, 349.603529640528, 343.153466916935, 347.765730748842, 343.495639032853, 344.973066545601, 342.507818030982, 343.637669966261, 347.620575550124, 345.138718806816, 343.80106931894, 346.779748347627, 342.525660599134, 345.505162223317, 340.908419388124, 342.954691825758, 343.796131364519, 342.899185058357, 345.907950904696, 346.496584500391, 339.498716717959, 343.115451805042, 344.629836597352, 344.087674853648, 347.437907901844, 342.472405372973, 348.974256718335, 345.386126843409, 343.059477370594, 341.049472173054, 339.433346836369, 348.027998549979, 341.573926447305, 342.821446688861, 351.986820918516, 342.135227563387, 341.963977390902, 343.621204486658, 339.134828335733, 345.628534601943, 343.292329934033, 345.020682295738, 345.32864357664, 345.712541449561, 348.082094518207, 345.380819188728, 343.388793061218, 347.531603252738, 339.459544067039, 339.374678581839, 347.142135266332, 342.846021275948, 343.53935924624, 343.538676006996, 342.728718414371, 344.108934302119, 347.465346336212, 342.950933901376, 341.934213284127, 343.23433111431, 343.533376610388, 345.61642100362, 337.69339551061, 346.37993668814, 342.899342575242, 344.267986353266, 339.616122850099, 342.175232912096, 346.723485374486, 346.924357658647, 342.579067782204, 344.978735213396, 346.509545163533, 339.470494183701, 345.556474248111, 343.702152629782, 345.898869978915, 342.02747816783, 345.750577833579, 347.799874955852, 337.977718225409, 344.970182807999, 346.414219305736, 342.492380704983, 343.517648490919, 343.130951770541, 343.256772810387, 346.30351727173, 344.365253645716, 338.853645088995, 345.367553052557, 345.008399699821, 345.94981853047, 344.683355899803, 339.192439673406, 342.779496410812, 341.238075102945, 348.800608761425, 345.46295930827, 346.125645529417, 344.355195192955, 345.64678195402, 345.521063922819, 340.714828860811, 347.725802104808, 347.026838506232, 347.312476039752, 339.04676835301, 341.627054685347, 344.85228953684, 339.137200571056, 344.3653981802, 345.095043296738, 343.643831788647, 344.348581071334, 345.168910240559, 344.31389224352, 344.471960962825, 336.375205301985, 347.75713171523, 342.554942608006, 342.779357086667, 345.117865451568, 344.055463185461, 345.676242853595, 341.802956695851, 347.264774328341, 334.618546556894, 342.808530933885, 341.908160489463, 346.425191305024, 340.038590316729, 349.731741288714, 344.015441240756, 342.637037991409, 345.560893740565, 345.450090216533, 345.316541553845, 344.550971311096, 349.380218926994, 342.549499898453, 339.15885254359, 346.411806729921, 338.747894929334, 339.534092644032, 347.814792110754, 344.330727384606, 342.345081890485, 344.252140850133, 349.061562073599, 346.344697491117, 344.384606832873, 348.915573064884, 351.597044990105, 342.38313116661, 342.755142913642, 344.502913799734, 343.270547679534, 348.746926236176, 346.94413992032, 345.352449844972, 346.089742667929, 342.259028289711, 346.409599506004, 339.908742766171, 350.503211918408, 339.678856653387, 346.201712077039, 343.835237446231, 343.945493064186, 345.974629083961, 346.200679908945, 348.213468831145, 339.174233011644, 343.137606888833, 344.520221151772, 344.606245603788, 346.577011117744, 340.765746902803, 344.228472028685, 348.056325196619, 340.785317550597, 350.33402749747, 340.095406830273, 344.890704653271, 342.331061056072, 338.798519712839, 341.780442135481, 346.381461115314, 345.827135108888, 348.134704396301, 337.709520311843, 345.555545608455, 339.44213238136, 347.624143352048, 350.542482824743, 343.915772634025, 340.626329834124, 341.334376332482, 336.722279327362, 348.135854433887, 346.393689619439, 344.245442560252, 340.744208018572, 340.83033764227, 344.053527668939, 344.645078504392, 336.923400234054, 347.109974178352, 340.189272800927, 345.894453595307, 343.763795487193, 343.438830122188, 338.418519864995, 345.694650855288, 345.579961958535, 347.74053113498, 346.034284356173, 341.509388616236, 346.201617992453, 344.747513403077, 343.202663922638, 346.444980507047, 345.393259018739, 341.485032716944, 345.920553338704, 346.926804751243, 344.949949652996, 344.830206176576, 339.17999311339, 343.29101650653, 344.933599990719, 342.098728420111, 348.394189555254, 342.218533859854, 347.854860309343, 344.048634074129, 345.251811524051, 347.769404076298, 340.14408040753, 350.157134590443, 342.523422015637, 346.259358548747, 344.462658944932, 341.718371880441, 342.772001898955, 344.855822111543, 344.1341415716, 343.729088401619, 345.239145052277, 345.482293345729, 344.328366894084, 348.392206609778, 347.812933392852, 347.432748070776, 343.73595534716, 341.355379229837, 348.4524994642, 342.509471328197, 338.373780043717, 342.520802286182, 342.401912954523, 346.982502583543, 345.359154606244, 344.073587486116, 347.190100576625, 338.004737409964, 343.037245924906, 341.393910282808, 345.414126998831, 344.066915963152, 345.767316562668, 345.951795350006, 343.824721302988, 339.468125382433, 342.679890287486, 345.240765040648, 342.13436977205, 345.393460039325, 343.522098609437, 344.361139498469, 343.007848430655, 345.323472582413, 346.878310395051, 345.654011487632, 339.401109771526, 344.731780544436, 346.781095849828, 346.179510554143, 346.000167397066, 340.8401300867, 343.413495026881, 338.404682292406, 345.123250143216, 344.752730624025, 343.744504533285, 346.302491994429, 345.210637427235, 344.283308180431, 337.50333448311, 345.246063117416, 344.497560563313, 351.578890689793, 340.287863294355, 347.287647271048, 347.686390744948, 347.027457564328, 347.474924268971, 345.762555651201, 346.077366956539, 344.33094010431, 345.769712331761, 343.814081717329, 344.653684049271, 340.675073314377, 343.346368833638, 346.581628738563, 344.088021359672, 344.408196270246, 341.335549020644, 345.010295669462, 345.097905699926, 349.645490340265, 345.67969439774, 342.784937968339, 346.175644907899, 343.425608684987, 342.348342105824, 340.172577156772, 341.733037342401, 344.084631751227, 342.847016596872, 343.821127620989, 343.799666364138, 344.656155230572, 349.022152710815, 341.013183432398, 342.841867544956, 348.656981743275, 347.055157015699, 345.148316291758, 339.993153944903, 341.028966419604, 343.445076487469, 348.5446874761, 349.201120704877, 338.831102703969, 345.035874509747, 347.67641860582, 342.17627202256, 337.686949907147, 348.191287678833, 345.53160389019, 344.513088703691, 342.572788048631, 345.461795897552, 343.962689302917, 337.221226267895, 343.679651798881, 338.243143999184, 340.987757235116, 344.138364611092, 338.440587437551, 343.021073260687, 347.490279031155, 346.239403919859, 340.953002620708, 344.479571290404, 343.401579191387, 349.767047061509, 347.276337216033, 341.890672598415, 343.726887501986, 346.230914442512, 347.80185062903, 342.643399380843, 342.929978285506, 341.155854409966, 339.14537334565, 340.273679668387, 339.160269421174, 344.955542381283, 341.385387040629, 345.80294872869, 346.12687689672, 348.878463492522, 343.914198301379, 348.467461478014, 343.48107829621, 340.190718807417, 347.331915699217, 347.222807778348, 351.335249946894, 338.356047026425, 344.643553108141, 341.986649723615, 346.417347897195, 345.311861770535, 343.508411806467, 345.65618439014, 345.041943428582, 338.390288137193, 345.231765849474, 344.047709923234, 345.255038061657, 344.89655125547, 343.112572312551, 344.073058491907, 348.347892886827, 340.914363880358, 346.388167275611, 344.767976985293, 343.632297104496, 345.387150026708, 341.468160136016, 339.132985759598, 346.37855385674, 346.382351093347, 338.751360402874, 342.758610636126, 343.971722706533, 342.142876965241, 346.429847261206, 346.819232231536, 347.871496655658, 348.543982130278, 346.059405828272, 342.249451095416, 342.983983581262, 346.617348941336, 344.845000749484, 343.421369098067, 346.85090969353, 343.044901151104, 343.728244037051, 343.457590086284, 346.398005982939, 340.237194544009, 343.733182287548, 345.00963378216, 338.78889777757, 343.88496339662, 343.996786449334, 344.477102862338, 342.916636709438, 342.275926933314, 346.879453033778, 344.297253788095, 352.942610210081, 338.556315676031, 348.75410722439, 347.740292194447, 343.063032092368, 345.485563762065, 348.167623566137, 345.245402527977, 347.153325840463, 344.235657368408, 343.561192497985, 343.178871311654, 342.263414191195, 346.947188047894, 351.040857121947, 338.224020778905, 345.065557932851, 341.653335026121, 345.717554971, 339.94821058693, 346.123612799674, 343.266800698981, 350.560160242153, 344.838501289597, 348.080737204362, 342.869963794684, 343.823690772614, 340.995021576497, 341.761231379539, 347.059916414447, 343.212798191037, 345.469835776762, 344.2782167852, 346.87232034246, 342.860050197327, 342.671564564979, 352.502901432284, 343.063944883711, 343.714809479017, 339.275220476206, 344.613999429487, 342.691855659048, 345.221241235179, 346.921378661857, 336.368934987848, 349.792029196128, 339.181206372311, 347.599573268366, 346.380919674145, 340.098632477513, 340.247732590405, 344.783938988715, 351.057263891993, 341.060530669148, 342.403073602055, 343.426226642988, 348.76449060323, 344.569260514684, 342.626303224017, 348.292308136437, 339.525731748452, 346.407288775377, 342.605715834076, 345.771147595401, 344.121906734435, 339.975520312628, 352.207449002711, 343.972472349714, 344.36098534571, 334.438802143565, 349.42802929003, 342.843730078038, 344.048605126724, 342.146138056595, 339.979635453856, 342.282003682075, 341.910807957776, 342.387096810028, 345.069307771225, 346.916729269335, 346.552130603809, 340.63616579432, 343.038597427243, 341.399735938143, 342.534566171786, 349.729040710681, 343.520325885662, 340.718290320271, 341.932885628099, 344.430948892054, 341.608755066062, 349.238565800654, 345.208692377788, 342.531381771579, 345.387945708637, 343.068791735151, 341.843715962118, 342.852863234289, 346.388240335757, 347.477786897416, 345.545309024303, 345.513816240231, 343.452834904985, 342.81234026078, 345.048428866519, 347.701957178387, 341.280997679368, 343.500340416864, 350.638010540546, 338.617422424079, 349.592782132605, 344.235867680293, 342.002066244203, 343.471706812242, 347.60593189137, 338.37603506432, 343.810698243818, 342.770556435523, 342.302384499314, 340.642819219204, 345.7520056832, 341.660427280437, 334.811127272276, 342.85876546163, 340.085998819732, 343.968687861587, 341.656492777642, 339.499476997787, 346.962757026812, 344.619710646952, 343.902595961273, 347.06140407909, 344.362512479893, 345.69048394364, 348.263499108429, 340.315439643533, 340.615312893936, 350.110907210873, 342.187380763724, 338.704188685941, 342.790804590398, 341.460430362545, 339.951072187332, 343.033741576724, 343.311816920647, 343.699737571839, 344.775072396475, 341.51381009127, 343.031651543091, 344.8854541186, 347.504177224547, 342.122650533177, 343.824488742592, 342.962478866063, 341.194237519417, 349.860592386554, 346.571610979561, 346.925724860823, 345.219469185891, 344.179090012333, 343.071456403011, 349.391661114358, 336.958900888328, 340.225686061102, 341.547900125976, 349.179619385647, 342.975136581356, 344.373304140748, 342.014105872017, 347.34050377615, 342.387088983586, 345.698218456155, 342.405117306606, 345.281934505843, 345.88461037278, 342.982105101339, 342.159058905727, 345.641033399711, 342.671364058862, 339.660500547779, 343.348545392362, 347.037988530941, 345.31791903571, 345.394384815897, 341.194624001664, 345.989682428627, 339.063761784677, 349.216560798188, 341.849921099849, 342.791792192791, 343.70696169774, 344.338610904979, 346.126118040199, 343.361771918983, 346.67740218033, 345.743985643635, 340.779645496875, 342.075945985688, 343.816124125332, 344.303357681276, 340.336315652049, 349.445565598813, 343.199407227523, 337.893509372947, 346.070876884191, 342.830932859214, 339.394996132445, 343.141694635361, 338.655459603072, 348.486623851815, 340.830426500171, 344.725222508782, 344.073138856239, 349.416672737221, 344.510859733134, 343.545461288139, 339.891686936354, 350.546360421004, 343.807652026155, 350.600300062345, 346.391585861326, 348.756956482254, 340.017018205656, 346.442568630642, 344.63187376568, 346.967641453556, 343.717145490748, 340.959967993023, 344.129315375791, 345.618846194605, 344.174081510264, 340.254787099774, 343.989030691969, 341.732980958109, 344.910745750952, 341.542288133004, 344.591437107422, 346.576448758287, 345.976923194917, 346.090963207954, 346.740012253389, 342.942921554004, 344.211044296421, 345.068915199504, 343.050971911136, 344.177177269944, 341.002012086857, 343.064261933567, 342.636747151808, 345.700652899996, 343.655298412895, 346.381797946544, 343.204437212932, 344.069939843539, 339.347514666524, 339.899857278046, 345.242976968582, 347.753273826591, 343.013646468113, 340.719893807682, 349.304691540754, 343.957145699756, 343.292542253819, 341.333181796801, 347.600635675265, 348.525673691555, 347.888679874855, 342.174477535971, 344.888408562363, 338.8087102171, 343.100358380258, 342.139052341947, 345.131785614994, 349.56036509699, 343.977177372447, 342.039354546439, 340.503584744316, 345.625850097652, 345.277439860749, 344.587087494307, 346.57749540951, 342.176518839587, 341.064455147402, 348.992364895744, 339.787728767312, 344.807217056672, 341.180162440312, 345.923933678972, 342.435344468198, 350.774377357899, 346.128499114588, 344.893740998948, 343.471914284277, 350.379726450932, 348.080391489069, 343.868370533735, 342.907548777203, 342.309555239259, 343.770609156072, 350.899686116454, 341.833213743399, 350.235496379046, 348.064358129873, 344.886510521237, 351.058010347398, 349.36234077025, 345.412237042222, 345.804135014667, 343.781763535126, 349.570395968677, 344.769004514561, 344.142140186096, 347.676812325891, 343.615085592937, 344.943507042592, 346.394027909087, 340.921630367261, 343.51794781357, 344.203027815151, 342.700698676522, 346.311158390539, 343.992293290427, 345.449671479677, 342.074356443192, 342.503366782632, 340.682587263768, 348.075125912226, 349.629061025487, 344.479103241466, 343.659473761027, 345.785260612805, 339.691200761388, 344.603116920891, 346.375542252011, 345.471497813629, 344.559403960757, 345.424637437913, 339.6947327176, 343.920615297876, 345.527916041647, 343.63049248366, 340.113882304417, 343.594876682569, 348.134056827673, 344.641978461705, 348.333988035939, 345.265153122437, 338.425238170376, 343.711628580463, 343.686301560305, 347.645052549169, 340.768546430221, 348.82763810261, 343.93804964439, 338.706072862259, 343.080302422046, 338.624350706393, 344.701641610723, 339.742738229184, 346.341310145741, 345.683209214217, 347.470849596999, 344.791259490876, 343.908159549769, 340.439152645921, 341.996844150564, 340.045008664796, 344.294968694438, 346.613794434369, 345.498576886119, 344.452106821172, 346.789749582377, 345.991481587631, 342.438344212384, 349.292609188064, 345.102765428478, 343.643766073866, 344.99242762581, 340.435493193575, 338.908343304573, 347.820720146365, 343.507105274417, 349.2465418882, 339.136127856634, 341.068703868762, 341.231055466023, 341.780905874605, 343.735130945312, 342.853122551506, 343.557319508352, 343.654507954924, 337.479329286325, 343.469955892865, 348.152681282382, 344.036491259177, 343.470473083993, 340.550326471846, 342.116339824183, 343.133023601513, 343.198671049997, 344.112502061899, 344.013171073907, 342.830481544632, 348.730514684983, 341.453684863034, 344.32339783324, 346.907242516985, 347.459372164545, 347.461174757795, 344.056097163663, 348.788817405124, 346.809894306107, 340.523619382689, 347.910733223923, 342.541790152119, 347.975021050627, 347.397131445311, 340.916312980357, 343.660933994444, 342.838800243239, 345.624396529841, 347.759007989715, 344.644612591166, 345.989520810413, 344.947214698924, 346.731944548752, 346.269243791528, 344.133445175225, 348.449834122287, 341.042672009054, 344.392534855563, 344.716866922832, 339.482883510263, 344.427112749963, 342.301532103258, 346.906179204546, 338.845012589664, 342.939930705307, 344.888235649079, 339.672183108824, 343.236341211384, 337.215816965001, 346.698583351635, 348.744210219032, 348.959161717868, 342.835044255091, 344.353995254997, 342.005634344215, 346.380698586624, 341.073510091059, 342.306345383315, 349.311184841069, 347.537536708492, 340.059010160742, 348.70874868569, 343.844278762096, 340.214498682681, 347.964355815596, 345.169000136577, 340.172424757173, 335.194847293181, 341.803222536618, 347.565643111908, 339.646516841305, 344.24471937011, 343.879843275013, 345.160495897018, 344.94347138745, 343.367627422235, 343.700074166887, 343.390773388776, 341.922753545283, 343.1092985596, 338.228139135294, 345.717472011609, 346.602946803917, 344.925580064222, 344.623849979188, 345.724855005691, 344.986267059185, 347.733996906413, 341.462561249666, 343.278682070197, 347.064204508914, 348.114944348681, 345.679159998549, 343.58801077899, 347.169198658594, 343.361220903656, 346.10833441386, 341.63139223106, 346.35185373932, 345.323781880302, 340.315037259951, 343.218054920423, 342.824311570242, 352.771525300493, 343.821884387925, 345.909547262374, 346.959281826039, 341.54224518298, 337.797255967034, 344.541106874669, 349.302570009348, 347.30628658089, 345.105700326934, 346.360443889978, 348.42655917996, 344.124169564242, 346.146338802655, 350.884454556623, 346.130629677765, 346.513342281069, 343.041537471111, 348.326037407479, 344.292643648994, 342.897262225781, 346.601328495837, 342.740366186229, 344.715575358418, 340.84979331178, 344.679773391363, 346.083965089216, 345.879229809823, 339.142913482768, 337.850887378406, 343.792746447533, 345.949740415951, 343.559829796931, 343.631477056706, 348.799223762635, 345.884898897705, 340.28645641011, 336.397209862099, 345.079995636201, 341.686126282539, 340.348942136341, 342.084447358364, 345.63774550974, 348.318783145464, 341.499674004108, 341.635503436222, 342.245689225997, 342.744077017284, 349.487363837187, 344.148246504257, 339.196443138261, 342.744265424178, 349.882763663386, 346.053759210515, 345.491548280931, 346.981847741461, 344.715997606478, 339.033795555026, 348.232484230916, 342.618446849122, 348.764521887531, 343.805735401726, 345.741322872989, 348.844506808438, 345.541457035199, 349.725981770173, 341.682674275587, 343.33505126534, 344.19746688399, 343.01095115341, 347.963548756043, 341.92867611807, 342.637031605816, 348.415507147748, 344.18828440795, 339.703551489677, 345.991364949292, 339.365482869784, 343.062896135396, 345.88602349317, 343.525367019588, 348.009767260384, 349.061218433293, 346.684062825161, 346.462005472678, 342.465284259339, 341.962673682437, 342.350662244076, 344.634418656417, 335.296037090323, 346.284075319501, 342.857508208304, 344.075205539327, 342.454142638603, 345.779008312294, 343.328623612648, 344.392427577708, 342.05705543605, 344.47778352409, 339.761280661137, 341.804283421313, 346.585858607212, 342.305672896134, 342.374065701455, 343.774361897894, 340.040653822758, 340.240175350096, 343.921136073822, 339.825595518429, 348.784149467834, 343.238052798854, 351.243749180915, 343.45240156779, 344.968793314646, 348.292705988099, 342.222508626823, 338.758734864341, 346.163498610256, 347.525292587176, 343.624457908385, 340.813319106144, 347.167916814205, 340.504727180915, 348.000830538202, 343.699286523757, 340.844188242428, 341.997204872137, 346.45169242363, 340.753992413812, 346.884492224852, 336.967001157001, 343.314101786927, 339.03985024358, 342.714738006771, 342.07952591078, 338.481891423561, 344.835351088017, 349.477572320488, 341.02596858847, 343.057049439902, 345.480142278115, 340.99361878938, 344.209153103324, 343.263467214006, 343.530191924174, 344.622003865784, 341.406004064758, 342.481042151441, 344.706861126149, 344.874112940984, 343.572464627756, 344.093139339403, 341.880746129196, 344.73916397939, 341.92255093322, 343.037798269448, 344.077069532617, 342.946196932409, 339.355090050471, 344.059553327531, 344.508024571506, 345.45243131022, 341.217664820182, 348.748155491543, 339.568099353901, 344.189410869206, 343.940100483519, 344.299863728647, 342.997744944361, 338.892835171592, 341.941805860097, 339.901927550847, 344.047534963156, 345.838746301581, 343.235195417392, 345.945312655736, 343.320887881083, 345.268358103811, 344.143399261296, 346.52581195071, 343.529816025836, 345.352188362243, 344.160355238623, 345.94081495268, 346.336420772578, 344.930489018303, 343.990383456175, 341.276322442809, 347.396584458744, 339.400664566967, 343.9016331316, 342.931119676416, 342.662738911507, 345.51248124045, 342.24066054426, 343.365933904144, 343.879171866694, 341.434151335853, 345.690421235524, 342.442187326127, 340.974165088808, 351.88017597111, 344.475135312594, 343.654785117849, 345.853534905416, 345.417122396913, 348.624193127187, 341.893181996544, 348.097668557094, 347.216304525941, 344.281512088922, 339.722815685313, 350.20350866207, 344.997300421241, 348.347746299833, 347.40250398131, 344.848830492339, 340.176588672906, 343.758251749323, 341.193636966218, 343.240388491807, 340.869209080713, 346.133915543379, 343.258650285255, 342.847380393496, 348.629271245176, 340.843429894395, 342.903027021393, 346.974055819448, 343.387418156813, 341.752489846774, 339.807687947709, 344.334067321796, 353.193386153058, 345.300090260436, 343.771162050028, 342.418945730484, 337.789846569724, 345.366218504477, 349.148149623405, 341.756463480745, 340.427168545899, 340.440298984572, 341.197621379138, 343.473224156785, 345.632539856622, 344.197270686571, 341.914447484476, 342.371051990882, 342.244833301585, 340.018010341425, 346.652369343562, 341.440811583822, 345.033334055632, 346.608871567363, 343.167211022229, 341.565961259101, 346.549112958471, 341.321029324354, 340.263630214366, 341.556502754863, 345.832764850919, 344.201237385445, 344.518611733716, 343.907949066993, 347.603171159018, 339.786106887764, 340.169905238506, 341.678775590016, 347.709308886995, 339.684603572238, 341.385247372871, 350.794903693278, 344.095618581836, 340.783322539734, 347.48909539466, 344.931259269739, 347.934841854605, 344.914008457693, 340.449882898362, 345.240520487875, 345.028224035155, 339.523245274714, 342.752451786298, 345.728417521388, 340.27442424786, 339.062270532127, 344.526862977962, 345.089536587693, 344.890155715916, 344.871142394872, 341.818085016209, 340.801147456002, 346.138222943338, 338.70436039626, 345.689346032881, 344.672774002277, 337.700791159351, 349.840864671026, 337.755772959087, 344.810925520998, 345.455289763862, 338.105267176656, 346.309383207977, 343.691459055134, 337.411969454433, 345.562741242159, 346.408184431566, 342.134357820007, 347.933469507078, 342.817580603711, 338.563061931734, 345.983462483793, 342.445642770278, 342.762108640158, 349.736781633723, 350.589490754027, 347.547266586653, 346.498376436465, 345.333713424741, 344.458789294881, 353.574468039001, 343.002867348695, 339.713296861936, 341.573725653462, 340.094031177052, 344.326843045677, 335.222252256418, 350.721048225676, 346.794156017336, 343.531970285296, 346.965658934927, 347.442953960397, 347.993601853124, 344.462419897108, 348.407164047455, 348.550463357512, 343.203027827554, 342.615970863182, 345.483222294189, 342.565894962288, 338.996538136712, 347.988189607239, 347.57642618859, 345.913795936561, 343.846449233584, 342.790285301735, 338.124782861576, 340.002214820216, 349.573364160049, 343.192816037601, 346.934028871385, 348.367939628564, 346.25461322267, 346.043822763347, 344.806457331322, 342.181618438219, 341.148556550702, 341.214926630533, 341.335090084774, 344.933922927945, 342.932089978286, 341.850155668926, 341.243504876914, 342.694245242494, 343.438267802555, 346.079565860163, 344.562193285778, 353.62445504816, 340.033167309313, 340.23346219476, 341.107039606452, 344.221859034293, 336.154798911547, 344.051526946618, 343.964773912832, 340.126863190866, 348.766319739037, 341.909642248134, 339.605879148142, 342.552469783547, 345.736031051829, 346.375292964238, 341.420386657754, 341.899033142093, 338.185510583583, 337.837463898201, 340.437571103559, 341.730647605417, 341.590990560129, 345.120775217228, 342.427794619503, 341.192864845394, 341.396188834861, 341.679002091869, 347.390934293689, 344.536426618544, 345.99868138991, 340.325749689566, 342.992233947989, 343.149641024846, 350.64365178279, 342.883045591914, 344.148442467161, 339.669464774256, 346.339674974264, 348.517796501779, 346.966297803317, 340.68751649819, 339.959768442535, 344.057877894805, 348.979308109204, 345.161877016722, 348.271565789147, 345.474552123066, 348.983013829439, 342.231178422506, 346.096470144731, 345.245973796085, 344.70070731899, 344.024141671057, 349.120524640319, 346.2161806055, 345.759801768143, 340.074034562961, 342.292960236882, 347.629585801558, 343.730725839461, 349.733446821943, 344.209626042301, 339.109869987544, 346.772890500548, 344.828902260918, 342.08348903063, 342.441708204541, 344.006560578446, 343.309000566308, 345.682672524892, 345.620230416388, 341.811937682945, 342.797199854127, 340.705587565745, 344.421218710442, 344.473284637023, 339.526358650967, 349.663307233664, 350.351632814743, 342.127136330245, 347.298387003777, 342.75827442273, 342.01028983865, 346.972110458169, 338.158464226986, 345.089656226067, 341.793375886479, 345.021650152883, 345.107979388, 346.331688910916, 343.848394363669, 342.507448463728, 344.972282886339, 343.988032120596, 344.510358547435, 344.395699889767, 345.054203627146, 345.561767846529, 346.357769984619, 347.753242911911, 339.1500184878, 342.216513007026, 342.928140248258, 344.091684006618, 344.187992386941, 343.816148922448, 341.61227999375, 342.786788574296, 343.523694196435, 343.929128925271, 340.346026807468, 338.663083159639, 343.709950030674, 345.983559433463, 349.133859387593, 346.713173352798, 349.119842574145, 343.643671601574, 344.871564203162, 341.927354608721, 346.533977864058, 344.75360437721, 346.763212019379, 347.822202313554, 346.206669505552, 340.274145204779, 345.949933790192, 347.238993715794, 339.343472157681, 341.677765887706, 347.654640911946, 339.909037412357, 346.236233173361, 342.618051210462, 345.947430086433, 345.535056580296, 342.750702709658, 345.107454488411, 340.851135138786, 343.263042346148, 340.376942860769, 347.08251693965, 344.989427868984, 344.877456303024, 350.122581034025, 345.899603428926, 340.384160965378, 334.74248924248, 339.684563737023, 346.158506864706, 342.680103795298, 346.225390582731, 341.627337024426, 345.230844486224, 344.964987732011, 348.900461839144, 342.700940964585, 343.153218724156, 349.348040486622, 345.12308256942, 341.93103083495, 346.106952079725, 346.156776351546, 346.446051738904, 341.562540632008, 347.959974924009, 337.569704330283, 346.978344185092, 341.412124508359, 343.5008230063, 344.886178631336, 345.987155686827, 341.735976560436, 341.16886178562, 347.144418229864, 345.446854425993, 345.507418763907, 345.100978452955, 339.38483731667, 340.898741650868, 343.286608547164, 346.468166612175, 346.51688851255, 344.128121129757, 342.437162954071, 344.682645994658, 342.501743434515, 339.760076915201, 344.122105033994, 338.371187857317, 341.430398799431, 347.854511820977, 343.280588406863, 334.961400920612, 336.360179811446, 344.663420623855, 345.851439517725, 345.487583220729, 344.866068335241, 345.647896787592, 342.550909325858, 345.33806952596, 343.253585522341, 348.064248767906, 342.967904449248, 342.876190163238, 343.266457804454, 349.326652388843, 347.235393403406, 344.561328398295, 341.785241262128, 347.09003126806, 342.297899995173, 342.425413677373, 343.644659778836, 347.392470024274, 343.714421657853, 346.619469796022, 342.700850780044, 345.910933601453, 344.282521854832, 341.798029581679, 342.365731730342, 344.242295663269, 347.056712724154, 346.986238770506, 343.729222273802, 340.861868737603, 342.051826964746, 341.666926627083, 348.399047194727, 341.395742987414, 347.615174218445, 348.276708510632, 343.816528129499, 344.838129594331, 344.386199445807, 346.996763553802, 346.972866454792, 348.681340463971, 343.303059358766, 346.757819316829, 344.529391754861, 348.066584994527, 343.903210732797, 345.948825294991, 337.929417488128, 343.504019104177, 344.401262000216, 342.001816636564, 348.006860588853, 342.349314751011, 346.472620777765, 343.455283629085, 347.437242576587, 344.808206339793, 345.956024494316, 344.788237804455, 346.000149267467, 348.117830709913, 344.666602239199, 342.523977026658, 340.312164244569, 342.79546254417, 347.370684915806, 345.625959878998, 346.687388008101, 342.39183564012, 347.796145541743, 344.9234121338, 344.520313450556, 347.710126939738, 347.257542953151, 348.807424582091, 343.33404504467, 340.779867555032, 349.45921472827, 342.469855063815, 347.373802613917, 343.08761284292, 342.123413076757, 340.792000845448, 349.337907833348, 347.094244744262, 342.370419815149, 342.755981285826, 346.972382448481, 344.646779201888, 342.622548822557, 346.341068858964, 344.179565704922, 344.45240237858, 348.956005229345, 345.910754155433, 343.035658361771, 342.700673692208, 346.337657179995, 341.762515982163, 342.421764025109, 340.59566608529, 347.271137746536, 343.993941529837, 344.979930543229, 344.255177501717, 346.819398369066, 345.542819075273, 345.491981716479, 344.966191172876, 343.374060751109, 339.622473479892, 343.34021645576, 347.67850152947, 348.830371610194, 340.170220478685, 342.384720130285, 347.559851254307, 342.394431986806, 339.213291808756, 345.114993817197, 338.959996748743, 345.531383426558, 344.240471315543, 344.221719865183, 344.820814798325, 346.919631295584, 345.642314353319, 347.439828418028, 343.173508773557, 341.521643179715, 343.074306838399, 345.170896871707, 346.086439909945, 345.053500583656, 338.536461482355, 342.708512540002, 342.784620117229, 342.447092519723, 345.017102028375, 348.910599387122, 340.735813887451, 345.902140105012, 344.581699486692, 348.440734682904, 348.139375063901, 338.195824534244, 342.439479739998, 340.759576321812, 341.212982849632, 345.197907190917, 340.336997744206, 340.150191431379, 344.058607471924, 344.30278125635, 344.791006870449, 341.361819361086, 341.04422065776, 342.467580672929, 345.174807884595, 342.744614437739, 351.346833382118, 346.328900007478, 344.127791752889, 349.377525132771, 343.587564625332, 338.964838890824, 341.748291706079, 344.117122592467, 348.248135692532, 344.020273807769, 345.522093473853, 339.572347427017, 345.50988531259, 345.144764995192, 345.443080999934, 349.520567876985, 340.57953874476, 345.291916459266, 349.265747101256, 345.963265261599, 348.584221808672, 344.041684214273, 343.762550305599, 345.387765765645, 342.864252044246, 348.031489469193, 347.215991253274, 345.567714300575, 343.802409683006, 347.326514152558, 346.643059254278, 343.466435764376, 341.370514722017, 345.028032027314, 342.389430887566, 344.953197151251, 341.187913698349, 337.53617207696, 344.414503855034, 345.814126821578, 343.523994893335, 342.450085705309, 342.291243124751, 342.107218177901, 348.21682753337, 348.15406093317, 343.887354539321, 346.97740425965, 339.748699849767, 344.833132851326, 342.556958842359, 345.372324638606, 342.532173925434, 346.947396281952, 341.774744501077, 339.789262009126, 346.616766595129, 346.350063022842, 343.276843606507, 344.895902138882, 345.240055380869, 347.725425022431, 346.634682919872, 342.401973815445, 338.486771038141, 340.910533058645, 339.642091357945, 345.285857830189, 338.241271475306, 342.716625556691, 345.278678649595, 345.952644051136, 343.501908561122, 344.825874999322, 349.852941362419, 341.566360937731, 347.158768599402, 345.541840495206, 344.703211443156, 345.193492741227, 342.663423333108, 340.509475579031, 345.332676112398, 340.487733644419, 347.700268374615, 337.096362451617, 345.120684147646, 342.537254067906, 343.140711998426, 345.395906026632, 344.183762464463, 338.822112823734, 339.827873324011, 344.774860689304, 344.102082648104, 340.90632994815, 341.994090874398, 346.794106392316, 343.967481773969, 339.676186252109, 340.289074150046, 341.47770238007, 341.918822708136, 349.470328782653, 343.525035093401, 344.436518246829, 341.16052658596, 342.100469120498, 343.733739010634, 344.849582898532, 342.589684872495, 346.995066253352, 343.739422267169, 344.800955021273, 349.315918217325, 348.062986136461, 342.336062054886, 336.771607764599, 341.626592255794, 350.488112459206, 339.466361804541, 342.915661554295, 341.489351741903, 336.967842244268, 343.301315883112, 342.059135598267, 348.800144016226, 344.021910909478, 345.383931264946, 344.654822067268, 342.238613004926, 339.339809069375, 345.509683092752, 342.973747981049, 344.956621945332, 341.82107786202, 344.62356720907, 344.78936919213, 343.672528691196, 348.406108628446, 342.319696585384, 349.215144355472, 340.412917709458, 347.69805470673, 343.697034226799, 342.741790148222, 344.666630164784, 344.517638911605, 344.223117374022, 343.224834678146, 343.426783882119, 341.310566359685, 340.549361382255, 346.902701799334, 346.909301194272, 342.794704389419, 341.896404745435, 343.867658293992, 346.288058565344, 346.188528603189, 349.37197119255, 341.606567029975, 343.833197424504, 340.726120866847, 343.23864398793, 351.212435168883, 338.80741977513, 345.56683466529, 343.853992438441, 342.39578736154, 342.729020629209, 343.224251330902, 345.423524826457, 342.814807803309, 340.992562561774, 343.461357480942, 347.760382708972, 344.019054352211, 340.864878856748, 340.426639339662, 342.106768809566, 348.542020455413, 340.666297793883, 350.672568461683, 340.538171166825, 340.951098969192, 343.139259636445, 342.046236259033, 342.976261856777, 344.52645901266, 347.186498268506, 344.758483193637, 345.786289324568, 345.834565676157, 345.47909959188, 349.55941550537, 343.638514382019, 346.491066450712, 349.040393743388, 339.924643481036, 348.695337662616, 344.399081861738, 342.745659089584, 350.02210259614, 340.492260886107, 341.739248076114, 346.843838018193, 349.015970105075, 339.868034914865, 338.449462122863, 342.389899194889, 340.164698004978, 344.5422259393, 347.49018975084, 348.025165414579, 348.407236286899, 342.574028575142, 340.921282067796, 336.671743055995, 340.660126652048, 344.546615085404, 345.788210877839, 342.458305099772, 340.010665633189, 339.191611631686, 343.672322389852, 347.722314163773, 341.648387587775, 344.405340680163, 350.519230800519, 345.845495521697, 347.341817754599, 349.182837788701, 341.108056652644, 351.865289799433, 344.610749999393, 344.85256844688, 344.591562934801, 341.865662185253, 342.012950546105, 346.979784684891, 338.523273425682, 341.22854104498, 345.191951855369, 338.105519395427, 338.28818766465, 346.115544408514, 342.056997071582, 349.0705764038, 345.432956605887, 337.115987255732, 349.034196089087, 342.265031989481, 344.648178661588, 346.277843312701, 341.237996933962, 342.451532313667, 337.342911151548, 342.198469937622, 344.063671697901, 346.063902366271, 349.373807137811, 342.017683448099, 345.241382711121, 347.575239515231, 343.419669704143, 343.07677776331, 344.623472751329, 344.030066819533, 340.827034998566, 342.527131072705, 340.717097080931, 345.766917711891, 341.169033845022, 342.619430878695, 344.775407617896, 345.343897533613, 342.448713402635, 340.78529061274, 342.159917664086, 335.511525892512, 341.235446590765, 345.683172764724, 342.669473291789, 346.448848541879, 342.113416618048, 349.567579057652, 343.457819155577, 342.658068240281, 347.988179733413, 344.08682226886, 345.14410632705, 344.337449912539, 346.887705482966, 344.984756209736, 341.50521090221, 347.592685227849, 345.907186084857, 349.75909749559, 338.966037346746, 346.166903613432, 343.845405495505, 340.183070356995, 345.276938126758, 342.86565638109, 342.471399124262, 341.676728599245, 349.188207356813, 349.377943996553, 344.434551908224, 346.6497067528, 340.506788547682, 340.984091921131, 344.580094387673, 343.486076330746, 343.030739396523, 340.814399992797, 340.033729381688, 346.283489486473, 344.827316545157, 341.393426347261, 338.993003104846, 342.512337027844, 347.788395893094, 345.687584021524, 343.708756647376, 343.628546336793, 340.523049717373, 346.893850705666, 346.000217412879, 348.222276961132, 342.874030120837, 338.486134874846, 343.743109820664, 344.261504367366, 345.542231985076, 345.892647025651, 346.465004505744, 338.762416270247, 343.79756602301, 347.183977626169, 342.329554016473, 342.149213123641, 344.160302976175, 339.152876214009, 347.458860584772, 344.052665860882, 342.56194390824, 343.561663586599, 343.147471541023, 341.857453541659, 342.965172706817, 345.813427735317, 347.161633909337, 345.95804139151, 337.622241751191, 340.210925718421, 341.002175116087, 344.251620575718, 345.766707348084, 345.122843268213, 344.549190235659, 347.232518574572, 349.489788663356, 344.386423547778, 341.155034337715, 343.075156422597, 345.024331616661, 349.721069656215, 343.213082005127, 344.235117853424, 341.644275326033, 346.091070859048, 345.489538148633, 341.472523434616, 346.936803038824, 346.287516898301, 346.476813715359, 343.772170885832, 346.639291760813, 343.374809258356, 338.970765014372, 342.03501594207, 343.108139355942, 342.225297971331, 342.644126494588, 346.052270342233, 343.665646554255, 339.233419738534, 342.771257753051, 344.596864819864, 344.016887761101, 353.36158579128, 345.441291230398, 336.493416347712, 349.312266190969, 338.322341891706, 342.756565348299, 340.073830157838, 345.528081324951, 343.40888402302, 349.587580199337, 347.231404214853, 346.791439927324, 346.789333415492, 348.32051835912, 344.453021216317, 344.383293732428, 344.399038990911, 342.403086009147, 345.218900791974, 342.647035544269, 343.597604922176, 343.208234965686, 346.290128414358, 342.415404171755, 345.093480115542, 341.894550240552, 340.309766844044, 341.095516412741, 344.664748061616, 346.845858163629, 342.870735424727, 343.336192205343, 346.551556445151, 343.608141709645, 340.955706522772, 348.008406090735, 342.321426999309, 349.540132639722, 340.678768149229, 342.700136495496, 342.258102202013, 346.021969870518, 343.520591622037, 345.781963023582, 337.83123194067, 339.620615185994, 341.7100614473, 343.695961549019, 345.582466332626, 349.606757915165, 345.296936857785, 350.890107366265, 341.160014160467, 339.94490230721, 347.13085479253, 345.151535999477, 348.095719742618, 346.047082962978, 344.391147405222, 344.29380851113, 345.173383827134, 342.08684772805, 339.435917171273, 347.869478437332, 346.095930133334, 345.431398999724, 348.245002490106, 344.182008871698, 344.170080029482, 344.625059822402, 343.056639076815, 348.164631901104, 342.839615092896, 346.683454953039, 346.685833160649, 345.993703792223, 342.344245451108, 343.402232025828, 341.749826676364, 347.026630669907, 342.572678961069, 345.735551431409, 349.64203757499, 343.74900068474, 342.962330098991, 342.844708322211, 341.008185780574, 344.17774649964, 345.70209609094, 348.074442816978, 342.149861411415, 336.529842269854, 345.355507348889, 343.667335630857, 344.133961639504, 342.97197338558, 349.723278399704, 341.359160659425, 344.911294975928, 341.813766019413, 345.496133924417, 348.246502489822, 341.978531123619, 339.4158648839, 342.947877212848, 346.137074375369, 346.492831680553, 342.733929000413, 340.030837615068, 347.867335197103, 344.229066287503, 342.7894519069, 345.029514293211, 344.035670777411, 342.169712715374, 341.163129213851, 343.870304409558, 338.055873022645, 340.120029405794, 345.671412874566, 339.180617464046, 341.233337072595, 347.12111005203, 342.524950906066, 348.107019770601, 343.921087547046, 342.402942434189, 347.145866398963, 349.821749588501, 339.526755391698, 345.268593963581, 342.071600903337, 344.872269227749, 346.610656513262, 342.296509673287, 340.432905745855, 347.212613810692, 340.42218889609, 342.516243115759, 341.354387646441, 346.995146860704, 344.787644388583, 343.589114999908, 345.174690050538, 345.046695621057, 340.383487318199, 346.008723306651, 344.048142779373, 344.302121926636, 344.516755764936, 346.062707818303, 343.250142297352, 342.997943033362, 345.963179431705, 343.148978607908, 341.319677948556, 342.387344058771, 342.620992891951, 345.011733561222, 340.189185959061, 342.426472405272, 342.041370611308, 344.427936550013, 348.515047812032, 346.96278799709, 341.840877392916, 343.675926990748, 345.314338618764, 345.209719058812, 343.137339520162, 343.635720316685, 339.16471611965, 343.637241945713, 343.203659829031, 349.993674974187, 345.802095022254, 345.593876058179, 349.77019508363, 344.447940500347, 343.018282237969, 344.036532596388, 347.756932506102, 346.217816623878, 343.858068900017, 339.827134511856, 347.531981902642, 340.821056804204, 347.885988565779, 340.274899307976, 342.453120072835, 347.170879331622, 342.90213316603, 345.516720440605, 344.747007873145, 342.55167327241, 339.773844681184, 340.653328832372, 342.833951362376, 345.936458208082, 347.537508772821, 346.999906539549, 340.412224254145, 339.593643847317, 342.732467136883, 340.752003348072, 346.529264083315, 345.92520971164, 342.039353032562, 338.866071117587, 347.670343217362, 341.314453677723, 342.867286314603, 350.534335700084, 339.287949469397, 348.08463585483, 345.946572785354, 346.520894731055, 345.07996833352, 351.221963220373, 344.582495896048, 345.334385609926, 343.855705820299, 342.89846036294, 343.782741674058, 339.347394577653, 342.352655985668, 345.631496987964, 341.734534224156, 342.360333415583, 347.317855661023, 340.443437356445, 348.393966605537, 336.592969280181, 349.517189092887, 346.601335598447, 345.471732163635, 348.120269074213, 348.045061518774, 347.114476738793, 342.481146837861, 347.159498933837, 345.2308186844, 346.602122304569, 340.922725907601, 340.328622730953, 344.554970912769, 342.018085892504, 347.102994428176, 349.218762762888, 347.01557056241, 345.975255798539, 340.665717285295, 344.474635680069, 343.272289660739, 343.172888016868, 349.217045218728, 342.449491044694, 343.110420581372, 342.103026652162, 343.407042644975, 341.406131911743, 341.042537775601, 342.710935861963, 336.847262082192, 343.381685028885, 338.686312909289, 344.190964201407, 341.728817348738, 345.97077267405, 342.902369415785, 341.077061614774, 343.576386346295, 342.566033306553, 347.180206245884, 347.046098301877, 340.647465091044, 346.629281479911, 342.611622822101, 342.154390807645, 347.49259604386, 345.498496230474, 347.162171003975, 342.3750822859, 341.10121787785, 335.121063448863, 343.796454124819, 347.256531974221, 343.256276727341, 343.84187577843, 341.804472683196, 348.803441546494, 344.502558188513, 336.641269072227, 341.894752810738, 345.662261256578, 343.335713731322, 339.75358639877, 342.031527123039, 342.325066287663, 343.761608910052, 347.545561376035, 343.146824628565, 349.053308676456, 345.447546179204, 345.843866114123, 339.95966021305, 343.361534351589, 341.601394506169, 342.592174663884, 345.143718877131, 344.870961769828, 341.906212630773, 338.268058462765, 342.62145490959, 342.529069323239, 340.540032956514, 341.660585845246, 341.108452909476, 343.819703321185, 346.456766909736, 343.277625281855, 342.674450482468, 339.889104672855, 341.681207196093, 343.561468994944, 346.366538697501, 351.95384646441, 339.539745587474, 337.487803365273, 342.289207394137, 343.683258617649, 341.35219249466, 340.560098054335, 345.592964425982, 340.601895661988, 342.439671566084, 343.985591270886, 344.792750760952, 345.298374282783, 343.344700791915, 345.09454558022, 344.845817170276, 343.881039732136, 344.017356260519, 346.614469507506, 343.357466198205, 339.539607183449, 346.590896573357, 345.65766681269, 345.544700297044, 349.349099982571, 339.100476196498, 342.205870803524, 347.314556115846, 345.461997706396, 345.696255516467, 347.243414734756, 349.308453235962, 342.260642201904, 342.27450131942, 343.873766417788, 343.479069969027, 345.724108518483, 339.066801323684, 346.145828670238, 344.974071248424, 347.380096681186, 343.130359562255, 341.386780993262, 343.671055478192, 338.188790801485, 345.229487039958, 345.277959509664, 346.984348098057, 345.853083096249, 339.540367837646, 344.524832795923, 348.251028489826, 342.178366576273, 341.056295633723, 342.280957389828, 347.361959984391, 340.581713069051, 341.704603047628, 342.653833898985, 336.358727204542, 342.457338443462, 338.758902969715, 340.007698176169, 342.430807847495, 344.52480124961, 340.221260553324, 346.729129890349, 347.583719864223, 341.531944522626, 340.425500346316, 345.040742136586, 341.394491226711, 345.158771399013, 344.291337370306, 342.521785211171, 341.491390776391, 340.829212379145, 341.384992763389, 342.821367695089, 346.330899942603, 342.583157504652, 344.037619929922, 337.115939321936, 340.842175945562, 345.856060258947, 343.205268273456, 335.704611927235, 344.571932647592, 346.483127564857, 345.821810621369, 343.331357198816, 340.438806832059, 343.536784922828, 342.140189420475, 344.236386351933, 341.881935975524, 345.473651444719, 347.103208742672, 346.912186384569, 345.037275870092, 346.185067428711, 344.235810944437, 348.034735385495, 339.513025681474, 342.882208285648, 342.674513074895, 348.625699238524, 339.463146506334, 344.232237454289, 343.860707560511, 344.943730381184, 342.000423756517, 344.069107826328, 340.156273129313, 343.085855422401, 348.156452196365, 342.610243530439, 344.337530179382, 345.238435008154, 348.099844951794, 347.69340606572, 341.052010506686, 346.106833740197, 348.702988390849, 349.200425622835, 340.607616775508, 341.460709557984, 343.04914302141, 345.976926074006, 341.787396303717, 341.002998507677, 345.846218768454, 339.784537596597, 347.559916312823, 345.660109754819, 346.2539458906, 343.825680025985, 340.408549716344, 339.126899371768, 343.077708018139, 339.596268364, 344.161765007096, 344.387641589231, 343.793108919955, 339.72807009111, 340.849469431987, 342.181373279784, 339.530845866681, 341.258126882773, 347.399627278956, 343.97878457669, 342.544224695311, 342.561199179811, 346.372751965027, 346.140272740657, 344.284726426685, 340.564192478902, 343.947873902691, 338.730576942465, 341.537625606007, 339.576416520341, 342.99134147613, 343.041752473061, 348.219323884255, 341.682649260665, 339.924275707325, 347.171582603364, 346.559571710724, 339.407089094431, 342.088664756746, 339.170602061698, 340.989822609507, 345.391965384459, 343.170619922952, 340.428380218625, 342.022712924617, 349.406358805123, 345.845315091675, 345.293395770546, 347.78827162863, 346.384815952598, 345.686314528596, 343.805451989564, 342.625105692275, 344.222191379168, 342.786475023524, 345.331506391703, 353.390201408505, 342.066846472307, 338.714428208654, 346.732035039966, 343.985966551954, 343.409435095737, 352.527814643181, 342.730616472872, 346.714612364378, 342.529886349571, 347.123425483652, 341.110880258958, 349.399177325383, 344.156676325722, 338.989432090993, 344.367402152802, 348.929119809197, 346.260385674339, 343.465496942805, 342.90845965093, 344.542463643727, 346.34144099218, 347.412311070273, 346.042296456576, 344.117273166708, 341.913810033767, 345.773372923441, 339.52920182806, 347.645653530058, 344.333297902189, 342.087277063865, 339.791514476086, 347.35357976565, 343.871858062382, 348.444007576252, 344.596215197356, 344.185687836504, 342.573168593865, 346.51528478491, 345.410629440708, 342.140620275505, 344.857506304329, 340.974456140275, 343.770618039093, 346.407541467597, 342.430414584386, 338.480663655186, 342.240427090137, 345.238600484809, 340.091464948825, 345.353547546329, 345.855937591728, 344.191819144907, 346.513596986537, 347.748059300156, 341.251255400593, 345.394474594309, 341.310149888169, 345.307310173324, 341.577816364549, 341.414670282214, 344.939956974735, 345.610002701437, 346.429091750528, 347.588241163009, 344.449635324014, 344.490479609084, 342.666139188017, 342.944631740347, 346.372803143942, 344.446728701457, 346.727665787908, 346.700297338631, 349.111621528484, 346.418570827939, 341.049617340759, 341.860785601248, 342.512207174429, 351.684215069419, 345.539741947735, 344.724850444731, 344.623754102708, 343.716188185203, 342.342527270687, 341.720997458469, 341.92676100724, 346.993180603491, 350.753998136249, 348.017085536101, 344.837923448826, 338.199515485282, 342.05200111105, 342.108992452324, 343.476713732364, 342.651833326206, 341.670351586691, 335.122511815824, 345.509112169923, 344.762181270525, 342.621123009764, 344.730440085484, 344.142138432233, 345.791738284119, 347.182159482203, 344.536102456115, 341.659032613726, 338.045132558665, 342.709504309289, 343.491353853915, 340.6370675903, 342.600090959222, 349.517794437336, 345.861257891555, 344.477418740669, 344.20124135632, 347.384040485106, 337.897331256046, 350.491731464926, 344.315062857732, 343.650721868126, 343.225267564963, 342.027743136301, 345.322402197225, 349.171660332367, 345.865375852875, 346.140478974572, 346.107024381374, 337.537530749693, 342.616784051337, 340.693158131298, 347.913573133587, 343.174409699872, 345.13190557174, 347.31829783243, 343.62104766012, 345.803288095162, 340.582797187453, 346.406024162932, 349.138321115424, 343.623706562178, 346.226562419873, 339.433400401363, 344.977259864148, 343.415007835958, 347.921881086558, 343.123543439199, 342.553778168332, 338.508260031349, 343.315922469493, 349.662610341584, 341.975120969131, 339.888867075214, 347.843653935779, 348.669515387302, 348.532885414726, 340.19108301489, 347.443630249124, 344.585867770935, 344.191035568615, 346.940775136418, 343.249032669329, 345.0018887045, 346.286297645874, 347.592941586034, 342.130203196913, 343.0463673898, 341.688743755517, 346.684275808277, 344.809505721012, 340.337944034303, 344.392436843797, 342.665637368373, 343.395530264117, 342.678507341794, 345.85849230783, 346.975508259525, 342.417531171821, 342.637400010342, 346.616282690318, 345.010004822032, 343.550978507856, 343.90874280068, 344.457365188827, 347.270683599797, 341.986411777688, 340.56659601074, 348.740674546297, 344.611198096433, 342.778335380254, 349.136481348121, 336.518221224571, 341.047074233226, 341.232082528148, 344.654760026604, 347.257864609378, 344.803967703209, 340.217242502116, 344.452918603893, 341.706559257178, 343.072539088099, 341.013468152559, 345.541045438691, 343.91552887907, 341.948807969565, 342.310944488916, 340.188939992848, 343.604254054363, 346.146160007066, 345.38482359774, 346.819628214324, 343.064379566939, 340.424996653774, 349.09061060226, 338.201764013412, 345.606643397059, 340.626415210005, 346.743069325632, 348.033398558799, 346.700597620779, 344.605872202636, 342.089793289011, 344.675265879267, 343.247899479947, 342.592958408167, 343.266822030326, 342.49364955158, 346.184514320297, 343.561424520169, 348.401945161553, 339.680798515956, 341.176943229042, 340.54083574661, 347.339801417359, 339.008405801087, 345.029267161014, 343.15611416362, 346.677371794796, 346.027359108326, 344.418028189642, 346.194387429188, 340.078979838958, 338.43802088802, 343.494115358966, 344.832051427624, 344.179436668288, 345.654635407907, 342.41448916909, 346.687409786789, 343.161817284212, 346.054054969574, 339.687045646067, 346.323893634286, 343.397283172393, 344.866938214816, 344.511937421729, 342.757902233813, 344.135357189276, 343.922619961417, 343.371826253152, 341.114851116441, 339.11598182652, 350.519809744422, 343.837877925715, 342.224799996025, 342.628445338915, 342.877017013733, 336.198995965179, 336.945743272522, 344.194748738625, 348.179907211003, 343.698634186969, 341.953372901776, 352.670282117267, 346.718124723265, 347.983920409715, 341.954167969094, 341.048448974283, 343.976650792016, 342.983609687049, 345.511766978889, 342.359597469957, 344.700853752885, 342.661193963059, 344.608612270631, 346.963029430591, 344.38852456424, 349.206892714014, 343.590451714336, 344.396759849685, 345.277629512741, 343.373809128061, 342.804510776567, 341.901313477694, 345.039002949541, 344.106999071966, 341.478818322745, 344.346000684442, 344.063714568864, 346.865766841494, 346.562740897391, 343.800645467001, 347.229895395466, 345.269629864367, 346.693317183898, 339.787616831345, 344.1763090097, 345.074142157769, 343.236330538522, 341.197757725739, 344.092611865845, 343.07292725362, 344.82341629192, 341.0315423299, 346.447456744642, 340.251679346231, 346.253643796173, 348.751128140856, 347.652958483534, 347.349487615037, 347.138619531236, 348.531001011244, 340.433909012941, 341.415486497458, 340.461959245709, 348.121286389561, 340.98782328854, 342.973639977894, 345.848633032767, 344.718818402286, 344.424407156158, 345.886559515284, 345.134101992494, 341.368825139412, 338.540927948513, 351.853188615484, 346.302439136609, 345.618736508542, 340.978480282546, 342.035008779313, 346.167699779129, 345.905016405526, 348.860520723444, 348.036394245635, 346.270852659586, 340.331884619805, 344.691323431612, 346.370926864277, 342.489864746675, 342.98463836832, 344.923146497017, 344.546914114871, 344.659433613986, 345.655586003627, 344.022958247712, 342.133862988298, 344.729169426826, 339.352686763013, 347.415296881209, 345.216923191671, 345.753288091181, 343.79887009391, 341.860570704921, 348.098884794655, 340.539665470801, 343.452912078132, 343.399126071548, 346.626228093705, 341.664981900332, 340.49727825427, 340.276518435337, 341.475614722489, 347.381758191128, 348.611913648712, 349.505998781448, 343.36380258771, 344.379746959201, 340.744421396499, 346.873895982256, 343.823593415586, 344.210329020232, 348.516714502961, 341.000444989786, 348.092920088426, 344.071583966861, 341.96757302652, 344.285605590898, 342.698810289811, 349.845025923473, 348.156599956923, 339.672612922713, 338.496310480436, 347.029590062811, 343.792151885995, 348.85530373076, 345.383918336936, 344.00960978372, 342.848645075778, 342.090154400887, 349.497328640482, 344.569027992469, 343.657215579012, 339.902534958017, 347.862597104694, 344.487879346663, 345.662070905763, 352.308542113522, 344.754839779269, 347.171173319316, 340.534977380288, 345.57619068577, 341.01899726725, 338.613323073823, 347.347963011006, 343.149883866691, 347.055624997989, 345.053295671375, 344.97762061394, 346.13197861179, 347.49488423458, 342.627840046512, 344.277570054091, 343.590903032683, 341.953658854493, 342.501708457798, 345.614139113574, 345.307161158893, 341.376316236178, 341.281822050937, 335.117524258971, 341.288636998916, 342.20293606868, 345.139242617451, 339.332834261169, 346.164465369076, 345.611251972132, 342.639322111046, 342.517806099734, 342.891452021561, 342.095956215841, 343.867497842968, 347.804636908191, 345.20036384215, 345.998136182776, 345.54211209235, 340.652554554418, 344.015617895668, 343.095389875749, 342.112480831856, 340.024362909224, 337.41343744162, 341.007453665582, 340.468105336388, 345.297769384836, 339.126547593173, 341.402324478081, 347.777830224515, 349.773692698277, 340.514969880336, 344.604940161483, 337.480166179552, 343.910802717104, 344.219186545035, 341.098780928925, 345.131317331248, 338.122970087471, 349.80807585593, 341.281708019867, 345.774210804012, 346.860978718278, 340.172315047049, 340.48564437007, 345.218693958373, 339.789462738748, 337.975297115717, 344.302596766628, 341.119064698744, 343.342989623781, 344.03186919805, 345.655820795236, 341.721526124583, 346.706056714045, 343.999888479801, 342.293508106774, 349.869999793539, 346.082075092026, 342.675725338659, 346.49757856414, 342.390708731578, 347.331763742215, 346.77136558359, 342.212202232254, 344.744932867299, 351.436767798604, 342.068168307704, 344.614909325489, 348.106708148392, 340.879647602186, 339.638117185303, 345.802275859814, 341.710382222152, 339.53620278552, 339.963557799546, 341.167885436983, 345.060038730524, 343.246549372684, 345.54770792993, 339.904004758446, 346.359814684852, 344.668875301451, 342.835499170122, 343.982313764889, 343.490469865546, 343.542742626764, 342.129505198122, 346.354433961066, 336.624977321893, 342.448941952276, 345.290095324031, 342.462621120554, 349.969057818656, 347.157523504821, 345.752588341049, 348.642145549032, 347.663677095359, 343.199176014971, 343.368163189684, 346.788906707553, 345.289329908973, 340.470363065789, 343.302919464815, 340.573920673312, 348.02766793416, 347.205735662529, 343.259170674625, 343.632215257968, 344.46824045989, 339.403237814378, 341.452619872306, 345.241784293347, 341.396635214184, 341.879403699079, 348.014355205922, 343.739355406001, 348.293785420986, 345.605110152403, 345.918087751472, 344.966887580243, 343.90028587561, 338.461040347878, 352.099254026184, 346.755196358663, 346.628173944557, 343.865975096382, 343.829366235307, 350.176201121579, 342.405843993584, 343.504432464764, 342.384300929007, 348.146494143047, 342.681435449916, 343.559557579205, 344.620320726668, 350.122160553606, 340.192252652575, 344.307413946945, 338.170161729176, 339.904499775104, 340.295550908181, 340.694376236164, 341.266665183578, 340.08413018314, 333.433795623856, 344.790694159235, 341.481626649996, 343.715930150094, 345.031875082349, 342.535054473867, 347.351287688913, 343.588917558228, 346.49776435281, 341.610973559045, 340.793745266343, 349.78413641129, 343.92671017984, 338.806814037764, 347.970766935568, 343.687190491122, 342.82983191062, 348.224473842444, 339.263349545854, 344.104122654611, 340.979346905621, 345.566518244577, 340.452013890477, 345.048582193217, 347.081224883594, 342.15749891126, 345.327725427566, 342.483925175629, 345.683040972551, 345.375152775428, 344.632129918253, 341.37927146342, 343.887166527799, 348.127423277479, 344.547257046726, 345.062466838033, 346.657820872301, 339.051449449069, 342.086358855518, 339.874344288553, 349.675971180728, 349.766071122933, 345.490831784606, 337.96067542891, 345.935256677529, 345.392299859984, 342.351222161151, 346.650214204145, 344.120368745045, 344.734494567156, 341.642322471476, 346.865682274043, 341.380828823923, 337.979449169035, 346.670283624642, 342.146042840752, 340.840007928559, 344.332037919745, 342.591074883367, 344.17322853212, 346.019172001238, 343.096934084182, 345.843349690589, 344.132057869337, 342.382433529628, 344.274170738867, 343.683620918505, 338.770622018247, 342.041584904311, 336.224664592262, 345.399895595295, 351.162627000044, 343.223728054176, 342.014724496107, 344.289006725741, 342.564929645718, 345.001167216207, 345.35821641576, 343.408456195236, 342.146348039997, 350.363577004062, 345.816435388864, 345.360493256348, 343.680879588294, 342.045863536211, 344.757354994064, 344.691971187251, 352.725087156396, 342.866809235366, 345.558990119077, 345.519692564967, 340.74820875368, 349.011847429981, 344.893583515116, 342.794655775804, 344.696343727813, 337.726017854054, 345.943613326214, 345.625213261985, 344.741443352364, 346.854435899173, 341.484403868343, 342.297869002921, 349.252858052247, 345.460122532624, 343.575382532958, 342.85891243728, 349.997129101245, 344.208469801698, 345.611095795709, 341.580547115405, 344.803400628717, 339.829305705432, 344.032461683523, 342.989543107333, 339.826657467736, 343.473400071663, 344.48227098476, 345.792386227139, 343.553416014711, 345.121146140908, 343.558602130874, 345.203175160071, 345.10290202093, 345.86549792376, 342.253229815733, 345.870761811379, 347.725085637088, 340.287416301615, 341.716927157335, 339.460287542262, 342.397578995532, 344.428836086498, 336.659564974078, 344.860346833578, 340.50618809977, 341.755197692289, 346.956916551704, 344.222463498312, 342.945369800859, 345.566888618949, 345.288776935709, 344.36973528116, 342.13581891653, 345.89043721776, 346.127178824103, 336.620414578592, 347.202244199678, 337.718092668589, 346.954983672005, 347.697743162153, 342.520188449467, 346.219115878646, 344.513598350985, 344.146013214915, 347.957555176293, 347.66072301109, 343.658202417824, 340.914198492629, 347.701457840662, 350.893467549275, 338.95014725652, 340.476543324373, 349.691410758122, 347.959427843928, 341.325528204342, 343.315236990444, 344.174188600673, 346.962158945965, 348.565295083206, 344.054884050587, 349.131984351578, 341.153906864266, 346.734419300645, 345.777138873544, 340.839846127713, 347.26444417899, 348.465841942755, 340.952263111174, 344.216466823761, 346.663263460713, 344.140042937032, 344.901415038942, 344.860144580202, 341.467939039259, 344.881419539505, 345.037910775938, 343.107140613831, 346.063596978825, 347.443603199535, 346.769674077732, 345.952681668943, 336.069123559077, 341.197467583449, 343.282746585856, 345.912652338232, 342.954110699925, 345.833946061256, 345.673439291335, 344.667266729967, 344.833429200805, 348.414169128019, 344.893625477055, 337.576808418033, 345.398492769497, 350.504137881124, 346.976209599587, 343.274565508148, 345.995217832004, 341.181600441858, 347.000067984941, 343.763373884207, 339.824004701232, 345.899516380239, 340.651744152589, 345.581409339888, 342.36499645101, 341.081590580645, 350.109187943209, 349.009551691349, 340.826462567257, 337.579224150834, 345.282473618546, 342.54450251874, 343.568459679389, 342.742672011101, 341.960771865984, 345.127832209206, 345.618912370159, 340.740327273544, 344.702583169251, 338.659161572341, 343.439903709627, 343.770128483649, 341.187629926384, 341.062039246426, 345.626176236871, 342.223052163655, 344.068118690545, 337.736461605291, 343.304222020986, 341.533967069208, 352.456440802579, 347.846215604884, 345.814179180203, 335.885386139935, 343.090686687531, 340.890957746208, 347.414006180853, 345.092656408574, 342.233552975146, 344.585556714892, 343.318632956502, 347.190227252239, 342.531814296539, 343.843518247376, 348.103316460073, 340.168170294442, 339.930621891632, 342.379108772611, 343.103722142552, 339.613113818742, 338.688672157969, 341.487040651944, 339.699816038561, 345.398442057851, 348.842011369327, 346.052865908456, 343.005940264639, 346.79558868836, 346.463171040222, 342.636722542954, 341.993807659219, 345.985497124957, 341.655429684462, 340.792336569814, 349.270516740373, 348.563073563255, 342.022900963544, 341.035436727996, 341.092919260575, 345.693545669331, 344.921857428328, 342.046222591061, 346.191908722297, 345.625506626724, 342.011897837831, 342.61665922624, 345.287848797268, 346.018985944213, 339.879970194495, 339.424583559209, 347.699543526373, 342.412942875489, 346.475186178815, 342.823102082029, 343.051615049372, 345.231971719082, 344.502451279496, 338.990714028238, 345.406097498741, 339.809635913502, 340.596484542142, 343.334495271979, 339.313011652465, 346.242247214754, 349.162914978141, 348.897241141141, 347.416680459597, 348.655444510981, 345.300751411907, 342.056956197949, 345.528254292953, 342.81932909928, 344.389159451448, 347.96953045366, 345.810647783443, 339.210892529111, 343.277676094168, 339.58722169316, 337.480380676934, 344.414985041919, 344.591551699648, 346.096625288148, 343.395329503047, 339.774459052176, 339.022458413066, 344.50769825823, 342.837235964092, 343.622140822989, 343.965617171555, 338.999901747871, 344.696002696077, 340.75077608758, 340.805491286311, 348.091013016821, 347.105943150716, 344.580634201599, 345.584159563539, 344.97418445071, 346.335170832588, 344.773431144556, 345.35600461614, 348.22757180026, 346.713349223441, 347.858365726575, 343.802791318871, 345.405072017466, 346.675043166756, 345.682325307324, 350.173866241606, 341.352241087322, 341.458676218731, 346.073846915505, 344.244498069104, 341.855843192593, 338.840041822766, 337.931675244616, 340.269398902421, 341.781227983097, 341.021898722076, 343.730381626554, 338.661631800668, 345.676691707348, 340.078915877036, 338.32507312825, 346.414306293989, 338.940055393564, 350.485156841367, 340.952044061531, 343.57390596606, 345.144225248683, 344.662343366981, 346.836220944391, 344.163442763247, 341.093549929606, 344.820764672369, 344.346849116852, 346.306806374322, 346.909261225995, 349.325348397084, 343.932004945122, 348.39503320262, 346.157652116578, 341.851223842424, 341.296620715395, 347.804929435878, 346.818500372444, 345.557255965115, 340.632152315054, 341.863313877325, 338.327991040881, 347.800961683511, 340.180557694777, 344.358105677801, 344.207673963475, 345.37890941245, 348.951759125209, 343.709140604184, 347.234800405139, 346.479185957324, 343.777247092824, 344.924740631393, 340.128913598572, 345.487480514461, 342.010839951084, 346.269265826585, 344.505834034949, 348.586394601386, 340.525019293017, 345.54988797138, 345.299367657952, 345.865739759174, 340.873878775615, 343.795307391363, 343.196245010395, 339.947028705884, 344.547821481107, 346.038010418153, 344.894591990472, 347.998161612574, 340.949398746136, 344.945600229414, 348.681166900217, 343.464358826302, 340.478278876764, 341.578522799264, 343.799140678718, 343.655760254503, 346.4856046193, 338.790951868988, 345.156641268226, 345.155713351624, 338.20740833154, 342.111459889133, 341.266812819174, 344.0548064236, 341.708060107864, 341.573016261841, 346.32460088181, 344.68425343232, 342.893548999165, 341.407840686125, 343.28531108338, 343.472671148289, 347.177747114916, 343.714548412863, 344.209647228128, 343.47070137106, 346.752137985843, 347.716365729574, 341.655036499308, 340.751379360714, 339.69942040239, 348.061873096245, 342.750365077697, 342.317434757671, 338.3146983168, 342.123229160404, 345.032504516721, 343.670744155751, 342.299351621277, 344.03342340032, 342.795887444297, 343.410039997438, 346.228224201523, 339.170468322628, 345.70764157659, 349.168431159462, 345.839155382039, 344.402250442754, 347.303040774285, 346.862695753667, 343.7658416829, 341.639126107319, 346.029975590909, 345.830531098181, 346.14920253094, 345.581790862243, 346.36263690457, 341.910097041897, 344.974614644623, 342.053741944424, 343.069410394373, 342.400267999934, 346.292198999456, 343.81213179028, 346.729876158935, 347.659117001991, 339.229571056971, 343.612923943708, 340.108377924132, 344.684449616312, 342.031769018174, 343.412648455381, 344.377355907286, 348.136981411355, 347.480222641785, 345.114731153234, 339.452263586292, 340.214466036781, 343.153674348436, 343.31462482845, 345.224880010342, 341.517130098761, 346.160628897242, 343.681998029278, 346.866343679379, 342.499512210563, 346.656523550047, 345.070023090476, 349.408281752883, 343.644717646185, 341.386120450653, 345.817948997994, 343.45221391373, 345.202130038784, 342.997255590947, 338.363501309666, 343.719710934999, 347.227993623708, 341.468573793137, 345.424433684853, 343.36987695546, 343.631419478441, 347.019179203196, 342.606898434217, 348.550201194674, 338.750187681705, 344.269801685467, 344.263616057107, 341.159006446225, 350.038173585858, 345.943550654535, 341.759674488859, 344.082197395297, 340.285628340909, 346.467374749341, 343.088857887443, 342.062629028838, 342.879747150553, 344.880988277843, 346.310679824402, 340.929061107038, 346.760933439846, 345.191896508321, 341.037922985767, 339.049581521794, 348.257945770151, 349.32296530723, 346.906452400864, 342.309995347555, 343.858299448174, 345.012908109366, 339.864424592434, 344.532537809402, 342.017247158385, 342.562315121852, 345.559466852679, 339.542593346018, 342.435859483453, 344.784416092335, 345.038326118013, 344.229148319715, 344.738674171763, 342.449919499805, 344.553712826564, 351.128979898236, 342.44292732501, 344.397343989277, 343.535314273241, 344.493597453316, 347.306950062952, 342.921806709443, 335.181027591695, 341.184777188603, 345.477864510241, 340.505623944494, 342.446188336854, 342.919931630345, 345.523728414936, 343.654027875721, 341.140578485496, 346.869366265745, 343.427365702132, 342.814803457618, 342.443393595049, 345.402959415061, 340.279156502753, 342.342213885429, 341.472447855451, 343.054496530877, 343.816081289048, 340.521318363436, 344.31417817145, 344.305617181448, 341.471222550122, 333.965995046973, 344.31082297988, 343.555368390748, 345.273298082229, 346.703459121753, 343.277812417989, 342.03318923714, 341.377325284891, 342.655584437411, 343.921852980648, 344.548175787116, 344.104139001076, 340.52003770847, 346.194635668913, 344.101216029085, 344.798281602526, 345.042507621012, 345.459113071817, 346.87484153111, 345.688016979173, 344.492338257729, 344.570456214741, 341.671882846969, 341.658745722262, 339.649028277756, 347.30643441508, 342.697386893991, 343.308629455452, 347.000403320392, 344.166605070311, 343.541934666752, 346.073372765236, 349.356733183607, 346.032351268063, 346.146865302059, 342.433619365786, 349.415622630581, 345.409997206265, 340.657663245947, 343.566402933272, 347.368720464134, 344.83126570396, 342.581571101308, 344.935210614533, 334.506829531048, 345.137471344464, 343.335975155863, 344.240040419646, 340.697626227557, 345.690071018387, 344.481162677128, 344.194382163106, 338.6250547732, 340.964143749898, 337.490117294749, 338.176203937092, 348.9671081698, 346.987768612523, 345.145423464939, 341.258244008728, 344.710497971948, 346.782303634368, 345.073574551251, 340.015687209263, 350.550022080059, 343.562220753794, 347.357937545506, 350.048435897351, 342.58514589613, 341.158399369968, 345.444195057926, 344.43007441379, 342.802759762539, 347.235916651707, 341.664833272323, 344.71794622062, 347.791092416276, 342.279629368579, 346.244014500704, 344.484749364222, 346.579645454455, 344.723172946168, 341.957560475429, 339.15353096898, 341.640201250393, 348.531401405881, 342.991440816673, 339.982643453277, 346.426174541238, 349.458827868936, 345.72799806365, 342.556650444642, 345.924119363022, 341.337700483774, 348.167267956348, 340.93457623552, 344.611110302832, 343.32027277845, 345.817407391445, 347.98361802105, 344.738111909495, 337.659886273758, 344.228459251198, 346.260862771586, 346.137092214641, 346.904488321978, 338.197367081566, 350.21927775233, 340.916547968949, 347.123530658027, 339.495414584424, 344.619557805702, 341.213149661636, 341.791876157332, 342.191551309857, 340.6654878139, 339.365547702805, 344.19385778048, 342.927666357852, 337.076875719807, 343.574990160046, 342.561073526598, 340.810109400316, 347.112533688176, 345.563572600518, 340.362915662145, 341.252498154227, 347.79821066585, 344.283324077594, 341.193657649133, 343.557385521344, 344.741707665468, 344.177076056327, 344.638895107751, 349.564888612733, 343.795733048856, 340.094772376526, 348.227075885405, 347.103401256331, 343.261045089243, 342.774267927761, 344.065132693351, 343.685931429737, 346.157698856996, 345.294227801393, 344.281109117196, 344.093592620554, 341.885356060016, 345.525118565142, 345.558722774867, 339.884820376142, 338.016217247569, 340.950838137831, 348.414012835046, 348.347956959676, 341.702702800565, 346.364560944025, 347.116793244742, 345.853711449084, 342.589678534266, 342.470442976004, 343.482057934462, 348.391088978602, 346.023790330002, 338.943891023088, 342.241664787826, 345.649620588208, 340.068346095074, 339.97966499436, 345.551967377916, 337.744897336505, 343.999294945891, 347.316379614933, 346.023740035485, 348.172346660021, 341.758267764486, 345.366832804982, 337.679352858283, 347.26869813955, 338.795098489897, 340.891064231613, 344.317153868957, 342.945560974881, 348.769437701714, 343.177913523066, 343.326603261762, 344.63680158632, 349.368253321921, 343.815434995222, 344.481205155783, 346.020575109026, 341.919051582851, 341.396113400669, 343.926496828683, 342.618048612735, 347.627532725494, 345.348867828784, 344.325657032261, 339.882777133558, 340.452878596573, 343.793594211566, 344.256517006242, 340.428329462503, 345.640869452714, 340.335835434375, 347.074775149593, 345.201224152556, 344.971555312669, 340.191696751082, 340.49908819247, 341.327311281057, 343.831840477675, 343.942058264172, 342.146723632304, 347.819161514739, 345.768707801541, 346.721313171604, 343.356653290376, 342.536852122102, 346.070497481173, 342.061724095155, 341.372071027432, 341.083419802318, 342.372699740449, 344.256726996437, 338.294977008987, 347.175408562302, 343.936116493749, 343.319816316959, 348.770055675891, 348.335574015764, 345.589021359152, 346.89338204977, 339.764215216687, 346.060188375041, 345.27026633158, 340.621254290772, 344.624567636308, 344.954522061388, 341.278201715473, 338.385056868138, 340.179610701885, 342.746115904603, 339.988395925971, 346.512029481418, 338.217629968932, 341.140838144904, 339.345818097147, 339.466984635407, 343.590948761411, 342.515543591782, 348.944961250241, 339.983937419963, 344.75104712012, 343.735660013603, 344.906404474656, 347.180214031708, 342.170255735474, 345.34965950243, 345.599011688477, 340.510584416419, 342.311633083863, 347.661899381394, 350.523541222426, 344.497873154142, 344.666181768948, 343.79954136595, 339.082376292417, 340.971678795459, 350.057912148678, 346.792942420331, 344.594163005163, 340.841336576423, 349.520971825893, 346.253329686817, 338.454111164399, 348.832097106331, 345.922061544097, 347.297310491981, 348.945813781375, 345.213207314117, 341.260311755536, 344.646902955451, 345.24805810627, 344.964211617495, 343.570801573489, 346.95796238765, 345.632247345497, 346.195396414999, 344.283730364806, 348.305498355075, 345.233533653733, 342.383364814087, 343.968867634302, 342.217124663912, 343.117207418827, 344.327257200076, 346.678263037907, 347.644299012247, 334.157513737433, 342.662994346444, 346.526843330268, 345.074667052697, 348.607755686074, 350.567358495154, 341.858109696569, 348.856178561924, 340.930909858965, 348.534564081775, 343.210331562384, 342.713520297429, 344.950929973202, 341.298048501751, 340.158694851742, 344.319344343458, 342.81544946823, 345.352831492234, 343.522052782223, 342.964901926922, 340.108391040885, 342.344102691185, 347.368345493653, 346.331193831763, 344.36887194, 348.770965407474, 349.611757707675, 345.092989015011, 343.912062185407, 346.187634123933, 339.956107683081, 344.950516975172, 343.929977482849, 344.424356676081, 340.542273614373, 346.282381143482, 341.921485810811, 343.778255425042, 341.242523419438, 342.309512145639, 344.388385359095, 343.485578562928, 344.587660070283, 346.122957736994, 344.194624693099, 342.338806958813, 340.686903659107, 338.063507755172, 342.90004894998, 344.590333514773, 340.652425435248, 346.122042268632, 345.080973936774, 346.958526933805, 348.962984907507, 343.245601743845, 339.656050440038, 348.092481779454, 341.569141026518, 345.720568394324, 348.228443151614, 345.100464382658, 346.296065559769, 350.754289976124, 345.5926318098, 343.818534866275, 347.234296822736, 340.799158563505, 340.675141203292, 347.251939858984, 340.187248465195, 342.932246933758, 343.676192646329, 349.956296354465, 345.505846911888, 341.761187758725, 341.822693413115, 346.593694852414, 343.353207539629, 342.725167849825, 351.269844092426, 338.887385800887, 342.041549086504, 347.00427351123, 345.702606388964, 338.465312578181, 343.603644839688, 344.975713177937, 341.24619287699, 344.232080079041, 339.679142766966, 346.038465312459, 350.370208958303, 341.297985636994, 344.216660488788, 346.220148685807, 344.555449869566, 347.006751019516, 343.640045938625, 343.438506783705, 347.305412100596, 344.327279985116, 344.741986606196, 341.790848973649, 346.016835366004, 343.790757114229, 344.251370490119, 344.190341680837, 342.481376211822, 351.471850375767, 345.542015585342, 346.405421772237, 347.878362307814, 342.608648298283, 342.032060055611, 342.933737645188, 339.21304385588, 349.267025157, 340.289512365616, 340.590171938874, 347.711615205605, 348.161498752288, 347.792281712518, 341.504785023482, 341.724244252105, 343.593740064784, 346.729684674833, 340.794645696159, 345.503253073412, 347.011743286701, 345.587214967414, 339.368344636465, 340.151442022385, 348.965314023774, 336.432370112512, 345.181170909986, 349.182573910911, 346.418993138148, 341.038055826832, 341.883056283711, 342.722458428544, 348.494313012326, 347.633444292151, 342.767446262735, 346.709247573501, 339.103995189432, 347.027196652931, 349.068248062367, 343.665871106143, 351.16652686903, 343.803347450517, 343.817385514801, 349.530536805517, 344.433546473691, 339.549295915399, 337.415680773015, 343.615507518297, 348.393516986498, 341.666406919433, 344.219783296036, 341.118049786242, 342.262197550156, 343.314282101428, 341.277854887325, 342.396110680019, 342.799644044968, 342.653100542389, 347.665998680962, 346.634723559054, 339.916362288393, 342.011783485944, 341.551483333546, 345.218232306551, 343.745761222759, 341.896168082999, 344.837704500228, 344.657674966331, 351.228067847858, 347.984744440531, 340.657232891724, 346.515943945377, 342.96072089094, 343.674191694996, 343.146294601862, 346.147300695686, 347.566991631015, 342.512986677131, 339.959332400817, 337.68748965322, 346.420496616684, 348.365559023137, 346.375948892856, 347.842070721808, 346.307336196417, 343.378351054398, 346.133660468039, 342.769722515923, 344.053106309727, 343.787092083686, 346.896496065322, 342.809420109141, 345.69989888141, 344.567064866216, 346.418407568389, 343.057404386783, 345.372780151119, 344.603545515127, 338.684114083598, 348.155461482868, 339.569220322659, 345.416131046936, 343.963750331348, 346.894446023446, 344.143710294616, 344.418831213193, 338.81532075333, 347.92399684564, 341.895557843979, 341.659402503235, 344.209989186919, 340.223533671555, 345.556595211657, 345.231982630712, 344.353530036614, 347.043593243714, 341.418685341581, 348.103920145675, 342.547292401769, 344.392711734978, 346.676605133368, 342.127349172603, 345.91137094004, 349.076131885681, 345.349459563314, 344.627844628088, 344.612162912311, 345.478647477695, 344.350753256107, 342.272330626102],[521.662071496224, 537.686282194928, 529.748417754663, 522.405376413759, 509.888769441656, 498.485348411806, 510.95879261861, 496.868832503441, 535.799508884383, 499.274048293667, 520.092542869737, 507.436314873592, 544.418795330557, 507.325766804302, 535.851521223482, 544.99868201105, 546.028835623311, 541.967932882714, 554.616080059468, 523.518452345057, 526.409213107319, 528.54973701304, 517.535995495599, 504.131321871242, 535.012669833088, 498.969880369476, 534.084984523606, 528.813154364398, 499.643944434261, 508.207263156636, 522.534022536529, 508.340502076242, 532.020008422271, 514.243833925578, 531.334044169035, 510.369829716255, 524.829267740057, 502.028051896311, 511.361060957309, 519.936390380156, 497.087951770273, 492.57562252362, 525.769381279928, 505.258650505294, 517.932738021665, 498.353286639402, 551.869124485468, 504.471083741357, 497.18553884095, 509.234654732193, 506.940113598134, 579.446803102968, 517.698210038809, 521.652715390453, 536.719833144953, 529.189706215919, 514.303692515638, 524.811277245567, 525.860645757328, 536.133262352401, 527.877959562485, 518.175905106825, 517.707929917217, 523.984668032251, 530.307427229115, 472.308550017104, 540.061520555011, 565.956078361971, 517.759499657848, 475.465347042603, 559.092994675754, 525.443635274692, 529.712231857222, 525.018999546944, 501.941394069203, 559.694420694679, 505.759033533121, 521.845227514624, 557.141447123466, 508.220481270648, 531.118545184138, 512.559916770947, 554.517731271453, 528.75837141584, 527.903611616078, 513.389317175318, 505.212140501196, 519.480686691879, 525.425671477528, 530.427933107209, 512.113169353695, 507.08720637709, 521.884241354301, 526.302010140449, 509.523840558757, 525.423935649573, 500.186865833754, 517.009194432737, 496.889425770164, 530.156807213403, 526.315283056189, 541.361245686628, 516.415565269034, 503.644661562331, 508.144157022835, 533.198714443336, 538.002006583235, 557.394246588169, 521.766347938798, 510.945949636963, 546.29624434548, 516.204001810025, 524.381031136845, 535.912425684401, 518.004122244404, 519.396381414741, 518.991301763037, 528.336996128445, 528.007878219291, 543.225565406532, 529.849314725118, 512.213446827442, 512.689292473849, 535.434177942318, 542.696517742919, 531.275417911649, 526.497729227752, 553.163960523767, 506.83455627342, 506.429782406423, 532.289961055838, 519.852474038141, 551.743690675464, 531.690940927992, 513.926895669063, 516.660928627173, 537.051783509792, 546.857169630459, 510.045688669482, 532.895501330663, 516.778544928979, 520.758969575906, 517.045632289383, 527.630490293756, 495.051440861907, 535.237330174434, 512.944055298535, 511.718162823351, 515.044903151952, 502.90443438551, 535.71958937897, 520.665017420027, 545.272719494963, 547.722735007627, 559.279849980657, 529.597065587269, 516.568149714877, 505.1811308293, 526.069381716209, 541.140120537307, 536.727258058598, 504.548131744386, 525.118464312026, 522.378564235391, 494.851815125248, 493.976625057344, 495.199751787748, 513.010906885108, 495.839136297156, 514.872561307167, 527.815686438541, 536.018919614769, 526.164574468433, 496.025067792661, 529.07874461415, 521.369230089899, 513.512096419869, 508.940606983172, 519.250232377296, 537.311739203602, 522.684887030916, 550.186712999644, 555.421068125215, 522.868305359673, 526.475941765294, 510.104957471807, 505.84198097773, 505.080080747687, 520.576592976659, 500.496106149468, 515.563696298511, 523.655412943787, 530.715244955131, 504.573257879555, 504.762104950103, 522.567762526946, 526.660427135033, 542.660500143533, 511.254869366462, 531.802915036034, 534.321573403079, 528.123633039379, 513.97578058357, 541.724246480147, 538.481129101735, 527.075359779366, 527.509211923752, 529.719901561515, 519.970624443064, 510.180784160572, 525.052119911319, 507.962135118635, 513.418266976741, 504.05945752411, 513.581559154804, 531.943914567173, 541.759168847918, 513.771626917864, 550.792512159613, 493.231795771431, 504.600544119128, 501.130971537482, 506.625932184083, 535.315527548938, 534.729756687384, 528.940912745862, 517.283978777948, 511.311722007534, 510.720130100615, 517.967730669038, 528.648289583945, 516.164859046095, 508.684633374972, 512.467456054409, 522.931309505268, 507.204644531817, 513.936580670908, 499.705396042726, 522.835486392391, 502.244415617097, 521.565112560732, 504.963249363694, 554.674062063558, 528.576275692417, 512.375029883523, 509.281377587207, 531.744761813234, 514.069624949516, 512.813712656467, 510.397505113849, 506.066556732673, 496.48485031022, 529.572611880219, 513.742938201578, 517.792480389407, 516.703393624304, 497.751778862768, 520.170970677718, 504.922395056929, 496.562763933131, 502.609482131561, 525.296528049565, 506.385395077633, 539.10569050225, 531.616563433869, 504.881430364012, 518.604558538351, 515.540622044272, 552.320442572825, 481.571829859655, 549.299666733235, 537.774684844881, 508.053162975133, 553.424333362003, 536.822393127878, 511.565993983003, 547.105106538692, 506.063860150532, 514.520936258124, 495.618883973449, 532.598161400538, 524.665318452111, 489.103523335762, 539.266638138206, 538.980208102202, 522.261150935968, 548.753802268873, 537.389095956003, 519.863842246767, 529.494746621533, 525.546909830053, 518.294398014143, 549.654360019839, 524.989643712939, 532.209523812598, 506.94719485571, 551.198895404591, 538.947540086799, 545.729411673265, 508.696211062946, 554.054703789728, 575.168427771437, 521.927958210436, 481.018374511573, 521.416578228583, 511.715300027752, 533.766341419092, 531.848625589898, 534.783266455431, 524.734184789463, 480.603527897194, 512.218185243229, 535.718526084374, 499.216681283743, 528.408444084478, 512.083225522175, 513.798555248835, 532.049408601446, 518.761709568347, 531.395420304363, 533.359022696842, 527.146415972533, 524.755649949667, 523.367986049528, 535.87968754702, 512.314843748454, 527.986452789039, 538.015381883403, 533.002415617089, 482.270174086369, 489.822972289789, 512.575919075894, 513.940278547391, 519.126955424555, 518.036877902546, 504.241841092271, 502.59050084241, 513.255210558389, 528.369110433981, 483.355319438764, 519.184721574897, 534.256305228569, 530.50500002592, 521.354377679839, 545.957236734946, 520.740448467157, 542.116676589473, 548.28316926148, 515.972160565976, 515.091160934976, 530.260658437066, 535.994754800411, 529.921775235973, 530.539899816386, 515.357030235628, 527.115987351303, 505.735981715322, 525.552249910702, 515.123062798156, 510.307593206174, 516.149097754805, 524.863965586149, 502.819067555467, 535.958220331021, 526.496277199046, 515.314737668201, 519.299476905485, 506.028565490031, 513.174449285193, 520.510513198252, 503.203305542883, 524.45487344964, 503.293787610959, 530.151796499944, 535.762273816701, 517.063181572846, 533.151946306493, 528.089794681058, 526.390420774036, 532.121943953182, 518.601512727725, 522.710578764732, 548.100588245709, 500.095585221886, 524.774219901467, 521.821939280082, 502.404390502266, 493.278055323558, 495.480183958356, 524.219547834607, 513.493128806443, 586.699039051452, 561.872725893553, 518.283067859274, 536.781054636009, 533.81150221208, 497.74861690399, 543.43522041644, 502.999381586982, 523.001008272777, 521.532904000452, 531.425589517231, 527.240995645183, 570.766171096812, 512.131485506865, 497.674183255145, 520.178134368595, 519.194400623287, 503.835363836173, 529.310309488953, 520.426570511112, 505.339597138744, 515.454034720653, 526.968162165352, 550.108520455047, 566.408111387673, 519.759670804433, 520.251063265205, 544.980700926629, 527.122226569743, 504.479695640709, 531.92271536207, 500.688036347357, 520.569679485437, 514.608461671472, 521.280443154675, 515.901774890302, 481.499365265791, 558.008157152001, 503.01809654651, 570.863294985929, 532.742059476972, 532.44916074599, 513.934568234918, 494.897971183873, 508.756206398234, 519.144866961105, 495.88641587101, 542.82269638235, 556.069681199913, 517.664845790899, 512.962200555095, 538.394875735368, 511.278097489801, 508.20110744968, 517.953883554417, 524.043084671499, 510.974980322692, 519.128679903061, 550.811482760057, 549.904876595366, 555.579540023941, 540.548670026775, 546.037653897059, 520.456638548398, 542.134217666361, 528.990094216705, 524.084104054712, 494.975659418658, 504.591827184998, 528.893816759215, 515.554651792725, 488.636523612298, 531.817809650063, 497.339402048757, 535.116960169369, 523.449209527267, 507.823336205814, 528.949490482267, 543.674650321726, 483.562058409888, 524.030229605388, 527.301230983051, 503.183020317569, 531.955780242009, 534.409662027151, 494.519057313627, 525.715001185033, 546.988946840366, 512.011485033351, 526.831114013933, 543.15748214696, 540.612105482578, 499.849595615625, 538.67978522847, 547.35252792125, 527.174326398856, 519.124968965236, 520.732801348961, 518.459437447875, 566.898964887429, 515.211126466414, 577.670684111689, 529.558741225704, 509.010929902941, 504.171995681978, 529.02785301699, 529.924364152125, 518.107036156527, 525.865438444033, 500.846214035724, 517.41382397324, 550.611560295187, 525.398475564604, 547.627903533603, 495.642948587746, 514.703652127716, 526.696505738813, 502.453685026114, 524.924875317081, 522.700806229825, 516.454151567192, 533.623785556797, 551.047363661295, 530.450480194581, 485.387844002747, 512.78238489829, 502.461022185191, 549.488797745319, 520.425349638683, 510.273099947637, 490.945595678045, 523.883687613849, 516.895846028998, 511.257915474132, 534.784504826564, 549.363317223869, 521.118415845094, 502.305663626159, 497.77481138433, 492.774605285068, 519.844343894738, 530.173364335195, 527.085037598128, 529.945836296559, 505.254146689137, 532.58294212083, 521.56198352346, 517.47840615734, 535.252763805599, 518.732649265153, 552.371255958154, 523.056819952586, 501.885063969959, 528.85488057875, 537.106387443843, 506.967719605826, 547.567291883028, 514.485345496948, 538.960950308064, 535.256341185987, 542.266145799772, 530.059489229983, 520.362405078953, 514.566969263204, 530.193150078473, 512.139995100075, 528.40467502749, 522.491383860067, 551.486224168923, 541.251351734262, 495.683105154391, 527.168829293538, 542.767496626928, 540.206586770318, 502.134161412052, 559.303314169755, 530.839790872125, 499.934248014382, 521.811096351263, 520.837439061743, 536.872114321227, 547.866485948943, 533.920112877035, 526.425088571967, 515.313012294603, 546.682548291115, 514.231406540979, 535.050198842591, 508.442150513605, 507.380749096033, 476.792716487679, 498.047184011042, 519.745332235243, 544.449557923403, 536.790188530883, 538.740219950929, 521.729443102289, 518.755968381825, 509.708705190813, 515.413502004437, 536.235732143701, 499.988223510531, 537.97859710941, 525.772020092534, 521.715816277312, 507.014108643102, 501.607177803994, 512.611780592715, 548.685990725253, 541.553740163164, 532.740647702485, 528.413145010713, 503.679485390222, 531.891255987842, 495.049749529653, 536.512754397907, 556.255205682928, 542.862221580819, 504.492908021077, 510.882923057996, 534.103533623843, 531.13260265139, 540.913991114576, 518.103755200806, 508.590333357144, 534.298800978609, 525.902841129582, 524.350763006378, 546.901247514726, 481.825160859734, 519.480891767932, 513.243134581458, 530.70466304819, 510.4302924158, 556.031171443436, 497.479971507388, 550.024560838431, 531.674930877866, 503.405193668973, 530.399890926791, 545.282512385033, 493.187126899245, 532.089173544969, 510.819281480985, 547.84670292147, 546.225633165151, 525.686077160212, 520.54846845339, 504.313770920186, 539.71872962751, 521.234297891987, 546.65678096312, 512.706910979002, 506.693387679945, 531.887584445029, 521.510143042922, 524.461248064899, 516.393439364728, 521.371385229747, 525.182314372184, 546.501295499317, 502.413858107902, 531.051936978163, 545.085835328806, 529.718489982889, 536.361599350486, 520.731328115769, 539.501182345048, 523.266468353836, 527.830305283448, 544.445909691345, 506.193709610825, 517.328181936772, 520.53066300446, 505.320494771749, 517.251426985113, 503.541911514763, 546.046936526835, 504.364655340932, 544.880645978839, 496.932063239646, 543.879429122084, 542.283779864417, 525.833330911465, 510.720123754819, 550.382880642379, 500.076844832537, 531.718213287471, 530.835632086154, 531.247227855809, 533.681866937311, 541.068412626917, 526.246545804864, 521.328091755408, 540.702377120932, 499.104994857936, 542.470979260813, 499.421631976387, 527.526176138119, 559.827324249717, 514.801017420669, 518.727411303582, 508.46993421935, 531.886740715414, 490.435797336684, 522.816112044905, 520.186297699525, 509.617839593661, 525.13107300994, 530.642137419107, 498.003307861304, 500.423078626124, 553.498394414055, 533.10383805094, 538.204961538239, 505.11034743843, 529.209900168062, 511.147047316624, 544.247596137031, 519.420042486068, 513.416767293322, 525.543583188986, 538.93852684338, 542.732349897669, 547.003520163677, 524.577487073313, 533.121123536565, 481.59652716328, 542.153595589058, 543.038666360973, 511.725268584151, 510.309717939751, 526.923106353323, 527.735685313149, 546.98052855893, 495.638197527199, 577.884301481454, 531.880906057721, 534.703792924358, 522.484436818099, 504.209795031114, 529.502071237248, 545.638133182252, 519.878907930444, 532.947662839892, 534.414280760032, 510.47140179272, 530.697359582638, 521.1470179532, 525.319534884915, 542.567087622079, 508.857258202562, 524.685553373938, 523.096382337578, 547.006631265575, 511.060501728533, 521.470274802726, 522.582598176415, 520.873605307039, 526.637906362383, 544.082881781863, 535.224700107557, 522.500809103643, 495.600756421068, 523.370072396363, 520.464961174882, 524.075954572051, 502.715777554309, 519.961566775226, 541.538489607217, 547.285400001638, 526.591432316141, 538.74398537743, 528.624337403593, 520.972404834118, 545.762788557847, 531.716933871926, 524.382126662858, 502.585349575488, 507.712689585644, 524.341136121093, 557.077867292804, 506.30006400604, 496.361106237688, 535.059266363946, 505.267044596104, 525.67097744179, 515.628321060769, 505.24148011568, 510.245835912853, 510.725281724535, 501.952009536298, 510.457030334247, 517.699031012966, 507.467481651029, 531.341928692032, 535.036780360048, 529.824618583226, 537.395197225807, 531.553067395717, 533.853829765535, 506.196525313094, 509.141674760414, 525.504406091239, 528.929128499433, 550.088721882434, 504.520305473846, 518.937531141813, 552.806026284649, 507.770694507831, 516.424113871511, 518.616575285112, 511.955752160917, 531.440769685742, 494.079655870426, 530.182371196992, 531.115930392417, 539.896547573088, 531.259210693908, 537.240891606072, 505.602935112124, 542.859607975223, 517.329060616365, 540.10878874176, 524.675943437271, 526.267670492241, 524.735409367167, 515.761070177648, 519.223489688157, 529.568276993324, 536.180634741203, 510.318491784081, 496.989508352628, 529.696712328691, 500.829854439349, 518.893075581627, 520.080308830106, 505.46623065763, 518.435167671603, 516.653787810574, 536.702420810177, 566.08687887422, 542.095472013209, 513.545838993503, 496.980734185135, 545.586630772692, 530.414407979351, 526.188167626279, 537.960994752317, 548.579309106486, 534.531185941445, 524.407326261003, 522.669045763553, 510.830117330435, 534.109254403712, 508.511855535778, 534.363150729512, 507.341667668107, 495.753828129215, 520.722538329015, 511.330430734418, 535.974912758178, 546.159165760156, 514.310032667115, 536.215913679705, 510.255668951626, 509.801722173763, 529.248205967679, 525.237831893685, 535.642405125088, 521.334034957177, 527.347521011318, 534.476496605992, 529.966871676102, 522.077374165568, 517.971259773074, 535.469524277378, 509.625447117281, 520.276419682403, 547.708407318992, 525.957838908579, 534.798694447174, 515.425625936782, 517.952875042979, 516.963633653996, 523.597781525692, 541.280787440941, 532.176969741376, 526.450317296108, 512.321393708534, 534.314906059025, 531.397157508896, 507.443391229892, 513.298340292963, 511.244712043593, 537.427880607705, 499.935922582527, 532.385060578578, 508.427992929081, 518.356086814338, 528.422362206183, 539.150686952355, 538.16239052905, 497.004373650475, 515.501337662437, 521.070238715017, 544.696704832013, 514.638091008698, 520.716819491895, 508.4193275976, 509.014406672414, 539.508729142547, 506.11749739479, 537.669043161739, 506.021441054207, 506.702034745257, 510.576353436797, 541.710001515591, 532.102574302202, 495.004056938757, 509.87777503959, 565.201766820828, 531.676326283827, 497.637905349921, 545.042081919364, 521.742255953655, 524.186051180653, 499.414471625717, 532.389036200657, 526.572414287671, 526.195273140511, 493.701025826872, 520.544497457434, 512.71990009453, 535.816303598104, 519.333663014733, 495.927437844084, 546.834353248854, 556.765756494096, 520.675260934978, 515.385231312773, 518.292458424863, 510.71949050336, 520.777750600036, 524.054604653998, 519.531923483739, 508.750345582293, 531.09648891839, 510.601291789678, 558.632626292115, 541.328313508307, 515.650819185073, 531.243874830227, 506.174143693302, 527.870201382408, 535.428959562495, 530.163430494931, 536.817321831916, 520.575260583909, 541.618844854885, 494.364649948718, 528.260729621441, 540.929697514413, 496.407749990024, 532.942569742655, 512.654298438937, 500.971064969406, 509.480904575797, 514.405309504881, 516.53542203863, 519.411673912301, 536.057878635053, 537.382135987773, 503.318373772339, 517.881913183066, 507.264331207251, 519.689843139483, 497.693892252246, 530.750257800053, 517.843435565232, 545.509074422332, 513.652972242069, 567.371304845997, 513.353133187688, 551.560013227275, 494.356280676505, 538.62953519327, 509.865494214583, 522.228478683325, 515.218345049935, 514.136288278738, 537.653137789904, 532.715981656719, 487.543436660029, 517.640141938145, 510.754052530878, 489.365918169413, 525.901769412893, 515.637363815413, 533.093019393026, 505.34859802647, 527.606822185328, 506.615589299368, 521.133659727065, 533.202971722015, 543.527760165922, 518.529904104296, 519.140704977141, 524.343161646326, 495.911152263513, 495.541211790832, 490.436428897183, 530.316029881641, 520.098813765853, 508.509072062027, 526.658708387514, 535.846397147506, 539.859049049501, 511.452615979192, 535.08056595443, 550.147887157336, 525.673189662477, 531.253434371707, 531.736732162022, 519.100808522368, 540.113965844877, 502.648765734943, 526.780280968449, 522.041978529218, 518.870165115016, 508.646772555258, 518.542550262311, 493.725573502077, 542.186161445794, 526.328622112546, 551.342369483998, 545.463951560964, 495.899882553829, 524.189507797837, 540.356326340296, 531.283054947959, 509.156392036712, 526.657380679954, 557.97638276522, 539.96926149, 530.145554244704, 511.905629406765, 519.659634621048, 508.695302743403, 515.712920520775, 538.390110709207, 487.345301359127, 508.001916437272, 501.955655250646, 529.64095870985, 507.294313474904, 554.053206876231, 533.731455819166, 498.868061464492, 503.920845197241, 487.949495084994, 525.914935242062, 534.872726396298, 518.952260782579, 513.038461455394, 531.781637837617, 532.51428188211, 551.880326612126, 529.970142029241, 533.755943122312, 526.259730851847, 536.787346067439, 544.127802172703, 497.244059092356, 496.402148336324, 531.040762486155, 517.696636186464, 537.12648430467, 528.081833065838, 519.086730598328, 540.57975465082, 528.08685041812, 510.124151026401, 545.084729751184, 495.54542150895, 492.68249858936, 522.868794214254, 500.286329487826, 542.562321791806, 510.407472356267, 545.44745556627, 541.437731285146, 522.553282321023, 541.505260061957, 530.459781664331, 550.241636934167, 530.178492895955, 515.484839508637, 531.412805153471, 569.863722303341, 521.177143408191, 503.904676055279, 501.755177270247, 517.3228985783, 517.597496973235, 535.616842354978, 520.54435459201, 518.124415552102, 511.037323774902, 533.72071484176, 535.788675783932, 531.232961784435, 523.456375732832, 547.319117538316, 531.08711739068, 508.548085542032, 515.132043087708, 539.834491183135, 500.855372224178, 532.109595919171, 513.118200091027, 519.456240779403, 496.828259526608, 525.722081809859, 533.627451712164, 524.929487581599, 562.307702923211, 522.57198130909, 522.622229004525, 533.441170734163, 542.015136776859, 548.908782249561, 546.480649713013, 522.415193672845, 528.717151789882, 492.455422853533, 533.174505922348, 496.675964499202, 505.177224166209, 499.26867289984, 529.952258545932, 509.774184318374, 532.132728608826, 519.970008803222, 536.297885536496, 503.675570955431, 525.655928355097, 527.958869369106, 515.067160120449, 512.880078141196, 535.460633851387, 496.070676989515, 537.664701185654, 508.633909103922, 508.048986558357, 501.39296157684, 508.521738665693, 526.409505903827, 548.175842057299, 527.515333997609, 522.97153977435, 562.034785995135, 518.922624101918, 484.445770080703, 528.084742967992, 512.282115765523, 515.369802843403, 531.830464153033, 538.303643113731, 517.227024260891, 520.201742629382, 494.948335781592, 558.026758258676, 523.293584584201, 532.504298782895, 543.577805447927, 516.742690050417, 515.029223289047, 516.000226379722, 516.268129667653, 487.682411414353, 517.029960692937, 510.107032508786, 516.90027454139, 517.499456891603, 547.603985370935, 529.768490815305, 521.544406207355, 519.495502566498, 502.320573326995, 494.08517216636, 528.330793005012, 517.860314550112, 510.787071170706, 502.495855435945, 538.101459301032, 518.306602339845, 516.466294675769, 527.566930241323, 508.671974936407, 525.521514771288, 530.397646553766, 511.391113638218, 492.911744861427, 516.894018065482, 543.542720485853, 540.634654815633, 507.584160132485, 521.186868524882, 570.703209852518, 517.794077823416, 536.959200445371, 530.239056089478, 515.448188058685, 535.226468054884, 553.227137074655, 531.717196414021, 517.695952919545, 542.39518287029, 527.348929495495, 512.085571825666, 511.019744775063, 531.977556493566, 523.112865864212, 527.575748419825, 548.24797540403, 531.286151066408, 499.154535569011, 515.954338202517, 518.724013194327, 526.350737352884, 510.69810910213, 523.897171570832, 507.983570243902, 556.530081554015, 484.488130879906, 544.71797523389, 530.060462490931, 480.572235643978, 504.353684918892, 519.243592979184, 546.766280087666, 496.30777564071, 501.365956995588, 503.963495383823, 482.695939346208, 535.018782955568, 516.170691254332, 476.694129812931, 508.439126253044, 529.101746951306, 509.615714536495, 540.8051800016, 517.77066739181, 527.114145612848, 516.045805995373, 541.891210743593, 518.795221142164, 515.203767368138, 525.412429764933, 525.511820805243, 548.828583385275, 523.078328966811, 523.546675978949, 537.372740195529, 540.216186207888, 515.647353910131, 514.129831631632, 504.604945580427, 519.584545171805, 501.119504974393, 530.066147370206, 485.512983298736, 560.802774049223, 542.93850053663, 530.430460749829, 529.140301310752, 513.009986591158, 531.048163708583, 534.108792934855, 527.89229983604, 531.773264609263, 513.117930559594, 547.32779739674, 536.167546598628, 537.602349957711, 532.176570296273, 501.751310821988, 528.130919399306, 528.625938188687, 526.378484109595, 505.01390320757, 520.498274147321, 521.734504713069, 512.914248894753, 516.58507138193, 532.915369496191, 510.154031661026, 503.033235229575, 516.362710748302, 538.078920877748, 505.648855484597, 507.040564508937, 533.768952687066, 544.795947867779, 505.243332102011, 548.356076864226, 546.349397740767, 510.059468369303, 532.866711514191, 534.27097085852, 507.576801717115, 524.228996726473, 498.658213161441, 531.127903907099, 526.20372705261, 543.97867887065, 527.158661958652, 507.273747695752, 565.355565388528, 524.527790635224, 513.88999268983, 494.463186476032, 508.755805225037, 516.062688076349, 528.543013084534, 516.075412226513, 525.424424990891, 543.091119848229, 514.494111452368, 544.2354071215, 546.233807002135, 514.132733656932, 510.043165430783, 522.958744841589, 539.494195362053, 542.927118995743, 507.560791980586, 515.26280705756, 550.914633722823, 537.390879585478, 505.09230384584, 519.711167993712, 521.77337179029, 524.021730374232, 504.716680713918, 491.785874443898, 548.983556805611, 501.594736162462, 541.707523540509, 501.060601360183, 528.914690339838, 538.159840207946, 523.487339467873, 515.876426132667, 515.91414628262, 519.877538231066, 526.568990110755, 537.124913305079, 502.01026630383, 508.033994021697, 535.664248341928, 515.961558011756, 536.368403157599, 516.104262244144, 536.302277862678, 503.58265500181, 502.850189810094, 508.815562144826, 537.523766854582, 493.203760650346, 529.429690493599, 537.966014710951, 518.521278505777, 480.898974732577, 491.962795183545, 518.894438023822, 533.068913166959, 530.385454147106, 551.494003882796, 505.461585874155, 526.704085118967, 517.006045378022, 502.695983062561, 524.467796818195, 534.043211405529, 554.679346394677, 523.729323937006, 508.338447848686, 510.171038560227, 510.171208984258, 508.666997616856, 513.445694939386, 528.095220677876, 533.740249335963, 516.578281469441, 539.149752408209, 533.868176439649, 493.324455283396, 530.338631765928, 540.034687277093, 523.92250467255, 504.567992906997, 498.846763218913, 517.606092557997, 503.147188844728, 533.055943388916, 506.489290441237, 544.164068741147, 518.070680843783, 527.029151038535, 527.288428926053, 539.485484972808, 520.280868222841, 542.967702479881, 522.901553026529, 500.726361361515, 545.491822446247, 517.913295583301, 514.418646734083, 507.590650457572, 535.996372747048, 514.379560156283, 535.365331112656, 525.685083350478, 510.716985009644, 539.026476787069, 529.400626402969, 546.494388158681, 509.623452801431, 516.022333825243, 553.311273659597, 526.734176873917, 509.25959894891, 544.972821224859, 515.459642971856, 544.711712055907, 535.206976257872, 533.452191472331, 530.006293124238, 528.655290177315, 508.804844717765, 546.683077523948, 514.675975229009, 528.287240098806, 516.445004468663, 555.657190079562, 500.625534503414, 515.164286306472, 530.377877296261, 544.982359546706, 500.468451334891, 533.279101695, 511.787118304835, 530.467241390329, 504.922506361052, 513.666574573476, 535.398614438327, 513.574976181677, 538.265846676882, 535.045262163226, 515.505234748233, 574.831121938879, 527.469323948658, 518.831937505535, 525.620194224649, 530.35897996818, 509.900582223, 515.574895871614, 539.396788571331, 537.362588354789, 526.022448351043, 530.207512784224, 500.543702208489, 486.578936114836, 493.245853880474, 498.950227809864, 551.135255282592, 520.145408455794, 514.942380561361, 512.516846713297, 517.46831258489, 524.297830792928, 524.974755347118, 502.420497827851, 526.133598818453, 506.57249272978, 547.175220100505, 526.231471001326, 538.67783641784, 499.490058576501, 529.7955565745, 541.180141681242, 527.386037112705, 533.096827234092, 510.853941296105, 511.89317951807, 542.324216489138, 526.270894648746, 522.157036437866, 504.807044800477, 503.760217931525, 539.161651727483, 494.120100403224, 518.279567353429, 534.124716999296, 490.120701740123, 518.203253634386, 512.580207731089, 520.619897673698, 522.320337460815, 556.55028659227, 537.093067818707, 530.604438253053, 516.057973693728, 519.05686118744, 526.094697234022, 521.030879124266, 517.678955096084, 525.892180524211, 498.693971485677, 516.062314127413, 535.337850117008, 525.305593363419, 536.414818008638, 526.081400149838, 510.543272398606, 538.811444653167, 536.118092634277, 531.026572157358, 556.054688328506, 508.193529713924, 514.434721881183, 489.59556774589, 528.963835674601, 498.903711337543, 480.720215210274, 528.532871281945, 537.287068928368, 521.429425313886, 499.003564922412, 528.231378260511, 522.762267848823, 513.610492138805, 514.299653788778, 559.348549232905, 520.356957877715, 503.142810839593, 535.980565714311, 532.067934216757, 513.128128200269, 501.866401620594, 544.964159609632, 556.729403572989, 534.365463683707, 546.786856613463, 504.832241919957, 536.421554189614, 507.446727187799, 520.764137151154, 537.153669300037, 515.829014450178, 514.173703193122, 516.647709046872, 523.328886141222, 530.580993709594, 514.340962016777, 483.552916198291, 531.465382034699, 533.101680980932, 508.766031540574, 528.223204880988, 508.948316723858, 535.598587079593, 490.484076044596, 517.144053417442, 516.052041862222, 532.779503015654, 545.423524108463, 487.935327929019, 543.016658756456, 530.797282034783, 519.560544474985, 522.770853406548, 521.189596697727, 519.720121390207, 476.670196857141, 500.450700660942, 502.067812632096, 517.612896469831, 529.430698214767, 531.484456340734, 511.478240866927, 505.14488594323, 516.519866123381, 543.599124717082, 529.486205534285, 547.118961187658, 533.155900783369, 539.433169469331, 520.705217195975, 468.665373189576, 532.550577500919, 521.565172654366, 535.661671328767, 565.207723358991, 570.39208548446, 509.078616739543, 538.69388218376, 527.068427579582, 518.99877968971, 552.409652113657, 551.15943657034, 523.97743250098, 496.505910548702, 524.72898992792, 520.13859542918, 508.386845560495, 536.711269130987, 515.017786224348, 520.617337795962, 525.267111150022, 523.707470465757, 524.003127816589, 523.425268332674, 533.77914273066, 547.785651962684, 539.210651076458, 524.155719574934, 507.243780554801, 549.043514792859, 536.300130447849, 532.357328319604, 529.748344117012, 547.337383585607, 522.720185773166, 544.616767914127, 523.905393877635, 524.133783615027, 535.387421567315, 535.546819839147, 515.061056301373, 529.78291691567, 527.375921978319, 533.870553153879, 564.193465100735, 537.774635543272, 507.537809045653, 509.601784063765, 511.442135802271, 516.839691020645, 519.222453347076, 493.038503129479, 521.827128608906, 513.108510343989, 515.056953655454, 524.715967644448, 524.342218519444, 533.885651558149, 523.285359750349, 522.302573705707, 513.708716795267, 490.636984739338, 520.457336748939, 502.985234926882, 550.285255140132, 515.915294430299, 530.758641377754, 526.031837558286, 539.676248078853, 541.577681226447, 521.749775913284, 555.246699768664, 536.09015194592, 494.407845019839, 518.859737793583, 528.926010127919, 503.474632131786, 507.803126732765, 519.461346599397, 532.287245600579, 528.706231997891, 510.18272915509, 526.893408914826, 525.202348698398, 514.195985844053, 510.269116937453, 555.087350129751, 516.373375849429, 541.207397100408, 516.356670072372, 517.142859427342, 531.1190022302, 526.374409319065, 559.183839484891, 507.583463804162, 537.144430388922, 530.499464577116, 510.054502823508, 542.311553886803, 510.855902310445, 537.150625301376, 558.658107796165, 529.321296000326, 522.927156451393, 530.083811917398, 531.455516799154, 509.438248165799, 562.072286675389, 520.526116800757, 529.435258880695, 503.89177927972, 524.681148964007, 533.099063089395, 518.167004461391, 540.356903720109, 553.98797836174, 532.917364402023, 501.284380800265, 505.986275318168, 536.240145237572, 529.372544547179, 526.993268615057, 505.102172730394, 507.726785956242, 519.833471800302, 523.93718026158, 514.055320832342, 519.61347145237, 507.870720419452, 532.456417534341, 526.089325533257, 541.18582618057, 511.243557241852, 543.088173782381, 515.701665750729, 505.346846768663, 501.938874313077, 500.826738653604, 509.31219291384, 520.372553805847, 510.726737430185, 493.117519164, 501.271226326196, 549.242882410922, 571.485533692075, 515.181941667391, 543.322403268945, 504.180353956027, 528.022953183653, 532.830376567588, 531.009651634598, 519.060518121398, 518.566489556506, 543.450063881559, 526.964251956425, 515.356780858639, 507.203356715899, 500.181716461036, 539.96572194002, 531.937072350874, 516.845537304662, 540.910232209699, 536.023562658289, 502.961361461349, 515.153798306784, 532.577324311949, 503.411130002724, 533.976958281321, 489.71860251414, 517.44140430087, 486.75007751943, 538.342682595419, 505.958025278446, 551.672874922277, 530.888532790264, 534.944455283995, 534.427330819336, 513.518998583773, 529.995493348512, 525.373290170636, 533.946457094073, 514.343867705006, 526.578106228594, 565.410661367443, 542.836787020318, 516.990313602848, 525.797003506233, 526.317415888153, 521.578854711847, 546.845382239217, 520.97118822443, 516.87381559649, 512.511347942264, 524.587395025155, 516.851421178445, 536.379713990414, 555.9931197199, 510.159665838834, 528.776963353762, 512.838163304151, 524.086698528089, 537.807759652439, 501.995937517501, 532.071543470775, 544.378622350099, 488.603216545386, 536.501750053646, 545.379886970113, 527.191706630096, 507.936675910642, 533.375751453087, 507.77490255305, 553.939287093631, 521.725773722867, 555.218977921871, 526.129000137398, 528.164869630307, 540.54928241902, 528.802981723075, 518.142088699487, 515.368567494092, 527.176932397382, 531.954704933661, 510.260189032509, 494.681308876029, 499.884572363421, 495.456084415259, 501.327508515623, 529.889925669718, 524.990965432666, 511.595091184432, 507.196615982842, 515.492024048142, 534.84831005792, 530.860097424136, 509.852863342678, 550.264139464308, 510.794959070664, 522.279872772021, 490.766537987789, 528.923525839686, 516.475377469623, 503.084471280005, 538.423181929337, 499.599581101407, 529.658201060062, 528.242840624584, 511.124738441117, 495.598274887539, 534.245705032638, 503.567257638639, 553.776878993186, 505.596680655102, 522.948609740952, 515.793104162576, 504.86430845559, 531.0479792827, 505.804990313013, 559.503463767498, 538.381991470682, 511.327527681408, 514.3390687217, 531.284715817923, 537.155440212587, 504.700388584674, 533.372861605169, 501.572529986738, 518.665141760933, 536.288732638606, 525.051146478306, 523.611234467781, 530.267086078828, 533.177168686853, 532.855490540784, 556.53042483506, 518.552181194316, 531.293383006653, 525.652570332911, 550.172691967809, 503.20617553241, 519.901035722298, 537.187013785423, 545.143201949263, 497.385966892567, 500.933268444597, 540.676343474377, 542.998294951094, 534.89542231467, 521.782876490339, 506.133481549045, 538.379947103322, 511.207982977973, 534.066711837037, 530.008703381653, 547.954916326101, 505.743174965004, 526.946138950809, 511.01424092389, 521.033572702068, 562.007058358115, 540.313984369414, 510.262535533743, 524.002174525815, 504.385908034451, 533.64391438892, 519.409892253635, 542.684281816147, 525.585757760286, 517.389798071634, 534.99566814258, 507.750029910767, 558.407049049412, 498.569301219183, 522.533671457207, 518.981230333499, 502.263624536503, 507.468852612995, 538.042657576491, 525.212744700231, 539.620891471832, 521.042891538942, 490.292089730331, 532.826455889821, 515.735665464475, 509.872292486901, 519.649891048832, 560.49627271179, 536.358082986417, 524.35329926778, 509.637443695187, 518.521908516926, 530.715884755933, 497.249530229985, 517.519309949107, 547.546723942777, 500.57173718782, 529.515768677511, 506.236152490375, 515.216041825531, 525.092646078254, 536.821479986167, 499.881012707311, 518.344367341328, 506.92631782266, 532.402808114842, 506.913830745161, 527.853495927488, 523.185641677643, 529.770852634873, 535.109545942126, 502.270297216603, 537.499951371547, 532.153113266788, 532.264395859145, 513.028061364188, 502.078023932493, 500.477597404956, 526.408431966369, 519.899816486961, 537.910767542965, 532.4497114441, 519.19249354763, 554.34602891853, 529.584725727917, 544.709183745855, 528.955125828273, 499.675164470609, 540.426688673771, 556.743264071831, 507.474352294082, 543.471758607309, 530.305601423174, 547.683160950352, 524.770388927231, 495.090640567944, 498.315725362483, 516.894897217, 516.732557166511, 543.577804201747, 538.116765670223, 527.149104178602, 516.57179256314, 571.860783080616, 548.26651965165, 516.994993820447, 542.809994323836, 501.147631625815, 527.819456026658, 525.516269228267, 518.922768787385, 528.127326366354, 534.62072156321, 528.409376675004, 503.999756667936, 523.468596804388, 538.027005916006, 518.067836989005, 556.506976310963, 537.420000448535, 538.287452986123, 527.898613398845, 498.227975202187, 518.079763295078, 529.242224755632, 520.500721260867, 524.026041212351, 493.227076007543, 535.836118237372, 524.560353823734, 533.100587876561, 510.941992442181, 521.145073606988, 511.571466251447, 544.841886711361, 545.889520808984, 519.846935412705, 541.531300316082, 509.654514352054, 540.335971699208, 471.617220549082, 527.983255366366, 539.786948515673, 531.291533073328, 513.625157887508, 529.007635571437, 509.773412218602, 541.695626116799, 526.697360566471, 512.784662652396, 496.229955180049, 526.638271239475, 507.776091979246, 539.262145414805, 535.13150718857, 511.986460411129, 513.58560810316, 515.787486420929, 558.005891156272, 522.150297195598, 529.085744724529, 534.587671445752, 550.015229832113, 532.482041568002, 512.226652160139, 483.988975404194, 504.966248962929, 487.11025339688, 529.31378594392, 518.284988971475, 501.473047993009, 535.685802514946, 530.423996853104, 545.548168654412, 507.897052587208, 542.359810951188, 533.265929730105, 527.539476749779, 550.842129483896, 517.407470739855, 535.9382249109, 541.914018723569, 535.830255274996, 512.455540666417, 515.967666950638, 541.684726237612, 513.327760268102, 560.461023282053, 507.059725825054, 481.777820408275, 523.619774964765, 539.846762342485, 523.675598705434, 505.079728480031, 525.506907184028, 519.601740156006, 531.621673961152, 514.623825275182, 537.567518836213, 523.167111348896, 509.037843372096, 535.704056635467, 523.947880002829, 545.978191508738, 503.18258652047, 505.787061718381, 505.157599960583, 522.099494086061, 490.065234656667, 527.590752257346, 556.63947780704, 554.078463875248, 505.309450461337, 566.517700757945, 507.168802621237, 543.009150226424, 565.084118785615, 525.96604822983, 535.40564079367, 543.135591822253, 506.335579325465, 527.223208188927, 519.436933457519, 528.209083972593, 544.706505919421, 538.396387327794, 501.453466834431, 517.233626699456, 484.507788546104, 539.66360109274, 518.63406199955, 516.872736745895, 542.156294784124, 545.406723340414, 521.684583169517, 515.731404886784, 478.586584209405, 496.445964789591, 540.376542262405, 533.415103852442, 502.973627404091, 509.818404193739, 493.224226724928, 516.152006154767, 528.690726557242, 540.45316799626, 512.401647165586, 523.70356452243, 534.439117514178, 505.195134107795, 526.937604635393, 551.589370028489, 519.113002713205, 555.59013130137, 539.389713628958, 519.624132741933, 510.179709778957, 532.006922434638, 529.179769972478, 523.150308617726, 524.507387228848, 532.592036697939, 502.86084775211, 535.92511772101, 513.512939431912, 522.639701758816, 566.07281093419, 515.953521380709, 519.638792420138, 502.475900406625, 533.998767644109, 511.702742560689, 535.862381629616, 506.204459920254, 552.615068093751, 544.187584254788, 538.009460097368, 515.568653381705, 553.473697732135, 499.648345198264, 512.759978700977, 518.574717023389, 510.641140844601, 492.256862353833, 547.820740637842, 519.331421119402, 527.726226817195, 535.604952260369, 494.097200159747, 530.637119525558, 540.18720106979, 554.454370426889, 520.354742296103, 533.779687027482, 552.826217575892, 531.276535423129, 525.149944266301, 524.714303389128, 523.271159993257, 511.767270739519, 525.857961627333, 526.903391989229, 534.154129380875, 568.724157197496, 527.916236534682, 529.976086290969, 518.410535866025, 515.589251733865, 524.427321218626, 511.268169662856, 548.411569415582, 551.115156185501, 520.609546036496, 526.215773307161, 552.05333472212, 561.221967630258, 511.669575943782, 535.188829180387, 543.189167783993, 527.241431951749, 514.40962625912, 531.355264444556, 504.52290828262, 511.381840201562, 544.662605399496, 523.125047843568, 540.530154527172, 536.978000340327, 514.642465013929, 539.927096672193, 523.506001239648, 528.071270010342, 539.52409486344, 517.618899488278, 521.629751015697, 530.209963449632, 542.141926748412, 518.748245654767, 516.776063595034, 521.909522448528, 511.739480353201, 522.155288493315, 513.887849783468, 513.783091418405, 522.656701679035, 516.515578099166, 519.47662253032, 489.590367747182, 519.428331470148, 521.935441176889, 535.987809250812, 521.65082438616, 535.952101450875, 538.412705034993, 537.358567378836, 516.781484432194, 526.90586077027, 496.513723276906, 514.263565045558, 534.058528033972, 527.122506625278, 538.338717819913, 521.20736655566, 526.268290129291, 513.277138291331, 523.616100091065, 544.882704975231, 517.279591249839, 535.132899238144, 517.053458607648, 506.184760300514, 534.701843936002, 563.581926767101, 524.281693694938, 515.310272673848, 537.041951560505, 496.883084272159, 510.594760222108, 508.498933494837, 525.01552029841, 501.396547259284, 481.698191257376, 517.590401047213, 547.501072845728, 530.221848749853, 517.188028386874, 519.527520134089, 526.917224849596, 491.664114890932, 524.681696528302, 511.914932265902, 503.424350689897, 507.685657237174, 497.2490941351, 545.308847420567, 499.599763322258, 514.27413212363, 520.845056097585, 526.200821008911, 551.194417008871, 539.979548492499, 517.290258479699, 552.521395842328, 479.601957946914, 503.062800248518, 487.013158756492, 515.75345042616, 542.451712026358, 556.700173753866, 529.695445243088, 522.184657362786, 528.218664397028, 533.307753450291, 526.937804870705, 544.959211333258, 506.485303693026, 510.284643966558, 512.778174595416, 506.964204575151, 536.133513258072, 522.7039293816, 514.120821515667, 530.963433049952, 562.493117826369, 520.256080834859, 502.992556404161, 500.293545130184, 518.825667859395, 513.900169979827, 518.932429930928, 523.279984911096, 528.389254766138, 540.280535097342, 544.766529818668, 527.843583980231, 533.231598528456, 516.982390934691, 501.896282046139, 524.296469158761, 521.591845842119, 477.867790749101, 531.955857709882, 569.532140558621, 515.374656445028, 563.825746544007, 513.095891536812, 518.101205334335, 510.959717881577, 506.242462606793, 525.649570397711, 522.310385309746, 474.149947755707, 541.444302676778, 527.989636382806, 531.98132768927, 489.948232655109, 536.839254017991, 509.73284264535, 547.206302496493, 522.048592585728, 535.873731778101, 541.561877596559, 550.417698609069, 498.852167938467, 534.927513466686, 521.317645164009, 524.461393300516, 522.130774924628, 533.653747270808, 542.684099507234, 508.524362557496, 505.250187768841, 514.68076968979, 514.145210749553, 503.092244492748, 550.093993385898, 513.959323637296, 545.259297057741, 547.212624461064, 546.559097651798, 515.815345925501, 478.202949678894, 515.131563118429, 488.398052456684, 513.505068754347, 543.003561570933, 526.563975579898, 542.061462812072, 554.449684374075, 533.229243128775, 547.070514243194, 528.65234132759, 541.352120460161, 528.791391335747, 550.608607678928, 499.910928025004, 505.981611651844, 531.969480191866, 532.432536914186, 527.404913922108, 494.25328896919, 505.607106966718, 507.160158933422, 541.031368458804, 478.338257347133, 503.154633749556, 534.242975853536, 520.460319595439, 532.088096092435, 526.399042781624, 513.653891277245, 520.788260034578, 537.969537213778, 534.055267294985, 526.219817760709, 531.465457212282, 555.611181589656, 544.759277825266, 558.623936689421, 540.93620164395, 486.621593344278, 532.346564119127, 546.504434438649, 530.737165102208, 526.099201877859, 510.808765201142, 552.740193200622, 523.751503248168, 530.83192122097, 528.449651891502, 532.417225506332, 513.238850991471, 508.073669852122, 502.923084892133, 478.752875166755, 517.631609779335, 533.307137135153, 518.369676984648, 545.961108980399, 526.84634881588, 531.691156657473, 530.755870895954, 511.611445930573, 527.734251265813, 517.826546015658, 534.740043211419, 546.369566268617, 518.457558388543, 548.092939223359, 540.991621061467, 491.494958027613, 512.110084438194, 528.303765196945, 510.805028085788, 499.675580138548, 520.950379779225, 487.82727794224, 513.402268081308, 539.494421329194, 522.969978842851, 502.491970928627, 509.120657400595, 512.077299058781, 520.969191782713, 544.154747116417, 496.231639029155, 499.910161928921, 500.449468433569, 500.532846681916, 528.070872836343, 519.004301786623, 527.310369240332, 503.165959901208, 550.37988701454, 536.261234225957, 505.985157895188, 515.412650834089, 531.255832149683, 516.297208198263, 523.915804909899, 505.769964928975, 525.060712973413, 507.113189379498, 511.37219212131, 504.848671795133, 511.856765633174, 522.506495216677, 514.254231580484, 513.618073114366, 530.665129383158, 542.268487326608, 490.703830136099, 525.151213386941, 532.816574966896, 515.120377309849, 536.404968623544, 521.434838530535, 535.67943303572, 540.430651744141, 521.080034370119, 517.783860371691, 521.046998635854, 514.182969855182, 512.423565170882, 523.497642771677, 501.253451981169, 518.876123363616, 496.132955250724, 519.467362547451, 521.430453931539, 535.375185640212, 547.884362404359, 498.40727447275, 527.464747710599, 502.762915642919, 498.994418267978, 545.238636925242, 491.565815399277, 517.692067466377, 512.611933790707, 550.617756195356, 504.463550099842, 537.045389570049, 489.644030781458, 525.806066720905, 514.110842485914, 549.392276426186, 512.645505330191, 526.081432912789, 477.755585489064, 530.108593794855, 525.415349756137, 516.975592966654, 515.025250785337, 504.332485564921, 540.199352766738, 530.076144154268, 506.555027429081, 521.689597637631, 516.883663986513, 514.760091209838, 561.156645143676, 538.717271065604, 521.275313417734, 538.962850578765, 507.616118825733, 516.391167056259, 528.249702719601, 528.742399987115, 538.565263218794, 547.786171223174, 534.920834779204, 511.979221006733, 505.740319609226, 507.240232538493, 519.522881338993, 538.212721563522, 539.355373226666, 529.244892484507, 531.725643628873, 509.531060799097, 544.655922052887, 539.669458243323, 514.092250756325, 528.587294130016, 519.751401715049, 515.857440245699, 524.255587571756, 530.348414531875, 503.05321753971, 556.661889579765, 527.832497088792, 507.835246621319, 513.72768753481, 556.490234476456, 516.871356755421, 546.055620667354, 555.500387316755, 498.05763822864, 550.060212241165, 539.77113683299, 537.274718521952, 533.637195858434, 495.269815911332, 538.730304465992, 504.086197425268, 567.994702256041, 517.039693081811, 523.969606921998, 521.768934120084, 531.306407302298, 520.127593963032, 542.907436521628, 534.489767063782, 516.816413554168, 504.567487881601, 520.040573992545, 496.211071740541, 524.886300393566, 497.471340757371, 546.010136269025, 506.789616451247, 529.959906746213, 546.828692500765, 527.232793543779, 515.502182513062, 494.059095396644, 515.187305267638, 517.853424330322, 517.487047179067, 535.041629545814, 513.158845057101, 530.265376204063, 542.014676874912, 526.242701250575, 535.96240032865, 529.356550888509, 529.894009392144, 499.922820353123, 503.391899357818, 505.236625373839, 528.037446390987, 491.253025207019, 521.711888248044, 513.747285699435, 543.012914670232, 520.583504128257, 541.992644650384, 537.68575949302, 517.902751133345, 521.248082656797, 518.211478644278, 511.879257618968, 515.252568118885, 514.428870609356, 523.120430926131, 539.870382701289, 483.402665850926, 554.58405672069, 486.354693431537, 495.682428460226, 504.768052177543, 544.948113097345, 523.028626806885, 534.110801674062, 525.733141205098, 505.90368100004, 530.225488179731, 496.897550530476, 507.621663582399, 553.216135982987, 554.019027377781, 520.751909853038, 524.827442185966, 501.033683298948, 548.71183116899, 560.752650774957, 540.526760340837, 527.242737615304, 539.787603053303, 524.841840174475, 536.52304066082, 547.490533490047, 527.242199289284, 522.973070232778, 511.949637670351, 537.44987042331, 512.130301976681, 537.264714698103, 521.340366446344, 511.689942979344, 521.175473642464, 508.684039025526, 522.120306614167, 530.471313877747, 533.52626994965, 524.965073578695, 530.387769749177, 544.555659116061, 527.178184988289, 520.152969633309, 507.590117622775, 545.124419118841, 516.367918803416, 524.461231600208, 536.740316259505, 519.80050470813, 497.9364338003, 522.201090367859, 533.37883959008, 521.161588123564, 525.400086867595, 495.20668909351, 533.324134492893, 570.632253916958, 537.946178291808, 513.704454191665, 530.249156862075, 509.501190576797, 558.011946542282, 511.478368592547, 498.918084442031, 544.167100781005, 528.016450927787, 514.123354668727, 512.950491734965, 520.060438399698, 544.23165550864, 493.237568594341, 531.965934076002, 513.532587245174, 517.168659439444, 502.20778620837, 550.908253271927, 517.145542978804, 502.682932661825, 528.102309470331, 512.663477728833, 529.084300777622, 514.096711577504, 540.520293119453, 523.521610705312, 504.448925281265, 536.005988380701, 533.166451191506, 524.58587741804, 513.712037936353, 547.264572770016, 535.423360252907, 508.302867613602, 494.984796788965, 498.832964083277, 532.86017663502, 530.671232327878, 518.212256727104, 555.019734576699, 531.363485347431, 542.439219620355, 502.513123060661, 499.837103996234, 540.127386863312, 496.538847694738, 546.987032869289, 507.440219225223, 558.367134582227, 553.164961314126, 525.937058870117, 517.862832110047, 535.647689694391, 551.926177512015, 515.88925998975, 524.407191837666, 556.671502822662, 519.000969777544, 544.650958269485, 563.626749657647, 526.2885748692, 527.508744988439, 523.339665327981, 521.510580085899, 522.81100444714, 569.393684190536, 528.33594574806, 547.132062310953, 532.260628892127, 504.483288743967, 560.153202550792, 520.644205231718, 510.807775670798, 511.959750907166, 524.59783823951, 528.057584324973, 512.051298432797, 543.073749291194, 536.647800423375, 528.042782121544, 524.71546755347, 515.208793705161, 489.159029724169, 490.965876392166, 521.135306918565, 522.515423605821, 531.606564054085, 529.191279576367, 538.492527264121, 539.509100387005, 502.024877466825, 547.097890104173, 532.903793203314, 510.411558602686, 499.361161717679, 529.145577426471, 547.732311463622, 520.319359626501, 531.362319039772, 503.283777999957, 509.262482490083, 534.22552484479, 492.701766721477, 519.862054963661, 501.905095030876, 509.861575226537, 543.487201087685, 543.395292912102, 529.187619159803, 506.506662811555, 513.361368343773, 520.554655581593, 549.735316558312, 517.962078725362, 522.406087241918, 532.066034883782, 521.222449351678, 554.578018973432, 547.389837456644, 541.868157824523, 536.436697434641, 545.109724299559, 540.245949478862, 540.157158123764, 492.698461990582, 522.901693791309, 533.830725673382, 510.136971870294, 526.033567281637, 492.398422797563, 518.118060339738, 515.946277766937, 540.306469026552, 536.032813315818, 504.630801358262, 519.055873923348, 544.744597166481, 543.283715008938, 532.064434305801, 515.057010053093, 517.82484969838, 508.380070033441, 542.656694992708, 530.518659618395, 494.001817921157, 518.671022909684, 534.565640038098, 532.257664547386, 506.592869694943, 535.106335108563, 502.201853713687, 520.843528199297, 524.552381511478, 517.832861814582, 532.308306299376, 526.684085803496, 524.59706826129, 511.058621263685, 532.025442828857, 535.423884755396, 517.716429156892, 513.21992994218, 520.415675536014, 524.407836325655, 510.443563273043, 520.47559850733, 525.327335029385, 516.674260456684, 520.243244652429, 541.130169217307, 524.772130054049, 543.173580398316, 518.987281367306, 522.727859321152, 537.554133970029, 530.144917689181, 508.225074014065, 547.223470861202, 539.206810876199, 488.806899357415, 520.185258171507, 561.078926151544, 578.70219686539, 507.877895872649, 510.539181167493, 526.533991984325, 534.361478403031, 532.731690581983, 508.76279807973, 508.03429368704, 537.871485322023, 537.940870442331, 508.583431112419, 517.259661835556, 525.746078870358, 516.692337547498, 541.197997434517, 505.735166164395, 505.727689797603, 506.677881191337, 538.91245804554, 510.785657547428, 521.166135054013, 530.772335051667, 511.968515300916, 553.50936148459, 529.653281958367, 536.885841591525, 542.449969784915, 505.257299395254, 533.030000258215, 521.451316830765, 517.188518519666, 525.023836544534, 551.373078216587, 540.633290964481, 538.791470654176, 551.912697233435, 541.436200969832, 512.705607305807, 532.348889202806, 519.542776730591, 544.09127898374, 526.209883267232, 524.932720328516, 534.427897935532, 551.482519518874, 536.334553863093, 527.488857244146, 529.119362979771, 540.303834984348, 509.955482971118, 493.12524373418, 483.259834366595, 522.204031999599, 535.586396211378, 526.871370516513, 535.627824182742, 506.435609205191, 515.262122078023, 503.124335043302, 510.913737688002, 475.656120418438, 489.792368231863, 519.742545166812, 517.423298670394, 541.338824840475, 500.713826734641, 549.778114583377, 530.635770747034, 497.636905154456, 522.991038336638, 492.745070755817, 485.6371499421, 523.164505613608, 511.023754022373, 531.002549423085, 518.372597363131, 520.711841117823, 516.111685245215, 524.84620129339, 543.271600554238, 517.536303350421, 509.185623890507, 502.26047216137, 508.302634872568, 495.114566735247, 512.58413649367, 530.244580253519, 550.051729379524, 555.227305820379, 549.06096682016, 521.664409134982, 501.788833583949, 526.664185677158, 486.511340356163, 509.931736905587, 541.698576317975, 520.05785474939, 524.385612041844, 522.479386675353, 507.508393240684, 537.884465571052, 548.013773038985, 506.189196084586, 521.713615692514, 527.37637916581, 513.922168439043, 523.373936188477, 492.269398701519, 491.164201452314, 523.356866287139, 538.682583369194, 522.758299056224, 528.501762533815, 525.046038470547, 536.733072181575, 540.409196930937, 489.312776675363, 508.167932699511, 532.415359479444, 520.833900438718, 540.178555236466, 536.734634186218, 533.560638687217, 545.765088251159, 512.73022405397, 539.444480431535, 505.130180765226, 506.085734212238, 541.928346294933, 533.274272668987, 507.746146652314, 538.89397311449, 551.599473359479, 519.080554885559, 529.395752979206, 539.369191554751, 528.33620835824, 524.121237017877, 547.423788080385, 521.135724702982, 513.589048447008, 544.541289684553, 525.451132930148, 529.186618107, 502.228748712499, 518.222932841801, 544.440381421332, 545.661866745046, 537.244828869161, 502.692561444559, 539.180939063066, 507.587622237593, 528.115770652684, 528.967432691695, 501.441303549529, 536.315872608586, 526.255058030141, 529.731077805943, 516.351644171981, 485.18024678199, 517.490679362406, 541.159210182478, 522.613293517261, 532.376485861855, 543.918140119614, 551.466765701176, 536.816642552681, 497.084596862449, 521.701260802049, 530.528716730121, 513.246292451206, 553.804133432489, 505.830473955266, 551.312621560724, 549.560627811186, 507.96047717286, 515.666046247027, 527.293101074515, 537.495758254996, 502.416652296885, 495.74675871503, 503.79196670084, 509.2158529304, 510.489919742028, 532.381218696189, 550.26670681136, 487.875481735117, 504.65270448756, 490.391822107282, 518.324697081208, 496.989909051713, 527.949668096483, 512.381793304413, 516.20806066651, 547.384262299556, 518.338422315541, 480.434374058898, 521.228697621299, 509.075847623849, 526.834670986738, 492.63309551025, 526.254278562216, 511.982751868894, 540.475343122982, 551.259906366609, 507.592274922138, 517.539863980591, 511.563837444255, 488.54024129181, 509.845674473674, 544.194641208137, 553.774571225335, 519.324707839562, 507.93405029631, 534.464028613659, 505.319802634823, 528.502521078269, 516.760680881735, 531.993067147106, 499.895129388654, 531.613038912786, 500.568517039771, 515.179839621864, 529.598307583577, 503.53898545953, 534.382626206419, 510.279594462401, 526.49198748511, 532.715927354618, 527.661864907032, 534.781294956407, 541.245908571023, 478.559646803822, 546.297990924512, 516.228754993396, 526.426534128429, 514.295270163897, 524.584641069576, 533.814905292864, 493.137231205487, 546.986397076605, 545.040025893112, 547.676708607963, 501.759196108847, 514.236277748619, 516.300556176896, 525.550581130543, 546.521876437219, 537.199548744823, 488.894308987727, 524.44064237042, 549.442522871023, 537.840709916031, 509.96766960985, 504.462935342162, 507.147318423205, 477.121863193813, 508.752837093512, 496.526765852512, 549.259849998425, 546.189848928298, 505.450089821372, 536.605812835936, 529.878174224216, 514.945630447769, 507.624830257418, 510.637314350703, 527.331472789075, 547.261533198367, 538.558802699965, 523.85614686651, 522.18745376169, 515.917704374752, 552.634277448793, 537.357846408785, 533.023886151343, 496.646195622084, 537.469369880674, 516.438209294218, 528.100325335252, 523.470429554666, 512.014711411796, 520.762049886041, 535.693838215729, 521.775941417076, 510.634311021306, 544.962105884226, 522.290745798377, 550.179264142066, 520.018814204073, 528.093680244442, 492.437472257348, 526.666613418813, 558.289668731403, 520.703548675012, 515.140304755678, 527.907799800079, 525.336525311988, 550.755780677302, 521.872599554488, 508.161966191289, 514.588766002999, 539.979187224886, 534.266118401405, 538.210177798316, 517.906828325484, 523.790018537971, 548.862210768591, 502.775845582375, 547.640395395842, 480.740825803872, 520.577001092194, 496.988766285407, 470.018678213045, 502.959242926625, 531.918596160984, 509.555147303019, 499.674891198405, 546.62848059496, 491.131261629869, 507.239791464908, 518.550859005668, 503.803133016717, 520.911680205271, 485.934736437097, 523.090073959667, 521.628258468685, 529.698979630682, 539.445554888565, 529.514312664594, 537.712704518537, 506.46653360238, 470.629799103734, 510.796846006197, 538.041501900924, 490.892686423054, 493.553923636468, 524.374959596612, 516.97439863967, 525.279985537826, 531.137576467331, 520.947826033004, 545.07416709819, 488.092204896657, 527.458914838043, 526.387539368266, 508.060849285589, 524.512996702344, 509.949602242682, 520.105597984967, 518.836773198688, 521.368774741223, 483.244091116379, 516.971091713406, 522.052069227191, 547.646756163243, 505.984982623821, 534.632984164748, 533.851894168472, 517.02417107267, 536.326038479097, 501.739907367952, 504.637673888082, 504.223378005073, 552.616622826614, 538.610217483749, 529.408719860128, 527.279054244467, 521.461181082861, 500.985149543293, 525.064470727856, 519.022661134151, 536.415165270942, 528.585317188783, 511.428429749872, 525.801557627854, 508.218359110896, 539.179350302693, 541.749190240314, 557.420182598976, 522.616158025229, 521.770858754406, 517.952393079684, 509.952791954207, 532.67615901301, 546.559398210264, 505.603255190456, 529.163403228026, 519.787229700558, 515.371617372972, 550.502748847491, 523.035169805692, 517.002724482206, 507.087992888871, 534.859908709774, 544.209659212964, 507.130655229156, 560.324388822117, 494.397286537851, 514.555076786971, 521.953628294367, 514.997320101349, 520.479226475341, 521.686657915997, 553.044359067387, 561.677643184351, 530.596147257663, 545.108389705059, 540.852555602475, 553.556427852758, 526.021946634388, 576.479598503379, 523.018560967512, 542.787450314374, 541.668542847012, 541.225600109489, 542.36368750899, 524.122113812455, 527.382508973872, 548.579101322613, 503.820388076574, 501.165393982369, 495.289588417689, 511.638889747325, 513.082183130105, 533.366591563071, 553.292505360141, 548.138129536223, 520.881079174417, 497.259037152837, 511.293545641942, 505.834121727134, 498.452644209387, 502.171382653834, 537.897725810938, 538.362764079287, 500.677559970749, 522.89340755363, 563.737264013067, 510.983964986855, 553.00407845822, 521.153517436206, 513.353924889197, 512.719532014698, 493.935661547175, 534.22336017041, 553.389854214095, 528.661572692689, 506.968828087684, 543.82268325453, 534.384164906776, 524.405629842404, 497.926396019799, 560.104193041077, 550.069458450761, 521.469540946829, 518.163097216407, 519.527224687446, 527.279644417424, 544.464826218673, 504.446091384966, 556.596641677716, 533.808346331124, 502.311061662674, 516.374803564233, 530.888952803194, 526.844369769698, 534.089142757758, 562.133194916135, 533.073754469745, 525.541515830675, 524.765934005531, 501.529125154859, 529.766118600946, 504.180045060519, 538.809847773452, 518.144624476876, 515.480009915431, 504.331175476893, 507.500858128278, 511.202986999652, 540.220440440871, 539.317351372524, 516.358055889472, 544.629878670691, 511.887649576343, 508.331557641176, 548.461311196116, 510.037980146613, 546.754072353689, 525.389357158277, 516.906357876499, 509.676491131418, 502.758528699343, 515.728827705781, 551.594405551111, 516.984371790011, 526.280417961619, 537.369028152656, 530.188661746689, 530.494762920559, 506.492511997677, 519.313222258287, 512.839132885341, 515.362642404665, 548.343025287033, 521.509025297573, 550.743661631706, 515.693436040965, 506.368199451864, 525.83144299727, 535.701256293387, 575.004695047169, 570.73729541426, 518.223022334896, 500.630702828813, 546.892708912525, 505.569807833966, 534.262252757784, 514.651779396551, 538.821188568045, 507.894014244204, 566.780934861212, 516.891695797004, 497.198139204689, 518.384532438109, 531.557924457577, 535.191807332006, 516.611645852742, 520.300148807927, 528.134052812338, 513.197159454891, 507.096861607459, 555.776154774757, 536.025116152209, 530.037363296103, 500.517776892047, 522.231881982983, 510.924951617923, 529.138514968182, 494.030849222027, 532.368459335002, 529.066186684966, 526.079712257401, 533.501103099903, 520.513385686507, 536.752930119615, 528.175489231309, 493.80664247853, 513.103546574467, 507.883090507692, 532.23232127312, 518.837864244198, 497.989421906623, 538.679454556414, 540.98637316365, 532.260481579474, 509.561139512621, 510.11840833886, 548.639061948808, 501.69932261839, 497.135097367954, 542.163829974669, 525.926961951542, 522.753028148217, 525.004122192645, 499.180155076292, 526.492529270086, 534.178925708558, 534.014244714895, 560.12821576185, 501.005161706647, 511.330735157639, 511.118459788299, 520.397278533298, 537.204319344624, 536.229753266669, 518.220984252239, 526.755569787937, 489.683403941421, 497.10408443199, 554.222492514692, 512.709356551274, 528.05717253232, 492.36470658742, 528.357354359345, 515.191529776493, 504.892681814956, 573.178206500525, 506.090704218842, 517.433611787805, 528.005081819343, 511.443285255596, 492.664460208772, 512.453303448131, 495.253434797466, 538.664132998362, 541.120837569994, 500.114206000847, 512.018757361344, 524.259974727764, 529.567796759022, 521.567105558374, 521.358998413442, 525.030104086196, 532.654230975375, 538.776202560278, 545.116645112714, 516.698463633542, 508.437646496532, 535.035566868034, 537.526027733625, 531.069620395204, 521.617111730822, 503.140575310866, 522.58100143109, 522.336627105625, 517.763312218723, 536.875930466669, 526.699251238641, 511.051039233835, 542.899760933291, 528.598334795048, 544.400633627813, 549.04639450339, 522.651699906696, 528.758323818631, 544.293041213209, 488.548463720001, 530.923123681926, 511.913101455314, 539.75265727814, 516.097893057617, 532.312847364094, 537.305140027132, 534.750725005932, 551.480921297948, 549.716895168005, 545.789714455055, 532.865403800152, 509.32705847416, 543.977100697165, 514.178725886618, 512.179393121371, 521.190578615066, 510.032616676229, 535.078913513314, 533.680542947028, 546.377772160811, 533.089285548066, 532.298491472017, 538.286365077386, 514.530893816321, 493.765457823851, 496.595234653505, 498.242351551522, 514.099480219212, 499.310240712256, 554.102637090695, 523.167886490677, 513.273846970371, 539.041608085004, 535.718956870885, 527.407205346573, 533.965666806425, 530.434954294624, 526.507613759194, 521.544840426148, 510.078085763715, 557.939313263243, 537.069788647434, 525.385932635329, 522.815319448313, 537.403514067812, 502.355754223369, 506.888259502989, 524.890052066154, 556.300547180888, 504.480347389151, 544.511867480676, 526.067595927015, 501.996463884509, 533.362854897033, 555.336171253367, 550.982136179777, 516.974781660134, 547.26553487838, 549.620905848163, 513.111153057484, 505.238592352545, 538.05708488301, 507.202174719249, 530.142405667948, 553.917718852912, 521.598683913185, 524.266100711468, 551.7491455164, 530.066806630675, 532.760257546963, 506.112217644431, 534.08217840705, 515.00810331302, 532.613945466753, 507.079804483874, 515.562462729813, 536.521998143332, 514.227140794887, 507.523517315597, 491.61155669325, 560.979946105498, 504.456308942368, 517.396860343653, 507.538940497696, 523.795869638771, 537.642071471934, 530.204923026104, 535.653649257409, 497.276012989485, 491.605265594307, 519.070024456345, 535.09635595524, 532.224088612214, 550.730318667965, 519.687368639636, 513.197939203182, 490.398177190639, 498.976797959517, 495.684458296411, 493.814479366836, 511.937643691654, 498.014487236895, 523.241234541397, 501.729338940862, 493.041942776289, 528.727855938216, 512.754341033689, 546.802025578439, 493.051135476342, 529.351065857996, 493.854530485803, 525.968558412882, 558.273708726605, 527.511134451829, 544.567385460586, 492.016406754446, 526.039819805997, 517.533724548439, 510.360743400506, 508.67409766459, 520.871092291665, 528.381677106721, 545.751732366062, 516.897246791929, 538.240963338908, 557.540915348726, 529.367349103512, 528.827284383102, 520.005998942169, 525.583309438971, 497.320151294786, 522.470137187229, 547.148628766703, 482.853142936791, 518.431120978846, 531.81530692267, 512.062125275912, 499.520246262304, 521.141757153945, 550.903748856372, 535.663299600258, 499.117260622831, 545.425914385648, 539.521564459119, 529.231902477995, 519.207624410535, 553.791165736729, 530.213528549677, 488.339241309142, 507.495195453443, 525.129623477025, 506.001025981982, 526.318139968667, 516.125550285387, 534.14401851068, 544.072819840794, 553.668518851172, 534.381399892363, 521.362065486145, 529.384316111169, 536.720929498628, 521.643189479002, 517.761111893813, 532.50357849424, 527.776655359618, 538.554200175828, 517.952899483474, 518.229985422957, 527.975377082065, 504.831254324711, 490.930154835125, 531.271434970643, 519.069669628109, 512.357970447346, 553.140213200887, 522.0430455608, 502.80135685215, 511.995663686587, 519.277525804375, 510.7401883351, 544.789050544064, 526.704034987368, 532.205234544169, 535.511699556518, 539.409117400715, 542.093689837125, 520.420187397563, 540.938460818099, 541.839300563523, 536.247123480051, 546.163416137757, 552.598164573954, 527.690172327044, 522.86457280619, 515.359341796626, 540.800062543896, 550.719635492112, 511.684471894978, 530.12911575051, 550.018605900196, 510.354257527222, 502.516045741653, 512.404152661382, 514.251414388412, 503.710522636097, 514.826542034311, 527.312162348414, 540.419944303445, 500.459562413295, 505.639680114663, 528.958351062738, 525.729082477066, 535.020788116389, 523.254966536759, 482.798539331379, 527.645646782653, 518.518044681594, 504.06084088148, 541.064898763879, 546.822457635193, 478.949097779024, 512.151067471757, 566.95153066312, 516.480042826217, 512.771563581793, 532.89599339468, 540.751105262624, 500.826368391521, 535.224056667851, 538.515429544433, 542.722612920709, 516.313891097035, 549.36312918509, 511.17232060465, 551.346178397, 554.689702807377, 482.247314615844, 512.489374877934, 513.858800317455, 544.126549009952, 511.177410927696, 519.489456445346, 530.810737578524, 519.48127558692, 546.638750159711, 504.052877104401, 517.73759340076, 530.251658724044, 547.133773053529, 526.891312887597, 510.06278560686, 518.250229089112, 505.604097843541, 539.10284393797, 516.663019424426, 538.639183118722, 511.639030355245, 476.759375665633, 502.343852559013, 509.201703815298, 511.419540805958, 533.828123057956, 480.096408392743, 520.10107868843, 507.346440638023, 512.550968584033, 530.106051472243, 484.755345994677, 504.416626270141, 526.741977179734, 529.468248175707, 513.782746625487, 505.6723107801, 518.077662454142, 530.012422217903, 521.207295517544, 534.042252771888, 503.344721007043, 507.504101826045, 518.053791581669, 502.997498802407, 539.464907476761, 524.235118010347, 520.332439613237, 528.685718262377, 530.204823592039, 499.4123786353, 535.069941798237, 522.823903491478, 509.28393534455, 522.941915451576, 552.494525367898, 532.907921666223, 543.836290293254, 518.143821059646, 515.614239193721, 530.591387912397, 499.791543479554, 517.858220950277, 506.532094490326, 522.463496951534, 513.738954381051, 522.488206803517, 559.396029928486, 554.710515860095, 525.016672637348, 517.018373123937, 515.253800647542, 522.173432883291, 532.449999235006, 532.057613714532, 526.781668142114, 506.581004059282, 543.901584840256, 509.978594321304, 514.670975016423, 518.110161323003, 524.482236247264, 523.123865681644, 534.714428861828, 531.498883684437, 546.955637465149, 509.701752923304, 523.536158589233, 554.769501044501, 538.17177401903, 496.159970519086, 534.947556251086, 510.835159280633, 503.559658944242, 491.247412939359, 500.360194534873, 532.165043788472, 539.309023498654, 526.712070707504, 529.252132305284, 512.481914634721, 524.471771752986, 513.66905781493, 500.954243234083, 553.183177499127, 527.248595333969, 543.518665724682, 487.531636677923, 545.812412536574, 534.092434551692, 529.627468654597, 527.293170765318, 506.15630662846, 500.282537263933, 535.725543307665, 525.455342690163, 512.070153929435, 532.936431118945, 530.27585505823, 546.364826977893, 510.138185340007, 525.613558634488, 523.456552145523, 552.988207709975, 534.73376012823, 532.626004967947, 516.926970446657, 528.751380240653, 520.213961689871, 519.201648987347, 527.554009417861, 519.002604350651, 522.623193770531, 512.325260540547, 506.429506524118, 564.582564972876, 502.5768090735, 508.101431800639, 525.731775481994, 501.651040212077, 521.196298145449, 512.89474477159, 501.003119393973, 540.277041154634, 519.034312078363, 557.59173392083, 496.989640836232, 518.86226898131, 481.37769995073, 504.475811942135, 539.879139199562, 492.091472932557, 513.838270059023, 529.608709583167, 538.163152907703, 498.427772720775, 517.671312993934, 530.59876771019, 508.709993550448, 499.406140161563, 538.825513681996, 498.154087010319, 535.759858863754, 542.478375496687, 514.706602503808, 523.505790393285, 522.112306065175, 524.291338412665, 540.424295554053, 555.537816388154, 494.934658750343, 503.51164275367, 520.013716305117, 502.621419621945, 549.156679791918, 527.788747293742, 535.634808473485, 557.430837406228, 527.419202893586, 539.626878842987, 551.422229311022, 507.467985512531, 509.633426023044, 516.387673621241, 506.727165780025, 531.74085589976, 506.418223069022, 553.416607663324, 533.434442475272, 522.542950698154, 528.878957649578, 543.785134651929, 511.58596373203, 490.67823311082, 550.798243849942, 560.435688697011, 507.278526780019, 534.194008246362, 522.365542988615, 503.257961476641, 543.899401322705, 524.438791639684, 519.099487059348, 532.117922983453, 537.153137788426, 520.079440346418, 529.714418688289, 533.982197418309, 538.469797310677, 531.193566438845, 527.592808308119, 529.285033897124, 531.839447357635, 521.853445626328, 510.457864669443, 506.437381502806, 546.724846647115, 526.275968327847, 554.16565411921, 542.8575914919, 509.494985853611, 536.098648973306, 516.056266439281, 537.041558266114, 554.184487570849, 538.140529003883, 542.697397547066, 504.203845878441, 511.879149667627, 529.259117613531, 525.116519711417, 555.648304906736, 500.626983337421, 506.294046865203, 486.457596755129, 532.776977404881, 559.247639951047, 489.744143372749, 534.837443722288, 539.603992542231, 541.428770104197, 527.026691314563, 551.672346460879, 520.142102040074, 533.318533495078, 515.964227148136, 516.140327267228, 515.124798601348, 518.510143037901, 545.329888086451, 479.764270682481, 504.387321748206, 522.46107180692, 554.451333952016, 540.923545271866, 533.889263003033, 540.880692701338, 502.752462020032, 520.889617990417, 525.724681068339, 527.29259024135, 492.342988170793, 527.108231141825, 521.63685260914, 539.592208150983, 520.532212404179, 535.86499028228, 530.761913679541, 492.228678095785, 498.256826135714, 502.222286749962, 509.883547848963, 499.906582151737, 539.573148920548, 509.485535205651, 490.826507914276, 524.785263329089, 532.729747928582, 533.873455693861, 521.961469360583, 518.585364188049, 499.591696814084, 537.989160311167, 573.826812762506, 512.148549296637, 525.924917027798, 511.582403836128, 498.799085808536, 515.981474248798, 508.089748725089, 521.121827687636, 529.646483843783, 534.781807401104, 525.916658002266, 525.055211522939, 556.924124385547, 531.610806072479, 516.072842920441, 544.546146166752, 526.458345130133, 522.180544917124, 550.125139742712, 537.069977312929, 516.471248089803, 501.290503093981, 532.476253662416, 535.968912921184, 519.326678665865, 529.94267020972, 489.267388914125, 521.389166116079, 537.74148471549, 528.34008222124, 521.062001901338, 523.634195367354, 492.65391523698, 510.349216744778, 539.797799120467, 541.264417272449, 520.319219338678, 529.380003440452, 526.805599686609, 520.634395575376, 530.648080564749, 515.930279345764, 531.945703812592, 524.679599732546, 528.771259202359, 514.250531813822, 494.80106776599, 518.090462555846, 517.754273848145, 546.913250144409, 534.070941557793, 530.029997951156, 520.896736537116, 509.408983478637, 502.185805888858, 535.531816334788, 533.303763991871, 509.886026730608, 519.572310457405, 536.850200150974, 502.964103889596, 523.840558680394, 534.495627971887, 528.788140092285, 517.138024261463, 504.786155649066, 511.219917358017, 524.876886527467, 504.013636915323, 523.988859591726, 539.151599355573, 502.472366224683, 493.40343063199, 513.587829161025, 536.076294250973, 510.233088751391, 546.568224433528, 528.172401494185, 538.194739770114, 506.351054290205, 508.590658546777, 481.378006554032, 539.294723739294, 529.07132468032, 520.715495677265, 540.689689705309, 505.218088799608, 517.830688771988, 527.409811166141, 512.9063987146, 552.437885753554, 511.407816688232, 543.83044151963, 547.71884185365, 491.933202860541, 556.136602435908, 535.159417131085, 512.719355059023, 547.85118993896, 516.828346375004, 522.98914272614, 533.964048456503, 499.963571204808, 523.924495105071, 522.91667780084, 539.031571536968, 570.72299752092, 518.752887778128, 521.14828604296, 505.19581583908, 518.248766678543, 499.761134219481, 532.05483521413, 551.191090203313, 519.303698967033, 526.017537402137, 553.601479941464, 519.268230311618, 506.43235522764, 514.025206635861, 537.051500044636, 529.164470573354, 523.835458620078, 519.94596509993, 541.445767957872, 543.08544037197, 518.526278466229, 536.928072315724, 499.832186001585, 538.916191049668, 518.550714912103, 538.891438407293, 520.58022309104, 528.642325993863, 522.574453155397, 510.406958349417, 532.218238611353, 536.891348354736, 533.429104076063, 502.023881314081, 533.799561359473, 503.431949346592, 535.181774848716, 512.614852825765, 513.534034836088, 523.410494782166, 545.725642876354, 542.836073363799, 510.49761051805, 532.972269244701, 511.34079570859, 529.889147459376, 543.9742739866, 515.483659823093, 533.507805990341, 528.623252083612, 521.591335156482, 538.192965833731, 547.359512856366, 535.690073781789, 523.576491519478, 515.767342195999, 521.086752490282, 528.197321317087, 546.192146894189, 500.259400272746, 512.947711780532, 520.335598222789, 491.215250006809, 522.659814727095, 528.66160225395, 501.563347306659, 558.817146445242, 504.861186623393, 483.116283693038, 501.365144475202, 520.375736588957, 500.538752545363, 517.620427435873, 501.298151189402, 504.304246319412, 535.559539338636, 539.441200851481, 506.06368681874, 512.999866187468, 497.966388633574, 533.007633531129, 518.59121120603, 520.488635906951, 544.886595486415, 489.18399114741, 510.524051213011, 529.868936931284, 517.605725551188, 517.59426984069, 535.003020584552, 514.478882811918, 544.614836447402, 523.526219665494, 515.41498774535, 508.521622068096, 514.654156236898, 523.020353704117, 505.24257335705, 509.862156789063, 513.144114129948, 502.213921095709, 501.971728430802, 499.032910622878, 542.224552359087, 523.858727126298, 546.864525491989, 515.982915896704, 543.854748391635, 516.104976170542, 543.569884715322, 509.580652650576, 526.164905900283, 518.780253574812, 504.569690398167, 514.637227954047, 508.085219340886, 530.355908819864, 562.587877335292, 568.552053067537, 528.429317747397, 551.456787769688, 527.442431679095, 515.400594553303, 488.625450087725, 495.694900970905, 526.579608988922, 518.297005583764, 528.98880405563, 553.51061110747, 528.892370592179, 521.494250034728, 508.011240907918, 532.594220596664, 534.132837511796, 537.388140116516, 556.027941893138, 517.843817885514, 527.96969414554, 511.083368782125, 522.550683051538, 569.751084307661, 494.835943974713, 513.36904142495, 514.616876270104, 526.762126877775, 552.452018310493, 542.853602196685, 575.829361366168, 524.18453300368, 485.880737186354, 520.787835686164, 559.547763725905, 554.395964727665, 515.942562304355, 513.747389367269, 520.932693722618, 532.205814712049, 545.564830738589, 530.430283291621, 537.421459649251, 531.958555705015, 513.50363920291, 548.23796949505, 518.601267345039, 531.170898875195, 528.477306300557, 479.595164002947, 508.539439289645, 509.098555321955, 543.613794708128, 534.297078332532, 499.193081991949, 507.316926674104, 519.886914226123, 549.370388739074, 495.722675193936, 526.545456352529, 524.804658066706, 486.643185750917, 501.830304223381, 484.391227642305, 520.505707972567, 526.208761236267, 519.369924677095, 535.727593437553, 534.326757933415, 531.920823669813, 495.253303324235, 485.49465727536, 516.235729363501, 535.709216932442, 493.309746034268, 532.781400209927, 522.665118797747, 527.400325514081, 525.613589726327, 516.391129807256, 501.594642334572, 541.941998802044, 527.577334857663, 514.827611664586, 510.921256762329, 529.993398028066, 502.563703173113, 545.716553508105, 525.860578738459, 525.958940198741, 531.740290917262, 503.551997280754, 517.765904514318, 530.020173892235, 504.898078651756, 517.796415882002, 513.131441529808, 526.605542591088, 539.763230475798, 516.110045695497, 498.813974823871, 530.631472406414, 518.883566713555, 527.724759895982, 475.744560395526, 546.419534740328, 528.364519858273, 517.582358202642, 533.886539741043, 485.317082648887, 489.810682043632, 533.204592525392, 523.399396328474, 520.887116398873, 509.583397688112, 540.401237296961, 519.399190517794, 494.568401415152, 509.294571281768, 525.331170459249, 547.345039263625, 540.866277716414, 491.038889233742, 491.334869202654, 543.38292185149, 533.945451272333, 530.270961838362, 534.401165808531, 538.872185227629, 537.171616733709, 535.677362527225, 514.186775212916, 543.494130450428, 523.596120614851, 515.612455391765, 509.974574006131, 539.77328531535, 522.637074568476, 526.097299705977, 546.420292572566, 523.302227152449, 509.09985199116, 543.651478154133, 517.779614829725, 534.300072048989, 503.597273947141, 508.133181776233, 502.927256597079, 531.143963116804, 533.080220682052, 546.195593169848, 534.177629436907, 509.731804774265, 520.898378243833, 541.370037642001, 533.940609913143, 514.23860287171, 524.961000399148, 550.481017837179, 517.707734449824, 528.091415452415, 520.804800618445, 511.007277155027, 512.906307048903, 544.934612584281, 527.260059477669, 525.708663212476, 518.459485467528, 513.645922861584, 539.027463276126, 512.88291249952, 555.989119451973, 525.005049773146, 518.491977709358, 504.568060959049, 531.572734280222, 528.899356195665, 484.048953733368, 497.274182455592, 534.361248803776, 519.782171529629, 517.593432386815, 520.913139959981, 537.604644969991, 544.009714059278, 499.77777311105, 517.750452915127, 529.663577241267, 528.920902522983, 524.445904780435, 554.920431335289, 503.007447869491, 508.751827853165, 531.104458675431, 533.311288149399, 540.301565060646, 511.511440994643, 537.962764436265, 512.923919774149, 522.267966186235, 524.232786813498, 523.570194447489, 556.703805441099, 523.433413807826, 535.28778240891, 505.7027054371, 526.008809116115, 545.706972032681, 528.804701749364, 522.869906549952, 527.46378056712, 504.108264103953, 517.18457604263, 515.290729148313, 528.439947451897, 524.833452157423, 546.716767114744, 520.136281029013, 569.753490744386, 494.808414396857, 547.364062292798, 513.669813030033, 554.604087048371, 544.197509069758, 551.52446611062, 527.027589579586, 522.567002685441, 526.942035875996, 492.792074652724, 555.251467140679, 526.688608953461, 509.866360822957, 520.697648796087, 530.650623646744, 510.421480716098, 505.480752688595, 495.845831488539, 519.999005707076, 532.089155319553, 524.484005058594, 544.843320166825, 533.533546573345, 534.898841664795, 510.497035863092, 525.206722086455, 531.781290205031, 517.137458999939, 518.726361066921, 522.709852108855, 514.585428632095, 529.128715339501, 535.916432922721, 506.117933802398, 501.947950086026, 534.648367753522, 536.198305654193, 531.33672625345, 510.995132375229, 520.222945525319, 524.668131824851, 525.385123839975, 529.745302337201, 526.374533674879, 505.445869733045, 514.585913578883, 514.365216033592, 527.775541045989, 516.634356388165, 543.802930651161, 500.840731280339, 518.07830130843, 503.040396345002, 532.128838597339, 523.629580280234, 538.177634227073, 512.994109652095, 513.501214893867, 531.953451559244, 523.522707953909, 527.698098710535, 522.423855855497, 553.456374060325, 512.412997295965, 567.455570200688, 513.470930545456, 488.238692743271, 541.257384220639, 492.545633891753, 520.510677750418, 511.449359927803, 519.950828475412, 542.460513842318, 498.028478708958, 527.52511920418, 517.988320630196, 525.80271146482, 510.004156862919, 552.02832484374, 550.74419669766, 525.232505179423, 503.525102505069, 547.709967969168, 516.596878931465, 516.532161404042, 539.294991043206, 520.27363770341, 516.146191284154, 519.210171685213, 524.659701877916, 518.579589096439, 554.820441322824, 506.914117006508, 551.05058595364, 535.010741688242, 530.514037408041, 537.497380802599, 548.545721968875, 526.471362785652, 540.492948668382, 515.127133798582, 506.573866463698, 542.584617212498, 538.073563553419, 508.392816563855, 530.07923623143, 509.609602594522, 514.684451012412, 488.707719932344, 512.276373510005, 501.431792720541, 522.937346075887, 526.207288143206, 534.010641882037, 518.508790942575, 507.958020588535, 504.815401593782, 546.938291698818, 491.07149617103, 519.576052436646, 539.196676941844, 532.846426494138, 503.327671437867, 514.979997441832, 541.723867634833, 519.593464362123, 524.470905761463, 512.430941249982, 510.602245013736, 516.194861100792, 569.929142465976, 528.106084052016, 517.775290654989, 514.391381609319, 511.500146162961, 504.322676524679, 515.581410367001, 532.703630510093, 534.897469329213, 512.061556513353, 530.304747605029, 494.311736141697, 520.483503595366, 546.880927884632, 556.785687266129, 533.20910468363, 523.076268515733, 542.128141759989, 533.346417831476, 510.220411549611, 506.223109487552, 514.681508236503, 534.127143338784, 574.551950277499, 510.804551725181, 559.02845143205, 541.672968143469, 534.548846445462, 532.49286544124, 533.79422821856, 558.835294025154, 518.100734108386, 503.245217794372, 511.89343329903, 514.952393182366, 536.365221120036, 490.103978471709, 515.376339966868, 510.664831036228, 531.461153802164, 496.807934475991, 496.235286723498, 543.001575607503, 514.886984663596, 518.365461776809, 523.891464880301, 510.461149659451, 560.453385714587, 525.198145456439, 524.715611499987, 499.91938798642, 550.241821311918, 554.266163943574, 516.071551067509, 526.770404221981, 539.738846701468, 521.604864599031, 533.797592883995, 501.58170653683, 505.289661110211, 501.366360414679, 567.606277482513, 514.138681160898, 507.357734728505, 516.034678929842, 536.336446891479, 516.223121492645, 551.574206717992, 507.597162422193, 544.464968118239, 545.513015712914, 487.895530343422, 550.871458712677, 525.922702089267, 533.477133574155, 531.333163059893, 518.440103998153, 513.443617225021, 509.053815633046, 518.824575596459, 534.858940325455, 531.881892539119, 550.039174578693, 525.763233997187, 522.18321990674, 559.75560126161, 482.82569087814, 499.773184586244, 517.890560771427, 539.651054500345, 527.491619204121, 545.735188444492, 506.596059859746, 505.104835022262, 521.302763501646, 516.518925406844, 492.815628936243, 531.411882747534, 545.243435740216, 471.016454325748, 538.383517792397, 522.176719681999, 531.535532801344, 496.289158778015, 536.226895922345, 526.515820760312, 513.214313650936, 532.492578945684, 514.209185972361, 541.873316530718, 530.920590347305, 519.091799093573, 503.081135731516, 518.718401414939, 488.347920840888, 539.628259499084, 499.315271054898, 522.229436176932, 514.877956067339, 507.544941740936, 515.830902720863, 506.313830347829, 538.121547969094, 521.155160017577, 511.871425623819, 534.140614513829, 534.741090962731, 500.759246193608, 529.98646760069, 507.047052491705, 519.217834954057, 528.520823592067, 543.255955899838, 538.355680526465, 527.008812428513, 533.127228583669, 545.419199731401, 508.227369648896, 545.221555414077, 515.90477122398, 516.788383929428, 524.96909750391, 499.120217798854, 527.047822448372, 507.513541015631, 523.725675787032, 537.82853159517, 543.37415725538, 538.887993827447, 526.693755339212, 518.552510736904, 530.004114416669, 511.21852415561, 504.276645089762, 556.130425021547, 534.699278335944, 507.849180693649, 524.32517585989, 527.732716892754, 521.859787991573, 524.882040198849, 516.791154177856, 524.374264258578, 526.16957292653, 550.63025519034, 522.859292774366, 519.590149185829, 527.491847097593, 516.607407933647, 521.453707055218, 516.029577832606, 498.255612572114, 521.104879008966, 504.610758609637, 492.932588906231, 551.605451232048, 532.19194243863, 540.499782031015, 517.357735144635, 508.157017500175, 540.671494828806, 548.870986716665, 514.958880620971, 524.669222482115, 519.782829967015, 535.452437228585, 535.694260234291, 540.111641893836, 522.921747145714, 514.546239462837, 540.160349708878, 513.969327120273, 529.085402502021, 539.559668297273, 518.689568001056, 516.258952856161, 512.01495210499, 540.624248697089, 524.44623062249, 533.76335379892, 529.762125580623, 512.511392655118, 546.290721878952, 521.177527514189, 518.150813372506, 551.004765311369, 532.936074729405, 518.087166739221, 519.21890512458, 530.872170055799, 535.917568570836, 516.000894332694, 538.749199222379, 511.929950404314, 549.909843036238, 506.601184847637, 532.685283664572, 526.929817618135, 558.363820907689, 551.889612113449, 528.676174701396, 566.60132893747, 552.642975713943, 539.621577229699, 509.215984601473, 538.060883095059, 515.010293301662, 494.498316578869, 516.059856683349, 509.266787398523, 516.395211152709, 557.320063440805, 523.729023475085, 527.157829842482, 502.322233117569, 509.750853060436, 498.331429593269, 527.658295900246, 508.93205673003, 526.598402502873, 512.057513201924, 529.063079734112, 500.270667888128, 557.17205177388, 526.762757304044, 524.428415935865, 534.47969305499, 532.812783826945, 541.848098188115, 502.301762445632, 516.124854243374, 539.945952322791, 509.200790630799, 505.709783158372, 531.222883037875, 497.969258631805, 512.156549396009, 551.475468409142, 530.72910173296, 543.554863744739, 489.895001276706, 552.23028221457, 539.258483380818, 531.04745383581, 546.2583972736, 529.144158679016, 539.152310290484, 560.02271937129, 518.960886043041, 532.982871101507, 544.200906100208, 517.478722877012, 547.840632117328, 576.107674449891, 520.934099200765, 522.499828443941, 518.497294908696, 503.735854236005, 519.349903933022, 508.719355172582, 538.811998073742, 544.63192027571, 495.069267616946, 540.250424882301, 533.686922480785, 530.179173629401, 538.456006668866, 507.472224281418, 517.31914352619, 502.330444443561, 488.461367743449, 532.907221966757, 540.093676299601, 516.11458829516, 501.236755731674, 502.842794865371, 535.180194198676, 517.315471306408, 541.223785893375, 499.346561849752, 501.279601849521, 541.662025686246, 544.427270441468, 520.724436055448, 506.115069312358, 526.390175529413, 510.348607889451, 498.737569572956, 536.946099161245, 544.334244668584, 515.536077267248, 512.442677100033, 511.995061116209, 530.653472187878, 503.769476013729, 525.254715665587, 515.361313814223, 536.155461419784, 513.834716222357, 555.944716857019, 549.883999151923, 503.230354017544, 542.528892033512, 515.044319614655, 535.888739471969, 529.646133691869, 522.069157137739, 539.738563974948, 484.393900225475, 513.568595063779, 559.034890739645, 547.689581118833, 510.851682887772, 496.33021467738, 491.498794503347, 564.063195637806, 518.435609023786, 524.158884759137, 528.877368322686, 537.566879440056, 548.385927870007, 514.644018118847, 524.546487356044, 503.903502327342, 544.233969202881, 512.98546856928, 500.611195210035, 523.506033757958, 525.579506866289, 540.13438238368, 532.167184847185, 512.894265104146, 518.746997719776, 485.326865947812, 553.520663009689, 529.525467651909, 489.189455192886, 534.281017402377, 530.291498697165, 560.249922550279, 494.450032160064, 532.587879876485, 529.981278784372, 513.07023048137, 535.780489195799, 499.43640996768, 526.998735547423, 538.634858112998, 508.225141856707, 551.500203853698, 503.92456116057, 518.515192777883, 525.256440373332, 506.537871761093, 541.862431057242, 533.86420044967, 514.291960698984, 528.249644317809, 520.363725692729, 526.892383586893, 526.910863341198, 493.816519737823, 494.900935434189, 519.956833337397, 498.92704851251, 495.582543390704, 533.498411268133, 525.02230697516, 516.539232494638, 546.277919597202, 519.234178889786, 527.15592979276, 510.356123154784, 544.816323224478, 490.477223329586, 532.708996134385, 517.104443007731, 522.096100369936, 518.990363528088, 482.92345732967, 523.198549274015, 518.321297434721, 531.204699049644, 462.445467749456, 526.816559127469, 513.326263174894, 536.305674145106, 535.067452239403, 530.099314178623, 530.986385507003, 550.974617454499, 497.254344059604, 522.3269821014, 511.903601103084, 514.79572829315, 498.089231338082, 515.518411747687, 491.652191326995, 518.665221463363, 505.790388768791, 533.781065195941, 528.79396544749, 539.098208795183, 504.66212392897, 534.754715591589, 502.763635112488, 536.346012005693, 547.739637571497, 496.628551003149, 528.210686214303, 495.040573462098],[675.836265920572, 669.590054865525, 673.42164082335, 669.174058241033, 672.497957753053, 670.823179513976, 671.312352405231, 668.512796773477, 677.374692219333, 670.992693647001, 664.277780324459, 676.219558899636, 669.98207470279, 676.240720159416, 674.072921939673, 669.485603516391, 675.146246310243, 675.058415971813, 677.473010471303, 667.675441269065, 674.707371803677, 673.016019425392, 670.452909733079, 670.46390000484, 672.168045862593, 672.590895963032, 670.413452256937, 670.278254820214, 673.184821080183, 671.594100558279, 667.335858285036, 673.997726015971, 668.885337766276, 678.781204154668, 668.753517396524, 675.394412089608, 670.999063216348, 669.296954343927, 673.123045119596, 671.017474738329, 672.995083611767, 668.178142398612, 675.066453601812, 666.916607933942, 670.558011384688, 670.04327450654, 672.832743952087, 673.854926244447, 668.490153522519, 666.415024148401, 671.117654805286, 674.248769467338, 668.514101466552, 674.24521530471, 674.117553392573, 675.3952493236, 673.425167822707, 668.55460118069, 672.4428003687, 667.210294014556, 669.993508247527, 672.95556767559, 672.164345680887, 674.355503293738, 674.920305499879, 672.795108919532, 665.391668154737, 673.763083449689, 672.373855359938, 673.533976394968, 670.412719569814, 669.878587456485, 677.164737124096, 668.436443541232, 674.688108120692, 675.746479416701, 673.402462341342, 667.678400181316, 668.176805997215, 675.208524658144, 670.251764505548, 673.721547812452, 675.668836825895, 672.390899597171, 674.284677704691, 670.749270621494, 674.462089390207, 672.611291674852, 672.69422702393, 672.061137740977, 675.041048364757, 669.915859478186, 669.730446703939, 672.482197836347, 668.478741283719, 673.742545601809, 669.480505162645, 669.5227732627, 672.687604707044, 671.725872734009, 675.643481015425, 670.305247748847, 669.723678636157, 673.504329172911, 673.682079156853, 679.237156583275, 671.59403656388, 676.160576193946, 675.499271160316, 671.600109825633, 672.32247437163, 672.763900474169, 673.364547084029, 671.521400978067, 671.04307982731, 668.408477010364, 664.035243104562, 673.734534646015, 673.782506904569, 669.812099111958, 671.516661359201, 669.28911288988, 669.370705512258, 673.170024644831, 670.251059032996, 675.862542397947, 670.702770177262, 670.94880454798, 670.916725650652, 666.594167255674, 671.820832773427, 670.142730976197, 672.478512746909, 672.870201410601, 669.577794965247, 671.135210970405, 670.030558944584, 673.605247895964, 673.590093439602, 673.113685519716, 668.462770735925, 667.693738511868, 672.227549599269, 677.584222856608, 676.942010967804, 670.937200877839, 667.560210484335, 673.362659821851, 675.928240409305, 672.030857237778, 667.647096388328, 672.114455432613, 670.127016641987, 674.771475552985, 669.412047997068, 661.931007117848, 669.506066021675, 673.275775700526, 674.598117221982, 673.339205047387, 669.162229129441, 677.00602518272, 674.486041740111, 675.590233249574, 671.18067058897, 671.721943044785, 672.009428852223, 670.42802914083, 670.766127455034, 669.748682278958, 673.764055317871, 677.66437690705, 675.390372148808, 670.14501383663, 666.224367706925, 665.236986556967, 668.657416495478, 673.192113497205, 671.157563630839, 667.060874815925, 672.869014436214, 672.187597157757, 670.623041451472, 677.991363428946, 670.823628943507, 672.038148625521, 673.347466348635, 668.373740242006, 670.363905264334, 676.346456187193, 672.501605283323, 672.42654539218, 671.767614688778, 674.409508284953, 671.141829645325, 673.201814467165, 677.603147108794, 663.558410126623, 672.884964007207, 670.720331881227, 670.117023256805, 667.760426736033, 674.914378633721, 679.602263218482, 677.911145757269, 673.961863342466, 668.635592451896, 670.066412636869, 676.040673977643, 673.379013891266, 666.135372603346, 671.556340930432, 677.043374647731, 671.977535202703, 672.463453221605, 668.946457980921, 672.615192431391, 672.540912950068, 667.150399100912, 664.708345491257, 671.042758677808, 669.497650496983, 674.801816441512, 669.474865387826, 670.660900313719, 671.141960298953, 672.050083197601, 678.730017386249, 677.703269222431, 675.347110544751, 675.741315507353, 673.322212979517, 672.548003714305, 670.178633145917, 670.404910045955, 668.524803441122, 668.672193085165, 668.940377786291, 671.327325685098, 674.410531957178, 673.59231928747, 672.149856863804, 672.439540754719, 678.673002276751, 672.399001256184, 670.228986446583, 672.356271142255, 670.914637121558, 670.554605713663, 668.844224052194, 668.88655065673, 671.042785584202, 667.784151338432, 669.489029724703, 675.59990002448, 674.809065101396, 668.604789763815, 671.144068076962, 672.981706989237, 675.177260614489, 670.426478637758, 672.976960767323, 670.78803512605, 668.000877380505, 678.881432074214, 673.942243231812, 672.766800703606, 670.986051946682, 674.732566247743, 671.87870917541, 673.712472993993, 666.824596023675, 676.979740336513, 673.684015899324, 670.606662854859, 673.053307806138, 673.867646529779, 671.383816495977, 672.405394345306, 672.834767761568, 671.482625418826, 670.415740671824, 672.534614184572, 670.653213631716, 673.371756333384, 672.452307099711, 672.180645492155, 673.602645567186, 669.376695803412, 674.314593961351, 671.452216363743, 668.945023493487, 677.214282444648, 672.549675763145, 667.22346626711, 668.267476002111, 676.870573042728, 667.830670577047, 670.957700394849, 673.01948913828, 664.170922556757, 671.657679319628, 675.726456584573, 674.311775007136, 672.52582196538, 673.754038922443, 671.218437497325, 666.49766356904, 673.763054081867, 668.677622714854, 669.862052762814, 675.85551065335, 675.884337611575, 672.916406776769, 672.96865191302, 672.51481145686, 675.455213751228, 668.125377239918, 676.573538066306, 673.506429455476, 675.585858712695, 672.525796209203, 675.547862615074, 668.097785468661, 670.233607233549, 668.732899157453, 671.793693011498, 671.502404196236, 670.877861288354, 669.233647133014, 668.08429580101, 675.392685511548, 671.467822306802, 676.37001410214, 668.927589609554, 669.074242503289, 671.993792625672, 671.845338529511, 676.152822555125, 670.402029745685, 672.779975468231, 674.990344805567, 671.081598644191, 671.704256471622, 676.762734202006, 670.839991796576, 672.287179472641, 675.474496170347, 674.815799706741, 677.193397999568, 668.603043947931, 675.136059580291, 679.315075791274, 671.310570649805, 671.564893078903, 669.291810059224, 669.80604560552, 670.39445003816, 672.839002080318, 671.383614019266, 673.618847891517, 674.412765514577, 672.583632661034, 671.908888027029, 665.574776030651, 671.125420360887, 673.479939745449, 674.564252651257, 672.023704039851, 675.776182603915, 669.959103796142, 671.36509922961, 672.062246368231, 672.020794167241, 679.097663002534, 671.758210164148, 676.23685889337, 669.314259676257, 672.972757256443, 679.287618394676, 673.939002765729, 675.749690082695, 672.711703549313, 674.437128887241, 669.924218136184, 667.489823529546, 673.826297903169, 670.852778567705, 670.186792301478, 674.984293434565, 673.28201981713, 674.108686535782, 671.29226006427, 670.825636901443, 668.329840447211, 674.715751404321, 668.691847357372, 668.268191161134, 673.214748279722, 671.12924236359, 673.946771242477, 669.738614895603, 668.350270764582, 675.163987746328, 669.272548895597, 676.064085665094, 670.613348512623, 670.136524653571, 670.248435696867, 671.398712462507, 674.559377206045, 671.199658278258, 671.080780123269, 677.491894502542, 671.51311031394, 670.749356926554, 672.972414811222, 674.206349830581, 673.151447721695, 667.645847623026, 666.328458177545, 675.408832817345, 670.146510155437, 669.716423242623, 671.074937007721, 671.896931191706, 676.45654247009, 670.494483234295, 674.296822627218, 673.883074073353, 673.770078940118, 677.348227273862, 668.482111724089, 670.139313637651, 677.742242624541, 668.450117330794, 669.344561735738, 671.199877781705, 670.314826033204, 671.533697864417, 675.392526941052, 671.537199811326, 670.490175406987, 673.026224906536, 667.245826651354, 674.064107926763, 672.292071199061, 662.733430289576, 669.291125840986, 675.44658151626, 676.493935373231, 674.063604003088, 671.494173651231, 672.001338424601, 668.417094703965, 674.61799111448, 668.613860386929, 669.630958830681, 668.204484871217, 676.937294701051, 669.835428280969, 670.591734793423, 673.86247631676, 671.388084442381, 670.218719601893, 674.454823198281, 676.362876218054, 674.913960043866, 672.249299533439, 674.963458389225, 673.885103627679, 669.5098030993, 675.510634918226, 671.619188499529, 669.635931347582, 674.075347660276, 672.789482135343, 672.905033721147, 678.040180795811, 670.081932827678, 670.843655647432, 670.347428645823, 674.101996509927, 669.503347433351, 674.22658566118, 671.598197146673, 674.642309239167, 675.797641768524, 671.959263767794, 681.446105033331, 673.361599960043, 672.987046087388, 671.630593480552, 673.21315209089, 671.543629336123, 673.673286715659, 671.238890436572, 675.986223811373, 670.204533143343, 673.059579111464, 671.211138553677, 667.358575501545, 668.245726287359, 671.485497306679, 674.211735581268, 677.690698461074, 668.189125698447, 673.627003870031, 670.29287823059, 673.531380497814, 674.098871082088, 671.542083444865, 669.998582636521, 675.173729450367, 672.696420420943, 670.91842773013, 671.859790193253, 676.035262127465, 671.613447651125, 672.227271470397, 672.280112717651, 673.821508439634, 673.490500397393, 669.756538559341, 673.70787245099, 672.363202192295, 670.090956089033, 671.563610056781, 668.394771633537, 667.060031455681, 672.313993635274, 668.179449890464, 673.747845817762, 667.771674348632, 673.706481262517, 674.7530441675, 678.064705626844, 668.58845709311, 674.814177904882, 674.002745433222, 670.342700281375, 670.79120389297, 671.639410759246, 671.802397704888, 670.483369653009, 671.500439325613, 672.033799337409, 666.918280276576, 676.999215134633, 676.140744835574, 670.956257113122, 671.630675257574, 666.035557855527, 671.55245940703, 669.688145962157, 674.777377113261, 671.473726173621, 666.722479579157, 675.852380647245, 669.739064465169, 672.747614254235, 675.010555380029, 676.0029509942, 670.06013889636, 669.420009709271, 669.033119904964, 671.147849477105, 679.819602770321, 671.220952679664, 673.566245159519, 671.743798445339, 674.10524276736, 672.333291283653, 672.695975125795, 671.166949584738, 666.653374713484, 670.862570990486, 673.13874898202, 667.491336111083, 669.62804266077, 671.651443345158, 669.728875640073, 672.764286572208, 675.428728976795, 674.236048614679, 669.619947434688, 667.186816033149, 671.142173932609, 667.809023216591, 675.184384603939, 667.787672375021, 669.775825977642, 668.40989809282, 676.644755227984, 671.12691974096, 667.05369561693, 673.206530957341, 673.645304315448, 673.418620719672, 666.698114398357, 670.135268725886, 669.953767612663, 676.853385802754, 669.200624898697, 676.108143973549, 671.536337455866, 674.423943913134, 669.482493863794, 675.799735686045, 672.072170036125, 674.783829662075, 671.119170697385, 670.56260530361, 671.060105886698, 672.676664491934, 672.430924174326, 670.126252012469, 674.761607250963, 668.446093783208, 670.096422561696, 671.524500045874, 671.989871874086, 674.335370513768, 671.676696595254, 671.319508238637, 673.302713412617, 677.245777071151, 668.582333848651, 667.73858664446, 673.398864358295, 671.89433810636, 673.996558384201, 676.100412165317, 676.222896007612, 673.393822533067, 675.616475652101, 669.956423731736, 665.161688002235, 672.907980678297, 675.954174369353, 670.840476822488, 668.098443411225, 673.448406828381, 668.612532747755, 668.934071291155, 671.048579520012, 673.210252153392, 673.638686342845, 672.933095120481, 669.994553210889, 669.528936872859, 672.583752823848, 675.825612171016, 672.485335335648, 671.439268298042, 673.486174425652, 673.412180892835, 677.147319235949, 673.355969965384, 673.461626806194, 675.072579055943, 671.588004115447, 671.464765630476, 679.680214940479, 676.925078728794, 673.004670709269, 674.782667461022, 673.613055911693, 671.011730861202, 674.478668720388, 671.920708293088, 672.036970661121, 669.936016610347, 674.854455216884, 673.125056118511, 677.517962858323, 667.802476346302, 672.401162522801, 668.624115770478, 675.560018721476, 677.594141622074, 673.593732066993, 668.322214096094, 669.052406472798, 672.936576031135, 676.46224094039, 677.821533863099, 670.835406406396, 673.90791760704, 665.077289820683, 670.95331753453, 668.943401743985, 671.506308272927, 668.723589237318, 671.573763609051, 674.119042123983, 665.621158172548, 668.813175474574, 673.008828393012, 673.271716581992, 673.714422056616, 665.469521567999, 673.899364721554, 676.272697836672, 669.82182811644, 674.765114070202, 669.75768496477, 672.782298377378, 670.589095296645, 670.174324413536, 673.354972796533, 672.177466358541, 671.365295337918, 679.267754436067, 670.747271319287, 674.08616876387, 669.65369435752, 669.852047394931, 673.482136385302, 671.595442468631, 671.788268126762, 676.320807697204, 672.583563669843, 669.316348886147, 667.372288967591, 674.03344840273, 668.140233822062, 674.349032095731, 673.817131150456, 669.002990737061, 677.249250916854, 675.691763662606, 673.514805326845, 672.778748903786, 671.867490430542, 670.324703452123, 667.806639822981, 672.266885368459, 669.397101824677, 668.405314926289, 667.926203217033, 673.007249102892, 672.276818152946, 678.633689369821, 678.177053669993, 677.841637474593, 669.756870392139, 674.308751506891, 673.419843558755, 675.075001409958, 674.415515562186, 668.254779183917, 675.244557108713, 672.469706574262, 671.085283707609, 671.285580857082, 674.049027173325, 674.342970449655, 667.822652737441, 673.094446654935, 671.064883995517, 675.82847303931, 666.509233432892, 670.108552047664, 667.618278755584, 677.396354040119, 671.404355915168, 668.006851422559, 671.314203398718, 666.906389601865, 675.547483021753, 677.011181585867, 676.28334326175, 674.113804803156, 675.031948690452, 674.93459386001, 669.625711269836, 671.314693351601, 671.238443708972, 675.384899254674, 677.849105272407, 672.588103526175, 667.434773325083, 674.42388539643, 669.104947059503, 675.862666419761, 675.48574804047, 669.842365505662, 671.569902696063, 672.835471657793, 665.576101123696, 678.031260393238, 677.628353197719, 671.450451847012, 669.603839386094, 674.694863473131, 671.668572692072, 669.231437627107, 670.370333932276, 673.883968794669, 671.939787689044, 671.893563918208, 670.681001996742, 679.802207344892, 669.554381519386, 664.036759963661, 673.024654252936, 672.362751292105, 673.09240388693, 672.738090121012, 675.278480078796, 674.822286264073, 674.256825685359, 669.229874092247, 669.691977489575, 667.618272443828, 667.781076339769, 672.7068290202, 671.228052758341, 673.702140234068, 668.274538663731, 670.030215906567, 674.780013363522, 668.67117691853, 670.779569336487, 670.549164123497, 669.282889935992, 671.613228581334, 665.343765169969, 668.26996085491, 669.207886117175, 671.825605908996, 671.379757562878, 677.981026934288, 666.40519238034, 674.459926034937, 675.121512790687, 666.565459701361, 672.407915915979, 673.023335578501, 668.743141953326, 673.202290248431, 673.444249490774, 674.745940019316, 668.786980105573, 671.729130361127, 675.396590817819, 676.480770908693, 677.71673690097, 670.271918376037, 671.639233523048, 672.238015753271, 673.917663032948, 668.742909787321, 670.571016824652, 671.803844504455, 672.614535872342, 674.523880396504, 672.496767253083, 672.460078868507, 669.893755362261, 673.443805069679, 669.283826063872, 673.071275068349, 671.273443569316, 675.399632301657, 669.023124923339, 667.246867117562, 670.067238625587, 678.417989975375, 671.048897512701, 669.734227680108, 673.052131450368, 673.718152596779, 674.853240298965, 677.277369109511, 669.621735910701, 671.240529396517, 669.302145166951, 676.024504254528, 675.827394232189, 672.652716287381, 669.080478671219, 678.498151778552, 670.972930895313, 668.759157928934, 666.219537025215, 673.262772888556, 673.272078224112, 672.182530782232, 669.207451141632, 670.489906753692, 676.292559563371, 672.554226752401, 673.814205855883, 671.8585277682, 671.510794302316, 667.781943943747, 669.307807659229, 668.317922964165, 672.305352983326, 668.129274927666, 676.4549887336, 676.068113224779, 673.631995440643, 672.017095225599, 671.058586678781, 673.605883391951, 672.285133457751, 674.439372824207, 673.170594224807, 672.872897473996, 669.567242005291, 671.932359735966, 668.515421849671, 675.898634843945, 679.026739400283, 673.290682860823, 672.007096181615, 666.7455976256, 666.305000539077, 672.510526655179, 670.804076904443, 671.246867098793, 669.138797220303, 669.520006905906, 671.191862229136, 670.345226320421, 673.208524751378, 673.870614842434, 669.714664163094, 670.827357664627, 673.622712402277, 670.951741280472, 671.226467679735, 672.464630930148, 669.659709597726, 672.116519140944, 672.224629950045, 679.227884950775, 669.593726395696, 675.274762030404, 679.293208821691, 671.463975441809, 669.015238999556, 679.159281778391, 675.64692315738, 674.913420076734, 672.549920943296, 669.405298448685, 670.581855121651, 666.601597947326, 670.231079856248, 678.305715769291, 672.778878517641, 670.382644447433, 671.019039560354, 674.038343840056, 668.404067973483, 673.660126095922, 669.043984699783, 674.737095519094, 669.239180790598, 670.202830509869, 681.867220518998, 675.517228893675, 674.45400136564, 676.271307015198, 664.747945775358, 665.679348077237, 673.762819340587, 669.977827014302, 671.977323143156, 667.24163530415, 671.111703043591, 672.499957644534, 675.198374591504, 675.903817207602, 673.646056449628, 668.869034269662, 668.501492264798, 674.125384939213, 672.985863951141, 667.739380927484, 676.519719633833, 668.967201667217, 671.468178338069, 670.638300245426, 665.420775322923, 671.978939568038, 675.913577557448, 668.793376063019, 670.157203752858, 680.682137796452, 673.930963926593, 673.448491065099, 670.238267314007, 666.034382911362, 670.851883510944, 667.439482609535, 671.07371908044, 677.095010409403, 670.425237840141, 671.507922320922, 672.30907889974, 675.273978947873, 670.534623907863, 678.268962854945, 674.622176015812, 675.800320064011, 668.748140401929, 664.279136939091, 669.699029231623, 675.605926656184, 673.384515353716, 678.017398776858, 673.322985304235, 670.758005410922, 669.214287316826, 670.909658529098, 672.49366906814, 670.494873072325, 670.971767494421, 672.69739536018, 674.493901970437, 671.459084288023, 672.838607963006, 669.020376593088, 671.273513445766, 672.466652198912, 669.235692077902, 673.177780921104, 673.743418351417, 670.659896407457, 678.110681076534, 668.380267282915, 674.414096283082, 671.652589429274, 669.479967751631, 669.579222024886, 674.719266979255, 676.04019654309, 670.861055240456, 671.625134601191, 670.558157511298, 673.02970501105, 672.155499234273, 674.238044067255, 673.383060539976, 672.347272904202, 670.203707972233, 673.653694444, 677.07630562859, 671.524408615908, 672.174137008673, 673.019001180086, 673.321609378725, 669.611798720971, 669.478884654957, 668.578587930339, 676.491454610786, 674.409681238973, 674.776765290981, 672.767416554063, 674.843414144707, 673.664552350477, 671.917206128761, 668.655036653462, 676.637506546702, 670.827728010844, 675.652532048255, 671.114877668157, 676.407197770539, 674.923654580762, 668.508816525432, 672.320375577056, 672.746249434994, 670.703116369961, 669.101579565917, 676.637164039383, 673.785572367106, 671.284832695035, 668.686407325033, 667.854003924149, 670.177757260433, 672.122609541774, 670.493475269634, 673.920477214418, 664.347354554692, 670.095681782415, 667.428979378124, 674.034466929618, 669.054325415471, 675.485768888026, 665.272491881822, 668.626339255662, 671.376753162674, 670.955164602728, 674.536239544477, 670.062612684729, 671.679460201277, 671.398128594248, 670.639667344011, 674.126607413375, 675.533413479659, 678.016335969648, 668.733580109932, 665.786140657807, 677.969010128817, 670.939620401375, 673.32408200135, 675.265753469765, 670.490240937785, 672.208888545905, 671.946888194359, 675.024857588007, 678.372103833694, 669.294241710513, 675.059751891602, 672.841693677113, 671.926962074336, 673.39086394671, 670.831405140824, 672.983698670922, 667.879964624975, 673.728013890732, 672.604772584757, 671.95600497703, 670.622235009394, 667.587422118199, 671.66412472009, 676.961525346452, 669.895711435538, 671.402133145249, 671.56386487692, 671.670638682502, 671.633607973543, 671.740824708804, 671.616682241379, 671.94574925018, 670.530920892759, 673.257443239377, 673.662995805761, 669.845912492713, 674.197478775052, 672.199741881587, 670.151554744001, 668.771858541304, 675.474262503191, 672.487551590288, 673.902651710136, 670.987838334558, 673.407875765843, 674.137997690617, 674.158777064666, 672.722876400555, 672.986839624136, 671.653141925783, 669.498613695754, 668.360528635991, 670.550340854309, 675.062603538038, 671.659470206223, 670.282091073723, 673.422522923731, 670.137892178226, 673.906617699366, 676.325832195075, 670.211281377313, 672.521232521556, 668.703473854149, 678.035454291883, 678.135248805136, 677.395666087939, 673.541677873308, 675.595408913343, 673.936995771476, 676.232210680839, 673.580503652754, 669.708056719251, 674.496283411431, 667.589560167616, 675.552242744871, 674.386950301697, 674.573346672962, 670.30374287532, 668.399719117752, 667.602314368678, 674.705543048576, 672.363216080007, 670.606503690847, 670.663557857816, 668.024514252293, 667.186971036707, 673.199218488517, 670.372814862024, 675.75892311491, 664.982920974481, 671.117974699792, 671.974064163121, 671.492770709672, 669.701624117375, 674.621204526165, 672.313193913912, 671.070886301204, 675.150764009573, 675.200004420494, 668.49336835081, 670.412173971077, 667.44283265435, 672.043881776162, 673.269376876017, 676.025605628479, 675.289709907288, 664.71499207816, 670.749155244628, 669.403877697356, 668.967627983185, 673.480880415626, 675.071426484587, 671.786350657471, 677.262882218816, 669.220510481719, 669.571428548746, 671.30929048175, 679.872772648783, 673.014953812679, 678.343537685991, 677.025621575384, 674.323866035494, 671.390145714625, 669.986568416244, 672.150568289404, 669.13515722916, 672.8016171601, 675.082475127813, 673.346499395299, 675.653953400517, 668.735151440507, 678.031070081477, 674.790867805405, 667.889561473669, 667.617803851683, 674.416903000732, 674.359782058314, 671.863327214858, 671.369838450144, 672.96080647929, 671.916770674929, 671.171032225738, 673.548446154848, 670.137411782603, 674.823751937778, 674.217031306069, 669.499807949177, 673.98382884424, 673.719526035766, 667.677778079654, 673.270652058528, 670.532316320963, 668.174924490184, 675.704593293351, 668.219230432586, 669.164479699429, 675.814609599356, 675.046820788989, 672.248873132143, 677.309489414478, 667.703258708201, 675.002167466749, 672.174948300182, 669.687976310429, 676.416167964468, 676.159557003674, 671.147934329789, 672.83783132772, 677.132613115177, 674.515492882825, 673.168153464689, 674.351645601973, 675.448858213691, 671.556627799123, 671.831181335367, 665.171514903333, 669.983733755401, 675.657042511238, 672.016600331802, 669.586824886128, 677.626299358355, 670.231722109981, 670.15557418105, 674.404702932144, 674.574893749622, 673.516533475168, 671.789196612312, 669.873475053255, 675.024759390748, 678.7997712409, 676.509414194653, 672.565332953933, 675.454553540493, 671.540613112348, 671.587818402086, 670.811361806561, 663.168018765373, 665.309629429091, 672.070763389028, 673.587266191993, 676.993112671416, 678.01093532895, 670.598717230284, 672.617905841906, 670.543929343175, 672.226883484427, 670.781844014113, 672.716637196147, 670.267587504912, 673.374027245855, 669.498797593774, 674.403479247479, 670.634178882272, 673.108953011306, 673.663387675086, 679.167303370627, 673.430063709326, 673.228330984574, 673.685810908982, 674.689759086113, 670.434149989523, 674.578562144461, 669.87660747697, 671.274384411999, 671.42070097363, 672.637428010103, 673.105405865912, 667.207503657273, 671.55044017286, 674.608419076636, 670.240131820247, 670.711971861626, 672.213486157807, 676.090337517836, 674.902902853366, 671.27651813645, 671.756812765037, 669.275689865689, 669.32091889901, 674.909160306684, 673.62217320317, 671.951990529917, 674.700402487962, 672.206226351837, 674.056768547904, 671.980936938003, 679.370770745968, 675.479705045682, 669.623582632402, 669.242768386253, 668.728987324572, 670.58082907714, 672.522893462958, 675.795009854886, 672.509388945765, 677.508414373404, 672.363933001163, 676.092164343723, 673.465579371355, 670.144209674028, 674.497389058096, 674.449031181211, 673.413866107413, 670.065195611116, 668.454265381363, 678.510959327658, 671.086446611149, 672.544240999362, 672.824084237176, 673.362148371792, 674.369084668953, 670.758808554054, 673.058894265857, 672.880850029552, 674.289313775727, 672.022691065418, 674.964597885419, 666.729441336949, 669.074615783543, 666.846145080378, 675.977791057069, 676.784171108141, 679.589600321629, 672.7441908486, 669.935477373346, 672.591442834932, 673.917107313936, 669.599943894296, 668.186894225993, 671.091301170285, 679.042003755782, 672.847695102744, 679.478070344008, 673.076466859505, 674.683051291565, 670.287530241427, 677.624517032323, 666.472570156474, 666.935799452163, 663.495463222144, 671.247784512433, 667.961174471103, 666.752004328016, 664.215876605329, 675.103814482088, 672.794177353859, 669.552275324316, 668.337219147975, 678.585751883706, 675.332016005202, 673.459858957851, 679.246428228692, 673.379575325412, 665.591070856822, 675.082198740151, 679.041971953778, 673.257981650058, 673.230225716367, 668.31229245829, 674.073382321044, 673.61201812352, 675.252662973505, 673.69740271021, 670.89472795166, 672.244252084167, 672.910129080735, 671.465422776793, 671.198989513036, 674.77274571815, 669.047016643037, 678.610403165148, 671.028654062953, 671.011307533086, 675.00770954884, 672.85875092044, 668.974709460861, 675.404902635593, 673.701407105573, 668.942851089816, 675.318917970124, 673.311506627859, 669.894283023255, 670.011181177352, 669.636328518348, 671.272803472463, 671.203596995777, 672.583363197982, 675.393313248404, 675.961429621762, 667.57816402544, 669.077088989453, 670.20961252746, 673.112206983807, 675.715836387027, 668.264145955887, 669.408114296843, 672.575187838075, 672.018239442032, 671.70706203602, 671.276372141635, 674.569423207349, 674.379711893989, 668.93556607731, 675.716811023684, 664.365418244732, 672.160617608092, 672.714493472908, 671.845007601965, 675.457893050705, 678.437780355555, 678.647360412791, 664.776825944296, 680.438260007395, 669.308568975034, 670.9588808599, 669.896212275779, 674.414608391863, 675.665622147013, 671.920057184442, 670.301262107121, 669.5744320454, 672.799559083536, 673.357695510227, 674.998873778226, 674.452405178418, 669.218768994449, 671.305140306312, 670.848205819373, 674.334346445952, 668.209879597832, 670.343375095196, 669.268136902253, 674.78046043525, 676.400954785973, 665.310016312606, 669.321630481251, 667.606424487147, 673.956202198146, 674.785444509212, 673.571464286798, 668.012945919507, 675.40330697717, 672.668463461253, 677.643808903697, 674.878511678127, 680.44351550068, 669.345285334142, 671.583576541039, 670.115273863933, 677.54859112452, 675.013385163842, 673.23254212097, 672.367699729542, 670.815087492691, 669.801405388456, 669.795417581829, 672.496423544917, 670.507301617104, 667.201268420554, 675.624174709837, 669.249224284545, 674.493719393924, 668.0554421166, 672.267254748427, 671.812284540451, 671.367778693769, 671.905271769033, 666.967066985903, 666.609099371061, 675.439790363925, 667.56818200582, 670.663134923256, 669.69438140445, 673.14466409445, 671.330472463592, 669.984508737256, 671.084552377857, 668.884377827745, 671.047110783251, 676.265397322872, 674.289335717236, 672.531757850158, 669.712928622297, 673.2176707752, 672.139638531613, 669.92686088279, 675.001522818574, 673.52110770131, 672.279437713479, 673.693367552891, 670.891540150626, 671.195245600183, 666.120252998959, 672.202695049155, 675.287565349249, 666.785102439208, 672.072444298589, 677.666844467535, 677.364129546025, 668.239237388656, 672.119363713853, 671.706057181194, 672.515577957286, 666.931102146384, 671.868357498317, 671.785046893801, 670.257140995981, 667.323856729306, 673.623573363096, 668.355564120907, 670.167556231238, 670.060773499972, 675.56226262546, 668.43968302551, 671.230085391179, 668.572953284834, 664.623846609624, 669.649374351217, 671.516476371536, 673.640294675752, 676.68696112239, 674.188752810662, 669.291074367593, 676.085998308883, 677.100096600111, 669.402026275623, 675.836700850792, 673.758715711949, 670.364835127267, 672.733846231351, 673.538250406192, 677.398724807322, 674.272107022133, 668.144720902088, 671.593543491199, 671.554142661025, 670.800211725757, 672.394460500366, 676.174387440775, 668.960380339323, 677.808765670264, 671.735792749796, 673.416489467166, 669.488984975815, 668.410311967141, 675.685178367737, 678.113196627113, 673.002679359999, 674.96460727542, 670.820679738091, 676.080456046959, 671.905702279485, 677.982970873374, 676.409191091627, 671.097882614771, 674.086442970326, 672.810346427633, 674.222358541138, 673.207983536638, 674.400020231304, 667.265521282544, 674.862874467208, 674.317153095643, 671.811915564051, 673.283918522234, 676.514057230448, 669.037922639218, 671.127070697988, 680.976499657841, 670.449231048639, 674.632101943083, 676.744942600895, 676.832548039602, 672.213359471118, 675.220660255299, 672.320363040653, 667.235300494143, 667.079811281308, 674.346785604045, 669.652029233826, 671.30048753347, 677.247196506184, 671.514583237933, 671.586453293756, 681.118408096692, 673.780257907512, 673.800850316137, 672.003712867067, 677.967706773994, 674.965151696013, 670.105543396926, 673.856417206211, 670.734343206647, 671.040101345258, 670.147246962084, 668.577266148036, 667.171630185639, 677.272094053977, 675.073062432548, 670.296626183939, 673.402070138846, 670.855672835692, 672.220920687493, 670.428426465253, 673.099016922773, 673.875348004151, 669.428738984801, 672.943298938894, 669.74242239641, 671.032823643572, 668.861813338223, 666.678375356784, 673.776205289101, 674.511982562112, 673.130393963878, 670.267985393047, 670.598929962694, 678.181056666701, 665.917340729347, 674.377596356757, 667.30002930366, 671.094651471323, 674.460110714882, 675.185836516384, 676.797978984257, 678.017152649179, 671.676670844198, 672.227421983389, 665.228860209193, 672.544416858734, 667.507137803119, 671.224047817973, 671.166299076948, 671.593129030224, 670.047440689622, 673.713158520941, 664.707010505922, 667.881776560764, 664.034714179001, 679.156125604585, 672.106918472654, 671.946443819237, 673.384766645366, 671.162922671022, 667.962670062247, 667.249766222441, 671.474831620245, 671.714024071071, 668.833446708952, 680.855307393337, 668.236913368674, 674.348386236459, 667.596574934981, 670.97618958671, 673.25294929148, 675.108955754572, 671.732693293293, 674.730082602545, 674.186225361308, 670.990500794359, 672.300431270282, 674.134032209766, 668.737595227561, 672.724130780036, 669.68301249727, 668.02510523957, 676.417939424529, 676.155151701678, 671.73076777275, 674.30611292099, 671.442034442423, 671.442298888777, 668.133766446894, 671.625867533361, 669.471004257384, 666.101350283354, 667.704054849295, 669.923207276971, 674.383086817247, 665.817200172696, 671.247752329007, 673.533764774315, 676.626291562989, 673.843426387933, 672.338163657188, 670.694516720983, 673.971014639854, 677.846125141693, 673.403778286955, 670.49878759302, 670.370321991046, 674.933525272004, 674.391819532073, 674.121542804514, 671.006523742323, 669.888334994918, 672.736926879946, 674.213515447062, 668.867287915223, 669.270704558692, 674.262293527033, 672.470014976036, 669.305590923837, 668.367806674435, 674.09837500882, 672.812573757841, 667.198702148093, 675.52637323867, 668.524020896258, 672.033689622697, 675.263785281634, 679.272848484974, 673.998687649014, 676.276203901737, 670.93524730931, 678.038695732849, 670.842624749159, 673.451391601223, 671.62630433546, 667.266293228561, 670.774635396633, 673.716975377073, 672.614225488935, 672.876890566291, 670.996683546818, 673.778587738426, 672.400431011208, 669.296744299739, 670.358602021819, 669.064295709932, 672.756621540523, 671.618498278415, 674.374807217046, 670.449941585105, 675.500695721047, 668.937592856524, 673.073359333439, 676.456302482066, 666.371350749784, 669.771619141364, 672.693187846256, 672.218722204148, 672.947592307792, 672.528040976443, 674.834231230917, 669.591057643506, 673.208957830795, 670.788393975293, 668.09583206076, 670.338961271292, 671.172021561873, 669.253362008577, 674.069645525078, 677.53911184528, 671.997969239038, 669.166103451728, 667.417483495627, 670.122232602987, 667.718938217766, 673.068075974839, 672.700522097119, 667.812589131653, 672.786224184938, 677.323168123834, 669.466182605893, 670.769348310248, 670.944855963907, 671.431294368842, 673.309460142966, 670.207704260758, 674.362996168912, 670.799924077753, 669.427531256707, 669.332212155965, 669.214692363629, 671.938544117003, 674.411205192695, 671.907526548029, 670.796899937813, 670.375562610216, 672.82164607801, 674.578873337783, 670.976248014592, 670.296361039236, 675.465329516846, 671.470385157968, 670.998415792208, 674.426704197221, 672.479657267926, 668.971816402516, 671.555429697974, 679.831453654035, 667.614677707607, 671.309153101139, 672.656619979886, 671.349627620818, 663.190327277633, 664.763447448193, 669.20625810917, 667.399237065319, 670.987259381196, 673.59199005223, 673.860418512069, 670.995133014631, 670.321952154435, 676.391670325671, 673.550208231446, 675.375247150814, 668.685392837994, 672.104460155395, 671.118819326841, 671.769018010791, 673.014614166448, 675.537279006196, 669.499022626865, 667.888460404276, 669.547929293051, 675.937070656552, 669.14207118417, 672.703715762539, 667.492278238845, 671.120247619839, 672.628562341209, 674.950192483283, 670.010520801557, 676.437093599395, 674.849654124799, 674.505790652027, 672.677139287727, 666.502112713241, 676.01466013121, 676.577872395921, 671.524541276499, 679.626747404957, 675.69159672051, 673.492089033011, 674.399180388946, 673.317957681141, 677.28812531843, 672.820047956036, 671.026111430884, 671.18208726066, 677.105421916007, 672.53941676571, 676.004655281962, 668.092383701923, 671.208968426957, 669.874145248322, 671.010779265625, 672.436177337351, 673.005958809223, 670.97206943937, 670.767322578699, 671.473398756092, 673.689568182514, 670.259273691148, 670.913183329549, 673.251576837911, 674.070559671629, 667.161037641818, 672.542331562412, 673.343433749099, 668.584067619547, 668.425569251823, 667.085348100307, 670.433038727478, 668.613967926752, 672.456490631599, 669.438250882451, 671.816667353196, 669.894388455858, 673.017812767008, 672.203808530381, 673.514337765664, 676.104498202647, 674.251579563014, 672.380280491333, 670.794823243058, 673.147185613899, 674.145764634178, 670.621930938697, 665.76947377434, 673.89940620106, 670.770827609542, 672.351890760868, 668.885876091904, 675.886735099525, 669.788261721456, 669.691222601727, 669.391747327634, 672.372719847995, 671.418315246067, 670.397549999929, 670.492137713139, 671.825884990241, 674.890693103862, 673.751221505153, 670.184464286074, 671.215615155594, 671.500192737657, 673.959655992051, 673.335248081815, 670.984153350188, 670.202634910697, 668.97804220351, 673.516602601193, 669.825250371389, 663.775811040691, 670.41864112311, 669.946484881774, 670.10042640986, 672.937258002994, 668.042065016771, 668.950122229034, 673.75606415058, 675.198119537038, 673.670633012926, 676.950341521597, 674.940887679875, 670.269934134457, 668.760049936112, 673.034678931385, 669.579836023711, 669.367725564976, 673.030672386934, 679.507052230474, 672.95568111165, 668.181129091572, 671.057285038721, 679.79361237121, 665.982353860651, 670.326170275065, 668.507024670106, 673.723311644102, 677.475384514639, 667.889219931983, 669.0282859338, 678.128635790197, 673.247433411112, 671.048560117753, 664.927237333061, 666.411794688464, 672.151541690365, 683.117698842763, 666.983193410114, 670.667019209896, 677.562088735632, 676.197515752646, 670.55446939631, 671.567324344478, 672.355371340342, 668.841682935618, 672.801338924474, 667.663081244181, 667.871809137214, 676.386513647254, 672.787904865333, 672.170267974734, 670.197394978778, 672.382465748825, 670.778641001776, 671.130872748168, 670.603255924392, 673.224376783741, 670.947408865709, 667.590611910721, 673.73976592125, 671.134326526475, 675.686739339363, 669.35897778997, 675.937729552472, 671.497396936578, 677.268334048093, 672.086599950617, 675.398778706306, 673.162387605541, 669.414997018359, 672.213218105329, 669.888663089399, 675.836318659696, 671.540191115778, 673.119235442103, 669.741598933503, 671.917870333985, 674.80729931981, 670.793657715824, 668.535001677738, 670.100748524469, 671.552844487615, 677.087567444911, 670.651242336656, 674.582610516506, 673.1892023318, 680.438689259901, 670.605727183221, 674.678797805834, 673.740949049795, 672.518153786538, 669.185380880628, 669.347179577913, 674.968872268451, 670.284945468277, 672.704043991497, 668.959528324711, 671.809727663004, 673.614557859028, 670.355567708695, 670.474177272719, 669.113842725358, 673.508638281984, 673.100676932442, 670.553930762528, 668.865029142578, 674.237191149622, 667.743948753077, 665.772843648033, 673.132262183089, 679.236811053147, 672.141925398833, 672.419209079838, 673.056984328195, 670.897535784417, 675.459511043642, 673.175393588192, 667.706580438851, 674.136761617335, 676.659124173544, 672.089975046665, 674.547738101308, 668.891706253278, 672.468043272673, 668.494953532719, 667.92453044312, 669.190920857362, 673.345333811659, 669.175372496601, 671.82107625636, 669.147887903278, 670.072807098369, 673.226018393848, 669.642539636855, 675.294538701719, 667.588915261062, 671.841783717518, 674.189966636258, 673.084276623294, 677.128932756389, 671.467199636032, 671.724536647007, 670.661739566652, 676.761913094764, 673.643261438515, 672.245994524629, 673.039611477451, 671.802167766259, 671.154308071744, 672.244697060177, 670.927042999055, 678.298338671347, 673.902718113988, 676.78482043912, 672.785996806119, 675.833134442682, 669.248208952053, 669.719655584365, 669.368346821734, 672.219835493414, 673.569015182183, 672.94803935482, 671.853718504001, 672.080457111145, 676.653416200909, 666.998014836683, 675.415299131819, 674.342513870878, 676.08391026782, 671.005916414235, 670.749471740397, 667.517830186003, 669.867844410016, 672.461421908773, 671.834866534748, 676.390265039721, 671.098248137519, 670.222556779385, 668.085079469147, 674.502040506902, 676.755688122294, 674.1048617243, 671.190132497757, 674.031153090826, 669.645866312351, 668.935799665605, 674.595103018891, 671.378374666135, 672.415797440337, 670.004390588075, 671.932507379243, 673.849245088486, 670.955936041829, 670.326885104586, 677.133718280713, 674.344944229146, 670.913300746659, 674.535803920974, 667.647534614526, 674.809476303986, 670.440439914275, 674.649524370395, 673.605417700637, 675.15574868675, 675.996351753619, 672.781480708379, 668.891872872222, 672.733217332396, 671.003250344601, 673.2881664865, 666.818439435267, 673.550547647867, 675.382703642495, 670.397582716932, 674.240726843277, 671.155013168509, 669.823829942791, 673.157911012421, 672.800008421128, 672.559458351948, 670.140752308166, 670.029421242236, 668.268413861413, 674.713422271304, 666.016659363662, 675.269164493883, 675.55601349173, 671.758516610847, 673.420277985934, 672.513352242713, 667.813799328999, 672.927293253397, 670.854647859196, 665.255937820073, 676.279597197165, 671.952812447132, 668.789764585962, 672.627808989672, 671.598174836263, 672.239679764492, 669.482667308208, 672.868472882162, 671.977205375239, 669.918286435762, 669.345125232112, 671.981700979978, 670.728000173159, 668.80333744422, 668.796524585299, 674.07325014845, 668.999686956843, 672.672141642552, 668.388395295493, 671.657087191464, 670.506692733902, 672.667529551559, 669.67621989251, 671.200987712881, 675.567997691729, 673.372726182854, 663.307358809938, 673.957814142022, 668.686881880849, 674.703894568458, 673.948196236815, 668.192069754509, 672.817810256143, 670.910920238465, 669.784500941523, 670.860378414497, 668.568073446936, 672.715080721257, 670.816312456555, 670.792538116918, 674.972353778618, 665.810565855342, 670.443614328965, 673.621620349855, 671.377534042111, 670.431252713573, 669.588757829769, 671.373591550593, 671.243879446933, 676.58497812771, 668.502787136116, 665.172412693153, 673.362341101459, 664.725391520431, 671.736408994117, 674.591828138193, 673.543237200543, 673.954455384201, 669.646437701737, 675.113326828257, 671.248392861816, 671.613533363384, 676.58117914412, 671.428180787524, 670.259650922779, 673.178147527089, 666.75364327525, 674.237157583257, 671.507635484735, 668.243597705096, 673.425727565421, 670.111049943101, 670.273368661524, 674.278980258907, 669.807795279443, 672.386923329876, 670.631627309975, 671.959517697119, 671.450460187764, 670.230683959637, 675.602924639237, 672.940048794052, 674.640157690346, 671.973870020562, 670.003548737403, 671.857598888952, 671.914703051202, 668.556766879024, 671.647591370857, 670.295222345521, 672.95592672212, 665.204998454812, 668.589105932685, 669.829762931985, 668.48886669167, 668.820214310276, 670.14816099608, 678.171610940582, 666.923493565289, 673.947309491916, 670.312040832442, 673.130229678141, 675.443120702438, 672.548543624946, 674.973641186549, 674.408928822381, 676.513293970683, 669.849839546931, 670.016893334519, 669.576333231301, 666.908521345957, 667.231617900735, 673.840470234153, 663.628166155306, 671.338885351263, 671.297561676667, 674.831121023705, 671.76128101456, 670.364093914223, 671.078177724435, 675.816939147865, 672.268826926092, 671.727363037069, 669.380702767382, 674.083430012243, 675.233347746577, 665.788808470475, 672.871734852019, 672.528485198529, 677.58962168232, 667.990622761257, 662.906896573954, 672.647264961637, 675.356798418453, 671.328603362438, 667.472208096044, 676.471106498677, 675.810367454716, 673.476973066536, 671.450366139356, 672.175159517493, 671.79470248661, 668.02272597499, 677.430049120556, 674.424317897312, 669.380292189639, 675.968297727665, 674.969703952196, 667.876473450634, 668.47304732646, 673.402419739017, 672.663812843082, 669.287763908445, 669.796890562796, 677.058453231595, 672.429360386977, 669.066177686313, 675.60803916203, 671.335811261712, 668.753655495182, 671.133254911341, 669.206024221589, 677.952855896226, 670.83095985881, 671.120138446767, 672.477590842468, 672.903029727345, 670.425306840694, 668.655176289573, 670.134619082126, 670.470074695861, 672.191375401971, 674.431389271265, 672.203030189935, 671.702813803533, 672.494556720262, 675.856879945945, 677.023683522234, 669.180813605607, 676.738972262084, 673.381836470735, 671.196720577453, 673.62747038625, 673.634424123778, 675.547877970764, 676.146100856919, 674.733156046691, 671.492338809287, 668.273361167415, 670.867392716828, 671.062192690594, 675.413694088988, 669.207686709422, 674.884468623969, 675.294714389235, 672.387867281874, 672.493540668171, 672.482374037723, 669.217419448417, 672.108411764441, 671.140026228776, 669.793239443728, 675.073706024636, 666.7753355937, 671.410731040703, 671.227142292424, 677.997868669652, 671.107373765363, 670.684248598635, 672.209891297155, 673.336881632169, 666.261344021089, 670.466552912471, 671.521263081415, 673.263495181904, 668.267859066083, 667.315198031459, 676.092442407389, 671.410189664949, 674.748827486926, 671.229226642037, 666.130800311641, 671.113506529609, 668.567332051096, 669.424792838102, 669.09615568779, 671.471771962837, 671.39375849591, 672.022870348873, 671.859161931429, 672.75854664091, 674.420703118989, 669.825642319337, 670.727743869476, 678.635727014695, 674.737800556087, 676.251894854827, 669.869508600235, 669.495970329505, 671.382696899898, 671.998014342656, 669.273478062493, 670.26827586049, 669.435656451023, 671.176760063667, 668.474793510969, 679.637718663152, 674.636173830616, 669.203259547257, 670.742275878216, 669.575676989832, 669.398601765857, 674.74148956793, 672.222375835832, 671.790918843157, 669.509159892323, 671.771034224473, 670.798958428735, 670.561463875806, 669.352370525541, 668.694602105509, 668.767296764183, 667.055023884426, 670.868762439577, 672.752653572093, 674.930213647217, 672.000822029383, 671.107637589215, 671.67371910096, 667.917515254025, 673.1054913251, 670.747770048718, 676.362995246332, 673.265114250408, 677.156719783013, 668.544054390562, 673.885470159582, 670.137718088897, 666.217548371438, 671.54072991441, 670.331203969725, 676.233046420656, 672.009680856916, 674.248699682491, 669.107527389032, 671.844651085933, 677.910374452366, 672.564361187994, 666.963974355912, 674.810008648122, 666.54216418869, 668.813449500858, 676.742786971857, 674.706622277313, 670.635658816315, 678.054390718302, 677.404949805081, 672.489231293522, 674.140710559947, 670.224608603239, 676.345661710135, 672.097506741287, 678.426398163369, 676.605782150393, 675.548452410584, 668.894939284919, 676.205575958996, 674.976289495486, 675.135276761454, 675.953359234311, 675.264931617317, 666.698848614728, 669.12925935979, 669.195704590472, 681.079320665201, 673.697616781405, 676.13749889638, 670.306357102756, 674.332085884896, 669.403606936499, 673.862687785899, 672.532403867466, 672.100523116719, 674.530659210178, 674.859438899496, 671.460159435625, 674.184428062759, 675.826099475311, 669.962230636365, 672.8677274929, 669.364370807005, 675.162744065784, 671.036945288559, 670.74733978878, 671.148617370352, 675.518363980151, 672.582466923249, 673.178964482976, 666.877761715744, 675.372001421852, 669.441752700565, 673.251572741157, 666.645634719074, 670.307181235644, 677.631612548535, 668.655455205252, 670.549718098924, 670.422673219911, 671.224947597903, 672.236975751594, 670.697753273132, 672.516991315893, 674.316180087415, 672.496321147395, 673.988741731705, 669.548635246505, 673.221661172567, 670.092582704126, 670.958547619295, 667.241577196917, 672.489122778448, 675.780865855773, 673.423683584424, 676.02973044186, 668.455264795781, 670.088298791035, 674.513878984195, 672.614226668856, 673.144565695588, 671.058090970743, 672.380030264081, 669.90281097501, 675.964914221298, 672.44021242017, 670.859003138784, 674.987621765611, 672.917200714426, 675.7998360097, 667.351029997838, 672.163369378884, 673.679671631232, 673.583276641636, 671.210961294033, 668.616604545948, 669.683413889183, 672.659872054386, 674.684796742265, 673.107265226146, 677.953455429009, 674.044154210624, 671.300746656818, 668.728687695734, 670.212824152373, 669.615593223151, 672.974755922267, 665.837978095687, 669.20848945226, 671.481992654125, 673.933161664497, 672.89332902775, 669.693050034864, 671.922364179871, 670.333489997082, 672.77502808981, 671.02790753321, 673.292609282817, 671.218400497446, 677.576799501188, 676.514582904637, 674.73456121719, 674.214913321456, 673.722677351832, 674.274444009621, 670.686435118984, 670.615479551904, 668.607611324527, 673.381297930834, 672.064471338107, 671.165383461072, 672.27048353336, 669.415713165364, 674.562799600375, 671.679068165499, 677.633771662033, 672.549741739644, 668.570449859424, 666.772662354578, 671.997551614306, 664.956182897013, 672.430293654245, 672.576743609437, 673.106373588423, 665.025870872639, 672.423400083933, 670.224739054056, 670.908095418336, 673.62348137288, 670.119073984739, 658.981557236398, 673.899546542505, 672.423697970492, 671.660337570476, 672.491690313364, 671.412235765129, 668.753719760548, 675.114386894261, 670.736494252537, 670.848677480351, 669.978162010591, 673.959855563292, 670.915014073572, 669.095905722715, 672.884764085224, 668.631736321902, 675.851598435898, 675.230794057504, 670.347166367915, 674.237928516693, 673.53873714731, 676.471854715123, 668.110897790017, 674.870890627087, 670.587333301717, 672.230895237327, 672.181604720474, 673.204608914812, 670.469089627987, 672.732201928852, 669.840757186996, 672.346770338527, 668.073183274258, 673.614265549689, 670.390513115638, 666.349726089418, 672.911848839203, 672.119948321622, 667.559444429397, 676.409024700428, 670.030396034937, 669.379804888617, 674.286579891033, 671.55426616622, 674.070844246576, 675.000606605768, 671.288845904677, 669.3102893211, 666.449019853218, 671.531757417926, 668.397040649858, 670.436227983537, 672.852135042749, 667.861213297189, 672.123493274876, 674.464218009043, 671.801484437005, 668.620356576485, 671.997337670483, 677.763564814527, 671.515325061879, 671.816318519095, 672.081633011385, 673.922809135256, 678.041592822367, 679.712835189318, 671.039015878707, 674.949545710277, 670.761671859239, 676.776836577104, 673.017584189299, 667.473717817806, 673.066767250491, 670.357083305627, 671.622536561855, 664.741921341684, 674.787866450857, 670.701962690532, 673.257541123324, 674.582382447618, 672.876979045321, 669.50796661413, 670.976378412923, 675.902580466743, 671.153242907743, 669.620166523229, 676.265655782563, 667.852518971613, 669.337454080177, 674.041484957431, 666.168874020432, 669.493554905835, 666.248920290759, 671.384913977096, 672.47323755419, 671.6729947049, 671.618505811594, 672.294748637379, 671.900370313149, 671.229822436063, 671.268386189741, 677.986762190284, 668.491254518624, 671.441163927812, 672.820320718921, 668.945204542828, 674.568693661706, 669.768948472285, 673.08722175876, 673.184307909564, 672.278990906927, 673.016768171096, 674.246776527338, 670.417489489481, 674.818853320247, 671.41247274429, 670.622738220865, 673.39185476722, 673.570131524856, 667.525052468771, 672.485165150687, 667.879374636508, 671.061584887704, 673.243294312765, 674.47495133456, 669.21094288606, 667.71534837687, 673.009822203455, 673.416545179928, 673.100187419507, 668.04738678384, 671.306117351003, 677.353061989542, 668.452063350121, 668.333082904282, 672.448007295154, 672.614064969954, 671.512041106352, 673.274444768863, 670.432711007261, 669.198894970442, 668.280327975372, 674.261929807431, 662.929229138372, 677.160263441428, 672.020492189726, 675.187698488099, 669.704138185555, 672.251149786357, 673.51151497949, 668.660832018129, 676.200797728218, 669.209847384615, 669.748122846679, 668.470176167645, 673.725612546219, 675.737232271855, 670.044361506647, 670.372059422235, 671.253073743466, 671.445245731996, 672.464854214253, 665.612440673282, 669.977212401028, 666.936287890853, 670.782632251703, 672.986994293278, 672.693557374248, 673.818198582542, 666.201305303737, 671.047701930018, 671.315016774442, 665.148160540034, 677.474539162607, 672.210022516107, 670.448318180968, 671.181626763866, 669.003101520691, 673.239876224984, 668.928237180703, 667.370680711456, 668.638550332797, 675.194869045778, 672.376700594526, 675.404669517141, 673.947633865043, 668.357342466371, 667.506566573002, 666.422875093337, 672.013115851122, 671.581031362636, 672.524907437449, 668.386929371888, 676.82510524853, 668.275494706746, 670.45384916985, 674.509373618866, 670.627265247968, 670.767967312659, 667.933735816953, 665.401524405768, 671.622572244576, 675.077156838948, 666.788275693565, 673.932793714898, 677.085670851816, 673.450276574388, 670.564126556678, 666.559008570683, 666.945476595764, 675.952018739936, 674.753356167654, 675.413235581491, 672.181166010951, 672.051635195481, 674.761558057379, 669.953905134151, 671.206798998011, 674.923290496644, 670.631165357026, 670.362495045269, 670.19714614055, 675.391388905764, 674.352403859777, 670.526396000808, 671.176424476534, 673.90844562164, 671.202566857717, 674.001912251691, 674.649549382238, 674.868169786977, 670.593382553335, 672.167270361066, 672.94377566387, 669.620030007959, 672.514864610549, 667.707935805012, 672.632291750566, 677.133053362949, 672.384631910321, 673.020009481148, 673.339367623216, 669.985945146857, 673.947949936797, 673.903381394954, 676.952931686702, 676.526059361878, 668.726692065623, 673.629329828849, 668.920919003256, 672.197829843551, 674.016722135125, 676.489384442477, 671.096886952459, 677.400733511019, 671.118670595064, 674.435230096778, 669.274319489271, 675.082327637509, 670.251635575635, 668.64800836501, 668.259273217021, 669.944797487199, 676.976370925566, 675.571410620752, 671.284349802497, 672.244748512637, 671.718802455747, 672.697959524711, 671.086867020548, 663.849145571717, 678.767236393683, 668.258656529788, 672.42282993979, 673.545739887298, 671.839882910379, 671.81322210614, 673.703871534809, 669.610607690386, 670.415014438977, 670.755045675973, 670.41253322676, 673.087414377982, 672.885778818687, 666.405411106563, 672.15648778116, 673.997848195983, 675.660900536578, 674.381189100742, 668.5121436073, 676.538637729306, 675.253125164686, 667.632868114748, 666.465292461429, 671.195201871474, 674.146744760101, 672.198483390563, 673.950166136834, 667.403954326562, 671.115070514358, 670.663780165604, 676.515534928612, 667.656708723486, 673.337116352182, 669.859773375236, 675.349460468828, 673.869657231709, 673.461051842881, 672.106720132925, 670.004602354575, 671.446027506301, 670.933696907306, 676.237009131874, 671.854807029007, 662.759986732303, 671.000359233619, 668.358784444182, 671.175618455138, 671.464345298985, 671.90648851533, 666.490233339273, 673.924251712095, 671.487740075027, 668.090771909989, 669.570951723697, 669.611347543261, 673.436603620955, 666.912676852756, 665.701627196889, 669.791092774112, 674.764971845568, 671.985695173368, 669.823459453571, 670.844500565547, 670.053316671007, 671.508360281734, 671.877928506367, 666.557098574792, 669.762931418012, 675.202244871174, 674.534248089, 673.633692726136, 675.803432994354, 670.063807521997, 670.735683883488, 672.889508703167, 676.637557454952, 666.014418342164, 670.192104888489, 669.304062828029, 671.908204387393, 670.613133647852, 668.783503976904, 674.199466288096, 674.737227790577, 675.516831959566, 675.05971677347, 671.101496044213, 670.403779099133, 673.775086436091, 673.30107836105, 667.682630140497, 673.988265908052, 673.494480531896, 669.897950734022, 671.48499420928, 671.172760498657, 670.990940663915, 669.140931814983, 669.813339983318, 673.912509339622, 672.309249456171, 674.734075785148, 677.086212603094, 678.157938116548, 672.34865161403, 677.112693678937, 676.699974128396, 671.027157799809, 667.779048187653, 672.422316912743, 675.404946161193, 671.542973582508, 667.415616792331, 672.973673195952, 673.338647854213, 667.446957227136, 672.722294145589, 671.379738241389, 672.71087635287, 668.50742025014, 668.044539874466, 672.949317471477, 671.217269660227, 671.271294310824, 668.6976002907, 674.115970106334, 667.497100780124, 665.018274287127, 672.400881548246, 668.339482978017, 674.596137848204, 675.085723207665, 673.199082645981, 672.340342077682, 677.434409156571, 669.821472454117, 669.06890656618, 673.254122932162, 668.814161528011, 670.899287973426, 669.892682637239, 675.184635480238, 670.174403266561, 672.454784838227, 667.245687774825, 670.833557530706, 671.90151894415, 672.027478721751, 672.891529167923, 668.098173887039, 673.041068222185, 669.994420198578, 670.00947849626, 678.443202306153, 672.946683678725, 673.96423319082, 674.481188231897, 670.935617873323, 669.944617194545, 669.263723419658, 676.666446236474, 671.472309416407, 673.775187067963, 669.693727890864, 668.362743533297, 667.294681804908, 669.290527316655, 670.500631937074, 671.64184315982, 662.57554109306, 666.347163990378, 673.930876324119, 671.553175059063, 668.115108980156, 676.867365418216, 665.908456490703, 668.764621714676, 669.878247357788, 671.045814090512, 675.715296152575, 677.350544322805, 671.87660406002, 681.541044852009, 672.844096652822, 675.289265497779, 676.279691582917, 670.35252751687, 669.384193111988, 671.569984480375, 678.694604316756, 678.246100517032, 669.470469154776, 670.19328970821, 674.906356433964, 675.499543103294, 673.753242373406, 673.264023943463, 676.118661402595, 675.446666658218, 676.341963245501, 668.500822888371, 669.722198501038, 670.405495679897, 680.348008566036, 670.370382874466, 674.771691211488, 670.99367089348, 673.832186611588, 674.486441302926, 668.710294539745, 667.705775430491, 669.288983882024, 669.381000802916, 672.347092870686, 672.329736377925, 666.661010471464, 681.411180391061, 671.124623972231, 671.04835067608, 669.214531687216, 672.048815871201, 676.610526557014, 674.080217045077, 672.831366286173, 668.566345067234, 678.246751102321, 668.933986767645, 669.255649077899, 672.218085239784, 671.047138454421, 673.067301751659, 671.723547726577, 670.476424828157, 671.085736452192, 670.805163581759, 670.382123368181, 669.811596574862, 680.482094537154, 672.381023712053, 668.745345446969, 670.017013602914, 673.980787750648, 668.014550990853, 670.725702085973, 670.961275375982, 671.944767370532, 672.599638881256, 673.659777584026, 673.475661623546, 677.199588786718, 670.80373293303, 674.196636947422, 675.796114850856, 670.828887193893, 673.867316060453, 670.708621977728, 673.869509929916, 672.078455570825, 672.609280782041, 672.433778730716, 669.379466640119, 670.409618138101, 671.972928841001, 669.909775342314, 672.854419269963, 667.450326045854, 670.964718937134, 674.281090299961, 671.610794329236, 675.828571709053, 673.150822368313, 671.122464309073, 674.01578702043, 667.506564249911, 670.563308473824, 668.019511642495, 671.101207204611, 670.774668275626, 670.767440239092, 671.993694674039, 669.123199161038, 670.373442911768, 668.968352838889, 671.060308914218, 674.186161803835, 669.558476437356, 667.63406662736, 675.268529829003, 668.326506880642, 671.232108399876, 674.961322186078, 673.255614707604, 667.221483877444, 664.713213854025, 671.169997880373, 665.871496513785, 674.387547530253, 671.677014603641, 670.830256150352, 673.139530905788, 670.483961526613, 675.557606179692, 672.067116767109, 670.154709790934, 673.630806721101, 672.365505033769, 668.224517806937, 670.513297180052, 667.13100042511, 674.276080592599, 669.89266579761, 672.84173734397, 674.787746636752, 671.783805104991, 675.082094200805, 668.923921490458, 671.755442524934, 673.270928497411, 663.674922187243, 668.860930793369, 673.127978493026, 670.046458736745, 673.200124646096, 674.168761312141, 670.38588576302, 674.183707228728, 671.844316318776, 672.530867414715, 673.968289084677, 670.899720693544, 671.286844293827, 669.028526509428, 673.30171389831, 668.751242104764, 669.846144360761, 668.196999618589, 674.878415594865, 670.045316851067, 670.266620226506, 675.263205108991, 673.021538222455, 668.78564365374, 670.292588178244, 669.483009727419, 671.073140550177, 672.950422747142, 672.013375889594, 665.886583190281, 667.568530078693, 670.918670986969, 673.523930076138, 672.805615186317, 672.986229660867, 673.655712222765, 675.949041545901, 663.985519750705, 674.611692789994, 668.838047474561, 675.962002723048, 670.096929315363, 668.731881794121, 673.319010569518, 670.300428084793, 670.547693982039, 671.711220596113, 677.500634001959, 669.810986450879, 672.608655256136, 672.612475616274, 674.452778321337, 671.25381262449, 670.109041064296, 671.191344278563, 671.618830201881, 671.163189042679, 677.149461281302, 670.573518646481, 668.753296244995, 669.696481852517, 669.649382589934, 669.761792190326, 672.540631709608, 673.596079078719, 671.996832012074, 671.70170359216, 672.502136812361, 671.744650223742, 668.070829963201, 671.135553102118, 670.99646374599, 666.350000098902, 675.2478974479, 668.329971349089, 675.071068623115, 669.085809194346, 664.047817498426, 671.214600088394, 675.619899171112, 675.736155759081, 672.107501409236, 667.734543608398, 667.857016360276, 675.107552668278, 672.276129603301, 671.286497517807, 671.618325626134, 679.447770517884, 673.339889790466, 673.390512984313, 669.337727205343, 669.665298188384, 675.890727665338, 671.300977177256, 666.929354499263, 669.216513708201, 667.861310930493, 669.744982076339, 673.189325271934, 670.006462205941, 670.237264956119, 673.517040924631, 669.621595317643, 672.167192118389, 678.976752584732, 673.82447483037, 669.395699763895, 674.109648385976, 667.953510361269, 667.556005948531, 670.04819856911, 671.453226188361, 668.576943482427, 673.243906568117, 669.893674310577, 670.949664353049, 674.326079833182, 674.216414865709, 668.054121753543, 671.021770071251, 668.198830335217, 670.653933804772, 674.662041483569, 672.056253006768, 668.889967342753, 668.175078285521, 673.860925969561, 668.539200988264, 673.198108667874, 669.244012644794, 673.931505912366, 673.723881743422, 666.784915702821, 672.31292435184, 674.273119026387, 664.679712754664, 671.913407963555, 669.263508501441, 673.89524357566, 672.982726053669, 674.267363637942, 676.406888887651, 675.42389311917, 672.621632636786, 677.972226773498, 664.981949831935, 671.715647518821, 674.645501383589, 674.579145902872, 673.488043592015, 671.180789635717, 670.209714741969, 669.162936519344, 665.870895191139, 672.056736212143, 671.400021598355, 672.764714988692, 673.633381623506, 671.365115767509, 676.841901445702, 670.337869584431, 672.575767707444, 670.353602841147, 664.919628620855, 670.444617988702, 671.154281487013, 671.246324305559, 673.081590539444, 671.697203987358, 672.680655268102, 672.277240580991, 676.24457892407, 672.774812514883, 671.682516829794, 671.666382964407, 667.459583442673, 673.588416869546, 673.853387284249, 671.737821091302, 673.203577864483, 665.852821817115, 669.468346364203, 669.85689791104, 671.885514535365, 669.996299315251, 673.884622322888, 674.876321997443, 673.304124818308, 673.114909643669, 669.433696031013, 674.874182155707, 674.250973902117, 672.961165863874, 671.209265156113, 673.448846645281, 671.127734303892, 670.447523277833, 671.316993002734, 672.054873059252, 668.355884187533, 668.439772222095, 673.149110266612, 675.566249186839, 670.353989511795, 673.737642486308, 674.301020266844, 675.251763473232, 674.910166587527, 672.164220718314, 677.431969090929, 673.328754390456, 664.793735262624, 673.083411241865, 671.335265615582, 672.259261787371, 676.525838481946, 674.544874606988, 673.605682386732, 673.634016444991, 673.433736912782, 673.640614582823, 675.036098633691, 673.523354775722, 668.629354528032, 665.843998109828, 666.62610883996, 674.894236060751, 674.922261906137, 672.513099130428, 673.88642840045, 673.95920033468, 674.708882777977, 675.748085731585, 670.938890694149, 674.24900902993, 669.994842265826, 672.173683919752, 673.288206372887, 672.483741731569, 667.661543851482, 670.564192664248, 669.74548719888, 669.968348650983, 676.17905251945, 667.834617836732, 669.642261951675, 663.887595037205, 675.109629874608, 672.212785178217, 673.065244687564, 675.339865442919, 668.444134397508, 669.880842414572, 670.09093076915, 672.283524430441, 668.822987310429, 671.435791026223, 668.628670067836, 667.269477696021, 675.527884274869, 677.159173401593, 672.211530384549, 671.273385911427, 674.488795944619, 677.252590838713, 673.632277265081, 669.987101853842, 673.086279755214, 675.942240211317, 674.505718224618, 672.148057592548, 676.029629412484, 679.183158862581, 662.186651915031, 668.673966803631, 670.422370742776, 674.558034225164, 674.888482383391, 675.19093432597, 671.630106081428, 669.864477725018, 675.800219814476, 671.287831188839, 670.307633934532, 675.628516743742, 669.130467891022, 669.981807325045, 673.323035561901, 675.445686683078, 669.763412519183, 672.084366423038, 674.015868447531, 676.648763303011, 669.629732281866, 681.02935955291, 671.21843507569, 673.526069930121, 672.757882048331, 669.256915583887, 680.278663980831, 667.859752548067, 676.713269200616, 671.830628536882, 669.826423625768, 674.802813893251, 669.740554246426, 672.526848828408, 667.511994999607, 671.786750749741, 676.337692132411, 669.205858501045, 670.977922803343, 672.951308995205, 669.504597154202, 678.751607434708, 673.677599751742, 668.481781562789, 670.123110261335, 679.152982083762, 672.18381815003, 670.001068657848, 671.331399328792, 671.44526688946, 673.317158776224, 670.900666419228, 671.828798733421, 670.783955378938, 670.380158171634, 674.257300109356, 673.441279328171, 672.430523252026, 678.541799903213, 673.77790444118, 672.185583863776, 674.626967010699, 675.47784655851, 670.807540328553, 666.523280114332, 671.877335892107, 676.901553396526, 666.82421884508, 675.471507837308, 670.575123370728, 670.634369642346, 673.158864282494, 675.927132330678, 667.665094307837, 672.765573236391, 673.529511539526, 671.471265774897, 674.540602834307, 672.00643213675, 666.06601672094, 671.887933737479, 671.132327456391, 669.221419255627, 678.071755964156, 671.316653675731, 668.890797840208, 669.520998249012, 673.751294706643, 675.833084229362, 674.921402105488, 677.424882198359, 670.310028581539, 673.595411573789, 670.464789186227, 671.19157988018, 671.320009725602, 667.26937061773, 673.427656303999, 675.739128394089, 676.41135971007, 672.485543725968, 678.090476188807, 669.250977688088, 670.681247301146, 671.406280557197, 673.421936928568, 667.682453764072, 672.6553140857, 671.440798255502, 670.24078683964, 671.456070452114, 673.259849149691, 674.061137093013, 674.513352890563, 676.510018459558, 670.538661144595, 676.044780940061, 673.155274758985, 678.565979787625, 669.892086150359, 674.691465695074, 669.199511360263, 670.436641564458, 677.47514981083, 672.882018328038, 678.089865901306, 675.462260710972, 672.227113575572, 675.880948539252, 676.099454629642, 675.543868355306, 665.641008776303, 675.565603088245, 671.764148127994, 671.671789750319, 665.853905605929, 672.874316805485, 667.774733494647, 674.256252373231, 673.052744093301, 665.578366651919, 671.920834600435, 669.975702083128, 668.830981044721, 668.781568420941, 667.52360484643, 674.644932111149, 672.831183320412, 678.468215984438, 673.94590466618, 669.391507763095, 668.284542679917, 670.88142884489, 674.180875259666, 671.749601598937, 673.750544943537, 670.935703883636, 673.581604437696, 670.821192177816, 670.567396848663, 675.646592281419, 671.1750189731, 674.604265800212, 672.376221510482, 668.752229511999, 673.872584060664, 674.691386293448, 673.640370345297, 670.020668749828, 670.535556927101, 671.518100774778, 671.72702588185, 670.089673842803, 671.373065979443, 673.5446987225, 675.074550305168, 670.217372272861, 670.268209559179, 669.23235403254, 673.827106584393, 673.113232296947, 673.924722941743, 677.514729574072, 672.539330740524, 677.519585274334, 669.823527404909, 670.038914144057, 672.717344200692, 672.695922623798, 673.171074349006, 673.020539649833, 673.049355746212, 668.740173943567, 665.589717379863, 670.834757155781, 676.46748266449, 670.687658626655, 670.201679492701, 667.833488024165, 674.340704818068, 670.51170776061, 667.582580992492, 669.970154733165, 670.904144524028, 669.078228464769, 672.142395215282, 670.234501735357, 674.713706696956, 668.032140783725, 673.854165349787, 677.685566660274, 670.564763206498, 670.044248066867, 674.301540047193, 669.556037411374, 672.757701227263, 675.44707316431, 678.226263950902, 676.318994346156, 669.923260157, 673.693643190955, 672.513807001612, 670.058972734152, 672.144662795933, 669.398552906687, 669.451102979857, 671.097973034837, 676.306844908079, 672.04515753051, 674.327913530285, 670.106279861074, 673.168384805443, 675.123937951974, 671.386617415135, 670.718257970394, 665.083737380321, 670.717027709104, 670.057672721554, 670.108172684481, 674.876397725094, 669.418817361849, 672.565833410671, 674.869694166586, 672.421376585169, 670.704011903747, 671.394940922074, 670.130417243111, 675.546968758298, 668.820666968637, 679.113159233747, 673.268367466372, 670.590945757455, 671.929629709885, 671.136312977203, 672.394418647125, 677.179222867344, 667.888643507722, 671.820505767485, 671.738970122895, 666.320820300521, 668.756646339938, 666.126917119575, 674.810263446053, 674.405655367734, 671.539668343665, 667.540608384536, 671.063502220421, 669.850505811448, 674.878095788296, 672.466988092732, 669.945623521345, 666.965777461191, 678.944126784471, 677.873982571093, 672.096323992513, 674.732143793898, 669.861703070111, 673.634993280021, 670.868274758843, 668.012288382209, 672.245384997367, 672.59393695634, 671.270514712435, 673.901061739481, 669.550998089216, 672.682514195151, 675.573781596718, 674.988154299795, 679.107868554491, 666.027342977405, 668.570871192137, 671.517294741379, 676.243246944341, 670.392042280652, 679.342734262645, 665.777206015992, 668.517893471175, 674.810700411026, 675.174902143637, 670.23755532496, 669.160777323653, 668.669736633253, 671.802507895324, 669.619776527293, 669.039071360875, 673.38851187574, 671.111081752394, 673.23817681478, 673.024778366672, 673.770121668712, 674.555877928936, 674.094827643226, 671.243786983438, 671.97603417963, 669.650845181744, 671.832708595788, 668.689184954114, 674.390634232199, 674.892780144668, 673.73822124573, 668.641268126845, 670.36877222908, 672.18765337006, 669.118060163894, 670.077176174009, 670.560557403196, 673.134982751232, 671.375496625733, 673.764219187752, 671.960036439427, 676.194745386265, 675.809401259459, 673.325213684439, 670.084228375693, 669.866888614127, 671.132034867816, 676.433216280954, 672.18551177445, 670.731510217915, 675.940458307362, 665.856047184303, 668.332835257142, 673.167921871184, 671.246533226509, 677.386997324489, 673.509564986621, 671.405581968671, 679.421799468362, 671.952665416621, 672.092715926668, 670.007809055127, 671.63747296751, 677.343252271914, 667.848623412829, 671.424682470836, 673.765580443526, 674.29263822236, 669.331765000597, 670.218605225035, 671.440864849413, 672.8415376654, 673.431331562234, 673.150059510978, 670.057914656784, 672.282335857052, 667.162232947073, 672.021626896349, 676.014043071806, 670.410078812496, 676.260062983583, 667.118855866982, 674.534897629995, 673.720802677608, 671.725250785852, 666.719889304901, 669.815034657516, 674.833478452903, 669.422508992627, 671.695451664405, 674.49392309781, 671.162119167093, 673.588033245304, 674.161774493468, 672.378255591099, 677.288105220062, 671.85892669295, 666.74111128785, 668.774547309641, 674.329127147644, 673.91770509713, 673.735641078027, 671.274442586168, 673.564599790274, 672.214954650271, 676.888557936869, 674.617932159083, 671.238103122106, 674.227376863566, 672.239201436651, 666.715342140565, 677.354646099203, 671.461001480648, 665.774401142988, 667.261207912048, 672.611169924968, 674.375271221369, 675.532071434892, 674.151221069831, 674.767561583907, 672.880290880076, 671.557612547717, 671.470996352385, 673.887929240029, 672.452485874901, 671.108976573753, 670.440145653674, 671.526830883744, 673.630637371695, 668.975543232907, 672.667062381555, 673.999304002766, 675.484133770731, 675.112879841967, 673.603571311626, 671.699443598338, 670.233299327651, 667.588438015334, 670.983343154995, 674.267792738482, 673.173271846174, 673.790286410336, 672.320235793031, 669.985406256476, 670.290010445803, 673.455914392213, 673.414094504798, 673.965364800432, 669.055502865252, 673.300938875517, 672.955051716095, 671.357507362422, 671.300568367556, 670.523764373337, 672.25604675992, 669.18456689776, 673.049941556481, 669.646579872354, 672.3710737541, 672.865156327766, 673.01598438869, 676.395886868864, 674.359681640884, 668.22329629921, 672.068948881018, 670.571631540828, 677.055039816971, 669.414224307615, 673.822581463031, 669.107140317306, 674.327256995006, 674.556336520949, 670.711183812809, 667.708454143855, 671.950766621171, 675.407846101245, 672.334913763208, 672.950698732149, 674.44692358987, 670.334891947555, 674.594352477465, 671.824381401912, 678.046225232953, 672.560897459667, 670.168397472769, 677.814097452825, 673.495467441834, 668.374104190585, 673.645919495743, 668.386374882749, 673.012694719949, 666.266658048366, 673.375557825082, 671.088495194644, 671.901241668878, 674.181091067805, 668.279975123577, 673.456250836041, 665.970565253095, 677.351357694628, 668.979262516776, 670.249401349455, 672.772551022966, 674.348341048183, 672.763377005008, 668.548130536462, 667.936099232391, 674.125530205402, 664.408444914013, 672.012266638552, 670.116894424761, 673.177699470262, 673.274026889144, 674.326238063636, 673.177036389401, 672.440377328196, 671.32374123936, 670.968474421344, 671.309054111834, 674.057156371564, 670.603340800483, 673.239210180911, 669.042059219174, 667.028231267502, 673.276290122764, 668.763462808952, 674.805583215673, 673.407838416268, 671.089465412795, 673.500759641112, 675.116323586876, 673.002148466608, 672.256088882927, 675.022357824094, 673.443391762067, 668.592777146571, 678.325195978985, 674.365866952159, 668.085635004275, 675.430612383824, 671.84152860888, 667.090013661627, 671.373640360743, 670.491824669675, 674.350273910606, 673.708471835462, 670.507462170815, 673.554533951527, 670.705680083162, 673.307506228824, 673.790154087874, 671.034388869067, 666.350345122661, 672.847322937659, 673.024674492569, 678.979194713517, 669.921374197452, 672.615954363464, 672.665848610296, 671.328588631511, 669.667795301128, 674.795327172374, 670.581092600403, 670.300269477182, 671.04620694997, 671.536229821538, 670.484271389899, 672.59401915107, 671.865701802797, 676.26588051169, 668.157596523016, 677.7807875672, 670.247159934658, 673.962870228921, 675.399901571762, 667.844709290423, 667.624139367823, 669.441131049903, 673.894056814861, 672.273073852733, 673.398365503538, 667.719463803283, 676.734154035455, 675.483462862302, 671.016067882422, 675.346649361706, 670.802035934361, 672.314800352808, 669.144026596875, 674.523860539874, 668.008680409023, 675.550293476803, 676.841306429341, 668.277406134346, 676.131048533555, 674.098381386443, 669.379593278301, 672.233010764229, 671.78266605622, 669.116431465415, 672.713337687019, 675.709526379582, 671.499165775307, 673.330699710541, 672.0817401022, 669.938373666581, 669.326494958954, 675.811140996356, 670.205111090744, 675.149555786433, 673.009133445414, 667.711022973523, 669.74038554576, 671.29315785816, 673.834862178871, 672.818839866475, 672.590418338235, 672.737236114773, 669.920575901278, 677.110086905302, 672.919719952175, 666.933581260196, 673.576746206158, 673.300750578261, 670.714196123722, 678.164021549729, 667.951102803239, 670.640346136885, 672.463609500046, 671.820993597986, 670.590426425624, 676.012092925233, 671.752668859294, 669.460724337996, 675.602704638087, 677.938051665072, 675.993397326523, 671.89396488675, 674.437269623592, 672.81281948751, 667.717652618612, 671.038263701362, 670.833493886535, 671.687491219373, 676.654861716236, 666.136397623675, 673.118179260853, 672.635809299964, 670.636792929642, 671.911789264196, 675.097970303041, 674.444896628994, 678.010247109239, 676.187151170947, 671.40912411761, 663.037083339688, 674.96740337843, 672.608594774159, 677.203075924315, 670.779278729138, 670.871838589392, 672.065380636898, 675.926243755617, 669.56434890636, 669.249043058845, 674.909373205956, 671.016687376414, 668.411581634913, 670.719851463219, 667.084178701144, 668.26845536805, 678.21849613221, 667.928693335283, 666.882367545907, 671.429587552741, 668.86553679169, 674.248344520875, 676.14415543979, 672.977683482894, 672.085018945955, 676.126484433767, 671.71113114256, 672.859072716194, 676.156174030064, 668.771186264125, 675.231726021237, 671.358598556378, 671.497264523638, 671.431078543908, 671.776762621048, 675.487989895724, 668.174452848759, 667.683615745923, 669.892315600438, 673.931280678168, 672.609951077778, 673.692551544738, 673.874173033574, 670.333299131905, 673.475471790336, 674.065133557404, 673.495624589516, 672.283862808669, 672.635307756525, 670.625158396379, 671.087077791055, 669.486525234509, 668.743905292153, 673.569654321853, 670.206287501737, 672.832300149019, 671.967365072642, 672.123829437666, 668.105497884975, 672.237441804877, 670.559352500806, 672.895350889431, 669.605822689894, 669.289710045553, 669.808840626017, 671.77463185309, 674.483855640403, 671.333107457847, 668.249635679252, 666.249245220652, 671.386968480517, 669.489614625436, 675.660840806063, 674.007765697696, 671.414662505142, 675.343556459781, 665.089300175027, 671.297829614225, 672.473765922256, 667.062415242809, 670.087254174945, 668.555330025906, 672.032100946325, 670.662547891013, 670.178901961855, 674.126105381688, 673.288797504328, 671.701457553994, 668.05657119083, 669.842887984466, 677.192187968323, 674.669084289262, 675.294734691784, 671.282526624925, 670.766567175454, 672.848971405933, 670.206093486117, 674.466335074514, 671.823168171358, 675.33148324837, 674.959714651326, 671.41551843009, 672.347377697227, 675.445279625526, 671.623553737869, 673.257386275443, 676.774859343965, 666.360358418568, 665.729541814235, 675.829673334406, 676.003712254914, 672.386380489457, 672.186354874435, 675.931369631712, 677.803930210805, 675.732302046215, 674.742356147541, 668.8142626186, 669.54419120544, 671.004339713759, 675.228439588527, 674.337237801981, 672.596663845852, 671.643128718986, 666.313751089367, 672.816775617076, 679.68568236461, 665.031420131675, 673.281518262246, 672.282137237503, 673.339907663874, 673.576073213587, 672.180169746715, 672.575986569457, 672.732420913115, 674.032771788307, 668.572021590494, 676.871959623376, 668.913287484498, 669.88754790728, 674.768888624777, 674.625702464042, 670.164087745409, 673.593951878199, 670.155451029204, 674.429608594205, 672.086496645466, 672.775173146234, 670.864192830905, 669.907662348286, 673.973079428539, 668.082444680499, 675.263630012086, 671.872408895638, 672.861247979055, 677.661216956928, 672.68995577386, 671.290926555304, 670.921800200639, 670.947806430298, 668.039261051013, 676.764536390796, 671.375771895998, 671.655486761994, 672.921082926823, 667.848852155373, 668.89437335783, 673.188420516082, 674.315468509094, 668.672710502338, 674.955078106146, 667.523957211724, 666.915892194105, 673.129600654983, 667.676009962689, 672.49504111889, 667.718467246048, 669.839408643521, 673.253265945647, 669.59068464212, 675.619676077688, 673.550708770805, 669.837190284054, 674.769540857941, 671.722836307891, 673.987250678496, 672.15363219037, 678.016941723346, 668.376493630952, 675.176209858533, 675.191875561264, 672.809473947611, 670.922184643064, 670.027762707569, 672.154825996376, 673.06854298192, 675.880897474417, 672.838883531463, 671.026059270083, 677.860669442538, 675.433676035001, 674.274736413071, 670.923884736364, 674.771508744459, 674.542335921142, 671.577989442764, 673.585235862161, 672.523937111922, 672.354577147195, 666.346919913486, 670.576135381437, 677.709200048735, 669.379991586864, 676.976990749581, 671.7564363051, 672.403381792889, 677.286869909548, 672.079517699424, 673.482298904568, 670.36884109578, 677.909067073143, 673.278277670006, 668.105928402545, 677.152356483049, 673.215000084283, 671.709217700547, 673.673461949126, 670.767173246062, 672.419471445748, 672.229685906885, 665.87270552393, 671.330718568077, 672.654567381123, 673.177064472039, 672.996170970807, 671.107947473561, 672.24348957555, 675.650985730988, 668.987639710178, 675.668185418469, 676.96661193378, 671.303382300212, 667.559270419747, 670.904495320062, 671.058488614287, 670.462558348575, 669.475884183797, 675.443167802281, 675.149219153465, 668.97108516193, 675.851045610252, 669.263305708512, 671.112469080603, 667.129192512732, 674.496081632056, 673.221160640283, 667.902291907198, 666.070685359194, 672.693323381149, 663.098896588772, 674.989426955584, 673.314685561202, 678.461646298021, 667.518101830918, 675.655397367415, 668.403802746476, 671.470901862472, 672.052140907971, 670.26812404792, 670.71400271471, 669.526492141046, 671.416332820194, 676.198517795399, 672.269580415873, 669.0129400589, 674.287579403845, 680.792908624381, 674.750227863392, 674.89788610825, 665.228254166342, 667.538641227362, 671.594496887494, 673.493536280172, 673.740228157659, 666.723747008007, 672.175068462448, 666.178676750496, 669.927368242883, 673.867275011517, 672.831202267388, 672.958358126655, 672.448964301302, 671.920646561854, 673.381377350831, 672.765571323418, 670.461642564325, 667.804680206586, 668.425601537542, 673.998016290062, 670.518823383806, 668.859917117237, 667.78726801606, 675.893164516283, 671.249063149563, 667.961462176889, 667.734021932214, 669.064293887421, 676.745899815131, 672.059432772693, 671.739345357181, 673.178718507046, 669.924863150145, 674.232226706934, 676.439984166135, 672.14448259148, 674.639402558331, 669.80932869437, 676.526586333881, 672.71153430567, 668.412363899799, 672.327175398725, 681.893850457127, 672.296869748878, 675.665635363923, 670.490959675163, 670.772980605429, 675.579428686593, 670.562311807596, 670.945705943738, 675.625951299864, 667.930422893017, 670.560506164412, 673.567453550954, 672.188758151241, 670.060940171765, 671.862752578583, 672.386936732271, 678.823120902598, 675.112494577811, 670.964065940515, 673.162684736282, 672.124402501921, 673.945532200011, 670.318934618007, 669.718150174897, 670.801501756953, 672.684311652478, 668.297971808699, 677.149453944441, 671.007654564081, 672.471157179063, 676.936162067129, 669.538810895287, 669.224262692798, 673.15263097057, 676.041538722888, 671.524522372766, 671.4311220843, 671.183797829797, 668.273905491066, 673.770127613721, 671.425893693835, 671.321669866773, 671.945267912381, 663.675154721484, 677.102130830824, 667.453316869751, 670.127115955684, 673.665205288112, 674.568181300182, 672.808382494773, 675.15849019362, 670.287065789012, 664.152809351072, 668.316462101687, 672.84191524476, 670.775914129894, 671.534238502096, 670.297597033186, 672.723391568968, 666.376342503155, 674.02604900995, 670.630941908337, 673.3420083022, 670.317815567767, 669.866409961292, 674.058672116415, 673.495424476287, 673.188230969942, 670.965720818962, 676.083205702366, 670.430341180891, 671.132792033731, 672.038032529431, 664.617706126339, 674.045799833605, 675.339528120818, 669.494017135043, 674.991124653181, 673.475218708077, 670.520681733494, 672.132809497688, 671.590032141402, 676.74448103337, 672.232587712513, 675.42635288486, 672.502399290198, 672.669400263883, 670.035416016126, 673.789670619038, 670.208989655987, 675.850997399801, 674.248854733944, 671.691992772896, 674.883370572099, 671.824329697737, 674.848635997763, 671.225955130032, 670.945453635698, 670.634240439159, 679.131543749071, 672.629625933481, 668.288689793826, 665.994475344662, 670.192609448418, 667.054487324293, 665.833950851241, 670.228542040688, 672.389447943897, 666.706817389804, 672.354283890701, 671.914388415183, 672.502922663267, 672.667548286717, 672.952022153653, 670.449150676382, 675.940534411953, 673.291561494211, 671.921141973323, 670.502336217287, 669.155533035783, 678.333519734903, 670.845941434219, 672.569364128014, 675.130227728225, 673.259961738422, 672.652995683917, 671.149180038188, 669.099126455074, 671.488872297907, 671.253119647199, 671.615705625529, 670.822374634354, 676.046354639948, 670.363069743802, 669.022516452282, 670.124428438833, 671.613417606193, 670.454242936935, 668.066995701737, 673.017968432161, 668.75114852786, 670.444094247775, 676.851077243315, 671.497082296936, 669.97192776446, 672.950935354344, 671.714824233664, 666.612314548815, 672.69013495039, 668.015248407407, 673.736843121965, 672.41469490743, 665.665540000191, 667.528962974217, 674.163087465744, 669.469385836028, 672.350961900349, 672.164555604656, 673.358829942042, 673.216277195995, 672.147796957424, 676.204842085458, 668.415356737002, 671.365250851948, 667.299657943374, 673.507191986087, 669.990932653561, 667.245847529528, 672.217778634427, 670.323089314518, 674.676401343271, 675.819681104039, 676.823885368393, 669.372625237256, 668.83318574352, 674.879004113609, 669.902804538128, 670.735873971664, 671.881041809477, 669.00873182383, 672.95972639834, 673.653201986874, 673.693108358189, 670.429633835642, 675.610035653368, 671.061564614626, 675.920426296024, 676.260639000034, 672.7877895392, 669.423723302751, 672.595717169616, 670.133720429184, 675.843150423827, 669.686851815451, 674.692922040417, 668.50397458179, 669.07662429309, 673.142454827533, 669.715644068171, 674.376173282625, 671.667816660968, 670.268721791808, 670.992534340666, 675.406272654703, 672.395283429141, 677.008887503645, 668.573942779437, 668.704499695709, 672.123532721387, 675.131887219139, 667.21204944978, 667.32126573553, 670.736316245791, 679.015424348444, 671.84867664272, 677.890415056319, 670.532935699962, 677.382118135245, 670.73185605374, 667.865318240321, 673.017928712242, 675.420021823244, 674.416434962577, 672.682970929257, 674.382203857503, 672.645454882653, 673.467244124297, 669.483311800343, 666.639002254965, 677.651749090934, 673.786108345727, 669.926441926172, 675.082251791549, 673.629491166807, 675.607440654706, 671.885169467704, 674.212962634831, 675.887092586353, 669.121669217909, 671.634409155656, 668.424829291424, 671.432209302438, 668.026837861098, 677.161148118326, 677.103951241664, 675.68342884901, 672.614277149421, 672.745786282241, 666.155351304051, 673.402860577819, 674.896769506861, 670.79446564408, 668.096779433755, 669.413979968815, 671.54027673352, 672.217402125195, 672.323471220155, 667.829998604005, 669.663367013801, 668.723906786929, 668.874100936286, 668.365700959693, 672.872222541585, 667.717358468033, 671.621080802851, 674.982213319566, 675.252558613971, 672.804696448782, 674.701582162697, 665.512460421148, 675.787920442074, 674.060488286227, 672.801200297489, 674.326157222923, 673.925655387663, 670.148794819157, 675.087290874851, 669.361743075991, 673.126365906681, 669.480284396607, 670.679126642864, 672.544480364983, 673.011664749219, 675.667253871358, 670.779274269625, 676.02020764876, 671.076807709384, 671.196556131109, 671.423906852338, 672.625271924168, 668.8932900079, 676.429849662266, 673.73797112753, 669.875137439751, 667.072817296723, 674.060879564156, 668.384088364224, 672.425480477033, 675.142062302882, 669.465542690409, 668.390571733562, 680.565786292556, 671.574224758271, 670.843222488916, 675.044818023612, 670.671405482387, 671.614378586527, 676.448932384491, 674.693804540986, 674.599930708202, 676.572182737373, 672.254233505608, 669.961082846209, 672.807022786005, 672.251625527163, 672.488073764739, 671.166681378012, 671.036405983015, 670.637751221309, 669.294688365166, 667.415203361148, 674.696946484682, 668.303767267612, 672.024684215003, 672.138038625372, 671.313838420653, 672.78786753753, 670.630528113477, 676.386223931898, 672.183924073021, 665.844265966282, 677.038387968364, 673.835798670282, 673.672251609902, 675.749983920079, 673.741890042936, 671.020522997771, 672.518775868927, 670.875067586819, 671.079232971216, 670.039066863409, 669.301837728891, 668.385655150061, 669.122317212103, 672.925662799695, 672.080736400827, 670.508365384997, 670.263217042353, 670.95082916864, 666.72408248946, 674.46079267438, 672.160664680817, 675.94352317862, 674.69255415345, 672.295438015683, 666.809745571795, 670.830713548658, 671.466419347094, 674.261276242485, 675.056024531246, 671.093252822434, 670.101462854617, 670.349980770033, 670.427652666624, 672.30713130439, 670.79673936296, 668.874355029132, 670.031519879968, 671.294545200809, 675.578658746471, 669.220516266931, 671.836072817485, 670.654833338676, 673.774426331095, 672.210252177184, 669.00874870059, 671.015792846847, 678.020270750035, 668.43051459233, 668.533996961558, 667.728742097079, 671.166427382132, 669.742027698205, 673.3672388008, 666.157499238543, 673.630486329388, 673.833838897655, 666.979964262197, 672.084688746802, 671.631645525125, 667.406570855804, 677.613084374005, 676.415855588099, 670.149548338427, 673.797669236024, 675.161488632985, 672.780139195153, 672.168361106402, 672.366629963438, 676.636946908055, 675.18710232742, 671.000035406015, 669.690724179433, 673.127636177095, 672.262146889827, 669.394572115098, 677.323411168971, 674.423833655455, 671.737979772404, 668.50009169463, 671.2306728196, 672.61452930655, 673.994921685879, 669.316393768872, 672.337199153593, 677.550729902318, 673.492885485147, 674.177095328126, 674.096140636716, 665.771303501663, 673.647245355408, 671.465875982167, 676.079427507744, 669.036286667304, 669.670662480466, 672.027431003416, 667.775432514188, 671.350515265895, 672.45190418142, 674.237372115141, 674.914560286839, 676.487641293626, 668.99926495399, 676.677899646174, 670.076671891795, 671.074444148194, 672.745843268631, 671.586993753116, 667.684202312465, 668.954336766902, 674.203473052115, 671.070806209801, 673.650203141431, 672.096549794764, 675.677857317014, 671.981454637615, 673.605256623015, 671.769059511328, 671.742714969362, 666.410788449656, 669.419582069764, 675.322278456034, 667.305001687673, 670.937707603609, 668.964767016659, 670.500547297992, 677.621007681155, 670.41585666887, 672.75093037146, 674.83682418279, 671.260699993749, 671.468201753057, 666.919095142616, 672.394318124058, 672.715951197996, 675.614515540598, 674.582090237512, 666.221351388989, 672.855781952168, 676.343461631192, 672.22694500004, 674.021533547882, 676.505444960929, 672.840534323226, 674.681727429607, 674.168951331379, 677.708201365605, 675.647697040713, 676.176978547552, 671.911975294601, 674.114794344275, 669.658933711172, 671.390657303088, 675.60384095745, 669.328480528499, 667.304442979552, 666.928028557923, 674.887003098403, 672.887905120527, 674.241727095171, 671.267186689329, 669.698620933767, 669.737842804999, 668.9068520353, 673.179743086358, 677.832387634301, 674.13224573216, 670.223108072289, 682.671708583941, 671.778897304715, 672.666998521541, 677.524235613957, 667.142064497855, 673.902321657849, 671.866416025531, 676.402677990698, 677.63279224801, 670.338777978682, 674.177250119085, 672.873478008439, 671.09120829426, 671.4906853409, 670.043408536653, 676.055044719719, 674.485004761108, 674.057126057539, 673.363982652004, 671.784922297986, 676.179123141633, 675.470484598209, 670.868322297615, 665.820967482653, 672.78464591748, 670.007603355563, 670.253243862637]];
