# Supplementary material for: Hypothetical Outcome Plots Outperform Error Bars and Violin Plots for Inferences about Reliability of Variable Ordering
Source: PLoS One. 2015 Nov 16;10(11):e0142444. doi: 10.1371/journal.pone.0142444 (PMC4646698; doi:10.1371/journal.pone.0142444)
Supplement: S4 File — All experiment interface and visualization stimuli code is available as a zipped file. (ZIP) [file pone.0142444.s004.zip › experiment_code/data/one/11.csv]

	sample_num	task1	task2	task3	task4
1	1	126.253373696785	370.930002558044	522.517676681798	670.819847768033
2	2	104.888473957331	375.485543056099	516.162972426105	675.632403710481
3	3	136.726034110381	342.810782552517	521.917155012192	667.697471947369
4	4	122.776078616841	342.423002674271	523.673802513155	675.552275008903
5	5	128.131585170931	338.174519043909	523.752689656693	670.240206985369
6	6	137.941064620363	350.388957601821	524.64787984122	669.901763007546
7	7	115.972016588579	332.813248965005	524.522326032993	670.458471202629
8	8	141.003221314143	351.489944238774	520.37717539401	677.065678710916
9	9	131.82311932996	356.581903138605	522.60971736951	675.175115405943
10	10	93.5856234771346	313.210581587351	521.88280672747	669.869374678133
11	11	144.304772001585	317.233048649017	524.174562215291	673.810132817272
12	12	135.426279323044	343.698977604617	526.965512426219	675.325364989396
13	13	138.934530417024	323.271813315481	524.093467162349	673.964134358721
14	14	109.42113799328	339.75356252365	524.727320470222	673.315224129092
15	15	125.242115602151	357.420484988155	522.067659030485	671.897027797941
16	16	141.768780008489	347.018837033352	524.812832503921	677.359962242948
17	17	131.418147049488	329.652559613587	522.855590638759	671.539157525312
18	18	135.35958499957	349.529427889524	519.651105375032	671.064792557633
19	19	122.640311276228	356.171112077107	520.085768570386	666.743509545423
20	20	115.643499380331	362.740500773989	526.860267867429	664.387787141927
21	21	139.02706642028	360.316649169625	528.035887798326	672.022947889813
22	22	153.18696097281	357.140508591941	525.206959241038	671.3756655895
23	23	114.896215883437	363.617783825851	522.244598604799	673.08666886591
24	24	143.90828248183	371.20401008317	526.772364733085	670.356593495573
25	25	165.126880945	332.56264828466	515.092111642885	671.299154404519
26	26	131.223452450526	353.619850998956	519.408422385625	669.12102873887
27	27	127.98712468205	369.325531030928	527.683190144813	675.268845389735
28	28	123.955190564722	322.352748842544	524.709609717939	669.395791436336
29	29	130.012258590895	373.118927793331	523.355811932728	667.117119492993
30	30	144.845276932108	325.320971012905	517.874836957351	676.422360216665
31	31	148.300989487629	352.122781609308	520.390688775533	674.919608460484
32	32	129.870729756812	345.345672960824	522.519516376491	669.269265506605
33	33	136.497148384622	297.516675653342	521.431122323968	674.229204612095
34	34	119.758505677411	349.238416352152	518.614916151791	665.560036722768
35	35	154.029271079723	321.269941363557	523.154647926034	667.977467942348
36	36	148.884922150274	348.908151627676	521.49841344552	673.055679297821
37	37	138.578040401139	342.571974415044	523.691053931508	673.506015522824
38	38	123.155673093358	355.950680462455	528.273694753768	675.796639627256
39	39	144.133117972441	336.408520750582	520.407598374966	674.691172873347
40	40	161.393467506682	351.966317157269	527.838686608087	668.580755822641
41	41	120.483420472667	312.936648399958	520.060478340934	666.555718034647
42	42	136.115198481536	332.366885493026	524.456950089506	673.793796483116
43	43	136.669814589767	336.523398554659	529.123678018262	673.059261483938
44	44	131.817767333452	329.71736867964	526.14611679837	674.300513419858
45	45	134.21287923451	351.918596550006	526.491855077661	672.721983394694
46	46	89.1177850162578	345.978563965152	520.698302672489	673.398937204001
47	47	151.338951750685	315.854453226371	526.689180842489	676.312520081101
48	48	128.755997115634	374.948354882936	525.535760809328	672.745598562873
49	49	117.281102112989	355.188788261195	518.432665498647	672.900308629111
50	50	128.398361048469	331.82332952176	527.01560479657	673.87827798922
51	51	131.001001292156	329.84671908387	527.71070076466	669.544073874528
52	52	142.585725632628	323.757994026035	528.874813361953	669.558021262568
53	53	118.639880384898	352.211777907842	523.627928223449	672.205044567593
54	54	134.610221966853	361.650651248559	528.495959431185	673.117811546872
55	55	126.638840986242	354.068892385222	523.135445653028	676.297190575258
56	56	119.686873802118	359.101822465392	522.554901763268	675.527667449874
57	57	111.669665761419	348.734515788316	525.143349484377	667.486094582692
58	58	135.094983283319	331.835927611483	519.490706628893	670.968591888191
59	59	102.823681941481	317.013975301382	525.708950166239	675.53214697237
60	60	144.529439032333	356.943207913768	524.511140479217	669.731144408889
61	61	132.543403971016	332.849621534427	523.129037860773	668.284064770364
62	62	135.126551503911	354.63008410308	523.924261656119	671.941034378522
63	63	111.905586530174	360.886436448474	530.372892512347	673.445229611771
64	64	134.907845562669	328.32628193627	519.771972408795	673.879597579588
65	65	104.914586569591	330.979480192818	522.661296812868	671.446192188672
66	66	125.885651546833	329.897030844758	526.695566597528	670.464100377591
67	67	117.304282577379	394.921385364884	521.002955691236	671.475788608652
68	68	144.923325733594	349.104115866454	522.954173642273	667.282331861609
69	69	136.455939890592	336.465888031887	521.04733686529	673.914580109039
70	70	124.162542065323	342.250482328212	522.524682159999	676.930060067757
71	71	124.045524255113	348.516469464175	524.095764801509	674.748881051303
72	72	104.349217098266	335.493254279397	527.707106743956	677.636645601187
73	73	117.23288147767	332.776695522606	517.172772748354	670.215917735704
74	74	151.626953423811	319.862018422112	526.315979075902	674.534717795535
75	75	126.42843953632	359.736076471213	526.232043605216	671.463585806267
76	76	129.15394313133	339.773605184091	524.623962475834	674.22570863432
77	77	126.172727739072	359.146197481997	520.621753352411	675.84924601187
78	78	146.48922734994	364.055932614983	523.390119087715	670.548271681425
79	79	130.457457045314	348.500899431101	519.241387529195	672.503195420081
80	80	144.707201855464	356.348792947163	525.007548120092	669.758869081704
81	81	144.142804982618	384.159428108484	525.071444153431	671.844813868544
82	82	150.762627607796	331.997351339425	521.055524579814	674.40813240121
83	83	104.88677280915	352.822178007283	517.530052380716	673.348489991638
84	84	132.51471174527	345.769222827337	521.688978016245	667.203392812436
85	85	130.206889541905	367.555584787371	526.368643924358	673.692527276628
86	86	98.0954213577456	351.355281559656	520.581431179592	668.275446870275
87	87	143.760565569507	354.385302041248	523.737317042528	672.148344122218
88	88	116.315043766202	359.171597514462	519.532965515326	670.733884004015
89	89	138.283603969611	356.236060723253	517.584950124049	669.02691385993
90	90	104.202695755961	345.985633143947	529.977572902574	673.761728788316
91	91	146.544108951315	335.414317119731	525.982866857648	670.885058491087
92	92	120.145066731021	354.444875223961	525.99766197208	667.774715296804
93	93	118.984013137157	347.721927046375	524.147845516272	670.555151687312
94	94	148.273448608223	366.656198316304	523.081962929932	674.700447403104
95	95	137.933248732701	340.361174958244	521.557845684908	675.331609306197
96	96	151.061863957524	335.817622927024	522.97733318466	672.905172080006
97	97	112.435267383491	346.324204702922	522.097756273596	669.47861530894
98	98	117.453835236769	336.039912443067	526.096401231718	670.505223701616
99	99	76.4190049524939	346.590453586384	526.027706261951	668.716922742811
100	100	119.490129478571	336.44650143202	519.209288327809	666.299707961059
101	101	125.526399019432	357.621205170484	524.146381390551	667.43977515748
102	102	114.656966706413	352.752329911824	521.58466959893	674.423412477674
103	103	152.575848860431	348.011072139062	522.451214303848	675.836278439798
104	104	129.266575420582	344.310307576794	527.38682737611	671.272684634773
105	105	130.258664479205	347.029827444203	522.475782239638	675.627594621265
106	106	152.411757853644	336.219960418105	526.790676101714	673.546781878241
107	107	103.698823753034	330.690505997953	522.368328761079	670.807126148435
108	108	124.963116890179	345.11344416517	522.936939785018	668.286189330341
109	109	140.578832676482	374.910527971921	529.337488603916	674.431620986482
110	110	127.720326594178	346.786174574254	522.866577261456	672.541648955083
111	111	124.745000083868	324.954826859445	522.911359932557	673.459819461448
112	112	131.74229226505	304.799248241582	524.307699437205	670.666600304372
113	113	147.140525607439	349.92740896908	526.348454997605	676.393713461115
114	114	100.703948987253	358.950034692193	526.367052610546	674.958627407877
115	115	128.359336558222	333.43307559339	526.102862241266	678.274509716268
116	116	122.59183963623	321.431962897533	524.475139349129	672.534688013352
117	117	130.187685022754	359.391886173367	525.843508401716	670.74079045394
118	118	128.40198057552	345.275974031079	518.490295574794	677.723428943151
119	119	115.160895595119	346.400000046711	518.865515459631	668.867383882494
120	120	113.019326487737	353.1320797588	520.595836154361	672.785334004341
121	121	119.573362621215	340.464766749647	521.527962501717	673.548513502148
122	122	140.982661197496	343.881584599654	523.348681049398	675.084385460128
123	123	130.812595218002	365.21537781005	519.757287156823	672.952485476252
124	124	117.362958771973	340.079165364586	523.895179163803	671.158395789673
125	125	117.409344159996	366.776335536073	516.639152624744	673.959735098151
126	126	140.277702936037	337.40265154029	526.323335159752	672.049055041089
127	127	141.626955550132	306.92027730552	518.272532108709	669.992228910165
128	128	120.436658499622	340.284482181528	521.892777988422	672.861406728854
129	129	145.229907141302	384.439051985209	527.581830743925	673.618017526475
130	130	137.45856205682	348.014022408633	520.679041484766	668.739666882213
131	131	111.121095457772	337.655784684103	524.028503038707	676.717586866921
132	132	130.589464396931	304.607524058581	519.032470889022	670.252493585869
133	133	123.466972113475	350.262674414402	521.25835372307	669.618671873592
134	134	121.398691909416	366.878874963352	520.562595221243	674.541575444793
135	135	125.429679277343	368.676044862231	521.713235303108	667.95229523997
136	136	131.348696447401	334.76157045331	521.191167977518	671.095448089436
137	137	137.277100595118	348.353883797909	524.592204060511	676.88341146444
138	138	163.783638527229	353.672984685661	523.78446385334	666.965129442349
139	139	134.508095565214	332.052177001078	524.983512943885	674.721586530832
140	140	119.775484848455	338.790017318635	525.73132335267	669.58669433797
141	141	163.276131267547	358.24867524712	521.144147706969	670.699876045803
142	142	151.533174886562	342.68766676203	517.981973352651	671.12852515019
143	143	102.678125160297	335.425621148253	520.84199659058	672.153236736964
144	144	130.423683045113	332.257169632478	522.044366114126	670.359234599842
145	145	145.505987861067	349.068572085588	520.282969669226	669.787592466314
146	146	131.597890942746	354.046412909929	525.674083096352	671.728107240356
147	147	147.063942723927	344.011896299523	523.787530484523	668.523626101027
148	148	132.578511890701	306.982291992658	522.590719494538	668.281564026504
149	149	134.000914453464	341.573090082263	525.03821672072	674.509348673647
150	150	90.2426840783034	352.299703589957	518.882851599042	676.100152157053
151	151	111.454827552742	361.347035671055	518.04130675742	670.821620449329
152	152	109.598230656159	341.803586390967	517.352075352808	671.42795930595
153	153	113.067483299746	339.788686543126	522.416797708561	671.622172028297
154	154	110.530105583557	336.977985823312	523.663590696523	673.715635141275
155	155	153.784173839002	330.163710298952	525.561167197777	673.643207691869
156	156	100.495879535556	351.63438822966	525.688562495677	675.351264183469
157	157	141.815199435553	347.909900689268	521.407311662235	672.073176987683
158	158	143.257836377982	366.326344308122	527.742086765744	669.698677615048
159	159	101.410526040111	317.723331020208	524.096010187082	667.091298721497
160	160	108.046617069167	356.114421420562	519.148931695948	672.562376416618
161	161	139.318141994445	345.134800924024	526.935002661158	673.535718408704
162	162	146.462780429456	365.034768392932	521.778049686815	669.159107570041
163	163	152.830077048779	365.120372331827	525.846002189828	678.428690952784
164	164	137.219406002061	340.731262634827	529.091275310194	671.0280183173
165	165	138.660731849494	322.809482748951	520.67548747133	672.876514711734
166	166	134.167817293077	364.779886444808	524.501389935234	672.564191751533
167	167	103.165778793664	341.303177847648	519.480187569598	670.658020749988
168	168	133.963765973978	343.856467763996	522.336526292758	670.544248616581
169	169	110.140661585614	362.295782999024	519.582616655162	672.974937107002
170	170	136.502938563284	345.735570730187	524.895768046426	670.835287949001
171	171	139.114044562088	333.385092510285	521.202954686651	677.088668262468
172	172	151.396451644073	366.538029240272	519.300871264623	672.522080726246
173	173	137.11514891662	363.36753494364	523.934038614421	671.832243514961
174	174	140.60511261814	310.769977289089	520.017767030444	675.283268305063
175	175	122.606474637795	319.24356754066	521.26513917064	668.630762951716
176	176	142.100865897594	343.403704548421	520.298029794911	673.516399933332
177	177	122.475799299227	337.157541161212	521.998813624179	673.91686473988
178	178	148.716153534649	361.042718568673	524.371784309016	669.335388202024
179	179	117.669406413081	334.302720183479	523.260524727871	676.886741604004
180	180	142.545177761886	342.016303928017	525.45882210636	670.50039251665
181	181	135.176897229153	357.597309184181	527.435396028796	672.752060248706
182	182	120.657497438284	323.911359837288	522.596521933028	674.046868758504
183	183	129.709561200891	350.592149221365	527.634434542509	680.160376118014
184	184	130.61006962038	337.591679609165	517.728487279655	675.212875443965
185	185	126.640407818702	358.508112600377	521.208070873358	666.586499852069
186	186	143.529346180114	358.446356174227	523.318687816581	671.075044580693
187	187	150.570028645773	347.156867801796	523.397537613591	672.483233080123
188	188	145.132971541788	333.539759796222	515.87583710873	667.843978219024
189	189	152.497318426324	354.38205160567	522.584487501834	666.985744622322
190	190	135.907927026771	357.840350402616	519.917108564393	671.798076532455
191	191	146.754841054309	335.872373375474	520.772606581378	671.371413168353
192	192	111.40182679655	343.954633968389	523.594794328336	673.080734604359
193	193	139.243649484705	323.606974686023	523.014629212469	672.569110986557
194	194	118.076398458219	336.761461106724	523.017805709141	670.069312732823
195	195	126.124982144199	334.318510440882	528.118796841408	671.441516752942
196	196	161.64624369466	370.590284772902	523.839676745994	670.912782391662
197	197	117.695097872169	383.34493472128	526.208564392528	678.45065542875
198	198	144.927767573938	348.169295148442	521.143716476184	673.932454343928
199	199	130.136456796795	354.728055664683	522.240673487337	666.484372914609
200	200	125.755143696392	340.229383878243	523.457768899882	675.192286410803
201	201	166.391388009953	341.047361560529	516.958354459769	672.663056345934
202	202	135.240792657111	347.862917490068	517.589200141245	665.347119241602
203	203	163.48371852183	357.221879181715	527.993536134352	675.02573381249
204	204	139.614845779185	370.489908527023	526.852618063531	669.701042636685
205	205	137.917725359263	358.084262528779	522.606162778443	672.281032688715
206	206	143.122734209436	305.456749585683	519.061044147631	670.78502058078
207	207	120.585182796469	362.627107873964	520.800357103735	674.931478561783
208	208	138.006591720307	326.230855885255	523.447345070572	671.480209315345
209	209	142.403939671668	320.205185282503	527.427447362765	673.349497765322
210	210	128.790229532411	345.929265625709	525.411456854454	672.704922330544
211	211	147.256341594126	338.463734656266	524.969933697169	674.990758537697
212	212	148.876944756081	343.308349027718	522.821577801299	674.335892492299
213	213	136.257721025578	370.560329318869	519.052977757792	671.044348587404
214	214	116.125899572061	323.867741362114	527.912713345389	673.330109886464
215	215	99.8626175094333	362.429364346115	519.121502009218	671.016723825503
216	216	130.538446018247	324.884193004287	519.213478494905	674.699827661767
217	217	153.117487999122	353.576380092378	522.19367981772	673.459320940795
218	218	113.583624300246	362.454757055163	519.135013855094	670.593870743767
219	219	132.659841806996	325.825949279121	515.762537160835	669.606602595488
220	220	127.211829106868	324.018481024233	526.883064747121	671.383495378188
221	221	148.769821979567	345.473374054678	521.767291787825	672.699416452945
222	222	99.2084323418625	349.623910629285	524.880076500659	670.916237705547
223	223	112.489552443958	356.928026735915	524.674855869219	675.634844144261
224	224	132.556672452354	352.024114256041	522.183816019265	670.451527885323
225	225	100.852145132155	334.157359779123	519.494321816063	670.975045584419
226	226	126.650673213908	355.680719152289	522.703439892325	669.85202764348
227	227	145.672740054863	355.636147818389	524.220654887388	669.71934673797
228	228	135.220051158848	361.23867104817	522.930793439804	677.658735940988
229	229	113.145800769927	337.530791697901	518.111766710938	669.870262665326
230	230	122.522050690024	333.961996844986	523.038771363005	670.802555003135
231	231	154.384107915113	334.633266105105	528.382636821373	670.070470878076
232	232	125.010786974971	333.495077026131	521.711179252036	671.713554553956
233	233	105.103090137972	336.13266388159	521.395092247034	671.973479248315
234	234	94.9081220839557	323.91620378086	519.233094693908	673.728650400352
235	235	156.044398595685	303.667991076688	524.751303438588	670.511112845315
236	236	131.060871161605	306.092776758409	520.903703633064	671.219881735436
237	237	107.893342648503	338.661514100744	522.961627907079	666.110549018367
238	238	136.566732766792	341.932343327598	524.219746194155	668.22612270096
239	239	147.432182885508	305.398814417452	520.501148532403	667.508581012222
240	240	130.827378354951	362.931762316761	520.421166332618	667.460368312641
241	241	137.194115248776	338.085600250941	523.939545223443	673.166937097646
242	242	116.803264691951	349.023568898253	522.993508186183	669.331009434394
243	243	99.5967731658292	381.690112924021	526.247430826565	672.145400920105
244	244	111.261631934671	355.358973179153	525.253045500782	664.818252887456
245	245	105.602047212085	320.062140165217	523.904396759046	674.787035417103
246	246	92.2916184454619	308.143428490501	519.998630943342	675.120423859149
247	247	133.964654206134	347.557758195849	525.285031413254	674.459613324015
248	248	112.51088298407	344.088371823971	524.147034086316	671.502394576866
249	249	186.412498343397	339.039957124421	526.827886328407	672.345157385857
250	250	136.509923465785	333.006426812259	529.976311221565	669.121467354241
251	251	145.59640136523	320.764688488009	526.531529211749	671.589108229348
252	252	127.296709788451	344.855400417371	521.656839564808	674.095374576686
253	253	133.905494878871	340.014242520099	528.1534641095	671.445409649857
254	254	131.705337886833	327.08274798686	524.581693429449	668.058252303106
255	255	123.628581365295	315.011589686751	525.149614489784	669.014054050718
256	256	138.655577232969	316.694236341382	524.060265525159	670.201773686012
257	257	161.936671728824	349.08162826692	520.962034681873	672.669688310645
258	258	125.189764506242	344.405109642332	521.340838975629	669.953945169229
259	259	128.23120006261	347.616806249029	519.304387064874	672.418271326969
260	260	141.861752667413	330.875029974885	526.226433254747	669.7565482751
261	261	93.1876002570797	360.613720889524	520.247632006353	672.832100945021
262	262	167.959836448438	354.631236327096	521.054850217748	670.641158282752
263	263	144.923238509323	340.55500509533	520.343330084844	670.725524404162
264	264	109.670397976197	345.609412049789	522.054402456404	668.238686724388
265	265	140.04311565054	342.455120329721	522.940411583862	673.962496377978
266	266	121.913423782788	345.273099106271	524.120495270956	671.308674819163
267	267	142.437729341941	330.915879093367	526.986066746926	669.738563423188
268	268	94.4369341651468	330.660033894182	524.514088532926	672.759887259102
269	269	124.744621427792	313.829703219007	525.199550450493	676.278066860747
270	270	122.191574130724	345.182175808764	527.278306740667	675.481337659807
271	271	141.393590746556	330.563674223615	521.119888876058	672.614597888548
272	272	110.315163369068	364.973703461043	516.699497167103	673.678511846426
273	273	97.1816412806633	329.237107268316	526.6675795576	676.238937269727
274	274	121.353600796406	333.734146199136	524.532626516482	672.361029437844
275	275	138.524963494215	355.237817613283	519.716779301214	671.24767125928
276	276	147.179719737414	338.067795555336	529.768042242007	667.059950066187
277	277	144.408401952239	352.466526646677	524.474532314321	669.297142508482
278	278	121.620972924056	338.66665090819	522.543129592544	674.082760055254
279	279	124.607396526665	327.709636072755	521.265509860534	669.924863002713
280	280	112.241024704092	329.329434762484	520.312359652606	672.314199476067
281	281	142.987916893037	345.923039453388	525.790793242339	665.701448729778
282	282	116.672173462707	379.252319967471	524.231959466958	669.582334582888
283	283	119.926885873013	369.382216482075	525.090093442122	665.133775291215
284	284	151.052852465899	353.347415100443	524.55278230612	674.253303904998
285	285	118.274407961611	323.515936398749	523.611055379255	671.558500978229
286	286	118.332526869628	315.880654329653	523.077051382512	665.744479177548
287	287	116.944963840272	370.501868240468	518.647229114071	669.492188962565
288	288	149.713357145978	373.149441872923	518.650193150589	670.10320186445
289	289	82.6396787163584	337.663600606178	521.035486744062	672.468192582402
290	290	77.0063503689231	349.668772490544	527.324569104083	672.714446314064
291	291	155.878832130512	360.259333551517	523.48484690459	675.66733937446
292	292	123.841325002386	333.717888550591	525.15057339014	676.386884502206
293	293	165.964971446163	370.525004662249	520.726309528749	668.962743515604
294	294	148.490871360551	356.498330865711	525.465344272244	674.577273876702
295	295	133.997587354529	357.161560781784	517.905049771881	675.272072051421
296	296	99.1227308171371	360.8920792435	526.883624482429	668.554952331202
297	297	142.323305521703	332.505707122881	526.482667980429	673.701368728061
298	298	120.30068959513	351.081108639276	519.978623691695	671.583105285081
299	299	139.542084475281	353.743607513602	518.109846725795	674.255004873093
300	300	152.042929133393	327.944239955275	530.696842558977	672.421401820271
301	301	124.633781939499	333.345807313852	521.733299040763	678.487509692026
302	302	133.730629388698	381.863196703368	522.408431587895	673.499930465652
303	303	116.538823276417	338.461121555147	520.565903903663	672.076054779297
304	304	136.918686078799	348.982167973529	520.191934492875	676.556647340797
305	305	119.738962168833	337.309522241003	528.148525497142	667.61515307472
306	306	144.199181963154	336.798582840029	522.093199712794	669.193004325583
307	307	122.160211503816	344.011861900849	522.354377059103	672.633443149093
308	308	135.985902954578	377.73198779506	520.817448796277	670.241160298904
309	309	139.665400387185	392.130881419229	518.601822524709	671.454227474378
310	310	132.908171862942	372.619980567925	522.669980386965	676.25831684185
311	311	155.388338500358	334.138476592285	528.87202992967	667.114088037698
312	312	134.408371616954	358.660296773444	524.347616827733	675.638771180829
313	313	143.834143407578	335.071519598219	518.807888243199	668.397857828231
314	314	133.072471428154	324.131591270855	524.893976422477	669.106994173397
315	315	146.606748533075	362.607989675782	524.055364229783	672.977724444587
316	316	113.432056528725	361.293356135565	522.81721963931	673.409456119132
317	317	121.537132811286	342.253883876419	522.542879504654	673.614562824813
318	318	124.347702945194	311.5016726806	525.468750350333	667.446719380323
319	319	160.105827795354	306.452753883657	523.137875976614	672.619688312586
320	320	135.232756408034	370.04050156138	521.378401364084	672.456887899504
321	321	154.976808955522	340.823448415924	521.204678683475	671.293452564524
322	322	114.920156306697	381.030942334046	519.034568930495	666.934649001768
323	323	136.709172948729	337.6807502464	520.440596784838	673.235814423515
324	324	137.484162769877	342.548726891309	525.783873772623	671.576068427307
325	325	114.793960316322	346.60254771908	526.684253173362	675.771880598808
326	326	144.973082090026	343.351444608639	516.127999605783	672.938416898414
327	327	142.285450189905	341.721608498201	526.610281506023	669.143719160094
328	328	143.266811994433	350.237678860422	519.164959006328	670.094490754391
329	329	111.348347527472	363.803155999204	523.002647100454	670.584828078963
330	330	134.675726352155	317.357636784664	519.944756678902	675.292395523797
331	331	149.111843844617	350.125121055087	518.050815764151	672.16656423518
332	332	133.629355484314	348.641150010249	525.169279029644	675.474921855473
333	333	109.240385615358	352.951451374444	523.435708745252	668.949348151186
334	334	142.852494860976	333.644065159316	515.009844074545	674.742193567761
335	335	122.833353816738	358.970066685433	522.96113435283	670.862975662951
336	336	147.551894727365	350.258360274156	516.699437661234	678.529896889025
337	337	148.539302758801	340.022880369294	524.928563703882	669.43770542789
338	338	102.990017782068	374.993823100285	522.081780407285	669.550225691419
339	339	120.680330923906	333.954747450243	523.739810799665	674.473598349701
340	340	127.998052460801	329.186384483004	522.046663027005	675.973854638577
341	341	134.287099483302	335.352762462673	521.097319455963	674.760910457838
342	342	146.400825111524	354.864193154595	529.129965098339	671.787616519152
343	343	136.31815693635	328.700237067997	520.144020908953	667.731453004969
344	344	164.836584709735	344.119704742737	522.979329273282	670.451549393837
345	345	104.859015409625	363.784749855467	523.598630713431	673.019861292487
346	346	115.403851430208	341.504258862241	525.880729988391	671.95623324678
347	347	161.376623083365	333.389436965879	523.500187365526	673.525681181685
348	348	133.456714837842	356.968737525943	519.553965774177	672.52592686425
349	349	136.166910193891	314.244090053308	521.5622479438	673.489960856107
350	350	141.357136686094	322.804586582108	524.133335540098	675.8503034409
351	351	121.304267312318	329.749154701997	521.520785162242	673.741191500521
352	352	151.814734436709	323.451845188325	529.748025404596	669.550123383344
353	353	137.731632363768	357.22413262955	526.034392520441	674.808884205168
354	354	147.356627626121	339.235663920405	524.523077829432	667.435690340605
355	355	148.307551992309	339.636005652155	525.335043456337	674.181880535316
356	356	140.047613563901	324.451965088628	524.125138008917	673.580497452856
357	357	133.640484138714	369.912244248892	521.773919031653	675.097045167623
358	358	122.043873181886	348.830137248493	520.864118658726	676.180136153922
359	359	148.446980776237	340.932807838254	520.714871660853	671.108687502277
360	360	134.399603590514	360.790210222445	517.4599579229	665.827578496178
361	361	113.422599625206	359.778565689235	521.344655157387	674.260936640268
362	362	122.22921404132	366.947765209694	524.425064532545	669.875638020078
363	363	138.284933529573	331.406629512288	521.841952241526	672.394928676682
364	364	114.071310151845	331.2058715355	520.206648909782	673.052557346899
365	365	149.54188629267	331.960375374273	521.027840795686	672.424988979992
366	366	147.174378345791	362.019517636707	526.507480126738	675.916728446884
367	367	121.347895228741	320.254149278831	522.015909876793	672.310410158492
368	368	123.801946587299	326.025647427603	522.259381607431	670.847622356346
369	369	117.055674544913	333.103848638712	525.628917713906	672.556829560988
370	370	121.105130583895	353.471003851156	525.402142449394	668.76778739928
371	371	132.919711943908	345.686403216956	524.721637578636	668.589114491663
372	372	106.367461282668	345.3736723163	523.376730874309	672.568878235196
373	373	144.338612614932	339.548773354571	521.672521909391	672.66308491293
374	374	134.360147677167	361.18586578667	523.113276302574	667.335438922111
375	375	130.956442663241	315.66945966949	525.609958438157	669.29348754208
376	376	138.713573637699	366.232112783824	526.446654907472	672.075862038612
377	377	138.19281507135	346.437744093357	524.329385227162	671.774674173639
378	378	129.310212168319	349.95214086113	527.660097630244	669.635555627384
379	379	107.698484987083	330.507729182463	523.681908254988	671.203367152513
380	380	157.365116795143	362.364897460544	521.360394904309	669.042402347864
381	381	129.932963973015	354.314353521305	523.176332493166	673.464246980073
382	382	141.731522745783	348.500899074673	524.650969764387	678.668112549013
383	383	143.398496602634	329.615772821261	521.309085771606	674.457720038129
384	384	147.288077905239	340.067468923862	524.330130600405	674.435910399653
385	385	116.196162238988	361.351173542617	523.680407721326	671.456724628121
386	386	139.750895133768	353.616005221818	522.650511413604	673.546026272807
387	387	163.187428529282	326.700764866349	524.612165919669	673.499940314497
388	388	142.37767777654	316.299060635826	520.545074533714	669.748805797359
389	389	138.937350021862	366.800514229726	519.404653927413	668.548951158537
390	390	140.849150052389	335.391281446759	519.936252814033	671.774736074604
391	391	139.442972931544	348.600384809879	521.198381118825	676.791046627878
392	392	142.431012982727	337.298085273229	524.515848806775	673.648974561688
393	393	147.767677424441	369.006001334171	528.192694801251	676.33569190659
394	394	142.69575239181	344.572838125772	521.623395069366	672.802067385067
395	395	127.311451842255	338.196347623899	524.141411609208	674.897336070529
396	396	125.624880189789	347.042110566213	526.565177129882	669.62054380101
397	397	149.4408497144	333.932734738377	523.897810938641	673.463554721102
398	398	121.765659812254	323.689739006426	524.682342010943	670.623882510787
399	399	117.375736162365	337.625290617496	521.648057995529	669.558756150497
400	400	127.044200803994	359.753314587589	520.604529620574	670.323544457571
401	401	135.295431157193	358.594336848582	522.38092938537	675.934860400516
402	402	139.588591655309	374.882338688866	521.715107502703	678.564024005586
403	403	124.833245689691	334.571030188371	522.89075869442	672.095528424279
404	404	100.726535344063	358.777245655817	522.030355129709	669.347475419489
405	405	140.993603419155	355.728576890711	527.787206942987	671.812116704434
406	406	149.818119168	341.306897028628	520.575480650587	673.886393197689
407	407	136.262281343657	359.054915788968	524.041048771836	680.292010001162
408	408	146.308157367334	334.008669963266	522.622788692274	672.602315094619
409	409	120.180829122893	343.153100736704	524.136801771614	668.997139561943
410	410	148.463071573689	345.794915291508	527.848336150271	665.7484027261
411	411	150.564593032814	343.082458053417	525.768304377534	673.607787771908
412	412	140.376324183003	329.408676127342	523.992792455899	673.522840579942
413	413	173.923563488281	347.385362212784	524.486589621797	670.240421444591
414	414	155.215208072888	328.576365624751	520.35316074819	670.318294387705
415	415	130.619453566873	355.001870751564	522.138796111869	674.738276844093
416	416	126.522145751699	349.177189749836	523.517255889399	675.905495157495
417	417	124.896755603729	333.726672167062	519.782448105667	670.552108234893
418	418	140.945180096838	334.440803879006	523.046432378489	670.008909131871
419	419	122.73918465454	323.402064461873	520.889694712955	665.364948423725
420	420	105.241493188657	346.278542424353	526.239985924412	671.934749425708
421	421	136.615727327	333.81440211092	526.025373617265	671.543926668884
422	422	106.244060306744	325.407841390088	527.300157901407	669.466633221562
423	423	143.337616826726	332.331663114492	523.428341885937	671.677543510675
424	424	133.5301938335	334.550570688245	524.783722040288	670.252703976564
425	425	111.507187783083	339.808238163618	523.021526950509	669.47616746476
426	426	139.807700643138	352.784038779783	517.517406392839	669.74435221993
427	427	109.813227008285	334.994816530763	519.151256959633	673.627811549738
428	428	130.117887183961	341.190074566123	518.850351686304	675.346265853299
429	429	135.430809282547	345.601732516848	521.581495653273	675.943094078406
430	430	151.370159452823	315.368069946753	524.877173496291	670.323554727911
431	431	123.686229024707	341.704177520925	519.317324899567	672.742953575009
432	432	155.895786466079	327.363886905268	522.875896984191	672.943011175967
433	433	118.7568749932	325.588665996555	518.04756600289	674.961629161865
434	434	106.700061708508	336.405103190025	525.978619959312	667.41955324625
435	435	163.332585168441	348.908272497942	520.670238829057	667.982464982604
436	436	132.727683555629	333.384979933425	521.778242725714	674.115576046625
437	437	144.306575520564	352.356276528376	519.810589595401	669.751552635806
438	438	147.937172661875	335.159685930177	522.207338464617	666.391644091418
439	439	119.505439884836	337.441805277331	523.120000560718	675.84166762498
440	440	145.786766063146	337.112551790782	526.55865065428	671.1543474432
441	441	119.661018747099	328.763459481809	523.252333861131	673.859759028071
442	442	115.297425441065	335.805621588233	525.709243173824	670.434288733851
443	443	114.123268983295	380.823499037203	521.339277147655	666.731073626337
444	444	141.380618202926	354.593978155359	525.836918697844	678.893306215244
445	445	115.296010807981	339.809010305989	524.541037654782	670.550528027249
446	446	122.210002101514	345.064055780335	519.314782647292	673.624334122839
447	447	126.254313211959	378.348582625547	523.573591482885	671.598570579105
448	448	141.004340623411	336.770868930143	521.318206089664	671.452331446182
449	449	103.87276893595	344.999780039797	523.910574141114	668.143630608087
450	450	92.4004851783139	333.625631361987	525.836198611623	674.933977453563
451	451	140.547734605871	356.614889990169	519.117222095798	675.87507654148
452	452	150.267412402145	307.867290104266	524.057192928588	671.363852560234
453	453	129.849071021381	338.115773336289	527.805343684073	673.12227184823
454	454	120.960732540052	387.593495511445	522.395103184486	670.04622475007
455	455	140.441897948457	336.085053738689	523.418134232355	669.018709334587
456	456	148.224841685089	354.280630707508	524.808434375369	670.185629807688
457	457	138.472356611877	332.936361539553	524.592747522323	672.826538537025
458	458	129.070598718299	312.454155338729	519.663994107633	672.05931743384
459	459	85.6314887631297	354.735035969054	526.413814760131	673.14577661029
460	460	138.315804417717	335.890964236747	525.921493915328	667.371326387091
461	461	115.485694107379	350.581783314944	522.078571826084	672.979767427273
462	462	134.717451538733	349.042943558126	517.965169515388	674.174068742317
463	463	92.1074679310092	340.94661813042	519.364186285967	675.261756655263
464	464	165.735017783079	366.870742416892	529.217477986926	673.695413961404
465	465	103.365750054886	374.340772205044	523.722436919544	675.134624153591
466	466	116.329374871271	339.234846108351	522.808773398726	669.364174683611
467	467	128.266654437171	362.579999927147	527.018338405327	671.082000752093
468	468	174.434114828181	359.396122499709	524.790827209024	671.056400716547
469	469	133.613449387959	339.800854490915	521.790304386106	667.616734334207
470	470	120.393793148879	359.637946074377	521.586555144488	669.941578912679
471	471	132.131839014491	344.79674249891	523.688440390224	671.894155206366
472	472	137.335435852744	362.856694027988	525.374655511922	673.486170063575
473	473	143.838408873769	346.566898146472	520.074503301426	671.92236676736
474	474	137.60154051281	333.354417504073	520.347335127959	675.402124618982
475	475	144.182440585969	376.844907094386	522.212488321437	672.595241792436
476	476	119.144093713124	347.809642736027	521.009209217901	671.21428293068
477	477	135.82115334952	332.043280505127	520.613678049612	670.475482666795
478	478	131.407157096319	307.738712073308	525.814040177222	672.211366609329
479	479	136.587228458312	344.33996043268	522.33684234774	672.64836649475
480	480	99.5495968441565	361.27354174452	520.503085334085	667.952414487962
481	481	114.964821967446	374.27712537191	525.347161677695	671.207773528532
482	482	148.232523517224	330.279494866071	515.352225345059	670.493368497652
483	483	121.762291504952	310.940402969057	525.556186109048	668.659365110699
484	484	170.894946625705	345.429824372732	522.082023797598	674.53628190534
485	485	120.416155326475	364.232162718984	526.365310097839	677.082807537122
486	486	135.776834132059	344.252558794477	518.642374031115	677.186549989434
487	487	144.216647828842	339.027864950958	523.742651244874	675.073272474843
488	488	139.829216923212	333.609435260173	521.493114908598	669.225953045536
489	489	120.181399785914	363.38653871249	524.191200685186	669.035103615247
490	490	128.706309921418	357.80467779213	517.820810983329	676.208955844658
491	491	89.4459836868284	365.534735405522	524.383219141452	665.685800423114
492	492	118.197519982585	333.669698699971	520.128816354887	672.630815616068
493	493	143.513848334069	333.456336568421	519.470756499228	668.242121670146
494	494	138.930215442628	349.305306050756	522.281879907771	672.38138101409
495	495	120.410875270236	308.276393278265	524.334182228291	665.530101532076
496	496	117.676041584582	328.670862685067	521.40327832685	667.842112884526
497	497	165.235285635173	366.549133313726	523.364591813407	674.685144632341
498	498	151.405887413217	334.947550636013	522.595904833963	676.346682045852
499	499	136.296117987662	340.019537919152	519.920809583493	672.863579677879
500	500	157.251064722717	370.291453639212	521.01362484541	667.305078434184
501	501	131.647458790426	321.078058839218	528.744598198208	673.6210145187
502	502	130.970998416042	355.764106228689	525.004760990127	672.377084570956
503	503	99.7174656641862	352.204384894417	520.001221421485	669.809472642055
504	504	118.489172097311	341.464610649542	522.640653111126	672.513574096422
505	505	124.911834970618	330.065669351563	519.402851328996	676.445047266897
506	506	108.353161385202	338.05212035517	524.527059795046	674.273793145816
507	507	121.382487020474	335.531009492773	527.083742430696	671.818272071998
508	508	139.818240583606	328.886998569794	520.667892783445	673.32443780895
509	509	131.192725405393	364.359877651294	521.616547855662	681.993221271785
510	510	143.131554379305	320.62110932669	524.803173407448	677.203822262683
511	511	118.79903543815	328.351430089501	525.562694808696	669.526992339852
512	512	139.934541788294	369.55235028458	523.451099271165	676.115111804822
513	513	103.802214631552	348.694221548576	519.516368663664	671.243051098319
514	514	139.536494485956	361.862022416374	526.165563693325	670.812066387237
515	515	138.715081691896	345.504630036491	523.721545758474	676.340984046268
516	516	151.425654275155	334.575322064094	518.010605125719	669.154933674731
517	517	87.0698528244736	359.433100203054	520.133766520452	671.108801879606
518	518	158.815862467803	337.512314338108	518.480113461837	679.523076532732
519	519	152.131325003507	339.308616447925	519.358793352884	668.222610486037
520	520	148.50990972636	368.04162852682	525.88519536761	674.733701789034
521	521	137.434466702512	343.445725543614	522.469471309548	673.180758533195
522	522	101.053282219704	330.537730217154	520.338595926981	673.704005151989
523	523	147.282933238188	319.734527791438	520.833467646372	671.74019463497
524	524	147.86838230896	372.509829968398	524.400153231223	670.334055972538
525	525	106.311704739546	320.838165320359	522.662943611234	670.82326435384
526	526	141.686031144535	344.146280800655	521.108298448849	672.651011324076
527	527	160.789611458318	341.623558563888	522.739472951488	672.251459855991
528	528	142.48873978993	333.117069819816	525.575272298142	670.438774036995
529	529	148.098365044999	333.472414483295	525.953320445796	671.568839915159
530	530	119.305896290213	346.413074419013	524.475082115205	671.111789456517
531	531	97.5772551181969	353.478972349746	524.124924848408	675.049502447425
532	532	114.65925768045	362.822690118364	520.751773676196	673.736531572963
533	533	117.841047626728	371.919628030413	524.699295756942	669.904756980764
534	534	121.773552323815	365.174456398818	527.995491147369	674.949820117143
535	535	149.073803678868	335.505789691688	522.583420656403	667.569555105493
536	536	143.907515723289	325.469566900537	526.720832761778	674.311525997991
537	537	148.188132147663	323.284025806355	518.731052068514	676.871812834823
538	538	114.94040219164	345.282740909752	519.933809104884	673.845035349224
539	539	117.838945849746	343.716782452479	523.224710805033	672.596872715098
540	540	144.423073118674	350.522641698595	521.416645681676	674.938793028199
541	541	108.402259913191	354.630041730941	523.774605862854	672.852794399807
542	542	156.513619460931	355.722997916672	525.494293520842	673.442487423633
543	543	147.272944341367	303.326697720097	523.003927299115	671.972548211296
544	544	117.508782033131	316.952999158926	524.360782923423	676.725953160483
545	545	130.450113524277	346.812762373183	525.624969384031	671.186035410781
546	546	151.028419820647	349.70916743178	523.784140557048	671.734298945001
547	547	126.984199073649	331.616187151685	519.875899834396	675.694376672192
548	548	108.060061742411	332.744536462459	521.23977615977	669.165834112552
549	549	129.39594206234	364.050613685919	522.787358362341	674.758811115119
550	550	160.777032918965	356.927295839746	522.40621808172	674.986340353397
551	551	159.190355460652	345.101898460512	522.343210895321	668.848828781571
552	552	123.415021664225	364.872111036592	519.393404185656	673.371436498949
553	553	132.068432860155	369.349451088763	523.224324103282	670.603761192196
554	554	127.041696870588	319.362100366105	517.603525760848	673.654715460284
555	555	147.014260195178	340.638825967003	524.044606869968	672.960416333377
556	556	130.182619849155	344.622557246134	520.536805565843	674.306253557644
557	557	149.312811910149	345.816072928956	525.542439040392	666.579613697946
558	558	115.609746447532	321.106571557126	529.080189751612	669.881194953992
559	559	159.904821751443	341.390970251581	517.328480698586	665.870467107452
560	560	136.25494822291	352.109246199767	522.64690332299	673.519564168332
561	561	91.2941401842566	344.818465120404	516.932050221128	674.063069602036
562	562	120.768184053483	325.454543145766	521.594838562319	668.882691619808
563	563	139.924102866702	335.208898775581	521.857415717951	664.827026970844
564	564	120.15188402351	345.974139642599	524.332500379881	671.361133086566
565	565	141.665397900738	340.412523716724	522.672375811744	669.877305033458
566	566	141.925120222065	316.901181435277	516.202738027021	670.688711421151
567	567	104.399677396035	343.197899924188	524.152289203268	672.591418455185
568	568	132.983966028361	321.794593675539	520.73136176836	667.775013023419
569	569	116.14633632283	344.154533695461	520.366767441709	667.727788725032
570	570	128.94395106553	354.650823305879	522.701014362301	673.735066079434
571	571	152.107366573474	357.623185922804	516.92378237412	669.023648719142
572	572	125.647943124737	362.659161364351	518.150874683496	668.194033048596
573	573	119.985769194659	359.633712169033	527.24247426188	666.274422871053
574	574	138.97134347378	332.676060946383	524.558992321589	672.568240828657
575	575	157.48062940701	370.096302370153	527.150461517289	676.855575508654
576	576	110.358056615864	334.110340098824	527.674568116334	672.730689138484
577	577	109.915162111365	371.566803560942	518.962124451849	674.561923587269
578	578	141.505761511945	328.389626949141	520.650336482391	675.076743410729
579	579	134.812345363232	360.283912126899	523.58634209521	670.463966618468
580	580	115.2377152182	328.593497024738	517.152112065191	665.56257530395
581	581	120.236640778251	366.986828690861	522.602652004188	671.963478193371
582	582	154.279258687312	350.112250013474	517.355381305357	668.079279306194
583	583	145.395018386634	333.102481487197	524.697731649297	671.259105056189
584	584	119.040390216753	343.204748454358	526.763347543709	671.291800224171
585	585	149.128601687517	334.67128016457	524.682363522592	665.866571363676
586	586	134.0547938252	360.102441235213	523.23070991156	675.897751266269
587	587	118.107059371294	338.548272251767	518.626586675258	676.481369627995
588	588	140.077164758325	330.990758888527	520.25518479649	672.552713637083
589	589	142.043111818245	331.87190761116	523.81262862391	671.633081972307
590	590	109.473427321993	370.664834856859	518.559160147091	668.961394184227
591	591	111.782036031055	325.406861934251	525.8418105575	682.191953010331
592	592	114.71473536672	316.806062460318	528.889978133479	673.104905988305
593	593	125.108491822059	365.202683615096	522.910377973711	673.966821179293
594	594	124.948187182962	324.487954011915	525.178623061879	677.520733103778
595	595	125.119786891905	336.656565228235	522.336327975723	671.193475738327
596	596	130.820175834589	355.836822168807	524.766019039968	673.634268280568
597	597	145.623419973577	345.895662709425	521.113093597677	673.744132744415
598	598	128.683543271212	354.54679855148	518.884051579788	668.782916381991
599	599	139.580313535543	341.428889287757	519.941106079879	671.325097072794
600	600	136.002540303751	349.066711824364	520.575023581724	672.407836153997
601	601	132.236880156577	339.642589406846	524.903602252287	672.570746706189
602	602	123.006953234424	350.098261036452	521.452100250639	669.61934657428
603	603	123.667196899258	334.327945531124	526.015284532808	675.621389644357
604	604	131.474829369098	323.490842477908	524.204304881858	668.560327210749
605	605	146.464488254983	370.674906665534	524.570465128415	672.336526448654
606	606	130.88274184871	351.298086110971	528.316907151277	672.031178568068
607	607	124.309149313988	325.285887623048	522.78167361888	675.080609114151
608	608	139.743482317158	349.613894515941	525.7184650054	664.155339645711
609	609	152.372996738144	350.244288019266	518.450583444238	667.661113305102
610	610	137.340708737149	306.580383446417	522.494456010091	671.775463503504
611	611	137.80674819652	368.397584770126	520.220517987172	677.938011158312
612	612	109.840070761766	354.468803561967	517.428560220517	672.724570232127
613	613	133.714659466247	350.563119093412	516.510383327649	668.087974504055
614	614	140.975552031955	334.331709263827	524.200701478957	669.37277924975
615	615	102.881412938935	330.373784115192	523.47873811267	667.116862177563
616	616	136.167076681136	347.258601215845	523.338789734224	669.440152105328
617	617	93.9931079764584	348.257653813033	519.680840830764	671.11945120495
618	618	163.224909076634	356.870295780879	524.624581949205	674.903792561885
619	619	120.595351711345	355.727920026905	522.939401949252	672.672529292897
620	620	126.582513631282	329.466661553875	529.589929262173	668.38408272188
621	621	143.015053422796	355.953091047095	522.822150843019	671.64788814127
622	622	105.985432493967	334.490787837157	520.74976985333	669.006872878354
623	623	141.547138147971	327.52586191198	522.501234876915	670.926748452107
624	624	115.440094739089	334.764726596809	526.797951929057	670.485409545025
625	625	109.384801894113	337.437308813323	519.2992493162	670.654304967943
626	626	150.756870039278	312.922235436217	524.709710394226	671.920187357757
627	627	134.870269655942	328.206928638776	525.395516756203	675.420116212302
628	628	110.04655356541	362.244515189096	523.004770653348	669.963247367025
629	629	131.217613954356	345.903375774182	521.560827073237	675.515383835575
630	630	139.177211417845	329.897779205114	521.611813952557	673.716129859981
631	631	138.963954057537	348.288720645323	521.977107163319	669.106515231077
632	632	135.729180002232	335.221252726151	523.550934818236	672.827987577017
633	633	125.520134719922	340.010912364791	523.06341413583	671.502150438727
634	634	135.071920295742	347.237338612485	523.894217894747	668.94215913129
635	635	110.680563760107	368.588606932022	522.277153184926	673.123561928468
636	636	140.452826210588	315.626489045215	525.786836266809	669.174852946173
637	637	153.508030164441	334.955366548347	523.953925116018	674.124077230096
638	638	169.758802275123	328.059760278471	522.162779483506	673.466776696154
639	639	150.500855256504	335.236349484356	524.890832262049	672.056774485711
640	640	141.422359793281	347.203823590245	518.837063642353	670.583688805119
641	641	120.060362119021	329.073907317489	526.01846287281	672.903131917745
642	642	136.622602966059	336.2019752574	522.596666081873	669.486498433469
643	643	170.761470497071	370.482143577276	521.573829284874	671.064632627498
644	644	162.319216518509	355.935850025143	518.915888177522	676.872089220435
645	645	139.410401352176	373.789099792525	521.464981732756	672.899121239774
646	646	151.553546370206	367.424247564773	522.294931467921	670.596237385724
647	647	93.2244340496626	343.973171474745	522.797289827718	670.002365614
648	648	146.791359829683	309.594728507122	523.882650283662	671.116787646459
649	649	115.462286603845	340.453351432601	524.496789148965	676.136114130513
650	650	116.586703790474	310.825007758636	526.097219526345	677.496358482878
651	651	127.885316771912	342.348397548304	521.111341398394	673.241005465526
652	652	162.02032400391	337.315505036832	520.731194444218	668.553205903471
653	653	159.085773248007	372.220993142581	528.682078991125	670.47336133495
654	654	116.624100738777	344.829101821797	519.094351329677	671.93253967797
655	655	141.875599529767	340.10655832337	524.172922688577	664.928373276842
656	656	142.414332848845	333.890745544336	524.331376776429	670.137373557154
657	657	145.997373711214	333.125975925904	520.895868704315	674.472323352697
658	658	130.751282575803	319.775406377637	523.805819738386	671.537732626836
659	659	110.703336189685	349.66525153312	524.557537334066	672.739417889616
660	660	138.622478967599	325.264698784453	523.720602993646	670.058997602342
661	661	124.681486669534	342.757381921625	522.54056622684	672.067569929665
662	662	125.646564285622	366.070512616423	525.841586694611	671.982313608937
663	663	115.492207346834	350.490225560048	523.33267136088	673.180464251924
664	664	124.585686863843	337.98249097965	522.045728986606	674.603395725075
665	665	143.536393546042	317.599561180662	527.086556868592	667.746270283806
666	666	148.246553895985	381.871053239092	520.136208566405	667.627625655338
667	667	143.826613922508	351.221946585068	520.978895126247	672.465486433175
668	668	120.449529719173	311.578469330608	524.624133235959	666.19968338068
669	669	119.014555549403	331.696253621102	521.382734333214	673.940180855208
670	670	133.637794601629	388.369686011036	522.279359964188	675.011457010266
671	671	119.75903991486	371.68987995249	520.432214819929	667.5064565364
672	672	118.265634416448	321.735489904009	522.777148686179	673.29712597373
673	673	148.31096673791	344.281342360551	520.06858671863	672.396905735791
674	674	144.576880651291	333.671177253686	522.773218289398	667.582234737494
675	675	160.460347440809	354.172971732166	518.630593693397	667.22805898712
676	676	133.330905690527	339.598870540194	521.679665229133	671.56769230151
677	677	131.596545887128	337.612399591092	520.888244950054	672.734725777023
678	678	101.61316197876	347.868123076963	523.545423387267	672.955867059033
679	679	139.382802084501	353.410054747046	517.362924447746	674.183909997406
680	680	147.083720424632	364.015264333915	519.386537991179	668.374436660923
681	681	122.907211070217	303.038224754443	524.548262848888	669.165327167525
682	682	107.417736769684	329.456416683475	523.166535308216	673.023488635069
683	683	159.341424681026	316.521088473343	521.264944453979	668.352438381276
684	684	82.5260865146032	368.161375032898	521.219686846288	673.668157822443
685	685	136.212762932332	323.977178985217	527.897190365734	672.073318082514
686	686	148.194737001839	322.99223797664	518.926434825511	673.297465952559
687	687	143.038187938775	327.66715532533	522.133277277494	670.960080650708
688	688	165.962117392377	378.210849073091	520.824619446642	675.226531812485
689	689	127.479976391571	356.196604330853	521.841071969607	674.661371888221
690	690	115.853311162956	356.597643247075	524.370001370128	670.738298332961
691	691	131.024927870731	354.073068748579	520.620596309533	670.789692831528
692	692	111.327618038474	351.612978584429	525.0134302667	671.701200700856
693	693	112.39367109262	392.816811039717	518.751983872971	668.268979863099
694	694	92.9766590759412	361.446704451988	525.700317151412	671.9636162045
695	695	124.089501252731	317.116401044358	527.628309347894	674.267883670455
696	696	126.346434390228	341.964073972702	518.206831338865	672.121319141692
697	697	109.238507007118	364.121013596054	525.361661573568	667.464582376987
698	698	147.674874396836	310.088067084694	526.430975738604	670.773677259734
699	699	124.832005900404	338.758382150642	524.686473678848	671.660843098162
700	700	143.046247459546	356.567068571008	524.869113553191	673.89765773695
701	701	120.982588084855	332.213527274006	525.681706002807	674.308648034895
702	702	112.896826385832	358.547737544481	523.922637165437	671.713443798507
703	703	122.0345505732	320.215800261141	523.445935486925	672.234969736576
704	704	134.249985060692	324.196102269721	527.130030703192	674.326327604373
705	705	162.098595383699	344.151962154722	524.508559218297	668.273393411659
706	706	117.195914822487	352.80458081073	516.349119212756	672.590809668994
707	707	148.657315854309	327.060671991975	520.618573103423	672.097854822312
708	708	100.798977185413	330.798846469043	526.32347809684	668.889905256418
709	709	99.6602008659696	355.350459778815	523.91829337268	668.747122494204
710	710	127.285526007888	365.81843874129	521.723383593671	671.307657572682
711	711	159.233646374567	343.704966629584	516.829754831584	669.157834772709
712	712	136.03295521798	333.305649133702	523.667218006379	677.857392532812
713	713	140.340125613363	332.503839854641	523.278076637655	670.736740119858
714	714	145.556873647991	343.141686160681	522.154596939568	667.962069677783
715	715	129.440599628202	347.010004401327	516.277935671887	675.811686863761
716	716	164.836643094369	360.767949990691	523.101488717274	675.638808511601
717	717	137.661572506756	337.605406294103	519.773712394017	672.693541659932
718	718	121.708530280519	332.665140480538	526.249094873301	671.643058316507
719	719	128.372824081375	338.744316059549	519.033075790934	670.749243840719
720	720	142.420965517921	372.142315987168	521.197562056249	675.427814097787
721	721	119.351032327923	333.969179996057	521.199064463342	670.604589160523
722	722	120.89242391617	369.269723870617	524.559543045486	673.347321676074
723	723	140.361030678382	331.88210743896	520.967004118194	674.001031605609
724	724	155.373885673427	350.85507685716	527.416473469368	672.037750567126
725	725	120.319726087817	328.893517536758	520.146627349769	676.227193184184
726	726	146.67791443746	337.710589495211	518.175327055314	666.128279700672
727	727	139.951115048271	330.585472493405	521.650569616011	670.299720775069
728	728	131.177222258451	334.889890355325	520.241997839337	669.238344273418
729	729	135.248807243006	330.264839501843	521.869246478491	669.71397372005
730	730	128.801601353143	299.364430821843	525.729468821915	671.959817298518
731	731	136.080125016825	325.967048072508	519.312399570903	676.601730802568
732	732	131.47088065068	324.979528540399	518.24823666037	672.035895568293
733	733	118.552392243805	319.746547912772	525.222868119285	672.226881108622
734	734	121.839617434214	331.643202917979	526.415103338393	669.397453383716
735	735	145.505647410497	373.03577064362	517.43297454933	676.476348042655
736	736	173.298608695059	379.668099794546	521.17097306948	679.744252054063
737	737	128.49758192692	348.655702518611	519.250543263348	673.740338974392
738	738	106.435618616413	370.290195812503	519.702808212643	673.479975577712
739	739	122.561639803367	354.562613257332	520.272380126735	671.855565478818
740	740	108.835036938109	370.724092352242	523.314328717993	675.058507986268
741	741	111.385533657643	332.904019380475	516.505472658542	668.956655553418
742	742	131.944303631257	338.461397319613	520.503818464965	669.88376549654
743	743	135.738748095342	319.434240912647	523.413584280518	668.442437983181
744	744	133.730014519885	351.599905765605	521.657333789183	674.632066935151
745	745	122.231994546475	360.443078190174	522.415282111138	673.854258621032
746	746	156.501225470891	344.614232144545	526.947713435859	670.847741435309
747	747	139.076468481626	335.845558571371	523.765443288983	670.622988245636
748	748	139.678952419219	313.391585664901	525.278063386332	672.26586309362
749	749	142.900963025484	348.536298929304	516.58066990391	672.692795375774
750	750	145.227147543449	352.522506854478	523.432883882109	671.800900393122
751	751	134.507087780974	352.32583383688	527.665034911228	678.56691469552
752	752	140.308476011835	323.706129185996	520.121713555348	673.959400978772
753	753	123.263012366317	357.444813107992	521.614175407262	666.936399465461
754	754	110.949613307554	325.989703364464	523.646249108942	672.375430692319
755	755	132.853895206359	346.220904693292	524.754560229188	671.619775847701
756	756	147.02107054101	336.70879984368	523.51412229171	672.528654474616
757	757	126.147555004468	356.851921404026	524.702410176727	673.268636726838
758	758	127.390567124763	342.882339092333	519.756300186525	671.73158889518
759	759	146.428188237081	333.976575988129	519.058089794067	671.38870942826
760	760	147.038397055277	366.551121430276	525.106423898516	675.027275857687
761	761	118.972932722154	350.75726642548	517.248912168727	665.376608756563
762	762	131.830147088609	360.537629020287	523.163363211371	671.377716476953
763	763	100.340543476696	375.308977382027	523.884700738815	671.875947198204
764	764	131.990270109147	363.375127091807	517.939768296953	673.976923519148
765	765	129.001903911294	339.112604278499	519.230227790837	677.841556286172
766	766	128.618207997063	339.914498415799	521.218782338006	672.618583257363
767	767	129.498775038164	327.202106886266	519.167059954013	666.480606712918
768	768	130.929228479524	340.680671334988	526.395672241605	667.153554440693
769	769	159.291832743094	317.499413237434	522.449565881915	671.863447969467
770	770	180.955192184645	323.293653639966	520.029783414997	675.769985679037
771	771	144.637868650451	359.483444812544	527.259942453516	671.844554105533
772	772	103.049065602986	317.554473795053	524.844271598123	670.457634433493
773	773	142.798949086621	352.449859583775	519.744922959192	673.665967644657
774	774	160.071912855923	350.461510272044	520.354052591103	668.555257012706
775	775	129.889312305573	326.473636780723	524.714610144808	674.275274037615
776	776	118.988808203028	321.065516877586	521.847582862981	672.060441627039
777	777	110.077252007339	351.581884547738	528.283462074253	675.662134665679
778	778	129.203516738101	352.904275611745	522.603591423508	668.564594871514
779	779	114.762606791529	352.872946522916	522.233114425517	669.878541836744
780	780	128.700317173752	303.646477463038	527.589348686156	672.44901494272
781	781	122.829310498318	354.967537036163	522.834687748523	670.777589704006
782	782	151.00264451593	342.936882398692	522.874595352516	677.356250049123
783	783	115.120681823399	365.439433771301	523.946559397745	674.058073918113
784	784	156.001660387115	354.200553044555	525.948557309949	675.173561953506
785	785	104.253716325748	362.667270055334	519.72091534167	667.378634753531
786	786	118.042980937913	333.369884175063	525.813694336203	671.513384917752
787	787	119.039192320822	350.779525095392	518.980854317609	669.717312432442
788	788	152.231525326659	373.236098490792	521.429508259783	671.345798126692
789	789	149.753105583546	343.698707616565	523.27917739477	670.501475151431
790	790	143.252306685305	321.615237591897	523.953612666489	672.56940067446
791	791	134.493453348778	370.974822390583	523.330970349345	674.770486624586
792	792	132.493566925164	329.286801196541	525.353269842466	671.646220171537
793	793	94.8307264949039	296.514634868042	526.952452720479	671.105648324847
794	794	144.79086520184	365.708993398744	520.135842623794	669.057392803038
795	795	124.800524240834	336.802914634904	518.982398763355	668.705555729373
796	796	100.455590438769	327.171560119564	525.207107241813	675.625161213631
797	797	138.503442804431	350.634227984676	524.179544074816	672.300796162077
798	798	146.096140139189	314.036755703432	518.945353959815	677.231258525338
799	799	88.7205689442711	338.310346190358	519.617725761573	672.957626843347
800	800	137.642109792275	377.9992193576	524.018443130482	673.480242462722
801	801	105.791762450664	335.655901231304	517.626196163844	666.467376760379
802	802	133.559921966027	340.367874920125	525.330217539744	676.344784493242
803	803	167.299020034529	346.939913698909	517.010258452218	667.379564978691
804	804	127.293679862352	355.618722349885	528.241049067162	673.860750879946
805	805	116.558355034005	348.53506161763	518.139194444438	671.122338724669
806	806	123.463500217009	374.484446753171	517.604405937446	674.458992415351
807	807	153.593528446472	333.663813723589	522.479146081089	672.572488562655
808	808	106.944873009273	332.227680204659	522.365901438681	667.815333353814
809	809	165.973546286664	348.904134683356	522.340814933996	671.15881990534
810	810	168.722075582202	362.98811342753	520.31774217267	674.526065137324
811	811	118.961246529721	363.102027345413	525.262014958273	671.74644791102
812	812	111.13772164788	373.670252090429	520.137508007941	673.586042053755
813	813	133.567257501876	379.791750746732	526.692235155243	670.251864071201
814	814	141.33642779959	324.296296928179	524.429592298391	667.945087956456
815	815	96.6246954611625	354.454277555629	525.126604738971	670.39083714399
816	816	131.783761336922	384.883052824555	523.640281130727	671.174985100597
817	817	169.9617639709	335.522057531436	518.601395244516	666.959326999367
818	818	117.796591023759	341.90620714144	521.717171301183	671.643240625232
819	819	134.232752905186	333.5607923202	522.938354470399	672.453029724252
820	820	140.858371837769	322.680396379638	521.519584140985	667.762166552183
821	821	145.65672262949	350.153687551982	523.581043202497	668.407680917415
822	822	113.712518330939	344.942305678743	523.406528468651	674.693057647058
823	823	122.018911129162	371.517329044665	528.338152699811	672.800837699497
824	824	93.6176613006402	363.452362418969	522.059836531637	672.957324554209
825	825	134.67653315014	337.751488145248	518.538093363311	667.19507717181
826	826	109.7267231299	345.158677012501	523.842216690838	674.767649093665
827	827	105.70819955145	312.177985726045	521.965539002774	670.967473135609
828	828	120.094875983949	342.137084013391	522.752915172446	668.60906242867
829	829	141.092894170019	359.453595162636	529.975804283091	668.116873607033
830	830	130.784150425975	361.056506620922	525.829144360768	672.499829647288
831	831	110.72250342629	378.037709000045	525.188007497666	671.460326045857
832	832	163.310562482934	347.618013405955	527.527634501293	671.471182662828
833	833	145.112727781666	332.783812843077	522.017231416294	666.243644986929
834	834	125.896130525739	339.756647883757	523.807799691162	677.276471923592
835	835	150.552052360023	361.686837483889	523.06848886939	669.360909629382
836	836	133.928245384736	345.732110535334	526.374321460707	672.267102522709
837	837	124.332923905714	305.054511734037	524.300315427492	668.911734129032
838	838	142.879258551864	355.482975222557	523.255994217134	671.476815786272
839	839	146.407432940469	355.257538265566	521.486705313214	671.849787625922
840	840	110.161214005819	350.104351179911	517.346075642087	674.920232231304
841	841	155.60729326567	366.191206812218	522.191564596174	671.984836091067
842	842	150.714503033984	363.93473748116	523.981068130427	671.161160967058
843	843	123.83763861558	351.91468466081	522.643480034094	670.166670499224
844	844	132.854447880533	315.906053844654	518.920446701079	673.141750393021
845	845	111.27267341721	352.443621095113	527.884250478635	674.298010579384
846	846	128.097269931266	337.413411820666	520.747899083756	677.338105035222
847	847	156.099172388004	333.394821297767	524.38217316392	670.883986904062
848	848	124.950644935597	328.221782581604	522.012684905906	671.243294459312
849	849	120.915512535693	326.314549074922	523.896243059008	670.206043648768
850	850	157.96996154845	354.954025406185	515.794951244291	670.43522418199
851	851	121.875984470411	358.757600234816	523.741201956674	676.394867473615
852	852	137.579239483237	318.169024878969	521.407539891543	674.385281748288
853	853	152.341778370451	346.778360830972	521.74863137502	672.773133516587
854	854	120.477686026236	369.977839279353	522.735811964839	672.00434921246
855	855	128.416369511787	342.515001668534	520.046614721906	672.389737688055
856	856	143.458824852128	311.290367755026	520.736003953709	670.433207664652
857	857	131.491882203574	345.523176552268	518.68014441717	671.612421079763
858	858	135.135493135076	331.517421456491	523.208721322599	672.64881676812
859	859	111.788963954545	340.80092063061	528.770562186227	675.312863242793
860	860	123.128538173796	333.28139769106	517.34039549197	674.010363802439
861	861	134.007371291402	312.53291257607	526.306208174549	672.596709051232
862	862	136.039172912906	358.42115957848	524.304544487463	666.850771975542
863	863	118.679708281561	325.266103864388	527.766363293073	668.708037718157
864	864	119.669560561104	363.182683334256	522.858252209279	673.903409370835
865	865	143.117255511255	364.616938697324	526.310007864876	668.224430729816
866	866	123.534120230762	366.983465545616	520.688891205604	667.324091469151
867	867	135.591480198409	363.45154574366	521.159321832182	676.527065126078
868	868	119.82198608932	360.308052541728	523.555532741664	668.684251953483
869	869	127.875069431232	340.842011592662	515.328169203163	668.198929387833
870	870	125.992156755416	373.099059595927	523.277442796968	673.176593719415
871	871	110.345777685771	347.074770514446	522.789422812862	668.905781626743
872	872	127.614910160447	331.554088182372	524.100261132298	673.634140764295
873	873	113.376979487519	339.00240281113	522.694185873104	668.479980789004
874	874	107.118017486851	321.46523715571	524.162198558858	670.8911593388
875	875	147.559546706223	391.686952119722	524.156083521189	672.507800371946
876	876	138.619170976709	369.584526470294	527.949869125192	668.342686047816
877	877	136.991626403328	321.479619115371	523.296045082056	674.491122953441
878	878	143.83123269675	353.61403178981	526.423170036651	672.846432433799
879	879	139.77566772414	324.156104660677	522.84124161186	671.162449595366
880	880	108.594816514422	310.013604776228	521.863643141067	669.397277434357
881	881	126.302793544861	347.512376285229	530.094757317774	671.726245189947
882	882	108.785761293367	310.967696997304	519.003534721799	672.167628706288
883	883	111.352383371135	327.590279479245	525.210838317443	672.451505818825
884	884	148.345396875591	331.059898697406	524.852992269602	673.170817263968
885	885	146.590499573272	348.756440517963	523.641296743649	667.350154995626
886	886	142.233515561941	350.051334957441	524.52934104024	672.268680285851
887	887	106.065791851583	378.484391116631	523.755572064459	668.703313665099
888	888	132.253765628097	387.150245725857	525.932235285799	672.511035735437
889	889	120.796992352165	332.267151723825	522.085158004935	670.824129468066
890	890	142.328965381838	342.228682077327	523.033060133027	673.482460709112
891	891	137.614240123774	332.175680442678	524.002269482568	672.28710749133
892	892	130.683588018529	307.342343909852	523.119071296254	668.370948708544
893	893	130.673661096351	355.70126427058	519.007666876889	670.688813780985
894	894	137.442109318295	344.180506016271	531.663224419817	669.245993663321
895	895	136.717682883933	304.350847173632	522.534107248355	671.29689793842
896	896	123.103445782723	339.953494876487	520.327760081058	672.046792271414
897	897	124.002227839698	329.836750412471	526.122788713567	675.485499086452
898	898	133.9579723371	350.541063365656	527.070845346858	675.792591446963
899	899	149.455365421803	349.327055040787	523.311517620315	670.825008614442
900	900	160.541616731644	332.12588732245	519.407084546454	674.46785173233
901	901	144.919771741951	352.666041038379	521.612157882667	670.804678996864
902	902	145.817770143142	374.35992199679	522.690896591733	671.099335426803
903	903	132.080211904171	342.830339487905	526.435349362721	669.359189198382
904	904	124.61733970164	322.930505324021	526.595172253549	675.288812313658
905	905	142.747289152944	347.705317242274	520.719883734971	676.308142879801
906	906	94.4658161926232	330.021189445238	521.531329608681	670.309876770326
907	907	147.292381618463	341.968036535996	523.65473136276	670.553888282623
908	908	148.960179265736	315.651411331696	525.591660374252	677.634810093221
909	909	159.235119727205	356.715927034509	522.205586304608	668.872760956696
910	910	132.443452341089	318.222888339327	517.710421105159	672.760358510811
911	911	114.834232932787	343.415415537888	522.801551310236	669.386956130273
912	912	138.886729021071	346.543266422517	521.593753012434	668.624761860495
913	913	123.207604295504	334.622970840114	519.459599975933	673.691640674585
914	914	116.050349114878	331.840536309635	523.245707620646	673.60645881566
915	915	159.38777377346	325.082171785434	522.858789415424	672.975860219743
916	916	143.847612865296	326.493943975179	521.300547514272	672.795566789519
917	917	127.817119730712	347.522156007019	523.220552574376	671.209751384955
918	918	147.838030495212	337.189992501926	518.187066041326	675.788459502031
919	919	150.211541781572	341.309745707478	522.62752621935	673.806487095972
920	920	142.082574328474	325.190872245009	524.443779223474	674.820596028374
921	921	123.818678246816	350.223968462396	522.959919500902	670.402116835634
922	922	101.03903606743	368.41283233913	525.611486075283	674.974085837782
923	923	153.464952830851	346.902994823778	526.462838783946	671.859524120984
924	924	136.868498962654	362.695591082929	525.190733713316	678.558571457035
925	925	145.154757828226	351.914644546882	518.769277785376	668.302629345965
926	926	117.768103033941	352.068487542617	523.373151484478	669.826753251498
927	927	116.446654072523	335.787312700439	521.868874576338	673.944344107474
928	928	120.211732467492	310.720826217566	519.376462086051	676.346856088896
929	929	159.993966365597	359.485634576976	522.472133180544	672.27971183838
930	930	137.366254939672	327.309403743479	521.085885292335	673.271556611564
931	931	104.281716348768	353.667684332115	522.758393375094	666.506476978174
932	932	117.839250955013	328.973464735096	518.347357289048	668.775804390416
933	933	98.6614522148189	327.928368535719	528.581164202309	673.806509478852
934	934	118.819708462131	362.961244474132	519.916830322531	674.476593772664
935	935	125.79970633432	346.854204790308	522.401658065455	672.784139009892
936	936	107.011858783894	331.705688390142	524.182550341935	676.907396983786
937	937	131.878678170641	341.245764349918	521.870929261404	680.567713504451
938	938	99.0912435585865	349.814380595604	520.392700955624	677.705834442412
939	939	122.119642813559	331.453991652505	524.028998495248	667.6326810985
940	940	139.883409631833	337.412969833213	524.960924899378	672.588284169839
941	941	150.560953708909	352.458030803093	523.731552898071	674.528213692746
942	942	168.380993835281	354.605455277869	522.773877268189	674.695589597116
943	943	142.965558891501	350.768613709578	528.243124174538	677.22082829924
944	944	88.0159880568052	354.579101044516	515.74236804089	671.876189799926
945	945	116.927539035132	347.432146940044	528.241672333261	669.961362503698
946	946	164.511911477981	353.67385254226	521.576197818931	669.03044351257
947	947	143.350011444502	372.774198505005	515.765888503649	669.511626038942
948	948	123.80272226662	370.171408733343	520.979255285831	669.851815596845
949	949	145.763239936025	352.91776426764	521.166602034688	674.649859260474
950	950	132.647305164145	328.153069441731	526.528013880311	673.31819710763
951	951	154.58945694044	343.607184107634	527.983855683642	672.517538759016
952	952	146.454963302726	345.278768964611	527.181592736189	677.336543823307
953	953	152.01809287524	359.387389855975	519.473531476754	667.183799758006
954	954	160.315662574287	305.126105926385	523.818920411087	669.942067293783
955	955	125.622991626291	345.246750329504	520.826049641684	669.179445126235
956	956	128.652617278348	343.152550379303	527.197531996484	670.98784817372
957	957	142.693675067059	351.500216635977	521.141074105956	674.891256880798
958	958	115.35476809959	379.657024150237	522.083630393071	676.428851933086
959	959	139.988401509608	340.37229556265	519.446174274014	673.810838135244
960	960	158.287291495307	348.616831369102	521.741069639292	670.132617154268
961	961	95.1337501579806	330.171277865893	523.44625683721	676.282729148296
962	962	116.363802853108	360.997625233966	525.476789033821	670.379402531956
963	963	115.675426123442	352.253680682524	522.946561880394	670.234911117645
964	964	154.222426748264	343.393858833947	521.903951357252	667.595196609831
965	965	133.547834187842	354.928366815631	522.622741787453	674.096897779333
966	966	126.907174050449	371.274998560208	524.650327005154	670.13192603761
967	967	127.885296026431	351.121229529106	521.045891352349	673.873108684297
968	968	125.998759127247	350.654108154928	520.046025578529	668.051865052895
969	969	122.08753399546	339.391920111736	519.338870311524	675.674531472663
970	970	128.103215306304	330.585686107194	521.974769336363	672.077360035236
971	971	139.964229299108	363.047578646026	522.472766692294	675.931811500589
972	972	164.636724230227	356.149420210069	523.349223123047	673.24276664966
973	973	154.323251025842	367.732895310896	521.257919447945	670.36208896301
974	974	117.621914969096	335.470599436333	523.623673496876	670.008800601448
975	975	118.378586623433	335.661480253544	523.782082269213	671.411684803385
976	976	154.456457001521	370.405207510972	525.531148223793	673.845642597682
977	977	114.599345082499	344.075171902972	524.647619657897	674.123414200072
978	978	96.6593220580024	338.117829534592	520.96092335834	671.803770455331
979	979	125.450806917001	335.746398420534	517.281909375428	671.508842190451
980	980	122.411358372219	353.104595288969	526.376496879597	669.632497517206
981	981	156.725192007728	330.057742152834	519.873451022696	671.157763077447
982	982	140.60876472626	350.217514713006	519.215373339204	674.942527755617
983	983	111.179151394568	359.83680051278	518.718660975765	671.746586686396
984	984	152.275294002011	337.060727143337	527.11209260209	670.358849758614
985	985	130.286372419339	338.473084993886	524.519053367233	680.412152823067
986	986	140.444565762343	340.942748589675	522.524392653786	668.826344140982
987	987	112.931757650566	350.831832026048	527.43097366664	675.480500220449
988	988	117.413734790568	346.962955640662	515.303059910438	668.375787200667
989	989	138.211016223746	329.35273197841	519.543758813198	677.192644726997
990	990	154.558097775275	333.63280890519	526.367631982563	679.079258838785
991	991	137.579704254303	309.974741158635	522.188500097795	669.728775169856
992	992	149.475160810564	352.957411905129	523.408660690687	674.914872750664
993	993	132.943318984961	347.379564956639	525.471260976895	677.586239373963
994	994	120.47745853712	358.857722751343	518.654548885529	673.691986423491
995	995	109.388503272618	375.061972475324	521.138670542387	670.87470036246
996	996	114.186136183447	343.198425733924	520.153469222576	676.956545654097
997	997	107.943750565057	312.643260760558	519.945936325995	673.345843889563
998	998	154.853073154288	345.884063145616	520.914294622313	670.765298551451
999	999	125.036855505879	335.107435349741	522.723681053382	674.617391994081
1000	1000	126.35259369389	347.157020181947	519.21108328287	668.100401077967
1001	1001	128.540829385658	349.481072781215	523.22486243072	668.178788242297
1002	1002	111.536092685087	378.209703885349	523.355087778489	666.273542797013
1003	1003	132.825022109234	341.056399082648	524.925955200426	671.964297591313
1004	1004	108.07357556731	332.941408688372	523.560151311161	673.646609542325
1005	1005	155.151860681964	357.009584799393	526.822837037015	673.726848483006
1006	1006	144.760036397199	336.531132416997	525.06202738071	671.721808406252
1007	1007	144.742588458742	326.227739796329	521.556780196438	670.329945541703
1008	1008	116.41367898017	311.37263575702	523.390339884654	674.97307024909
1009	1009	121.493612590088	382.844236975875	526.768484116589	670.95543208845
1010	1010	148.186410577403	307.401101453721	528.839019203994	669.144823567685
1011	1011	159.270709354491	344.60344254446	522.695807685767	672.058212936366
1012	1012	136.903042590552	391.398888728677	519.855671610651	671.563540687898
1013	1013	135.063158336832	331.218974955061	524.906550141104	675.231809980943
1014	1014	124.43033379025	338.385369796354	519.869416050071	677.738840125819
1015	1015	137.406422679825	348.474077889507	527.182283900888	668.038118539014
1016	1016	122.048929310421	360.488127013641	526.2879297485	674.188900887076
1017	1017	111.873719574504	336.132708503774	520.813270203167	670.867489976255
1018	1018	139.389649096416	334.105202270198	517.000762551759	669.930911822563
1019	1019	144.921820151915	337.012297694998	524.115514172834	669.509660606091
1020	1020	157.237052794936	348.325174342748	524.17350671634	670.926836152739
1021	1021	156.47632568033	350.273080829801	524.730959877341	672.179270342116
1022	1022	125.99166909953	335.088429400254	529.044743793911	676.116152032333
1023	1023	116.316337207206	340.455685811989	520.672177370629	680.178845846865
1024	1024	117.593067236902	348.278111741147	522.361235797897	674.365642556947
1025	1025	121.079073627034	329.723987290119	520.598230356522	671.412270416458
1026	1026	122.834408556454	356.267459161733	521.629211209548	669.961528380855
1027	1027	163.267463794258	322.231921131683	517.34902655702	674.666616739795
1028	1028	121.766355141118	337.202846260897	525.27231284326	674.059259308974
1029	1029	149.572955877769	341.884918300096	527.05025406498	672.485754299877
1030	1030	162.43043914861	354.49988218983	522.328303851976	671.721730131693
1031	1031	120.507257922472	364.114185384758	520.686707086336	677.866948906042
1032	1032	141.870620021123	345.537966719338	517.9722341123	673.838383313596
1033	1033	151.011479876553	366.494405019841	521.275682526221	674.661054444403
1034	1034	137.584143106228	366.834789020472	525.724421465953	676.550079778534
1035	1035	132.516060299085	318.462748704404	522.009284917929	673.264944309126
1036	1036	124.778997596833	368.772982578491	524.396665923687	673.134780772908
1037	1037	140.380548724862	327.742980247655	526.205973445479	674.44330265064
1038	1038	133.250508357245	323.619679770291	520.358920272988	671.826307233226
1039	1039	102.242511598013	342.831303342436	522.300249374434	672.05317399414
1040	1040	108.772168714079	337.07447144468	520.178500372512	673.548264348847
1041	1041	129.515213640754	348.314748677632	522.196285758267	673.264364194642
1042	1042	125.161995878172	361.466607576775	522.646420388661	673.698930549064
1043	1043	120.553341385178	316.175840921665	518.244364768353	674.937394396469
1044	1044	127.140121395516	352.47616273387	519.475488922982	666.020425596352
1045	1045	138.710682838683	369.873516985917	524.337443317362	674.567005502033
1046	1046	135.754710422451	354.267880162852	527.119630100307	673.599000731847
1047	1047	120.834862929064	340.560080802536	522.718967622255	675.200943151499
1048	1048	94.8285445146055	338.440403415983	522.045772908053	675.99087560853
1049	1049	129.608049821879	370.012761317393	526.195105177625	669.530587860277
1050	1050	103.149331781509	332.601191600942	524.793875358637	674.518928549256
1051	1051	130.370719567617	335.999896626614	522.027474650031	677.362284800316
1052	1052	117.027979124016	371.667327612313	528.382477141493	673.032159116277
1053	1053	121.377669835406	323.869504288628	530.702555945068	673.046489589388
1054	1054	159.248297768036	339.433357873025	521.47486482021	673.063413863406
1055	1055	144.845611692874	332.476557997367	523.886617364728	671.09644627935
1056	1056	111.023004423219	349.151527680268	527.685783625254	674.996712269914
1057	1057	132.04477175983	363.922477133265	518.79075125201	677.60564563312
1058	1058	155.574321775815	341.647901284197	521.089888961659	673.610040181237
1059	1059	135.024971467263	343.983072700076	527.155292024558	670.718748016835
1060	1060	113.195580994327	334.901952487868	530.31632878348	670.535940801082
1061	1061	118.261093740682	334.827431653943	519.884169744341	671.686277467626
1062	1062	124.115751182971	335.762021332798	525.147870494022	672.104882459481
1063	1063	127.25765396412	352.368450286165	519.708893727962	671.857105535992
1064	1064	103.829244958934	354.048437783801	525.832825743384	671.331813477754
1065	1065	109.486717807314	348.505256546985	524.709058243897	669.573978063587
1066	1066	160.526854082176	355.259636536416	523.651824439934	669.171597674686
1067	1067	135.448232990396	328.645970100335	527.316790471941	678.574980059047
1068	1068	123.502192997801	316.227518027761	519.810041498129	673.949321688486
1069	1069	144.408173460221	342.216059657837	521.578296449895	673.84473551042
1070	1070	156.802401877032	365.742005571826	525.506205365612	673.548997845948
1071	1071	132.860032718846	369.932149103946	521.475193845856	670.418845888756
1072	1072	148.408487588861	351.391097745714	524.28137799192	669.286182238056
1073	1073	139.630324646158	327.113399430385	520.960917945308	672.389700413589
1074	1074	172.946105488938	331.828162777982	527.492854519921	675.410067671185
1075	1075	108.175522207747	359.979124401135	526.301308339874	672.009666848364
1076	1076	123.266563543451	344.793403426357	529.082126122065	669.955619445397
1077	1077	132.159447360387	337.473561653151	522.45355393035	671.746024056937
1078	1078	117.833540617726	350.245379041031	518.383645722988	669.41687437649
1079	1079	126.453793971426	331.601118954449	526.99050595832	673.303714487686
1080	1080	149.524104727053	331.774963337443	523.311813836514	667.080309087008
1081	1081	115.84347765735	343.610853768895	522.245853909847	670.290941230552
1082	1082	118.789330304988	312.449019188496	527.1166432633	676.879489598698
1083	1083	124.56673420429	343.543040264894	524.139318544964	675.072571813035
1084	1084	144.872086644377	350.803469396014	524.59113783551	677.258384565592
1085	1085	127.788546605977	346.27459844523	526.422982723073	670.83285387373
1086	1086	128.163506004175	328.30842587827	525.741548229934	666.162363748495
1087	1087	127.685830187772	338.753323480557	524.261173351854	668.443838711579
1088	1088	94.760814921795	365.901271042545	524.463024134933	674.92424524625
1089	1089	126.765128953778	318.209101515551	523.794402163913	672.704588371153
1090	1090	156.553213975712	354.475385428467	520.629683719298	673.884446243961
1091	1091	120.500924805978	348.41747028241	521.105270323461	671.31895490998
1092	1092	145.333893901953	355.850828732008	524.116161291667	670.728195649049
1093	1093	126.505246394284	314.384137979655	522.318247008443	671.383070150304
1094	1094	135.44332793637	321.861142158881	523.371411127284	672.19798457688
1095	1095	146.097549490229	329.255291731427	522.301750945283	668.155151619298
1096	1096	119.337538620992	331.74556555346	521.721922235222	675.289912630854
1097	1097	153.120031116934	321.324554773784	524.784949196545	675.024412772237
1098	1098	149.009492614447	321.25721867718	525.374475185163	673.189437272026
1099	1099	122.63442173282	328.55948747276	520.070165851684	671.676581713806
1100	1100	125.047130448237	329.749915821861	524.989773419241	668.465097760161
1101	1101	144.402208144553	333.91542627968	526.815115287066	668.114798492348
1102	1102	123.079133062216	304.713397068832	520.50211475467	671.675032224268
1103	1103	137.961485624136	332.356635704303	525.761198247133	666.163729503581
1104	1104	105.047272671974	345.497135057859	521.192610348135	669.671362332515
1105	1105	129.469885222601	353.294429467816	520.56428052312	672.14201302578
1106	1106	124.44052891206	336.76477537739	521.617348599877	670.895908739302
1107	1107	171.217233138843	343.315974471169	524.624345792079	677.199910356911
1108	1108	138.861088044604	348.049315394521	519.915350621419	672.562314773411
1109	1109	113.480195384129	316.68622867696	518.809686096329	670.86687370255
1110	1110	140.030434008346	337.381090322703	523.639839832266	673.669480680053
1111	1111	127.880373578205	381.865465903873	524.095142901818	675.04785722548
1112	1112	146.186396167847	340.453751771601	518.786341834971	670.441115708994
1113	1113	90.7121948822178	330.710265429194	521.800693772321	676.675679469904
1114	1114	140.275135283462	342.124399599818	521.489426497166	675.230220436312
1115	1115	122.151541761391	318.01815147289	524.457351959734	668.66389145965
1116	1116	160.336481750968	311.621064938425	519.464904618442	674.257355032737
1117	1117	159.217606144167	365.78867788418	523.276054693893	674.097514709222
1118	1118	149.803206292784	347.510133558123	521.086300192094	666.898620259751
1119	1119	87.5695124089543	345.408782925425	520.193288009347	668.283774270539
1120	1120	139.410106422559	349.926445167068	522.979174258315	670.316185969975
1121	1121	123.451588944153	357.547943720468	524.644718283451	670.939018337773
1122	1122	137.335133577252	344.864706412922	519.841622306394	674.328474386154
1123	1123	134.099667639953	331.3416808567	525.086193933928	680.947180180438
1124	1124	138.894660802449	359.528653267732	529.507257394943	672.498184967548
1125	1125	102.437167056118	349.650545467784	523.427351626057	673.45988375653
1126	1126	127.922418263604	350.230666677475	519.944161751679	671.938816423798
1127	1127	158.532101683233	355.559958556496	521.530532216193	668.771078800714
1128	1128	145.880166232501	365.583767576415	520.857426353173	669.599421810723
1129	1129	109.753430335733	356.988690873291	523.745554495274	670.39006598392
1130	1130	129.412014244946	351.93162329123	520.40807316665	669.098977981157
1131	1131	110.047412306314	356.407778613288	525.667008844666	674.169218863009
1132	1132	139.681626932693	360.561423263424	517.588459096471	672.617622712449
1133	1133	148.472323306729	354.303473321915	517.463833497397	672.405482441943
1134	1134	135.964002209901	324.142573134307	522.204462916466	674.68482110834
1135	1135	167.750291315493	360.115874451709	518.575048742497	672.73664819723
1136	1136	100.157178504234	340.841681801783	521.665246557896	667.792712882053
1137	1137	151.876204807025	349.457178341736	522.777939781974	677.106210417002
1138	1138	108.474135658194	332.985429757678	527.396329002346	669.065868110873
1139	1139	105.687444657701	328.308971554836	523.564269675061	674.319383137629
1140	1140	137.967632759147	357.379102524654	527.091468624273	673.523550598663
1141	1141	119.6808848884	320.636879150792	522.584778287968	669.511431955327
1142	1142	139.689656871875	384.785237942879	524.064885981163	668.488071721112
1143	1143	123.50478980675	389.30597964561	522.412248723949	669.696554858707
1144	1144	144.769666567955	352.94197659238	529.026620559737	677.118189102214
1145	1145	129.481897865258	373.778647404883	522.918587203033	667.018838841848
1146	1146	97.1995569133942	340.126934675088	520.766637766769	670.590932069324
1147	1147	118.8220719581	325.16321857432	519.798430974204	671.902377315193
1148	1148	126.873333752301	343.438467587285	522.412134489297	672.029919669721
1149	1149	112.555042438521	331.25215192738	520.606918109689	669.769145244491
1150	1150	182.75793633732	321.404320632267	524.788519088345	671.672974536579
1151	1151	123.476573720342	365.483563313411	520.247394994693	666.121889950712
1152	1152	97.329080567762	348.290228028273	526.804962415308	668.62213134198
1153	1153	108.631424984252	350.617197315542	520.361721002971	669.652514936279
1154	1154	137.796061244872	347.689114625781	520.404593960382	670.172387079879
1155	1155	128.286221168913	335.280603384434	517.612275368786	666.505820423249
1156	1156	128.607682098511	341.453238176018	525.100807999618	669.157749453179
1157	1157	148.122655439658	338.743750739732	520.55458695218	676.027620287498
1158	1158	131.001411065561	369.518466097751	522.541916057852	672.794228159197
1159	1159	126.901315306657	341.964402459648	522.025160428972	669.534665485493
1160	1160	96.8358537888802	323.722528994399	519.402718690761	676.195992104698
1161	1161	133.034848187767	343.809658150363	522.564858615041	675.959134481284
1162	1162	130.912157345798	332.189061154695	525.913586760752	670.201076389945
1163	1163	144.527592304075	353.041807380469	521.744147247181	669.954328850156
1164	1164	110.222601351644	348.97508869968	528.323301590193	669.916135607774
1165	1165	142.428856058288	307.248400899117	521.902344894117	669.962650444716
1166	1166	116.44751152792	354.997503905819	520.817610104471	671.403814546886
1167	1167	130.53064851645	354.095341334853	524.026385511242	672.461057148317
1168	1168	130.004619380325	320.517417983438	528.263155383266	674.337113562214
1169	1169	123.895450983436	374.985536152655	526.319865574849	672.189742999934
1170	1170	115.480435446414	327.633126580144	519.476767542015	673.619787176882
1171	1171	139.245840281823	348.852327879999	522.749277521927	674.730166359022
1172	1172	139.66856087212	336.026374877824	521.075949250406	669.63637204308
1173	1173	129.422701394511	342.59010135207	521.792740798067	675.304202724301
1174	1174	162.093776886483	347.631714240438	518.897325088681	670.8444466395
1175	1175	186.992255775097	359.358835800888	520.480849403228	675.576541349238
1176	1176	136.10176532882	332.539226050852	522.515164804008	662.873063332158
1177	1177	147.361825034568	337.716031512262	526.711161937798	671.927231033003
1178	1178	157.242499361113	312.557433392757	523.379329774795	676.774447640735
1179	1179	164.463998152461	329.050462083986	523.61603188281	668.672502848812
1180	1180	93.3640752646834	320.206585641672	521.816099924878	672.66900383968
1181	1181	108.226888853437	347.747918866505	522.225178044932	671.476289958371
1182	1182	122.684600843389	374.476703099057	521.672826267844	669.413859142508
1183	1183	152.519973333705	327.237952019008	524.301337581284	676.383123023299
1184	1184	137.76170327698	345.879492547163	529.614658483986	673.969880230843
1185	1185	149.726455169346	346.313743025536	524.391773672461	672.811738257629
1186	1186	126.156972417308	336.325086530924	516.35360226403	670.628859007727
1187	1187	135.335474251957	354.501323536575	520.316244345014	671.996826071591
1188	1188	102.073425897665	361.906756359477	523.652888258105	674.961600488098
1189	1189	118.019715364417	356.511666028237	525.0055285637	666.157056766147
1190	1190	139.610004936173	338.462539475063	518.233776094366	675.066900088106
1191	1191	126.311420308949	321.826613905585	524.797264621715	671.7789007451
1192	1192	128.967304555688	338.255173424901	521.198973343091	675.966588155265
1193	1193	115.862343694489	338.40672536427	525.458540677415	675.656083057222
1194	1194	141.609559365575	355.707474193819	515.249367016772	670.262215265822
1195	1195	115.93995215017	350.386494144165	525.752393306109	670.612983827794
1196	1196	114.322825269004	353.935242114267	521.37966289094	674.818460205727
1197	1197	151.97222449157	354.836699627032	522.837613032602	672.797823627583
1198	1198	124.644967080657	365.658424898117	523.756582364174	674.913456264084
1199	1199	96.3047871928768	344.997877244486	523.732059928535	670.517327187352
1200	1200	128.604155638313	353.758725530779	522.986401525008	671.073442669982
1201	1201	120.533380342271	349.608406224818	519.599360818739	669.452078825191
1202	1202	158.534259860392	333.28529514788	520.924505577818	668.704079800727
1203	1203	121.49027481657	311.375650638265	526.928833066243	672.095654437824
1204	1204	125.098843193659	384.985498840126	523.938123555861	676.978954301684
1205	1205	151.290301464466	303.577193528948	519.643031055526	673.188342398292
1206	1206	99.7714439988932	318.541617648224	520.171904154948	673.755942582164
1207	1207	127.901762442472	348.651733818566	521.171974077677	671.082526640149
1208	1208	158.601347641023	329.766931547246	520.553749918948	670.95994452735
1209	1209	118.207299712106	355.194322051199	521.536656640567	667.163170462247
1210	1210	155.799673044201	327.597306912025	525.36826453332	676.432882392331
1211	1211	132.444385613226	333.58605962536	517.620494065998	672.522451587323
1212	1212	142.486701160829	348.946527337485	531.035569399731	670.414409989686
1213	1213	149.21313710617	348.921542454903	519.609364983128	674.224059705145
1214	1214	127.235364959218	359.122726109765	523.559132088578	672.372210220089
1215	1215	156.497176882563	329.240240349067	526.387302425859	673.989054425889
1216	1216	143.585255932096	330.830303820227	523.767952207453	670.185586179706
1217	1217	130.382004158351	311.212444046428	516.531929404794	665.104997750038
1218	1218	132.355364853641	340.304900199501	522.086863605005	669.433203981592
1219	1219	137.167744564338	361.933427542711	524.238835008648	671.156675687799
1220	1220	127.489616268669	344.71529628904	524.950879457712	672.414978477987
1221	1221	164.780817752237	341.531483151015	523.611835428228	675.671506179878
1222	1222	136.916925188578	342.806634089439	528.064248147626	676.001591377101
1223	1223	111.052881724346	347.324739086078	515.302200277323	670.465025645001
1224	1224	140.437712864455	338.320267015205	524.162269944298	672.764470169108
1225	1225	115.479517514871	355.55561051016	523.015279049717	673.501160495546
1226	1226	152.863139752583	372.049541342564	518.326367201464	666.363536542136
1227	1227	135.542548808206	351.545741844788	523.638344999161	675.96253599852
1228	1228	116.678819490306	344.967331326925	520.35873752365	670.926501058652
1229	1229	97.0502875080459	348.039651718725	522.281735836732	667.288240745209
1230	1230	143.022431342041	343.246244661421	520.091329938439	674.396047255247
1231	1231	138.398516657377	359.0799827262	527.216663183082	673.324522907792
1232	1232	139.012569051849	339.316332394133	523.405424315634	675.16814846818
1233	1233	98.0487500559133	362.640459249011	524.790005272593	674.89648577875
1234	1234	123.988952067688	328.568397423912	524.631463489807	674.873166501828
1235	1235	93.052782601159	334.44969515353	524.131455711267	674.330277104912
1236	1236	143.129246016187	343.306947820045	522.871644990193	667.755100527502
1237	1237	125.314720280359	337.056724156536	525.257365696276	675.371718900074
1238	1238	134.656361048203	317.359151487371	523.577663145072	676.080112151447
1239	1239	136.491831093797	355.02331068403	524.951579164438	674.830346453049
1240	1240	131.246862731438	351.568167274057	526.638502716124	670.327387537703
1241	1241	132.739094038188	349.410943424903	521.551756694119	670.886461981947
1242	1242	139.916988818824	343.703050963795	522.737393600563	666.568753247574
1243	1243	137.60570035257	342.071046329655	527.816836520676	675.371151398703
1244	1244	113.108991293787	334.185895102923	525.418619844654	671.480565994723
1245	1245	138.566505922272	360.250610286529	526.00675058055	673.378320838355
1246	1246	135.523372238153	349.657331338807	520.457193060644	674.812707628408
1247	1247	138.709658622536	354.283846112396	522.914557097331	672.459526296341
1248	1248	127.432152635437	371.10593366812	525.12512646389	670.615655553146
1249	1249	94.0023543548308	320.031300964807	527.022294212084	667.610104171459
1250	1250	125.897140962562	328.232132463805	520.057003863953	667.300207949992
1251	1251	136.451558020577	330.676001172603	524.161526265711	669.597357684826
1252	1252	154.232338546671	344.822653526947	525.01140066742	671.472308260926
1253	1253	111.038574708391	375.926418709364	518.505109022856	671.293755087103
1254	1254	141.275918260625	347.816663792964	523.003951969355	675.147341338132
1255	1255	129.736796767369	349.125737804398	524.86451983499	670.337192930253
1256	1256	129.888554157349	352.404391364874	524.823679470773	670.973805996978
1257	1257	123.836419990534	340.718332068887	522.350704055144	671.108679946354
1258	1258	117.402744250199	352.861708022433	521.547214687393	673.572377044177
1259	1259	125.638706965713	346.957722923806	525.822658419226	674.121808725457
1260	1260	130.94757595102	343.763389228186	522.074068879165	668.628632992433
1261	1261	123.824662743652	355.95420810858	520.002384532718	675.341748596088
1262	1262	110.264076405841	331.485308046578	528.458108811765	674.575126616022
1263	1263	99.8407821788375	351.200917297175	527.188499426964	669.972710633104
1264	1264	130.672564826958	376.866269943065	523.847381643825	669.489023013012
1265	1265	121.455778242601	323.098049801195	523.052715251796	672.290907536258
1266	1266	137.892928581244	351.462078964324	527.127200237281	677.919389150282
1267	1267	116.391245811624	360.198941482848	519.10924092905	673.281806483645
1268	1268	155.305392858004	345.517637044057	518.242493368778	673.075406994111
1269	1269	139.40290886471	337.250668843635	519.7768627414	670.436921979319
1270	1270	108.812764295257	352.505160969664	523.869237908106	677.11683135475
1271	1271	131.201448945519	322.955387443454	525.169558537262	673.291811355812
1272	1272	116.443994051593	328.619031113957	525.872763508235	673.75004309591
1273	1273	120.092124155663	333.655148077337	518.852317454358	670.368985327942
1274	1274	134.555409883128	333.347495022432	520.311831602379	673.785357561712
1275	1275	139.535062217944	359.793819187724	527.672188284736	673.73334040442
1276	1276	123.130516834019	353.581056850477	519.316895166764	670.917934415425
1277	1277	118.192790767463	337.92595412928	519.852056139675	672.701510697183
1278	1278	130.86124662284	325.187630977695	520.10234769505	667.779221983333
1279	1279	135.74268271061	341.74287114943	521.848971731871	666.80763875927
1280	1280	115.679277126818	352.352493607491	530.154006317203	669.869184517671
1281	1281	171.502201326992	317.574267839704	522.565290044917	671.281263928247
1282	1282	138.32843492289	345.073195177338	524.565592943077	673.109889024863
1283	1283	110.662036635858	317.679559517795	523.946102114851	673.20595179862
1284	1284	124.399256603934	329.438694546419	520.115820062128	670.90302993017
1285	1285	152.827728357868	319.240048702176	521.045132239637	674.233914912761
1286	1286	157.871345631024	342.973780641689	523.100687322163	674.316891196537
1287	1287	130.826124035798	332.054566116853	522.241307570057	669.609471279723
1288	1288	155.921513671163	319.898698937973	524.715186293263	673.430266615378
1289	1289	121.742848304276	375.382384394352	527.172138566435	671.28690675702
1290	1290	109.409249000154	303.725697145152	529.828302279308	669.275262173456
1291	1291	145.351501976706	358.267966767568	525.149966683951	671.936507249005
1292	1292	118.612059076264	334.878716076058	522.632634146561	672.946434863405
1293	1293	117.129763987649	338.610072106151	522.363734547908	673.603680187896
1294	1294	140.01332340186	338.824064694546	524.630770276659	670.185187658109
1295	1295	133.802646648998	345.251886690595	522.333600554875	666.738136650482
1296	1296	111.370435859073	339.155329273741	522.695875878459	669.940837585217
1297	1297	141.536815211426	334.735125893579	521.635097194094	673.024541317617
1298	1298	111.62368911301	325.219914649012	523.441279234586	674.763490546191
1299	1299	138.400047995584	382.78868295439	523.839073355085	672.349072626772
1300	1300	114.551606772602	343.983379042013	522.062418672059	676.387815577484
1301	1301	129.816877402608	340.636203288595	526.508778387384	672.533897332969
1302	1302	125.722485024881	327.878022165115	525.609386579503	668.413071362934
1303	1303	133.735009350764	349.230413964189	523.208269414504	676.423751163232
1304	1304	147.777611567832	338.530546084131	521.793739658888	670.338157175352
1305	1305	98.1569547211332	326.567459476179	525.580192364138	671.255446052563
1306	1306	126.333751308512	336.760027800052	522.447933204386	673.115294896797
1307	1307	118.735939625128	358.313362611568	523.689443970192	671.042588498384
1308	1308	132.574143696971	365.776865755512	524.939164125917	671.231924534285
1309	1309	134.870474050295	342.129449161605	521.419930263159	672.45576758228
1310	1310	125.705797835681	336.255439564905	520.585566355309	671.244702208858
1311	1311	122.055034490389	292.79625253391	522.935848899826	668.315462418661
1312	1312	120.047479702148	326.163787286804	527.556194493618	665.539319412854
1313	1313	129.812403821505	330.464249974066	528.456875041034	671.735044601868
1314	1314	146.839247243136	312.236972158277	528.409382618265	673.745403636393
1315	1315	128.632547818769	352.478478063213	523.77935821753	669.213468627241
1316	1316	125.766862655364	366.251882542086	521.081661305863	673.60227758065
1317	1317	143.25969639861	331.953542104542	525.597102714942	671.606222136024
1318	1318	122.782008666053	297.561702374504	527.938931446591	673.621122245527
1319	1319	123.121575809807	337.2250537273	526.788808572584	669.630767180062
1320	1320	126.646501493666	373.692401400791	521.308643509689	669.125060991185
1321	1321	101.925673910113	330.813886471922	528.607677274256	670.234982509076
1322	1322	126.536770825005	348.858298187502	521.075318837076	672.590714473378
1323	1323	131.312183152506	310.725924491598	526.842271086661	673.086286825877
1324	1324	119.621700404062	361.192853844124	518.727644726444	674.888830863047
1325	1325	141.781427910228	333.592128078695	522.620399044187	671.818746373708
1326	1326	140.074972027959	355.006968842108	526.14836494025	670.288182651792
1327	1327	99.4092412009098	321.959749298835	524.920095103127	670.605944323906
1328	1328	115.216162481149	326.559143482087	525.711723120996	672.188869984795
1329	1329	156.549290797004	352.77588333445	519.760540083789	668.745277662552
1330	1330	141.467781455261	345.39030720888	530.271722711897	669.429150197903
1331	1331	139.749959413166	328.266256451177	526.00307371039	673.832300518571
1332	1332	135.787723051898	344.84997660285	522.690306514269	668.885869575805
1333	1333	139.160612751818	345.506529562324	522.893203006985	666.473341394838
1334	1334	121.869626056813	351.957560547282	524.251730104606	669.667273998925
1335	1335	134.672451511299	345.643213794092	515.626428472234	674.297710578241
1336	1336	146.138383079032	327.713009964888	526.482236469372	669.063670048625
1337	1337	138.997076345839	347.425958635863	524.23274200075	676.957288127815
1338	1338	88.432010610236	325.595300381989	524.506872785355	673.287764035797
1339	1339	128.310977070995	363.732459577871	524.126129908064	673.339889374181
1340	1340	132.227780329221	345.328868912853	519.714275943589	671.095738337306
1341	1341	101.179391575451	337.494694484755	525.760541291334	676.377374439188
1342	1342	147.727193013965	324.602570353654	521.408145601699	672.501312397041
1343	1343	131.440834062445	332.35552074419	516.913786312865	671.482872577618
1344	1344	128.2352188935	337.823378508447	524.943095823605	670.035840528202
1345	1345	120.130732851058	364.385792331097	524.434753228838	675.847125589888
1346	1346	138.356874239789	318.416231309455	520.73225189515	669.740966889832
1347	1347	106.433687020726	356.370409896266	519.051730425025	668.816999459637
1348	1348	164.789205951602	325.799497900568	527.167611707523	673.373012932077
1349	1349	131.347026328689	332.068712885597	525.67264063657	670.137820798303
1350	1350	133.917807513146	335.741983357077	520.658592811111	674.572296151725
1351	1351	118.873498756729	317.410095310083	519.307388340293	676.622772606643
1352	1352	143.474159913541	351.060841180763	521.39425390015	671.407956787553
1353	1353	167.453461345726	333.528067907181	525.23603894281	673.30511674551
1354	1354	135.416365085213	354.917876961634	521.806039245464	669.684654847193
1355	1355	160.076415599857	329.858818857217	525.160289004757	671.748273970595
1356	1356	108.915905886087	330.938553467791	524.370723649057	674.000091376753
1357	1357	126.511269910571	347.454711195942	520.289414971074	671.23533606089
1358	1358	148.755383122331	369.753188638218	522.007482272598	671.663943074286
1359	1359	153.946885211575	346.77589122038	526.088720271096	671.31568938137
1360	1360	146.104878840525	342.499115049634	521.843291216077	668.991992407975
1361	1361	110.585992286755	357.259399870537	519.23647547117	667.96500457054
1362	1362	158.292788762516	364.567132040965	520.567218077408	668.089833451601
1363	1363	144.402196051005	346.02022109125	520.957861375808	673.658602957383
1364	1364	126.692512138236	354.522495369436	517.938692119384	676.682054103788
1365	1365	160.081712045529	343.743022179916	518.339077164642	671.983279024664
1366	1366	138.919831163975	325.513266555006	521.22646774455	672.936486061497
1367	1367	149.764512873059	338.467215279313	518.888783431034	671.63116182839
1368	1368	116.819518788382	364.347050072158	520.778484259869	667.776834736085
1369	1369	117.053541807998	366.576591153837	522.777163613705	667.966522367135
1370	1370	139.331186989202	350.815478003231	518.678683829824	670.456600245705
1371	1371	102.148532174512	342.864172779913	519.149943437547	674.082928477794
1372	1372	136.414172064877	327.30158977498	518.336738289436	672.876066747974
1373	1373	145.016127011529	347.828516082731	521.486627396158	672.110181225813
1374	1374	165.266580800537	314.175915772513	518.845845283526	669.955952085621
1375	1375	157.580322080713	292.882212527541	521.708852783174	673.243845579427
1376	1376	153.983991131309	316.88859284987	525.179842056569	670.642810089222
1377	1377	114.993892003608	352.962269843469	526.583149320624	670.697105528783
1378	1378	136.701486363374	330.999128785737	521.968649992519	672.699018778366
1379	1379	111.125520158545	359.793579258535	525.348136514142	675.676384671511
1380	1380	121.669170002054	327.927493877689	517.719284815093	670.68059748751
1381	1381	110.922365394271	310.119712525427	527.953488177537	673.511734221269
1382	1382	112.639014759669	347.223542890084	528.999408689933	670.884553348567
1383	1383	124.84539119238	356.208163241716	527.711626228126	676.860511698814
1384	1384	114.758079522033	314.100529216862	522.096797679205	671.660783297715
1385	1385	151.485639762969	347.361619514307	517.408649452787	674.760687359062
1386	1386	151.681443755643	333.448978090128	522.938012728426	672.522204426842
1387	1387	168.118559535859	368.211174598758	522.913290771827	672.726325758175
1388	1388	121.502356121243	320.806622634829	523.479113176379	675.287774410808
1389	1389	120.11604870726	339.274227701993	523.849644042134	669.671283534469
1390	1390	146.283310028247	339.180288478018	523.997101377088	672.002056354417
1391	1391	132.479716967452	340.993562032092	526.591726128183	670.926998288405
1392	1392	112.222593657129	337.428601121008	525.240302704421	671.421724137257
1393	1393	105.250897400601	336.110641174477	525.314795463094	670.006685574455
1394	1394	110.707349556877	328.30641342037	525.681324936131	669.978672944577
1395	1395	116.991226467827	318.080497863859	521.786747069828	670.433088499461
1396	1396	117.408435028701	328.672320773574	522.826712564696	675.597879260808
1397	1397	154.138202166349	322.513282722633	522.597025047013	670.580672873587
1398	1398	140.296219762937	348.346800805997	524.390402734411	677.984073134358
1399	1399	117.014361552772	370.707310738248	522.494991879271	669.892542505933
1400	1400	149.953455948752	333.041999930736	521.373283680625	673.268648019103
1401	1401	140.539047009118	320.761466800401	525.118190740052	674.205161458511
1402	1402	155.692396528037	340.726521986031	523.393057971622	670.11268655944
1403	1403	143.045186388788	310.227943817665	526.882140657654	670.389888765874
1404	1404	148.590559472517	343.651986710238	525.73963178726	667.715334753659
1405	1405	127.573079878576	348.55356063901	527.15322423287	666.624658375175
1406	1406	105.022478790327	356.473219342573	523.978808449551	672.811417058059
1407	1407	172.594246287183	337.491663583634	526.568553242559	672.261171770717
1408	1408	167.013221779883	338.055492185615	525.973411894943	674.139686052154
1409	1409	158.886802046019	334.589692118457	521.403875644536	665.614877462651
1410	1410	125.294499033852	347.583503092695	525.729693898767	670.500955038906
1411	1411	109.636400241879	352.641217934896	522.62870288516	667.876275069518
1412	1412	129.187312021052	335.126839190818	525.475987594899	674.121067135327
1413	1413	120.6439833933	321.96545090227	520.55609356171	673.572583285388
1414	1414	119.7068429252	361.551315159796	519.748938891669	676.226020193246
1415	1415	119.5265471282	363.1688940489	525.113928572691	670.617588376229
1416	1416	129.194737331561	362.835638888492	523.581261437258	674.080978654976
1417	1417	119.042812893171	344.131778157237	517.864551420754	672.144768695203
1418	1418	112.657146232082	325.546000003918	521.973916686341	669.831937763574
1419	1419	120.369151958178	350.440160205114	522.325801578486	668.022551344751
1420	1420	159.691751029963	357.541437910265	519.043348206105	666.688772441632
1421	1421	153.941181326806	338.939445791643	521.238009554483	676.554564920666
1422	1422	140.794119118954	338.109416263193	519.588271432246	676.69573364304
1423	1423	108.727665108331	340.735840860985	526.12151282845	670.160389585048
1424	1424	118.409971662061	324.386125192904	520.557261385325	672.923838087018
1425	1425	125.340837153625	349.180799538803	515.357527126671	671.172649992086
1426	1426	135.722737278317	344.180253871436	521.37133700777	671.693845832038
1427	1427	121.384000099576	348.905015244401	526.545989707755	671.336579368126
1428	1428	126.123576155325	338.994536479273	525.917184489203	674.571964835707
1429	1429	122.236230615761	340.609969031033	527.947196735556	675.145892175909
1430	1430	145.517209874796	337.53908890595	524.658140615135	668.023651265372
1431	1431	131.440417514317	325.223582705337	521.649832593236	670.102581973057
1432	1432	127.384690041168	356.884906356827	521.603606509442	674.143271223841
1433	1433	136.376833258938	315.900001002628	523.125342044313	668.387568660423
1434	1434	144.807170351204	324.029953970145	525.372725369885	677.950017088319
1435	1435	98.2250711198171	332.968654207425	523.176421583301	670.746703948017
1436	1436	118.45893546175	355.390828722513	528.740101822476	673.074972017602
1437	1437	156.883848906604	341.918730006862	520.865660514047	671.638502040295
1438	1438	114.746655084533	328.39313105463	512.537683437255	670.79845071793
1439	1439	150.48805287368	368.194394251154	525.642286499984	670.531630206138
1440	1440	98.3923576382578	355.775073688575	523.21920667241	674.129091828889
1441	1441	147.091567857472	355.005475930351	526.897165240387	667.49298417411
1442	1442	116.008994460278	341.03680157501	523.024116798712	673.466393731257
1443	1443	136.145698804575	370.330400726243	520.504969223536	670.625033366513
1444	1444	120.526121606043	323.324038787048	520.29196395135	672.998948755851
1445	1445	128.620653120319	331.124565310273	523.412000078001	674.604544850914
1446	1446	119.926450699773	339.855331305958	529.149908341191	673.880764016776
1447	1447	109.737722117374	358.35408242796	521.769398685944	669.486451179529
1448	1448	150.027023846891	299.800755415971	523.008658251438	671.633995607769
1449	1449	110.066506715131	354.214876741748	523.216860535429	677.006208837221
1450	1450	146.260713142926	341.847991903887	524.847213827332	670.528736907503
1451	1451	160.588063210037	320.011155375243	519.376170229405	670.971212715975
1452	1452	129.578286073583	370.376492421676	522.605718227725	669.934370018585
1453	1453	136.015343007083	350.179368853015	522.322694119069	670.306497377113
1454	1454	126.115345008558	344.605717240955	523.338820570194	672.541493400553
1455	1455	121.869313744607	320.843311009248	530.928536408946	673.586736044339
1456	1456	139.287571822751	332.835797119922	524.950069633747	671.283526534709
1457	1457	146.66338450784	343.836623456551	523.896193378448	673.474622982056
1458	1458	133.9572253016	341.649326146058	520.334062476689	677.87892988085
1459	1459	137.00488661726	362.407480071186	517.822947697167	676.285440649583
1460	1460	142.671403260531	356.671808456083	522.958098704533	670.862924213436
1461	1461	163.402994678014	309.657369296428	520.033987414506	672.449386352815
1462	1462	106.730497747109	352.497474541493	524.946078904284	674.751154993
1463	1463	147.63516849608	385.655337528846	521.846353634746	671.166504989206
1464	1464	123.911166473971	335.324606424142	521.358329062214	674.891360014907
1465	1465	141.146083485564	351.294627938766	519.880543861696	673.695921655074
1466	1466	134.017212672615	341.081079133079	523.516913227202	672.957790658341
1467	1467	95.8560389402255	343.005690715259	525.292011677838	674.316607513047
1468	1468	150.58162524441	325.414325461704	520.125903621054	666.827609527526
1469	1469	133.933391892659	324.114802729826	523.64030859627	666.455522317411
1470	1470	138.906490986621	356.789351577566	520.507026474244	673.383234837773
1471	1471	168.35663083407	330.235437820827	525.673429775728	670.241193830718
1472	1472	130.05795969844	335.950166631845	526.879714764376	675.090209499891
1473	1473	153.190127166484	299.462868781534	520.82124672517	672.119035232936
1474	1474	129.223092394067	332.127668707272	527.219051206841	668.900133489044
1475	1475	138.068687026928	337.910723055493	526.390630307857	674.641893703197
1476	1476	122.797998005433	350.188980437211	527.53050079507	671.700381241333
1477	1477	123.393408127858	349.058688529218	520.210254799089	669.148190251953
1478	1478	126.678043516312	340.859997309193	520.081854303905	676.279447116152
1479	1479	136.719995864146	340.95271224944	522.464669986311	677.638126369982
1480	1480	145.626187794732	336.950534920432	518.959654649621	670.870689939555
1481	1481	115.326476337736	318.141744774238	520.666262802422	666.940278307207
1482	1482	169.719979421838	350.47842232488	517.401998675303	671.218478214692
1483	1483	122.332855138435	346.558793592691	519.340811285951	677.46583047023
1484	1484	116.985109315125	340.935148142196	523.618016884211	667.238825117269
1485	1485	139.368404280541	340.329318718005	522.165039845089	671.164952918379
1486	1486	116.982888658939	321.602251520689	524.635709326238	672.883967585304
1487	1487	128.599053669166	365.472783882835	521.486531137709	672.454675214767
1488	1488	92.8443404043764	344.8439577074	517.993947248145	671.168840342728
1489	1489	108.459616903653	347.965361785916	523.829533637876	672.088454073857
1490	1490	122.361794665424	368.452759115394	522.722879484429	668.401450300684
1491	1491	133.965212917947	351.189696075764	526.844376145505	673.76012615591
1492	1492	137.502700805473	329.864323617913	524.916922044347	668.390257823283
1493	1493	146.278257712926	356.619907473432	522.734392043079	671.474389239171
1494	1494	112.565585962023	289.136094980902	522.087154385832	672.105180716774
1495	1495	106.780102119133	347.793422670345	527.508599676397	675.091560934057
1496	1496	140.101078359165	358.157197140552	526.396762228848	673.394823524232
1497	1497	134.623358184811	340.497249857569	523.015396857529	669.223273211971
1498	1498	136.802451781074	329.42771282592	521.363197679816	671.372628696394
1499	1499	130.010069584784	346.331312114692	523.771160316753	672.048679660044
1500	1500	149.465419244627	337.597673211188	527.487999159813	672.074939972828
1501	1501	98.0204740909698	353.755351719665	525.492867024569	672.645387591966
1502	1502	134.039747698147	357.684878106217	526.007103321782	673.429238984433
1503	1503	123.037070337703	306.769846723114	523.850932212047	669.902526878078
1504	1504	141.015658297927	356.288998881371	513.514931102019	675.889717251709
1505	1505	154.503939049711	378.291899137195	526.966417509938	671.206392683915
1506	1506	163.961096870191	317.293325124845	524.219862239709	669.665540841363
1507	1507	108.757833499028	334.875733822866	523.700384112027	671.579401750446
1508	1508	134.130715350933	331.514676667501	525.813994516694	676.493672686269
1509	1509	125.040225628058	345.532075624878	518.706750116906	672.997844971337
1510	1510	117.976443403768	356.135612279495	526.394746588747	667.884506445301
1511	1511	139.663753460949	342.057079415158	524.582276696619	668.696470954761
1512	1512	129.174793084803	331.759154771368	523.763659755456	675.898989980569
1513	1513	110.05845295773	338.373808311181	522.732058252884	672.693583559959
1514	1514	121.454553119755	339.469770607095	528.358640781964	673.524415484778
1515	1515	126.810125918815	354.641238340451	519.480133172911	668.752980551407
1516	1516	133.51823278774	334.285386647634	524.045905006938	670.273052652718
1517	1517	96.9874160087937	340.602702798325	519.01549739769	670.534135582041
1518	1518	122.775904096519	353.646252782862	522.615283094263	673.87126647505
1519	1519	149.000967842598	360.353823374256	519.609364522779	678.384753808309
1520	1520	134.414340902731	318.433172647768	523.332101137115	668.879481161566
1521	1521	187.246952375934	341.905928475526	520.888176200737	673.080022973631
1522	1522	136.618021441139	335.064099308741	525.20842751723	669.921801035215
1523	1523	113.057731541764	362.739433793264	524.981883805799	675.950434661243
1524	1524	135.114365090125	351.829054661226	524.259944933242	672.903907137632
1525	1525	147.228668203328	351.881408252994	523.734769261207	675.581482480037
1526	1526	156.102829317016	333.947523048712	527.068632598892	675.061800072921
1527	1527	118.57754440862	353.306825629405	527.740077862005	676.251030997778
1528	1528	136.809319260912	334.792202948306	527.046385737569	674.383113730456
1529	1529	106.972693812325	351.560901381058	527.178380175978	675.029794222116
1530	1530	112.029878967531	329.108640693102	524.527977473058	670.602467881999
1531	1531	156.078283619497	325.319016134579	520.374578248199	670.340273613515
1532	1532	141.287896860858	325.542295781462	525.851443400088	671.731538970967
1533	1533	120.90026082409	322.015847254764	523.758665103452	669.730891537749
1534	1534	124.257363093327	347.836455428836	522.832685120502	672.966472569283
1535	1535	148.675110523664	363.175588415611	523.954012539616	675.47737062084
1536	1536	171.603830768546	355.847541058478	526.185376992671	669.291744189238
1537	1537	107.957578954337	318.93894757601	530.735759271818	671.410302077723
1538	1538	130.396385380141	325.87918512497	524.283150268244	669.973314911892
1539	1539	131.640527913418	356.390496432366	522.423727532441	673.432842829046
1540	1540	129.182323708917	358.461121746942	532.745420240781	673.733934285259
1541	1541	123.942721239932	343.098311556826	530.016569122635	672.343454213924
1542	1542	150.824885914488	345.712666324469	517.369035653751	671.265830693153
1543	1543	117.624335365102	340.156323696292	528.51769390928	670.223544437534
1544	1544	123.956339578314	325.649258783662	521.922705289458	670.698661117532
1545	1545	143.91463617181	320.590280098739	523.338989522572	672.386619853029
1546	1546	138.09415683995	358.916857335994	525.111649442608	674.123070702454
1547	1547	140.186976878	317.708241647181	522.721048831005	669.546446211257
1548	1548	150.056275745606	318.463204023232	525.008861159119	670.492820949434
1549	1549	133.454307351731	334.033549069247	526.663995598989	672.333292609709
1550	1550	139.263727985761	340.824525204046	524.384586976577	670.669521995012
1551	1551	129.826647359378	311.621129907072	527.551767823904	671.557129278224
1552	1552	132.272188359579	326.657413361714	526.278159723026	675.746583081536
1553	1553	162.503615999419	335.912614721088	517.846695702903	670.523131587116
1554	1554	127.195276467774	360.292885586217	518.54830518164	672.635758707597
1555	1555	134.114156788112	349.869155567087	518.308717520578	672.507843726845
1556	1556	108.467101236018	357.329465128313	519.181544512889	672.492312816233
1557	1557	126.175093681415	375.55442904314	526.986695459426	672.439789504943
1558	1558	126.330627901266	358.577216608098	519.642624604501	678.875460803751
1559	1559	135.027697645456	354.483055349624	523.297666047189	673.645103056319
1560	1560	126.955922082199	345.636526990035	521.761744562208	669.187813972789
1561	1561	134.60341195907	355.828387900379	522.244017673063	672.571654893969
1562	1562	131.003842786528	333.075861625609	523.784756031475	673.87954761677
1563	1563	144.396618855773	356.778890140933	519.49307749121	669.703171645316
1564	1564	112.146459652955	371.319095135631	523.858680936052	674.123321861283
1565	1565	128.321590342804	331.863700151688	523.604266802298	673.73674511155
1566	1566	122.821063055859	341.094140088896	524.908930273225	672.994788275596
1567	1567	129.345320364592	345.391163307776	522.323762683694	673.6370447615
1568	1568	172.721727462469	337.691776859159	525.414086573486	665.934725979038
1569	1569	132.459107049236	370.177631529733	524.200148555906	674.722221610212
1570	1570	144.591301702623	357.735930667638	520.913827247618	668.117202370872
1571	1571	143.245228771358	328.621317067513	522.364719077038	673.50429917901
1572	1572	132.995860116431	320.452104976527	519.733050196578	675.87187039209
1573	1573	135.755975139824	329.165689601619	525.673746291163	666.523331092557
1574	1574	148.229190172038	356.247991522461	525.161978064066	667.608866902469
1575	1575	145.426280551359	342.529772105686	518.083615758591	673.294594458783
1576	1576	140.606636822162	335.011283765425	521.808393323671	670.44338215471
1577	1577	112.472199389441	365.97438154137	526.348902667636	667.857236620193
1578	1578	115.914539156358	360.499891820116	523.5414662806	667.154019070773
1579	1579	121.730223520985	353.744277754346	522.549206494614	676.54344778076
1580	1580	126.487780181997	328.661726402647	520.78949043732	668.909923882035
1581	1581	154.356824477701	345.592162201459	526.869671507806	670.870166271316
1582	1582	135.6884758899	339.204986462766	524.618375236543	668.14586735001
1583	1583	106.114123528874	353.562678630274	522.201494847281	673.119763966137
1584	1584	126.032848688751	330.359075153391	526.758044574204	669.341075886191
1585	1585	145.101997692416	344.220862826827	521.103909869277	676.661401873958
1586	1586	97.9268135709836	344.942328427865	521.375184996258	672.788051704209
1587	1587	116.563224722313	322.165358179555	522.099365223103	671.630000176232
1588	1588	106.300102427792	353.649158439963	521.92939091001	669.179497603565
1589	1589	112.997895393926	336.563898623019	524.879727594792	670.247550780953
1590	1590	113.058284458975	346.841451704625	522.318528300554	670.157882517154
1591	1591	148.556627401285	336.598345051099	525.857063576798	668.169130014067
1592	1592	140.53987414319	335.101303121027	522.779496379063	671.907626664916
1593	1593	124.761524792542	348.002297270845	520.335086240495	672.480341491793
1594	1594	140.060370681841	342.566079758014	522.493157504833	674.428787407097
1595	1595	134.170395596261	334.342272832101	522.557141479444	664.214854338228
1596	1596	136.492810193145	350.013087942234	523.934511111929	671.596032927575
1597	1597	107.524497943912	374.31077406164	524.347045030937	674.238793109817
1598	1598	131.159686592045	335.055474648159	523.739857764453	672.615113652599
1599	1599	123.033076723546	348.082939718613	527.777167137461	674.306501085207
1600	1600	147.997461963964	319.569952039358	524.067920003524	674.377561518534
1601	1601	125.99614792872	333.698196509696	516.92769922726	665.031398047619
1602	1602	130.164120442706	352.874937348365	518.25237419151	671.322060304455
1603	1603	143.522512871942	363.393457274526	527.859293346799	677.120126976147
1604	1604	130.859066800602	347.105930840545	519.418171334185	669.912301012053
1605	1605	119.742219753631	319.808537353707	523.532639030827	671.693877695706
1606	1606	162.286343313506	390.039178166877	520.276589834305	673.893659132526
1607	1607	132.43315524386	345.930537483099	524.800897793529	671.43189779654
1608	1608	113.233137045974	351.809304009281	518.993572902676	672.166780576654
1609	1609	137.778476268036	359.930714956862	526.0699887989	673.058004025492
1610	1610	124.067068011587	341.232231848189	520.309371058208	669.358049482561
1611	1611	157.035317462373	347.749569914974	523.182110465617	669.563195087828
1612	1612	127.511213925412	351.651526009846	525.97453235623	676.300399298989
1613	1613	143.00208873067	314.094660975373	524.262833449127	673.56002986321
1614	1614	134.438213510988	321.152522464279	529.656215676576	675.375076007068
1615	1615	95.1123369547242	355.765908935065	521.972008548346	667.353725260165
1616	1616	99.7340742103052	345.223805870287	525.389562258531	669.139859299739
1617	1617	108.023188737166	344.694193285348	522.348698922044	673.456384037352
1618	1618	135.333803904532	350.62414284755	521.524730248753	669.758596262396
1619	1619	137.305985274825	337.172551175725	524.92208610339	675.78117192316
1620	1620	138.966471598239	339.75337591666	524.998015627082	675.976914971267
1621	1621	123.459038005335	328.009250208871	517.551163155882	668.649606446458
1622	1622	132.138791443481	349.321859574747	521.160358480677	673.023401385762
1623	1623	124.504768153068	334.163230364248	519.261929343357	674.575179923338
1624	1624	118.407686211396	345.353393029348	523.938462781029	676.066379649628
1625	1625	126.364693878818	336.818678098507	516.477301742938	669.951903303032
1626	1626	116.124307227948	345.082393232756	525.398175151481	668.971266214355
1627	1627	126.048295941414	354.420462704765	518.168348484263	674.953876310011
1628	1628	130.045411646547	346.241274308241	518.464704811111	663.103505362969
1629	1629	117.860450912915	352.115167371243	526.724732192788	676.170267095395
1630	1630	99.8379523770169	389.455191464412	519.035827705661	668.438508011991
1631	1631	126.160264498774	351.161189271489	518.111032350683	671.237884796891
1632	1632	133.730211063514	356.710180432552	521.97519571015	674.21711009491
1633	1633	140.718050544859	362.787486028408	521.364934498239	676.66835955317
1634	1634	129.278932638392	345.872366133457	519.665985122194	670.349585024263
1635	1635	142.761348383088	377.483244235112	527.626661094908	665.5094976199
1636	1636	149.635576975533	325.700924548693	524.463300944214	672.124957238402
1637	1637	118.268257977426	340.52873872254	524.337200959491	673.470900566225
1638	1638	137.224152940962	351.584030965604	524.201595151629	674.969953676655
1639	1639	127.962110389978	325.452026286151	529.740991462429	669.284988159175
1640	1640	157.752684881654	335.884054607326	521.822595729612	677.002405925583
1641	1641	136.365941484883	326.563097017649	519.103618702515	669.400049435126
1642	1642	129.106705905923	340.677961041769	526.203086112601	667.712479984218
1643	1643	150.921926567027	349.483441184326	524.377099928316	672.437803635825
1644	1644	127.795318855612	360.928146443749	526.211405799026	671.707467005565
1645	1645	136.224001263078	364.560472247498	522.902130269579	671.400415482913
1646	1646	116.323565854399	339.016700848254	525.406706841194	673.122574746678
1647	1647	149.660742591012	365.022889598582	528.69141703529	671.814074234972
1648	1648	114.700278847244	332.326996505038	521.842212849892	674.937359326252
1649	1649	128.344027115081	331.774656413629	526.462959321497	675.014422782546
1650	1650	122.706478151159	354.672043271111	523.686274989359	671.872252137778
1651	1651	137.21806251058	342.048649787134	521.665237692299	672.141256548655
1652	1652	124.867454582077	364.344221071063	524.409435177947	677.881963191814
1653	1653	140.390958788164	345.230176454011	524.596769407142	672.08080077113
1654	1654	108.952010783879	348.551104308895	519.165688206512	674.365261302611
1655	1655	125.492585686499	364.902562534646	521.424211468385	676.577245992684
1656	1656	141.884774071557	317.046106295626	520.810992470226	665.5515522275
1657	1657	131.524728474906	344.971671836448	527.568311186498	671.13572345919
1658	1658	114.161588803576	355.993632151337	527.088795678261	671.240734887996
1659	1659	138.190989838866	353.050936847173	518.53779823166	674.970936311984
1660	1660	147.404415663832	356.54885876075	525.33751859846	668.234527644354
1661	1661	139.370682097366	387.778674011407	526.119761941481	674.854801515343
1662	1662	157.523283591414	350.443867510833	521.619090364825	669.819606811083
1663	1663	121.564310814108	346.753679361261	518.736127135695	668.933323881225
1664	1664	130.286526994491	364.519589957429	526.771693887187	672.755393220247
1665	1665	140.899276282909	344.971373167873	522.784395448056	676.731022406325
1666	1666	126.384479274681	335.357362452653	518.119928432777	678.530900037348
1667	1667	124.412097467461	319.735590219995	520.852570582583	668.617818235344
1668	1668	106.158454887824	313.533457708435	515.240391420665	677.359467101983
1669	1669	111.167211253778	361.577276619977	520.637863113879	671.727527823129
1670	1670	136.857988573157	295.249602255716	518.016705784079	673.744398927032
1671	1671	130.088815628588	363.241103534045	520.174061405648	675.117835167411
1672	1672	149.029949706122	331.089889651582	522.515913343231	673.064947901222
1673	1673	108.878981651791	332.138925607262	523.507456968147	671.936411153102
1674	1674	134.508811902569	358.079785793157	522.221726615571	673.827808026912
1675	1675	130.218012054737	373.471470648681	522.276493626809	672.337306315113
1676	1676	130.168621225048	347.466516759307	525.968456611393	672.333564888268
1677	1677	117.520998436682	344.918401796474	524.856852124663	674.17651241322
1678	1678	123.966046597761	336.148742973313	523.141170262398	673.757731304072
1679	1679	135.008604402449	327.530374937348	520.051966249581	673.200403715825
1680	1680	146.525458027901	347.035681538938	520.604564640664	672.463986059146
1681	1681	166.478895232714	355.885818746476	523.609705886691	663.803257922505
1682	1682	140.233650153293	334.31081818547	519.693748626718	673.8389084973
1683	1683	107.834043375389	360.082092929461	523.204702946094	671.586503590067
1684	1684	128.39693583394	344.032929124905	528.376762852086	670.994397935888
1685	1685	115.028424255658	363.35435735525	527.185890418387	673.34203649663
1686	1686	126.650277216013	347.889687794122	523.437415697478	673.84507479745
1687	1687	152.725352880749	322.279731404632	522.673351110364	669.172774228107
1688	1688	113.885109496497	347.228469510803	522.119986326419	673.384917387863
1689	1689	159.721307761036	332.229678797361	521.48970086982	672.608614595537
1690	1690	156.412487076388	350.750758301318	523.498137624777	669.022949962097
1691	1691	131.372754950586	345.796993511658	526.495345181547	675.658906214946
1692	1692	107.549530360928	328.474991804337	522.559800719085	670.566137326815
1693	1693	143.741320253205	315.063108018088	524.089592842695	670.589423213531
1694	1694	159.201848614825	343.537427554962	521.067926582547	673.359510221627
1695	1695	156.014321121332	325.011573287215	526.860405932346	669.370086053343
1696	1696	111.50879461701	342.83580115127	527.328484067803	674.199913808962
1697	1697	118.854122362392	342.54099920469	528.251191060922	675.164550680633
1698	1698	148.015388251146	315.802511977413	523.659159354989	671.910213367218
1699	1699	137.15261143043	348.517385403995	520.852405700361	673.714697640683
1700	1700	126.465947793777	365.745291695941	522.227392033	668.997126271366
1701	1701	150.217445125451	318.989760912878	522.624825140012	670.981173529896
1702	1702	155.9708216215	352.998574871109	523.020071940457	667.356175520212
1703	1703	128.909218005386	332.636870639728	520.535828527085	670.917457269887
1704	1704	115.070764710179	355.207473718665	527.081034895132	669.967921307016
1705	1705	121.595538784821	318.777039961768	518.500731366775	666.128169218234
1706	1706	104.514818599403	341.496700519067	525.65666317819	673.154929901737
1707	1707	127.338952545667	338.825650753478	519.616577547762	674.129941990691
1708	1708	111.269740384973	335.31192110433	515.626257385914	673.871668396573
1709	1709	140.087207239867	354.690769508548	518.498811655913	670.328154532619
1710	1710	146.162825842822	323.317134830263	520.842073209287	669.822135666932
1711	1711	122.442650602788	368.781781380993	520.620515450727	677.523442919177
1712	1712	155.446458200709	333.441808071055	524.03219804221	671.075270922056
1713	1713	130.566855101208	351.381977386657	522.451241134752	665.472868379679
1714	1714	134.448251862643	330.351769317343	527.27027940006	671.042793855038
1715	1715	150.809034922998	312.922603527203	521.737320968537	677.130705429199
1716	1716	128.251484538547	359.965096207127	523.106678344642	674.657872356636
1717	1717	146.896135005802	340.848895556994	526.188065725371	670.749643736471
1718	1718	138.363021087846	357.203002297949	523.727200967462	671.214850746575
1719	1719	142.56081088437	315.19515527527	523.733384513012	668.28816154168
1720	1720	120.123700780134	340.515558183494	521.972685667485	668.585378481933
1721	1721	136.138668580758	339.222850710644	531.094766817284	678.339078194723
1722	1722	106.407925933537	373.302511036125	524.852018947956	675.611051710909
1723	1723	96.5092446167394	361.729720066252	521.658298754427	672.437330364426
1724	1724	121.473140725045	323.127338881443	524.746765730367	671.402408329116
1725	1725	144.721041131482	370.702335285421	523.202849450412	674.763089053766
1726	1726	98.1049080117494	370.701741669113	524.664662535213	670.615904197656
1727	1727	114.734362158186	340.783050261088	528.209456543063	672.350780666576
1728	1728	125.592103243851	369.567272510596	521.832743599511	669.271227039202
1729	1729	141.013620062892	338.106630112654	523.158979538553	665.829386850496
1730	1730	138.190189107377	340.910406531549	523.189375412196	673.801232718744
1731	1731	113.049402226219	373.902373424447	523.463433938834	672.057608262739
1732	1732	109.452811321166	363.091602047323	521.74071875764	675.835251780005
1733	1733	167.557143459386	363.498081316741	517.988893623206	668.246992405416
1734	1734	133.621653970043	366.354579680869	523.643077194304	670.792682006899
1735	1735	118.746452985393	360.647599873701	521.987976154524	676.031213886691
1736	1736	116.879761334669	356.25411729549	523.165724176269	675.576493909064
1737	1737	126.698375184061	349.140650157285	518.786353338132	675.428634739237
1738	1738	116.448418605242	343.589540116916	522.592823937346	679.346879732139
1739	1739	123.93188823409	356.407444763682	522.421806531318	673.119509250982
1740	1740	140.190185117831	347.35634627656	520.308826886534	676.8754104197
1741	1741	121.054907188716	352.708939804562	524.72446585476	672.334966535104
1742	1742	174.49820555861	328.822907671715	519.20310955268	673.035700995977
1743	1743	126.682998590109	367.418980979951	522.43501379294	675.647589195853
1744	1744	108.6479618175	336.135191052716	525.573256345482	670.39119618507
1745	1745	126.330135211729	380.465450411842	525.434480682004	671.55616478454
1746	1746	148.960324179158	371.856514584942	520.788434038473	673.679744784353
1747	1747	115.444897210676	345.690664982129	522.426204493587	665.11946138321
1748	1748	123.697217367361	354.711201055102	522.542137288298	674.363933809632
1749	1749	111.001957435655	362.674115257066	524.852413971616	670.238233062867
1750	1750	96.2606319522725	302.81603799275	523.126614225278	670.114336184238
1751	1751	124.65457832457	324.444931852361	519.27723953127	673.038119531972
1752	1752	123.437460040263	363.42872153194	520.116006014743	669.127871495369
1753	1753	110.281698521776	338.066667594907	523.535024960718	670.114125881583
1754	1754	122.060190736801	326.477613183556	525.711610920119	673.801863763421
1755	1755	111.526492509133	364.033385231437	524.505982292657	668.90929772736
1756	1756	152.64348505776	339.895455453897	521.107735065223	677.484508017779
1757	1757	149.138536279824	343.930140871277	521.576513387916	671.15429236288
1758	1758	161.683851584994	354.158429623502	524.239313863314	669.598876159152
1759	1759	120.037496634505	352.352997398215	520.988808789061	673.722689806848
1760	1760	137.1739463975	319.241257290626	527.926535641171	673.135818643163
1761	1761	142.773080690343	314.082937831703	524.530265344067	671.423656713423
1762	1762	128.143208978997	296.510190938695	523.901730331522	675.75131109819
1763	1763	164.851148300258	335.887462721472	522.570934177034	672.440801325564
1764	1764	149.796902234741	350.953027693663	521.502227135945	675.510221252059
1765	1765	117.25819795985	336.490800407423	520.820935988396	670.183513958475
1766	1766	121.500559016435	364.13488887918	523.106691281778	670.893538739623
1767	1767	130.979944793385	329.965348305233	517.652667629574	674.794292736097
1768	1768	125.237836782109	323.111325954207	521.735098191456	676.18564215477
1769	1769	108.190228715354	320.410968838203	520.868264481351	676.213626956632
1770	1770	101.764938448769	333.505997153927	522.240046848966	672.017500518705
1771	1771	126.9809519526	355.105166077421	520.471963164612	669.297591134265
1772	1772	101.593070778013	343.743047280173	523.778972187461	669.398490245085
1773	1773	102.571904885016	341.712781650196	526.531551798366	670.289647622499
1774	1774	140.665398778796	299.853365088741	524.6803808898	671.965474136388
1775	1775	164.980234642793	358.95634316305	521.598751206781	672.980514628774
1776	1776	103.137430812345	364.466517196172	521.636598901815	671.765590193052
1777	1777	160.79886764524	360.541493754132	523.700981657202	670.550861422902
1778	1778	127.947129756396	345.024141325973	519.763156723116	671.503239193956
1779	1779	89.3124410359467	342.305316397879	519.070450957396	674.064342636701
1780	1780	129.43255292976	340.127360421776	523.087513210295	670.014036580829
1781	1781	107.028639105659	339.878114371355	522.567859794865	673.578385207923
1782	1782	121.640778035858	320.308880047336	526.318725733307	673.748578059259
1783	1783	147.639571956175	325.465166226275	523.08983363404	672.853761542863
1784	1784	107.183134520287	354.246878766748	520.579104724835	675.243937270081
1785	1785	115.260252347827	361.645464066665	527.375833939068	676.742322496002
1786	1786	167.664768436885	358.686359760577	520.859176371514	673.019737885951
1787	1787	125.853091086582	320.898108181725	525.523803502587	673.847264469243
1788	1788	135.110339132362	340.332048230446	525.397156935214	674.82376884331
1789	1789	125.262034234685	325.268805481902	517.170215371772	666.550021939139
1790	1790	133.049690126691	330.986484362777	522.950655678878	675.658592999483
1791	1791	146.112883713409	353.911885261461	528.244813539213	673.171579220949
1792	1792	130.179853866293	349.53961291126	522.182715817458	663.254277612387
1793	1793	124.313556230927	344.755247355782	524.163795359688	671.461438672119
1794	1794	135.631487481001	306.101915216041	528.04351671915	668.925210301865
1795	1795	124.388042488792	320.796771538884	526.277480621571	673.664084073797
1796	1796	136.823401589867	371.729631462098	521.775312264061	676.122995956566
1797	1797	152.071827711889	349.323849955823	526.015939240969	672.028524777154
1798	1798	122.962697842819	369.388641793282	527.171103826221	673.316543938082
1799	1799	156.46099368702	363.518857094521	526.3364467256	672.078580257503
1800	1800	173.234694838777	379.958291261437	526.855662412042	677.262063351152
1801	1801	112.927873349694	349.775038286434	523.77761250374	674.071469605904
1802	1802	141.438554580697	326.980504017572	523.22557418087	673.223021329262
1803	1803	142.360401275209	337.56719627469	526.652714457595	668.447745524441
1804	1804	130.26929918131	345.211792418522	521.059594253135	672.657187598354
1805	1805	128.944589745827	348.747846567478	523.439341606251	677.815597261913
1806	1806	150.122610951818	352.878300258866	522.569096949543	668.930041082941
1807	1807	153.59624305322	337.270352969807	518.89294492702	672.339993403257
1808	1808	149.357082809347	320.81442976589	525.786981447802	671.341716548521
1809	1809	132.117358209629	339.55939247726	524.156413386521	670.974150933669
1810	1810	102.082408785738	349.540960171418	519.214698895779	666.515338685052
1811	1811	116.814036455259	358.501093109304	524.22437187954	672.708439855433
1812	1812	165.727271524894	346.708100043783	521.654639112244	678.804648799527
1813	1813	128.918411071196	307.99668259738	516.32775070902	672.339476084058
1814	1814	111.522737858382	350.641207707726	523.219825493371	670.794239666901
1815	1815	126.397322891598	362.153009278745	524.731867040524	675.547462150274
1816	1816	144.270160290587	331.089667621694	522.883229288595	669.71924177598
1817	1817	121.029107048817	336.833630537596	520.452547804538	677.093079247874
1818	1818	149.879507349999	356.961868184675	519.140416097495	671.346425558443
1819	1819	134.33008584763	356.814657787032	524.741757852897	673.704367198368
1820	1820	136.560958218165	356.489171102366	518.23041436667	670.988389448042
1821	1821	122.797419606371	345.398192811385	523.289446923057	671.497774073218
1822	1822	143.167645726752	355.661939144705	524.454027603884	671.994216429448
1823	1823	152.895857956768	357.111934036216	523.180247403639	666.930774413978
1824	1824	144.755435125579	348.051780822399	526.642805006994	672.104019920951
1825	1825	115.597703000935	360.877863602918	520.724041682135	673.059104956931
1826	1826	152.021214590212	337.929492007591	526.234816779277	669.425706666209
1827	1827	118.209476800943	363.249745395691	524.138168957328	672.294991097319
1828	1828	126.497182378036	373.840764233714	522.055948219359	666.199396906135
1829	1829	114.195769913355	329.490526734375	518.270251729807	673.208124809541
1830	1830	139.403192499862	344.607542184733	529.842826141159	673.206493214764
1831	1831	129.252137228959	349.156097055759	521.922092165148	663.867229247405
1832	1832	152.898235202394	342.964119294179	520.355696172471	674.345745276006
1833	1833	108.212062599145	343.374028244772	522.748011102062	669.082540742685
1834	1834	127.76678968914	352.71479656187	522.031029077126	669.428100979781
1835	1835	155.680197385274	316.759076903736	519.581370978211	672.915513504598
1836	1836	100.095114033837	338.414067258771	523.784391581936	674.474775636037
1837	1837	126.221633764969	354.592125344282	526.75397922356	669.13789112468
1838	1838	123.624079348313	365.560893358789	522.112919841215	671.834166413863
1839	1839	125.304923623718	341.678387312002	524.323572618022	671.098255199825
1840	1840	140.519028320022	313.125509786798	518.840120043087	674.423201530063
1841	1841	122.354199066259	338.705894608452	520.931274674473	672.869999712638
1842	1842	132.491081070672	319.378543720727	521.158589181084	675.851789203099
1843	1843	126.26566054772	325.754986508627	523.162372857334	667.169347268618
1844	1844	131.260054571616	342.863256479064	527.894462635245	675.005404236991
1845	1845	156.487822573362	330.308487908109	522.47644288695	671.934277255571
1846	1846	130.639803537315	326.813277740432	525.610848734631	672.715022495951
1847	1847	125.627580060326	355.914506707879	523.422401848499	668.452318577562
1848	1848	114.712024216792	344.014495134788	526.598832379705	675.70262167985
1849	1849	119.190687756249	341.264585801504	523.856659917238	677.831441722335
1850	1850	133.819464504303	338.720396734453	518.921732750346	670.971321298306
1851	1851	152.168620319145	362.453422970846	521.644995679865	669.600742379912
1852	1852	89.7372819229759	348.556730407993	524.258725366399	670.535395498759
1853	1853	136.100163402963	347.633809440301	523.695997233919	674.914395290167
1854	1854	141.978578963621	326.265862801234	523.402469281419	672.903499784764
1855	1855	136.534021187094	323.25933539946	524.911194708685	672.278964682133
1856	1856	132.882663252972	367.361019713281	517.803794475754	669.011085116058
1857	1857	131.385200923239	337.847725403003	523.64030893333	672.445464561565
1858	1858	124.753200939708	323.273593055755	525.138078073153	673.040439839389
1859	1859	128.610293720501	323.540577453147	525.212365350543	670.308282618144
1860	1860	141.807606929686	361.169682097122	524.472416527163	672.528791970255
1861	1861	105.016590162359	338.831964960225	521.214576762466	671.4375767418
1862	1862	125.97525870458	356.662387302792	522.494891690343	675.813439135983
1863	1863	136.475855541845	323.043215438248	519.087777625165	671.071547949827
1864	1864	139.278031536368	335.829397427959	527.205053046006	667.479498861679
1865	1865	145.285331655531	349.431507964067	523.954439420537	677.977263347888
1866	1866	126.058820965114	352.786792403609	524.422210261033	675.300036367987
1867	1867	126.734932184875	345.805599407929	521.648035952103	664.338649207184
1868	1868	101.289864656081	345.701044290128	520.330593252873	674.144413971949
1869	1869	114.05886042083	311.384403619168	523.144190040327	674.486902684179
1870	1870	127.473461017998	334.166999576022	524.686245931244	673.853960134121
1871	1871	110.09324877106	330.495775199239	526.93129749663	671.244218207926
1872	1872	133.555934888499	339.246766960548	526.440929151601	674.398145096781
1873	1873	137.58649500457	334.039506412442	527.806433737079	672.190866090789
1874	1874	108.103210471257	385.823436134698	523.639394275237	668.531186620583
1875	1875	119.611566164432	342.836479894896	520.565539563235	669.679389023105
1876	1876	140.326569581838	344.256199529551	524.493550001418	669.006598173639
1877	1877	99.9010214384326	363.829259643746	521.241372772806	670.530634713745
1878	1878	162.42042321468	347.313701504027	528.231489007053	673.811643194582
1879	1879	131.373333960694	348.683954305534	521.144527111872	672.55856300353
1880	1880	124.105214981725	357.464062258299	521.3420449894	672.712782901678
1881	1881	138.959155976376	353.263713552077	525.725494599697	672.950433809005
1882	1882	137.340009453881	326.834294087179	524.596179009667	670.171349636824
1883	1883	140.464679930818	339.225207306542	523.080602114701	672.205418124531
1884	1884	129.293562492871	357.046266764698	526.21729734047	671.256623314839
1885	1885	147.227208630633	364.346356565447	526.490811915707	672.17744270622
1886	1886	127.369974596906	311.03645946983	518.002100021827	668.919054860058
1887	1887	137.937431480834	349.636963109625	528.174520842196	674.226466041774
1888	1888	155.944581679101	351.008126272642	524.956737474967	672.102328183888
1889	1889	146.858757935644	367.297277853065	520.715019932182	672.970980934185
1890	1890	153.152688211709	363.61924537373	523.494061723536	670.310362200598
1891	1891	131.851317636301	329.590221670922	523.921130208481	675.882903920761
1892	1892	137.798996741948	348.277007966737	523.577065586483	668.023339353048
1893	1893	138.05059906656	340.18309302719	524.369671200989	669.201703112499
1894	1894	119.175717188021	347.675695157149	522.462611679392	674.536731985876
1895	1895	137.587596054767	328.740843014454	519.057979572252	671.37616574745
1896	1896	129.282105024728	339.948275860434	524.2036909444	672.891846282158
1897	1897	166.072139106634	342.761068058723	517.814626577357	667.756104670947
1898	1898	130.26828727617	342.519864476991	521.044963550015	671.240998550868
1899	1899	112.817450349495	342.443411962962	520.127972557267	675.072751301007
1900	1900	105.925982739701	345.119735079693	521.734117592945	672.307478123475
1901	1901	148.061236933563	359.989372810146	518.355134410349	669.260293692193
1902	1902	133.599904009925	332.83412083363	525.554595305274	673.341696183843
1903	1903	133.679096660923	320.175321198712	520.892337200986	671.356643246807
1904	1904	125.943320569633	355.497759796504	524.309927702519	678.087938705848
1905	1905	139.462664547778	330.924216150423	527.855639725342	676.811186517273
1906	1906	149.740539991217	349.344682420888	524.064787592185	674.99181480071
1907	1907	138.305981553784	346.111820827428	522.822810534399	677.287795323898
1908	1908	109.861944256235	363.280304816744	523.332869780865	673.665868670306
1909	1909	128.898515579969	342.6872055877	524.978669563068	673.083572462425
1910	1910	137.625056858032	333.837609789812	518.858606324245	671.056526373055
1911	1911	121.181030088765	386.962455548939	527.248086582015	670.898282373925
1912	1912	142.54933585315	326.323790468836	522.084246795312	668.657600148565
1913	1913	168.972003491395	357.561309794177	522.462649853721	673.004632265779
1914	1914	136.286892700159	369.648780235173	526.738788622138	672.100245772912
1915	1915	107.388151401506	338.047196266385	525.358163537776	672.849286609711
1916	1916	131.151339050102	351.327515810283	519.629514285606	670.511527221759
1917	1917	109.824511980584	346.44636227233	525.943229198094	670.236596987369
1918	1918	133.053361205834	337.130749113486	518.021533697151	673.872388630025
1919	1919	94.705664402809	368.87157812282	523.221362619919	681.564916360486
1920	1920	119.133867883781	364.142016581274	524.614184522347	677.028632773826
1921	1921	130.456792712245	357.549344869403	524.419427848186	673.537927194233
1922	1922	120.464283906006	344.957262324773	520.915534903398	674.149267301932
1923	1923	152.462580921906	362.804894857719	523.59578444081	670.046045138165
1924	1924	132.34590763583	340.2811892897	526.507255964241	670.520715348921
1925	1925	151.953106741982	351.569967462614	526.51020780182	675.284669374472
1926	1926	130.622946374825	339.569352523895	521.552407019738	675.02671598062
1927	1927	113.35713032329	347.658557926741	519.523446014525	670.435126219081
1928	1928	155.924323477801	342.207935240026	523.927139961545	668.056661288714
1929	1929	140.622649061023	360.332988137465	524.649928218024	672.021360770696
1930	1930	145.74271689016	331.450824717402	519.038304793513	667.869530667789
1931	1931	141.450983700839	336.829966610186	524.480189153076	677.454960224039
1932	1932	132.65533991473	308.188052831547	527.149609932714	669.092624049532
1933	1933	127.021081858736	335.02098968923	520.539751816167	670.223706316747
1934	1934	120.498889239507	328.927246977238	522.589014540346	675.925642077288
1935	1935	113.483978650895	348.660654081816	523.973835573636	673.317365715028
1936	1936	135.970784091479	364.327173395677	523.063569707613	672.923991481925
1937	1937	117.653023501831	323.012519518131	523.224535898742	671.691499800349
1938	1938	144.709268571382	346.470573538445	520.097085419053	672.081467697397
1939	1939	127.340283903556	347.241303391565	519.851181455673	672.533744520374
1940	1940	119.090354444139	353.589432794237	519.726674992025	669.649189776701
1941	1941	136.566295799054	396.304851858701	527.724485161979	667.926034334177
1942	1942	163.385674528447	344.061036764835	523.745843830392	668.475749385929
1943	1943	144.640694636173	334.51062634403	525.281475740857	675.359931949347
1944	1944	110.799157251502	346.433065291817	521.709583843901	671.695343939915
1945	1945	130.955244389913	343.626341015133	523.309931043185	675.55122460236
1946	1946	110.754070155342	362.027190523956	522.397630402753	668.461969337168
1947	1947	151.039947204267	321.142125865192	524.350863927245	669.577674524008
1948	1948	166.987808443783	368.972486401061	525.420008892398	667.62103485595
1949	1949	124.47529108946	356.307836179074	522.200994676471	676.016604271134
1950	1950	130.600787942165	327.529036649881	522.525210106762	671.647970760344
1951	1951	126.258781963328	350.138758565356	522.354208227086	672.537207665258
1952	1952	157.713640387969	325.055862557045	522.446655046534	669.888445265463
1953	1953	135.000356614018	368.187526194553	521.327848175177	671.901566518178
1954	1954	139.627730309363	347.506973102002	519.55468418277	676.303588748209
1955	1955	170.613885742224	337.048057374196	525.144529083705	670.400225786357
1956	1956	130.107378779216	312.186324602814	525.581861528664	673.413310555422
1957	1957	105.19395907302	344.80119002543	524.62330485181	671.346724983267
1958	1958	99.6938812829475	363.672879739594	523.419278519665	675.067741600873
1959	1959	136.105988071809	357.095331702973	528.977221075373	672.15694267317
1960	1960	110.579519581561	311.129016247297	518.594849158538	668.092532608994
1961	1961	114.473986929078	353.911780430549	517.017783984914	669.69493352234
1962	1962	127.414743706911	358.734912080573	518.671151173974	673.795798638876
1963	1963	129.668587775057	336.035568200545	524.348681006695	672.230271448348
1964	1964	154.594331415369	352.538331307464	526.717864061299	668.611022783769
1965	1965	167.54174379569	371.027102380507	519.846673035653	670.297981598918
1966	1966	117.108403611977	360.181399761402	522.351541756913	674.218016764113
1967	1967	127.203070717121	348.367398317902	523.826110018555	674.883168685107
1968	1968	158.671124935889	350.546472567498	523.953629525857	675.007652912141
1969	1969	139.673042501053	341.644479710588	525.083153985513	672.681929342972
1970	1970	146.380207675443	365.267828773223	522.928111807804	668.005753293935
1971	1971	84.1609761116507	355.562765821221	520.931030961454	673.683764189082
1972	1972	135.26321907823	364.608480326246	523.209967619567	679.190029329233
1973	1973	90.1192767910817	335.906514052199	525.88931575721	670.535935035012
1974	1974	109.506010446424	370.41624027441	519.05280881166	672.834041230807
1975	1975	121.893024662789	341.507496686125	520.845826918553	673.369410378626
1976	1976	117.90620836656	350.849185845823	525.967174202397	670.905463718128
1977	1977	123.453896844599	347.381641182194	528.664755016739	676.00879953446
1978	1978	148.495770256443	360.255011663439	524.175869854372	671.05406451074
1979	1979	115.150583561909	336.218391293537	517.328565825331	670.083327453796
1980	1980	153.89674736359	357.88163866212	519.377002572007	673.388521349398
1981	1981	149.110543932272	324.442056069043	525.527896447012	675.900203975269
1982	1982	140.181796957288	375.316034798279	523.219500757604	673.223434192566
1983	1983	118.757424042017	362.534488972311	528.065995242105	671.419186017758
1984	1984	155.938588766391	333.46098681884	521.352264983919	673.454821787036
1985	1985	136.224247284535	352.032809340696	520.718357235846	673.045004580587
1986	1986	120.317269346489	329.694530246243	524.437416163064	666.357048251048
1987	1987	123.563823790012	343.936036480561	520.98583932356	674.202040651727
1988	1988	123.578068789557	346.105495541331	522.407463653759	672.639033625729
1989	1989	153.079539219768	342.835875964173	521.308706960413	675.864643087945
1990	1990	123.843605889719	347.016141993837	521.264198747146	669.401634839036
1991	1991	145.246131033289	334.011147786152	525.473685235058	667.99462285414
1992	1992	162.573438276256	339.78299225828	525.110104388739	671.350239063282
1993	1993	123.672938594378	324.755157491278	523.843122200154	674.88415501248
1994	1994	130.335064415457	344.69550094394	517.946468892224	674.931873131519
1995	1995	123.082192396524	342.783822261963	519.809528271406	675.558444205473
1996	1996	127.488307914158	354.719350666964	515.362057654726	665.874337842929
1997	1997	138.299376805749	352.511395111119	523.838862644566	665.817238121392
1998	1998	144.724124089426	339.990807776512	521.96821833223	665.640274826888
1999	1999	169.881647288552	354.339567833731	525.812438487947	671.755345675096
[truncated: 3,001 more rows]
