# Supplementary material for: Hypothetical Outcome Plots Outperform Error Bars and Violin Plots for Inferences about Reliability of Variable Ordering
Source: PLoS One. 2015 Nov 16;10(11):e0142444. doi: 10.1371/journal.pone.0142444 (PMC4646698; doi:10.1371/journal.pone.0142444)
Supplement: S4 File — All experiment interface and visualization stimuli code is available as a zipped file. (ZIP) [file pone.0142444.s004.zip › experiment_code/data/one/11.js]

var results = [[126.253373696785, 104.888473957331, 136.726034110381, 122.776078616841, 128.131585170931, 137.941064620363, 115.972016588579, 141.003221314143, 131.82311932996, 93.5856234771346, 144.304772001585, 135.426279323044, 138.934530417024, 109.42113799328, 125.242115602151, 141.768780008489, 131.418147049488, 135.35958499957, 122.640311276228, 115.643499380331, 139.02706642028, 153.18696097281, 114.896215883437, 143.90828248183, 165.126880945, 131.223452450526, 127.98712468205, 123.955190564722, 130.012258590895, 144.845276932108, 148.300989487629, 129.870729756812, 136.497148384622, 119.758505677411, 154.029271079723, 148.884922150274, 138.578040401139, 123.155673093358, 144.133117972441, 161.393467506682, 120.483420472667, 136.115198481536, 136.669814589767, 131.817767333452, 134.21287923451, 89.1177850162578, 151.338951750685, 128.755997115634, 117.281102112989, 128.398361048469, 131.001001292156, 142.585725632628, 118.639880384898, 134.610221966853, 126.638840986242, 119.686873802118, 111.669665761419, 135.094983283319, 102.823681941481, 144.529439032333, 132.543403971016, 135.126551503911, 111.905586530174, 134.907845562669, 104.914586569591, 125.885651546833, 117.304282577379, 144.923325733594, 136.455939890592, 124.162542065323, 124.045524255113, 104.349217098266, 117.23288147767, 151.626953423811, 126.42843953632, 129.15394313133, 126.172727739072, 146.48922734994, 130.457457045314, 144.707201855464, 144.142804982618, 150.762627607796, 104.88677280915, 132.51471174527, 130.206889541905, 98.0954213577456, 143.760565569507, 116.315043766202, 138.283603969611, 104.202695755961, 146.544108951315, 120.145066731021, 118.984013137157, 148.273448608223, 137.933248732701, 151.061863957524, 112.435267383491, 117.453835236769, 76.4190049524939, 119.490129478571, 125.526399019432, 114.656966706413, 152.575848860431, 129.266575420582, 130.258664479205, 152.411757853644, 103.698823753034, 124.963116890179, 140.578832676482, 127.720326594178, 124.745000083868, 131.74229226505, 147.140525607439, 100.703948987253, 128.359336558222, 122.59183963623, 130.187685022754, 128.40198057552, 115.160895595119, 113.019326487737, 119.573362621215, 140.982661197496, 130.812595218002, 117.362958771973, 117.409344159996, 140.277702936037, 141.626955550132, 120.436658499622, 145.229907141302, 137.45856205682, 111.121095457772, 130.589464396931, 123.466972113475, 121.398691909416, 125.429679277343, 131.348696447401, 137.277100595118, 163.783638527229, 134.508095565214, 119.775484848455, 163.276131267547, 151.533174886562, 102.678125160297, 130.423683045113, 145.505987861067, 131.597890942746, 147.063942723927, 132.578511890701, 134.000914453464, 90.2426840783034, 111.454827552742, 109.598230656159, 113.067483299746, 110.530105583557, 153.784173839002, 100.495879535556, 141.815199435553, 143.257836377982, 101.410526040111, 108.046617069167, 139.318141994445, 146.462780429456, 152.830077048779, 137.219406002061, 138.660731849494, 134.167817293077, 103.165778793664, 133.963765973978, 110.140661585614, 136.502938563284, 139.114044562088, 151.396451644073, 137.11514891662, 140.60511261814, 122.606474637795, 142.100865897594, 122.475799299227, 148.716153534649, 117.669406413081, 142.545177761886, 135.176897229153, 120.657497438284, 129.709561200891, 130.61006962038, 126.640407818702, 143.529346180114, 150.570028645773, 145.132971541788, 152.497318426324, 135.907927026771, 146.754841054309, 111.40182679655, 139.243649484705, 118.076398458219, 126.124982144199, 161.64624369466, 117.695097872169, 144.927767573938, 130.136456796795, 125.755143696392, 166.391388009953, 135.240792657111, 163.48371852183, 139.614845779185, 137.917725359263, 143.122734209436, 120.585182796469, 138.006591720307, 142.403939671668, 128.790229532411, 147.256341594126, 148.876944756081, 136.257721025578, 116.125899572061, 99.8626175094333, 130.538446018247, 153.117487999122, 113.583624300246, 132.659841806996, 127.211829106868, 148.769821979567, 99.2084323418625, 112.489552443958, 132.556672452354, 100.852145132155, 126.650673213908, 145.672740054863, 135.220051158848, 113.145800769927, 122.522050690024, 154.384107915113, 125.010786974971, 105.103090137972, 94.9081220839557, 156.044398595685, 131.060871161605, 107.893342648503, 136.566732766792, 147.432182885508, 130.827378354951, 137.194115248776, 116.803264691951, 99.5967731658292, 111.261631934671, 105.602047212085, 92.2916184454619, 133.964654206134, 112.51088298407, 186.412498343397, 136.509923465785, 145.59640136523, 127.296709788451, 133.905494878871, 131.705337886833, 123.628581365295, 138.655577232969, 161.936671728824, 125.189764506242, 128.23120006261, 141.861752667413, 93.1876002570797, 167.959836448438, 144.923238509323, 109.670397976197, 140.04311565054, 121.913423782788, 142.437729341941, 94.4369341651468, 124.744621427792, 122.191574130724, 141.393590746556, 110.315163369068, 97.1816412806633, 121.353600796406, 138.524963494215, 147.179719737414, 144.408401952239, 121.620972924056, 124.607396526665, 112.241024704092, 142.987916893037, 116.672173462707, 119.926885873013, 151.052852465899, 118.274407961611, 118.332526869628, 116.944963840272, 149.713357145978, 82.6396787163584, 77.0063503689231, 155.878832130512, 123.841325002386, 165.964971446163, 148.490871360551, 133.997587354529, 99.1227308171371, 142.323305521703, 120.30068959513, 139.542084475281, 152.042929133393, 124.633781939499, 133.730629388698, 116.538823276417, 136.918686078799, 119.738962168833, 144.199181963154, 122.160211503816, 135.985902954578, 139.665400387185, 132.908171862942, 155.388338500358, 134.408371616954, 143.834143407578, 133.072471428154, 146.606748533075, 113.432056528725, 121.537132811286, 124.347702945194, 160.105827795354, 135.232756408034, 154.976808955522, 114.920156306697, 136.709172948729, 137.484162769877, 114.793960316322, 144.973082090026, 142.285450189905, 143.266811994433, 111.348347527472, 134.675726352155, 149.111843844617, 133.629355484314, 109.240385615358, 142.852494860976, 122.833353816738, 147.551894727365, 148.539302758801, 102.990017782068, 120.680330923906, 127.998052460801, 134.287099483302, 146.400825111524, 136.31815693635, 164.836584709735, 104.859015409625, 115.403851430208, 161.376623083365, 133.456714837842, 136.166910193891, 141.357136686094, 121.304267312318, 151.814734436709, 137.731632363768, 147.356627626121, 148.307551992309, 140.047613563901, 133.640484138714, 122.043873181886, 148.446980776237, 134.399603590514, 113.422599625206, 122.22921404132, 138.284933529573, 114.071310151845, 149.54188629267, 147.174378345791, 121.347895228741, 123.801946587299, 117.055674544913, 121.105130583895, 132.919711943908, 106.367461282668, 144.338612614932, 134.360147677167, 130.956442663241, 138.713573637699, 138.19281507135, 129.310212168319, 107.698484987083, 157.365116795143, 129.932963973015, 141.731522745783, 143.398496602634, 147.288077905239, 116.196162238988, 139.750895133768, 163.187428529282, 142.37767777654, 138.937350021862, 140.849150052389, 139.442972931544, 142.431012982727, 147.767677424441, 142.69575239181, 127.311451842255, 125.624880189789, 149.4408497144, 121.765659812254, 117.375736162365, 127.044200803994, 135.295431157193, 139.588591655309, 124.833245689691, 100.726535344063, 140.993603419155, 149.818119168, 136.262281343657, 146.308157367334, 120.180829122893, 148.463071573689, 150.564593032814, 140.376324183003, 173.923563488281, 155.215208072888, 130.619453566873, 126.522145751699, 124.896755603729, 140.945180096838, 122.73918465454, 105.241493188657, 136.615727327, 106.244060306744, 143.337616826726, 133.5301938335, 111.507187783083, 139.807700643138, 109.813227008285, 130.117887183961, 135.430809282547, 151.370159452823, 123.686229024707, 155.895786466079, 118.7568749932, 106.700061708508, 163.332585168441, 132.727683555629, 144.306575520564, 147.937172661875, 119.505439884836, 145.786766063146, 119.661018747099, 115.297425441065, 114.123268983295, 141.380618202926, 115.296010807981, 122.210002101514, 126.254313211959, 141.004340623411, 103.87276893595, 92.4004851783139, 140.547734605871, 150.267412402145, 129.849071021381, 120.960732540052, 140.441897948457, 148.224841685089, 138.472356611877, 129.070598718299, 85.6314887631297, 138.315804417717, 115.485694107379, 134.717451538733, 92.1074679310092, 165.735017783079, 103.365750054886, 116.329374871271, 128.266654437171, 174.434114828181, 133.613449387959, 120.393793148879, 132.131839014491, 137.335435852744, 143.838408873769, 137.60154051281, 144.182440585969, 119.144093713124, 135.82115334952, 131.407157096319, 136.587228458312, 99.5495968441565, 114.964821967446, 148.232523517224, 121.762291504952, 170.894946625705, 120.416155326475, 135.776834132059, 144.216647828842, 139.829216923212, 120.181399785914, 128.706309921418, 89.4459836868284, 118.197519982585, 143.513848334069, 138.930215442628, 120.410875270236, 117.676041584582, 165.235285635173, 151.405887413217, 136.296117987662, 157.251064722717, 131.647458790426, 130.970998416042, 99.7174656641862, 118.489172097311, 124.911834970618, 108.353161385202, 121.382487020474, 139.818240583606, 131.192725405393, 143.131554379305, 118.79903543815, 139.934541788294, 103.802214631552, 139.536494485956, 138.715081691896, 151.425654275155, 87.0698528244736, 158.815862467803, 152.131325003507, 148.50990972636, 137.434466702512, 101.053282219704, 147.282933238188, 147.86838230896, 106.311704739546, 141.686031144535, 160.789611458318, 142.48873978993, 148.098365044999, 119.305896290213, 97.5772551181969, 114.65925768045, 117.841047626728, 121.773552323815, 149.073803678868, 143.907515723289, 148.188132147663, 114.94040219164, 117.838945849746, 144.423073118674, 108.402259913191, 156.513619460931, 147.272944341367, 117.508782033131, 130.450113524277, 151.028419820647, 126.984199073649, 108.060061742411, 129.39594206234, 160.777032918965, 159.190355460652, 123.415021664225, 132.068432860155, 127.041696870588, 147.014260195178, 130.182619849155, 149.312811910149, 115.609746447532, 159.904821751443, 136.25494822291, 91.2941401842566, 120.768184053483, 139.924102866702, 120.15188402351, 141.665397900738, 141.925120222065, 104.399677396035, 132.983966028361, 116.14633632283, 128.94395106553, 152.107366573474, 125.647943124737, 119.985769194659, 138.97134347378, 157.48062940701, 110.358056615864, 109.915162111365, 141.505761511945, 134.812345363232, 115.2377152182, 120.236640778251, 154.279258687312, 145.395018386634, 119.040390216753, 149.128601687517, 134.0547938252, 118.107059371294, 140.077164758325, 142.043111818245, 109.473427321993, 111.782036031055, 114.71473536672, 125.108491822059, 124.948187182962, 125.119786891905, 130.820175834589, 145.623419973577, 128.683543271212, 139.580313535543, 136.002540303751, 132.236880156577, 123.006953234424, 123.667196899258, 131.474829369098, 146.464488254983, 130.88274184871, 124.309149313988, 139.743482317158, 152.372996738144, 137.340708737149, 137.80674819652, 109.840070761766, 133.714659466247, 140.975552031955, 102.881412938935, 136.167076681136, 93.9931079764584, 163.224909076634, 120.595351711345, 126.582513631282, 143.015053422796, 105.985432493967, 141.547138147971, 115.440094739089, 109.384801894113, 150.756870039278, 134.870269655942, 110.04655356541, 131.217613954356, 139.177211417845, 138.963954057537, 135.729180002232, 125.520134719922, 135.071920295742, 110.680563760107, 140.452826210588, 153.508030164441, 169.758802275123, 150.500855256504, 141.422359793281, 120.060362119021, 136.622602966059, 170.761470497071, 162.319216518509, 139.410401352176, 151.553546370206, 93.2244340496626, 146.791359829683, 115.462286603845, 116.586703790474, 127.885316771912, 162.02032400391, 159.085773248007, 116.624100738777, 141.875599529767, 142.414332848845, 145.997373711214, 130.751282575803, 110.703336189685, 138.622478967599, 124.681486669534, 125.646564285622, 115.492207346834, 124.585686863843, 143.536393546042, 148.246553895985, 143.826613922508, 120.449529719173, 119.014555549403, 133.637794601629, 119.75903991486, 118.265634416448, 148.31096673791, 144.576880651291, 160.460347440809, 133.330905690527, 131.596545887128, 101.61316197876, 139.382802084501, 147.083720424632, 122.907211070217, 107.417736769684, 159.341424681026, 82.5260865146032, 136.212762932332, 148.194737001839, 143.038187938775, 165.962117392377, 127.479976391571, 115.853311162956, 131.024927870731, 111.327618038474, 112.39367109262, 92.9766590759412, 124.089501252731, 126.346434390228, 109.238507007118, 147.674874396836, 124.832005900404, 143.046247459546, 120.982588084855, 112.896826385832, 122.0345505732, 134.249985060692, 162.098595383699, 117.195914822487, 148.657315854309, 100.798977185413, 99.6602008659696, 127.285526007888, 159.233646374567, 136.03295521798, 140.340125613363, 145.556873647991, 129.440599628202, 164.836643094369, 137.661572506756, 121.708530280519, 128.372824081375, 142.420965517921, 119.351032327923, 120.89242391617, 140.361030678382, 155.373885673427, 120.319726087817, 146.67791443746, 139.951115048271, 131.177222258451, 135.248807243006, 128.801601353143, 136.080125016825, 131.47088065068, 118.552392243805, 121.839617434214, 145.505647410497, 173.298608695059, 128.49758192692, 106.435618616413, 122.561639803367, 108.835036938109, 111.385533657643, 131.944303631257, 135.738748095342, 133.730014519885, 122.231994546475, 156.501225470891, 139.076468481626, 139.678952419219, 142.900963025484, 145.227147543449, 134.507087780974, 140.308476011835, 123.263012366317, 110.949613307554, 132.853895206359, 147.02107054101, 126.147555004468, 127.390567124763, 146.428188237081, 147.038397055277, 118.972932722154, 131.830147088609, 100.340543476696, 131.990270109147, 129.001903911294, 128.618207997063, 129.498775038164, 130.929228479524, 159.291832743094, 180.955192184645, 144.637868650451, 103.049065602986, 142.798949086621, 160.071912855923, 129.889312305573, 118.988808203028, 110.077252007339, 129.203516738101, 114.762606791529, 128.700317173752, 122.829310498318, 151.00264451593, 115.120681823399, 156.001660387115, 104.253716325748, 118.042980937913, 119.039192320822, 152.231525326659, 149.753105583546, 143.252306685305, 134.493453348778, 132.493566925164, 94.8307264949039, 144.79086520184, 124.800524240834, 100.455590438769, 138.503442804431, 146.096140139189, 88.7205689442711, 137.642109792275, 105.791762450664, 133.559921966027, 167.299020034529, 127.293679862352, 116.558355034005, 123.463500217009, 153.593528446472, 106.944873009273, 165.973546286664, 168.722075582202, 118.961246529721, 111.13772164788, 133.567257501876, 141.33642779959, 96.6246954611625, 131.783761336922, 169.9617639709, 117.796591023759, 134.232752905186, 140.858371837769, 145.65672262949, 113.712518330939, 122.018911129162, 93.6176613006402, 134.67653315014, 109.7267231299, 105.70819955145, 120.094875983949, 141.092894170019, 130.784150425975, 110.72250342629, 163.310562482934, 145.112727781666, 125.896130525739, 150.552052360023, 133.928245384736, 124.332923905714, 142.879258551864, 146.407432940469, 110.161214005819, 155.60729326567, 150.714503033984, 123.83763861558, 132.854447880533, 111.27267341721, 128.097269931266, 156.099172388004, 124.950644935597, 120.915512535693, 157.96996154845, 121.875984470411, 137.579239483237, 152.341778370451, 120.477686026236, 128.416369511787, 143.458824852128, 131.491882203574, 135.135493135076, 111.788963954545, 123.128538173796, 134.007371291402, 136.039172912906, 118.679708281561, 119.669560561104, 143.117255511255, 123.534120230762, 135.591480198409, 119.82198608932, 127.875069431232, 125.992156755416, 110.345777685771, 127.614910160447, 113.376979487519, 107.118017486851, 147.559546706223, 138.619170976709, 136.991626403328, 143.83123269675, 139.77566772414, 108.594816514422, 126.302793544861, 108.785761293367, 111.352383371135, 148.345396875591, 146.590499573272, 142.233515561941, 106.065791851583, 132.253765628097, 120.796992352165, 142.328965381838, 137.614240123774, 130.683588018529, 130.673661096351, 137.442109318295, 136.717682883933, 123.103445782723, 124.002227839698, 133.9579723371, 149.455365421803, 160.541616731644, 144.919771741951, 145.817770143142, 132.080211904171, 124.61733970164, 142.747289152944, 94.4658161926232, 147.292381618463, 148.960179265736, 159.235119727205, 132.443452341089, 114.834232932787, 138.886729021071, 123.207604295504, 116.050349114878, 159.38777377346, 143.847612865296, 127.817119730712, 147.838030495212, 150.211541781572, 142.082574328474, 123.818678246816, 101.03903606743, 153.464952830851, 136.868498962654, 145.154757828226, 117.768103033941, 116.446654072523, 120.211732467492, 159.993966365597, 137.366254939672, 104.281716348768, 117.839250955013, 98.6614522148189, 118.819708462131, 125.79970633432, 107.011858783894, 131.878678170641, 99.0912435585865, 122.119642813559, 139.883409631833, 150.560953708909, 168.380993835281, 142.965558891501, 88.0159880568052, 116.927539035132, 164.511911477981, 143.350011444502, 123.80272226662, 145.763239936025, 132.647305164145, 154.58945694044, 146.454963302726, 152.01809287524, 160.315662574287, 125.622991626291, 128.652617278348, 142.693675067059, 115.35476809959, 139.988401509608, 158.287291495307, 95.1337501579806, 116.363802853108, 115.675426123442, 154.222426748264, 133.547834187842, 126.907174050449, 127.885296026431, 125.998759127247, 122.08753399546, 128.103215306304, 139.964229299108, 164.636724230227, 154.323251025842, 117.621914969096, 118.378586623433, 154.456457001521, 114.599345082499, 96.6593220580024, 125.450806917001, 122.411358372219, 156.725192007728, 140.60876472626, 111.179151394568, 152.275294002011, 130.286372419339, 140.444565762343, 112.931757650566, 117.413734790568, 138.211016223746, 154.558097775275, 137.579704254303, 149.475160810564, 132.943318984961, 120.47745853712, 109.388503272618, 114.186136183447, 107.943750565057, 154.853073154288, 125.036855505879, 126.35259369389, 128.540829385658, 111.536092685087, 132.825022109234, 108.07357556731, 155.151860681964, 144.760036397199, 144.742588458742, 116.41367898017, 121.493612590088, 148.186410577403, 159.270709354491, 136.903042590552, 135.063158336832, 124.43033379025, 137.406422679825, 122.048929310421, 111.873719574504, 139.389649096416, 144.921820151915, 157.237052794936, 156.47632568033, 125.99166909953, 116.316337207206, 117.593067236902, 121.079073627034, 122.834408556454, 163.267463794258, 121.766355141118, 149.572955877769, 162.43043914861, 120.507257922472, 141.870620021123, 151.011479876553, 137.584143106228, 132.516060299085, 124.778997596833, 140.380548724862, 133.250508357245, 102.242511598013, 108.772168714079, 129.515213640754, 125.161995878172, 120.553341385178, 127.140121395516, 138.710682838683, 135.754710422451, 120.834862929064, 94.8285445146055, 129.608049821879, 103.149331781509, 130.370719567617, 117.027979124016, 121.377669835406, 159.248297768036, 144.845611692874, 111.023004423219, 132.04477175983, 155.574321775815, 135.024971467263, 113.195580994327, 118.261093740682, 124.115751182971, 127.25765396412, 103.829244958934, 109.486717807314, 160.526854082176, 135.448232990396, 123.502192997801, 144.408173460221, 156.802401877032, 132.860032718846, 148.408487588861, 139.630324646158, 172.946105488938, 108.175522207747, 123.266563543451, 132.159447360387, 117.833540617726, 126.453793971426, 149.524104727053, 115.84347765735, 118.789330304988, 124.56673420429, 144.872086644377, 127.788546605977, 128.163506004175, 127.685830187772, 94.760814921795, 126.765128953778, 156.553213975712, 120.500924805978, 145.333893901953, 126.505246394284, 135.44332793637, 146.097549490229, 119.337538620992, 153.120031116934, 149.009492614447, 122.63442173282, 125.047130448237, 144.402208144553, 123.079133062216, 137.961485624136, 105.047272671974, 129.469885222601, 124.44052891206, 171.217233138843, 138.861088044604, 113.480195384129, 140.030434008346, 127.880373578205, 146.186396167847, 90.7121948822178, 140.275135283462, 122.151541761391, 160.336481750968, 159.217606144167, 149.803206292784, 87.5695124089543, 139.410106422559, 123.451588944153, 137.335133577252, 134.099667639953, 138.894660802449, 102.437167056118, 127.922418263604, 158.532101683233, 145.880166232501, 109.753430335733, 129.412014244946, 110.047412306314, 139.681626932693, 148.472323306729, 135.964002209901, 167.750291315493, 100.157178504234, 151.876204807025, 108.474135658194, 105.687444657701, 137.967632759147, 119.6808848884, 139.689656871875, 123.50478980675, 144.769666567955, 129.481897865258, 97.1995569133942, 118.8220719581, 126.873333752301, 112.555042438521, 182.75793633732, 123.476573720342, 97.329080567762, 108.631424984252, 137.796061244872, 128.286221168913, 128.607682098511, 148.122655439658, 131.001411065561, 126.901315306657, 96.8358537888802, 133.034848187767, 130.912157345798, 144.527592304075, 110.222601351644, 142.428856058288, 116.44751152792, 130.53064851645, 130.004619380325, 123.895450983436, 115.480435446414, 139.245840281823, 139.66856087212, 129.422701394511, 162.093776886483, 186.992255775097, 136.10176532882, 147.361825034568, 157.242499361113, 164.463998152461, 93.3640752646834, 108.226888853437, 122.684600843389, 152.519973333705, 137.76170327698, 149.726455169346, 126.156972417308, 135.335474251957, 102.073425897665, 118.019715364417, 139.610004936173, 126.311420308949, 128.967304555688, 115.862343694489, 141.609559365575, 115.93995215017, 114.322825269004, 151.97222449157, 124.644967080657, 96.3047871928768, 128.604155638313, 120.533380342271, 158.534259860392, 121.49027481657, 125.098843193659, 151.290301464466, 99.7714439988932, 127.901762442472, 158.601347641023, 118.207299712106, 155.799673044201, 132.444385613226, 142.486701160829, 149.21313710617, 127.235364959218, 156.497176882563, 143.585255932096, 130.382004158351, 132.355364853641, 137.167744564338, 127.489616268669, 164.780817752237, 136.916925188578, 111.052881724346, 140.437712864455, 115.479517514871, 152.863139752583, 135.542548808206, 116.678819490306, 97.0502875080459, 143.022431342041, 138.398516657377, 139.012569051849, 98.0487500559133, 123.988952067688, 93.052782601159, 143.129246016187, 125.314720280359, 134.656361048203, 136.491831093797, 131.246862731438, 132.739094038188, 139.916988818824, 137.60570035257, 113.108991293787, 138.566505922272, 135.523372238153, 138.709658622536, 127.432152635437, 94.0023543548308, 125.897140962562, 136.451558020577, 154.232338546671, 111.038574708391, 141.275918260625, 129.736796767369, 129.888554157349, 123.836419990534, 117.402744250199, 125.638706965713, 130.94757595102, 123.824662743652, 110.264076405841, 99.8407821788375, 130.672564826958, 121.455778242601, 137.892928581244, 116.391245811624, 155.305392858004, 139.40290886471, 108.812764295257, 131.201448945519, 116.443994051593, 120.092124155663, 134.555409883128, 139.535062217944, 123.130516834019, 118.192790767463, 130.86124662284, 135.74268271061, 115.679277126818, 171.502201326992, 138.32843492289, 110.662036635858, 124.399256603934, 152.827728357868, 157.871345631024, 130.826124035798, 155.921513671163, 121.742848304276, 109.409249000154, 145.351501976706, 118.612059076264, 117.129763987649, 140.01332340186, 133.802646648998, 111.370435859073, 141.536815211426, 111.62368911301, 138.400047995584, 114.551606772602, 129.816877402608, 125.722485024881, 133.735009350764, 147.777611567832, 98.1569547211332, 126.333751308512, 118.735939625128, 132.574143696971, 134.870474050295, 125.705797835681, 122.055034490389, 120.047479702148, 129.812403821505, 146.839247243136, 128.632547818769, 125.766862655364, 143.25969639861, 122.782008666053, 123.121575809807, 126.646501493666, 101.925673910113, 126.536770825005, 131.312183152506, 119.621700404062, 141.781427910228, 140.074972027959, 99.4092412009098, 115.216162481149, 156.549290797004, 141.467781455261, 139.749959413166, 135.787723051898, 139.160612751818, 121.869626056813, 134.672451511299, 146.138383079032, 138.997076345839, 88.432010610236, 128.310977070995, 132.227780329221, 101.179391575451, 147.727193013965, 131.440834062445, 128.2352188935, 120.130732851058, 138.356874239789, 106.433687020726, 164.789205951602, 131.347026328689, 133.917807513146, 118.873498756729, 143.474159913541, 167.453461345726, 135.416365085213, 160.076415599857, 108.915905886087, 126.511269910571, 148.755383122331, 153.946885211575, 146.104878840525, 110.585992286755, 158.292788762516, 144.402196051005, 126.692512138236, 160.081712045529, 138.919831163975, 149.764512873059, 116.819518788382, 117.053541807998, 139.331186989202, 102.148532174512, 136.414172064877, 145.016127011529, 165.266580800537, 157.580322080713, 153.983991131309, 114.993892003608, 136.701486363374, 111.125520158545, 121.669170002054, 110.922365394271, 112.639014759669, 124.84539119238, 114.758079522033, 151.485639762969, 151.681443755643, 168.118559535859, 121.502356121243, 120.11604870726, 146.283310028247, 132.479716967452, 112.222593657129, 105.250897400601, 110.707349556877, 116.991226467827, 117.408435028701, 154.138202166349, 140.296219762937, 117.014361552772, 149.953455948752, 140.539047009118, 155.692396528037, 143.045186388788, 148.590559472517, 127.573079878576, 105.022478790327, 172.594246287183, 167.013221779883, 158.886802046019, 125.294499033852, 109.636400241879, 129.187312021052, 120.6439833933, 119.7068429252, 119.5265471282, 129.194737331561, 119.042812893171, 112.657146232082, 120.369151958178, 159.691751029963, 153.941181326806, 140.794119118954, 108.727665108331, 118.409971662061, 125.340837153625, 135.722737278317, 121.384000099576, 126.123576155325, 122.236230615761, 145.517209874796, 131.440417514317, 127.384690041168, 136.376833258938, 144.807170351204, 98.2250711198171, 118.45893546175, 156.883848906604, 114.746655084533, 150.48805287368, 98.3923576382578, 147.091567857472, 116.008994460278, 136.145698804575, 120.526121606043, 128.620653120319, 119.926450699773, 109.737722117374, 150.027023846891, 110.066506715131, 146.260713142926, 160.588063210037, 129.578286073583, 136.015343007083, 126.115345008558, 121.869313744607, 139.287571822751, 146.66338450784, 133.9572253016, 137.00488661726, 142.671403260531, 163.402994678014, 106.730497747109, 147.63516849608, 123.911166473971, 141.146083485564, 134.017212672615, 95.8560389402255, 150.58162524441, 133.933391892659, 138.906490986621, 168.35663083407, 130.05795969844, 153.190127166484, 129.223092394067, 138.068687026928, 122.797998005433, 123.393408127858, 126.678043516312, 136.719995864146, 145.626187794732, 115.326476337736, 169.719979421838, 122.332855138435, 116.985109315125, 139.368404280541, 116.982888658939, 128.599053669166, 92.8443404043764, 108.459616903653, 122.361794665424, 133.965212917947, 137.502700805473, 146.278257712926, 112.565585962023, 106.780102119133, 140.101078359165, 134.623358184811, 136.802451781074, 130.010069584784, 149.465419244627, 98.0204740909698, 134.039747698147, 123.037070337703, 141.015658297927, 154.503939049711, 163.961096870191, 108.757833499028, 134.130715350933, 125.040225628058, 117.976443403768, 139.663753460949, 129.174793084803, 110.05845295773, 121.454553119755, 126.810125918815, 133.51823278774, 96.9874160087937, 122.775904096519, 149.000967842598, 134.414340902731, 187.246952375934, 136.618021441139, 113.057731541764, 135.114365090125, 147.228668203328, 156.102829317016, 118.57754440862, 136.809319260912, 106.972693812325, 112.029878967531, 156.078283619497, 141.287896860858, 120.90026082409, 124.257363093327, 148.675110523664, 171.603830768546, 107.957578954337, 130.396385380141, 131.640527913418, 129.182323708917, 123.942721239932, 150.824885914488, 117.624335365102, 123.956339578314, 143.91463617181, 138.09415683995, 140.186976878, 150.056275745606, 133.454307351731, 139.263727985761, 129.826647359378, 132.272188359579, 162.503615999419, 127.195276467774, 134.114156788112, 108.467101236018, 126.175093681415, 126.330627901266, 135.027697645456, 126.955922082199, 134.60341195907, 131.003842786528, 144.396618855773, 112.146459652955, 128.321590342804, 122.821063055859, 129.345320364592, 172.721727462469, 132.459107049236, 144.591301702623, 143.245228771358, 132.995860116431, 135.755975139824, 148.229190172038, 145.426280551359, 140.606636822162, 112.472199389441, 115.914539156358, 121.730223520985, 126.487780181997, 154.356824477701, 135.6884758899, 106.114123528874, 126.032848688751, 145.101997692416, 97.9268135709836, 116.563224722313, 106.300102427792, 112.997895393926, 113.058284458975, 148.556627401285, 140.53987414319, 124.761524792542, 140.060370681841, 134.170395596261, 136.492810193145, 107.524497943912, 131.159686592045, 123.033076723546, 147.997461963964, 125.99614792872, 130.164120442706, 143.522512871942, 130.859066800602, 119.742219753631, 162.286343313506, 132.43315524386, 113.233137045974, 137.778476268036, 124.067068011587, 157.035317462373, 127.511213925412, 143.00208873067, 134.438213510988, 95.1123369547242, 99.7340742103052, 108.023188737166, 135.333803904532, 137.305985274825, 138.966471598239, 123.459038005335, 132.138791443481, 124.504768153068, 118.407686211396, 126.364693878818, 116.124307227948, 126.048295941414, 130.045411646547, 117.860450912915, 99.8379523770169, 126.160264498774, 133.730211063514, 140.718050544859, 129.278932638392, 142.761348383088, 149.635576975533, 118.268257977426, 137.224152940962, 127.962110389978, 157.752684881654, 136.365941484883, 129.106705905923, 150.921926567027, 127.795318855612, 136.224001263078, 116.323565854399, 149.660742591012, 114.700278847244, 128.344027115081, 122.706478151159, 137.21806251058, 124.867454582077, 140.390958788164, 108.952010783879, 125.492585686499, 141.884774071557, 131.524728474906, 114.161588803576, 138.190989838866, 147.404415663832, 139.370682097366, 157.523283591414, 121.564310814108, 130.286526994491, 140.899276282909, 126.384479274681, 124.412097467461, 106.158454887824, 111.167211253778, 136.857988573157, 130.088815628588, 149.029949706122, 108.878981651791, 134.508811902569, 130.218012054737, 130.168621225048, 117.520998436682, 123.966046597761, 135.008604402449, 146.525458027901, 166.478895232714, 140.233650153293, 107.834043375389, 128.39693583394, 115.028424255658, 126.650277216013, 152.725352880749, 113.885109496497, 159.721307761036, 156.412487076388, 131.372754950586, 107.549530360928, 143.741320253205, 159.201848614825, 156.014321121332, 111.50879461701, 118.854122362392, 148.015388251146, 137.15261143043, 126.465947793777, 150.217445125451, 155.9708216215, 128.909218005386, 115.070764710179, 121.595538784821, 104.514818599403, 127.338952545667, 111.269740384973, 140.087207239867, 146.162825842822, 122.442650602788, 155.446458200709, 130.566855101208, 134.448251862643, 150.809034922998, 128.251484538547, 146.896135005802, 138.363021087846, 142.56081088437, 120.123700780134, 136.138668580758, 106.407925933537, 96.5092446167394, 121.473140725045, 144.721041131482, 98.1049080117494, 114.734362158186, 125.592103243851, 141.013620062892, 138.190189107377, 113.049402226219, 109.452811321166, 167.557143459386, 133.621653970043, 118.746452985393, 116.879761334669, 126.698375184061, 116.448418605242, 123.93188823409, 140.190185117831, 121.054907188716, 174.49820555861, 126.682998590109, 108.6479618175, 126.330135211729, 148.960324179158, 115.444897210676, 123.697217367361, 111.001957435655, 96.2606319522725, 124.65457832457, 123.437460040263, 110.281698521776, 122.060190736801, 111.526492509133, 152.64348505776, 149.138536279824, 161.683851584994, 120.037496634505, 137.1739463975, 142.773080690343, 128.143208978997, 164.851148300258, 149.796902234741, 117.25819795985, 121.500559016435, 130.979944793385, 125.237836782109, 108.190228715354, 101.764938448769, 126.9809519526, 101.593070778013, 102.571904885016, 140.665398778796, 164.980234642793, 103.137430812345, 160.79886764524, 127.947129756396, 89.3124410359467, 129.43255292976, 107.028639105659, 121.640778035858, 147.639571956175, 107.183134520287, 115.260252347827, 167.664768436885, 125.853091086582, 135.110339132362, 125.262034234685, 133.049690126691, 146.112883713409, 130.179853866293, 124.313556230927, 135.631487481001, 124.388042488792, 136.823401589867, 152.071827711889, 122.962697842819, 156.46099368702, 173.234694838777, 112.927873349694, 141.438554580697, 142.360401275209, 130.26929918131, 128.944589745827, 150.122610951818, 153.59624305322, 149.357082809347, 132.117358209629, 102.082408785738, 116.814036455259, 165.727271524894, 128.918411071196, 111.522737858382, 126.397322891598, 144.270160290587, 121.029107048817, 149.879507349999, 134.33008584763, 136.560958218165, 122.797419606371, 143.167645726752, 152.895857956768, 144.755435125579, 115.597703000935, 152.021214590212, 118.209476800943, 126.497182378036, 114.195769913355, 139.403192499862, 129.252137228959, 152.898235202394, 108.212062599145, 127.76678968914, 155.680197385274, 100.095114033837, 126.221633764969, 123.624079348313, 125.304923623718, 140.519028320022, 122.354199066259, 132.491081070672, 126.26566054772, 131.260054571616, 156.487822573362, 130.639803537315, 125.627580060326, 114.712024216792, 119.190687756249, 133.819464504303, 152.168620319145, 89.7372819229759, 136.100163402963, 141.978578963621, 136.534021187094, 132.882663252972, 131.385200923239, 124.753200939708, 128.610293720501, 141.807606929686, 105.016590162359, 125.97525870458, 136.475855541845, 139.278031536368, 145.285331655531, 126.058820965114, 126.734932184875, 101.289864656081, 114.05886042083, 127.473461017998, 110.09324877106, 133.555934888499, 137.58649500457, 108.103210471257, 119.611566164432, 140.326569581838, 99.9010214384326, 162.42042321468, 131.373333960694, 124.105214981725, 138.959155976376, 137.340009453881, 140.464679930818, 129.293562492871, 147.227208630633, 127.369974596906, 137.937431480834, 155.944581679101, 146.858757935644, 153.152688211709, 131.851317636301, 137.798996741948, 138.05059906656, 119.175717188021, 137.587596054767, 129.282105024728, 166.072139106634, 130.26828727617, 112.817450349495, 105.925982739701, 148.061236933563, 133.599904009925, 133.679096660923, 125.943320569633, 139.462664547778, 149.740539991217, 138.305981553784, 109.861944256235, 128.898515579969, 137.625056858032, 121.181030088765, 142.54933585315, 168.972003491395, 136.286892700159, 107.388151401506, 131.151339050102, 109.824511980584, 133.053361205834, 94.705664402809, 119.133867883781, 130.456792712245, 120.464283906006, 152.462580921906, 132.34590763583, 151.953106741982, 130.622946374825, 113.35713032329, 155.924323477801, 140.622649061023, 145.74271689016, 141.450983700839, 132.65533991473, 127.021081858736, 120.498889239507, 113.483978650895, 135.970784091479, 117.653023501831, 144.709268571382, 127.340283903556, 119.090354444139, 136.566295799054, 163.385674528447, 144.640694636173, 110.799157251502, 130.955244389913, 110.754070155342, 151.039947204267, 166.987808443783, 124.47529108946, 130.600787942165, 126.258781963328, 157.713640387969, 135.000356614018, 139.627730309363, 170.613885742224, 130.107378779216, 105.19395907302, 99.6938812829475, 136.105988071809, 110.579519581561, 114.473986929078, 127.414743706911, 129.668587775057, 154.594331415369, 167.54174379569, 117.108403611977, 127.203070717121, 158.671124935889, 139.673042501053, 146.380207675443, 84.1609761116507, 135.26321907823, 90.1192767910817, 109.506010446424, 121.893024662789, 117.90620836656, 123.453896844599, 148.495770256443, 115.150583561909, 153.89674736359, 149.110543932272, 140.181796957288, 118.757424042017, 155.938588766391, 136.224247284535, 120.317269346489, 123.563823790012, 123.578068789557, 153.079539219768, 123.843605889719, 145.246131033289, 162.573438276256, 123.672938594378, 130.335064415457, 123.082192396524, 127.488307914158, 138.299376805749, 144.724124089426, 169.881647288552, 126.613651001014, 160.662710167074, 126.184169787593, 171.201959745317, 111.776528035639, 164.594779770655, 119.123776863672, 114.190400624779, 107.716751870292, 135.106025724819, 155.999312283226, 120.844449525966, 124.233817768726, 118.586191830992, 110.265394181599, 161.868705865291, 109.511427957081, 118.142064987973, 144.607084271144, 140.232935727819, 115.641993496811, 121.354878354396, 137.034320103376, 111.186381697974, 136.881813516214, 128.687789294194, 157.053907925964, 119.444999494345, 116.624079842073, 129.165734365261, 146.326510344503, 110.246388714733, 149.857771030489, 128.242222447735, 144.611461765579, 130.990383122688, 148.957467549911, 117.364204146068, 122.335803354018, 143.12638652738, 116.495317707189, 128.628681419461, 117.269671595497, 103.424930187076, 107.635241191053, 128.345605586106, 110.561557540839, 171.288084284223, 143.824978424467, 120.264461253139, 142.828079524289, 99.9418042633212, 133.441099437135, 137.656246312018, 133.843326659687, 109.246039933079, 117.607721336462, 171.623532675869, 122.404563674764, 118.373322340132, 115.901943986475, 123.570266984538, 161.593253337459, 116.619082376991, 118.154903548798, 113.044679808284, 144.89290499396, 125.241553699063, 161.450266129156, 135.694529707099, 109.852913776307, 131.922986038615, 107.1397655526, 130.746418704099, 127.721946511132, 137.920904397198, 133.243719472025, 139.098328650753, 142.887119382749, 67.6208264684787, 108.936618119168, 133.10969358016, 135.077203462288, 130.815450979556, 121.920305912836, 124.156854489486, 91.5264256240125, 115.620140527459, 156.902181292164, 114.625252653872, 150.909395078294, 128.849256393768, 126.932196603431, 131.735340931097, 123.770219585765, 115.098979500293, 144.287998306012, 132.630443574134, 143.757122675275, 133.533537696251, 135.656111272934, 125.040922389402, 105.523876080274, 131.989685922662, 139.80029488994, 120.158485988934, 102.783837081352, 103.506440232642, 137.449520082222, 178.724052815159, 77.4248020747433, 144.502210270234, 103.676990670772, 168.636327525338, 126.053246644249, 155.961785600054, 148.162030184904, 136.175517853768, 109.458185534147, 120.425632842092, 126.938429087846, 141.639939868397, 148.33323578013, 112.851454498428, 119.241091704971, 142.144239701377, 139.582539753353, 117.754249618811, 132.917049413323, 135.20300772731, 145.549319036732, 131.636900768335, 145.726369696319, 151.524493568668, 108.806711046671, 155.992255217278, 138.040662274898, 129.323799896589, 100.832360853941, 128.999087296905, 139.363384886072, 130.963908845885, 164.363158302947, 95.7566098979679, 152.89499435044, 108.209524489858, 110.251607952631, 116.086085201887, 136.509764278496, 131.115591174305, 138.526371398748, 122.55874987551, 152.462779602321, 143.205700275118, 101.581086719669, 126.465877266277, 139.033663212629, 151.434809557118, 149.178521569478, 115.246583207952, 120.641367308067, 156.46433883348, 139.336201354922, 99.3101635021706, 106.477970971045, 103.814382854834, 148.475897836733, 152.571838502618, 136.100176534787, 143.42371114857, 115.338571686968, 144.685932699304, 117.584678156883, 122.407420040022, 149.655295074537, 123.41406590531, 139.658011394416, 125.388875878508, 124.676212075986, 127.384637679723, 119.926021164921, 151.832921832706, 134.635491156707, 145.730164233766, 163.024609165332, 123.497792794227, 104.137961211581, 140.773436625314, 140.210310515719, 137.882600957847, 137.14493607449, 132.161275600332, 115.050989129286, 125.192008357362, 152.540907300234, 102.251607371905, 114.030450102079, 121.721898528803, 163.367100029361, 113.817665604125, 116.538327602477, 150.032572952683, 135.904600289922, 128.10257034851, 122.90121326857, 93.4357584678618, 157.000863008744, 138.774012323325, 120.475797526444, 121.691437750342, 153.511598012084, 135.403741650287, 131.005011086685, 143.616147512373, 125.545735174524, 149.408065744514, 155.675509484538, 126.761136058358, 138.226282038943, 144.801109647839, 111.731331732567, 160.0957567635, 110.57861393144, 129.033429256275, 145.891603282313, 119.320774383836, 132.270166429776, 146.976955649556, 157.176176644517, 128.647728134156, 87.1661216013715, 152.865340310706, 123.95739021691, 131.241696165169, 152.123840416428, 149.050725358753, 131.117191348762, 100.24434208888, 113.967714864908, 161.120929609728, 151.210386636653, 141.155595986487, 151.132194189488, 160.032419843907, 144.695838161283, 148.879217946844, 149.077324960535, 145.522164215388, 163.350974738818, 126.103572047738, 115.518847361451, 129.368981993539, 127.054201254588, 133.496315440978, 123.401226381727, 128.538101804194, 131.102802335928, 128.980563309585, 122.035696823143, 99.3705238209214, 129.003560982519, 158.584348651846, 140.181352124982, 123.160221768525, 133.711237235871, 120.048869445569, 115.435250643904, 128.279413919094, 122.431291587587, 123.040381856775, 119.203550049344, 137.27162692087, 124.666815995502, 136.057286575185, 138.752807470919, 120.949009337806, 172.974206422289, 119.713303606553, 134.4067844277, 115.673382242954, 111.749688689686, 108.71554512788, 120.444384966869, 116.529289586284, 139.487654079291, 147.061684688054, 120.356541487184, 104.348805430964, 171.715678336565, 102.361538906634, 140.536464948971, 133.649499960438, 111.293488290517, 122.932902695091, 111.318152283912, 116.520013360323, 143.89768592462, 118.350186608903, 124.166332132324, 119.518970578202, 129.664662575409, 154.121168370132, 158.77459431831, 132.475549389977, 97.1568398906501, 156.291096542286, 143.222177685363, 122.666375509116, 113.232228918769, 102.754931510034, 115.789544940795, 128.912857702953, 154.575119458772, 141.40945197042, 114.645046582333, 126.613925569457, 109.183020195866, 139.906407131948, 120.314856173683, 114.783661665923, 130.547437668562, 164.85701869684, 134.832067357148, 148.297712421172, 119.658274075627, 131.989288475249, 113.137524813436, 105.134141392486, 137.916660721297, 134.424044436571, 141.664506283091, 117.130649893028, 135.854093109462, 124.432617969623, 110.794416101755, 145.021781605471, 112.290254897741, 155.867183324222, 114.006317983336, 114.073189300473, 118.317557376011, 161.296805132828, 149.692544335397, 143.170352679352, 137.237135196422, 125.257572809872, 111.128275198226, 140.330349774408, 140.193307265527, 132.492813353267, 118.811988111603, 126.35874953937, 124.48088561839, 138.009988072402, 124.973773840766, 166.204791288714, 121.703173313954, 148.203699487476, 109.07232734488, 135.782449338262, 133.383425804512, 125.740492886561, 156.113691812368, 156.200670711249, 167.662105092837, 116.273956618609, 126.914458628296, 150.460777662489, 144.070367101153, 106.54614330213, 151.767673872039, 182.965436462578, 126.783408776314, 126.496435293825, 163.781275818105, 154.381027502093, 136.070393127804, 119.151898724479, 138.977268309492, 142.770284733329, 129.143522120676, 89.8224278428631, 141.35188125191, 118.752037708798, 142.555898080235, 112.011845299108, 120.406216077467, 122.238821246711, 147.023633994101, 114.493481131199, 142.178400463697, 147.05764132832, 147.722548245622, 103.687951684521, 108.409854689645, 149.319154919405, 128.505721557781, 117.604636344997, 133.674933381323, 137.530217174193, 150.048176043069, 139.825820828598, 126.656348987804, 144.124631315007, 156.896834334513, 140.144452856691, 139.978115733911, 155.910216531744, 152.113466013646, 115.326506950724, 139.395738847008, 129.292405086933, 146.166866000818, 122.717942967794, 116.916851574092, 120.590142396675, 117.089621076392, 147.795757317619, 151.208079400917, 132.96238585806, 114.122205044492, 98.8211843620127, 94.8030110651524, 135.48570433384, 156.360688185241, 143.096959473139, 112.805277047126, 134.77446081527, 126.336220891781, 153.870854872275, 131.985752156327, 89.5564257616407, 137.099538074677, 108.884209318807, 131.384600975132, 123.714069410451, 136.704154194278, 127.665673147277, 120.483701821374, 141.491498168158, 124.796469081266, 86.3330102455665, 153.466922640936, 142.183780663121, 144.555705644753, 90.2482520240577, 124.292845422289, 113.48317018811, 109.952729264412, 123.121217761881, 164.467597709533, 129.391462233571, 150.587129446421, 138.259258282499, 118.548553929456, 135.383272236587, 111.056695753886, 153.349867525984, 121.490797439795, 123.993150350628, 125.447101861412, 119.517622888938, 124.116831301854, 113.446918645073, 83.0057486369512, 100.315922976439, 134.333146605668, 134.007305445447, 115.26942411106, 138.478204585, 155.98809559693, 116.352065031496, 124.475440600297, 138.303160502732, 131.101144609922, 132.128798609664, 166.830414336667, 145.673046301699, 162.869866633821, 134.724801918073, 127.171145780683, 145.185644517717, 138.476785417298, 126.712354363115, 143.62070698174, 126.646168573826, 162.228031687227, 110.831445967041, 158.10618942813, 113.985421055724, 135.872914877557, 136.877292010625, 136.664437918425, 151.126773867117, 152.598587029109, 124.144743239028, 126.346480430588, 141.694982252212, 140.615563538527, 149.902875426157, 133.142082214401, 124.340530243194, 126.919454493667, 168.389427355353, 114.393239923442, 128.767690647754, 144.991102417364, 135.154992027992, 118.791352776385, 94.1377758568049, 125.77768327497, 127.818029247943, 133.596064236644, 120.394570896196, 117.238227871535, 150.372118249297, 129.995140955121, 118.657693614678, 128.074694169186, 135.075011590656, 176.374136632149, 157.673578983253, 126.113181996476, 145.443119151787, 131.403001686256, 133.386148330413, 110.925517695343, 124.718993931365, 134.715681582348, 127.62782061568, 148.735225698418, 140.516331482673, 123.341221395472, 135.966781647646, 136.040942208255, 123.161530664494, 123.974129243824, 165.718891004718, 144.804284392345, 148.87627855715, 123.302264282571, 99.7304165074873, 113.479436944418, 142.249193044684, 164.658847471765, 136.592720754985, 102.162316330789, 139.447042600667, 158.142779768893, 98.8823845963851, 149.815499248283, 128.538244703517, 109.671788673691, 140.291160926848, 123.721889508953, 143.96376570183, 135.857308318643, 134.914795551735, 123.000220854975, 129.540375762321, 136.448533049911, 135.036546451001, 107.963443607732, 110.167584851567, 135.654229184103, 128.812960115386, 123.561678502042, 141.360130256875, 135.025525856714, 138.264652975857, 122.7402882635, 124.187697750848, 105.298427538748, 108.398273101585, 109.954971264057, 93.3852129761886, 117.786173144971, 117.89585843386, 121.872109875623, 133.03698585213, 140.61084296166, 118.199792787127, 116.406337700603, 127.142394884233, 132.673450941333, 129.552575191897, 166.462506301773, 118.022413705203, 138.713797888823, 102.840648253081, 138.26716868865, 140.098728367219, 131.064363391124, 140.302923589695, 123.686740271307, 123.438823076805, 119.178052405786, 146.003353202019, 123.626091555256, 125.975212713166, 125.092074100305, 101.858811625992, 111.86940194231, 117.268465402543, 123.977519761035, 168.150350936601, 132.089319606262, 109.398553705432, 125.086196989698, 116.547119158695, 136.840842197431, 103.046801926503, 114.841626462094, 146.799236907151, 109.626320296284, 116.109093726912, 115.667534321634, 150.585575074738, 140.719699912722, 133.781258047404, 112.598830697499, 124.011290234586, 148.723150113988, 129.874885372048, 123.330481875334, 110.703947980202, 106.530533228926, 125.44499735886, 141.458621560255, 147.517590426539, 125.815894045845, 120.850871855365, 151.048996737957, 137.520710800185, 116.977761465873, 110.453881234288, 133.696680321836, 118.524982130336, 141.422886283324, 133.611740079216, 135.657022489548, 130.036043813952, 149.076399338478, 140.113856312518, 157.778685291112, 146.870349519248, 136.270225231614, 142.671912582701, 107.478615015253, 90.5220885771972, 134.905442069169, 129.755786430471, 147.573492914163, 151.138874742874, 87.9556818355832, 116.17975506615, 115.567930868526, 141.130271944313, 119.282979491004, 164.961625497905, 135.207722948674, 109.344422217326, 116.142286995073, 127.997117570289, 115.133139277561, 144.972891500272, 131.921763495139, 122.028580617461, 136.410255984952, 135.00340892204, 151.748296690483, 93.2518289638285, 105.925963243187, 134.913820050317, 136.617256264087, 150.421196528634, 149.172527227019, 125.919170445243, 135.357095190326, 115.701206516035, 139.355181968871, 157.848260708261, 130.409554183889, 120.303593232248, 127.378483490986, 131.972874443442, 139.530970520892, 130.321259097234, 122.306136135528, 137.34934399421, 129.089059511173, 133.930115652906, 85.8427360947967, 126.221501636891, 166.900075774788, 126.995847191667, 132.56252924832, 128.240159117419, 136.429419962409, 128.276970349488, 140.661009620304, 131.69763554594, 150.808873599423, 110.970009354556, 117.965488391927, 116.775327761544, 121.566840417783, 136.768793614936, 144.579559192177, 131.118164781645, 95.8471049705199, 125.646168681188, 130.320959992315, 102.008228903774, 140.935185970295, 130.057353733973, 143.222084635471, 117.922928863263, 142.272352023806, 125.331327358585, 121.966706548316, 144.501389486963, 117.260572892154, 128.028302005974, 119.012836097021, 157.145522307679, 126.659359138537, 130.818928191666, 168.191116565733, 120.096808068839, 132.426019299097, 136.313747853204, 140.419275797688, 150.028925318787, 111.566268857188, 146.92284155625, 126.454133752799, 99.2166774068705, 136.653748659012, 150.132341217631, 126.430216426573, 147.371125312692, 153.29870785623, 118.587064710498, 98.073855782861, 120.42306544409, 125.013995408728, 129.441728245033, 152.333668641694, 126.659197789397, 143.858643131199, 106.917141135717, 138.338276043709, 97.3562251681777, 161.158898751915, 147.533330585228, 150.58058811714, 143.577844677473, 133.889847757769, 138.379997964255, 123.641652040785, 117.00027697559, 137.454325606351, 139.504757845947, 142.777161492724, 112.360896337084, 131.209508606474, 122.576861615492, 148.256210785603, 142.751355405802, 132.590590565869, 137.44223015451, 136.578421877651, 114.974492028479, 97.3044265207417, 167.649128768461, 130.268181129598, 152.171525841372, 133.364790380772, 177.882914175665, 111.243198441179, 140.548566374956, 114.833952676973, 131.517240121082, 120.145610922831, 136.265043341957, 155.067890872886, 120.16249475397, 159.318663116273, 162.695496822324, 117.368437340956, 123.161807837554, 140.408272541174, 105.606113158108, 139.069190586038, 128.728786173687, 132.19679162104, 127.854959458245, 109.047725361622, 134.992065396827, 143.079206219956, 106.321697992282, 140.8654705581, 166.977281459121, 146.186379458597, 132.369032145262, 138.492598737335, 112.099025295597, 144.26565254681, 144.910171597802, 151.615123214426, 127.07378468955, 159.36109403981, 147.707544784128, 143.461126056887, 125.91113729252, 146.340538916544, 157.13515406236, 130.76310699048, 137.983687809644, 117.475936775117, 125.907206290753, 120.125836766344, 120.933285459427, 141.372023787281, 115.952507592875, 102.726272824911, 140.144269415954, 97.1301857787049, 160.034457289049, 131.328556912934, 122.602825161434, 129.476654809579, 116.363087214673, 131.757469159399, 143.582293038727, 152.215313730585, 134.462316973265, 132.908924894713, 121.977426265661, 115.160542001459, 142.908302823982, 126.823926758761, 153.831833524702, 131.735665633814, 137.61095495305, 138.660730780752, 148.220976468891, 138.162112267157, 111.199492012664, 119.293531069931, 108.73325997774, 123.921097812167, 134.431029512463, 118.172506169462, 116.38762605183, 124.063551238039, 105.216555387597, 119.895997441682, 114.640312048243, 129.053533820883, 116.217514684182, 134.650530452212, 149.901019111757, 126.222091995937, 137.85956433859, 139.546467623061, 101.150032031416, 113.270554150734, 146.510585279109, 155.86869437429, 132.717760247097, 160.274767326736, 105.258793323321, 128.649287126511, 138.729768989518, 140.972672645483, 112.436341529948, 132.352550300716, 130.435456945835, 117.53430726927, 121.127594804741, 109.962592391495, 136.070314740205, 132.570777187573, 146.500382756816, 132.635313182313, 138.161602535413, 161.58220329893, 115.143300141953, 131.729920453426, 127.422792632147, 138.279689406899, 121.279273151069, 132.172533740186, 120.410681391653, 156.965461971349, 143.885349853242, 135.515743671217, 119.567867698437, 139.789039347713, 150.696753776875, 128.314190166838, 132.174393837684, 139.978443596756, 131.78165089569, 145.963088688099, 130.990526266949, 123.722380612251, 123.575258547115, 142.369634038085, 133.419511555408, 158.213159344499, 135.640668482837, 137.745191243335, 137.100762658434, 136.420748919215, 139.00032556869, 141.829428821041, 156.422878853132, 136.715988889841, 163.544347247559, 137.971929034586, 150.877934720468, 135.024477817751, 113.093447098694, 127.670006681602, 137.895752976712, 147.729025465432, 144.824011487298, 115.831759879668, 137.319334624068, 93.0394686814623, 133.527738862187, 132.266924656574, 121.216842188753, 145.411668732476, 140.053270150536, 129.486795821405, 147.991765479559, 119.047714660631, 140.488460686848, 141.052218120914, 153.663330650804, 67.9701609375107, 136.53056423866, 103.831891416434, 114.382310708309, 132.216176469612, 120.371570804829, 143.508180638834, 105.53209022107, 116.732953271191, 154.001546949716, 146.049403949345, 136.365101824504, 147.691180236104, 128.011140972815, 109.51186662065, 117.785325273709, 112.519021282087, 147.58439376868, 134.183509703914, 103.185491819043, 161.715756571122, 154.029115419342, 138.61717737978, 120.817886758729, 139.389027838545, 123.446787370238, 148.477736884054, 108.227121759006, 132.094043650041, 158.926409427325, 116.482356264342, 112.810014692537, 112.734886665317, 148.596568996422, 126.506908463744, 107.389024776602, 144.259758822508, 129.646349667155, 144.612287784815, 121.330964545123, 123.71469622147, 132.332642310879, 117.112593515104, 102.44083186371, 114.972940371464, 161.573105192689, 109.221368130235, 138.639024719043, 82.0275012816509, 101.442895640022, 126.025103853153, 110.516999563122, 155.43813601441, 152.226747765022, 121.457802377018, 129.892076455657, 148.365788440015, 107.304607353132, 152.172079670972, 104.581400334406, 111.641657663289, 127.85085734745, 123.84575874141, 120.431359433865, 140.682070670539, 127.264898782758, 141.077880168625, 125.344133406476, 156.922004105525, 159.112542874128, 139.765861487668, 105.741349733168, 126.618142034869, 101.821860120059, 140.240848540356, 147.452721242242, 148.165329280223, 105.53499302016, 140.182177407301, 150.509536943851, 129.200838595909, 127.156009043929, 130.142271458238, 114.444788312397, 146.421167840546, 134.687612881869, 113.006716319966, 149.031504457182, 140.35106165154, 152.029176697032, 112.980417380424, 145.007258777322, 100.301920757162, 118.794853528467, 148.068232085997, 115.548763134908, 124.849654564674, 131.157197288842, 82.2058359349236, 115.742611362368, 142.883570269469, 131.505665441789, 112.067470682505, 131.926279620668, 127.719927255298, 136.242010234237, 117.46729646746, 127.75460216224, 159.30912476779, 134.445249951743, 100.745459511952, 115.114302471817, 135.087700969065, 92.4030225135969, 145.536035547446, 129.293813737134, 141.45893256823, 131.169429004954, 110.299600199012, 165.28349966496, 127.601966602898, 131.010717366455, 119.360571188337, 136.945567834394, 104.861920759585, 146.423892753593, 116.235740332331, 136.486469369463, 93.6681993674187, 150.390949233434, 136.411787023392, 141.641861603602, 106.873036800696, 123.814814409578, 123.67216642531, 124.742045066533, 135.015435213688, 138.60018075201, 111.35771899704, 137.836917152957, 152.855727767263, 129.30928895372, 122.175963229504, 158.657768364702, 141.030196823959, 120.442924294283, 124.414669870663, 103.496852729109, 119.045184761819, 137.893905641543, 157.660741648227, 146.11704499913, 129.458602035357, 123.886756274223, 126.815964080022, 127.218160363775, 119.178926144093, 162.399272280767, 152.681811447435, 146.34340674592, 122.561740176136, 136.264740598195, 113.356736649798, 131.388486000016, 110.085136303804, 92.5532938342214, 140.400779966108, 138.602279231967, 157.764669485334, 134.409453990102, 124.226724653223, 137.231283888082, 126.453499876859, 142.913333995862, 159.634527648563, 117.989887571928, 136.926184436462, 100.6944246466, 147.634714650992, 156.701132916722, 143.970878344604, 161.046059459315, 143.18104598573, 162.647909598322, 136.137501967242, 116.371952675006, 152.978043511535, 118.875930825295, 140.428511162187, 126.626063800519, 131.520078921169, 126.360849468626, 151.531039452021, 121.971303135839, 137.617323622384, 126.52268012265, 124.77840696492, 147.564095093796, 125.42661480602, 138.594473222959, 106.476709657446, 133.019882623148, 88.2607163132072, 120.877226563906, 117.595575026791, 129.421663950023, 118.656625398084, 128.716895792397, 144.658705813009, 150.694387041227, 148.915231292148, 151.567560342465, 126.799194228535, 130.609851025158, 133.422534282496, 110.683595794299, 131.024693705143, 128.314494334661, 125.577142962202, 140.457170888265, 147.867926707292, 156.891578884673, 117.038285195414, 138.141930464101, 109.005970296066, 132.19950742802, 114.902214519252, 168.619262569071, 99.7516864716022, 161.283173615552, 134.249562080986, 135.580639531096, 139.691141605065, 129.028273448645, 118.26217466976, 115.588523255479, 116.972461280575, 92.8690701451508, 136.287036408248, 130.407904669847, 124.366789373157, 138.072158617692, 156.588415560909, 135.549345692271, 143.702557940377, 156.279982361538, 174.26393700602, 123.263976272273, 126.019559642308, 152.634651562953, 129.256008119447, 108.348954797004, 103.739521400501, 133.434063767182, 111.138145510969, 154.707607447042, 133.321977183886, 122.270562891186, 150.3393494743, 136.026785518591, 120.544708294104, 122.353643980207, 141.637695818573, 172.97155639578, 116.778883670392, 135.915869404311, 126.608759825007, 119.017282753339, 135.118377604049, 147.104332958251, 135.611618805728, 118.962555788417, 160.264248325733, 98.1165434332278, 115.829326964321, 140.880548813342, 108.646253086869, 131.17070685378, 135.769572320318, 168.022375516776, 142.09381442191, 141.863147407346, 146.382712396766, 101.502931401253, 123.176773131136, 118.856690793649, 130.168093776604, 140.949952192185, 137.652209333097, 121.939100814788, 158.988066620022, 137.158232397632, 142.40502790925, 111.946020817406, 128.965699536363, 163.438449703985, 119.17510271718, 88.0056771050405, 129.079410945535, 138.077884545297, 134.646481924837, 125.553522951973, 119.427091377065, 142.778018395876, 123.807754711536, 114.612282871715, 108.465310823493, 137.94399262286, 136.925853558778, 124.573677780263, 113.617205859075, 126.179201208707, 159.355139885559, 125.331906955131, 137.363731552728, 135.578965833685, 122.766381920307, 114.55334804068, 158.20876338724, 159.940765691828, 128.728614288483, 89.9735989881348, 98.6299654895757, 138.112634111753, 100.029062974673, 114.470320779834, 137.029757934675, 110.011192728223, 151.389832577502, 107.447983475106, 134.469614066832, 132.694052956063, 109.233599541394, 112.549626684798, 123.769412129257, 140.172396033941, 121.790258951038, 135.642335607324, 146.81391273616, 131.875548662868, 155.929614671049, 143.051999388306, 110.40143089503, 133.131311645769, 141.254454261574, 145.983436290242, 115.809378480793, 137.279424129565, 139.964880835427, 127.087120127663, 141.206601785841, 113.751403333787, 132.154570282383, 150.587246217813, 149.693475414854, 113.812935071065, 89.4559772129769, 145.19418963232, 155.005385155076, 120.986047109037, 130.40917806483, 140.836879061245, 130.916297136958, 129.67425936504, 134.022591856481, 105.377334350055, 97.9872669613623, 106.716158805333, 107.79093483601, 110.940501872325, 144.239771738872, 125.348734634768, 119.817240819679, 148.403837676317, 113.015783875921, 123.336745895284, 163.615475330975, 131.824240496531, 124.153524352762, 113.943024739265, 122.058892225537, 96.1640034970165, 155.804152363824, 126.210932076502, 146.563516351603, 106.661828564022, 175.110729174279, 98.9058253054637, 122.731335678672, 151.281875016472, 133.87327787459, 115.639616376271, 159.256535047686, 123.776783323012, 135.054206344605, 136.177030743961, 118.436581647632, 155.882830972429, 155.81485601053, 128.479955413356, 162.391096608068, 143.135413134099, 105.415806312017, 98.0536290808282, 138.857194062055, 119.785089049039, 129.336239570563, 139.930026469894, 155.339003993106, 119.683060833199, 119.306426228885, 134.227827863234, 161.647547134764, 136.03440366638, 99.0592017739223, 140.40841163348, 138.125457077341, 129.295252074217, 160.092298852871, 123.971412435062, 164.029561653555, 136.024442539787, 136.457267749269, 124.870852913708, 145.166024123515, 139.648151031048, 121.25093358613, 157.238904319523, 136.960146992575, 139.760255201766, 128.765782439906, 114.101108287892, 117.115404603057, 144.596386471663, 157.189234994137, 123.438462391268, 140.488544895786, 122.418303483539, 134.155286012306, 137.149670872575, 140.342610516228, 140.538909335607, 154.507352856695, 132.170296849134, 129.866929600371, 123.421672590205, 161.358525406373, 121.584319205276, 112.075481015016, 123.051131153214, 165.494814583999, 133.830882385831, 137.640633417593, 159.350105299591, 142.635423426537, 111.714638122863, 116.247686948054, 149.604074263719, 117.622825990188, 118.725949696751, 112.672544994355, 171.822653175408, 105.638343337264, 133.185894982078, 111.779416645929, 128.6716391969, 136.87869125496, 113.601218869356, 127.43295573102, 118.46791594463, 96.8923271045508, 120.146486841249, 133.724157891945, 153.204902955967, 155.604138982078, 116.589711474607, 109.022448974739, 107.294138923731, 149.461997639842, 167.090150279094, 151.352689227951, 148.79605113957, 123.584064832591, 129.283459235495, 113.71465657953, 125.545562549169, 129.502767906237, 139.592444747379, 124.744388828604, 107.167933565367, 137.620864099135, 120.215601924925, 119.91124620106, 117.438641459374, 142.572017909442, 120.501406174205, 140.74562115421, 102.538525168228, 105.784684617603, 150.883122926392, 114.780946586808, 113.037862346852, 125.813916206984, 140.34174925807, 132.117449742978, 114.323395145596, 132.564195937857, 147.261252003813, 131.697543517371, 130.715457215608, 115.350133661903, 142.948455079247, 154.906465911235, 144.488605989946, 145.389205450937, 145.49037619103, 145.967002108834, 135.875475413461, 147.318946354523, 146.631841894665, 106.235026393354, 134.749042696379, 140.103269334125, 175.228129312377, 97.9627635553763, 143.398949935084, 123.411516914927, 149.197982472433, 97.9446392461128, 146.663548707478, 125.752517049513, 133.31546284462, 133.303205495017, 124.857663011215, 123.376989056824, 114.797186767575, 141.128435799368, 138.637572488494, 121.376918055156, 98.6993456409014, 141.602109538819, 139.354066262487, 141.149244752789, 126.832018792205, 108.506704483142, 138.242482372565, 134.862159704646, 116.660612426712, 141.587989536695, 135.920444398512, 125.540039660309, 146.368549172157, 117.632442694692, 120.664171358082, 146.341815138573, 148.13110477184, 167.354004919034, 117.370781124434, 152.875062020951, 114.868612254591, 118.271428449744, 109.418640695347, 133.915799259781, 124.842587325645, 145.07149409269, 134.719901999568, 162.428311997756, 138.372636995861, 149.410345878397, 124.910597576504, 124.316442075805, 128.359543955159, 127.449911099045, 128.681243784249, 124.5187041726, 133.082489683634, 116.824732575406, 124.891654886932, 104.233698286903, 123.724586855295, 125.846336675388, 106.225800933918, 137.886979554498, 119.234397137811, 122.088750604814, 157.818765554602, 119.58437325044, 101.401485739082, 112.484810520754, 124.234685580114, 119.51495069976, 156.293428685617, 105.367208293716, 113.603957752689, 120.113922215833, 146.602246626704, 102.351858397393, 121.493265550911, 145.192481019055, 156.652630158845, 150.442082019161, 134.128787026054, 141.740957813354, 151.27160420841, 136.103482063203, 124.081845832463, 143.459419611607, 170.764313910416, 143.72685057039, 136.823442469237, 110.691625543426, 95.8107147803296, 154.784825044549, 127.680335651177, 119.877521843909, 117.704309554812, 150.513001621586, 96.8629986287298, 94.9522932313879, 107.494473959055, 93.8587191353995, 88.7438365743633, 138.061491479339, 120.83373211366, 122.40122921713, 121.046489029012, 154.617413009615, 129.259893984717, 120.638904625111, 133.219117558353, 121.026138071333, 108.570759115684, 152.735819648385, 148.504886454171, 131.609878158096, 136.559804163405, 147.726579563641, 164.686195397156, 148.323511583902, 152.278206116795, 176.255037547396, 124.997332213346, 128.668020129458, 135.230161327932, 137.612280421882, 129.276090376561, 115.743006422454, 150.997630779766, 112.827448806982, 140.327049432001, 127.410328503975, 116.654199603992, 128.266168511631, 143.800020763142, 139.469891992457, 125.113377574798, 138.750412446156, 131.230772854211, 128.537639695919, 145.377034923109, 142.292075277148, 106.352427850073, 143.568202608127, 131.547770418964, 113.585614165945, 137.80100213757, 161.082191236058, 118.799574371702, 152.720992851893, 137.403151855942, 109.659182358755, 129.068732877552, 168.639405759684, 120.647136949691, 139.763465454924, 141.733745473833, 123.69964007868, 104.219303557394, 139.583714618856, 172.085193588957, 132.024677814513, 116.028597344637, 140.591568208406, 113.45184506315, 151.724918907668, 171.854078535538, 116.833594520408, 122.502292938757, 69.6067553343769, 93.7401515191464, 122.691124503538, 127.273461516033, 150.041319310541, 130.302596194584, 140.069189584885, 142.851569981506, 137.201368046145, 144.414172233825, 146.91988712542, 136.881080335564, 119.149541636202, 151.684930776746, 129.831662942957, 120.546081718291, 119.403618075727, 112.859250106379, 124.67307179828, 142.070105655884, 135.632971870046, 94.6364632514479, 132.245452003898, 110.81695290101, 122.90471413131, 115.701901064634, 151.312315577346, 143.6801885467, 104.346661189334, 117.556286138874, 133.659278573368, 102.95447861493, 186.325124445714, 156.678083358067, 145.234746541744, 120.624729347081, 144.919694353587, 116.579750922639, 149.22938804621, 139.781396787485, 135.636539868537, 121.061617391384, 135.59316021467, 126.516891048821, 134.065822100121, 139.077829156774, 137.829486738388, 114.748453621957, 107.283976456773, 145.495109207583, 129.636341673639, 114.343658069784, 121.213547917991, 133.776285646488, 129.434687523546, 131.464093878713, 112.599876018225, 139.522274165491, 142.332599156005, 156.513797115811, 129.94830173871, 102.19443844635, 137.4206408769, 118.077426795049, 137.817300003047, 124.964909822937, 134.982568336215, 138.016086953989, 124.595500306628, 133.737192836172, 161.884738720491, 125.394957711017, 169.990775327127, 156.312454454321, 131.51620595338, 108.969800377156, 127.202295131137, 137.762747083537, 138.971326628283, 132.27260483281, 139.962476259722, 138.211273794306, 127.77832190038, 141.526495212095, 109.781783390862, 132.570886258156, 121.073032340742, 122.157076229208, 88.0486218707554, 86.6630520145789, 158.406970260593, 134.134667243084, 132.241075499472, 138.596632628122, 148.886910516029, 131.1067921221, 112.445172947047, 133.338300458859, 148.375914481051, 120.036699837391, 130.94276819004, 141.600016053001, 132.385710804755, 117.937996877742, 109.548041126794, 146.822600483263, 123.53730184871, 115.308379929995, 135.875056557943, 120.014763081565, 117.851924989936, 150.921947440997, 142.181960199166, 154.32211162106, 139.104156133749, 127.579190818077, 123.171491818519, 135.944948110505, 127.539378195989, 126.928115323165, 155.020673239104, 130.812547267781, 123.820157556803, 119.559255624322, 112.431517370354, 140.614271760593, 118.635807007901, 137.921435911243, 145.904396047298, 152.375122884197, 106.110493543953, 154.573030542092, 105.296780096766, 137.348858120055, 114.70014488484, 141.523292282885, 155.491513058268, 172.889387386812, 123.204726529005, 154.650921724874, 126.134214312973, 159.378899181698, 109.338618588708, 133.145764040391, 154.657275359144, 173.795208546057, 108.738143141923, 138.639318085316, 148.47483295416, 106.902403263296, 144.933067544294, 125.327533891206, 125.918812572017, 149.949045036339, 115.670052182614, 147.67057819267, 142.631048967251, 140.96685196913, 137.918506897607, 121.773814832081, 104.195026676796, 142.181397312694, 138.828137573272, 123.945788815884, 122.856657287686, 114.278641449607, 116.42097773846, 112.634271010722, 142.527734105062, 116.71079362678, 156.91506555434, 146.409670105894, 120.104825258427, 133.228109170561, 137.707403989902, 109.11753084203, 114.394177476288, 116.764425612464, 113.448030498661, 139.444785824226, 142.406032025088, 150.205159537611, 114.817884193062, 109.719544714383, 100.559070810471, 136.973038949699, 96.5146811191624, 118.826945718701, 118.166019832757, 126.717781734708, 133.4259931256, 127.272901218365, 110.419314488028, 130.418933152736, 118.135142516436, 133.539009871478, 144.070681889621, 127.117833093954, 136.741870607566, 90.0640188967937, 127.439093182722, 93.4832371404013, 131.206226742453, 138.11818623006, 102.159770003081, 151.132389126954, 175.238508021598, 143.033574295793, 135.423250146336, 144.931301232157, 134.92176043331, 148.867450524031, 135.900487518083, 144.39474646676, 156.514639481426, 120.059839544952, 141.448028455971, 151.897513489573, 95.9751953744662, 149.317601393926, 138.981945540826, 121.760558862611, 109.234388380503, 135.540474184384, 154.357512916666, 132.945075679872, 91.1759041728933, 125.128831960029, 116.34175345894, 113.178241248662, 131.004760597518, 146.815265666977, 136.314955719569, 137.539912429784, 147.728881061731, 94.9532443927893, 125.941602002499, 145.796799021385, 117.616307178838, 124.47807315758, 129.02560805964, 152.052986618866, 135.014652711888, 138.132164626242, 136.630576231891, 116.845456174918, 125.820961427131, 131.454608933199, 157.172906970684, 127.065491091522, 111.890814837965, 137.524924912152, 134.397188593266, 134.429705071619, 120.574350394018, 149.183116748388, 120.517977292161, 143.632710765093, 109.759220201533, 160.407599460283, 133.032372200408, 141.87400020489, 125.779172919335, 116.025433102414, 108.333016535321, 136.753999234901, 126.92755764562, 134.813635935275, 128.610418782303, 151.2389999702, 129.674732956026, 145.393754920902, 127.678619003378, 115.802012129775, 152.162936159874, 136.197281204848, 132.168429893036, 142.319490779755, 156.374085525965, 111.574344832948, 138.546879014733, 114.472588334126, 110.624577161906, 117.899966079195, 113.049655319558, 120.651051748626, 125.870179378251, 132.510466104105, 139.550024538457, 128.629132985694, 124.13417959648, 121.178168531059, 166.540972718685, 144.822831358177, 140.048993887836, 121.192583490272, 153.280497036626, 102.290349741405, 136.931668515412, 142.709913426139, 127.509126583473, 114.451466711075, 134.481650117919, 121.41960686394, 124.28525094696, 107.575527783674, 124.225643713643, 128.551091097103, 133.403386681131, 130.521303139109, 122.29290276544, 137.665978253067, 131.554411235716, 123.931191864222, 145.504005786646, 113.436394170315, 127.602396253061, 97.5660277129028, 157.854780082896, 107.214034828829, 150.659901666955, 137.212641343847, 118.755322510951, 139.239286959085, 141.130745565823, 108.733271059311, 138.572206619579, 113.98850842675, 145.388813730867, 142.094539621133, 129.510356444408, 138.157769456489, 135.956074039069, 119.668581488577, 119.248434868036, 114.707398165312, 146.097132425876, 145.135774592468, 143.715390522118, 144.502003089721, 127.691506857558, 123.00404022967, 104.324968624686, 134.202970605422, 153.924664662366, 169.310674517901, 136.506418635472, 113.908541268578, 127.57506133574, 155.070004725655, 121.193863165566, 130.464788363582, 128.113794119663, 169.708875173861, 151.617181871735, 114.728377950214, 149.299193598939, 126.157482203263, 136.827378415398, 85.5364146651957, 129.559903319932, 128.630353894667, 146.87531412346, 126.772354397096, 129.984824305444, 144.549764631192, 97.8681632807919, 129.729803861798, 140.844946831249, 119.647694971515, 127.579934899706, 152.601903607256, 134.952163409346, 103.757642804511, 144.337436185871, 141.546698008569, 155.528195107438, 119.408163669842, 154.440401790525, 117.589334156468, 119.541193527388, 120.144872118381, 133.206320056388, 94.3309507970891, 129.726125783704, 153.38787296006, 133.962986998814, 114.980291717893, 140.047704274841, 103.041774224115, 142.857522307524, 138.753064712398, 126.338856896525, 108.675606802483, 163.517271141462, 162.271012979167, 133.362529522729, 133.780175399364, 115.973155731894, 121.965043064918, 140.694634471101, 152.259151927031, 132.056394655713, 134.854849071193, 130.026792917484, 164.480331467744, 103.953473633921, 123.987980772382, 155.482646891734, 117.152113704391, 109.925991609854, 131.746183004387, 104.693134544349, 101.483540445536, 142.118034631728, 133.605374444141, 157.865137025522, 113.499942408108, 152.876048233108, 142.220242547113, 122.126062360736, 111.711978499416, 129.495498002085, 142.544861328235, 164.119929259511, 119.106263294465, 166.995100759975, 126.902589697278, 117.298078397413, 153.5306292684, 138.157841860184, 106.171239027153, 138.356734710124, 133.765215032535, 126.944847268527, 134.209604224767, 162.960920516251, 150.886631830561, 78.2984379951271, 149.360928470216, 155.816959526557, 96.7379414133196, 123.66324360637, 128.552207807394, 136.12785109464, 116.661074535461, 146.949233487063, 116.220055583803, 138.610615444318, 124.364720288882, 124.407596362488, 116.965276638784, 142.807288151369, 108.944879165225, 156.006755134435, 135.170472610561, 128.555591101308, 152.111501955452, 128.441684735499, 142.035306531565, 114.880430760546, 130.183162131451, 107.660529833813, 123.180237067472, 124.622765818208, 129.051038514811, 128.820374796215, 166.363039151059, 116.658073380997, 140.827846092788, 126.721782088685, 138.797055807144, 115.061897212747, 105.876646599949, 126.794685408262, 110.272273561644, 137.447267668811, 119.634441262421, 139.942737770078, 122.792080696033, 134.372953400362, 159.200697221806, 167.557409324949, 100.691254343015, 136.63603808236, 136.153903436803, 155.664455353314, 118.763428516544, 137.139185263193, 127.653865737332, 142.50222504531, 133.929191143975, 131.098997132246, 120.170291905605, 159.342222280202, 111.305867857386, 136.912131087529, 153.428626352904, 164.511709513637, 147.061183607846, 149.147455435633, 133.997540729494, 145.638470868769, 108.097190875313, 114.313425015642, 128.45095995319, 153.390247715982, 126.346764505831, 128.141343676877, 147.679928136954, 127.775617062962, 160.235733331061, 128.314015092153, 146.973213524973, 134.328738827185, 140.370541051454, 101.875341625274, 140.538546081981, 147.521937321368, 100.424818815574, 101.370777650451, 110.394567661495, 125.560695828301, 123.330136419013, 127.418767386606, 100.885652372588, 149.040483268926, 110.713469719437, 153.948826227961, 124.964566259505, 153.447565944504, 119.940906160586, 115.792017057206, 99.2463477093154, 111.694488742188, 123.524925272096, 143.732914457487, 126.671774065947, 132.988779134318, 134.727585695902, 146.315196910833, 124.291208585613, 154.152134028225, 105.578448279435, 121.645568365879, 92.5926854377845, 145.998040698526, 139.618009173423, 130.884673918127, 126.842712146543, 116.173889965912, 143.82033661827, 132.024181143975, 166.128427289613, 122.925290424368, 123.748284910253, 127.521901130522, 139.273108544953, 138.847529439591, 114.769277686635, 120.944023015063, 164.190751441035, 121.572737901077, 117.681705737975, 120.836790330889, 149.826749018978, 152.554568478684, 127.550281705249, 107.476907419681, 110.399610853683, 117.449160904973, 167.439576652342, 122.619838274949, 119.727198916864, 140.511739512702, 132.843261911245, 126.85861629108, 128.272599129011, 124.281256310163, 108.330868186664, 149.65672173604, 109.518144810494, 140.200663949893, 131.185126421086, 91.5493545100425, 137.10277585924, 139.7194831641, 136.533002355958, 125.577031798398, 111.710435711697, 122.784302103601, 145.351882813558, 114.107511023167, 168.982127330456, 87.9242962364907, 120.943729702092, 115.245458572223, 138.35005329023, 99.011293706167, 107.329611786302, 136.654552171571, 144.925239096094, 126.73707034895, 133.788899830541, 112.345866572854, 128.701001447642, 137.080185599354, 119.441009778814, 136.50278363034, 125.857896064807, 158.456354367102, 131.461135997619, 127.463486216245, 133.482834478634, 138.221382897419, 120.439597642492, 128.132575434941, 132.494662715012, 117.877649318476, 127.858353991399, 143.889386173829, 141.731320464935, 112.901168659052, 139.354757030706, 128.520418385862, 107.095229557597, 131.772382480573, 120.253092801062, 122.862467460019, 104.149791808307, 167.901886790825, 143.425590792702, 150.21780393691, 127.423333731749, 150.919366208868, 135.004215109822, 142.955702736949, 130.021324139686, 151.414395497273, 107.426330107043, 141.205840796266, 148.93958581077, 102.119834133953, 143.845303070289, 121.815197637677, 112.510527005101, 164.865970705083, 129.455349805292, 141.590610989903, 157.665729396962, 153.588299765625, 130.544333542051, 87.9902114837672, 132.535859730958, 106.665687924426, 149.405581257463, 130.10061728539, 142.87517137593, 123.494706387876, 115.128701407983, 148.7081468068, 112.366190823103, 156.826333375331, 120.070578486479, 119.206464313635, 129.329993901397, 132.493749882623, 131.784212402768, 139.950890475551, 113.152536637149, 114.569099489001, 134.078566152022, 151.383341210256, 128.096423361333, 124.39854998692, 113.316870384625, 124.261845693523, 122.37259648457, 114.983532412537, 129.107667288025, 131.484228836171, 145.222593434623, 145.085978352734, 96.3148020642, 121.650941786322, 148.907567314988, 165.03258959734, 149.428838610237, 162.029080773706, 130.881068213363, 128.763266877276, 160.700190549144, 151.071791682451, 139.338969281796, 147.836002017074, 107.553918847197, 142.290660742051, 167.912381605909, 130.097753285977, 116.057484014749, 128.154099196221, 146.592377076466, 141.226650289848, 124.146965236504, 147.111475815858, 96.9544969158397, 133.234055819837, 138.793184590783, 144.078537604423, 152.737103007786, 146.234092140116, 142.339009277419, 107.508173058294, 148.671008615757, 143.655068772345, 131.407861494864, 143.00314023579, 116.379942019711, 122.837254846255, 118.105341006172, 142.985945115111, 123.15722241715, 147.329884278023, 116.941206784245, 124.42248725412, 179.301680970885, 143.95706991757, 120.041966002971, 135.843416687805, 124.684031347259, 138.367590996304, 144.313323462863, 140.446625944593, 119.672562884472, 128.866140188135, 128.277652830554, 148.729946295144, 123.28568903041, 150.95255401754, 125.840501685135, 113.965841343152, 157.298714416011, 90.2988203756804, 141.442554314853, 155.102962890217, 103.005437600438, 153.534240831779, 154.92953845113, 131.706153056354, 123.340166053335, 142.308394367575, 148.995820542157, 102.588183104337, 127.503923864211, 129.762332577815, 113.096369334837, 137.842119077141, 133.345411637607, 129.748313515742, 162.937690958806, 117.371697443601, 104.134067229371, 107.131494459935, 152.537732574685, 127.249866678211, 122.291445267488, 143.997414082159, 128.936382081479, 131.059473289886, 104.053469307753, 157.394504016849, 105.752720221317, 142.997916316278, 112.528365206746, 131.046509320194, 106.612406303138, 139.118011918169, 108.174643200439, 148.228534914614, 122.309942677809, 129.318315853689, 130.064274387383, 103.648341231381, 137.442148892095, 119.028317496702, 111.403162675296, 125.027852564301, 127.497367566037, 148.05233485426, 125.229628562598, 151.229340738946, 144.470327546561, 110.559854163534, 146.421730005995, 127.311223621056, 133.083451166183, 148.777251511652, 154.42168373373, 101.568498176269, 141.271355286961, 107.341180083107, 131.727219072082, 134.542802254828, 114.705584880837, 124.748806402839, 136.083402007006, 123.905577094792, 136.679699042288, 136.131325212036, 111.254970880592, 138.32740413161, 161.559418529986, 151.382423554259, 130.324059727437, 139.243620253065, 125.249722765573, 139.406122183189, 132.783680799811, 123.526312584179, 137.590298420233, 95.317231609078, 138.382167656136, 133.829293389836, 150.241874762987, 116.678879514737, 166.030357142417, 109.72607582286, 139.963921493446, 147.973276597559, 126.166377962929, 134.437140322539, 160.30509029037, 146.000254986364, 155.248931431076, 128.801404181592, 137.805689324358, 135.940423259673, 131.494551623965, 115.163089770458, 115.215705477595, 131.307112717502, 111.403430466851, 103.992383673124, 125.437513661091, 111.489984895379, 138.84011512784, 136.710289023504, 125.716134454795, 132.651334103522, 128.11637708286, 131.202420101049, 116.270754638786, 144.04202116193, 85.9341888901712, 134.751286185164, 137.794057741281, 148.675296085242, 114.952770534501, 125.49534356124, 108.336405049839, 141.653321620171, 122.518818353613, 140.449070663805, 155.785246760811, 123.171789145878, 150.921578305983, 141.837747057676, 114.742970057261, 110.754896833237, 141.767355655676, 158.152102402654, 127.687121755865, 146.477906780943, 133.109355287878, 109.266283207612, 136.014108693206, 151.531399261356, 136.615868089794, 117.792657022194, 143.360157494521, 115.687188011404, 94.1105668262854, 119.311730663717, 140.39299410534, 140.734307609377, 137.445024358477, 128.589826940665, 172.958832864137, 131.800615196969, 134.849005308337, 141.677558109619, 151.669979038175, 117.212847992798, 125.729914912595, 174.595493095258, 123.223475506537, 107.141556058921, 127.828175294347, 133.436350596318, 142.111001099115, 123.252182823123, 106.935815013982, 142.827848985954, 124.013907428837, 139.260428980134, 106.547191533138, 131.141312801138, 149.891000837674, 117.414381818735, 126.253296398364, 128.748585103694, 156.92186895427, 131.060883378021, 130.624184051271, 141.354982727321, 134.858243196151, 116.153928369179, 133.825452284242, 137.919287956919, 156.472297374693, 143.023580128284, 131.429217451425, 152.244356703936, 137.332007391642, 130.328170668873, 123.117441414049, 103.950205514989, 120.50917473478, 130.408520671066, 121.052522790344, 159.645847741905, 107.618609880953, 133.09625219843, 143.121159875771, 126.16859492354, 110.28654691696, 122.616020414849, 153.185012724179, 108.881144104108, 140.549683271848, 154.620397188228, 167.476265350177, 112.104927305026, 121.768290472133, 140.494869832774, 132.921032711906, 114.41088510133, 150.112412923119, 120.635357113699, 111.051886557622, 121.045276115917, 115.917006590792, 131.355765522424, 157.627520352089, 121.29275994357, 137.056465810881, 145.425590410621, 120.663563828484, 122.690903318822, 155.99805582072, 124.003635296541, 124.193582987637, 135.60807035306, 140.928240189838, 170.817453176201, 112.104275119398, 121.67426963146, 104.465455157836, 140.850549778029, 130.028019465491, 157.85835235014, 146.244735739266, 98.8924479276233, 120.267126441389, 169.941151254823, 111.39085836242, 148.652869241555, 153.562800247786, 133.348331081151, 133.505146114588, 146.752682853503, 139.493018365326, 159.515981912139, 142.54530211695, 136.709592560873, 121.781955168249, 118.404576198322, 125.534998742854, 134.189320761339, 135.914808842903, 112.048711663509, 123.305217450687, 103.118332506681, 118.789982202641, 132.075727804708, 162.608914933058, 132.025638550546, 149.472843660299, 111.395808216125, 132.41668769432, 136.439717146032, 110.315830193288, 105.885059059762, 125.781957987079, 130.025145748884, 144.423932742921, 139.649655862457, 137.117575709994, 145.340474863543, 139.17184473659, 115.338936925909, 118.693207513066, 121.712521636648, 161.073531101211, 104.369107307767, 110.355026563064, 126.110489973625, 174.994640653051, 108.137308376418, 128.518619516748, 99.1780067026361, 142.020333437038, 107.694601985158, 121.879351571844, 102.630594930841, 132.589558456262, 141.856712224053, 112.869558133878, 134.440559528496, 125.8092734577, 133.682866817508, 144.356482048492, 130.693599602265, 136.986291534145, 133.279419263509, 138.197503476113, 153.208115338195, 141.117739964226, 140.095248802158, 120.593588348949, 117.56235931968, 112.088273951173, 134.129088796708, 125.472260204257, 151.380259304549, 168.768759658012, 115.651539777882, 104.195148674047, 134.812294974577, 126.097468717963, 125.35283677704, 116.211778912307, 159.90541896026, 112.63819435882, 130.004339624544, 144.598907354839, 103.351435036588, 148.049639431653, 123.34957048322, 174.645165149877, 114.290443078142, 124.949909221303, 127.989926710669, 129.019898274415, 120.729117179709, 117.988235959147, 160.736846030968, 155.827305973526, 162.677332350974, 115.50905691202, 138.722115241472, 130.045486106945, 102.815656313792, 100.224727629941, 141.798475548071, 122.300180391264, 118.770491865974, 147.098347538074, 140.517874965447, 124.439026477695, 127.163656923614, 121.131867186494, 146.166975413134, 167.589880033533, 145.503929568987, 116.889382635634, 107.643181533343, 105.620178513927, 154.60477126378, 131.070748781935, 136.680094333121, 106.434595264933, 118.789238688436, 149.43400741121, 126.715605902825, 153.26743861851, 104.358730444795, 125.433038783971, 142.943970233779, 106.26740247041, 138.982567565327, 116.243101762472, 129.065945862978, 119.621267930347, 135.682525019472, 128.73455482529, 137.785927633025, 145.748420321571, 97.6483279959008, 109.647462321643, 120.496077024791, 131.600538931617, 134.663040201531, 159.722365103931, 100.058549197123, 127.000951540973, 130.432438588194, 167.139602302827, 153.916572217008, 131.705920569867, 148.695852256718, 113.810347088115, 144.750506962208, 128.068444307937, 131.843632371034, 125.360009484857, 165.119974471084, 126.507506764532, 144.2720605971, 124.008628801674, 138.567701840256, 123.543982488731, 134.638666487389, 131.587403010013, 138.835297793064, 143.912615055993, 118.770757117002, 140.942898795001, 117.91819936038, 118.14667163241, 147.790405640911, 160.992475910866, 126.785968256475, 132.447716158472, 106.72781383962, 137.042522126276, 110.435993548834, 159.06601948373, 122.153144314395, 99.7965715434274, 165.362508921756, 124.019251698051, 150.157436465433, 151.351292800658, 131.654359814154, 116.754970174753, 128.947686752761, 153.176174936719, 133.631513532663, 120.397424604723, 127.752275459757, 136.737962769083, 135.009606601179, 139.880855860395, 142.370087773785, 138.89720820061, 149.368103689022, 130.317624703658, 128.42328126254, 138.554987583637, 135.04661817394, 125.807708098116, 125.630835754884, 143.435018742288, 123.849868826176, 128.581091383956, 148.616399866911, 147.474490092063, 140.024591943694, 123.063869504836, 105.576103114282, 121.452214838123, 146.69878498333, 142.849595729119, 113.789268887516, 145.105467798458, 102.059699301286, 118.925057464848, 134.685393533376, 129.202601100657, 141.006375065567, 140.207769124417, 132.116583978745, 126.062991551814, 132.679386183307, 178.025840395481, 130.692816086464, 136.52066200171, 108.414347492346, 115.802886437457, 117.079079757172, 129.220350836502, 126.624529652293, 136.681479866366, 145.867550908826, 136.046571180624, 99.7531424496204, 145.117208965473, 126.799320848998, 146.455010504442, 124.150479810091, 147.907285020236, 130.379236778683, 129.466919148256, 148.375125312891, 140.872163015657, 109.79715168264, 131.654396381259, 117.092643195056, 132.050195479387, 139.17039006742, 147.75773540845, 161.631728704895, 123.034335135232, 123.033617581643, 116.130473739842, 118.274687523273, 120.699415147348, 143.545600803821, 93.5254946119846, 149.252206704321, 127.176505681866, 144.108231203497, 136.460447265324, 123.468833922447, 170.443234915686, 122.778586950185, 117.123680185232, 127.382056993057, 154.238661872199, 144.449774195598, 139.622414971105, 126.534407512197, 156.415044357549, 140.267427021882, 125.031294809139, 128.885163851489, 136.59562516504, 133.268737418261, 136.236888987138, 138.123549101358, 169.937404542033, 127.250230429575, 115.410007220686, 94.6022134999778, 139.643931767773, 155.163611884435, 143.360888617146, 154.365530366224, 146.801290990517, 110.221803777013, 108.361838490738, 142.603724654371, 125.42491495117, 92.0932647274636, 145.495806319732, 120.991736892033, 148.098086541429, 160.532519880591, 148.135974014475, 134.732963800957, 154.111770008085, 151.48681826074, 145.611569783809, 131.664565392721, 127.530281238656, 140.840378662941, 156.936039360144, 137.380685729199, 142.86584813081, 171.372298624108, 127.210849941056, 102.567611487172, 154.555927546616, 91.0465170280438, 129.919019427504, 121.857529646058, 116.586024715616, 133.312333071239, 136.651766766887, 140.89298429777, 127.029322449092, 113.250909330076, 129.648974179984, 145.935510106058, 140.144476175783, 156.57005253008, 105.965643152155, 119.674354827058, 146.689340485181, 124.912338976288, 138.843193998134, 137.082997768857, 148.735060049081, 114.539497624542, 127.630959168264, 101.2706069932, 133.569690692138, 132.022632185357, 148.981124077206, 134.81961721997, 140.521218234272, 107.171109543752, 116.261049961074, 135.583199181078, 153.684606471124, 160.453764020838, 134.76837035085, 114.599570445731, 124.037786517353, 125.893092501526, 121.165655499494, 114.972156636667, 109.035237240974, 120.148445255653, 124.813938595715, 133.669617809231, 108.439451818704, 145.599101107982, 126.477817621164, 145.152833506363, 141.927516185378, 131.681027044291, 104.234551933235, 140.237084683883, 97.0101315565554, 151.756315273744, 107.506176743054, 157.331562761282, 132.822068053199, 138.6716699915, 121.097510350149, 136.847039408204, 129.746841720453, 115.257061354824, 135.247899312818, 98.2687350202033, 118.435202109902, 140.056512942333, 137.762773266793, 118.405664057386, 145.45410497052, 111.684125367652, 137.219488682356, 124.415972117788, 109.271585426703, 117.061681726933, 133.348562436083, 134.953203530597, 117.600364816061, 140.069302329671, 142.337932835321, 117.492740564268, 141.388539483819, 123.239991833024, 115.493356878783, 137.481800301977, 127.111404011204, 130.059457759096],[370.930002558044, 375.485543056099, 342.810782552517, 342.423002674271, 338.174519043909, 350.388957601821, 332.813248965005, 351.489944238774, 356.581903138605, 313.210581587351, 317.233048649017, 343.698977604617, 323.271813315481, 339.75356252365, 357.420484988155, 347.018837033352, 329.652559613587, 349.529427889524, 356.171112077107, 362.740500773989, 360.316649169625, 357.140508591941, 363.617783825851, 371.20401008317, 332.56264828466, 353.619850998956, 369.325531030928, 322.352748842544, 373.118927793331, 325.320971012905, 352.122781609308, 345.345672960824, 297.516675653342, 349.238416352152, 321.269941363557, 348.908151627676, 342.571974415044, 355.950680462455, 336.408520750582, 351.966317157269, 312.936648399958, 332.366885493026, 336.523398554659, 329.71736867964, 351.918596550006, 345.978563965152, 315.854453226371, 374.948354882936, 355.188788261195, 331.82332952176, 329.84671908387, 323.757994026035, 352.211777907842, 361.650651248559, 354.068892385222, 359.101822465392, 348.734515788316, 331.835927611483, 317.013975301382, 356.943207913768, 332.849621534427, 354.63008410308, 360.886436448474, 328.32628193627, 330.979480192818, 329.897030844758, 394.921385364884, 349.104115866454, 336.465888031887, 342.250482328212, 348.516469464175, 335.493254279397, 332.776695522606, 319.862018422112, 359.736076471213, 339.773605184091, 359.146197481997, 364.055932614983, 348.500899431101, 356.348792947163, 384.159428108484, 331.997351339425, 352.822178007283, 345.769222827337, 367.555584787371, 351.355281559656, 354.385302041248, 359.171597514462, 356.236060723253, 345.985633143947, 335.414317119731, 354.444875223961, 347.721927046375, 366.656198316304, 340.361174958244, 335.817622927024, 346.324204702922, 336.039912443067, 346.590453586384, 336.44650143202, 357.621205170484, 352.752329911824, 348.011072139062, 344.310307576794, 347.029827444203, 336.219960418105, 330.690505997953, 345.11344416517, 374.910527971921, 346.786174574254, 324.954826859445, 304.799248241582, 349.92740896908, 358.950034692193, 333.43307559339, 321.431962897533, 359.391886173367, 345.275974031079, 346.400000046711, 353.1320797588, 340.464766749647, 343.881584599654, 365.21537781005, 340.079165364586, 366.776335536073, 337.40265154029, 306.92027730552, 340.284482181528, 384.439051985209, 348.014022408633, 337.655784684103, 304.607524058581, 350.262674414402, 366.878874963352, 368.676044862231, 334.76157045331, 348.353883797909, 353.672984685661, 332.052177001078, 338.790017318635, 358.24867524712, 342.68766676203, 335.425621148253, 332.257169632478, 349.068572085588, 354.046412909929, 344.011896299523, 306.982291992658, 341.573090082263, 352.299703589957, 361.347035671055, 341.803586390967, 339.788686543126, 336.977985823312, 330.163710298952, 351.63438822966, 347.909900689268, 366.326344308122, 317.723331020208, 356.114421420562, 345.134800924024, 365.034768392932, 365.120372331827, 340.731262634827, 322.809482748951, 364.779886444808, 341.303177847648, 343.856467763996, 362.295782999024, 345.735570730187, 333.385092510285, 366.538029240272, 363.36753494364, 310.769977289089, 319.24356754066, 343.403704548421, 337.157541161212, 361.042718568673, 334.302720183479, 342.016303928017, 357.597309184181, 323.911359837288, 350.592149221365, 337.591679609165, 358.508112600377, 358.446356174227, 347.156867801796, 333.539759796222, 354.38205160567, 357.840350402616, 335.872373375474, 343.954633968389, 323.606974686023, 336.761461106724, 334.318510440882, 370.590284772902, 383.34493472128, 348.169295148442, 354.728055664683, 340.229383878243, 341.047361560529, 347.862917490068, 357.221879181715, 370.489908527023, 358.084262528779, 305.456749585683, 362.627107873964, 326.230855885255, 320.205185282503, 345.929265625709, 338.463734656266, 343.308349027718, 370.560329318869, 323.867741362114, 362.429364346115, 324.884193004287, 353.576380092378, 362.454757055163, 325.825949279121, 324.018481024233, 345.473374054678, 349.623910629285, 356.928026735915, 352.024114256041, 334.157359779123, 355.680719152289, 355.636147818389, 361.23867104817, 337.530791697901, 333.961996844986, 334.633266105105, 333.495077026131, 336.13266388159, 323.91620378086, 303.667991076688, 306.092776758409, 338.661514100744, 341.932343327598, 305.398814417452, 362.931762316761, 338.085600250941, 349.023568898253, 381.690112924021, 355.358973179153, 320.062140165217, 308.143428490501, 347.557758195849, 344.088371823971, 339.039957124421, 333.006426812259, 320.764688488009, 344.855400417371, 340.014242520099, 327.08274798686, 315.011589686751, 316.694236341382, 349.08162826692, 344.405109642332, 347.616806249029, 330.875029974885, 360.613720889524, 354.631236327096, 340.55500509533, 345.609412049789, 342.455120329721, 345.273099106271, 330.915879093367, 330.660033894182, 313.829703219007, 345.182175808764, 330.563674223615, 364.973703461043, 329.237107268316, 333.734146199136, 355.237817613283, 338.067795555336, 352.466526646677, 338.66665090819, 327.709636072755, 329.329434762484, 345.923039453388, 379.252319967471, 369.382216482075, 353.347415100443, 323.515936398749, 315.880654329653, 370.501868240468, 373.149441872923, 337.663600606178, 349.668772490544, 360.259333551517, 333.717888550591, 370.525004662249, 356.498330865711, 357.161560781784, 360.8920792435, 332.505707122881, 351.081108639276, 353.743607513602, 327.944239955275, 333.345807313852, 381.863196703368, 338.461121555147, 348.982167973529, 337.309522241003, 336.798582840029, 344.011861900849, 377.73198779506, 392.130881419229, 372.619980567925, 334.138476592285, 358.660296773444, 335.071519598219, 324.131591270855, 362.607989675782, 361.293356135565, 342.253883876419, 311.5016726806, 306.452753883657, 370.04050156138, 340.823448415924, 381.030942334046, 337.6807502464, 342.548726891309, 346.60254771908, 343.351444608639, 341.721608498201, 350.237678860422, 363.803155999204, 317.357636784664, 350.125121055087, 348.641150010249, 352.951451374444, 333.644065159316, 358.970066685433, 350.258360274156, 340.022880369294, 374.993823100285, 333.954747450243, 329.186384483004, 335.352762462673, 354.864193154595, 328.700237067997, 344.119704742737, 363.784749855467, 341.504258862241, 333.389436965879, 356.968737525943, 314.244090053308, 322.804586582108, 329.749154701997, 323.451845188325, 357.22413262955, 339.235663920405, 339.636005652155, 324.451965088628, 369.912244248892, 348.830137248493, 340.932807838254, 360.790210222445, 359.778565689235, 366.947765209694, 331.406629512288, 331.2058715355, 331.960375374273, 362.019517636707, 320.254149278831, 326.025647427603, 333.103848638712, 353.471003851156, 345.686403216956, 345.3736723163, 339.548773354571, 361.18586578667, 315.66945966949, 366.232112783824, 346.437744093357, 349.95214086113, 330.507729182463, 362.364897460544, 354.314353521305, 348.500899074673, 329.615772821261, 340.067468923862, 361.351173542617, 353.616005221818, 326.700764866349, 316.299060635826, 366.800514229726, 335.391281446759, 348.600384809879, 337.298085273229, 369.006001334171, 344.572838125772, 338.196347623899, 347.042110566213, 333.932734738377, 323.689739006426, 337.625290617496, 359.753314587589, 358.594336848582, 374.882338688866, 334.571030188371, 358.777245655817, 355.728576890711, 341.306897028628, 359.054915788968, 334.008669963266, 343.153100736704, 345.794915291508, 343.082458053417, 329.408676127342, 347.385362212784, 328.576365624751, 355.001870751564, 349.177189749836, 333.726672167062, 334.440803879006, 323.402064461873, 346.278542424353, 333.81440211092, 325.407841390088, 332.331663114492, 334.550570688245, 339.808238163618, 352.784038779783, 334.994816530763, 341.190074566123, 345.601732516848, 315.368069946753, 341.704177520925, 327.363886905268, 325.588665996555, 336.405103190025, 348.908272497942, 333.384979933425, 352.356276528376, 335.159685930177, 337.441805277331, 337.112551790782, 328.763459481809, 335.805621588233, 380.823499037203, 354.593978155359, 339.809010305989, 345.064055780335, 378.348582625547, 336.770868930143, 344.999780039797, 333.625631361987, 356.614889990169, 307.867290104266, 338.115773336289, 387.593495511445, 336.085053738689, 354.280630707508, 332.936361539553, 312.454155338729, 354.735035969054, 335.890964236747, 350.581783314944, 349.042943558126, 340.94661813042, 366.870742416892, 374.340772205044, 339.234846108351, 362.579999927147, 359.396122499709, 339.800854490915, 359.637946074377, 344.79674249891, 362.856694027988, 346.566898146472, 333.354417504073, 376.844907094386, 347.809642736027, 332.043280505127, 307.738712073308, 344.33996043268, 361.27354174452, 374.27712537191, 330.279494866071, 310.940402969057, 345.429824372732, 364.232162718984, 344.252558794477, 339.027864950958, 333.609435260173, 363.38653871249, 357.80467779213, 365.534735405522, 333.669698699971, 333.456336568421, 349.305306050756, 308.276393278265, 328.670862685067, 366.549133313726, 334.947550636013, 340.019537919152, 370.291453639212, 321.078058839218, 355.764106228689, 352.204384894417, 341.464610649542, 330.065669351563, 338.05212035517, 335.531009492773, 328.886998569794, 364.359877651294, 320.62110932669, 328.351430089501, 369.55235028458, 348.694221548576, 361.862022416374, 345.504630036491, 334.575322064094, 359.433100203054, 337.512314338108, 339.308616447925, 368.04162852682, 343.445725543614, 330.537730217154, 319.734527791438, 372.509829968398, 320.838165320359, 344.146280800655, 341.623558563888, 333.117069819816, 333.472414483295, 346.413074419013, 353.478972349746, 362.822690118364, 371.919628030413, 365.174456398818, 335.505789691688, 325.469566900537, 323.284025806355, 345.282740909752, 343.716782452479, 350.522641698595, 354.630041730941, 355.722997916672, 303.326697720097, 316.952999158926, 346.812762373183, 349.70916743178, 331.616187151685, 332.744536462459, 364.050613685919, 356.927295839746, 345.101898460512, 364.872111036592, 369.349451088763, 319.362100366105, 340.638825967003, 344.622557246134, 345.816072928956, 321.106571557126, 341.390970251581, 352.109246199767, 344.818465120404, 325.454543145766, 335.208898775581, 345.974139642599, 340.412523716724, 316.901181435277, 343.197899924188, 321.794593675539, 344.154533695461, 354.650823305879, 357.623185922804, 362.659161364351, 359.633712169033, 332.676060946383, 370.096302370153, 334.110340098824, 371.566803560942, 328.389626949141, 360.283912126899, 328.593497024738, 366.986828690861, 350.112250013474, 333.102481487197, 343.204748454358, 334.67128016457, 360.102441235213, 338.548272251767, 330.990758888527, 331.87190761116, 370.664834856859, 325.406861934251, 316.806062460318, 365.202683615096, 324.487954011915, 336.656565228235, 355.836822168807, 345.895662709425, 354.54679855148, 341.428889287757, 349.066711824364, 339.642589406846, 350.098261036452, 334.327945531124, 323.490842477908, 370.674906665534, 351.298086110971, 325.285887623048, 349.613894515941, 350.244288019266, 306.580383446417, 368.397584770126, 354.468803561967, 350.563119093412, 334.331709263827, 330.373784115192, 347.258601215845, 348.257653813033, 356.870295780879, 355.727920026905, 329.466661553875, 355.953091047095, 334.490787837157, 327.52586191198, 334.764726596809, 337.437308813323, 312.922235436217, 328.206928638776, 362.244515189096, 345.903375774182, 329.897779205114, 348.288720645323, 335.221252726151, 340.010912364791, 347.237338612485, 368.588606932022, 315.626489045215, 334.955366548347, 328.059760278471, 335.236349484356, 347.203823590245, 329.073907317489, 336.2019752574, 370.482143577276, 355.935850025143, 373.789099792525, 367.424247564773, 343.973171474745, 309.594728507122, 340.453351432601, 310.825007758636, 342.348397548304, 337.315505036832, 372.220993142581, 344.829101821797, 340.10655832337, 333.890745544336, 333.125975925904, 319.775406377637, 349.66525153312, 325.264698784453, 342.757381921625, 366.070512616423, 350.490225560048, 337.98249097965, 317.599561180662, 381.871053239092, 351.221946585068, 311.578469330608, 331.696253621102, 388.369686011036, 371.68987995249, 321.735489904009, 344.281342360551, 333.671177253686, 354.172971732166, 339.598870540194, 337.612399591092, 347.868123076963, 353.410054747046, 364.015264333915, 303.038224754443, 329.456416683475, 316.521088473343, 368.161375032898, 323.977178985217, 322.99223797664, 327.66715532533, 378.210849073091, 356.196604330853, 356.597643247075, 354.073068748579, 351.612978584429, 392.816811039717, 361.446704451988, 317.116401044358, 341.964073972702, 364.121013596054, 310.088067084694, 338.758382150642, 356.567068571008, 332.213527274006, 358.547737544481, 320.215800261141, 324.196102269721, 344.151962154722, 352.80458081073, 327.060671991975, 330.798846469043, 355.350459778815, 365.81843874129, 343.704966629584, 333.305649133702, 332.503839854641, 343.141686160681, 347.010004401327, 360.767949990691, 337.605406294103, 332.665140480538, 338.744316059549, 372.142315987168, 333.969179996057, 369.269723870617, 331.88210743896, 350.85507685716, 328.893517536758, 337.710589495211, 330.585472493405, 334.889890355325, 330.264839501843, 299.364430821843, 325.967048072508, 324.979528540399, 319.746547912772, 331.643202917979, 373.03577064362, 379.668099794546, 348.655702518611, 370.290195812503, 354.562613257332, 370.724092352242, 332.904019380475, 338.461397319613, 319.434240912647, 351.599905765605, 360.443078190174, 344.614232144545, 335.845558571371, 313.391585664901, 348.536298929304, 352.522506854478, 352.32583383688, 323.706129185996, 357.444813107992, 325.989703364464, 346.220904693292, 336.70879984368, 356.851921404026, 342.882339092333, 333.976575988129, 366.551121430276, 350.75726642548, 360.537629020287, 375.308977382027, 363.375127091807, 339.112604278499, 339.914498415799, 327.202106886266, 340.680671334988, 317.499413237434, 323.293653639966, 359.483444812544, 317.554473795053, 352.449859583775, 350.461510272044, 326.473636780723, 321.065516877586, 351.581884547738, 352.904275611745, 352.872946522916, 303.646477463038, 354.967537036163, 342.936882398692, 365.439433771301, 354.200553044555, 362.667270055334, 333.369884175063, 350.779525095392, 373.236098490792, 343.698707616565, 321.615237591897, 370.974822390583, 329.286801196541, 296.514634868042, 365.708993398744, 336.802914634904, 327.171560119564, 350.634227984676, 314.036755703432, 338.310346190358, 377.9992193576, 335.655901231304, 340.367874920125, 346.939913698909, 355.618722349885, 348.53506161763, 374.484446753171, 333.663813723589, 332.227680204659, 348.904134683356, 362.98811342753, 363.102027345413, 373.670252090429, 379.791750746732, 324.296296928179, 354.454277555629, 384.883052824555, 335.522057531436, 341.90620714144, 333.5607923202, 322.680396379638, 350.153687551982, 344.942305678743, 371.517329044665, 363.452362418969, 337.751488145248, 345.158677012501, 312.177985726045, 342.137084013391, 359.453595162636, 361.056506620922, 378.037709000045, 347.618013405955, 332.783812843077, 339.756647883757, 361.686837483889, 345.732110535334, 305.054511734037, 355.482975222557, 355.257538265566, 350.104351179911, 366.191206812218, 363.93473748116, 351.91468466081, 315.906053844654, 352.443621095113, 337.413411820666, 333.394821297767, 328.221782581604, 326.314549074922, 354.954025406185, 358.757600234816, 318.169024878969, 346.778360830972, 369.977839279353, 342.515001668534, 311.290367755026, 345.523176552268, 331.517421456491, 340.80092063061, 333.28139769106, 312.53291257607, 358.42115957848, 325.266103864388, 363.182683334256, 364.616938697324, 366.983465545616, 363.45154574366, 360.308052541728, 340.842011592662, 373.099059595927, 347.074770514446, 331.554088182372, 339.00240281113, 321.46523715571, 391.686952119722, 369.584526470294, 321.479619115371, 353.61403178981, 324.156104660677, 310.013604776228, 347.512376285229, 310.967696997304, 327.590279479245, 331.059898697406, 348.756440517963, 350.051334957441, 378.484391116631, 387.150245725857, 332.267151723825, 342.228682077327, 332.175680442678, 307.342343909852, 355.70126427058, 344.180506016271, 304.350847173632, 339.953494876487, 329.836750412471, 350.541063365656, 349.327055040787, 332.12588732245, 352.666041038379, 374.35992199679, 342.830339487905, 322.930505324021, 347.705317242274, 330.021189445238, 341.968036535996, 315.651411331696, 356.715927034509, 318.222888339327, 343.415415537888, 346.543266422517, 334.622970840114, 331.840536309635, 325.082171785434, 326.493943975179, 347.522156007019, 337.189992501926, 341.309745707478, 325.190872245009, 350.223968462396, 368.41283233913, 346.902994823778, 362.695591082929, 351.914644546882, 352.068487542617, 335.787312700439, 310.720826217566, 359.485634576976, 327.309403743479, 353.667684332115, 328.973464735096, 327.928368535719, 362.961244474132, 346.854204790308, 331.705688390142, 341.245764349918, 349.814380595604, 331.453991652505, 337.412969833213, 352.458030803093, 354.605455277869, 350.768613709578, 354.579101044516, 347.432146940044, 353.67385254226, 372.774198505005, 370.171408733343, 352.91776426764, 328.153069441731, 343.607184107634, 345.278768964611, 359.387389855975, 305.126105926385, 345.246750329504, 343.152550379303, 351.500216635977, 379.657024150237, 340.37229556265, 348.616831369102, 330.171277865893, 360.997625233966, 352.253680682524, 343.393858833947, 354.928366815631, 371.274998560208, 351.121229529106, 350.654108154928, 339.391920111736, 330.585686107194, 363.047578646026, 356.149420210069, 367.732895310896, 335.470599436333, 335.661480253544, 370.405207510972, 344.075171902972, 338.117829534592, 335.746398420534, 353.104595288969, 330.057742152834, 350.217514713006, 359.83680051278, 337.060727143337, 338.473084993886, 340.942748589675, 350.831832026048, 346.962955640662, 329.35273197841, 333.63280890519, 309.974741158635, 352.957411905129, 347.379564956639, 358.857722751343, 375.061972475324, 343.198425733924, 312.643260760558, 345.884063145616, 335.107435349741, 347.157020181947, 349.481072781215, 378.209703885349, 341.056399082648, 332.941408688372, 357.009584799393, 336.531132416997, 326.227739796329, 311.37263575702, 382.844236975875, 307.401101453721, 344.60344254446, 391.398888728677, 331.218974955061, 338.385369796354, 348.474077889507, 360.488127013641, 336.132708503774, 334.105202270198, 337.012297694998, 348.325174342748, 350.273080829801, 335.088429400254, 340.455685811989, 348.278111741147, 329.723987290119, 356.267459161733, 322.231921131683, 337.202846260897, 341.884918300096, 354.49988218983, 364.114185384758, 345.537966719338, 366.494405019841, 366.834789020472, 318.462748704404, 368.772982578491, 327.742980247655, 323.619679770291, 342.831303342436, 337.07447144468, 348.314748677632, 361.466607576775, 316.175840921665, 352.47616273387, 369.873516985917, 354.267880162852, 340.560080802536, 338.440403415983, 370.012761317393, 332.601191600942, 335.999896626614, 371.667327612313, 323.869504288628, 339.433357873025, 332.476557997367, 349.151527680268, 363.922477133265, 341.647901284197, 343.983072700076, 334.901952487868, 334.827431653943, 335.762021332798, 352.368450286165, 354.048437783801, 348.505256546985, 355.259636536416, 328.645970100335, 316.227518027761, 342.216059657837, 365.742005571826, 369.932149103946, 351.391097745714, 327.113399430385, 331.828162777982, 359.979124401135, 344.793403426357, 337.473561653151, 350.245379041031, 331.601118954449, 331.774963337443, 343.610853768895, 312.449019188496, 343.543040264894, 350.803469396014, 346.27459844523, 328.30842587827, 338.753323480557, 365.901271042545, 318.209101515551, 354.475385428467, 348.41747028241, 355.850828732008, 314.384137979655, 321.861142158881, 329.255291731427, 331.74556555346, 321.324554773784, 321.25721867718, 328.55948747276, 329.749915821861, 333.91542627968, 304.713397068832, 332.356635704303, 345.497135057859, 353.294429467816, 336.76477537739, 343.315974471169, 348.049315394521, 316.68622867696, 337.381090322703, 381.865465903873, 340.453751771601, 330.710265429194, 342.124399599818, 318.01815147289, 311.621064938425, 365.78867788418, 347.510133558123, 345.408782925425, 349.926445167068, 357.547943720468, 344.864706412922, 331.3416808567, 359.528653267732, 349.650545467784, 350.230666677475, 355.559958556496, 365.583767576415, 356.988690873291, 351.93162329123, 356.407778613288, 360.561423263424, 354.303473321915, 324.142573134307, 360.115874451709, 340.841681801783, 349.457178341736, 332.985429757678, 328.308971554836, 357.379102524654, 320.636879150792, 384.785237942879, 389.30597964561, 352.94197659238, 373.778647404883, 340.126934675088, 325.16321857432, 343.438467587285, 331.25215192738, 321.404320632267, 365.483563313411, 348.290228028273, 350.617197315542, 347.689114625781, 335.280603384434, 341.453238176018, 338.743750739732, 369.518466097751, 341.964402459648, 323.722528994399, 343.809658150363, 332.189061154695, 353.041807380469, 348.97508869968, 307.248400899117, 354.997503905819, 354.095341334853, 320.517417983438, 374.985536152655, 327.633126580144, 348.852327879999, 336.026374877824, 342.59010135207, 347.631714240438, 359.358835800888, 332.539226050852, 337.716031512262, 312.557433392757, 329.050462083986, 320.206585641672, 347.747918866505, 374.476703099057, 327.237952019008, 345.879492547163, 346.313743025536, 336.325086530924, 354.501323536575, 361.906756359477, 356.511666028237, 338.462539475063, 321.826613905585, 338.255173424901, 338.40672536427, 355.707474193819, 350.386494144165, 353.935242114267, 354.836699627032, 365.658424898117, 344.997877244486, 353.758725530779, 349.608406224818, 333.28529514788, 311.375650638265, 384.985498840126, 303.577193528948, 318.541617648224, 348.651733818566, 329.766931547246, 355.194322051199, 327.597306912025, 333.58605962536, 348.946527337485, 348.921542454903, 359.122726109765, 329.240240349067, 330.830303820227, 311.212444046428, 340.304900199501, 361.933427542711, 344.71529628904, 341.531483151015, 342.806634089439, 347.324739086078, 338.320267015205, 355.55561051016, 372.049541342564, 351.545741844788, 344.967331326925, 348.039651718725, 343.246244661421, 359.0799827262, 339.316332394133, 362.640459249011, 328.568397423912, 334.44969515353, 343.306947820045, 337.056724156536, 317.359151487371, 355.02331068403, 351.568167274057, 349.410943424903, 343.703050963795, 342.071046329655, 334.185895102923, 360.250610286529, 349.657331338807, 354.283846112396, 371.10593366812, 320.031300964807, 328.232132463805, 330.676001172603, 344.822653526947, 375.926418709364, 347.816663792964, 349.125737804398, 352.404391364874, 340.718332068887, 352.861708022433, 346.957722923806, 343.763389228186, 355.95420810858, 331.485308046578, 351.200917297175, 376.866269943065, 323.098049801195, 351.462078964324, 360.198941482848, 345.517637044057, 337.250668843635, 352.505160969664, 322.955387443454, 328.619031113957, 333.655148077337, 333.347495022432, 359.793819187724, 353.581056850477, 337.92595412928, 325.187630977695, 341.74287114943, 352.352493607491, 317.574267839704, 345.073195177338, 317.679559517795, 329.438694546419, 319.240048702176, 342.973780641689, 332.054566116853, 319.898698937973, 375.382384394352, 303.725697145152, 358.267966767568, 334.878716076058, 338.610072106151, 338.824064694546, 345.251886690595, 339.155329273741, 334.735125893579, 325.219914649012, 382.78868295439, 343.983379042013, 340.636203288595, 327.878022165115, 349.230413964189, 338.530546084131, 326.567459476179, 336.760027800052, 358.313362611568, 365.776865755512, 342.129449161605, 336.255439564905, 292.79625253391, 326.163787286804, 330.464249974066, 312.236972158277, 352.478478063213, 366.251882542086, 331.953542104542, 297.561702374504, 337.2250537273, 373.692401400791, 330.813886471922, 348.858298187502, 310.725924491598, 361.192853844124, 333.592128078695, 355.006968842108, 321.959749298835, 326.559143482087, 352.77588333445, 345.39030720888, 328.266256451177, 344.84997660285, 345.506529562324, 351.957560547282, 345.643213794092, 327.713009964888, 347.425958635863, 325.595300381989, 363.732459577871, 345.328868912853, 337.494694484755, 324.602570353654, 332.35552074419, 337.823378508447, 364.385792331097, 318.416231309455, 356.370409896266, 325.799497900568, 332.068712885597, 335.741983357077, 317.410095310083, 351.060841180763, 333.528067907181, 354.917876961634, 329.858818857217, 330.938553467791, 347.454711195942, 369.753188638218, 346.77589122038, 342.499115049634, 357.259399870537, 364.567132040965, 346.02022109125, 354.522495369436, 343.743022179916, 325.513266555006, 338.467215279313, 364.347050072158, 366.576591153837, 350.815478003231, 342.864172779913, 327.30158977498, 347.828516082731, 314.175915772513, 292.882212527541, 316.88859284987, 352.962269843469, 330.999128785737, 359.793579258535, 327.927493877689, 310.119712525427, 347.223542890084, 356.208163241716, 314.100529216862, 347.361619514307, 333.448978090128, 368.211174598758, 320.806622634829, 339.274227701993, 339.180288478018, 340.993562032092, 337.428601121008, 336.110641174477, 328.30641342037, 318.080497863859, 328.672320773574, 322.513282722633, 348.346800805997, 370.707310738248, 333.041999930736, 320.761466800401, 340.726521986031, 310.227943817665, 343.651986710238, 348.55356063901, 356.473219342573, 337.491663583634, 338.055492185615, 334.589692118457, 347.583503092695, 352.641217934896, 335.126839190818, 321.96545090227, 361.551315159796, 363.1688940489, 362.835638888492, 344.131778157237, 325.546000003918, 350.440160205114, 357.541437910265, 338.939445791643, 338.109416263193, 340.735840860985, 324.386125192904, 349.180799538803, 344.180253871436, 348.905015244401, 338.994536479273, 340.609969031033, 337.53908890595, 325.223582705337, 356.884906356827, 315.900001002628, 324.029953970145, 332.968654207425, 355.390828722513, 341.918730006862, 328.39313105463, 368.194394251154, 355.775073688575, 355.005475930351, 341.03680157501, 370.330400726243, 323.324038787048, 331.124565310273, 339.855331305958, 358.35408242796, 299.800755415971, 354.214876741748, 341.847991903887, 320.011155375243, 370.376492421676, 350.179368853015, 344.605717240955, 320.843311009248, 332.835797119922, 343.836623456551, 341.649326146058, 362.407480071186, 356.671808456083, 309.657369296428, 352.497474541493, 385.655337528846, 335.324606424142, 351.294627938766, 341.081079133079, 343.005690715259, 325.414325461704, 324.114802729826, 356.789351577566, 330.235437820827, 335.950166631845, 299.462868781534, 332.127668707272, 337.910723055493, 350.188980437211, 349.058688529218, 340.859997309193, 340.95271224944, 336.950534920432, 318.141744774238, 350.47842232488, 346.558793592691, 340.935148142196, 340.329318718005, 321.602251520689, 365.472783882835, 344.8439577074, 347.965361785916, 368.452759115394, 351.189696075764, 329.864323617913, 356.619907473432, 289.136094980902, 347.793422670345, 358.157197140552, 340.497249857569, 329.42771282592, 346.331312114692, 337.597673211188, 353.755351719665, 357.684878106217, 306.769846723114, 356.288998881371, 378.291899137195, 317.293325124845, 334.875733822866, 331.514676667501, 345.532075624878, 356.135612279495, 342.057079415158, 331.759154771368, 338.373808311181, 339.469770607095, 354.641238340451, 334.285386647634, 340.602702798325, 353.646252782862, 360.353823374256, 318.433172647768, 341.905928475526, 335.064099308741, 362.739433793264, 351.829054661226, 351.881408252994, 333.947523048712, 353.306825629405, 334.792202948306, 351.560901381058, 329.108640693102, 325.319016134579, 325.542295781462, 322.015847254764, 347.836455428836, 363.175588415611, 355.847541058478, 318.93894757601, 325.87918512497, 356.390496432366, 358.461121746942, 343.098311556826, 345.712666324469, 340.156323696292, 325.649258783662, 320.590280098739, 358.916857335994, 317.708241647181, 318.463204023232, 334.033549069247, 340.824525204046, 311.621129907072, 326.657413361714, 335.912614721088, 360.292885586217, 349.869155567087, 357.329465128313, 375.55442904314, 358.577216608098, 354.483055349624, 345.636526990035, 355.828387900379, 333.075861625609, 356.778890140933, 371.319095135631, 331.863700151688, 341.094140088896, 345.391163307776, 337.691776859159, 370.177631529733, 357.735930667638, 328.621317067513, 320.452104976527, 329.165689601619, 356.247991522461, 342.529772105686, 335.011283765425, 365.97438154137, 360.499891820116, 353.744277754346, 328.661726402647, 345.592162201459, 339.204986462766, 353.562678630274, 330.359075153391, 344.220862826827, 344.942328427865, 322.165358179555, 353.649158439963, 336.563898623019, 346.841451704625, 336.598345051099, 335.101303121027, 348.002297270845, 342.566079758014, 334.342272832101, 350.013087942234, 374.31077406164, 335.055474648159, 348.082939718613, 319.569952039358, 333.698196509696, 352.874937348365, 363.393457274526, 347.105930840545, 319.808537353707, 390.039178166877, 345.930537483099, 351.809304009281, 359.930714956862, 341.232231848189, 347.749569914974, 351.651526009846, 314.094660975373, 321.152522464279, 355.765908935065, 345.223805870287, 344.694193285348, 350.62414284755, 337.172551175725, 339.75337591666, 328.009250208871, 349.321859574747, 334.163230364248, 345.353393029348, 336.818678098507, 345.082393232756, 354.420462704765, 346.241274308241, 352.115167371243, 389.455191464412, 351.161189271489, 356.710180432552, 362.787486028408, 345.872366133457, 377.483244235112, 325.700924548693, 340.52873872254, 351.584030965604, 325.452026286151, 335.884054607326, 326.563097017649, 340.677961041769, 349.483441184326, 360.928146443749, 364.560472247498, 339.016700848254, 365.022889598582, 332.326996505038, 331.774656413629, 354.672043271111, 342.048649787134, 364.344221071063, 345.230176454011, 348.551104308895, 364.902562534646, 317.046106295626, 344.971671836448, 355.993632151337, 353.050936847173, 356.54885876075, 387.778674011407, 350.443867510833, 346.753679361261, 364.519589957429, 344.971373167873, 335.357362452653, 319.735590219995, 313.533457708435, 361.577276619977, 295.249602255716, 363.241103534045, 331.089889651582, 332.138925607262, 358.079785793157, 373.471470648681, 347.466516759307, 344.918401796474, 336.148742973313, 327.530374937348, 347.035681538938, 355.885818746476, 334.31081818547, 360.082092929461, 344.032929124905, 363.35435735525, 347.889687794122, 322.279731404632, 347.228469510803, 332.229678797361, 350.750758301318, 345.796993511658, 328.474991804337, 315.063108018088, 343.537427554962, 325.011573287215, 342.83580115127, 342.54099920469, 315.802511977413, 348.517385403995, 365.745291695941, 318.989760912878, 352.998574871109, 332.636870639728, 355.207473718665, 318.777039961768, 341.496700519067, 338.825650753478, 335.31192110433, 354.690769508548, 323.317134830263, 368.781781380993, 333.441808071055, 351.381977386657, 330.351769317343, 312.922603527203, 359.965096207127, 340.848895556994, 357.203002297949, 315.19515527527, 340.515558183494, 339.222850710644, 373.302511036125, 361.729720066252, 323.127338881443, 370.702335285421, 370.701741669113, 340.783050261088, 369.567272510596, 338.106630112654, 340.910406531549, 373.902373424447, 363.091602047323, 363.498081316741, 366.354579680869, 360.647599873701, 356.25411729549, 349.140650157285, 343.589540116916, 356.407444763682, 347.35634627656, 352.708939804562, 328.822907671715, 367.418980979951, 336.135191052716, 380.465450411842, 371.856514584942, 345.690664982129, 354.711201055102, 362.674115257066, 302.81603799275, 324.444931852361, 363.42872153194, 338.066667594907, 326.477613183556, 364.033385231437, 339.895455453897, 343.930140871277, 354.158429623502, 352.352997398215, 319.241257290626, 314.082937831703, 296.510190938695, 335.887462721472, 350.953027693663, 336.490800407423, 364.13488887918, 329.965348305233, 323.111325954207, 320.410968838203, 333.505997153927, 355.105166077421, 343.743047280173, 341.712781650196, 299.853365088741, 358.95634316305, 364.466517196172, 360.541493754132, 345.024141325973, 342.305316397879, 340.127360421776, 339.878114371355, 320.308880047336, 325.465166226275, 354.246878766748, 361.645464066665, 358.686359760577, 320.898108181725, 340.332048230446, 325.268805481902, 330.986484362777, 353.911885261461, 349.53961291126, 344.755247355782, 306.101915216041, 320.796771538884, 371.729631462098, 349.323849955823, 369.388641793282, 363.518857094521, 379.958291261437, 349.775038286434, 326.980504017572, 337.56719627469, 345.211792418522, 348.747846567478, 352.878300258866, 337.270352969807, 320.81442976589, 339.55939247726, 349.540960171418, 358.501093109304, 346.708100043783, 307.99668259738, 350.641207707726, 362.153009278745, 331.089667621694, 336.833630537596, 356.961868184675, 356.814657787032, 356.489171102366, 345.398192811385, 355.661939144705, 357.111934036216, 348.051780822399, 360.877863602918, 337.929492007591, 363.249745395691, 373.840764233714, 329.490526734375, 344.607542184733, 349.156097055759, 342.964119294179, 343.374028244772, 352.71479656187, 316.759076903736, 338.414067258771, 354.592125344282, 365.560893358789, 341.678387312002, 313.125509786798, 338.705894608452, 319.378543720727, 325.754986508627, 342.863256479064, 330.308487908109, 326.813277740432, 355.914506707879, 344.014495134788, 341.264585801504, 338.720396734453, 362.453422970846, 348.556730407993, 347.633809440301, 326.265862801234, 323.25933539946, 367.361019713281, 337.847725403003, 323.273593055755, 323.540577453147, 361.169682097122, 338.831964960225, 356.662387302792, 323.043215438248, 335.829397427959, 349.431507964067, 352.786792403609, 345.805599407929, 345.701044290128, 311.384403619168, 334.166999576022, 330.495775199239, 339.246766960548, 334.039506412442, 385.823436134698, 342.836479894896, 344.256199529551, 363.829259643746, 347.313701504027, 348.683954305534, 357.464062258299, 353.263713552077, 326.834294087179, 339.225207306542, 357.046266764698, 364.346356565447, 311.03645946983, 349.636963109625, 351.008126272642, 367.297277853065, 363.61924537373, 329.590221670922, 348.277007966737, 340.18309302719, 347.675695157149, 328.740843014454, 339.948275860434, 342.761068058723, 342.519864476991, 342.443411962962, 345.119735079693, 359.989372810146, 332.83412083363, 320.175321198712, 355.497759796504, 330.924216150423, 349.344682420888, 346.111820827428, 363.280304816744, 342.6872055877, 333.837609789812, 386.962455548939, 326.323790468836, 357.561309794177, 369.648780235173, 338.047196266385, 351.327515810283, 346.44636227233, 337.130749113486, 368.87157812282, 364.142016581274, 357.549344869403, 344.957262324773, 362.804894857719, 340.2811892897, 351.569967462614, 339.569352523895, 347.658557926741, 342.207935240026, 360.332988137465, 331.450824717402, 336.829966610186, 308.188052831547, 335.02098968923, 328.927246977238, 348.660654081816, 364.327173395677, 323.012519518131, 346.470573538445, 347.241303391565, 353.589432794237, 396.304851858701, 344.061036764835, 334.51062634403, 346.433065291817, 343.626341015133, 362.027190523956, 321.142125865192, 368.972486401061, 356.307836179074, 327.529036649881, 350.138758565356, 325.055862557045, 368.187526194553, 347.506973102002, 337.048057374196, 312.186324602814, 344.80119002543, 363.672879739594, 357.095331702973, 311.129016247297, 353.911780430549, 358.734912080573, 336.035568200545, 352.538331307464, 371.027102380507, 360.181399761402, 348.367398317902, 350.546472567498, 341.644479710588, 365.267828773223, 355.562765821221, 364.608480326246, 335.906514052199, 370.41624027441, 341.507496686125, 350.849185845823, 347.381641182194, 360.255011663439, 336.218391293537, 357.88163866212, 324.442056069043, 375.316034798279, 362.534488972311, 333.46098681884, 352.032809340696, 329.694530246243, 343.936036480561, 346.105495541331, 342.835875964173, 347.016141993837, 334.011147786152, 339.78299225828, 324.755157491278, 344.69550094394, 342.783822261963, 354.719350666964, 352.511395111119, 339.990807776512, 354.339567833731, 364.076265009339, 351.81804591934, 320.142360811037, 364.350436831174, 333.55716035757, 331.627950811846, 340.592034208429, 314.630257673215, 367.779980206253, 331.893698196422, 323.924942371091, 329.432153606836, 368.064368188924, 314.693801784602, 352.846777373327, 353.453787423355, 373.567495928471, 335.443241204332, 383.337384418508, 339.094508005974, 347.337312041852, 385.322748199926, 348.947253524915, 365.078961811834, 359.901807262603, 348.068865005287, 371.992507417379, 337.524724542459, 334.27324426559, 374.961769912447, 341.265086121532, 330.849410810945, 357.208292286832, 334.633552258471, 347.349163875628, 345.401098496909, 307.786964352992, 348.726583128956, 367.00716055459, 346.551152018466, 321.102080654249, 344.495127949815, 322.506558006918, 340.08274783895, 363.970219097805, 366.576489866343, 330.245684807106, 329.384889301451, 363.838862988028, 351.077854359509, 359.892169151496, 332.227276676162, 347.230884671126, 342.262355723725, 365.737473309234, 371.056176189664, 340.351978267028, 354.715232246737, 366.04581555368, 354.868573055047, 336.653340552025, 354.126006381719, 364.281362761358, 333.526006691501, 366.156406603495, 304.902710943567, 354.994795636724, 352.557725545846, 341.298982039702, 321.648570677415, 341.514915556597, 352.915309649272, 356.680075774163, 392.942739539721, 337.31242604442, 321.468482503184, 336.37367765754, 330.41747324718, 359.070640736545, 359.769397970216, 340.928701959666, 328.780045630823, 322.157193330253, 328.881859230427, 310.849072783781, 353.706461509745, 322.018950637776, 336.307039967642, 344.410059859842, 326.883456893633, 351.096786938281, 364.392479301076, 324.862328148416, 340.281350232313, 370.182794275999, 320.014979014047, 330.405059041525, 346.460027657453, 366.431713327212, 376.439801020756, 329.737459088263, 347.945514414407, 336.073739238071, 368.146326032647, 371.726347907741, 334.6262180946, 330.227820278643, 315.809386997338, 355.163305860285, 368.058893350482, 353.966247694264, 336.931138831375, 335.42845759376, 342.530436410719, 365.341070561177, 335.029581254788, 351.370684341275, 333.403875877047, 344.696942771728, 353.598453595603, 367.987686017976, 348.899459066221, 355.509142684434, 333.186874158772, 373.824297897854, 352.293596971035, 314.485312933745, 350.954795304412, 335.569640366905, 362.436829086772, 318.920435792858, 373.839275939215, 339.011760274987, 309.449275278997, 339.690962093523, 348.21576862709, 333.127592713921, 351.988753159156, 323.003180143449, 356.643500800733, 362.027604840962, 345.133248951714, 343.249755085858, 341.32608079964, 313.111191617472, 330.047149825676, 351.33915431545, 371.406652146983, 362.195161644842, 336.541301920196, 334.790582921507, 340.069359303938, 377.884801089811, 380.009002972498, 331.440486266278, 362.100370394784, 326.590479490896, 306.396866531355, 341.539853592576, 375.048410376217, 339.560755883068, 358.248807343076, 343.734833765151, 346.982188459001, 348.114528290767, 361.601620234032, 341.278285891723, 337.542238664277, 361.141601850158, 322.605267492675, 337.355174323304, 342.026818221404, 382.283460472246, 330.181596024743, 345.408415717338, 351.408244046975, 332.459397287183, 344.585090320322, 342.591109889111, 340.5428258037, 347.737556852932, 340.235986844921, 339.181466531509, 354.37322511078, 357.729848669056, 349.537739403922, 347.803618566699, 338.751676837527, 319.051241945089, 378.166412880596, 326.249014668144, 353.421860799762, 329.00203975578, 354.646036508344, 369.203465584989, 324.501579074881, 365.801846911349, 340.283138311024, 333.507884239082, 341.830504912057, 357.081812158588, 338.505666429499, 356.847875343228, 363.420812618035, 363.925919124152, 347.658200159111, 330.413351225624, 329.815984173148, 322.860686785622, 362.815012997096, 343.784780240012, 360.954366351433, 357.460323536523, 318.098840278888, 399.138485976857, 331.509125461637, 323.625692483301, 344.968503300306, 335.742089393133, 359.232244618518, 313.391264488614, 330.089645971619, 341.560771471226, 347.798283777591, 362.661171911575, 351.740674255111, 357.873787823112, 355.158368130617, 346.539947614693, 348.121712336025, 343.998298158196, 371.791881789573, 331.8047172504, 326.057963859794, 323.744971875524, 340.091553191887, 346.682471986265, 334.742432055074, 331.991233762501, 351.983950478208, 326.657387176289, 325.088065934382, 346.359430736145, 333.451537003545, 353.101789005634, 351.884245368678, 362.79427971604, 315.144883239255, 327.662847859774, 354.124469000608, 340.136169087123, 348.623880007089, 340.353816934747, 336.731558439464, 334.298081678164, 328.373343458523, 351.960732946498, 343.612292405608, 312.350209659742, 319.150643929109, 377.999884047867, 357.473093384009, 356.982612277487, 341.653230455347, 352.40394202911, 360.748004615946, 343.969267253177, 337.760845457694, 357.411453774769, 371.9212613858, 321.044681612119, 295.832162400441, 315.904636468812, 323.683390523275, 366.040269171498, 298.86021928126, 348.611958246971, 325.664523541478, 343.82603628163, 317.148092113216, 333.118781091979, 351.170464175138, 354.157594265187, 353.183152837214, 359.60941559751, 379.032183630442, 348.174407511869, 325.395781466503, 362.431298914258, 371.79810156185, 345.467172320419, 340.701677223798, 371.748802941684, 348.310304315288, 336.197699640268, 311.41459657216, 344.79828037218, 354.854239377938, 341.563943231679, 338.635064448988, 368.980738300591, 335.817546823413, 306.133547575654, 341.219780942735, 319.509729141292, 351.956013623993, 340.911010457128, 342.353131465246, 364.648276429658, 342.168613931387, 319.155439762609, 348.411464491832, 369.775716471176, 311.716669622316, 373.803114477082, 360.391679732908, 355.171250111335, 356.569934048368, 369.837399964746, 360.531353864831, 357.779216674311, 344.810951072974, 339.367589586364, 353.060174873006, 333.187948618037, 328.102125824197, 347.368022996995, 344.325707711065, 342.198834555349, 337.500774408752, 342.076247124578, 350.317449839594, 341.498257089574, 364.754976076765, 378.106593101719, 336.654866366467, 369.34139775323, 363.482141170285, 357.949324783785, 330.660614495403, 313.233306884333, 341.864582870825, 313.854810862953, 318.062967816041, 328.086577661723, 334.35203299263, 337.069661195045, 340.452822215053, 338.517314196268, 329.942682550893, 349.916902068815, 358.497274130715, 335.918473021541, 361.532031122028, 334.419270739209, 357.124269638876, 329.270673030625, 321.165134237023, 334.919320787165, 327.146869607736, 342.480134654063, 340.487286261204, 356.486651206352, 338.070554624952, 306.272077597964, 347.958350693742, 360.426664304074, 338.349706457409, 358.007015966682, 357.453827498901, 362.958894430418, 382.002339669977, 365.762649589352, 337.527316376811, 338.485329082649, 340.554684890914, 333.482169590993, 343.787899910772, 356.615188836774, 331.822601826579, 364.233309433416, 334.350411668386, 336.373407802719, 359.966197612427, 361.099244891074, 337.337574332766, 356.364995192438, 359.102378798738, 350.694721082309, 335.044086768438, 344.049892384133, 349.821212433692, 354.74924433156, 334.117510765898, 345.842351616798, 347.305802343951, 331.886327186736, 339.547609929297, 355.100912508956, 371.536114247563, 339.259077221225, 349.530076955043, 355.375683211716, 338.15669909171, 338.548408460817, 332.019075000379, 352.637455000687, 350.033194592572, 320.460284581908, 341.500544398413, 306.137743366223, 331.170932506641, 358.163975901307, 303.626264014054, 381.954994412141, 322.621149494516, 353.948556679498, 323.758226031519, 329.779487684072, 361.792104043093, 326.034068817523, 364.87440354989, 371.604152832497, 334.412481171395, 336.105176689019, 363.716687294385, 342.999232995109, 340.807100852737, 333.980484020821, 318.926532456969, 344.086857706548, 319.963572953186, 347.666133557313, 330.332653105196, 351.963169893692, 357.825317427212, 353.329664530928, 336.774399179261, 352.102937577294, 350.084200056544, 338.195941008396, 376.472046173277, 358.769655198555, 318.622869705562, 350.450324133165, 335.935538496581, 352.221677706815, 326.318590276087, 343.683012332357, 332.533908974497, 319.571376127866, 369.673369108726, 342.581946233635, 321.964314022365, 317.231199266146, 374.299812163385, 355.90014244014, 327.489131378279, 336.755623697091, 344.649863914776, 344.933663767307, 306.605477834483, 344.019030445187, 329.139930730554, 347.041695382703, 349.383373142997, 364.705298072677, 359.919252526663, 357.91712924442, 335.720631888271, 318.634565030606, 338.531275022405, 362.734649897131, 351.783030576708, 369.734461977194, 341.026969241119, 355.640722849563, 305.402644717893, 325.207950289504, 341.1488081121, 334.755249587703, 313.090174193763, 335.744447290077, 342.345240134693, 343.660332029648, 375.376618730524, 367.693157845911, 347.426720266801, 346.191529269991, 335.442514919517, 371.43706453965, 354.868750548059, 366.711925256965, 343.372562057525, 358.940875884089, 332.200931810696, 343.812717037587, 341.009972208605, 338.877532249977, 344.669883076347, 366.406309102159, 336.930135786174, 365.05161441048, 383.265424777518, 358.281047474777, 344.555358207064, 352.540275126929, 323.024462950009, 310.756301040211, 355.579881625854, 325.157067769611, 343.978395762613, 311.536789606457, 312.591536563458, 329.580430551899, 367.604226974455, 333.06111660632, 362.93080915948, 316.442995772054, 340.668966789188, 327.887929446313, 359.491884826341, 386.791082403928, 316.21575476483, 324.863889722242, 356.275350476897, 352.595122121571, 338.319524560175, 380.457304889166, 341.785643975012, 303.057800390199, 342.998153073652, 316.259524486586, 339.7283666902, 332.290191325232, 336.360418624083, 366.787749700008, 305.086070745628, 328.181441692239, 338.311352659448, 318.574778075702, 348.419078693105, 336.01730797996, 334.722364745591, 320.407900114892, 344.310103440559, 310.98176688074, 354.991663948112, 328.633937518796, 364.252339399187, 373.709486569323, 353.874183421354, 333.421452526896, 338.464349608269, 353.42964612108, 347.47581584825, 316.015136044265, 324.92439382598, 354.907054546094, 338.010875205216, 324.947819590293, 359.263358806847, 321.341940002272, 358.246502494728, 331.544117778115, 354.099155876478, 350.083641832022, 377.672604113665, 351.401212176956, 341.967921816525, 329.711541997617, 362.979867440133, 330.764312337786, 337.803815452473, 312.082337858902, 348.534898401525, 359.003051159892, 384.492201361183, 330.614641425556, 353.975183870048, 346.87990921227, 347.66778510044, 362.652285366952, 294.536523623668, 334.770754653397, 353.515250394228, 350.052155618382, 341.342736802104, 351.862841444111, 334.734609578433, 352.996190779817, 380.088905039763, 342.424173721199, 354.445441369662, 361.566520569758, 378.239293982199, 346.028645805865, 342.474371262811, 351.976700716966, 356.978975554277, 350.560133561154, 333.466806135691, 345.125468942265, 356.394328126847, 334.193028966281, 366.039147875001, 329.69282590673, 326.266677537687, 300.57915001001, 344.996637929857, 338.528009489147, 345.859954814935, 355.244718220708, 338.214428387165, 357.235337855534, 350.756027922874, 345.261137520913, 353.435690244306, 334.386570569276, 369.539178893324, 373.165018322229, 327.26602434502, 329.862871600346, 363.483812266429, 338.821103297681, 359.552284529937, 365.392662241059, 327.2714350556, 337.259359339141, 324.300745296485, 334.927327391171, 362.020924053756, 373.241706603087, 369.497254702068, 378.384781977814, 345.551727198929, 372.765212945963, 350.279835671953, 350.103854414952, 355.964146400503, 323.195550231159, 327.517113641222, 328.489017737625, 354.295432386509, 339.569727494439, 361.62710035399, 371.562103355454, 364.417971256882, 319.403153053526, 345.059164619025, 345.893989433067, 336.311855862466, 324.89581483599, 326.081241150066, 329.165493822863, 330.085705635353, 357.258147789729, 373.201357993831, 338.764494792125, 310.505378172423, 341.949274235433, 324.851301851179, 356.111643014937, 355.743649620144, 345.342323046524, 346.049577848185, 343.815826329613, 353.801794942999, 346.157158070165, 349.332652707845, 347.148656944737, 306.603368865476, 353.033084937551, 324.991519677037, 343.487118851226, 346.230260974504, 296.990543192312, 357.632433015755, 335.009122620646, 317.403910045369, 342.773455855526, 339.323662862383, 318.073421990531, 337.937235493201, 364.881733749539, 335.25109086362, 374.389327989691, 345.832094553638, 369.858736546034, 343.224354616328, 352.240661934093, 371.216760745321, 364.93915492821, 349.569714852921, 346.547837469065, 358.096729443367, 358.158288967869, 348.228983916281, 325.774378451046, 358.627760469163, 335.810584406978, 311.73302334174, 367.542453944914, 379.961796753634, 348.891630249515, 319.579260023032, 338.152951100551, 330.183558850865, 345.524100582562, 345.29537311742, 329.965640495492, 342.824362156601, 344.733087263627, 322.089267568779, 347.122697244311, 320.789327169556, 349.504762568094, 344.940359511162, 355.092627145334, 355.608207697858, 369.67406009467, 386.288730677935, 346.948964905776, 323.008108628901, 345.246675596431, 351.444771961098, 335.53176933495, 324.262364496876, 320.102968033383, 342.966954362056, 341.691407657672, 328.398890105737, 366.278847953705, 339.718830301833, 341.272666777027, 323.195040862066, 367.175480952294, 335.550399515283, 345.254044374051, 368.19782283871, 349.118632470905, 337.457078342414, 354.767502986172, 356.504728291597, 317.111063218947, 356.32127797453, 330.432290426451, 340.386215250635, 346.156523487006, 311.527808892149, 334.403037179574, 329.280654063506, 352.522676495614, 334.089417555863, 370.033728214647, 314.109733360038, 346.09182968358, 316.204683210478, 357.040659381406, 361.346448938777, 335.24201639494, 358.734299095208, 364.454141237145, 343.45635032901, 359.286824800006, 354.750229490227, 337.748404902378, 359.258452580801, 353.684656872355, 360.600696475379, 356.218942158653, 381.926436640599, 345.83474624175, 336.483825388465, 336.099968179974, 335.481249236102, 320.571885427264, 352.479166802312, 350.426207637538, 353.586333783588, 342.583798749665, 361.07810711373, 333.659810125511, 354.910787651113, 318.32817639174, 380.602963167874, 338.81734435598, 344.577902747271, 332.789412960322, 338.896493080131, 347.640743099764, 350.218904019105, 317.471088231142, 321.300172602596, 333.458498689962, 384.767618919973, 333.391744173341, 336.228005327629, 342.211856640177, 367.489156885437, 350.281984237488, 338.977574312718, 331.567275040362, 350.583229858246, 325.278811318398, 346.922699437163, 342.479376090996, 362.504864551634, 337.697824307191, 363.312276487258, 379.975244047952, 362.474328101393, 344.979217094184, 328.71793547292, 369.231190059025, 366.566600954385, 348.74825805706, 334.603621749043, 339.311189787019, 368.240872352794, 353.985775452841, 330.256049704682, 345.399862406249, 343.735175642957, 355.265499330188, 354.974665916196, 358.58828052993, 348.905888730116, 345.298541403023, 322.467165542124, 350.793427261461, 328.21686325345, 343.60233111747, 353.049402813356, 359.343289226515, 347.896607367058, 363.047780464601, 342.651588414192, 330.780435181552, 317.086898724902, 353.808698212736, 365.708442560358, 354.637503694616, 357.112424539796, 339.965116666476, 323.611709496957, 357.680735358151, 343.231543597685, 340.953157122512, 315.966847835913, 338.652112717798, 303.493152830773, 342.130630880801, 343.057439859726, 340.930419314754, 355.329283380292, 338.379964020241, 326.489571661992, 341.187109099699, 357.048645677628, 336.631085480377, 310.875543632369, 330.966551034356, 321.527481780936, 345.282048686479, 350.287338238156, 314.47444423431, 345.51903466138, 350.435318232597, 349.141617295788, 334.480691446544, 352.421560305782, 339.344271432594, 328.760826067773, 348.042646593456, 343.107101932668, 355.69513553769, 355.505232133386, 359.178508734336, 357.95669794132, 350.438079486532, 326.091286416004, 357.43166090262, 331.759966327243, 317.405954277048, 331.480002362114, 339.890151610235, 331.791206652971, 358.234209090499, 357.839877859519, 353.209919401765, 373.907361932868, 351.174620453586, 361.026393881737, 370.370172617111, 339.829383093772, 361.178379277814, 324.908251443179, 337.515663815751, 325.019300729088, 341.937752167629, 329.235016934064, 348.375193158799, 333.79987870272, 375.222385053553, 373.678409946759, 353.948862262717, 358.15718007585, 354.799836612166, 349.017420244306, 339.146209448009, 349.319556256857, 327.12793149327, 350.795301978528, 350.588298315993, 372.541438649002, 342.254493046505, 339.291435253626, 319.52310428451, 343.196300941223, 346.017480806432, 298.760848897572, 336.596348312981, 363.22262646774, 319.666092455248, 386.82081147386, 331.970094061042, 391.364401431489, 347.620335421884, 347.681743837166, 347.088477474799, 372.976034087018, 339.997579327403, 337.621380942908, 345.002918589519, 379.214996957996, 346.758807643364, 335.306991687711, 357.066281516096, 343.468331936832, 314.549490280132, 356.532352273733, 356.507781331644, 355.438358033012, 339.026763260107, 366.661938984118, 348.658564461095, 359.878066233213, 354.854120337613, 361.190908431997, 327.971684177357, 316.068461238429, 364.226760176808, 330.209638532005, 339.725235831436, 329.68497290143, 330.271143957018, 347.902544837181, 337.616489871761, 345.165857185651, 340.793488865865, 325.22666544446, 320.561450133975, 331.775047983734, 332.823527340605, 330.78170080745, 334.543440679945, 369.39325120386, 335.204372535955, 330.031676500771, 354.062595093885, 345.902679135923, 336.563167430527, 340.210083693413, 339.735065490501, 351.156418210909, 351.977212045199, 323.503776528579, 320.958665042729, 326.3726730561, 363.846702835986, 349.207037563183, 370.266276906573, 361.235354546721, 316.457429243021, 355.978583686331, 348.965467786147, 370.37177679659, 355.432827383975, 355.002650897166, 330.588400411188, 323.242022410954, 344.661572308691, 357.635098614565, 360.841988338569, 340.101446460923, 329.827595633978, 349.447710254418, 336.70740498752, 369.968888875265, 355.319655343634, 336.865303700386, 353.141293630149, 364.985804507018, 339.197635428179, 340.861672300235, 324.015764605249, 358.400569900375, 381.993420688675, 370.36091965394, 360.200392369282, 350.247646282031, 367.25481463326, 316.036043638753, 356.265829844105, 289.035422771694, 366.653803039619, 339.810931163389, 346.085915105409, 331.403806055738, 360.541764501748, 341.206788619907, 331.624712835921, 332.508608416881, 328.461275595442, 364.930996854695, 313.290910692605, 329.559135133303, 353.355292304512, 333.373927604631, 343.199385019634, 358.489476014071, 336.670394760917, 344.960031849191, 356.46471823789, 344.295695080885, 311.879693291103, 364.282275241712, 326.582398053648, 350.29662116642, 340.810095467515, 332.660543380744, 366.771745864421, 340.577192814052, 348.565559026942, 315.020919562536, 328.559498901313, 373.491326543868, 310.550811986137, 352.933376616322, 360.631166311277, 340.931233742087, 351.695815675207, 354.558846110477, 342.808567983131, 364.824876008138, 325.471409901596, 352.991946923062, 352.452132763245, 332.484665141269, 318.705903851208, 348.594821862768, 374.359580220144, 375.16298533405, 316.432635583803, 317.205924611433, 350.291027289061, 331.377439917843, 337.79734839624, 336.330763152713, 336.945161627573, 298.850972042841, 336.718924586296, 345.452201023218, 346.369783749136, 332.926121734423, 363.853866915721, 342.482978303787, 334.783091623063, 350.879882578582, 359.507930549994, 325.554915238296, 330.033371710746, 387.845757748761, 325.093352175666, 338.621822783972, 319.746415042269, 371.442485625565, 352.7027067811, 353.563816313616, 299.868434823834, 355.48779763343, 315.806153825938, 348.471588378424, 357.327501770657, 336.754349131444, 303.406848982082, 355.784204032237, 335.612679066373, 340.605908194488, 304.645116725348, 359.213434849047, 348.408646271552, 331.057553533282, 362.388234655514, 329.024250628982, 355.4056077613, 357.571090070192, 338.014179202009, 338.766673742406, 345.258126170189, 345.127079037823, 316.75963254906, 344.385805844801, 347.474628059263, 402.580084711308, 315.422250677683, 353.667671879396, 369.921112582751, 354.645700136273, 343.199686216093, 342.283945983586, 348.143728852697, 339.627354936327, 332.757271130809, 394.991054162386, 354.363396256737, 332.032110343683, 365.335035203603, 327.012083345712, 350.805109758421, 339.308842748469, 356.518067613278, 340.129281321982, 332.906360777654, 360.888534318279, 332.29676768321, 366.317121434762, 339.054329307908, 329.949840485077, 342.378976668067, 341.05748332557, 333.640868794916, 326.571376320202, 330.861670497742, 337.916865701945, 305.696679382322, 341.842893333331, 336.307587429142, 327.154016106747, 381.02817495862, 361.066856183216, 344.180092536046, 320.295954895243, 334.179966378889, 382.847255674207, 325.869486749036, 353.072203531256, 342.774575820178, 334.543027165356, 360.810743663099, 381.096469401948, 346.442160176859, 328.565169773171, 313.91539223254, 333.231054712663, 345.839698617927, 346.575724810369, 344.888400345221, 325.801969128958, 325.220044691552, 345.443223207163, 347.8674507972, 363.260183097305, 361.487258858098, 341.262641085465, 364.101340697547, 362.305218151345, 346.167104190099, 383.946126384871, 353.819845526929, 348.432617214701, 370.086545949236, 351.731574954284, 355.296688959604, 320.001752365703, 340.331701336477, 340.443424872552, 319.434124316715, 344.510729879292, 328.818012541365, 332.059678338135, 326.935889564056, 334.304420192431, 327.954722333411, 357.755096881598, 373.203784486549, 341.83479939716, 360.027635478724, 338.392154742291, 353.02805473346, 336.132601260038, 344.063870502938, 337.690200067258, 346.61627670179, 357.894308191058, 364.503165883205, 349.881008708628, 354.138864929412, 318.140920109733, 338.646327453924, 337.167444159794, 326.728061992026, 376.49536906655, 322.789457374038, 355.212745790073, 296.554976249891, 314.590029078012, 365.554250373829, 352.296569837782, 322.537074557027, 330.192623237485, 358.539632312561, 338.568780418163, 346.53855802255, 348.250864877544, 348.030209383151, 353.159712112631, 325.992528494394, 342.964183461807, 358.08682504639, 355.974840331744, 357.974327563756, 353.826583159529, 346.252452765605, 339.576637111912, 355.731066342248, 335.238343471122, 363.89116716089, 348.758000791802, 330.066411923017, 354.081901093226, 383.153332114529, 331.166594338485, 379.547406614982, 342.665478507221, 313.505619535904, 349.882592611103, 356.835501597061, 363.443856106465, 347.35838738874, 342.095460630516, 337.903401528292, 333.764284540046, 324.803906723109, 383.037536501526, 338.846204315143, 356.532477796498, 344.692913132726, 354.072641012563, 350.979926335193, 336.928724185421, 347.483404528129, 354.63317522373, 336.256248308991, 319.979982393351, 359.85198451839, 342.533480439042, 362.937742913121, 333.613960148271, 334.122720538587, 337.516458888125, 334.387542326489, 334.474296998331, 353.5835531457, 363.674028823371, 359.610111010703, 388.037352328444, 347.712782037693, 344.81557626111, 344.115024436048, 356.495512991927, 327.661990989249, 340.531176090895, 308.57911964857, 332.478405474651, 352.707760583775, 362.238043965386, 299.375660159862, 331.52304060682, 345.578770065504, 342.428333210857, 362.161380240272, 358.690437794901, 354.734806748287, 311.366516812077, 322.527074101097, 348.644401956893, 318.385701027954, 344.025726785938, 338.743695327677, 313.728874726461, 346.327662613839, 364.465684967323, 324.683804492115, 331.075998893013, 335.430876633577, 361.001870718656, 348.205259643207, 371.741578278587, 340.686771862882, 328.901703949604, 348.739039960558, 350.070132722352, 364.79554218478, 345.275636896312, 349.43881012538, 354.935643922147, 332.682159720314, 329.599961673996, 311.712670162194, 309.902964413076, 349.557555865812, 357.584735199273, 317.28466751223, 330.974034984547, 344.331007084662, 341.817421003518, 339.112193792038, 362.234807562284, 365.920009212502, 322.577331990087, 341.75583775575, 336.223617448142, 348.870306588544, 352.352572198809, 343.264647353989, 362.155488773719, 329.534634979888, 354.149718615138, 342.899840501928, 345.666189516739, 344.968583491938, 329.100482049501, 363.19112607095, 361.723325468574, 337.700877851841, 344.464476593852, 350.90459520541, 371.721658767217, 304.955579066683, 354.52681339014, 335.183206242651, 336.745465284762, 313.166177949959, 351.548234543809, 362.615890432072, 384.202386019347, 306.340508200022, 355.964128734539, 367.970498760287, 332.270322606951, 374.666120593777, 329.565221001085, 341.219805671891, 354.387737375481, 352.21038172691, 376.37957899921, 382.921747784789, 323.48889350753, 363.57395259243, 354.653254459026, 328.605080800331, 339.795080258899, 357.064829380932, 314.853197447153, 372.549501769426, 334.182178278902, 353.021694896579, 330.506636325237, 308.968714016005, 335.804934773976, 359.379218667878, 367.214438027471, 339.497834478236, 334.592061548705, 313.046345902818, 397.140486139771, 325.758508199476, 307.428807492481, 359.621150620967, 331.036486626837, 297.304393446449, 312.817747647342, 339.346644862933, 321.186094765963, 326.304876315692, 357.163656547518, 347.132672998517, 350.8243742112, 341.117023819378, 347.104957546634, 337.011564306672, 319.761110497815, 324.881548241607, 347.613991215042, 341.28476530263, 347.510936632699, 348.003844809778, 336.062281449123, 342.365531639871, 349.313531757577, 323.12454746657, 339.401764435098, 372.34815371699, 333.888392362041, 349.07774474074, 365.137052966551, 315.7463201481, 328.035903554489, 356.914044581674, 318.764274020501, 337.279496587603, 362.826396892618, 312.472539554714, 342.36123536908, 314.008638744613, 337.299248183756, 331.605440804903, 362.70260297847, 333.488029616476, 326.642247133339, 380.23115725682, 319.966573293652, 340.129617649551, 344.340225526916, 305.405748197771, 340.622496020416, 346.700482538114, 314.942609163003, 346.457997805712, 341.275011268015, 339.087140048358, 355.564321961326, 364.462040910966, 343.808716753221, 339.388030415578, 342.598186229469, 360.457694317875, 334.093438782918, 355.673782115482, 332.207148804728, 337.575714198975, 328.575069472566, 307.176434845833, 343.424049016333, 329.077469972983, 341.494677383017, 302.901708707595, 340.462781537532, 397.808139260695, 344.352415901474, 345.201322009743, 358.596620988622, 351.098176189413, 300.397654280744, 336.782075840224, 332.889582817176, 320.798522626332, 318.221958371934, 295.454344641033, 347.89667840135, 351.576512783848, 345.053941038762, 340.284184434972, 358.291950653214, 336.53180615105, 384.41262626982, 374.365561252721, 344.641061182269, 345.549387157074, 352.680135122052, 324.315805791272, 313.202800189472, 327.354352952885, 363.661639383484, 353.257692069335, 362.041212141143, 307.059159030406, 305.504634409411, 340.815899114553, 320.217990370843, 320.363090761373, 373.123121453167, 335.768024432885, 361.232593231883, 360.791471579154, 343.98951521693, 336.908375644084, 327.318416231061, 341.866549921546, 346.139746177594, 355.137028217061, 352.42867406555, 362.792117097236, 347.799892527529, 332.387199818482, 354.471608424097, 326.555193606228, 314.629939348243, 366.960848098667, 312.111447862427, 375.734642129757, 340.490237555579, 344.97540352752, 336.502930804332, 366.615936662705, 373.078958080918, 327.195686817845, 293.830134415557, 335.701946002636, 346.957952024432, 350.606287900368, 352.991810661361, 322.262632092875, 356.452669889305, 345.597536984849, 360.346994756543, 336.105063212738, 343.219231236169, 332.861160349137, 377.746707096429, 362.994877078072, 348.703468837188, 358.861300838198, 346.682087381691, 327.307961443483, 327.376629189851, 344.339850941922, 334.941523082585, 340.3708142983, 342.937081019424, 314.455695359808, 356.480241229694, 348.812080719188, 308.889917693227, 307.610308221739, 350.952632349033, 311.749557998938, 361.124848361231, 370.774636494103, 358.591171857137, 347.114239562301, 350.73980488774, 364.720869289264, 347.513177934998, 342.231228196961, 328.665392236963, 368.354651952944, 346.910659814454, 339.528745039879, 343.951640142133, 334.90397190362, 354.080805852983, 300.212740456788, 322.72756199471, 348.65557479521, 355.710597503078, 362.584928978753, 374.837447704468, 348.536565895763, 338.496242160424, 366.17799856961, 353.705224928625, 320.729773189761, 331.985965632159, 333.35696045381, 358.776585632843, 360.772764346661, 329.090454908397, 356.744728128756, 345.625909835953, 336.029903240523, 342.54056426732, 368.626014272751, 337.221686302279, 343.63836199353, 340.563176793917, 310.198585265814, 341.545589888915, 344.532120681828, 331.61689085862, 356.199916017, 345.551458997502, 315.67504659279, 328.203385288918, 356.920689133919, 348.464292120572, 317.116660887213, 354.928673682608, 337.969567052148, 323.039695635197, 324.877011141686, 314.608287007968, 342.34508653408, 351.85043578719, 344.622358861091, 307.645293785469, 360.053733323126, 349.586809612058, 365.762978648644, 343.195139028446, 333.90573114106, 352.189396216836, 351.820750339312, 363.388253989195, 346.458195252773, 333.90817731803, 344.920793958952, 307.528813270315, 354.540909768187, 366.487313678677, 316.680509366174, 355.110993702799, 356.582051188894, 310.992064520416, 365.031939208252, 321.817848781182, 344.97561999613, 351.174626792671, 358.307956342872, 349.695931194514, 380.219559553959, 356.070209561109, 366.682311402415, 330.927368468176, 330.864171820335, 345.882564243687, 349.608454430301, 320.430003563208, 343.582991111017, 356.347855007908, 301.573045918993, 333.301322534043, 338.505740582112, 352.609258976186, 341.296921764038, 340.412030663499, 362.391234895621, 335.678713528211, 332.87421279887, 341.579223486438, 389.647072172607, 366.979396089253, 336.149634900258, 323.66113603844, 318.570080079533, 310.110920012825, 350.253266774902, 324.7924537904, 352.605014271147, 325.668766658584, 299.836715734363, 353.116313617329, 322.993626351128, 324.604326712076, 359.266645548229, 329.804614443206, 362.607183458584, 353.181325562777, 328.251658869703, 366.195096778678, 322.786526805985, 338.832036856739, 336.207548468101, 342.967597375658, 352.044814715102, 354.283079350685, 369.907698967712, 325.007257870149, 318.442327556524, 333.580429759455, 321.823403125776, 347.393502205314, 346.542147822595, 382.06672703587, 343.28214982976, 341.955760586752, 317.165922558749, 364.613888648392, 351.980975492392, 344.622293026482, 364.804158230351, 323.783896021798, 363.332917531557, 334.921238888327, 342.540151930149, 329.616919498562, 343.193696031918, 301.731312392234, 343.598509737615, 363.338758324135, 356.1224412452, 346.886981452092, 330.302226444196, 350.032452928118, 331.07064285549, 341.356709086798, 347.695614867354, 369.296035087831, 353.970975355211, 330.758316813774, 345.537585726424, 367.292221331446, 324.512723472455, 348.996310637902, 358.735801677681, 361.73316147012, 347.132698279818, 346.828790546992, 368.42522432888, 305.241585429, 356.561041504696, 338.102397979089, 348.139955449129, 318.738246589214, 359.366885188076, 325.023660068228, 345.731071934779, 349.344242224315, 330.554935801784, 334.470534461609, 329.183581658448, 375.188553762958, 361.893318396024, 339.283635277802, 366.988482076457, 321.51842561396, 313.573311259628, 352.021484885115, 333.326732093951, 321.625381686326, 346.260269738249, 354.971396965378, 353.935143624957, 316.627707117098, 316.274452277293, 347.376626595934, 345.356544429988, 336.512976309358, 339.690187741268, 329.95977211797, 357.231493340096, 323.312726620403, 352.742894753874, 328.55747746499, 353.140092076495, 325.030590380099, 365.324657969196, 345.858830067254, 336.190823943806, 360.374354852872, 357.20509427713, 330.542328296346, 379.023494126194, 377.333723897197, 318.668668262541, 339.343302294282, 355.464859618899, 330.305688387117, 329.631089739611, 347.364185252051, 329.208469774041, 384.052383598339, 331.525081169506, 374.183981568808, 340.206931277453, 328.464029862863, 343.153880509692, 335.936026048434, 349.557819517777, 347.674980484184, 340.317262708667, 375.138400676323, 339.687178029444, 343.986406003429, 336.105999759892, 325.679683404165, 373.857758454911, 340.645315615939, 361.330962440486, 356.87772905474, 333.048518249717, 350.276526524017, 339.412662270816, 360.510007242201, 343.044777559278, 386.115447998755, 334.542267756411, 351.454714712488, 323.948780559936, 357.498295738156, 327.268885738768, 337.418453734854, 352.19901416097, 342.199461217648, 339.904774778465, 339.224856037736, 370.187525356117, 362.949106695859, 326.986482001638, 342.842812778198, 333.961138514834, 349.943275365127, 334.43011392415, 339.32668627311, 346.631911996988, 334.779573736894, 321.293184252899, 349.646087503702, 368.49646121545, 326.964877756831, 347.519208774866, 337.138229188783, 366.917338667644, 334.659369900215, 342.099278582544, 347.030979297147, 320.245226272681, 325.729448042455, 331.467283048781, 309.973226608084, 351.738235776976, 351.58577670919, 351.724203089497, 383.927017622732, 367.155353207172, 379.504604513347, 339.127892921177, 319.104273935426, 319.783398691521, 341.32363261736, 351.155878052251, 371.713362767219, 349.869279392284, 345.416204845228, 358.576332961797, 328.408412821691, 315.735694834522, 337.331952268942, 337.809637310048, 320.948213402333, 333.125338549099, 402.75141026722, 347.616030530446, 330.999098904047, 329.007599660583, 350.695198461257, 366.692363056813, 342.343734464869, 365.946735168921, 346.924120943119, 352.215078137618, 382.737663541714, 345.76203078322, 349.29996189334, 324.567680705952, 362.255795915994, 348.529112801523, 330.513236864801, 343.952956855159, 366.879604821302, 341.268534260584, 373.879649825009, 332.195517917437, 341.371353772049, 318.882282112101, 326.252839042661, 355.860178311108, 356.154660046244, 339.427300079147, 364.458801911331, 342.592398259599, 353.289080433144, 333.468557732383, 343.175251130838, 363.969615151619, 332.996111146268, 341.490724743797, 352.947212963437, 358.597197606577, 347.586435986142, 362.934556138108, 346.239289384742, 364.225552930874, 344.567843456406, 354.902050160264, 337.619277836588, 362.390130146625, 332.964443776656, 303.890914374665, 330.697586703731, 346.174986813061, 366.640723556658, 349.148173735114, 353.533154083109, 337.708442568705, 340.46773345609, 350.44337478379, 345.342565551888, 366.605022902264, 341.519057821641, 347.100519040388, 344.66946305786, 312.984139516472, 351.179659470662, 326.77349308302, 346.531474166728, 337.396916961237, 323.503103649973, 327.262276523675, 352.220967327745, 315.555791377402, 354.184919778858, 343.305001515529, 310.647939068989, 326.915392687245, 322.916397018277, 345.117999224294, 336.795995594575, 337.690575854005, 322.53245927003, 336.913485023544, 347.754602656593, 360.37442218115, 348.346414667466, 372.628985465163, 336.21084711394, 341.196406110471, 341.449355456114, 358.973899738018, 331.32912684573, 348.31314726898, 334.715166994264, 344.480834662673, 372.940702821293, 335.206985506947, 330.529539920526, 351.894708361239, 334.078179591854, 330.530598511255, 346.827050517583, 331.028151686974, 349.143037573924, 331.277612925849, 336.737245356535, 351.109236119144, 337.69417327617, 306.926652366899, 342.377318834871, 333.377047590148, 333.102068625891, 330.335797392284, 342.874116375701, 357.445396814782, 338.365162200301, 357.752020635079, 353.66820004459, 351.72740153927, 339.731321428995, 345.373207422687, 349.230750228589, 358.301355896037, 347.945072675908, 309.71821675221, 357.074497591378, 365.514723215613, 352.118440973319, 339.26585791756, 311.144588703158, 357.368172799676, 336.459612048553, 375.94481521061, 338.840870812644, 334.421897627628, 351.893357692234, 371.921933665747, 348.980916621761, 329.822573644811, 348.97165214838, 349.702807833539, 351.645333485272, 374.581151472097, 354.83037201541, 346.807651956793, 362.854068850554, 337.832564556353, 348.313759724394, 344.364815004647, 345.841181520929, 327.312405357226, 347.082058633421, 327.422670866848, 349.296483749913, 345.939892882586, 352.219802063503, 336.241604679382, 333.146441919409, 323.173775901386, 348.42147137611, 359.033282700595, 342.380936692911, 349.075812392827, 354.295713586646, 357.24653642816, 326.889263513132, 343.290263811639, 353.08155943833, 342.950474603605, 344.146119129612, 338.997188777335, 339.106350168118, 323.770687856788, 358.292968235856, 356.385058913214, 370.523331014895, 337.767250402707, 368.77258473244, 339.222603414807, 332.889574430839, 334.047212310102, 343.587261972012, 339.880661337324, 334.500773543011, 328.659908763152, 343.176717824954, 347.34131650433, 331.767829054042, 356.779829700471, 322.303656402026, 321.50001115575, 325.482551891134, 333.654401324436, 319.075237490221, 340.514249916885, 355.654351717734, 315.906053955673, 318.465932421824, 350.843998440566, 329.929542804953, 341.104105903133, 340.68486772275, 353.587919022538, 373.924932681755, 325.582897298377, 340.631612615554, 329.199742663913, 329.078805426929, 333.464213017344, 335.579608601623, 347.222723069743, 355.762120035422, 359.042261442534, 345.68190008255, 349.509342752656, 322.596091327704, 345.927661455452, 334.127720966788, 317.965567440828, 317.220403550352, 333.774084243914, 339.009747357196, 341.708994433143, 339.665512502441, 343.884999394147, 367.970838178376, 357.39935783565, 361.07531479365, 354.144704297745, 335.331794907481, 319.925538343884, 342.703497466148, 330.3204082729, 354.788128524572, 345.487652799248, 327.926016857374, 335.668571027369, 342.487708460509, 359.029122039233, 313.615667806168, 340.961904028055, 332.472396235503, 342.810273245395, 321.511742980051, 351.93684932761, 321.037868629974, 358.478912839796, 359.823329680061, 353.785563352742, 339.12441557111, 316.515346833152, 382.763872836734, 326.422660677706, 340.505374078257, 346.524707511884, 351.846849077757, 317.744868114724, 345.873873492135, 351.928131060365, 364.367672598856, 308.218391625434, 335.398541828603, 346.792427151133, 362.658697405371, 360.409496801746, 352.662094109817, 367.114546333408, 317.647507735143, 347.297142452919, 381.091903656237, 343.935420804587, 365.198544669348, 348.533302546048, 358.022576754583, 338.953495228925, 364.75345601966, 343.663213289242, 350.833659426814, 357.874382247228, 334.853427631615, 332.703032052882, 356.471719944486, 364.75150064503, 344.445261386372, 344.103280057074, 347.342642663733, 319.792344769154, 332.800379275341, 348.538542169592, 350.830833597044, 343.293373348745, 357.520192901761, 329.061140524674, 385.434383160241, 333.981302698825, 329.920971245227, 358.253876281958, 328.9546347856, 319.548218561907, 330.876845866099, 338.629733045108, 336.206174498263, 336.27986739147, 335.339166290186, 355.68083375182, 354.97632856309, 340.80261950215, 343.095757070859, 325.720011606221, 328.035383895442, 347.042927856754, 339.836237416284, 348.958784507764, 363.275696513053, 349.456732372427, 359.876087081424, 340.587208135228, 362.158602777637, 334.261928953617, 358.191358461115, 343.800046704719, 343.437245794442, 336.026717326944, 365.681455781972, 334.87895347126, 352.378150109324, 368.257940543975, 342.535811262301, 338.489120185959, 335.449471773015, 337.784470537419, 327.997706863187, 352.275861769357, 335.36384705298, 378.61513224989, 324.544775307224, 349.613241647151, 365.760134793689, 353.361850945224, 344.864871922387, 354.333929004433, 350.882977045679, 337.739324302316, 355.420463461583, 344.310235115482, 334.548018498802, 350.040350324982, 359.723157453965, 328.212638332527, 331.003879148179, 311.061843138731, 351.120054334254, 368.55491208943, 364.055263493204, 372.942156247196, 339.287515806751, 340.260961665577, 343.734519083241, 359.243079499878, 353.441805483413, 371.681238531954, 334.583646296615, 367.426003558573, 352.786060650375, 375.483535801571, 358.743910632247, 357.958842386066, 353.369088309913, 377.910684983133, 291.6087082202, 355.479412309046, 337.18214088879, 388.990394860153, 356.022816611066, 330.337965609793, 358.589687551034, 366.465057848479, 373.95883485419, 332.141775701587, 336.947724342157, 368.507812522505, 339.292338304521, 337.869936868936, 319.38777872457, 370.657485861875, 326.309680391907, 341.62577362353, 354.76640904611, 328.182639148637, 345.646713746056, 349.377329292114, 347.272331323285, 333.793975151627, 349.140191786955, 339.588562426074, 336.212356728741, 345.055005891466, 346.044317557111, 361.94359472471, 330.517131962249, 343.03375937175, 335.060257231693, 326.94815020005, 324.829799330852, 330.268939568388, 349.697896970242, 339.892890780022, 315.237724168735, 356.985674356231, 371.012042127227, 346.515643053354, 320.506921189294, 350.629311712149, 349.862560068863, 332.119922634505, 328.870823936181, 324.961833419816, 343.809884229531, 347.871377387886, 345.369274568724, 331.412600584199, 334.367727969468, 324.141614624821, 327.772028725289, 364.511076818381, 341.389635766022, 359.018252688439, 357.185871833317, 328.755634163561, 347.39557691942, 328.999044610658, 361.418677736579, 340.198576885708, 326.780845673825, 346.130306864446, 347.91199723833, 340.687386063522, 326.03785855026, 370.834786941936, 338.44830565857, 359.167013844927, 341.092120978148, 388.42492589755, 330.414356721893, 324.233027091498, 345.668830320935, 362.031560384592, 374.004143144607, 308.996776286992, 343.089607128767, 342.417697566015, 366.273141252436, 351.343465066689, 361.882331087515, 299.686868988883, 341.807934871484, 365.141053884668, 329.326059611604, 338.996890986817, 358.729895554525, 323.881580736791, 379.283358538344, 319.314082374163, 346.458844326471, 373.782995239579, 332.058697314587, 340.878851923788, 331.706004148229, 351.720466253044, 326.535690398322, 329.635715719646, 390.574736787706, 354.48392786524, 355.733506844792, 359.442246590456, 333.571364742658, 348.227625869235, 331.897954177269, 348.463991605327, 339.597114385051, 382.712388195015, 364.919253296598, 333.085442439383, 361.432937034376, 335.82033634988, 351.511936602009, 331.705541515951, 364.457343247246, 362.015409872268, 333.723828143604, 345.73647375055, 360.824270337892, 345.986768336383, 335.385172904096, 355.443384632382, 371.222216778183, 336.194084147563, 359.206213843064, 339.562778349033, 324.906981821768, 312.460729794458, 374.72546218359, 342.43262128065, 339.405491144981, 336.376722741146, 330.254591375003, 352.123593367552, 365.477762225305, 337.564729986728, 340.589461915064, 313.913351434638, 341.913313411503, 342.626286973357, 343.166876350958, 328.278875771335, 361.688109388184, 357.440285960443, 354.305448057176, 341.57458634089, 308.542676838159, 336.302359148065, 363.952055954619, 354.48817001087, 332.378081847955, 343.52621570141, 358.394152949574, 343.137374936498, 340.313446964843, 326.295320080462, 344.947895856718, 355.522522763049, 380.082116719045, 336.947424721491, 335.149204837391, 337.312280247933, 327.092211757899, 338.379038086341, 329.489425117155, 323.338145153621, 349.977479790973, 351.647000996728, 319.026833405836, 358.936368107538, 364.830516740481, 355.624605365284, 368.674347491134, 375.015411486946, 333.434372196503, 381.593266300626, 353.670431434049, 337.497316318535, 322.916669681177, 322.474820765675, 331.986202899542, 317.85583669083, 352.28872958505, 376.334002161552, 340.187035423353, 336.469984494885, 337.094309091913, 376.607443268653, 333.689665038166, 346.270284775043, 368.810314778937, 339.837313943116, 359.247694564134, 360.391922731354, 334.667582345117, 335.840664929266, 338.77606001073, 327.301247176993, 325.792123037403, 333.086812100092, 349.020882139209, 331.178956454219, 323.82811518923, 331.386434961269, 383.867639156226, 310.110011823311, 337.042375829781, 365.723451509147, 370.195502166775, 359.943731581629, 362.407936454612, 304.312163919362, 355.249429152948, 321.239271783364, 346.977795538546, 320.769364293971, 340.810517703214, 354.793689605672, 342.679465020562, 333.32930473562, 325.489757395339, 374.004443783225, 340.448929184615, 324.662779206792, 334.569950440258, 335.208394929481, 332.939569794944, 341.726055480977, 364.421651041093, 333.970720466871, 346.871633501385, 348.241508388246, 355.401976018248, 330.985390490981, 359.176464970865, 328.054359584897, 307.111058685907, 354.224463249654, 372.574021935017, 353.002972898699, 358.171126265798, 337.239839004191, 341.292181029668, 349.857884122891, 347.479552507915, 345.38909864025, 335.688811390982, 366.440534324643, 343.990980461616, 365.132846494842, 356.891040926141, 346.428350621223, 322.062775102645, 316.063217412793, 332.323606261367, 351.2625229826, 326.169019928074, 308.243623176477, 348.493879757537, 355.609628354352, 327.796372195756, 337.445251300099, 351.992412912196, 345.38498754662, 352.992234130535, 356.308130986381, 361.697154980087, 345.394246244734, 344.262739478518, 355.256880836237, 349.499224303784, 350.654496321785, 347.345536342979, 343.883040278482, 355.12105921001, 331.847043710459, 357.874640601135, 336.172425985754, 355.190606189781, 345.764651495327, 350.951947754255, 365.740619103182, 351.873155540841, 358.091730588751, 339.314718543873, 358.851597755435, 332.008637861081, 327.910257272759, 308.25341878409, 344.766644385036, 335.453594115809, 390.004406622035, 356.970552944245, 354.535262833381, 321.834019105668, 340.347321366348, 318.289550541183, 348.869839829006, 336.002746874076, 339.139068789501, 355.182043667619, 335.544581771125, 359.188589758694, 337.944281550903, 348.607982080197, 333.296065436887, 358.043522991719, 332.001256714634, 369.564709621129, 349.207617447662, 347.065615241065, 354.984279538201, 344.701986632128, 360.025026559973, 347.711357950932, 305.268325920906, 345.914881114662, 363.649522732777, 321.683470038969, 366.744573483988, 346.345159522116, 301.541212484325, 365.930153613624, 337.221208447803, 352.530372954081, 322.028565355708, 346.903461704482, 331.728276488757, 373.369227355716, 344.867635768815, 324.04738403443, 380.755660222002, 364.200496755474, 324.544760201118, 347.865066722139, 352.626959059137, 333.920415229926, 363.850261155632, 329.745677083434, 352.615084667293, 343.89395909524, 301.206919793723, 319.442104645634, 345.357404133177, 325.745542411711, 340.773498729642, 345.526393478102, 340.133542433118, 333.255273163983, 324.446428503464, 344.54442727174, 336.444076771616, 354.303464365376, 350.045018753568, 333.734149335435, 348.321848459999, 340.085539027941, 307.167032379025, 344.206725395852, 325.319103469708, 341.098811558, 375.315329777579, 339.997441466915, 332.523670475832, 310.853092051205, 346.980628663726, 328.372568530666, 348.8305592713, 333.347373864056, 368.394434056796, 356.655343274467, 374.45495469023, 373.424443535589, 367.346612906663, 318.342140775598, 331.413046769424, 354.975353681972, 338.003093487273, 364.302825524255, 320.268328714337, 332.545740953316, 368.874559040117, 333.207752316984, 317.118927601198, 345.516322991933, 325.880255644717, 371.165648276668, 337.883094985492, 350.205099860631, 339.28236959738, 351.875660839872, 362.612592486475, 355.72614413656, 346.514143454758, 359.986280614201, 352.320709963214, 326.615012918306, 336.373675409191, 334.300818731879, 329.163862897724, 355.398944594323, 335.616535807809, 319.694977044435, 327.525037422888, 343.284328333194, 357.620638149805, 351.82026731387, 334.841223065483, 363.128955202298, 349.048939214683, 363.821983581356, 358.078781604109, 315.274537537435, 351.64123934245, 314.337834901078, 324.009316070918, 348.706226030668, 351.262248648576, 347.636577109088, 333.289965239771, 330.760014735687, 325.991452697385, 338.656978201895, 299.933204299098, 349.863078354316, 353.288678618032, 335.116510174965, 316.662140998827, 321.995736825526, 326.393274282389, 333.871396182979, 353.55055811825, 343.338712241093, 318.61767448848, 347.160103345567, 358.055147518289, 345.893519691505, 344.777584892379, 348.844174301674, 345.469411764001, 356.442460248714, 340.692470811453, 340.104491952368, 375.232214015201, 345.012405721397, 366.369592525812, 353.427094489524, 317.666282165696, 372.936125216316, 335.800501292363, 354.526935577917, 325.793229616918, 320.040740343105, 351.077463797104, 328.207126449311, 332.716351185682, 308.214215519674, 351.339446832256, 318.891020588108, 352.734437865736, 320.036513569703, 334.752930765202, 340.348434283022, 356.633884031682, 344.611985683155, 356.117589108918, 321.298801369081, 336.690098083359, 345.676545480166, 370.911874097331, 339.675279041047, 315.166591013552, 345.377982011762, 361.027140290833, 336.53665825733, 352.819497698804, 346.680028162184, 357.138964796987, 341.070396022325, 359.146733080789, 323.854522398033, 349.310216771913, 374.019106593243, 354.104579109165, 345.763987753398, 353.361140525128, 308.266611822001, 347.496375613784, 344.672109449161, 340.867714917071, 366.546816734764, 341.371946945534, 341.581180717733, 355.920856654908, 337.794750002202, 362.656168226123, 347.062408096944, 366.197343218817, 333.94321900443, 360.434386041814, 325.174804147381, 353.979779562518, 349.573253137421, 327.053313474939, 318.047245854813, 364.392728754193, 350.441886785215, 345.693539145627, 386.377590923604, 334.802074182442, 330.503586992861, 358.399105304115, 343.620357694042, 317.030070548338, 342.857361363223, 335.181553067666, 315.657518320942, 323.203011481144, 352.010517896357, 354.311284234557, 322.598347451858, 381.13331755151, 337.870212700078, 336.42455551598, 338.769724683251, 311.57868026896, 331.321827669214, 342.824096561548, 349.088087833879, 361.237680128674, 331.51735340489, 344.147502097826, 367.587405885378, 361.918311894398, 351.171266812322, 339.536845086695, 347.431306751821, 354.98643718413, 358.07464419311, 369.86801266419, 342.844549194258, 358.808215488383, 340.182727487152, 351.295556149766, 361.189186760471, 337.211651019401, 327.961528432816, 354.837731218882, 290.561936448563, 349.471994135923, 361.321654355478, 337.739135283139, 347.317230003774, 340.883094460422, 336.111611958923, 307.834415893012, 338.511005767421, 349.771046482261, 338.25405319216, 367.586681291366, 360.384313696434, 349.895960361854, 362.192242847459, 335.73542077193, 351.969186449991, 333.58488688175, 347.225878539724, 340.776104152359, 338.60512386916, 336.480243945082, 302.986921701053, 320.852708971042, 339.668344302364, 335.543326497671, 338.071104477214, 340.077258303557, 374.947756572586, 342.029621855259, 325.157698814981, 318.369999618906, 350.958650831828, 334.359373928941, 365.793569830854, 315.321088931244, 328.352244468538, 347.461763077544, 328.41945423647, 364.698601555128, 369.142473113623, 356.750551737028, 323.154208251571, 335.984435468341, 356.663861801068, 358.779658289812, 341.782133785081, 336.929734105675, 326.016590092766, 345.665462293872, 357.801906697948, 348.012763269689, 356.252558935784, 369.444565948046, 356.536928113428, 323.133165363672, 329.335775016293, 364.635026138642, 331.328229471316, 316.250198687727, 301.123575852189, 367.02403140708, 351.572398051206, 354.84619435751, 353.54405341352, 325.100859859561, 368.248576498499, 344.344083571264, 384.593117511501, 332.526655781824, 347.345721793623, 364.555591188419, 351.70855699237, 351.846501384573, 350.135897854312, 343.280970813718, 322.972538886203, 363.685046408767, 330.422107724932, 339.570474149118, 338.988608382928, 313.744986279546, 319.088201744702, 319.426251641583, 322.495994788322, 345.337318314764, 368.501325876995, 328.502139240722, 327.102896762759, 360.366892368705, 349.541436350187, 332.282269960597, 347.281607373562, 336.396091988256, 373.618251107328, 344.055065715981, 336.931526627873, 368.363675119253, 288.131458692935, 349.96151903671, 358.259251155081, 336.35917314214, 322.484491425705, 335.591031682362, 363.591246754054, 332.409340686682, 361.620790335446, 302.702738536902, 356.085160932195, 346.132987693376, 350.226034357215, 375.435857715475, 352.489220448381, 302.225417099989, 334.051464155665, 331.639540015955, 353.641365765445, 329.579768134576, 352.611673192162, 321.19525104491, 321.898539249049, 338.945727487802, 350.069464877755, 312.605325273361, 338.363215542832, 325.432449419029, 348.049880432909, 371.064648074714, 347.875140235481, 344.057793792882, 348.246007190505, 365.953364936484, 305.380626456209, 365.217088008157, 333.781096853837, 347.286267468277, 320.222244949665, 345.231728430168, 322.054598519838, 353.471564850959, 367.350493140416, 316.12848352282, 377.351997849893, 360.817065309285, 386.29426174203, 371.828935956563, 348.668973328778, 356.657612192871, 353.549370134544, 340.05782556015, 347.553595882242, 352.787342923974, 360.077958896256, 366.638584686344, 316.690918580964, 337.425006391074, 372.236659766425, 313.793934257173, 319.180256469169, 352.846869071781, 378.066875029559, 325.899049620345, 339.075285858505, 342.288876338162, 317.26123908038, 356.130376460527, 366.799924347395, 368.569166966343, 320.130980064307, 332.917254625941, 358.537410199457, 349.3172400392, 373.741433440364, 341.861459874311, 335.041690837273, 335.885143959531, 358.154811655108, 360.164876348302, 351.28564189738, 340.966825291084, 342.792774169771, 361.810777129463, 348.461215670023, 367.635338164057, 329.894095088003, 339.655469666234, 335.676489231103, 328.510724249195, 340.208742500508, 325.986514789941, 361.952743781086, 335.446340525841, 374.126791557561, 350.603681087938, 351.869371452945, 345.046803520433, 354.933269095698, 326.596120615774, 343.595463114134, 352.242337625616, 344.065293341568, 356.559910647495, 347.095945126514, 356.264878632096, 348.072708830443, 349.713300608002, 345.022511207821, 354.125459309838, 335.39272489412, 346.986313332303, 335.448642328066, 337.441885140101, 352.985106382398, 311.067278774125, 353.360153078436, 360.233298037892, 333.541503758987, 321.695359654624, 343.847852167981, 347.327535655995, 354.922721659943, 331.473299205643, 317.516269225614, 374.838824442829, 352.929214532299, 335.035022484702, 363.53195337125, 355.031158941005, 308.277877681717, 328.95723682302],[522.517676681798, 516.162972426105, 521.917155012192, 523.673802513155, 523.752689656693, 524.64787984122, 524.522326032993, 520.37717539401, 522.60971736951, 521.88280672747, 524.174562215291, 526.965512426219, 524.093467162349, 524.727320470222, 522.067659030485, 524.812832503921, 522.855590638759, 519.651105375032, 520.085768570386, 526.860267867429, 528.035887798326, 525.206959241038, 522.244598604799, 526.772364733085, 515.092111642885, 519.408422385625, 527.683190144813, 524.709609717939, 523.355811932728, 517.874836957351, 520.390688775533, 522.519516376491, 521.431122323968, 518.614916151791, 523.154647926034, 521.49841344552, 523.691053931508, 528.273694753768, 520.407598374966, 527.838686608087, 520.060478340934, 524.456950089506, 529.123678018262, 526.14611679837, 526.491855077661, 520.698302672489, 526.689180842489, 525.535760809328, 518.432665498647, 527.01560479657, 527.71070076466, 528.874813361953, 523.627928223449, 528.495959431185, 523.135445653028, 522.554901763268, 525.143349484377, 519.490706628893, 525.708950166239, 524.511140479217, 523.129037860773, 523.924261656119, 530.372892512347, 519.771972408795, 522.661296812868, 526.695566597528, 521.002955691236, 522.954173642273, 521.04733686529, 522.524682159999, 524.095764801509, 527.707106743956, 517.172772748354, 526.315979075902, 526.232043605216, 524.623962475834, 520.621753352411, 523.390119087715, 519.241387529195, 525.007548120092, 525.071444153431, 521.055524579814, 517.530052380716, 521.688978016245, 526.368643924358, 520.581431179592, 523.737317042528, 519.532965515326, 517.584950124049, 529.977572902574, 525.982866857648, 525.99766197208, 524.147845516272, 523.081962929932, 521.557845684908, 522.97733318466, 522.097756273596, 526.096401231718, 526.027706261951, 519.209288327809, 524.146381390551, 521.58466959893, 522.451214303848, 527.38682737611, 522.475782239638, 526.790676101714, 522.368328761079, 522.936939785018, 529.337488603916, 522.866577261456, 522.911359932557, 524.307699437205, 526.348454997605, 526.367052610546, 526.102862241266, 524.475139349129, 525.843508401716, 518.490295574794, 518.865515459631, 520.595836154361, 521.527962501717, 523.348681049398, 519.757287156823, 523.895179163803, 516.639152624744, 526.323335159752, 518.272532108709, 521.892777988422, 527.581830743925, 520.679041484766, 524.028503038707, 519.032470889022, 521.25835372307, 520.562595221243, 521.713235303108, 521.191167977518, 524.592204060511, 523.78446385334, 524.983512943885, 525.73132335267, 521.144147706969, 517.981973352651, 520.84199659058, 522.044366114126, 520.282969669226, 525.674083096352, 523.787530484523, 522.590719494538, 525.03821672072, 518.882851599042, 518.04130675742, 517.352075352808, 522.416797708561, 523.663590696523, 525.561167197777, 525.688562495677, 521.407311662235, 527.742086765744, 524.096010187082, 519.148931695948, 526.935002661158, 521.778049686815, 525.846002189828, 529.091275310194, 520.67548747133, 524.501389935234, 519.480187569598, 522.336526292758, 519.582616655162, 524.895768046426, 521.202954686651, 519.300871264623, 523.934038614421, 520.017767030444, 521.26513917064, 520.298029794911, 521.998813624179, 524.371784309016, 523.260524727871, 525.45882210636, 527.435396028796, 522.596521933028, 527.634434542509, 517.728487279655, 521.208070873358, 523.318687816581, 523.397537613591, 515.87583710873, 522.584487501834, 519.917108564393, 520.772606581378, 523.594794328336, 523.014629212469, 523.017805709141, 528.118796841408, 523.839676745994, 526.208564392528, 521.143716476184, 522.240673487337, 523.457768899882, 516.958354459769, 517.589200141245, 527.993536134352, 526.852618063531, 522.606162778443, 519.061044147631, 520.800357103735, 523.447345070572, 527.427447362765, 525.411456854454, 524.969933697169, 522.821577801299, 519.052977757792, 527.912713345389, 519.121502009218, 519.213478494905, 522.19367981772, 519.135013855094, 515.762537160835, 526.883064747121, 521.767291787825, 524.880076500659, 524.674855869219, 522.183816019265, 519.494321816063, 522.703439892325, 524.220654887388, 522.930793439804, 518.111766710938, 523.038771363005, 528.382636821373, 521.711179252036, 521.395092247034, 519.233094693908, 524.751303438588, 520.903703633064, 522.961627907079, 524.219746194155, 520.501148532403, 520.421166332618, 523.939545223443, 522.993508186183, 526.247430826565, 525.253045500782, 523.904396759046, 519.998630943342, 525.285031413254, 524.147034086316, 526.827886328407, 529.976311221565, 526.531529211749, 521.656839564808, 528.1534641095, 524.581693429449, 525.149614489784, 524.060265525159, 520.962034681873, 521.340838975629, 519.304387064874, 526.226433254747, 520.247632006353, 521.054850217748, 520.343330084844, 522.054402456404, 522.940411583862, 524.120495270956, 526.986066746926, 524.514088532926, 525.199550450493, 527.278306740667, 521.119888876058, 516.699497167103, 526.6675795576, 524.532626516482, 519.716779301214, 529.768042242007, 524.474532314321, 522.543129592544, 521.265509860534, 520.312359652606, 525.790793242339, 524.231959466958, 525.090093442122, 524.55278230612, 523.611055379255, 523.077051382512, 518.647229114071, 518.650193150589, 521.035486744062, 527.324569104083, 523.48484690459, 525.15057339014, 520.726309528749, 525.465344272244, 517.905049771881, 526.883624482429, 526.482667980429, 519.978623691695, 518.109846725795, 530.696842558977, 521.733299040763, 522.408431587895, 520.565903903663, 520.191934492875, 528.148525497142, 522.093199712794, 522.354377059103, 520.817448796277, 518.601822524709, 522.669980386965, 528.87202992967, 524.347616827733, 518.807888243199, 524.893976422477, 524.055364229783, 522.81721963931, 522.542879504654, 525.468750350333, 523.137875976614, 521.378401364084, 521.204678683475, 519.034568930495, 520.440596784838, 525.783873772623, 526.684253173362, 516.127999605783, 526.610281506023, 519.164959006328, 523.002647100454, 519.944756678902, 518.050815764151, 525.169279029644, 523.435708745252, 515.009844074545, 522.96113435283, 516.699437661234, 524.928563703882, 522.081780407285, 523.739810799665, 522.046663027005, 521.097319455963, 529.129965098339, 520.144020908953, 522.979329273282, 523.598630713431, 525.880729988391, 523.500187365526, 519.553965774177, 521.5622479438, 524.133335540098, 521.520785162242, 529.748025404596, 526.034392520441, 524.523077829432, 525.335043456337, 524.125138008917, 521.773919031653, 520.864118658726, 520.714871660853, 517.4599579229, 521.344655157387, 524.425064532545, 521.841952241526, 520.206648909782, 521.027840795686, 526.507480126738, 522.015909876793, 522.259381607431, 525.628917713906, 525.402142449394, 524.721637578636, 523.376730874309, 521.672521909391, 523.113276302574, 525.609958438157, 526.446654907472, 524.329385227162, 527.660097630244, 523.681908254988, 521.360394904309, 523.176332493166, 524.650969764387, 521.309085771606, 524.330130600405, 523.680407721326, 522.650511413604, 524.612165919669, 520.545074533714, 519.404653927413, 519.936252814033, 521.198381118825, 524.515848806775, 528.192694801251, 521.623395069366, 524.141411609208, 526.565177129882, 523.897810938641, 524.682342010943, 521.648057995529, 520.604529620574, 522.38092938537, 521.715107502703, 522.89075869442, 522.030355129709, 527.787206942987, 520.575480650587, 524.041048771836, 522.622788692274, 524.136801771614, 527.848336150271, 525.768304377534, 523.992792455899, 524.486589621797, 520.35316074819, 522.138796111869, 523.517255889399, 519.782448105667, 523.046432378489, 520.889694712955, 526.239985924412, 526.025373617265, 527.300157901407, 523.428341885937, 524.783722040288, 523.021526950509, 517.517406392839, 519.151256959633, 518.850351686304, 521.581495653273, 524.877173496291, 519.317324899567, 522.875896984191, 518.04756600289, 525.978619959312, 520.670238829057, 521.778242725714, 519.810589595401, 522.207338464617, 523.120000560718, 526.55865065428, 523.252333861131, 525.709243173824, 521.339277147655, 525.836918697844, 524.541037654782, 519.314782647292, 523.573591482885, 521.318206089664, 523.910574141114, 525.836198611623, 519.117222095798, 524.057192928588, 527.805343684073, 522.395103184486, 523.418134232355, 524.808434375369, 524.592747522323, 519.663994107633, 526.413814760131, 525.921493915328, 522.078571826084, 517.965169515388, 519.364186285967, 529.217477986926, 523.722436919544, 522.808773398726, 527.018338405327, 524.790827209024, 521.790304386106, 521.586555144488, 523.688440390224, 525.374655511922, 520.074503301426, 520.347335127959, 522.212488321437, 521.009209217901, 520.613678049612, 525.814040177222, 522.33684234774, 520.503085334085, 525.347161677695, 515.352225345059, 525.556186109048, 522.082023797598, 526.365310097839, 518.642374031115, 523.742651244874, 521.493114908598, 524.191200685186, 517.820810983329, 524.383219141452, 520.128816354887, 519.470756499228, 522.281879907771, 524.334182228291, 521.40327832685, 523.364591813407, 522.595904833963, 519.920809583493, 521.01362484541, 528.744598198208, 525.004760990127, 520.001221421485, 522.640653111126, 519.402851328996, 524.527059795046, 527.083742430696, 520.667892783445, 521.616547855662, 524.803173407448, 525.562694808696, 523.451099271165, 519.516368663664, 526.165563693325, 523.721545758474, 518.010605125719, 520.133766520452, 518.480113461837, 519.358793352884, 525.88519536761, 522.469471309548, 520.338595926981, 520.833467646372, 524.400153231223, 522.662943611234, 521.108298448849, 522.739472951488, 525.575272298142, 525.953320445796, 524.475082115205, 524.124924848408, 520.751773676196, 524.699295756942, 527.995491147369, 522.583420656403, 526.720832761778, 518.731052068514, 519.933809104884, 523.224710805033, 521.416645681676, 523.774605862854, 525.494293520842, 523.003927299115, 524.360782923423, 525.624969384031, 523.784140557048, 519.875899834396, 521.23977615977, 522.787358362341, 522.40621808172, 522.343210895321, 519.393404185656, 523.224324103282, 517.603525760848, 524.044606869968, 520.536805565843, 525.542439040392, 529.080189751612, 517.328480698586, 522.64690332299, 516.932050221128, 521.594838562319, 521.857415717951, 524.332500379881, 522.672375811744, 516.202738027021, 524.152289203268, 520.73136176836, 520.366767441709, 522.701014362301, 516.92378237412, 518.150874683496, 527.24247426188, 524.558992321589, 527.150461517289, 527.674568116334, 518.962124451849, 520.650336482391, 523.58634209521, 517.152112065191, 522.602652004188, 517.355381305357, 524.697731649297, 526.763347543709, 524.682363522592, 523.23070991156, 518.626586675258, 520.25518479649, 523.81262862391, 518.559160147091, 525.8418105575, 528.889978133479, 522.910377973711, 525.178623061879, 522.336327975723, 524.766019039968, 521.113093597677, 518.884051579788, 519.941106079879, 520.575023581724, 524.903602252287, 521.452100250639, 526.015284532808, 524.204304881858, 524.570465128415, 528.316907151277, 522.78167361888, 525.7184650054, 518.450583444238, 522.494456010091, 520.220517987172, 517.428560220517, 516.510383327649, 524.200701478957, 523.47873811267, 523.338789734224, 519.680840830764, 524.624581949205, 522.939401949252, 529.589929262173, 522.822150843019, 520.74976985333, 522.501234876915, 526.797951929057, 519.2992493162, 524.709710394226, 525.395516756203, 523.004770653348, 521.560827073237, 521.611813952557, 521.977107163319, 523.550934818236, 523.06341413583, 523.894217894747, 522.277153184926, 525.786836266809, 523.953925116018, 522.162779483506, 524.890832262049, 518.837063642353, 526.01846287281, 522.596666081873, 521.573829284874, 518.915888177522, 521.464981732756, 522.294931467921, 522.797289827718, 523.882650283662, 524.496789148965, 526.097219526345, 521.111341398394, 520.731194444218, 528.682078991125, 519.094351329677, 524.172922688577, 524.331376776429, 520.895868704315, 523.805819738386, 524.557537334066, 523.720602993646, 522.54056622684, 525.841586694611, 523.33267136088, 522.045728986606, 527.086556868592, 520.136208566405, 520.978895126247, 524.624133235959, 521.382734333214, 522.279359964188, 520.432214819929, 522.777148686179, 520.06858671863, 522.773218289398, 518.630593693397, 521.679665229133, 520.888244950054, 523.545423387267, 517.362924447746, 519.386537991179, 524.548262848888, 523.166535308216, 521.264944453979, 521.219686846288, 527.897190365734, 518.926434825511, 522.133277277494, 520.824619446642, 521.841071969607, 524.370001370128, 520.620596309533, 525.0134302667, 518.751983872971, 525.700317151412, 527.628309347894, 518.206831338865, 525.361661573568, 526.430975738604, 524.686473678848, 524.869113553191, 525.681706002807, 523.922637165437, 523.445935486925, 527.130030703192, 524.508559218297, 516.349119212756, 520.618573103423, 526.32347809684, 523.91829337268, 521.723383593671, 516.829754831584, 523.667218006379, 523.278076637655, 522.154596939568, 516.277935671887, 523.101488717274, 519.773712394017, 526.249094873301, 519.033075790934, 521.197562056249, 521.199064463342, 524.559543045486, 520.967004118194, 527.416473469368, 520.146627349769, 518.175327055314, 521.650569616011, 520.241997839337, 521.869246478491, 525.729468821915, 519.312399570903, 518.24823666037, 525.222868119285, 526.415103338393, 517.43297454933, 521.17097306948, 519.250543263348, 519.702808212643, 520.272380126735, 523.314328717993, 516.505472658542, 520.503818464965, 523.413584280518, 521.657333789183, 522.415282111138, 526.947713435859, 523.765443288983, 525.278063386332, 516.58066990391, 523.432883882109, 527.665034911228, 520.121713555348, 521.614175407262, 523.646249108942, 524.754560229188, 523.51412229171, 524.702410176727, 519.756300186525, 519.058089794067, 525.106423898516, 517.248912168727, 523.163363211371, 523.884700738815, 517.939768296953, 519.230227790837, 521.218782338006, 519.167059954013, 526.395672241605, 522.449565881915, 520.029783414997, 527.259942453516, 524.844271598123, 519.744922959192, 520.354052591103, 524.714610144808, 521.847582862981, 528.283462074253, 522.603591423508, 522.233114425517, 527.589348686156, 522.834687748523, 522.874595352516, 523.946559397745, 525.948557309949, 519.72091534167, 525.813694336203, 518.980854317609, 521.429508259783, 523.27917739477, 523.953612666489, 523.330970349345, 525.353269842466, 526.952452720479, 520.135842623794, 518.982398763355, 525.207107241813, 524.179544074816, 518.945353959815, 519.617725761573, 524.018443130482, 517.626196163844, 525.330217539744, 517.010258452218, 528.241049067162, 518.139194444438, 517.604405937446, 522.479146081089, 522.365901438681, 522.340814933996, 520.31774217267, 525.262014958273, 520.137508007941, 526.692235155243, 524.429592298391, 525.126604738971, 523.640281130727, 518.601395244516, 521.717171301183, 522.938354470399, 521.519584140985, 523.581043202497, 523.406528468651, 528.338152699811, 522.059836531637, 518.538093363311, 523.842216690838, 521.965539002774, 522.752915172446, 529.975804283091, 525.829144360768, 525.188007497666, 527.527634501293, 522.017231416294, 523.807799691162, 523.06848886939, 526.374321460707, 524.300315427492, 523.255994217134, 521.486705313214, 517.346075642087, 522.191564596174, 523.981068130427, 522.643480034094, 518.920446701079, 527.884250478635, 520.747899083756, 524.38217316392, 522.012684905906, 523.896243059008, 515.794951244291, 523.741201956674, 521.407539891543, 521.74863137502, 522.735811964839, 520.046614721906, 520.736003953709, 518.68014441717, 523.208721322599, 528.770562186227, 517.34039549197, 526.306208174549, 524.304544487463, 527.766363293073, 522.858252209279, 526.310007864876, 520.688891205604, 521.159321832182, 523.555532741664, 515.328169203163, 523.277442796968, 522.789422812862, 524.100261132298, 522.694185873104, 524.162198558858, 524.156083521189, 527.949869125192, 523.296045082056, 526.423170036651, 522.84124161186, 521.863643141067, 530.094757317774, 519.003534721799, 525.210838317443, 524.852992269602, 523.641296743649, 524.52934104024, 523.755572064459, 525.932235285799, 522.085158004935, 523.033060133027, 524.002269482568, 523.119071296254, 519.007666876889, 531.663224419817, 522.534107248355, 520.327760081058, 526.122788713567, 527.070845346858, 523.311517620315, 519.407084546454, 521.612157882667, 522.690896591733, 526.435349362721, 526.595172253549, 520.719883734971, 521.531329608681, 523.65473136276, 525.591660374252, 522.205586304608, 517.710421105159, 522.801551310236, 521.593753012434, 519.459599975933, 523.245707620646, 522.858789415424, 521.300547514272, 523.220552574376, 518.187066041326, 522.62752621935, 524.443779223474, 522.959919500902, 525.611486075283, 526.462838783946, 525.190733713316, 518.769277785376, 523.373151484478, 521.868874576338, 519.376462086051, 522.472133180544, 521.085885292335, 522.758393375094, 518.347357289048, 528.581164202309, 519.916830322531, 522.401658065455, 524.182550341935, 521.870929261404, 520.392700955624, 524.028998495248, 524.960924899378, 523.731552898071, 522.773877268189, 528.243124174538, 515.74236804089, 528.241672333261, 521.576197818931, 515.765888503649, 520.979255285831, 521.166602034688, 526.528013880311, 527.983855683642, 527.181592736189, 519.473531476754, 523.818920411087, 520.826049641684, 527.197531996484, 521.141074105956, 522.083630393071, 519.446174274014, 521.741069639292, 523.44625683721, 525.476789033821, 522.946561880394, 521.903951357252, 522.622741787453, 524.650327005154, 521.045891352349, 520.046025578529, 519.338870311524, 521.974769336363, 522.472766692294, 523.349223123047, 521.257919447945, 523.623673496876, 523.782082269213, 525.531148223793, 524.647619657897, 520.96092335834, 517.281909375428, 526.376496879597, 519.873451022696, 519.215373339204, 518.718660975765, 527.11209260209, 524.519053367233, 522.524392653786, 527.43097366664, 515.303059910438, 519.543758813198, 526.367631982563, 522.188500097795, 523.408660690687, 525.471260976895, 518.654548885529, 521.138670542387, 520.153469222576, 519.945936325995, 520.914294622313, 522.723681053382, 519.21108328287, 523.22486243072, 523.355087778489, 524.925955200426, 523.560151311161, 526.822837037015, 525.06202738071, 521.556780196438, 523.390339884654, 526.768484116589, 528.839019203994, 522.695807685767, 519.855671610651, 524.906550141104, 519.869416050071, 527.182283900888, 526.2879297485, 520.813270203167, 517.000762551759, 524.115514172834, 524.17350671634, 524.730959877341, 529.044743793911, 520.672177370629, 522.361235797897, 520.598230356522, 521.629211209548, 517.34902655702, 525.27231284326, 527.05025406498, 522.328303851976, 520.686707086336, 517.9722341123, 521.275682526221, 525.724421465953, 522.009284917929, 524.396665923687, 526.205973445479, 520.358920272988, 522.300249374434, 520.178500372512, 522.196285758267, 522.646420388661, 518.244364768353, 519.475488922982, 524.337443317362, 527.119630100307, 522.718967622255, 522.045772908053, 526.195105177625, 524.793875358637, 522.027474650031, 528.382477141493, 530.702555945068, 521.47486482021, 523.886617364728, 527.685783625254, 518.79075125201, 521.089888961659, 527.155292024558, 530.31632878348, 519.884169744341, 525.147870494022, 519.708893727962, 525.832825743384, 524.709058243897, 523.651824439934, 527.316790471941, 519.810041498129, 521.578296449895, 525.506205365612, 521.475193845856, 524.28137799192, 520.960917945308, 527.492854519921, 526.301308339874, 529.082126122065, 522.45355393035, 518.383645722988, 526.99050595832, 523.311813836514, 522.245853909847, 527.1166432633, 524.139318544964, 524.59113783551, 526.422982723073, 525.741548229934, 524.261173351854, 524.463024134933, 523.794402163913, 520.629683719298, 521.105270323461, 524.116161291667, 522.318247008443, 523.371411127284, 522.301750945283, 521.721922235222, 524.784949196545, 525.374475185163, 520.070165851684, 524.989773419241, 526.815115287066, 520.50211475467, 525.761198247133, 521.192610348135, 520.56428052312, 521.617348599877, 524.624345792079, 519.915350621419, 518.809686096329, 523.639839832266, 524.095142901818, 518.786341834971, 521.800693772321, 521.489426497166, 524.457351959734, 519.464904618442, 523.276054693893, 521.086300192094, 520.193288009347, 522.979174258315, 524.644718283451, 519.841622306394, 525.086193933928, 529.507257394943, 523.427351626057, 519.944161751679, 521.530532216193, 520.857426353173, 523.745554495274, 520.40807316665, 525.667008844666, 517.588459096471, 517.463833497397, 522.204462916466, 518.575048742497, 521.665246557896, 522.777939781974, 527.396329002346, 523.564269675061, 527.091468624273, 522.584778287968, 524.064885981163, 522.412248723949, 529.026620559737, 522.918587203033, 520.766637766769, 519.798430974204, 522.412134489297, 520.606918109689, 524.788519088345, 520.247394994693, 526.804962415308, 520.361721002971, 520.404593960382, 517.612275368786, 525.100807999618, 520.55458695218, 522.541916057852, 522.025160428972, 519.402718690761, 522.564858615041, 525.913586760752, 521.744147247181, 528.323301590193, 521.902344894117, 520.817610104471, 524.026385511242, 528.263155383266, 526.319865574849, 519.476767542015, 522.749277521927, 521.075949250406, 521.792740798067, 518.897325088681, 520.480849403228, 522.515164804008, 526.711161937798, 523.379329774795, 523.61603188281, 521.816099924878, 522.225178044932, 521.672826267844, 524.301337581284, 529.614658483986, 524.391773672461, 516.35360226403, 520.316244345014, 523.652888258105, 525.0055285637, 518.233776094366, 524.797264621715, 521.198973343091, 525.458540677415, 515.249367016772, 525.752393306109, 521.37966289094, 522.837613032602, 523.756582364174, 523.732059928535, 522.986401525008, 519.599360818739, 520.924505577818, 526.928833066243, 523.938123555861, 519.643031055526, 520.171904154948, 521.171974077677, 520.553749918948, 521.536656640567, 525.36826453332, 517.620494065998, 531.035569399731, 519.609364983128, 523.559132088578, 526.387302425859, 523.767952207453, 516.531929404794, 522.086863605005, 524.238835008648, 524.950879457712, 523.611835428228, 528.064248147626, 515.302200277323, 524.162269944298, 523.015279049717, 518.326367201464, 523.638344999161, 520.35873752365, 522.281735836732, 520.091329938439, 527.216663183082, 523.405424315634, 524.790005272593, 524.631463489807, 524.131455711267, 522.871644990193, 525.257365696276, 523.577663145072, 524.951579164438, 526.638502716124, 521.551756694119, 522.737393600563, 527.816836520676, 525.418619844654, 526.00675058055, 520.457193060644, 522.914557097331, 525.12512646389, 527.022294212084, 520.057003863953, 524.161526265711, 525.01140066742, 518.505109022856, 523.003951969355, 524.86451983499, 524.823679470773, 522.350704055144, 521.547214687393, 525.822658419226, 522.074068879165, 520.002384532718, 528.458108811765, 527.188499426964, 523.847381643825, 523.052715251796, 527.127200237281, 519.10924092905, 518.242493368778, 519.7768627414, 523.869237908106, 525.169558537262, 525.872763508235, 518.852317454358, 520.311831602379, 527.672188284736, 519.316895166764, 519.852056139675, 520.10234769505, 521.848971731871, 530.154006317203, 522.565290044917, 524.565592943077, 523.946102114851, 520.115820062128, 521.045132239637, 523.100687322163, 522.241307570057, 524.715186293263, 527.172138566435, 529.828302279308, 525.149966683951, 522.632634146561, 522.363734547908, 524.630770276659, 522.333600554875, 522.695875878459, 521.635097194094, 523.441279234586, 523.839073355085, 522.062418672059, 526.508778387384, 525.609386579503, 523.208269414504, 521.793739658888, 525.580192364138, 522.447933204386, 523.689443970192, 524.939164125917, 521.419930263159, 520.585566355309, 522.935848899826, 527.556194493618, 528.456875041034, 528.409382618265, 523.77935821753, 521.081661305863, 525.597102714942, 527.938931446591, 526.788808572584, 521.308643509689, 528.607677274256, 521.075318837076, 526.842271086661, 518.727644726444, 522.620399044187, 526.14836494025, 524.920095103127, 525.711723120996, 519.760540083789, 530.271722711897, 526.00307371039, 522.690306514269, 522.893203006985, 524.251730104606, 515.626428472234, 526.482236469372, 524.23274200075, 524.506872785355, 524.126129908064, 519.714275943589, 525.760541291334, 521.408145601699, 516.913786312865, 524.943095823605, 524.434753228838, 520.73225189515, 519.051730425025, 527.167611707523, 525.67264063657, 520.658592811111, 519.307388340293, 521.39425390015, 525.23603894281, 521.806039245464, 525.160289004757, 524.370723649057, 520.289414971074, 522.007482272598, 526.088720271096, 521.843291216077, 519.23647547117, 520.567218077408, 520.957861375808, 517.938692119384, 518.339077164642, 521.22646774455, 518.888783431034, 520.778484259869, 522.777163613705, 518.678683829824, 519.149943437547, 518.336738289436, 521.486627396158, 518.845845283526, 521.708852783174, 525.179842056569, 526.583149320624, 521.968649992519, 525.348136514142, 517.719284815093, 527.953488177537, 528.999408689933, 527.711626228126, 522.096797679205, 517.408649452787, 522.938012728426, 522.913290771827, 523.479113176379, 523.849644042134, 523.997101377088, 526.591726128183, 525.240302704421, 525.314795463094, 525.681324936131, 521.786747069828, 522.826712564696, 522.597025047013, 524.390402734411, 522.494991879271, 521.373283680625, 525.118190740052, 523.393057971622, 526.882140657654, 525.73963178726, 527.15322423287, 523.978808449551, 526.568553242559, 525.973411894943, 521.403875644536, 525.729693898767, 522.62870288516, 525.475987594899, 520.55609356171, 519.748938891669, 525.113928572691, 523.581261437258, 517.864551420754, 521.973916686341, 522.325801578486, 519.043348206105, 521.238009554483, 519.588271432246, 526.12151282845, 520.557261385325, 515.357527126671, 521.37133700777, 526.545989707755, 525.917184489203, 527.947196735556, 524.658140615135, 521.649832593236, 521.603606509442, 523.125342044313, 525.372725369885, 523.176421583301, 528.740101822476, 520.865660514047, 512.537683437255, 525.642286499984, 523.21920667241, 526.897165240387, 523.024116798712, 520.504969223536, 520.29196395135, 523.412000078001, 529.149908341191, 521.769398685944, 523.008658251438, 523.216860535429, 524.847213827332, 519.376170229405, 522.605718227725, 522.322694119069, 523.338820570194, 530.928536408946, 524.950069633747, 523.896193378448, 520.334062476689, 517.822947697167, 522.958098704533, 520.033987414506, 524.946078904284, 521.846353634746, 521.358329062214, 519.880543861696, 523.516913227202, 525.292011677838, 520.125903621054, 523.64030859627, 520.507026474244, 525.673429775728, 526.879714764376, 520.82124672517, 527.219051206841, 526.390630307857, 527.53050079507, 520.210254799089, 520.081854303905, 522.464669986311, 518.959654649621, 520.666262802422, 517.401998675303, 519.340811285951, 523.618016884211, 522.165039845089, 524.635709326238, 521.486531137709, 517.993947248145, 523.829533637876, 522.722879484429, 526.844376145505, 524.916922044347, 522.734392043079, 522.087154385832, 527.508599676397, 526.396762228848, 523.015396857529, 521.363197679816, 523.771160316753, 527.487999159813, 525.492867024569, 526.007103321782, 523.850932212047, 513.514931102019, 526.966417509938, 524.219862239709, 523.700384112027, 525.813994516694, 518.706750116906, 526.394746588747, 524.582276696619, 523.763659755456, 522.732058252884, 528.358640781964, 519.480133172911, 524.045905006938, 519.01549739769, 522.615283094263, 519.609364522779, 523.332101137115, 520.888176200737, 525.20842751723, 524.981883805799, 524.259944933242, 523.734769261207, 527.068632598892, 527.740077862005, 527.046385737569, 527.178380175978, 524.527977473058, 520.374578248199, 525.851443400088, 523.758665103452, 522.832685120502, 523.954012539616, 526.185376992671, 530.735759271818, 524.283150268244, 522.423727532441, 532.745420240781, 530.016569122635, 517.369035653751, 528.51769390928, 521.922705289458, 523.338989522572, 525.111649442608, 522.721048831005, 525.008861159119, 526.663995598989, 524.384586976577, 527.551767823904, 526.278159723026, 517.846695702903, 518.54830518164, 518.308717520578, 519.181544512889, 526.986695459426, 519.642624604501, 523.297666047189, 521.761744562208, 522.244017673063, 523.784756031475, 519.49307749121, 523.858680936052, 523.604266802298, 524.908930273225, 522.323762683694, 525.414086573486, 524.200148555906, 520.913827247618, 522.364719077038, 519.733050196578, 525.673746291163, 525.161978064066, 518.083615758591, 521.808393323671, 526.348902667636, 523.5414662806, 522.549206494614, 520.78949043732, 526.869671507806, 524.618375236543, 522.201494847281, 526.758044574204, 521.103909869277, 521.375184996258, 522.099365223103, 521.92939091001, 524.879727594792, 522.318528300554, 525.857063576798, 522.779496379063, 520.335086240495, 522.493157504833, 522.557141479444, 523.934511111929, 524.347045030937, 523.739857764453, 527.777167137461, 524.067920003524, 516.92769922726, 518.25237419151, 527.859293346799, 519.418171334185, 523.532639030827, 520.276589834305, 524.800897793529, 518.993572902676, 526.0699887989, 520.309371058208, 523.182110465617, 525.97453235623, 524.262833449127, 529.656215676576, 521.972008548346, 525.389562258531, 522.348698922044, 521.524730248753, 524.92208610339, 524.998015627082, 517.551163155882, 521.160358480677, 519.261929343357, 523.938462781029, 516.477301742938, 525.398175151481, 518.168348484263, 518.464704811111, 526.724732192788, 519.035827705661, 518.111032350683, 521.97519571015, 521.364934498239, 519.665985122194, 527.626661094908, 524.463300944214, 524.337200959491, 524.201595151629, 529.740991462429, 521.822595729612, 519.103618702515, 526.203086112601, 524.377099928316, 526.211405799026, 522.902130269579, 525.406706841194, 528.69141703529, 521.842212849892, 526.462959321497, 523.686274989359, 521.665237692299, 524.409435177947, 524.596769407142, 519.165688206512, 521.424211468385, 520.810992470226, 527.568311186498, 527.088795678261, 518.53779823166, 525.33751859846, 526.119761941481, 521.619090364825, 518.736127135695, 526.771693887187, 522.784395448056, 518.119928432777, 520.852570582583, 515.240391420665, 520.637863113879, 518.016705784079, 520.174061405648, 522.515913343231, 523.507456968147, 522.221726615571, 522.276493626809, 525.968456611393, 524.856852124663, 523.141170262398, 520.051966249581, 520.604564640664, 523.609705886691, 519.693748626718, 523.204702946094, 528.376762852086, 527.185890418387, 523.437415697478, 522.673351110364, 522.119986326419, 521.48970086982, 523.498137624777, 526.495345181547, 522.559800719085, 524.089592842695, 521.067926582547, 526.860405932346, 527.328484067803, 528.251191060922, 523.659159354989, 520.852405700361, 522.227392033, 522.624825140012, 523.020071940457, 520.535828527085, 527.081034895132, 518.500731366775, 525.65666317819, 519.616577547762, 515.626257385914, 518.498811655913, 520.842073209287, 520.620515450727, 524.03219804221, 522.451241134752, 527.27027940006, 521.737320968537, 523.106678344642, 526.188065725371, 523.727200967462, 523.733384513012, 521.972685667485, 531.094766817284, 524.852018947956, 521.658298754427, 524.746765730367, 523.202849450412, 524.664662535213, 528.209456543063, 521.832743599511, 523.158979538553, 523.189375412196, 523.463433938834, 521.74071875764, 517.988893623206, 523.643077194304, 521.987976154524, 523.165724176269, 518.786353338132, 522.592823937346, 522.421806531318, 520.308826886534, 524.72446585476, 519.20310955268, 522.43501379294, 525.573256345482, 525.434480682004, 520.788434038473, 522.426204493587, 522.542137288298, 524.852413971616, 523.126614225278, 519.27723953127, 520.116006014743, 523.535024960718, 525.711610920119, 524.505982292657, 521.107735065223, 521.576513387916, 524.239313863314, 520.988808789061, 527.926535641171, 524.530265344067, 523.901730331522, 522.570934177034, 521.502227135945, 520.820935988396, 523.106691281778, 517.652667629574, 521.735098191456, 520.868264481351, 522.240046848966, 520.471963164612, 523.778972187461, 526.531551798366, 524.6803808898, 521.598751206781, 521.636598901815, 523.700981657202, 519.763156723116, 519.070450957396, 523.087513210295, 522.567859794865, 526.318725733307, 523.08983363404, 520.579104724835, 527.375833939068, 520.859176371514, 525.523803502587, 525.397156935214, 517.170215371772, 522.950655678878, 528.244813539213, 522.182715817458, 524.163795359688, 528.04351671915, 526.277480621571, 521.775312264061, 526.015939240969, 527.171103826221, 526.3364467256, 526.855662412042, 523.77761250374, 523.22557418087, 526.652714457595, 521.059594253135, 523.439341606251, 522.569096949543, 518.89294492702, 525.786981447802, 524.156413386521, 519.214698895779, 524.22437187954, 521.654639112244, 516.32775070902, 523.219825493371, 524.731867040524, 522.883229288595, 520.452547804538, 519.140416097495, 524.741757852897, 518.23041436667, 523.289446923057, 524.454027603884, 523.180247403639, 526.642805006994, 520.724041682135, 526.234816779277, 524.138168957328, 522.055948219359, 518.270251729807, 529.842826141159, 521.922092165148, 520.355696172471, 522.748011102062, 522.031029077126, 519.581370978211, 523.784391581936, 526.75397922356, 522.112919841215, 524.323572618022, 518.840120043087, 520.931274674473, 521.158589181084, 523.162372857334, 527.894462635245, 522.47644288695, 525.610848734631, 523.422401848499, 526.598832379705, 523.856659917238, 518.921732750346, 521.644995679865, 524.258725366399, 523.695997233919, 523.402469281419, 524.911194708685, 517.803794475754, 523.64030893333, 525.138078073153, 525.212365350543, 524.472416527163, 521.214576762466, 522.494891690343, 519.087777625165, 527.205053046006, 523.954439420537, 524.422210261033, 521.648035952103, 520.330593252873, 523.144190040327, 524.686245931244, 526.93129749663, 526.440929151601, 527.806433737079, 523.639394275237, 520.565539563235, 524.493550001418, 521.241372772806, 528.231489007053, 521.144527111872, 521.3420449894, 525.725494599697, 524.596179009667, 523.080602114701, 526.21729734047, 526.490811915707, 518.002100021827, 528.174520842196, 524.956737474967, 520.715019932182, 523.494061723536, 523.921130208481, 523.577065586483, 524.369671200989, 522.462611679392, 519.057979572252, 524.2036909444, 517.814626577357, 521.044963550015, 520.127972557267, 521.734117592945, 518.355134410349, 525.554595305274, 520.892337200986, 524.309927702519, 527.855639725342, 524.064787592185, 522.822810534399, 523.332869780865, 524.978669563068, 518.858606324245, 527.248086582015, 522.084246795312, 522.462649853721, 526.738788622138, 525.358163537776, 519.629514285606, 525.943229198094, 518.021533697151, 523.221362619919, 524.614184522347, 524.419427848186, 520.915534903398, 523.59578444081, 526.507255964241, 526.51020780182, 521.552407019738, 519.523446014525, 523.927139961545, 524.649928218024, 519.038304793513, 524.480189153076, 527.149609932714, 520.539751816167, 522.589014540346, 523.973835573636, 523.063569707613, 523.224535898742, 520.097085419053, 519.851181455673, 519.726674992025, 527.724485161979, 523.745843830392, 525.281475740857, 521.709583843901, 523.309931043185, 522.397630402753, 524.350863927245, 525.420008892398, 522.200994676471, 522.525210106762, 522.354208227086, 522.446655046534, 521.327848175177, 519.55468418277, 525.144529083705, 525.581861528664, 524.62330485181, 523.419278519665, 528.977221075373, 518.594849158538, 517.017783984914, 518.671151173974, 524.348681006695, 526.717864061299, 519.846673035653, 522.351541756913, 523.826110018555, 523.953629525857, 525.083153985513, 522.928111807804, 520.931030961454, 523.209967619567, 525.88931575721, 519.05280881166, 520.845826918553, 525.967174202397, 528.664755016739, 524.175869854372, 517.328565825331, 519.377002572007, 525.527896447012, 523.219500757604, 528.065995242105, 521.352264983919, 520.718357235846, 524.437416163064, 520.98583932356, 522.407463653759, 521.308706960413, 521.264198747146, 525.473685235058, 525.110104388739, 523.843122200154, 517.946468892224, 519.809528271406, 515.362057654726, 523.838862644566, 521.96821833223, 525.812438487947, 522.111489706928, 522.507302287645, 527.325090361975, 523.846689799888, 525.838013326792, 523.672626157791, 524.402286761492, 519.852400996356, 522.788523847902, 520.114288728643, 523.997723641209, 521.60354742811, 524.541280662747, 529.072104697283, 518.800344875455, 519.488170509814, 521.132408332131, 523.323445706686, 525.23536201492, 519.544115268506, 523.239112642014, 522.093154226205, 522.506349373444, 529.376199093807, 521.247694634046, 517.146513780068, 521.240454509137, 519.94501486078, 527.153552833059, 530.128196698027, 523.73617262118, 520.357159309459, 525.467020771573, 525.11892146176, 526.52028913381, 523.676321671348, 522.824917208525, 522.221828797364, 525.209738430146, 524.017355690391, 524.888695104111, 520.633683916917, 520.22777614725, 519.925612947804, 523.438168944054, 522.504937151596, 522.975717728466, 523.639046064472, 524.15673052727, 523.4101034056, 521.253824372336, 525.129126025314, 525.583015972089, 516.120084877963, 525.665553099613, 526.171313118859, 524.832308319151, 524.292911402995, 525.910158651982, 519.412875820491, 520.438158709552, 522.786087096309, 519.637013159798, 519.862103932829, 523.590888677073, 518.702593746772, 532.627576828288, 523.089823791597, 527.045022306134, 521.383449243322, 522.038847245763, 521.752970176826, 525.687025532676, 520.289752306882, 520.493378825131, 523.102362057531, 519.322956703516, 523.517336235506, 527.207958904297, 528.060967424472, 527.662580838641, 520.646009439665, 519.288391517296, 522.028579421906, 521.748331058969, 525.515720634907, 531.191451497105, 520.461922292232, 520.288448116761, 528.614681126883, 521.770938867323, 522.079081840127, 523.228592376558, 519.524807649092, 527.224191853831, 527.940203930398, 524.431029669578, 525.205522310482, 524.163661236424, 525.665310940543, 525.100865208522, 520.225577612915, 524.755768699062, 525.683125164126, 520.240142498797, 516.077483152087, 524.526105317472, 526.550532731655, 523.21435926966, 520.955265355611, 517.854484795562, 518.738833679095, 521.042963099133, 520.082148472362, 527.110546486431, 524.613299283394, 521.324318581052, 518.206229489, 525.451511600223, 524.014211346898, 520.257022183401, 525.200320610033, 521.235802854973, 523.156500204559, 519.99973392309, 521.978581236941, 520.339187517855, 521.673069967025, 532.795569491717, 527.449290251365, 518.634401660454, 518.494753094488, 526.200952722657, 527.448020466016, 522.111897408117, 525.026871159584, 521.95692915549, 526.498109827427, 524.012858334367, 524.710350294198, 523.826430871131, 530.574234293372, 522.898153533855, 525.729177039928, 523.34457137349, 519.874518809969, 525.405934974428, 530.686881725631, 521.615914464678, 523.109747197698, 524.001697721994, 526.563421754871, 524.431164270366, 525.585568172394, 526.836630501941, 522.836675314905, 524.244028519655, 522.113298655422, 525.121634897429, 524.866219467196, 517.958230328838, 522.563510864651, 519.213075287159, 522.105620556454, 522.920746541971, 523.79958001125, 530.444547433236, 518.52370756857, 516.701812035716, 521.244022017264, 520.205408932204, 526.941809378144, 520.176332200271, 521.210930832987, 512.748620085822, 521.944422504426, 521.378588233047, 524.119034232296, 523.895860870353, 518.761889075649, 528.488717108935, 521.722572701301, 520.481695499452, 525.889682984754, 518.587322819317, 523.048235998518, 521.871478955472, 522.574115678135, 519.520274558333, 522.180275521782, 520.924348864862, 521.986325018276, 517.206761819337, 525.467970289488, 521.446091752215, 521.051774212322, 527.521882968163, 522.753602306872, 528.478680230582, 524.350516639678, 525.103711623869, 523.07067616234, 526.789282777233, 519.401270901407, 523.612025255073, 518.860755635808, 526.566543288595, 518.063675630606, 522.987447043513, 517.185519808767, 524.184112425532, 525.140552040148, 517.611670707402, 519.920325329345, 518.401293171808, 527.978550702133, 519.165898689743, 520.555417081007, 519.232661862299, 520.711921266613, 521.523250827409, 525.687365215594, 525.005247435371, 521.001885466156, 526.668680668561, 521.662929902579, 521.971093191025, 522.856770143296, 524.843881078831, 520.641506471758, 523.183429998047, 523.340073046837, 523.403008404245, 522.977344481389, 521.064869545458, 523.043742813543, 527.517997143717, 524.670068862876, 525.087715271488, 525.521988758458, 524.065652888177, 524.047076094431, 525.124702044121, 525.914014588717, 530.098933858458, 525.693061710388, 521.545831459496, 524.165358489325, 519.560305974707, 519.529185455182, 527.049350998655, 523.864263605532, 520.813469595792, 525.031903407296, 516.530486365894, 522.622643238284, 521.340888348868, 521.902308278491, 526.340583787282, 524.018249046732, 522.100118213232, 522.703129794186, 526.788810712302, 520.630358171274, 521.753719648455, 524.680597923645, 514.591291366717, 525.909269250866, 525.184883499381, 523.734043500192, 521.973996343541, 519.089130454913, 520.936059397262, 519.554979518166, 516.82888208256, 525.681383922174, 518.7390644897, 525.786550396059, 525.456305207004, 524.665897381544, 525.095619450242, 527.605211381813, 523.484175218956, 519.866083060882, 524.407040036606, 525.50071278737, 522.104888802754, 517.565144958072, 519.786286591979, 521.716959543751, 527.077188288739, 516.946361422612, 520.141350429042, 523.088276140523, 525.528771557886, 525.650503367026, 524.067278192785, 525.614556805181, 524.29326447728, 524.767975551319, 521.583670878129, 520.905102753352, 519.444261103505, 525.992760293356, 522.547448735275, 527.309313118139, 524.846835468038, 517.67735382136, 525.334425830098, 523.46552592352, 523.017640015703, 523.096993595968, 521.286594742385, 520.129962372614, 525.846067286839, 522.611726507955, 531.609711135037, 518.072641852842, 522.249099050218, 522.041534898765, 520.516360417763, 521.405183046181, 522.785918794148, 519.815958231992, 527.7532320616, 520.236358691176, 518.459088773983, 518.748812145303, 525.276863922644, 518.428541057761, 520.105601079683, 522.234370079138, 521.675908736595, 514.317174195984, 520.642440035264, 520.686775522697, 523.592066212448, 522.516149632363, 519.526998710946, 521.306450258878, 520.915576860891, 526.601955636897, 518.894551851526, 526.725070509852, 519.258921073544, 521.976437709435, 523.144927392324, 526.756331873059, 524.808783502975, 526.114962887572, 519.953624386715, 524.120193864056, 522.238424338121, 522.433684991366, 522.812547712907, 521.808166223727, 524.894100386458, 517.906282690559, 521.424228248631, 521.703721300399, 527.493412204208, 520.430344242227, 524.476553184064, 519.692648140204, 521.072797987403, 518.173339800331, 520.111161784662, 520.618891708364, 523.700228346218, 521.903779455388, 519.289274576464, 520.548082533891, 527.473422348395, 517.947562456067, 519.025550770033, 522.308764349906, 517.682055461296, 518.41699202627, 523.876489918249, 525.369550895082, 520.13492424668, 518.849549958231, 526.828228229995, 523.870852303869, 521.279110154828, 521.637780433868, 518.467903342458, 518.983742787207, 526.019428204977, 522.153396655679, 526.720406215681, 520.870073501489, 521.564583820406, 520.930690616193, 521.754347559943, 521.626163102753, 518.665211379641, 519.020020220482, 525.5755433609, 519.750564538074, 521.973356760415, 523.14730785873, 520.692108900821, 517.533360449585, 523.596656371814, 520.433184900362, 529.920311465477, 520.682926517497, 523.43963907213, 523.931280436166, 516.52688632178, 525.466278823377, 521.621973266748, 520.201578664467, 521.29830162486, 521.221960769357, 525.765451848702, 521.006500119184, 524.799954373555, 525.287878392659, 518.546513100312, 527.993555075258, 522.052906248346, 519.646906431465, 526.266022241948, 518.705581009555, 522.879971448778, 527.573752851775, 523.499123551195, 521.165382277178, 521.312743228318, 529.25949660293, 521.019755184781, 526.953461230696, 525.516223610226, 517.450620375187, 520.397493313295, 525.866237393088, 521.857616457923, 524.985439764073, 524.761490758345, 525.981516267177, 525.716927789633, 519.779230257791, 523.39664602569, 528.569370239834, 516.239802719977, 524.136919875813, 520.399405206262, 521.298313671803, 522.55843496446, 524.606804488131, 523.328418094992, 519.267514877376, 523.172213036777, 525.547822453272, 522.352710124543, 521.124335359705, 526.638670574917, 526.260006043363, 522.740826084112, 521.817223305882, 521.50361017711, 520.729730002981, 518.564012333181, 525.559910015008, 530.814856409521, 517.385251925806, 524.646227351582, 526.822414502816, 526.327828827637, 522.02149227338, 513.966463281369, 526.998928233795, 521.238718484207, 522.877206502167, 523.443400855876, 521.782945434328, 522.906380441457, 528.458688835633, 518.955671893158, 524.671557042799, 525.227497380792, 521.883929427448, 522.340859413748, 523.943854639452, 527.333426390821, 515.479825113196, 523.820605715954, 520.5580905932, 530.020268121062, 528.894140639211, 520.456065025857, 524.098388449397, 525.989025823043, 520.514876237826, 519.575305395164, 525.290577234291, 525.76467015702, 526.148506278664, 527.535027937789, 522.035350916345, 519.016699310128, 523.939567845055, 523.350036347659, 528.85139688706, 526.54851637201, 526.374132074644, 531.288355025374, 521.995918614647, 515.428412070463, 519.063922311713, 527.413450286539, 524.710286029515, 523.462678352437, 520.322647424971, 521.742765925484, 521.599135029033, 531.130782334583, 520.95978041956, 519.276847125929, 520.459736504636, 522.749636810254, 521.527335821417, 523.343567540249, 524.54318954797, 526.772729162468, 520.672067029862, 522.715380740876, 522.653925967673, 519.466608197722, 528.901372438527, 515.737559889932, 519.162406118443, 520.284574115931, 515.279961733873, 523.367109779524, 527.49407892818, 526.465489135824, 524.607995339453, 528.763596837589, 518.463576318504, 525.956942603838, 519.924491401885, 518.405301593077, 523.517312729585, 526.215856503677, 523.744036658549, 530.102358617125, 524.665785533995, 521.729863306395, 524.40031241381, 524.616069433675, 519.00191210797, 522.006220046589, 520.686712434884, 521.966111230208, 524.975201971971, 522.191109206027, 521.744421895122, 526.18728382122, 527.055943028032, 526.835188807382, 523.871795506397, 524.349170069476, 525.756784797109, 522.104406332718, 519.00408791559, 527.479297650846, 522.276892993865, 523.752478618258, 520.26298393568, 527.391490080991, 521.736672326345, 523.958425189939, 520.377854587432, 521.575675061372, 528.78987514979, 519.789989289085, 524.714476663107, 519.57477492666, 524.882536161287, 522.840024201942, 524.16024977495, 523.382210752372, 521.096399260533, 524.252775475528, 522.518446998229, 523.149681381503, 524.102892738852, 521.075618530445, 523.961183498408, 516.796140518853, 522.549799917672, 521.347734457943, 525.095656734027, 527.460648151762, 522.674963933195, 523.341297805025, 521.811561029905, 524.379171035893, 521.220636589829, 520.143566281245, 518.990609734057, 528.705833951161, 522.719005418764, 522.400053206506, 520.758771804467, 527.06802093289, 521.822178154612, 521.423827902073, 518.93721187911, 519.783015065995, 525.796049121254, 525.121071253333, 523.40741556344, 523.733626998579, 524.871013006518, 522.310391593193, 522.856190404995, 528.444902416234, 525.175825731118, 524.307574801134, 523.280630544412, 526.349145953433, 522.896062283582, 529.833672344273, 527.550335950759, 521.313309693714, 520.621353930835, 518.816280173533, 521.401267201644, 518.043032184095, 524.492227731104, 523.687826139605, 524.411852126956, 522.153835026117, 519.280062884817, 524.478393104381, 524.941035189957, 525.604531326358, 525.613624543714, 520.252281119162, 521.500669169137, 520.996804016424, 522.448091440407, 522.072884966503, 522.759409945409, 522.88423244722, 525.357890910664, 519.576098024184, 517.092396291453, 524.849753768517, 520.191025721077, 527.68668261376, 517.676124536562, 525.839887878802, 520.401416464018, 516.808978388899, 520.313187164896, 518.667033476571, 522.19110651475, 520.941089598768, 524.293670995816, 521.58112629375, 526.225921554096, 525.2288781401, 522.548272172173, 525.33579618102, 527.101172119472, 524.746551685695, 519.373272989375, 524.568441654229, 526.964975067872, 522.40395961694, 522.015222809047, 525.565347931483, 519.640111623424, 526.02957264666, 522.526398903675, 523.369189451996, 522.981895219746, 517.863687428818, 520.684018443371, 518.656564434183, 524.494022779608, 523.103467032033, 528.330355071732, 520.840915667643, 517.644229384071, 523.422866424067, 527.106640934368, 521.79189509514, 526.377935584678, 523.076845043383, 519.009119106612, 517.022150000281, 525.616805270913, 524.211645571345, 523.93029107786, 519.754074534777, 521.584412862784, 516.230390106579, 522.532407220272, 526.859344523153, 521.815944232525, 519.372369837786, 520.563067570679, 522.405714375431, 519.637359025616, 522.046867460041, 523.320097719934, 521.359333315518, 521.398826521612, 519.536604121477, 521.719139707376, 524.186216632047, 521.466445004302, 525.999895772854, 525.470846731943, 523.840940867869, 523.715460433577, 523.329958020432, 522.54127348825, 519.882728623476, 517.146809874235, 518.446179692172, 523.988065141486, 519.488875882184, 523.54821721359, 522.741275155122, 516.332816728154, 525.163374823746, 524.649082954293, 520.706651613077, 522.119387412255, 529.918618616191, 522.736175762447, 525.21815121427, 523.542589460533, 520.343505330146, 524.824433139177, 521.815971939552, 519.75848896965, 523.47479646512, 526.549677331987, 520.252710302011, 522.458442361966, 523.738495960054, 525.433412222457, 528.634836121514, 523.473529346203, 522.909689060546, 523.24565305435, 523.688811739872, 520.024583220013, 519.97419797533, 522.630503979552, 527.202939604646, 518.339898794626, 527.699566307986, 525.590275538725, 521.65228548309, 524.56366025124, 526.782643786064, 521.192117262635, 522.697495334003, 520.900787469051, 525.439268097904, 526.381146260421, 523.206414535218, 517.46266841247, 519.896424682244, 524.854876189851, 527.823565387197, 521.877415147108, 528.310960435508, 520.759240826446, 526.281087954614, 522.252351514628, 520.741930362233, 519.616174028607, 520.336116601555, 527.134941565177, 524.318158969203, 523.419922736463, 518.729547550245, 521.060660878666, 523.120904756796, 525.708760452207, 522.401559305246, 521.716140290071, 522.217652785887, 521.965081454901, 520.401210544837, 520.987461966671, 519.117672209628, 522.133071586309, 519.28971201983, 527.950683849187, 527.704432225995, 519.499677809244, 519.113809970708, 516.184641125281, 517.295571133686, 521.668228529498, 521.093443347136, 529.86459707091, 520.463426121797, 525.936702957606, 521.208347413673, 518.359356383162, 521.191759157295, 525.282777739795, 523.012941537344, 523.761886028817, 527.708216165865, 519.486902213397, 522.896293256381, 520.344811577443, 521.726216696566, 522.949638651633, 522.423015436948, 526.605861114752, 523.412984696358, 523.844643857379, 525.189540176642, 518.381569550571, 523.544540196291, 521.385006158539, 521.314882627997, 516.936606981378, 521.687739387621, 523.5151428443, 520.689710142524, 523.429555382004, 524.017971843476, 520.849417531469, 525.18507767774, 520.208297500416, 520.049546459436, 517.975035582323, 527.061706536143, 525.194659701228, 530.796499220207, 525.249308931369, 514.747561675088, 530.828751060651, 530.830612382263, 525.240546861425, 523.656131846403, 526.277541562058, 521.639773957415, 525.393058827519, 524.831735351565, 520.688118455455, 525.597864357396, 525.194636669498, 522.494942222076, 527.298732874779, 523.691927635999, 521.442484775491, 523.108001198108, 521.537862415699, 521.53975360604, 523.198407983131, 522.299348648203, 519.677192799038, 520.061245412874, 528.088092468351, 521.666385984379, 524.714476785198, 524.445119518078, 520.328499609186, 520.700704642077, 522.114006292901, 525.007442806349, 524.376947039947, 524.075079600445, 526.139666351381, 520.250660834986, 522.760383076119, 519.602210275392, 518.166721971029, 523.473476075695, 520.170410766494, 518.91168140432, 522.048484644716, 520.195768297146, 522.034272969315, 520.011105247409, 523.493198437977, 524.82410135158, 520.644496005662, 516.622805982616, 520.175496475396, 521.559010643871, 527.637716480899, 523.239030192024, 522.7472774359, 526.221098160678, 525.458248978191, 523.873065521381, 521.41452953402, 528.99129823066, 514.822112682988, 519.001255678583, 527.01388771867, 523.095250891904, 527.026389426229, 524.019870801742, 525.599029371577, 520.583187555967, 522.025067424187, 521.501818818135, 519.161707676132, 528.61220968245, 525.150298635292, 522.179798768143, 528.899177163515, 523.231649804317, 520.259847472957, 530.817959959291, 526.380167044043, 526.437214265275, 520.364483257575, 520.669745737131, 517.809599508191, 517.323069331577, 518.086823542296, 522.551526032818, 522.742011065834, 526.167379439255, 522.480534135668, 520.061869658917, 522.575927443571, 528.290552478788, 519.100350792086, 518.625107603624, 522.583896235927, 520.175609298607, 518.235208383229, 521.706894306199, 522.07558457425, 522.318483976523, 523.23602930881, 522.409017428217, 526.88667886659, 517.582257722584, 521.524330830694, 521.021462223228, 526.308338752774, 523.44454007396, 525.376449391263, 518.301384557389, 521.117819445279, 522.662661335427, 520.610938283842, 527.409286759718, 527.18786751431, 524.227800243853, 524.52410152665, 526.010469221447, 524.740720871251, 522.575288141158, 522.584353352492, 525.353161280002, 524.287885456029, 529.459404424468, 519.640485014913, 527.231300199485, 525.333176944419, 519.304993448275, 526.216246735519, 522.775671457008, 527.516554735464, 524.789890804724, 521.17184978894, 521.797207181204, 520.786659505797, 518.283204163751, 521.944869538613, 522.696925021661, 527.029294856118, 518.071732426299, 529.67890362399, 525.004759355928, 521.723441911501, 517.904238478744, 518.913982912659, 524.928664525151, 523.792352550443, 522.795037879156, 520.470338502197, 526.342016414105, 531.151699986941, 526.990164839172, 522.426905303163, 520.431933686321, 521.360135614343, 520.542006883826, 522.058956577731, 521.776147828022, 529.364823050819, 525.748255416572, 523.023864738868, 522.935864106188, 523.769029946187, 521.821204678765, 516.877673458668, 523.577356792397, 522.73313339519, 521.818138117049, 519.001319742554, 524.582898165182, 525.162345335758, 524.634445291119, 520.286446274992, 521.947607300494, 522.248328583269, 525.564721172132, 526.657407806722, 520.812906737403, 526.335212778085, 523.956331389594, 524.700288026065, 519.25884455993, 518.515970098067, 522.371012432528, 522.364254779858, 524.597239928353, 527.935652291014, 522.341386328449, 517.839127458273, 519.010670694986, 528.495732888162, 521.461330136635, 524.72733764681, 521.491610064302, 521.593391582046, 523.295863802262, 525.266087947207, 525.254605389269, 521.115513537579, 521.804147424343, 527.802279012357, 524.781633295425, 523.539061456162, 522.667262368702, 523.846121441896, 521.634508648265, 513.575282855157, 525.820602010814, 519.369352529425, 521.978776513618, 521.113780282847, 521.361600006635, 519.202221411051, 521.503497067623, 525.252557101447, 523.781334572862, 528.170650087682, 520.954048943194, 525.248570811372, 519.634394421288, 522.822117490929, 518.533810475625, 522.993727268444, 523.668143686968, 527.388085737068, 523.461179988981, 519.510169023261, 521.392568691604, 521.052579902876, 523.142202849887, 525.175221104247, 524.256057877005, 521.090591926994, 522.759231289782, 518.570768630129, 525.858692869945, 519.938286214505, 527.229895885148, 521.194659470741, 521.515373918062, 523.553685748257, 522.43748346147, 519.008470529778, 520.401598850402, 527.073631702887, 520.331933407459, 520.435075601551, 521.831944886127, 518.357672711878, 521.236992796426, 524.879212666662, 522.471319185133, 523.033078785138, 522.874866083705, 523.429971357537, 525.430785106635, 523.655416020267, 522.941320791755, 530.318939948103, 522.110403658455, 523.058364002819, 522.11013575732, 524.334848627153, 521.802573376446, 521.661679663705, 516.901414097202, 529.529508109438, 520.3333921832, 521.008260250672, 527.099772959239, 524.669968708448, 516.112702903099, 521.503160019555, 527.14438416613, 525.144816531212, 528.636429999825, 520.802066366412, 522.816017013645, 521.815099126031, 520.921108764394, 525.507610137166, 524.250073432147, 527.034525135351, 522.766321953935, 519.873361822838, 524.709263893614, 522.673365232871, 520.389959128906, 525.951227988985, 525.095229125879, 521.275159948493, 525.655712876845, 527.945039461083, 522.183312359511, 520.131878514389, 522.311541282717, 522.629435101718, 526.279438531602, 520.256067688049, 523.105909742908, 524.883812232156, 520.525100523948, 519.946632750606, 523.251364211673, 522.120573910646, 525.658297842556, 525.60069057336, 527.394014199394, 519.850230437109, 523.07307258697, 518.891087601035, 518.863852071358, 521.544466977413, 522.051738003212, 523.121775736624, 526.945652001598, 519.293603223584, 521.420479484821, 528.118407222997, 518.255446886805, 523.9952059852, 526.918922469427, 525.965605911474, 523.26665774408, 526.584371998653, 528.325987244827, 518.161530771884, 516.627374550676, 524.887863303132, 517.942178934463, 524.737513882533, 522.337376114155, 526.733135235904, 525.86035103504, 520.349557731891, 524.972922177126, 529.03288462079, 523.122689364518, 519.814583467751, 523.735862255233, 520.313939551107, 525.120752407609, 520.175030399188, 520.985297079916, 516.509128108267, 521.251515099066, 521.402688908544, 529.190787991906, 523.842959573696, 522.414646791656, 522.101459712513, 524.962092949822, 523.579789124172, 523.511343281957, 521.029790253329, 526.036431772378, 521.764029014193, 524.98274155737, 516.714184551384, 518.872485927359, 522.765261911308, 518.173819557003, 516.780740250534, 526.670879023659, 520.425216592691, 521.446017081094, 522.743689195868, 521.616569539453, 522.761338150149, 516.785988034808, 522.341138446415, 522.08182348846, 519.653117226712, 526.425797987983, 516.267968128687, 520.651821693291, 524.204914075589, 525.249430574632, 521.140878621181, 521.551470485684, 523.563577521504, 522.003640423939, 526.028789963875, 522.36247363597, 520.900244801465, 523.382346017488, 524.148177703722, 525.923161749797, 522.614301600555, 521.736382438867, 521.969507151413, 521.18025793095, 518.469719385075, 521.202396948979, 520.620696436183, 522.604128959431, 518.208618268092, 522.020165876674, 521.408764475282, 524.727267565883, 526.000036083898, 522.547291114756, 525.642965824552, 523.851640097832, 524.754075093663, 525.77433012464, 527.27291547868, 526.405088476627, 522.957692841578, 528.556512075029, 526.401074567199, 517.951973421797, 523.88970941807, 524.744330344229, 522.065204713887, 524.433374664494, 523.042178483217, 523.04322263545, 518.012920707813, 518.421267711195, 523.516528885577, 524.381597163841, 523.605579307799, 520.334245520117, 520.962549701691, 527.333949724376, 524.193117243047, 521.903976659074, 520.220392745954, 521.255087358714, 519.164217411104, 518.014478422875, 526.697521284479, 521.07556685833, 520.295903289655, 524.772300218171, 523.810672340742, 524.278947058026, 525.045657635415, 522.680195554416, 527.879060231057, 523.568713510194, 523.365895218916, 519.979462334827, 521.191943171487, 522.501966217485, 527.620077817083, 521.350087156242, 524.119918463561, 526.59607775848, 525.76999438131, 521.902786089734, 527.817946977459, 521.347457729269, 522.465251515698, 519.939771539824, 527.523199007073, 518.008828068448, 523.230000079633, 527.196238106592, 523.976236472866, 521.850438681821, 526.753847937895, 521.30532467698, 529.61757815688, 520.549452659372, 522.374991838208, 526.609770095728, 520.690256529985, 524.890270486579, 517.833619710254, 525.687005544416, 526.180442275823, 518.465790328354, 522.963236259459, 523.174271077579, 522.401708529502, 524.084134830048, 523.146130752718, 518.892074957066, 520.516112385786, 519.328517993229, 526.761179537718, 522.936297001025, 520.516899172758, 530.601096283216, 523.351424971114, 518.858289401289, 521.862305094116, 520.728418513543, 526.55235719922, 524.476589312011, 525.237240702497, 523.089457334736, 523.419894224159, 523.787471854923, 521.668369140427, 519.431161156499, 528.65164564938, 521.500453895291, 518.985483171426, 520.707832876279, 522.725206204536, 525.161502434897, 525.911911661466, 524.801128553327, 521.209418969626, 522.041511130897, 517.849427853248, 516.373720820936, 523.653679429642, 526.057487353688, 518.306890223679, 523.146587871633, 522.97047805997, 523.143641305395, 523.288974403844, 526.691734406012, 522.327100766693, 521.388667594787, 522.069099334247, 525.981949780742, 519.320479516519, 523.358692494383, 519.865235646304, 526.920551620219, 515.865798159457, 526.287316844182, 517.767048220734, 523.423172824888, 516.823808570809, 522.646248926954, 527.412333517257, 522.797948905595, 527.686471223222, 523.228560375627, 521.973357088724, 521.311469920996, 519.977009961135, 523.410093775062, 528.797376755688, 521.951345198321, 522.353240245046, 526.878670309181, 521.670981397551, 525.1357558489, 522.975299990821, 522.130331299711, 522.469869988887, 518.758470812026, 521.560647762965, 522.420896582019, 525.816906981725, 525.375257726077, 523.907078982125, 521.322286375337, 519.838410652904, 526.351140273788, 519.747149519326, 517.115617773455, 519.462704322845, 519.757651566941, 525.998265435464, 531.190579154179, 524.840940793459, 520.83851802156, 525.249810872012, 516.15076508061, 525.906580083783, 526.331705133769, 522.885391152391, 517.217464992647, 527.634354908003, 526.780106624299, 524.130484933709, 529.859968228779, 519.014128612939, 524.75286844448, 523.090010316316, 524.829650393865, 524.39812267767, 515.417196626224, 522.491758020826, 525.571526972846, 525.405900804902, 524.012950044916, 521.600087704816, 525.631580214577, 518.464627635734, 521.114699351621, 523.841461645546, 520.673526515294, 522.23315110433, 521.466857505049, 528.835753947536, 527.899964380951, 525.652824786223, 521.699581434376, 518.970537347186, 523.843505792624, 524.709231506636, 522.033527393868, 517.119897273687, 519.295884737745, 518.133696043613, 523.100546391831, 524.877712049129, 528.798361344914, 517.024416969476, 518.943173325287, 519.676712175043, 518.438004014, 523.563866090741, 526.237182724817, 521.610993569641, 519.265967482179, 524.946713027, 521.058736970867, 522.832517483753, 520.110997273687, 519.286895147585, 516.947390361276, 518.464924097221, 522.695476841009, 528.31074001672, 527.126171955437, 524.745352729265, 522.584356835049, 523.950222963071, 521.532709573416, 523.636482172383, 519.615243385391, 527.722542406552, 521.492652489917, 524.398156268717, 516.533539125492, 524.082839997879, 520.03312435809, 521.693637053387, 520.128292267316, 515.83675533408, 523.68561257631, 520.097989766514, 528.174338749677, 524.440729647424, 517.183563056765, 525.022284706358, 526.769789454856, 521.663933237989, 519.549531242546, 522.190933952196, 517.479604565607, 523.24406206318, 523.611845484282, 525.790335803777, 523.205046145627, 519.764759784113, 524.342330400943, 526.907892357562, 524.991406451696, 521.364791343121, 524.871180646015, 519.918259786032, 526.197465901718, 524.207924851998, 520.070205035749, 525.376689240568, 521.905298895921, 523.307716829491, 518.444429411911, 520.749633467415, 518.384967448238, 527.02471336764, 518.510128014518, 521.810094809826, 526.841450394965, 523.709896661618, 521.989018350397, 522.547302874846, 518.09849862953, 519.981475728457, 524.697309356597, 525.441600004411, 521.101923452151, 519.456356191394, 527.01326277328, 521.459731596008, 523.243057818262, 525.107335229985, 523.251908576652, 519.368366305709, 516.267441055504, 525.950352291852, 515.504388516539, 522.393150230357, 520.872639460625, 525.529122486098, 521.403255183888, 519.520523154127, 522.514856971019, 522.977823708791, 522.896209621406, 523.912779249613, 521.4651991267, 525.301393099561, 523.475260286974, 521.636810886989, 525.817764654706, 529.007816125842, 522.590008473312, 523.218107713252, 527.803915405175, 526.518617713048, 519.121449452017, 519.626070496616, 522.431533241783, 526.960154135566, 528.003686998451, 527.027940656168, 523.400918057379, 525.475078985339, 524.332810920159, 518.281242234194, 524.106464008593, 522.480415969524, 525.172605621663, 524.926092506305, 523.154401896211, 524.921049925811, 519.235995349813, 525.043459650474, 528.091875871105, 526.385920582983, 524.532823169164, 524.460321929347, 525.585600287601, 524.500284997248, 521.360580179859, 525.378900553652, 523.670073782592, 524.150257699435, 523.299207586612, 519.314039293026, 529.46255675641, 520.924838870836, 520.186366329893, 527.171099511336, 524.13143277979, 527.136349619001, 514.826382500408, 526.162767516211, 518.7986606063, 521.353498119208, 519.053681507455, 525.940281194224, 522.71138757948, 520.96600456583, 517.87076350219, 527.548514954098, 523.977435195439, 525.238392389169, 525.531975830863, 523.759846608791, 526.662613930826, 526.441857124356, 524.947067965224, 520.486300080594, 523.922657869031, 517.731203312009, 513.541618896723, 517.667719674247, 524.452252638782, 525.000168237084, 522.843987252036, 526.061090850798, 524.375574910584, 521.683407224377, 522.638030513864, 517.56093287034, 522.218051824527, 516.773714041766, 519.363023295358, 528.063974485199, 526.424309635055, 523.075941524919, 522.360492001948, 530.973393868131, 521.227545143449, 524.909675155016, 520.146264132854, 524.762629876862, 522.771580444254, 519.206540572219, 514.871791900281, 519.161749846773, 524.025613058243, 529.528135618007, 516.890707244845, 524.876204483296, 529.0637755788, 527.624115209696, 524.247571090477, 525.74470022655, 522.447615726125, 523.466851868939, 525.190845233261, 525.367764774936, 517.236674507207, 526.191578750602, 526.443448864023, 519.01263651534, 525.39044725154, 525.467197165343, 520.779347654667, 522.723503488288, 527.504010210909, 521.296435601831, 522.916069264434, 522.573152415696, 521.532656433233, 521.782032597143, 527.121446513136, 526.888837228037, 526.903749513987, 525.459659364173, 523.518652971474, 519.779534490316, 520.872084399501, 524.705591668301, 526.764426522597, 527.623942339145, 518.279306492117, 519.458684384948, 524.998331791367, 519.64466080068, 519.763897826758, 522.17695079281, 527.059974024927, 521.592617988953, 522.035720638841, 525.01925852153, 521.147277786697, 523.577915950199, 522.438403382889, 525.039732400398, 525.443902566486, 516.718244477972, 521.616031794174, 524.715565680377, 520.51349918712, 526.018497104956, 525.222267539084, 527.586501608345, 524.305374997155, 524.606668199036, 523.416216066499, 513.627496297641, 520.036515095687, 522.885896032985, 525.870757386664, 523.396311143906, 521.853086718809, 523.087686128029, 524.153750492207, 518.807171253427, 524.788532148253, 520.86641125776, 523.164589280896, 528.442182366278, 520.549771602902, 520.494948033153, 525.970500115644, 526.512707926667, 519.835880462212, 522.368165644812, 521.148060931307, 522.847348780228, 522.291145200132, 523.743451677476, 519.602601001098, 516.521130233874, 518.378972178467, 518.537948284341, 529.000202825037, 519.832247189878, 530.248264363279, 526.246349990693, 520.986050599222, 524.723016774038, 522.789712373685, 527.381002157573, 519.055679456146, 522.956823681773, 524.555218016802, 523.280801866598, 523.651493577251, 523.648768294383, 521.767533096612, 527.55752708819, 524.043291470304, 525.362612178948, 523.533471145821, 520.515550392759, 526.842495976413, 520.506116021136, 518.78434710314, 523.064829943829, 527.167194622484, 526.570694534157, 518.995622058614, 522.583777435636, 519.521599354585, 524.779159681393, 523.730999456381, 519.319345450586, 518.998263601333, 519.109202254013, 525.779484053238, 530.697431392058, 519.393539084938, 524.486845652095, 527.612025578576, 524.096692341083, 523.12996217608, 519.358582792925, 528.032347571002, 525.032471863484, 528.149700901646, 521.304100956928, 522.378497204308, 521.857128477405, 519.712716369964, 526.951054392875, 526.065526655286, 520.451174257744, 525.388163685111, 519.99876142923, 528.238141754183, 524.162954322764, 521.714699036705, 525.893524434264, 525.108508626599, 518.898670210792, 523.754450400157, 521.676678221803, 522.155119071574, 517.471754040981, 522.831294922973, 527.00325940064, 528.321846067471, 519.17544214662, 524.466682224309, 515.730838647667, 520.491809814755, 521.035828261574, 522.653874860651, 529.615513317293, 522.162333246248, 523.743267182918, 521.31143329293, 519.799440680978, 524.698046720431, 528.507986327661, 522.623856688699, 519.688775506777, 523.527439973832, 520.328299641957, 521.574141885753, 521.209709628081, 526.574364946945, 523.629019022769, 523.202306187162, 523.879931543144, 523.856908162388, 523.011488496004, 525.467401309633, 525.760101456957, 523.996940342408, 521.86397642514, 525.451521911012, 522.436073324011, 524.512507647884, 517.856275378704, 525.000787502296, 521.413424381734, 530.484851773249, 516.693431708255, 519.849371451963, 522.629381665447, 520.358694630715, 522.09777181991, 524.380112278702, 526.955935916986, 526.325553801755, 523.085297722674, 526.056947760324, 516.240067875687, 521.614222940796, 523.167762609123, 525.088164870184, 518.690516641327, 518.712738944486, 522.862728301654, 525.210863391724, 517.273388617907, 522.677731391996, 521.825896655155, 523.569130006344, 523.473497993648, 518.522274226083, 525.226087190281, 522.815731635747, 521.501898217482, 518.000859269711, 525.197055530313, 521.200547559146, 523.770947630055, 520.69754077575, 520.517252971245, 526.130065546242, 520.219138850075, 521.27495848606, 526.211397214085, 525.279951427961, 521.26684449334, 530.178801008547, 520.316537807648, 520.54566791937, 523.662432787535, 520.31312735669, 516.861393329298, 521.990565062123, 520.62716156218, 526.668996609167, 524.797209773679, 519.496206577703, 519.528967213053, 522.49866007494, 524.682336664148, 519.887583822397, 519.48624365328, 515.986275098606, 528.831244662148, 524.984821699545, 521.816713366327, 520.398204370981, 516.950141995835, 523.021552718475, 523.767112911313, 529.133811118014, 516.38505470668, 523.329056836938, 525.583028884477, 526.044596447499, 518.788418793809, 523.499711831066, 521.523438055472, 522.441737349758, 516.936423171399, 523.71365605603, 522.97191007804, 521.079208688834, 522.488168912747, 521.04622409135, 525.661060736168, 525.018194276317, 520.87010098421, 520.658791704351, 524.06641719965, 524.235641781199, 520.690152766231, 522.103573619937, 519.911874243892, 521.53349416792, 523.159080350388, 520.638035924677, 524.848502618134, 528.334887054672, 523.09788635158, 524.206792178494, 522.365699753914, 524.830715988846, 523.993193950633, 525.889468675721, 519.890098023521, 520.513214568996, 522.213996260571, 521.471633200668, 524.399600390541, 524.740729498982, 523.693251604645, 523.933408975658, 524.58550553258, 522.839527802278, 528.775175705723, 531.033434007528, 522.976730803119, 525.50353575912, 520.545210251357, 524.01496867343, 531.429250807509, 524.777001774459, 528.195566644065, 526.380796744116, 527.021052012152, 525.155843431556, 525.048128153923, 523.10448264067, 524.386240644301, 522.306175573225, 522.846417780753, 529.130475453482, 522.23104601164, 522.703494291426, 529.055930253919, 522.712754300434, 521.100542887323, 521.566077576853, 517.418606610986, 524.860808170209, 526.948676122509, 516.587289004682, 521.89416537141, 523.748181460562, 523.840474111038, 527.192538939006, 524.377273740179, 523.614120523304, 521.961048594572, 523.963733786764, 521.594725662402, 522.142417822041, 528.072300447805, 522.428991316946, 526.287631358377, 517.370102779473, 523.220687688996, 521.822316385126, 522.439694215185, 523.411369074214, 520.111405916979, 522.527352688399, 524.791702691424, 522.291644840015, 522.602452933274, 522.169641556744, 525.638488476845, 519.769466173891, 522.425599156223, 527.703432896561, 523.67419446004, 522.457385672068, 520.684382378243, 519.527777133377, 521.954509336321, 525.196753020169, 525.062848598288, 522.475379318332, 523.376298820275, 521.719932682099, 520.876313485424, 521.884895169916, 515.712244405584, 525.206040742917, 522.205482476027, 525.526550456654, 524.688617536728, 521.617259501769, 526.401006634885, 516.681722922793, 520.176763110861, 520.782022367114, 524.952166375261, 522.41524336723, 524.780339433272, 521.954568765959, 520.028523175052, 522.788397431017, 516.686934176084, 530.22558237086, 525.787172333339, 519.640109627948, 526.581655075517, 525.075366502111, 519.627949058473, 518.97360018172, 523.867183342935, 520.555288136936, 519.910568352141, 528.456403827372, 523.766364901046, 522.63711181609, 525.049829901977, 523.213485929791, 525.620672294082, 524.771028420903, 521.185759388675, 521.33341265941, 519.063802681387, 527.081261626739, 522.474188882771, 516.726982239983, 523.557893973947, 521.894458628647, 521.213039110983, 531.521602195443, 519.924550558312, 521.081288398755, 523.454802551407, 519.812338293673, 525.908348363264, 524.789937624256, 522.054513363585, 519.793966858961, 525.310205339955, 526.334656984936, 522.44787558043, 524.635600540713, 519.333258147259, 526.275412700392, 529.984279312472, 525.025626989095, 520.911656223188, 522.164569762179, 522.538020357263, 525.77034516798, 521.72093156792, 525.817719016372, 524.426331045074, 519.405069350364, 521.705887797263, 521.460806288701, 518.307714287007, 524.793465947399, 527.742642402227, 524.765797173209, 525.693119795412, 525.410196707292, 522.193814182576, 526.026573280465, 522.613677842939, 520.627504404829, 517.693401086435, 520.956208792982, 523.126825187534, 521.00367195251, 522.936251669823, 526.448538369974, 529.199488663175, 525.666682655382, 522.35665628112, 522.707080307268, 526.989012609287, 516.881476674779, 528.053169464608, 527.114154546971, 517.230061294203, 526.569594975506, 524.446409768683, 524.118352637952, 523.083726190403, 523.979433229575, 522.120225477605, 530.020826223134, 526.299080194106, 522.942193111635, 518.072938701735, 516.380321453589, 520.902617567485, 520.012659617722, 525.787515968443, 525.372886554328, 521.84513040624, 519.928025004192, 521.280914889621, 526.803108228236, 522.985823825515, 518.612702530497, 519.529562041736, 523.249384274136, 525.547232826403, 521.557612168746, 526.834337135416, 522.983963036315, 525.405277887647, 525.097838224961, 525.802218695071, 526.929506931452, 519.330919302097, 525.845941936819, 523.785883965714, 522.804588930867, 517.221102234923, 519.122019108845, 521.833309141854, 525.914001084516, 526.774045921465, 523.344533701115, 522.95368147777, 522.061644571181, 524.622864108464, 524.684884722399, 523.26342688976, 527.441462430152, 522.516765533303, 526.611770986691, 520.417201886533, 528.625513216779, 523.207433078121, 524.185662748924, 525.150322861015, 523.159780704106, 523.435986187234, 520.162964068619, 520.418772558775, 525.674709968102, 519.156453892555, 520.841974946892, 521.348597735183, 520.256981395716, 527.869210958122, 518.831830999304, 523.293204155529, 525.430319098147, 527.114369276952, 519.039750871311, 524.989318976893, 523.50325414013, 525.081494806483, 521.659643627953, 523.307449636315, 524.083653634784, 523.127845642426, 522.359725364596, 526.136038786489, 525.254234952461, 520.081659914774, 525.443473842967, 521.119270488432, 520.763426952718, 523.77746321057, 527.776939021993, 522.026000519923, 525.797082745739, 521.068834707053, 524.987723363533, 526.700683641333, 521.223212137319, 525.08910027147, 521.284280700848, 522.779188675225, 526.783566166614, 525.280373901718, 517.871435524374, 522.530094989455, 527.021901041041, 524.970324546715, 519.480672762969, 520.239790668522, 521.620929274942, 519.33679179612, 519.848932442253, 519.688594907392, 520.79980549558, 529.967164287136, 523.898565974223, 521.025596340529, 522.162300465469, 521.842587368819, 519.845983998071, 520.29722575424, 525.776769960663, 523.163714110411, 521.365294095185, 525.347800432328, 522.747211784486, 520.882385601801, 526.643561575188, 522.094823069955, 526.41819360634, 528.164049456935, 526.471196997796, 523.293687710888, 519.296846064279, 525.246770860274, 524.978114003164, 521.871313706221, 525.655697523248, 520.151252851524, 520.358566794732, 527.139987011827, 529.776394079063, 523.744041525063, 524.384269661291, 523.799128972081, 524.821669960487, 524.118720238757, 517.215816126975, 518.103053850133, 526.537865365959, 523.295603987704, 522.452340533412, 519.11640004063, 525.969934054566, 523.10248132192, 519.777939641968, 524.179947532429, 527.920322330971, 520.548652366786, 523.307730206749, 522.218017951987, 523.52723093816, 519.647582985977, 524.937845986861, 519.732975786341, 520.436656844651, 523.437294265034, 522.537391976311, 519.806149704982, 518.80923262253, 522.958367916417, 518.468342976653, 525.054032771323, 521.297892129762, 519.422784049592, 520.672136670025, 524.819439322807, 525.408464080043, 525.79728027267, 522.122338232634, 520.674758543587, 519.36828654355, 518.640999776128, 519.569999052397, 523.035285167977, 523.937278042658, 525.50681192502, 523.479509210793, 518.153487879711, 514.267603088334, 527.698295108793, 522.946452342186, 527.669671870636, 519.562331168702, 524.790200738432, 525.509431464371, 524.374202275998, 523.187489692376, 518.427000708697, 526.198739149355, 525.492973294249, 524.465188341933, 523.188416620617, 524.390918796305, 522.8150020636, 525.10506637037, 525.912681637447, 516.800755101285, 528.777816775356, 522.589483313551, 520.190820388545, 527.944050713652, 525.266316309237, 520.796060172783, 523.453758357218, 523.214148676328, 520.060707662458, 524.518134819497, 520.237883382301, 522.486597760132, 524.815275888045, 518.948924510095, 521.342492239561, 521.02421671359, 522.489301546122, 519.584521234008, 528.079788855048, 523.885844786908, 528.235863477074, 527.322994410902, 527.1115703638, 521.605579241315, 522.775374359721, 520.241899105388, 520.570763441649, 523.115716632259, 520.116625830415, 520.168055979733, 520.944189360347, 522.363259711479, 525.902058175869, 527.201369825752, 524.077337193724, 521.711344159847, 522.453153509123, 524.855567945879, 526.262481254373, 523.118977711681, 523.882011598607, 520.824613279243, 525.6871095725, 519.779000164182, 519.720342172965, 521.893908021961, 526.552993613269, 525.726163940311, 521.723656138233, 522.764848010841, 523.912893994865, 516.734172890175, 526.854170036257, 522.81861206391, 520.39320460306, 523.265935045039, 522.523626289921, 521.328388332137, 527.875808740169, 523.505546826117, 525.247769927274, 523.16685183937, 522.064655087152, 519.761980694599, 524.604574343317, 522.541731782702, 520.408771365593, 523.550703153544, 523.202496920427, 522.975010490465, 530.353225488258, 524.195587869954, 519.247854815552, 521.434488927662, 522.483531097976, 518.816993311797, 519.750834347133, 522.439921985234, 524.482290141646, 520.063700845237, 518.738258248565, 524.106276963707, 522.459780105719, 524.516215552366, 518.626065894342, 523.382933107795, 522.336222324252, 525.414967232863, 525.153599377838, 525.229365252618, 521.93825520067, 523.559410177331, 522.266720302565, 523.408757999987, 520.584583300561, 517.374480629364, 523.197048645355, 523.932281953791, 527.532528151193, 523.291350043445, 518.704892327777, 525.233366756791, 526.632425730642, 521.827571449733, 517.913005626018, 517.309592663924, 519.721472193565, 526.945781048328, 524.100713758864, 525.225821612664, 524.874110547137, 523.534954021044, 525.810649286145, 524.847713616709, 520.806639793116, 523.88573108993, 528.374098544354, 522.225484199731, 523.614208467214, 524.113473647236, 527.700643237258, 522.795342403042, 522.359715534853, 526.32892044619, 526.487669521112, 532.212176519516, 524.973173077784, 521.351021626966, 522.169702249573, 525.221777493818, 522.664726088128, 520.559171515356, 522.037397242879, 522.542823361446, 521.368141578158, 519.773274888488, 522.092251098984, 520.564452372465, 522.348209360031, 525.360613791839, 521.093353131556, 524.024804125331, 519.043086245712, 520.643149600095, 517.793513745038, 526.411783415618, 524.284049705384, 525.01238808193, 525.818955402415, 519.609489876754, 519.112726911048, 526.58617464966, 521.532185304879, 526.792826300979, 523.227915692077, 525.788138346498, 525.044299413265, 524.578646332963, 522.879365819458, 525.297353829234, 519.737348315682, 518.095072410795, 522.326255772425, 527.27717149545, 520.38004926129, 525.272956084629, 521.98857659984, 523.0373271886, 522.369019451752, 517.109319034151, 522.704881473439, 519.932230675028, 523.385475767098, 527.157752564911, 519.185990509852, 522.359586956933, 522.295542360792, 526.074521200578, 521.992443179473, 522.262890698518, 519.84424831127, 522.1864497413, 522.855082222972, 522.392014826367, 525.465378973602, 518.478305998969, 523.05444186407, 525.570393097929, 524.618020469841, 525.871125122775, 526.009513495478, 520.969824095888, 520.626672569687, 523.810052297441, 524.270568371593, 521.234179288122, 520.072012363837, 525.28363041424, 528.746958655033, 524.503464170232, 529.917918096795, 528.336429103164, 520.027720169394, 528.856908052314, 521.275274340177, 530.826466311588, 520.341165760984, 520.107643452102, 522.380758720827, 530.089991027586, 522.182703731126, 524.503116331021, 521.568868530221, 525.1583818687, 520.919038311907, 520.821044236978, 519.802644110492, 523.791133021527, 519.096738051513, 524.633672223381, 524.882632236103, 525.784314588445, 519.851448344633, 527.096168594069, 519.435825627333, 519.575862322261, 521.892262799444, 523.284557196699, 528.653722479441, 522.368447153791, 526.444846188641, 520.945660298492, 521.56552311629, 522.298822968465, 524.510788762852, 519.97356210948, 521.725066395545, 524.071678428019, 525.718206509138, 522.907165247424, 527.708247350624, 525.359617252881, 519.366766109602, 519.898373902511, 522.672362626482, 521.235610742679, 520.645652355533, 524.422313014248, 526.554202549378, 523.318845172925, 522.942138445686, 526.334199550343, 523.243987056131, 523.050194540568, 523.965047852033, 522.659578974978, 523.126965372075, 526.428039786811, 520.143291381927, 521.214793456679, 524.701070604052, 521.917252380787, 524.064528917381, 522.397501542549, 524.165512633167, 520.274935507447, 516.776555676266, 520.189932189515, 520.130150083666, 519.104756056345, 526.965160860242, 524.344181631012, 521.341852742666, 524.4210448682, 514.410391391178, 519.541613796609, 524.913862602479, 522.727010308052, 523.048341985896, 522.568145162757, 527.783912992894, 523.896606477356, 518.474557367514, 522.932108413695, 522.247554543443, 520.413849729919, 519.325354245969, 518.996310841023, 522.761422956932, 523.26360971251, 518.355233963719, 523.6428123157, 521.602449732985, 520.565535998536, 527.891562207396, 522.918312033791, 530.632807429032, 524.0510290192, 528.766315947184, 519.972501046847, 527.910919737484, 516.886346886968, 520.1928965192, 521.821746358012, 520.640558221337, 518.959477915258, 520.71646962782, 521.921468785326, 519.748750044226, 522.879286596686, 521.396156935846, 525.180414896311, 522.955877808523, 520.001968796966, 524.108183456641, 521.5482964296, 518.884376282326, 520.36315570153, 519.883614624227, 520.099259465555, 525.766882029874, 516.558139048727, 522.553703350005, 520.746894384455, 517.101199448444, 521.163494819441, 521.951061104152, 526.834443306719, 526.400003783945, 521.669426950085, 524.273347076215, 523.412153900735, 518.437852451666, 519.701414737001, 519.38716148859, 520.241621555888, 523.622753551286, 527.030663460573, 520.835707912147, 526.434182039426, 527.000557052241, 521.630383451929, 528.615541286126, 520.494691561275, 520.823971064139, 510.220681096399, 525.969227963289, 521.623428029238, 522.24506696519, 517.202955362492, 520.469904074038, 522.929804455766, 518.663192476559, 522.899748938424, 523.387103797136, 521.806510101847, 522.685900314465, 525.258294988755, 521.029803364373, 521.106506952542, 524.322272310319, 521.01350662602, 527.863553649513, 525.544967427169, 526.434676453625, 520.06231154567, 528.352918163732, 516.886008247096, 522.13921532257, 525.390327809491, 521.747457554325, 526.64194141158, 518.499497173525, 521.940424941466, 522.275339526456, 522.377935978026, 523.074455806628, 516.672275976674, 514.06732810377, 522.497657755446, 518.851478851595, 525.747530822565, 521.190020496091, 522.630431525741, 521.02495734758, 522.804521058187, 526.556815532806, 522.222223204388, 525.998164338459, 529.649221779261, 523.369770932463, 523.751231331832, 522.365094654659, 517.927441590673, 526.263002313883, 524.451730962429, 525.369643165233, 526.782238860925, 528.470558600895, 522.116837094009, 526.772197436148, 525.415140191733, 523.05582825489, 521.079884337932, 522.601858463009, 526.953284478116, 520.821792693785, 524.82973558789, 525.206937293668, 521.069234180265, 526.660535135838, 524.401099944602, 520.778909853199, 523.481140505545, 527.026876667125, 523.201379885523, 520.931047932395, 520.862964305478, 523.115307962452, 522.653766076382, 521.990738842818, 524.12090235451, 517.053651806545, 522.759293694574, 519.38653603361, 527.40003354948, 522.324702378616, 523.744835334676, 521.984015330595, 525.778807783764, 521.866445058469, 519.654935689362, 523.533294623917, 518.385893808801, 525.070756043294, 526.262743023563, 525.068416380078, 527.914980275768, 514.626778451689, 519.693414699911, 521.00510182744, 522.334977141466, 522.63573701324, 523.904723210844, 530.639912087213, 525.246675943961, 517.062212784578, 525.962222683623, 520.161570094455, 519.693283272186, 521.373862330963, 527.357056197767, 521.689385810353, 525.860819735125, 520.980395961191, 521.430451765728, 520.426355060305, 520.751458978167, 521.784394658713, 521.066819033585, 524.475008963526, 523.007686189662, 520.561442945836, 523.599630237955, 522.117895407664, 519.535609026299, 524.511621413133, 523.250316043404, 522.016958517569, 523.378268449293, 525.7250268012, 522.321005484961, 519.795091070984, 527.694853128531, 523.640713887, 524.80189836934, 519.774266104268, 526.255488998619, 524.551089452708, 529.839120766823, 525.603360093591, 520.722675731054, 522.465845104874, 519.685815646766, 520.307718975746, 522.943844796309, 522.625943222436, 524.438993479192, 521.900736026912, 517.117532747112, 521.133082984254, 520.182256453327, 522.605832593307, 527.002583501824, 527.328295877749, 525.321753982362, 524.764112916683, 524.586189429538, 520.29345346758, 521.268424815457, 523.468364066233, 521.204522262026, 515.964270015881, 524.357868702532, 522.40715424795, 525.648059391002, 524.82856469159, 523.856423219668, 521.698218240916, 525.326953373847, 519.657639615671, 527.500270193493, 528.385332344969, 521.29129781328, 524.985821388959, 523.711698497284, 520.178331902193, 521.752222621497, 520.70108141603, 519.921293804576, 522.341431181071, 521.705532854642, 522.991138828058, 518.556924603399, 520.854902024584, 519.37530462699, 521.866779882326, 519.452117537817, 521.498440502532, 521.387805420931, 527.594656075914, 519.168233606401, 524.506905990205, 522.454021082189, 516.049518159092, 522.645626448185, 526.288652708247, 526.348349728656, 524.819609663323, 519.902758770048, 525.469206881436, 520.828809305711, 524.882235710852, 523.003389205991, 516.57426739577, 527.136517716938, 521.931385591055, 521.269613557081, 526.710142439938, 520.150034859615, 521.795702298715, 521.927119354177, 522.095027508569, 519.180191491067, 522.302896149874, 519.329066574922, 525.593619440892, 527.086488619616, 522.14219090996, 518.142707249173, 521.272306728193, 521.605686255227, 518.197143145234, 523.636380984069, 521.956284601318, 523.950719772958, 524.197962312685, 521.794789466902, 519.374566193075, 527.479090505624, 525.249099196115, 526.121621596737, 522.472580730432, 523.241904663676, 524.598481268001, 516.438393870968, 522.994302726657, 525.11347995891, 520.364842137975, 521.037083641139, 526.701595888208, 524.790238067672, 525.80164826772, 522.448668745581, 524.518878324506, 521.657835788788, 521.155934494185, 522.948196025432, 524.673498179832, 522.22695143219, 522.888111157181, 524.586931889254, 521.537602798513, 523.33209587324, 524.656882468073, 522.73287447825, 519.057993352685, 520.407136615128, 522.768103225229, 528.366568948633, 521.818170171, 521.67940701622, 524.096743683022, 527.408301459828, 519.271357511267, 521.868448545374, 522.816312101903, 521.83154878981, 526.530575293229, 517.946497354367, 522.568465389841, 519.593138096804, 526.10227052071, 526.347967536498, 517.208507351652, 519.857275719087, 525.302300002773, 524.367966510919, 523.587598336386, 521.445423861082, 516.798734298913, 520.658230989126, 516.735064865032, 528.927823639688, 521.741909659111, 526.183204451344, 525.610703658486, 528.375369714477, 519.2929413438, 519.669705148953, 523.864409723652, 521.550519382323, 523.592788797921, 519.481020355794, 521.495239982478, 525.358539855435, 522.563094207788, 518.246573604069, 528.183330116462, 517.81068935219, 527.580407126345, 526.659608922944, 527.119469130982, 522.536060955561, 525.381066588523, 529.858607230632, 528.611322141685, 525.357618477874, 527.176264798353, 518.864976334227, 523.605559974751, 523.87273844137, 517.888415424261, 520.485600480351, 520.05677141993, 519.662411215239, 519.680268659579, 517.193172175785, 523.801122930641, 529.144094924289, 526.570237964488, 522.816229469521, 528.570289693532, 520.922515076564, 525.422038147591, 521.360832462793, 522.906740866003, 520.56981202153, 516.890787275764, 527.286805378149, 522.581439136071, 523.238494125783, 524.722954504047, 523.291741906929, 519.462275272295, 524.378181411338, 527.040203707942, 524.683637214368, 527.673764178129, 518.185220909097, 524.174527939465, 522.793928126936, 519.888230755525, 526.225753481634, 530.659493005678, 525.032927314909, 524.83682885906, 523.152991344007, 525.288301777192, 522.58638723373, 527.961661023198, 522.640511466539, 519.80234430836, 522.220584147585, 523.996442842075, 521.969194025376, 523.34897115574, 524.153101375646],[670.819847768033, 675.632403710481, 667.697471947369, 675.552275008903, 670.240206985369, 669.901763007546, 670.458471202629, 677.065678710916, 675.175115405943, 669.869374678133, 673.810132817272, 675.325364989396, 673.964134358721, 673.315224129092, 671.897027797941, 677.359962242948, 671.539157525312, 671.064792557633, 666.743509545423, 664.387787141927, 672.022947889813, 671.3756655895, 673.08666886591, 670.356593495573, 671.299154404519, 669.12102873887, 675.268845389735, 669.395791436336, 667.117119492993, 676.422360216665, 674.919608460484, 669.269265506605, 674.229204612095, 665.560036722768, 667.977467942348, 673.055679297821, 673.506015522824, 675.796639627256, 674.691172873347, 668.580755822641, 666.555718034647, 673.793796483116, 673.059261483938, 674.300513419858, 672.721983394694, 673.398937204001, 676.312520081101, 672.745598562873, 672.900308629111, 673.87827798922, 669.544073874528, 669.558021262568, 672.205044567593, 673.117811546872, 676.297190575258, 675.527667449874, 667.486094582692, 670.968591888191, 675.53214697237, 669.731144408889, 668.284064770364, 671.941034378522, 673.445229611771, 673.879597579588, 671.446192188672, 670.464100377591, 671.475788608652, 667.282331861609, 673.914580109039, 676.930060067757, 674.748881051303, 677.636645601187, 670.215917735704, 674.534717795535, 671.463585806267, 674.22570863432, 675.84924601187, 670.548271681425, 672.503195420081, 669.758869081704, 671.844813868544, 674.40813240121, 673.348489991638, 667.203392812436, 673.692527276628, 668.275446870275, 672.148344122218, 670.733884004015, 669.02691385993, 673.761728788316, 670.885058491087, 667.774715296804, 670.555151687312, 674.700447403104, 675.331609306197, 672.905172080006, 669.47861530894, 670.505223701616, 668.716922742811, 666.299707961059, 667.43977515748, 674.423412477674, 675.836278439798, 671.272684634773, 675.627594621265, 673.546781878241, 670.807126148435, 668.286189330341, 674.431620986482, 672.541648955083, 673.459819461448, 670.666600304372, 676.393713461115, 674.958627407877, 678.274509716268, 672.534688013352, 670.74079045394, 677.723428943151, 668.867383882494, 672.785334004341, 673.548513502148, 675.084385460128, 672.952485476252, 671.158395789673, 673.959735098151, 672.049055041089, 669.992228910165, 672.861406728854, 673.618017526475, 668.739666882213, 676.717586866921, 670.252493585869, 669.618671873592, 674.541575444793, 667.95229523997, 671.095448089436, 676.88341146444, 666.965129442349, 674.721586530832, 669.58669433797, 670.699876045803, 671.12852515019, 672.153236736964, 670.359234599842, 669.787592466314, 671.728107240356, 668.523626101027, 668.281564026504, 674.509348673647, 676.100152157053, 670.821620449329, 671.42795930595, 671.622172028297, 673.715635141275, 673.643207691869, 675.351264183469, 672.073176987683, 669.698677615048, 667.091298721497, 672.562376416618, 673.535718408704, 669.159107570041, 678.428690952784, 671.0280183173, 672.876514711734, 672.564191751533, 670.658020749988, 670.544248616581, 672.974937107002, 670.835287949001, 677.088668262468, 672.522080726246, 671.832243514961, 675.283268305063, 668.630762951716, 673.516399933332, 673.91686473988, 669.335388202024, 676.886741604004, 670.50039251665, 672.752060248706, 674.046868758504, 680.160376118014, 675.212875443965, 666.586499852069, 671.075044580693, 672.483233080123, 667.843978219024, 666.985744622322, 671.798076532455, 671.371413168353, 673.080734604359, 672.569110986557, 670.069312732823, 671.441516752942, 670.912782391662, 678.45065542875, 673.932454343928, 666.484372914609, 675.192286410803, 672.663056345934, 665.347119241602, 675.02573381249, 669.701042636685, 672.281032688715, 670.78502058078, 674.931478561783, 671.480209315345, 673.349497765322, 672.704922330544, 674.990758537697, 674.335892492299, 671.044348587404, 673.330109886464, 671.016723825503, 674.699827661767, 673.459320940795, 670.593870743767, 669.606602595488, 671.383495378188, 672.699416452945, 670.916237705547, 675.634844144261, 670.451527885323, 670.975045584419, 669.85202764348, 669.71934673797, 677.658735940988, 669.870262665326, 670.802555003135, 670.070470878076, 671.713554553956, 671.973479248315, 673.728650400352, 670.511112845315, 671.219881735436, 666.110549018367, 668.22612270096, 667.508581012222, 667.460368312641, 673.166937097646, 669.331009434394, 672.145400920105, 664.818252887456, 674.787035417103, 675.120423859149, 674.459613324015, 671.502394576866, 672.345157385857, 669.121467354241, 671.589108229348, 674.095374576686, 671.445409649857, 668.058252303106, 669.014054050718, 670.201773686012, 672.669688310645, 669.953945169229, 672.418271326969, 669.7565482751, 672.832100945021, 670.641158282752, 670.725524404162, 668.238686724388, 673.962496377978, 671.308674819163, 669.738563423188, 672.759887259102, 676.278066860747, 675.481337659807, 672.614597888548, 673.678511846426, 676.238937269727, 672.361029437844, 671.24767125928, 667.059950066187, 669.297142508482, 674.082760055254, 669.924863002713, 672.314199476067, 665.701448729778, 669.582334582888, 665.133775291215, 674.253303904998, 671.558500978229, 665.744479177548, 669.492188962565, 670.10320186445, 672.468192582402, 672.714446314064, 675.66733937446, 676.386884502206, 668.962743515604, 674.577273876702, 675.272072051421, 668.554952331202, 673.701368728061, 671.583105285081, 674.255004873093, 672.421401820271, 678.487509692026, 673.499930465652, 672.076054779297, 676.556647340797, 667.61515307472, 669.193004325583, 672.633443149093, 670.241160298904, 671.454227474378, 676.25831684185, 667.114088037698, 675.638771180829, 668.397857828231, 669.106994173397, 672.977724444587, 673.409456119132, 673.614562824813, 667.446719380323, 672.619688312586, 672.456887899504, 671.293452564524, 666.934649001768, 673.235814423515, 671.576068427307, 675.771880598808, 672.938416898414, 669.143719160094, 670.094490754391, 670.584828078963, 675.292395523797, 672.16656423518, 675.474921855473, 668.949348151186, 674.742193567761, 670.862975662951, 678.529896889025, 669.43770542789, 669.550225691419, 674.473598349701, 675.973854638577, 674.760910457838, 671.787616519152, 667.731453004969, 670.451549393837, 673.019861292487, 671.95623324678, 673.525681181685, 672.52592686425, 673.489960856107, 675.8503034409, 673.741191500521, 669.550123383344, 674.808884205168, 667.435690340605, 674.181880535316, 673.580497452856, 675.097045167623, 676.180136153922, 671.108687502277, 665.827578496178, 674.260936640268, 669.875638020078, 672.394928676682, 673.052557346899, 672.424988979992, 675.916728446884, 672.310410158492, 670.847622356346, 672.556829560988, 668.76778739928, 668.589114491663, 672.568878235196, 672.66308491293, 667.335438922111, 669.29348754208, 672.075862038612, 671.774674173639, 669.635555627384, 671.203367152513, 669.042402347864, 673.464246980073, 678.668112549013, 674.457720038129, 674.435910399653, 671.456724628121, 673.546026272807, 673.499940314497, 669.748805797359, 668.548951158537, 671.774736074604, 676.791046627878, 673.648974561688, 676.33569190659, 672.802067385067, 674.897336070529, 669.62054380101, 673.463554721102, 670.623882510787, 669.558756150497, 670.323544457571, 675.934860400516, 678.564024005586, 672.095528424279, 669.347475419489, 671.812116704434, 673.886393197689, 680.292010001162, 672.602315094619, 668.997139561943, 665.7484027261, 673.607787771908, 673.522840579942, 670.240421444591, 670.318294387705, 674.738276844093, 675.905495157495, 670.552108234893, 670.008909131871, 665.364948423725, 671.934749425708, 671.543926668884, 669.466633221562, 671.677543510675, 670.252703976564, 669.47616746476, 669.74435221993, 673.627811549738, 675.346265853299, 675.943094078406, 670.323554727911, 672.742953575009, 672.943011175967, 674.961629161865, 667.41955324625, 667.982464982604, 674.115576046625, 669.751552635806, 666.391644091418, 675.84166762498, 671.1543474432, 673.859759028071, 670.434288733851, 666.731073626337, 678.893306215244, 670.550528027249, 673.624334122839, 671.598570579105, 671.452331446182, 668.143630608087, 674.933977453563, 675.87507654148, 671.363852560234, 673.12227184823, 670.04622475007, 669.018709334587, 670.185629807688, 672.826538537025, 672.05931743384, 673.14577661029, 667.371326387091, 672.979767427273, 674.174068742317, 675.261756655263, 673.695413961404, 675.134624153591, 669.364174683611, 671.082000752093, 671.056400716547, 667.616734334207, 669.941578912679, 671.894155206366, 673.486170063575, 671.92236676736, 675.402124618982, 672.595241792436, 671.21428293068, 670.475482666795, 672.211366609329, 672.64836649475, 667.952414487962, 671.207773528532, 670.493368497652, 668.659365110699, 674.53628190534, 677.082807537122, 677.186549989434, 675.073272474843, 669.225953045536, 669.035103615247, 676.208955844658, 665.685800423114, 672.630815616068, 668.242121670146, 672.38138101409, 665.530101532076, 667.842112884526, 674.685144632341, 676.346682045852, 672.863579677879, 667.305078434184, 673.6210145187, 672.377084570956, 669.809472642055, 672.513574096422, 676.445047266897, 674.273793145816, 671.818272071998, 673.32443780895, 681.993221271785, 677.203822262683, 669.526992339852, 676.115111804822, 671.243051098319, 670.812066387237, 676.340984046268, 669.154933674731, 671.108801879606, 679.523076532732, 668.222610486037, 674.733701789034, 673.180758533195, 673.704005151989, 671.74019463497, 670.334055972538, 670.82326435384, 672.651011324076, 672.251459855991, 670.438774036995, 671.568839915159, 671.111789456517, 675.049502447425, 673.736531572963, 669.904756980764, 674.949820117143, 667.569555105493, 674.311525997991, 676.871812834823, 673.845035349224, 672.596872715098, 674.938793028199, 672.852794399807, 673.442487423633, 671.972548211296, 676.725953160483, 671.186035410781, 671.734298945001, 675.694376672192, 669.165834112552, 674.758811115119, 674.986340353397, 668.848828781571, 673.371436498949, 670.603761192196, 673.654715460284, 672.960416333377, 674.306253557644, 666.579613697946, 669.881194953992, 665.870467107452, 673.519564168332, 674.063069602036, 668.882691619808, 664.827026970844, 671.361133086566, 669.877305033458, 670.688711421151, 672.591418455185, 667.775013023419, 667.727788725032, 673.735066079434, 669.023648719142, 668.194033048596, 666.274422871053, 672.568240828657, 676.855575508654, 672.730689138484, 674.561923587269, 675.076743410729, 670.463966618468, 665.56257530395, 671.963478193371, 668.079279306194, 671.259105056189, 671.291800224171, 665.866571363676, 675.897751266269, 676.481369627995, 672.552713637083, 671.633081972307, 668.961394184227, 682.191953010331, 673.104905988305, 673.966821179293, 677.520733103778, 671.193475738327, 673.634268280568, 673.744132744415, 668.782916381991, 671.325097072794, 672.407836153997, 672.570746706189, 669.61934657428, 675.621389644357, 668.560327210749, 672.336526448654, 672.031178568068, 675.080609114151, 664.155339645711, 667.661113305102, 671.775463503504, 677.938011158312, 672.724570232127, 668.087974504055, 669.37277924975, 667.116862177563, 669.440152105328, 671.11945120495, 674.903792561885, 672.672529292897, 668.38408272188, 671.64788814127, 669.006872878354, 670.926748452107, 670.485409545025, 670.654304967943, 671.920187357757, 675.420116212302, 669.963247367025, 675.515383835575, 673.716129859981, 669.106515231077, 672.827987577017, 671.502150438727, 668.94215913129, 673.123561928468, 669.174852946173, 674.124077230096, 673.466776696154, 672.056774485711, 670.583688805119, 672.903131917745, 669.486498433469, 671.064632627498, 676.872089220435, 672.899121239774, 670.596237385724, 670.002365614, 671.116787646459, 676.136114130513, 677.496358482878, 673.241005465526, 668.553205903471, 670.47336133495, 671.93253967797, 664.928373276842, 670.137373557154, 674.472323352697, 671.537732626836, 672.739417889616, 670.058997602342, 672.067569929665, 671.982313608937, 673.180464251924, 674.603395725075, 667.746270283806, 667.627625655338, 672.465486433175, 666.19968338068, 673.940180855208, 675.011457010266, 667.5064565364, 673.29712597373, 672.396905735791, 667.582234737494, 667.22805898712, 671.56769230151, 672.734725777023, 672.955867059033, 674.183909997406, 668.374436660923, 669.165327167525, 673.023488635069, 668.352438381276, 673.668157822443, 672.073318082514, 673.297465952559, 670.960080650708, 675.226531812485, 674.661371888221, 670.738298332961, 670.789692831528, 671.701200700856, 668.268979863099, 671.9636162045, 674.267883670455, 672.121319141692, 667.464582376987, 670.773677259734, 671.660843098162, 673.89765773695, 674.308648034895, 671.713443798507, 672.234969736576, 674.326327604373, 668.273393411659, 672.590809668994, 672.097854822312, 668.889905256418, 668.747122494204, 671.307657572682, 669.157834772709, 677.857392532812, 670.736740119858, 667.962069677783, 675.811686863761, 675.638808511601, 672.693541659932, 671.643058316507, 670.749243840719, 675.427814097787, 670.604589160523, 673.347321676074, 674.001031605609, 672.037750567126, 676.227193184184, 666.128279700672, 670.299720775069, 669.238344273418, 669.71397372005, 671.959817298518, 676.601730802568, 672.035895568293, 672.226881108622, 669.397453383716, 676.476348042655, 679.744252054063, 673.740338974392, 673.479975577712, 671.855565478818, 675.058507986268, 668.956655553418, 669.88376549654, 668.442437983181, 674.632066935151, 673.854258621032, 670.847741435309, 670.622988245636, 672.26586309362, 672.692795375774, 671.800900393122, 678.56691469552, 673.959400978772, 666.936399465461, 672.375430692319, 671.619775847701, 672.528654474616, 673.268636726838, 671.73158889518, 671.38870942826, 675.027275857687, 665.376608756563, 671.377716476953, 671.875947198204, 673.976923519148, 677.841556286172, 672.618583257363, 666.480606712918, 667.153554440693, 671.863447969467, 675.769985679037, 671.844554105533, 670.457634433493, 673.665967644657, 668.555257012706, 674.275274037615, 672.060441627039, 675.662134665679, 668.564594871514, 669.878541836744, 672.44901494272, 670.777589704006, 677.356250049123, 674.058073918113, 675.173561953506, 667.378634753531, 671.513384917752, 669.717312432442, 671.345798126692, 670.501475151431, 672.56940067446, 674.770486624586, 671.646220171537, 671.105648324847, 669.057392803038, 668.705555729373, 675.625161213631, 672.300796162077, 677.231258525338, 672.957626843347, 673.480242462722, 666.467376760379, 676.344784493242, 667.379564978691, 673.860750879946, 671.122338724669, 674.458992415351, 672.572488562655, 667.815333353814, 671.15881990534, 674.526065137324, 671.74644791102, 673.586042053755, 670.251864071201, 667.945087956456, 670.39083714399, 671.174985100597, 666.959326999367, 671.643240625232, 672.453029724252, 667.762166552183, 668.407680917415, 674.693057647058, 672.800837699497, 672.957324554209, 667.19507717181, 674.767649093665, 670.967473135609, 668.60906242867, 668.116873607033, 672.499829647288, 671.460326045857, 671.471182662828, 666.243644986929, 677.276471923592, 669.360909629382, 672.267102522709, 668.911734129032, 671.476815786272, 671.849787625922, 674.920232231304, 671.984836091067, 671.161160967058, 670.166670499224, 673.141750393021, 674.298010579384, 677.338105035222, 670.883986904062, 671.243294459312, 670.206043648768, 670.43522418199, 676.394867473615, 674.385281748288, 672.773133516587, 672.00434921246, 672.389737688055, 670.433207664652, 671.612421079763, 672.64881676812, 675.312863242793, 674.010363802439, 672.596709051232, 666.850771975542, 668.708037718157, 673.903409370835, 668.224430729816, 667.324091469151, 676.527065126078, 668.684251953483, 668.198929387833, 673.176593719415, 668.905781626743, 673.634140764295, 668.479980789004, 670.8911593388, 672.507800371946, 668.342686047816, 674.491122953441, 672.846432433799, 671.162449595366, 669.397277434357, 671.726245189947, 672.167628706288, 672.451505818825, 673.170817263968, 667.350154995626, 672.268680285851, 668.703313665099, 672.511035735437, 670.824129468066, 673.482460709112, 672.28710749133, 668.370948708544, 670.688813780985, 669.245993663321, 671.29689793842, 672.046792271414, 675.485499086452, 675.792591446963, 670.825008614442, 674.46785173233, 670.804678996864, 671.099335426803, 669.359189198382, 675.288812313658, 676.308142879801, 670.309876770326, 670.553888282623, 677.634810093221, 668.872760956696, 672.760358510811, 669.386956130273, 668.624761860495, 673.691640674585, 673.60645881566, 672.975860219743, 672.795566789519, 671.209751384955, 675.788459502031, 673.806487095972, 674.820596028374, 670.402116835634, 674.974085837782, 671.859524120984, 678.558571457035, 668.302629345965, 669.826753251498, 673.944344107474, 676.346856088896, 672.27971183838, 673.271556611564, 666.506476978174, 668.775804390416, 673.806509478852, 674.476593772664, 672.784139009892, 676.907396983786, 680.567713504451, 677.705834442412, 667.6326810985, 672.588284169839, 674.528213692746, 674.695589597116, 677.22082829924, 671.876189799926, 669.961362503698, 669.03044351257, 669.511626038942, 669.851815596845, 674.649859260474, 673.31819710763, 672.517538759016, 677.336543823307, 667.183799758006, 669.942067293783, 669.179445126235, 670.98784817372, 674.891256880798, 676.428851933086, 673.810838135244, 670.132617154268, 676.282729148296, 670.379402531956, 670.234911117645, 667.595196609831, 674.096897779333, 670.13192603761, 673.873108684297, 668.051865052895, 675.674531472663, 672.077360035236, 675.931811500589, 673.24276664966, 670.36208896301, 670.008800601448, 671.411684803385, 673.845642597682, 674.123414200072, 671.803770455331, 671.508842190451, 669.632497517206, 671.157763077447, 674.942527755617, 671.746586686396, 670.358849758614, 680.412152823067, 668.826344140982, 675.480500220449, 668.375787200667, 677.192644726997, 679.079258838785, 669.728775169856, 674.914872750664, 677.586239373963, 673.691986423491, 670.87470036246, 676.956545654097, 673.345843889563, 670.765298551451, 674.617391994081, 668.100401077967, 668.178788242297, 666.273542797013, 671.964297591313, 673.646609542325, 673.726848483006, 671.721808406252, 670.329945541703, 674.97307024909, 670.95543208845, 669.144823567685, 672.058212936366, 671.563540687898, 675.231809980943, 677.738840125819, 668.038118539014, 674.188900887076, 670.867489976255, 669.930911822563, 669.509660606091, 670.926836152739, 672.179270342116, 676.116152032333, 680.178845846865, 674.365642556947, 671.412270416458, 669.961528380855, 674.666616739795, 674.059259308974, 672.485754299877, 671.721730131693, 677.866948906042, 673.838383313596, 674.661054444403, 676.550079778534, 673.264944309126, 673.134780772908, 674.44330265064, 671.826307233226, 672.05317399414, 673.548264348847, 673.264364194642, 673.698930549064, 674.937394396469, 666.020425596352, 674.567005502033, 673.599000731847, 675.200943151499, 675.99087560853, 669.530587860277, 674.518928549256, 677.362284800316, 673.032159116277, 673.046489589388, 673.063413863406, 671.09644627935, 674.996712269914, 677.60564563312, 673.610040181237, 670.718748016835, 670.535940801082, 671.686277467626, 672.104882459481, 671.857105535992, 671.331813477754, 669.573978063587, 669.171597674686, 678.574980059047, 673.949321688486, 673.84473551042, 673.548997845948, 670.418845888756, 669.286182238056, 672.389700413589, 675.410067671185, 672.009666848364, 669.955619445397, 671.746024056937, 669.41687437649, 673.303714487686, 667.080309087008, 670.290941230552, 676.879489598698, 675.072571813035, 677.258384565592, 670.83285387373, 666.162363748495, 668.443838711579, 674.92424524625, 672.704588371153, 673.884446243961, 671.31895490998, 670.728195649049, 671.383070150304, 672.19798457688, 668.155151619298, 675.289912630854, 675.024412772237, 673.189437272026, 671.676581713806, 668.465097760161, 668.114798492348, 671.675032224268, 666.163729503581, 669.671362332515, 672.14201302578, 670.895908739302, 677.199910356911, 672.562314773411, 670.86687370255, 673.669480680053, 675.04785722548, 670.441115708994, 676.675679469904, 675.230220436312, 668.66389145965, 674.257355032737, 674.097514709222, 666.898620259751, 668.283774270539, 670.316185969975, 670.939018337773, 674.328474386154, 680.947180180438, 672.498184967548, 673.45988375653, 671.938816423798, 668.771078800714, 669.599421810723, 670.39006598392, 669.098977981157, 674.169218863009, 672.617622712449, 672.405482441943, 674.68482110834, 672.73664819723, 667.792712882053, 677.106210417002, 669.065868110873, 674.319383137629, 673.523550598663, 669.511431955327, 668.488071721112, 669.696554858707, 677.118189102214, 667.018838841848, 670.590932069324, 671.902377315193, 672.029919669721, 669.769145244491, 671.672974536579, 666.121889950712, 668.62213134198, 669.652514936279, 670.172387079879, 666.505820423249, 669.157749453179, 676.027620287498, 672.794228159197, 669.534665485493, 676.195992104698, 675.959134481284, 670.201076389945, 669.954328850156, 669.916135607774, 669.962650444716, 671.403814546886, 672.461057148317, 674.337113562214, 672.189742999934, 673.619787176882, 674.730166359022, 669.63637204308, 675.304202724301, 670.8444466395, 675.576541349238, 662.873063332158, 671.927231033003, 676.774447640735, 668.672502848812, 672.66900383968, 671.476289958371, 669.413859142508, 676.383123023299, 673.969880230843, 672.811738257629, 670.628859007727, 671.996826071591, 674.961600488098, 666.157056766147, 675.066900088106, 671.7789007451, 675.966588155265, 675.656083057222, 670.262215265822, 670.612983827794, 674.818460205727, 672.797823627583, 674.913456264084, 670.517327187352, 671.073442669982, 669.452078825191, 668.704079800727, 672.095654437824, 676.978954301684, 673.188342398292, 673.755942582164, 671.082526640149, 670.95994452735, 667.163170462247, 676.432882392331, 672.522451587323, 670.414409989686, 674.224059705145, 672.372210220089, 673.989054425889, 670.185586179706, 665.104997750038, 669.433203981592, 671.156675687799, 672.414978477987, 675.671506179878, 676.001591377101, 670.465025645001, 672.764470169108, 673.501160495546, 666.363536542136, 675.96253599852, 670.926501058652, 667.288240745209, 674.396047255247, 673.324522907792, 675.16814846818, 674.89648577875, 674.873166501828, 674.330277104912, 667.755100527502, 675.371718900074, 676.080112151447, 674.830346453049, 670.327387537703, 670.886461981947, 666.568753247574, 675.371151398703, 671.480565994723, 673.378320838355, 674.812707628408, 672.459526296341, 670.615655553146, 667.610104171459, 667.300207949992, 669.597357684826, 671.472308260926, 671.293755087103, 675.147341338132, 670.337192930253, 670.973805996978, 671.108679946354, 673.572377044177, 674.121808725457, 668.628632992433, 675.341748596088, 674.575126616022, 669.972710633104, 669.489023013012, 672.290907536258, 677.919389150282, 673.281806483645, 673.075406994111, 670.436921979319, 677.11683135475, 673.291811355812, 673.75004309591, 670.368985327942, 673.785357561712, 673.73334040442, 670.917934415425, 672.701510697183, 667.779221983333, 666.80763875927, 669.869184517671, 671.281263928247, 673.109889024863, 673.20595179862, 670.90302993017, 674.233914912761, 674.316891196537, 669.609471279723, 673.430266615378, 671.28690675702, 669.275262173456, 671.936507249005, 672.946434863405, 673.603680187896, 670.185187658109, 666.738136650482, 669.940837585217, 673.024541317617, 674.763490546191, 672.349072626772, 676.387815577484, 672.533897332969, 668.413071362934, 676.423751163232, 670.338157175352, 671.255446052563, 673.115294896797, 671.042588498384, 671.231924534285, 672.45576758228, 671.244702208858, 668.315462418661, 665.539319412854, 671.735044601868, 673.745403636393, 669.213468627241, 673.60227758065, 671.606222136024, 673.621122245527, 669.630767180062, 669.125060991185, 670.234982509076, 672.590714473378, 673.086286825877, 674.888830863047, 671.818746373708, 670.288182651792, 670.605944323906, 672.188869984795, 668.745277662552, 669.429150197903, 673.832300518571, 668.885869575805, 666.473341394838, 669.667273998925, 674.297710578241, 669.063670048625, 676.957288127815, 673.287764035797, 673.339889374181, 671.095738337306, 676.377374439188, 672.501312397041, 671.482872577618, 670.035840528202, 675.847125589888, 669.740966889832, 668.816999459637, 673.373012932077, 670.137820798303, 674.572296151725, 676.622772606643, 671.407956787553, 673.30511674551, 669.684654847193, 671.748273970595, 674.000091376753, 671.23533606089, 671.663943074286, 671.31568938137, 668.991992407975, 667.96500457054, 668.089833451601, 673.658602957383, 676.682054103788, 671.983279024664, 672.936486061497, 671.63116182839, 667.776834736085, 667.966522367135, 670.456600245705, 674.082928477794, 672.876066747974, 672.110181225813, 669.955952085621, 673.243845579427, 670.642810089222, 670.697105528783, 672.699018778366, 675.676384671511, 670.68059748751, 673.511734221269, 670.884553348567, 676.860511698814, 671.660783297715, 674.760687359062, 672.522204426842, 672.726325758175, 675.287774410808, 669.671283534469, 672.002056354417, 670.926998288405, 671.421724137257, 670.006685574455, 669.978672944577, 670.433088499461, 675.597879260808, 670.580672873587, 677.984073134358, 669.892542505933, 673.268648019103, 674.205161458511, 670.11268655944, 670.389888765874, 667.715334753659, 666.624658375175, 672.811417058059, 672.261171770717, 674.139686052154, 665.614877462651, 670.500955038906, 667.876275069518, 674.121067135327, 673.572583285388, 676.226020193246, 670.617588376229, 674.080978654976, 672.144768695203, 669.831937763574, 668.022551344751, 666.688772441632, 676.554564920666, 676.69573364304, 670.160389585048, 672.923838087018, 671.172649992086, 671.693845832038, 671.336579368126, 674.571964835707, 675.145892175909, 668.023651265372, 670.102581973057, 674.143271223841, 668.387568660423, 677.950017088319, 670.746703948017, 673.074972017602, 671.638502040295, 670.79845071793, 670.531630206138, 674.129091828889, 667.49298417411, 673.466393731257, 670.625033366513, 672.998948755851, 674.604544850914, 673.880764016776, 669.486451179529, 671.633995607769, 677.006208837221, 670.528736907503, 670.971212715975, 669.934370018585, 670.306497377113, 672.541493400553, 673.586736044339, 671.283526534709, 673.474622982056, 677.87892988085, 676.285440649583, 670.862924213436, 672.449386352815, 674.751154993, 671.166504989206, 674.891360014907, 673.695921655074, 672.957790658341, 674.316607513047, 666.827609527526, 666.455522317411, 673.383234837773, 670.241193830718, 675.090209499891, 672.119035232936, 668.900133489044, 674.641893703197, 671.700381241333, 669.148190251953, 676.279447116152, 677.638126369982, 670.870689939555, 666.940278307207, 671.218478214692, 677.46583047023, 667.238825117269, 671.164952918379, 672.883967585304, 672.454675214767, 671.168840342728, 672.088454073857, 668.401450300684, 673.76012615591, 668.390257823283, 671.474389239171, 672.105180716774, 675.091560934057, 673.394823524232, 669.223273211971, 671.372628696394, 672.048679660044, 672.074939972828, 672.645387591966, 673.429238984433, 669.902526878078, 675.889717251709, 671.206392683915, 669.665540841363, 671.579401750446, 676.493672686269, 672.997844971337, 667.884506445301, 668.696470954761, 675.898989980569, 672.693583559959, 673.524415484778, 668.752980551407, 670.273052652718, 670.534135582041, 673.87126647505, 678.384753808309, 668.879481161566, 673.080022973631, 669.921801035215, 675.950434661243, 672.903907137632, 675.581482480037, 675.061800072921, 676.251030997778, 674.383113730456, 675.029794222116, 670.602467881999, 670.340273613515, 671.731538970967, 669.730891537749, 672.966472569283, 675.47737062084, 669.291744189238, 671.410302077723, 669.973314911892, 673.432842829046, 673.733934285259, 672.343454213924, 671.265830693153, 670.223544437534, 670.698661117532, 672.386619853029, 674.123070702454, 669.546446211257, 670.492820949434, 672.333292609709, 670.669521995012, 671.557129278224, 675.746583081536, 670.523131587116, 672.635758707597, 672.507843726845, 672.492312816233, 672.439789504943, 678.875460803751, 673.645103056319, 669.187813972789, 672.571654893969, 673.87954761677, 669.703171645316, 674.123321861283, 673.73674511155, 672.994788275596, 673.6370447615, 665.934725979038, 674.722221610212, 668.117202370872, 673.50429917901, 675.87187039209, 666.523331092557, 667.608866902469, 673.294594458783, 670.44338215471, 667.857236620193, 667.154019070773, 676.54344778076, 668.909923882035, 670.870166271316, 668.14586735001, 673.119763966137, 669.341075886191, 676.661401873958, 672.788051704209, 671.630000176232, 669.179497603565, 670.247550780953, 670.157882517154, 668.169130014067, 671.907626664916, 672.480341491793, 674.428787407097, 664.214854338228, 671.596032927575, 674.238793109817, 672.615113652599, 674.306501085207, 674.377561518534, 665.031398047619, 671.322060304455, 677.120126976147, 669.912301012053, 671.693877695706, 673.893659132526, 671.43189779654, 672.166780576654, 673.058004025492, 669.358049482561, 669.563195087828, 676.300399298989, 673.56002986321, 675.375076007068, 667.353725260165, 669.139859299739, 673.456384037352, 669.758596262396, 675.78117192316, 675.976914971267, 668.649606446458, 673.023401385762, 674.575179923338, 676.066379649628, 669.951903303032, 668.971266214355, 674.953876310011, 663.103505362969, 676.170267095395, 668.438508011991, 671.237884796891, 674.21711009491, 676.66835955317, 670.349585024263, 665.5094976199, 672.124957238402, 673.470900566225, 674.969953676655, 669.284988159175, 677.002405925583, 669.400049435126, 667.712479984218, 672.437803635825, 671.707467005565, 671.400415482913, 673.122574746678, 671.814074234972, 674.937359326252, 675.014422782546, 671.872252137778, 672.141256548655, 677.881963191814, 672.08080077113, 674.365261302611, 676.577245992684, 665.5515522275, 671.13572345919, 671.240734887996, 674.970936311984, 668.234527644354, 674.854801515343, 669.819606811083, 668.933323881225, 672.755393220247, 676.731022406325, 678.530900037348, 668.617818235344, 677.359467101983, 671.727527823129, 673.744398927032, 675.117835167411, 673.064947901222, 671.936411153102, 673.827808026912, 672.337306315113, 672.333564888268, 674.17651241322, 673.757731304072, 673.200403715825, 672.463986059146, 663.803257922505, 673.8389084973, 671.586503590067, 670.994397935888, 673.34203649663, 673.84507479745, 669.172774228107, 673.384917387863, 672.608614595537, 669.022949962097, 675.658906214946, 670.566137326815, 670.589423213531, 673.359510221627, 669.370086053343, 674.199913808962, 675.164550680633, 671.910213367218, 673.714697640683, 668.997126271366, 670.981173529896, 667.356175520212, 670.917457269887, 669.967921307016, 666.128169218234, 673.154929901737, 674.129941990691, 673.871668396573, 670.328154532619, 669.822135666932, 677.523442919177, 671.075270922056, 665.472868379679, 671.042793855038, 677.130705429199, 674.657872356636, 670.749643736471, 671.214850746575, 668.28816154168, 668.585378481933, 678.339078194723, 675.611051710909, 672.437330364426, 671.402408329116, 674.763089053766, 670.615904197656, 672.350780666576, 669.271227039202, 665.829386850496, 673.801232718744, 672.057608262739, 675.835251780005, 668.246992405416, 670.792682006899, 676.031213886691, 675.576493909064, 675.428634739237, 679.346879732139, 673.119509250982, 676.8754104197, 672.334966535104, 673.035700995977, 675.647589195853, 670.39119618507, 671.55616478454, 673.679744784353, 665.11946138321, 674.363933809632, 670.238233062867, 670.114336184238, 673.038119531972, 669.127871495369, 670.114125881583, 673.801863763421, 668.90929772736, 677.484508017779, 671.15429236288, 669.598876159152, 673.722689806848, 673.135818643163, 671.423656713423, 675.75131109819, 672.440801325564, 675.510221252059, 670.183513958475, 670.893538739623, 674.794292736097, 676.18564215477, 676.213626956632, 672.017500518705, 669.297591134265, 669.398490245085, 670.289647622499, 671.965474136388, 672.980514628774, 671.765590193052, 670.550861422902, 671.503239193956, 674.064342636701, 670.014036580829, 673.578385207923, 673.748578059259, 672.853761542863, 675.243937270081, 676.742322496002, 673.019737885951, 673.847264469243, 674.82376884331, 666.550021939139, 675.658592999483, 673.171579220949, 663.254277612387, 671.461438672119, 668.925210301865, 673.664084073797, 676.122995956566, 672.028524777154, 673.316543938082, 672.078580257503, 677.262063351152, 674.071469605904, 673.223021329262, 668.447745524441, 672.657187598354, 677.815597261913, 668.930041082941, 672.339993403257, 671.341716548521, 670.974150933669, 666.515338685052, 672.708439855433, 678.804648799527, 672.339476084058, 670.794239666901, 675.547462150274, 669.71924177598, 677.093079247874, 671.346425558443, 673.704367198368, 670.988389448042, 671.497774073218, 671.994216429448, 666.930774413978, 672.104019920951, 673.059104956931, 669.425706666209, 672.294991097319, 666.199396906135, 673.208124809541, 673.206493214764, 663.867229247405, 674.345745276006, 669.082540742685, 669.428100979781, 672.915513504598, 674.474775636037, 669.13789112468, 671.834166413863, 671.098255199825, 674.423201530063, 672.869999712638, 675.851789203099, 667.169347268618, 675.005404236991, 671.934277255571, 672.715022495951, 668.452318577562, 675.70262167985, 677.831441722335, 670.971321298306, 669.600742379912, 670.535395498759, 674.914395290167, 672.903499784764, 672.278964682133, 669.011085116058, 672.445464561565, 673.040439839389, 670.308282618144, 672.528791970255, 671.4375767418, 675.813439135983, 671.071547949827, 667.479498861679, 677.977263347888, 675.300036367987, 664.338649207184, 674.144413971949, 674.486902684179, 673.853960134121, 671.244218207926, 674.398145096781, 672.190866090789, 668.531186620583, 669.679389023105, 669.006598173639, 670.530634713745, 673.811643194582, 672.55856300353, 672.712782901678, 672.950433809005, 670.171349636824, 672.205418124531, 671.256623314839, 672.17744270622, 668.919054860058, 674.226466041774, 672.102328183888, 672.970980934185, 670.310362200598, 675.882903920761, 668.023339353048, 669.201703112499, 674.536731985876, 671.37616574745, 672.891846282158, 667.756104670947, 671.240998550868, 675.072751301007, 672.307478123475, 669.260293692193, 673.341696183843, 671.356643246807, 678.087938705848, 676.811186517273, 674.99181480071, 677.287795323898, 673.665868670306, 673.083572462425, 671.056526373055, 670.898282373925, 668.657600148565, 673.004632265779, 672.100245772912, 672.849286609711, 670.511527221759, 670.236596987369, 673.872388630025, 681.564916360486, 677.028632773826, 673.537927194233, 674.149267301932, 670.046045138165, 670.520715348921, 675.284669374472, 675.02671598062, 670.435126219081, 668.056661288714, 672.021360770696, 667.869530667789, 677.454960224039, 669.092624049532, 670.223706316747, 675.925642077288, 673.317365715028, 672.923991481925, 671.691499800349, 672.081467697397, 672.533744520374, 669.649189776701, 667.926034334177, 668.475749385929, 675.359931949347, 671.695343939915, 675.55122460236, 668.461969337168, 669.577674524008, 667.62103485595, 676.016604271134, 671.647970760344, 672.537207665258, 669.888445265463, 671.901566518178, 676.303588748209, 670.400225786357, 673.413310555422, 671.346724983267, 675.067741600873, 672.15694267317, 668.092532608994, 669.69493352234, 673.795798638876, 672.230271448348, 668.611022783769, 670.297981598918, 674.218016764113, 674.883168685107, 675.007652912141, 672.681929342972, 668.005753293935, 673.683764189082, 679.190029329233, 670.535935035012, 672.834041230807, 673.369410378626, 670.905463718128, 676.00879953446, 671.05406451074, 670.083327453796, 673.388521349398, 675.900203975269, 673.223434192566, 671.419186017758, 673.454821787036, 673.045004580587, 666.357048251048, 674.202040651727, 672.639033625729, 675.864643087945, 669.401634839036, 667.99462285414, 671.350239063282, 674.88415501248, 674.931873131519, 675.558444205473, 665.874337842929, 665.817238121392, 665.640274826888, 671.755345675096, 668.724696095143, 669.332836647264, 668.978508944713, 668.248865942126, 669.749472076932, 675.744613815184, 675.24530910552, 676.295758840308, 669.527818142991, 669.186419351666, 675.431264788805, 668.579274617487, 677.353888411098, 673.378651375651, 666.458487658956, 670.111200864237, 673.031313733786, 673.854041614565, 673.429056686802, 675.475437514347, 672.902207490917, 672.42326332579, 673.182965770287, 668.410810629183, 671.948814146289, 669.869488482894, 678.210066150556, 669.875592173371, 676.180223293223, 674.03983775386, 674.597345101154, 672.098750178781, 671.790962173409, 669.439542724341, 669.959656966711, 666.698882692012, 672.926145123938, 670.423192871805, 670.5888022501, 673.498687699734, 671.246083972482, 671.361985103234, 668.385378616633, 676.023018019423, 673.458160543767, 668.710631566592, 672.476352724323, 671.639860496216, 675.703179446973, 674.465485838922, 670.282165679819, 669.747571729197, 669.0144421327, 674.515097184758, 674.544728724191, 671.735921077066, 677.726496701545, 671.70319233201, 674.747171304497, 668.89655653942, 668.867404800578, 675.549449934343, 675.599894720649, 670.32282856113, 672.302456719883, 676.761438902359, 671.106310754689, 672.781150202985, 673.42408624542, 669.798687585467, 671.093402756288, 674.673605228644, 670.073206311422, 668.268126820548, 673.15642849543, 672.36311039828, 675.813132084954, 668.854865665305, 668.290162385442, 668.793312851079, 681.260748880512, 672.722301291381, 670.316414633203, 674.499940258726, 669.477604829084, 669.097591909061, 678.804494764587, 673.840804149742, 669.934937914893, 670.703897447536, 673.520873245576, 673.700224998116, 673.763280668694, 671.451997182563, 666.933737277232, 668.64548807041, 675.942404731084, 677.862771978272, 676.586638407002, 672.12795833372, 669.186872029207, 669.329155787174, 670.864842772072, 673.633776930755, 670.779531881097, 672.929185480649, 671.058935778853, 667.037384858419, 675.240983787206, 672.143310638832, 673.693246107916, 674.953097520581, 670.600552864075, 668.870286144449, 670.594089036361, 671.40549539805, 674.376920011537, 669.870243837247, 675.302034982362, 676.034980590254, 672.058837294733, 676.509785332086, 668.318961225464, 674.630954715279, 665.365611010757, 675.396110436551, 673.856741951944, 670.510212468292, 674.021039764444, 668.108896153996, 674.358535054058, 672.96210407422, 671.224248692269, 671.86449304499, 670.107912116323, 669.897667608402, 676.719819243161, 673.103782792774, 670.991441356146, 676.59640523642, 672.163826692174, 672.791473852092, 671.504227307306, 670.793035357109, 671.764360764341, 676.026975589315, 668.500595310141, 665.104214414579, 672.993902202081, 671.254249148924, 666.183179983867, 671.966593107211, 667.636446073405, 674.448075043251, 676.072156717232, 673.382211963308, 673.049207430603, 677.601513845009, 671.399233424782, 670.800823509935, 662.500267558987, 673.685666490821, 671.235375664025, 672.534815020762, 671.786169661742, 673.642371744249, 671.353272226239, 675.437726560653, 669.269831185155, 674.107922432901, 676.026110819172, 667.436839608285, 677.821527931394, 676.344052063508, 677.098806507839, 673.041951288951, 679.485271673007, 667.024586432856, 666.943167601424, 671.024844736551, 668.949138041476, 674.087975721877, 675.74813441586, 673.542117382457, 673.751183040546, 669.727498959966, 670.727147739941, 669.154622989628, 668.720096870173, 671.118530337339, 674.848893299266, 673.83905399345, 676.102959829595, 667.128401017836, 671.22770204666, 674.41999093208, 670.637062024673, 673.100230520283, 674.434328591269, 669.660147587108, 672.094532596325, 671.487957535904, 672.249962689732, 668.338127040316, 669.125697048917, 672.235645300188, 679.355202756935, 671.430349633485, 670.086323362285, 672.738375500301, 673.603895523574, 671.111027920304, 674.927556463098, 671.670711172103, 668.123743904126, 676.629168607338, 668.792070245485, 670.779305966528, 673.626210074249, 668.641773450007, 673.25612828286, 673.77291901206, 667.278681911516, 674.779713441201, 667.59529844017, 669.116999710622, 673.726592414562, 671.870129637851, 674.055249754883, 672.41861857749, 667.562732323939, 669.486471766247, 673.815117064383, 673.633589398256, 668.445136121704, 669.530972533256, 667.567037096837, 672.70991930157, 668.571919804052, 672.415171161706, 670.736519706688, 668.966804757419, 675.466073724856, 668.099586646665, 676.772800060848, 671.017493005713, 672.905015931211, 672.022248368116, 676.054098806099, 671.924452765877, 673.684798281836, 673.654037538049, 671.444526243871, 669.124440164489, 674.023520394086, 674.038349112913, 672.015677418694, 677.179390348141, 674.40588729947, 672.876205236334, 677.269100865831, 673.001784528819, 669.237251424624, 670.616941511469, 674.274925256881, 673.885203035193, 673.335846313864, 672.463351520821, 670.987688637101, 669.715493459919, 675.967070875069, 674.598582728175, 674.371897444933, 671.831169137142, 671.714063229225, 674.367170349674, 667.977671082787, 668.654080658724, 671.952526648665, 678.324230607242, 665.869144389303, 671.020498305404, 678.77733817655, 672.277210775859, 673.301033763045, 668.512629678214, 670.866099353598, 673.902557015769, 667.950807158546, 675.367690279111, 668.049597943178, 667.836294984354, 672.161711100507, 668.707676304633, 670.687696985539, 672.457593484748, 676.323579927149, 675.298297653947, 667.151799183521, 669.703109239496, 677.275011384942, 673.319295738599, 674.753011873974, 677.900546460987, 668.232746900483, 673.233908287645, 670.014014570184, 671.655873941326, 678.369618258624, 674.854522099629, 668.066587457296, 667.089891296183, 671.524442834966, 669.12363168315, 669.002260341962, 671.887809673134, 671.48793266008, 672.981464024314, 665.668084197408, 677.104460278958, 667.690380334726, 673.725038718785, 667.604080176613, 671.500202239214, 670.506433649628, 669.26515683983, 667.363347143488, 676.592086447288, 672.384219809222, 669.829846285929, 671.864181696909, 675.795159858987, 669.289499520563, 674.563795596495, 672.17689441394, 667.760226035659, 675.199362235811, 673.47778639252, 673.826043206878, 673.497233066972, 671.096601617149, 672.40857343676, 672.264941898352, 672.020439677131, 675.072780735814, 669.714028140143, 668.595982179834, 671.473938829349, 672.288353559637, 674.308619960374, 665.328918537751, 674.30478633072, 670.205675456377, 671.377311575745, 670.793713853404, 673.886423283373, 669.143156803479, 669.714663607672, 673.576154947684, 670.884439453626, 673.216017192179, 674.156698571842, 672.714315481052, 673.767590668892, 672.712175601658, 673.366541664229, 674.338046682596, 671.868480395967, 674.951983168522, 675.594844638968, 671.876665339851, 667.934606340833, 672.265502536883, 668.256880566687, 676.063420616724, 675.243068265846, 669.860648595884, 671.216962333325, 677.009567466501, 671.934440720937, 666.681532571055, 670.71371527815, 678.162470865571, 672.458722239942, 673.795125273108, 672.951481637288, 672.877936473586, 669.987577684214, 672.416109496355, 674.826295187524, 670.199872866664, 675.530459147538, 668.960002159572, 676.083727754544, 673.631237044804, 670.189993780991, 678.837130973658, 671.819237852762, 669.532039713732, 671.903926366626, 673.241179873092, 668.933219045502, 670.954244606395, 682.194357470451, 669.574840747603, 674.660267482964, 671.252468285796, 675.863987805816, 669.431317412831, 678.163128488295, 672.796415899245, 671.530078866763, 671.25104801627, 667.714898624637, 668.205628934711, 674.351571530557, 673.331626797111, 671.18895832682, 667.561331914534, 672.92439789345, 672.403520716529, 673.493157207853, 675.056740504111, 671.601431806492, 666.937582228359, 671.257802819043, 671.155373215537, 670.20417858528, 668.105726258586, 673.726647834237, 672.927560818785, 672.121734890632, 672.387004531664, 668.065536189291, 673.089832105061, 671.53525132186, 669.994923456522, 673.002011436197, 670.192484598547, 671.344574175234, 667.662654965154, 669.458613291128, 668.23363809696, 670.948796344804, 670.534390729034, 670.324873958115, 673.846489509058, 666.294582868559, 672.041432166703, 672.550227953309, 671.384696159897, 676.164605986588, 672.914668522316, 670.064628324206, 671.65872285409, 673.161520902889, 672.420978773687, 672.981233972101, 672.273408231529, 671.70734295583, 670.06780953246, 670.020386444036, 671.204498057764, 670.092915356551, 669.779505834133, 668.383410625509, 671.179852723605, 672.706572135848, 671.184592774552, 672.928009823038, 671.20863249275, 666.144049087844, 670.678093867997, 669.378923213167, 671.990445644897, 666.614916625014, 666.979254791025, 672.715805227356, 674.850495426767, 669.807655709298, 670.423804384293, 675.335423973268, 675.81289397095, 668.885166922224, 676.212027618722, 671.936750303782, 672.733502123576, 671.088341259906, 672.070409766328, 669.612203435239, 674.595073430078, 674.292435438136, 672.565191940804, 678.009429211118, 673.659217953463, 671.184367751807, 670.711829641775, 673.153450525622, 674.474046992792, 667.158039039544, 670.498275931051, 674.832791659279, 672.418941928296, 670.162724659414, 674.128186999848, 672.985353238021, 666.737462736434, 672.362906566112, 671.76110914783, 672.209047166842, 671.989740515197, 672.498681506789, 674.020198685685, 667.842891197652, 669.180073440229, 668.362893124945, 676.006608634654, 673.126827796304, 670.178838000161, 668.647012979733, 670.31079690061, 667.941706159961, 675.454627974023, 666.841757114182, 672.182119136019, 669.312808001378, 671.92302130388, 674.713687205013, 675.1659261017, 673.393206967341, 674.466965914075, 673.551680611352, 678.229953481895, 671.832283229269, 671.524256821111, 667.994240401667, 675.2391644991, 670.306853916238, 669.823726297994, 677.652374909335, 668.928300629675, 670.101438548338, 674.589679366408, 667.518044311973, 675.351408074031, 670.966832995898, 672.947061503362, 670.33475866755, 672.481191100577, 670.554555756593, 673.802280266339, 674.114390182894, 673.739963325785, 671.139318615734, 670.16199384359, 673.180808785943, 676.484966659104, 676.301487655733, 666.578198441863, 669.26962058501, 671.253078614554, 669.787693832863, 673.37948161335, 672.944932853472, 669.256964022204, 674.561085804276, 672.308050850126, 674.107620778093, 672.230764149514, 668.432976478609, 669.816759730291, 672.935679904665, 669.973942975476, 671.974228021778, 675.055402911357, 670.265403796135, 671.055896680065, 670.282887285982, 668.606864986318, 672.782555112447, 673.477895737704, 668.398050409504, 670.597031420682, 670.187648456829, 670.525891776604, 672.799676060972, 673.715375874717, 673.221848358954, 671.585467275195, 668.230319511562, 670.201454261877, 670.038951807175, 675.523852024725, 670.980592141407, 672.794973429539, 674.748168849486, 672.723988491003, 671.510020842885, 668.315449317176, 671.898843383027, 675.777849030946, 672.455385898697, 668.354534371507, 674.141046819446, 675.423030585682, 676.015178021526, 674.056096126491, 669.839844985114, 671.222386702149, 672.727790638435, 671.200921222861, 670.570075957944, 671.372122025667, 669.001304157464, 672.46420382092, 670.280844320001, 675.648977116752, 673.414107663433, 669.647295234621, 667.913606272533, 667.925168716903, 672.977180849612, 671.101515230172, 670.792064200212, 672.68874773188, 673.038469757224, 670.140765236322, 673.493988021346, 674.477392213142, 670.440523622307, 672.503223877049, 671.244534994654, 673.259366442509, 675.38951891635, 674.590573850949, 668.65198122451, 676.55265982263, 671.420081840167, 669.735872117616, 668.711154496662, 677.901146233745, 669.45423655789, 671.281549422714, 673.161629171415, 673.368655052049, 674.12533008744, 671.137143484122, 675.061086905594, 673.946653827228, 673.461665328974, 668.085990499927, 673.680033067721, 671.431186567856, 677.65454921262, 667.586789345386, 675.957105903993, 671.430640517823, 671.872544981511, 669.928634995258, 673.932204925326, 670.310798255271, 669.525395116753, 672.070037976213, 673.58531169468, 677.272871839399, 674.282847669484, 670.455821097139, 670.786076548259, 672.691340681353, 672.98208957801, 670.214770421751, 673.386053972633, 669.980098969322, 671.512357200134, 673.644337293361, 676.732753445314, 672.920903835341, 673.568260808775, 671.882500666167, 673.325217832601, 671.361377942022, 671.340985022758, 671.685388777484, 671.681433624138, 663.59038353304, 671.101983273147, 672.45276150752, 671.940656137775, 668.832758069657, 678.776617588624, 670.371458801316, 672.855058634723, 673.022794391359, 671.188583774116, 675.783168542271, 669.644307899728, 670.782518090571, 671.829320920049, 669.674851725186, 669.469714440017, 672.379651171302, 674.981138077718, 675.984882514545, 674.819253899535, 667.854012875199, 666.53795838695, 673.16238555412, 676.522188336222, 671.068271062283, 671.307298606609, 671.001852990999, 678.547972821938, 673.503734345823, 672.075524892879, 670.736072224913, 671.745416113393, 671.752150588683, 670.592250782933, 669.117215474227, 667.09289322544, 674.400871608312, 677.627323628487, 672.198005804393, 676.849735269198, 675.777938428427, 674.39714389083, 667.942696517977, 676.535529018554, 671.057628981342, 671.930822392581, 663.397890930197, 671.807259041346, 674.119026268363, 677.663691556009, 670.249730701282, 665.652458194283, 676.566353215352, 669.589964095605, 672.233587846326, 676.570377316605, 670.448730367748, 676.693541180717, 670.82937585479, 671.654271563977, 673.550888505712, 670.688276537555, 669.410071479581, 662.926980327871, 671.976647241362, 670.721446362081, 672.6830066815, 675.659486990931, 670.053149990386, 670.260670603685, 666.263958947194, 675.465162423046, 673.266618235621, 676.828984065489, 670.226055481323, 670.758923859737, 669.261205714106, 671.038364663954, 669.05494903148, 672.440170838338, 669.369560824017, 673.559920828, 672.890905568532, 674.907228889606, 668.624713688321, 672.009091905198, 676.427771132488, 675.201262888966, 670.682331672505, 682.909100380021, 676.081897316688, 666.166799074632, 675.275564510466, 674.125230770232, 670.292207012941, 669.240481750363, 671.099875810552, 672.720388032383, 672.96755364919, 674.468478339201, 668.404868039366, 668.495297025653, 672.438989467095, 672.437469301407, 670.648149735063, 678.055883749363, 673.603706903999, 669.493842810759, 671.162177620229, 674.597316794347, 677.849386486761, 669.934432870989, 672.737319993805, 669.445412005038, 672.687781950778, 674.484028715109, 669.815869494083, 671.686779577858, 671.544736132972, 673.311306102034, 676.415343246026, 673.364594821232, 670.986539670311, 678.152742334282, 672.866482605036, 669.424594173628, 670.662477274271, 669.877203636961, 673.859421407646, 668.617052447743, 671.513506588914, 671.665133106359, 669.504858805186, 668.329599841773, 668.819328835866, 672.027427575677, 666.421067828075, 673.386468808061, 672.188835050808, 673.826081734207, 669.909869675487, 673.748271584025, 666.928407894, 673.340040276026, 670.876132978302, 669.544106594234, 676.165517158832, 672.845067662088, 668.892101210871, 674.120191706634, 681.898707480377, 675.043081944327, 668.283083111619, 672.394201234655, 671.841099172966, 673.246310929873, 674.254027719927, 673.173300985669, 674.541366046747, 671.822419143453, 669.606993929148, 673.2288867892, 670.297089148915, 672.840858224126, 673.169046578262, 675.540377881093, 673.112398716778, 672.520015628209, 672.714596246699, 672.477289502862, 673.895957757994, 664.831651947059, 674.650677930448, 673.22536426371, 675.873395970492, 666.752623934342, 671.590768240767, 665.022332403363, 674.528679700457, 673.779789569575, 675.803669896033, 667.757289535305, 674.481915654723, 670.230807358704, 677.537543639688, 669.69978646641, 673.075805537913, 670.005415227017, 673.273808655854, 665.456690777339, 671.948499359529, 670.789578145321, 669.940487920749, 662.876674768773, 675.463304408322, 672.138033879143, 670.154353388146, 676.236089766135, 673.920790597636, 678.296748598394, 673.513309593516, 668.083227403153, 672.161351573742, 670.834239235029, 669.439632132306, 673.417530099462, 670.245340127388, 671.099500257072, 672.759016746842, 666.54833381769, 671.310902393017, 671.014344272672, 670.695025897694, 672.895416597479, 667.26699273126, 677.401723100473, 676.338297381108, 673.641292682804, 668.505429034524, 675.045618690881, 670.148497445882, 671.900779587044, 674.412753794532, 666.874976243509, 671.294346743625, 667.085376973953, 674.498846648607, 676.115071283711, 666.165168833613, 672.839085292695, 675.129326290705, 671.547934076614, 672.703095705073, 675.99140382622, 673.873561579934, 672.77285478037, 670.218546762133, 671.850039708504, 669.441143303166, 674.993362800938, 672.054279244187, 671.121367399735, 668.626297719068, 669.557851810107, 672.514350808313, 675.134396611219, 671.256904075067, 673.576546443119, 669.671359784813, 669.423191676186, 667.033104627079, 671.383242064507, 673.968003737233, 668.459939325746, 671.60240997272, 665.364372069354, 665.501793500045, 674.855260122463, 670.653175728645, 668.920020472689, 673.874131151137, 669.607794873085, 670.163068805061, 675.465021826967, 673.603170109685, 671.30768489411, 674.963267599752, 675.365538590878, 671.417740898811, 668.418447745129, 674.109251864164, 666.282772154271, 669.989955869839, 672.104231355904, 677.988322947912, 673.43764775862, 671.514553960921, 673.747157916631, 667.577763808009, 672.076324711053, 667.129673188646, 670.349036054804, 668.280337779936, 672.704294792147, 673.047824666647, 672.059831984338, 671.284375014128, 669.749091142994, 669.269700495038, 668.776584106442, 666.385957699416, 673.58367257873, 672.23630090948, 668.878167444148, 668.537083567149, 663.94847820333, 668.203078471606, 674.185850470274, 672.157510021323, 676.443374530505, 672.684949236529, 677.228980838542, 672.512683861152, 669.393851097416, 670.801226642269, 670.870030284818, 672.463451430488, 669.793466938131, 672.351433281718, 673.593112646151, 673.368476977986, 667.983749783307, 665.591647833336, 670.574174476734, 674.415235015444, 671.390997539609, 672.469181132252, 672.089286672227, 675.616465200278, 673.631277700909, 673.51895961311, 672.742980378458, 674.466033904004, 668.704832859064, 665.572961092737, 673.248735800261, 674.168780804061, 671.708935125026, 668.538827810934, 671.275460705721, 672.945376934823, 671.191359379194, 678.314968563708, 672.12203434279, 672.764578420395, 673.078382408454, 672.48836257381, 673.055291482499, 670.36644349997, 671.432206330836, 666.747857397803, 669.195563209326, 673.083189611341, 668.381214752755, 667.440326409683, 668.930353914683, 669.55588683776, 672.747298079763, 667.337106686964, 677.747038969345, 672.723305947569, 673.676314351421, 674.959968206426, 676.945289638261, 672.425664862227, 674.523309312873, 672.460701775855, 675.307375857091, 669.94057425522, 669.436703674635, 668.516735152039, 670.138789437497, 673.897096737139, 672.240044087564, 681.520484452443, 672.856241404112, 671.511093631357, 669.232194214812, 668.074859198018, 671.73780219438, 666.771655119134, 672.566747647719, 671.715490425014, 674.97686178282, 674.511249733499, 669.551013277699, 668.439030980183, 675.22112318637, 675.630329280777, 674.959013333798, 669.493531138565, 670.751253259754, 674.706215402676, 673.248339333972, 668.249062450099, 670.467790828367, 673.699366904381, 680.080407264368, 671.444918988606, 671.612411101181, 675.304717386089, 673.071950760866, 669.349776528762, 665.533140932856, 670.270724207871, 671.970575696614, 672.74642298581, 672.76756850475, 670.039759543114, 672.702884989452, 672.452456708689, 671.332388100167, 676.139535390394, 677.664932079686, 671.883469412189, 672.660250263139, 671.251999882104, 674.171290917209, 671.339950606361, 674.398067880792, 674.119197297644, 673.568911969344, 675.092706720496, 673.187825567282, 673.128632923502, 674.43991317514, 670.956188651504, 675.25076251008, 672.150274516999, 668.906787144561, 669.484693742873, 667.155801018788, 674.744616761515, 671.794418765961, 673.10809107095, 667.354702968974, 665.431831815016, 670.702043171351, 668.986215280462, 669.269017425097, 678.114914638529, 670.739497346506, 671.082904222014, 666.6282473528, 668.693210812408, 673.860033426843, 667.062527558289, 675.218433063906, 674.798061577746, 673.452659131161, 671.319743244189, 669.644761328205, 674.55040573679, 672.810465388799, 666.33274468085, 672.027211122575, 671.672738804954, 675.087342383561, 673.656238897036, 672.135771389205, 677.663220109544, 675.347165230885, 668.991683495947, 670.730991351775, 668.985361217769, 672.325323321211, 674.748612394146, 667.33714601644, 671.879695757359, 674.182525400695, 667.653313820665, 675.228820840186, 669.640014834898, 674.677521381895, 669.758984891537, 666.499192681929, 673.821066715685, 675.825930515245, 675.890564705664, 664.888441510585, 669.249191607182, 675.01660073402, 670.45199860905, 674.978106942915, 672.771927430026, 674.957427568722, 671.065943109308, 665.872156362367, 674.194762750606, 675.798322059413, 677.848216880719, 670.308294095994, 670.260719506822, 670.224344511482, 665.325922142852, 671.709670747282, 672.590956498104, 673.173246266186, 676.927861945281, 671.886384052397, 671.268605484271, 675.076545217862, 673.89036618352, 670.540532765852, 672.822751641481, 670.424698669781, 674.107438919077, 673.881088997646, 671.413792874319, 670.755238142768, 666.390568129796, 667.99937724895, 675.750174581244, 669.839485915392, 667.589668346683, 674.049764979859, 671.416687991723, 674.452402110402, 675.050847368483, 670.162521840467, 674.674918951799, 675.186722980145, 671.158798040056, 672.811322941818, 672.729275269839, 669.351768470134, 673.479408149677, 671.673313814258, 670.528110300687, 676.627629984942, 671.328911024143, 670.468758413322, 668.761809794932, 669.134607708378, 673.182130167165, 675.034672114395, 665.684886213654, 673.453028725118, 676.784608123729, 676.625942863623, 672.960643216415, 671.880893978333, 670.510694382929, 675.070682777141, 675.696460676629, 673.705962841205, 668.990955567023, 672.819683125736, 672.789758462122, 672.321123036235, 669.941696001226, 671.265167195708, 672.065710946223, 670.388643066984, 670.651141702707, 667.3395394741, 668.818863016636, 674.836769252192, 669.471786863242, 678.830645581265, 671.850351205708, 670.761985261955, 667.765520046112, 674.15573122852, 671.37891716261, 674.298268153217, 669.24433813203, 671.17873044733, 674.634135080327, 675.62097381842, 669.760919732915, 667.638559157561, 673.775205257543, 669.600679407721, 672.591803053983, 675.910160464765, 668.459609532004, 675.92205899931, 673.211042046989, 673.421086608218, 669.35184572858, 674.987806616917, 664.413821454612, 668.53386226412, 672.125012131432, 671.64866439788, 665.986262421433, 671.172290918276, 667.014599771446, 669.395816999151, 668.597874301435, 669.517630316158, 670.566971585405, 670.925305088545, 671.729760917413, 669.919131145598, 671.888534027044, 678.806413084935, 670.562849468016, 671.41661833922, 671.008323774633, 669.850164391926, 669.928089176979, 671.432636575183, 675.417804210684, 672.1067679924, 670.717898051545, 675.81830104535, 669.085185335085, 673.153611991341, 668.712265801306, 669.330996361339, 672.076686834673, 666.872154456245, 674.42484993361, 666.023284048262, 674.402813940888, 677.831310507371, 670.199613313261, 665.216428170765, 673.61057238694, 669.954937402314, 673.249894389794, 670.302119671303, 673.603787537937, 669.350480710263, 677.734921416239, 670.615642327826, 672.741089829643, 676.480728094234, 669.203478268944, 676.018885686811, 673.62908024927, 675.119879503905, 677.442601991976, 673.556877566546, 672.524163245504, 667.643624693189, 677.33043645399, 673.501649171011, 667.470469082112, 672.991803528891, 666.325961125647, 672.053542528079, 676.459833415824, 670.224340724519, 668.089816928065, 671.343868584848, 671.794183319161, 674.269495019276, 669.387243695649, 672.902459413459, 672.136170372306, 668.033400046053, 669.388332096967, 672.103896546222, 668.423123325728, 673.589848782528, 673.902308383411, 670.919495759781, 671.584641852762, 675.259937845278, 671.730059380607, 671.228293232043, 672.431280866296, 669.217794884455, 670.761147270017, 672.521039806455, 672.524015150837, 672.517155075603, 672.743887665871, 670.33619934652, 671.994256447315, 669.377075089396, 672.163075411609, 670.650891250788, 670.261193516689, 667.687232652544, 668.407565067581, 668.973080158995, 671.709733666614, 672.697398084975, 671.883109269262, 672.285309946072, 672.526138001421, 674.687307535273, 675.172828299819, 674.247839336237, 672.858839914601, 675.546861234891, 671.752778123302, 669.728696327082, 675.109793707331, 674.796624787222, 673.0822385188, 669.377105516648, 668.265267300583, 671.789960511183, 669.445401395253, 669.654127738361, 673.222671216499, 674.459839881786, 667.578889211321, 673.970329365533, 673.478963120171, 675.539406749627, 670.172838311053, 672.954163626902, 673.123303319455, 674.418448902819, 672.471885989157, 674.693816102833, 674.350482381603, 673.521526960432, 671.223094254917, 671.68001698381, 676.696396189956, 669.347801392902, 672.821546359607, 673.423498192939, 671.000275768936, 674.096200574951, 668.811622637036, 672.955473110189, 671.256966470548, 671.30198506279, 671.95293466894, 673.252383522363, 672.391803510805, 674.925188533815, 671.876137892447, 674.924490614922, 668.275303085443, 667.367822936249, 666.378494808437, 674.851771439428, 667.627870328942, 673.495264105992, 672.221936140417, 671.17640298006, 675.839636064299, 667.679951963782, 668.732572943065, 677.43186245949, 673.957464689754, 669.486701123849, 673.812547730354, 667.282137106827, 673.96277269907, 669.892582897599, 671.275029965271, 668.631540416981, 665.737532127328, 669.396061425131, 675.202924218394, 670.246767608804, 672.204016635784, 671.963103679378, 674.208382617715, 668.119447431615, 673.090729444968, 671.550593136336, 670.780443391242, 667.753934647914, 670.2807943312, 672.73742553738, 677.662654021024, 676.3072722449, 670.771071791737, 670.169581743812, 674.651901453778, 670.793636953345, 674.238015801087, 671.785258360622, 666.861733259374, 671.750043700636, 674.854225790042, 671.469105765115, 670.68958501163, 676.416027051635, 671.253157574282, 670.132049477476, 672.164495165495, 672.622529137089, 667.167791896379, 669.342914499452, 675.921362691455, 671.497540253335, 671.41709482614, 671.257939323474, 671.957064341079, 670.720445106116, 673.070550248442, 675.529292045317, 673.515050405936, 668.975091875537, 668.294005903722, 670.351293999563, 667.920902991844, 676.402132036175, 673.935181067619, 670.259539706486, 677.697924637884, 672.907287899477, 673.85875100376, 671.189702667966, 668.763243302197, 674.322183369411, 669.272597869272, 666.093244229922, 670.559584792841, 668.6070813569, 672.808905397563, 674.543964034034, 671.691566067047, 674.198842428621, 662.993735457221, 673.232678544093, 666.023982609217, 672.929355392989, 672.247830428769, 673.554060487236, 668.503549402878, 672.376948847207, 675.381026252501, 673.201637849298, 673.730935762449, 671.4924801278, 675.372208230537, 669.051736542657, 671.562117682328, 672.888711735102, 670.209222331988, 669.348175749318, 675.337884787977, 669.401200961417, 674.235993439911, 678.130074799529, 669.445104493033, 675.39733337937, 672.059340434319, 670.418135585271, 672.403900403252, 671.304338926861, 671.444710496458, 669.060863112315, 672.371696745395, 667.196876949589, 674.281876979715, 669.584758812479, 666.523207960158, 669.670450609963, 673.053636349152, 671.729111370158, 669.859412261105, 669.299157614201, 673.659081676869, 669.252763882375, 675.51410537011, 670.446465755493, 670.558588039439, 671.802932588356, 671.799724691295, 668.627617783178, 669.728228121502, 675.150488962977, 666.909770975852, 675.627648515471, 672.303817399727, 673.561563005074, 672.558766846014, 671.03309416146, 671.106598335406, 673.519290112597, 677.055425518034, 673.910388866066, 670.856214117641, 674.270460843904, 674.172462533107, 669.108498744211, 671.224976926893, 668.686371280875, 672.450915380496, 676.08475006746, 670.270564089467, 675.569233766646, 673.652731977747, 667.158622668406, 673.173826301331, 666.866581057016, 675.401155493182, 669.739966305708, 669.946789828391, 672.797904759027, 671.763633503378, 671.451690168983, 673.755261169411, 668.799983428672, 665.930061845168, 672.898724929236, 671.485600454054, 678.545661544345, 668.018770187543, 669.889814964312, 673.42304424536, 669.873271856261, 667.56832217028, 671.394543313523, 675.563994376466, 676.692268391059, 664.586215913323, 669.296439907067, 673.38191836357, 669.016926794024, 669.403862229798, 676.504397118178, 674.15159117481, 669.382615681705, 669.767517071218, 670.622709361164, 670.002612740028, 675.529399696394, 671.492053646604, 677.465122496938, 670.684672804696, 674.396372664976, 675.756991044052, 668.236291436711, 670.36132766239, 673.752189978699, 666.774346300127, 677.801027819678, 668.372760667697, 670.510439560995, 678.586848295401, 669.730683340887, 675.671968401314, 672.63354207128, 670.672634292723, 671.646215773391, 669.51217634393, 670.38709017255, 673.468812894025, 672.662840975815, 673.489697418934, 667.067758076303, 669.81947447276, 675.330282577343, 670.132855115764, 673.005416536316, 672.8901155673, 671.266962814422, 674.360766659275, 674.69672759281, 673.154069342409, 671.586707006616, 674.999675275169, 673.829649279349, 671.006482409355, 672.400137299535, 671.697808929325, 669.101132781619, 673.326929711284, 669.362323733175, 667.758038103423, 674.014731655004, 664.622295215664, 674.436747399827, 671.970895566785, 670.904317967977, 669.925662803264, 670.04649699779, 669.943579966843, 674.618820001151, 673.860549860921, 676.883231786378, 667.359008261257, 668.520271977301, 673.172069084906, 663.567906318155, 672.097346934585, 670.044840996273, 671.939265772148, 675.696293973435, 671.825145118452, 668.145247482837, 667.880722157616, 671.871718221395, 669.887950834383, 674.27760977769, 676.685067023996, 671.888706339813, 671.319797644169, 672.582764226699, 674.258499894958, 671.199499940063, 675.558997543611, 666.828428324308, 668.652753316017, 672.919258947462, 672.914866740729, 670.242147291262, 673.004652637214, 677.043012998606, 676.477527417264, 671.283666848034, 671.911787637862, 678.078687712911, 672.710103085887, 679.01381489241, 669.058019290027, 674.834275533643, 674.250071652242, 675.136079990262, 670.241422132561, 674.446447872828, 667.827007589309, 673.228321160015, 675.678603720041, 673.450663387727, 675.115791083906, 674.99395346643, 673.01775660628, 675.047216777424, 672.925703304632, 668.10934464983, 676.081345395709, 670.112916472582, 672.439911120719, 672.031458811079, 675.486118467629, 670.972773589846, 674.776638128576, 669.477824054117, 673.657105256453, 672.23974570686, 672.384674775505, 674.921048097334, 670.206687181916, 672.918523822001, 681.060369977092, 672.327522888229, 669.777689608256, 670.659836513135, 672.523584682818, 672.023232450945, 671.441274991129, 674.291684696344, 669.704390213885, 671.118197241635, 670.544586058954, 668.68705032025, 671.976578795233, 671.121526736731, 674.546148976591, 668.069610581833, 673.587411035023, 672.739467901587, 667.385251786241, 668.53079353684, 674.068407374862, 675.529706172859, 663.899783864505, 674.080548366935, 675.894469468328, 677.251352446129, 670.792933042607, 670.794278285745, 672.678559082515, 674.644370434254, 670.680692582735, 672.611788825604, 664.839977234939, 673.727192854973, 674.399545612226, 671.540288696338, 667.078300083234, 667.969369430604, 669.284247776425, 674.138056838995, 670.840371324354, 669.008634144038, 667.236157157152, 672.282216470649, 671.041888050501, 664.546616021564, 676.991375691395, 671.919819568226, 673.986971109891, 670.426733907579, 674.242068978732, 668.232319584693, 672.36193942151, 676.078895278719, 673.135067330015, 674.599030154842, 679.130193291335, 677.352792248823, 675.068571539707, 673.816919470251, 674.727407777935, 675.904718554928, 665.764395982894, 674.181800489999, 669.642209254281, 673.111479062026, 673.256016769506, 666.919521072118, 671.806797394258, 674.557334285347, 668.615130305646, 674.62666575792, 670.192241749094, 673.149264097252, 669.653669443974, 671.368892748824, 673.3648459821, 670.206783756303, 669.833867624968, 674.517148348507, 674.298514802567, 671.899432033662, 673.780296566909, 667.921219608826, 670.95896801917, 672.461938727418, 671.883040297697, 675.675496303828, 670.573800837373, 669.861978313531, 674.112372044947, 676.32797622064, 670.731161155523, 665.460108011354, 673.206870409036, 673.558692533319, 667.390887871065, 676.89538771716, 671.104432669469, 670.898396253331, 668.636332730149, 670.915359664362, 674.480225845025, 672.615405672728, 666.510242728916, 671.850027984029, 671.908938128372, 671.809621700711, 667.206488230373, 670.966323244206, 677.253411695845, 675.156818037723, 672.326570936334, 668.025056219443, 673.584127048277, 669.460127395062, 671.987309462016, 672.869926456493, 671.00817306711, 674.391217521413, 668.385564559411, 672.333016179237, 665.109352324008, 673.724607373166, 671.513328198936, 672.948867922588, 669.668798304035, 673.037996630157, 668.02374293417, 672.656182369033, 668.697026829732, 670.456114060972, 671.742687995702, 675.891394875167, 674.525101574288, 673.838107954331, 671.722742590197, 673.350800941851, 668.853389813159, 673.925830092133, 672.73699377864, 673.704923399589, 668.947023433822, 677.052948797355, 669.659562997713, 678.811814292162, 676.409136400759, 670.330447234186, 668.063393183982, 673.255777964432, 669.121837196892, 671.841692388017, 668.557879859412, 668.322004748217, 670.630821957834, 674.118819350716, 674.922842732708, 678.975866337125, 672.818695413229, 676.484761992657, 673.242607231071, 672.21843224085, 672.66388036189, 664.577781687645, 670.707099286141, 673.977085378878, 673.124922852589, 671.549903557873, 676.006792924124, 669.668958107749, 670.859729310363, 671.417545311048, 672.261823590344, 667.041542644048, 670.351934321742, 674.941012091613, 671.323345280555, 671.35092991, 676.275026240234, 675.224029155475, 674.34361686002, 670.450670167763, 672.05675788164, 674.903156928251, 673.470076781575, 670.607798262169, 667.471680408207, 668.516038535097, 669.966845373824, 672.736139563581, 672.73865945383, 670.141194626259, 674.996153128277, 667.980401194656, 670.439871524935, 672.22617890121, 669.988199960116, 668.832648950125, 672.172569903777, 669.492223941472, 670.279472423817, 677.361701282477, 670.833061400585, 671.242784407486, 671.240421568589, 675.724714708964, 675.169582348735, 674.787115425611, 673.130667382929, 673.217817721878, 669.97661469045, 670.904418861237, 674.374191550272, 671.57265757381, 670.191604183162, 666.729806971421, 670.837600163093, 674.889560741252, 670.987748157522, 675.031675607171, 672.98028631875, 676.175418487011, 673.112672621098, 671.131234760975, 676.803817463729, 671.137276619403, 675.010171910191, 671.681552210852, 672.522815771486, 669.226963321889, 675.569814697107, 672.505745729308, 671.136803528693, 673.615972433483, 674.04829980268, 674.149780701204, 673.639312281993, 673.050294238836, 668.925479593359, 668.910094497812, 671.292824708081, 669.802160860406, 671.781993263505, 667.560886249623, 672.845022884231, 668.082360183756, 672.228262549887, 675.308859503283, 675.563542441273, 673.550428539597, 674.412987122427, 676.260583147315, 669.405488046905, 665.867968826718, 670.972034832181, 670.00303972685, 673.60308815341, 673.900686263514, 669.535805074803, 670.013637498217, 672.005847494524, 670.983921651779, 675.418876950901, 665.475671120205, 675.59835068876, 673.837254740432, 671.941802592721, 674.173574121741, 671.037125750115, 672.558756660885, 671.198861637463, 675.749044823892, 668.492998504897, 669.287647932922, 666.748109714488, 673.43004353828, 671.993847904464, 672.265522113588, 675.488135525098, 672.302091812741, 676.137673821052, 671.888554782189, 674.68970256264, 675.223410170111, 673.311427168252, 671.222682705916, 676.161483994164, 670.493456449048, 671.280677863812, 665.830293348727, 674.677165609465, 662.674849719831, 669.593706221534, 677.661770898019, 671.995138578462, 668.427381527746, 667.467702503611, 671.161470112844, 672.36196218489, 671.618236689779, 664.957067741976, 673.947980976259, 676.482898065011, 674.581546015046, 672.82509789477, 678.721329935438, 674.525682682537, 670.275082759889, 667.252853564904, 674.567283026153, 669.417894530861, 671.116667463758, 675.632036649747, 673.776351091014, 675.264299450763, 681.329675651185, 675.273598432854, 678.780694184425, 675.901629084184, 667.057363095894, 671.92636338769, 672.575996796009, 671.245500060202, 669.674212400492, 673.901673450761, 672.987326866953, 674.019065688384, 674.759012836499, 672.175054449038, 675.381574343705, 671.034498979248, 671.860791659728, 674.217088047251, 667.177620897841, 672.704471497186, 671.814945918991, 674.440395897539, 675.65140952841, 668.44228006061, 668.333705624268, 674.905291370113, 669.535219714771, 670.994213104532, 671.214932289498, 669.954287252386, 667.539104030307, 673.561859226967, 670.287769137085, 678.601088410339, 670.268598417896, 666.608374790714, 672.96317505003, 675.073756605932, 676.78382452447, 669.744100831835, 671.266926932464, 670.044048576439, 673.597393374445, 668.347430063345, 670.891464914462, 674.622229082976, 674.354427644746, 676.414534124684, 675.753027544712, 669.082353938787, 663.887833495986, 671.160819708984, 675.257483557473, 674.534486784359, 673.966077579404, 674.69102528141, 677.934265203109, 672.187778430182, 676.296735956575, 671.528245917501, 673.739047790774, 671.640164793926, 672.40423905124, 662.917468796151, 672.143257671494, 675.935944876528, 673.158417505506, 666.137747302592, 670.404064139478, 677.148344802262, 671.362080968712, 671.063415192325, 677.724349729745, 669.055886719978, 670.610706538493, 672.002587000168, 671.132195384398, 669.878231993509, 675.489386119484, 674.846941525642, 678.009018313794, 674.540622772687, 671.37612338853, 676.350733738233, 669.941124698532, 672.091226244574, 670.411055667706, 675.496658406532, 676.32697442168, 672.069310079836, 675.417806722988, 674.314747958321, 671.045928174928, 675.160467186509, 674.493806002503, 669.286493399025, 673.186835547781, 673.05127971375, 669.557497444468, 672.879817012969, 672.441026766535, 673.778889941752, 673.360312459901, 677.864614890199, 668.556370494519, 669.387906899181, 681.375751967546, 670.384706867753, 675.391222758109, 674.14660265295, 670.223123451387, 676.875233709687, 672.68115842651, 674.101230650183, 670.262371597266, 671.931450374148, 674.387051665406, 672.40185877872, 667.241619190194, 666.711637567107, 677.310878840638, 674.050218948952, 671.916187905282, 669.130085101282, 672.681260900115, 672.080016288913, 670.40647274146, 670.985130375108, 670.590692919524, 672.215874732189, 670.584342005795, 676.740282818247, 671.032504767236, 672.239814952887, 677.004954905576, 668.839552118506, 669.431301318927, 667.511028962461, 671.093997610545, 668.891535339911, 666.286320012582, 668.605021940537, 676.868764323115, 671.093586690792, 672.281749077548, 672.226819297593, 672.180378295934, 670.454604163518, 666.297643254051, 672.265161906141, 672.822799212344, 673.827022261997, 671.68363464332, 667.300465289468, 671.835744100141, 664.267872394852, 673.559544446524, 669.044396943037, 671.804494458835, 673.387670088357, 670.279976129907, 669.25450034562, 669.548069706709, 670.252577877208, 672.149067903011, 668.172279228331, 669.19010682245, 667.69243129707, 668.24340620234, 669.458528496559, 670.882485465561, 665.291129173533, 668.444586473793, 670.456817861452, 671.517342953583, 671.16122343144, 670.501988865392, 675.028810232293, 672.676978799553, 671.960972921472, 672.275073262368, 669.160685153283, 668.304997712458, 674.47574393858, 676.480015107651, 670.529929395614, 672.994512194869, 670.446348645226, 672.784160742063, 674.093720961292, 669.578495954053, 671.576380447484, 672.266042305106, 672.885552136966, 667.462403802835, 674.595137041011, 678.673556732879, 677.78206422363, 673.092520008543, 673.682289849003, 671.930592727886, 668.310592416371, 677.310640965017, 673.783741799625, 672.506068415304, 672.683568234328, 674.213035562804, 675.601142982738, 673.140691001322, 674.827002479066, 670.241924673961, 674.479164182425, 669.177038765347, 671.85093686656, 671.590653474731, 667.744602735399, 671.236890242888, 664.544609761904, 669.429879363723, 677.79514408037, 669.874609290827, 677.729345850892, 668.662844783937, 672.452513534378, 679.129713266194, 674.249969035336, 678.033819360053, 671.170323099126, 670.710513124424, 671.708611322446, 667.059498014801, 671.21181959862, 676.563664736149, 673.517940346055, 672.205583312765, 675.035617594627, 671.125187673777, 670.770642213765, 674.382578042218, 674.688315427243, 669.203952313855, 672.431379818278, 673.755638102861, 671.855953012395, 675.2312896265, 671.965121988678, 670.426965426866, 675.127858415656, 672.068968383115, 671.703070155429, 673.793959997933, 673.463944034815, 668.140633165893, 676.944375336951, 673.231875679204, 667.818336927923, 669.862217965202, 675.716194646797, 672.081490180158, 670.834335002209, 672.039702656573, 675.259394372442, 673.036054069952, 675.332551547803, 671.027742362913, 672.049991510037, 679.578287964719, 673.038164892976, 677.674620579142, 670.024032907377, 667.851363217392, 668.41083668836, 669.037081941512, 672.513227921586, 675.64631729669, 674.032405005304, 673.022445037606, 671.975944357351, 676.286871416899, 669.320690014265, 673.988072774145, 671.709180050893, 669.943754145435, 670.597138616919, 669.695282544207, 675.263963175548, 673.544671815032, 670.206309639452, 671.027346345127, 672.293681510843, 673.617190476101, 669.8731648448, 675.10527189164, 669.433669340788, 672.045482382099, 674.050611158992, 671.638596552918, 671.027585643548, 675.783111866552, 672.127098870669, 676.409909013167, 670.054978165236, 677.474836462926, 670.594046304563, 672.92368560031, 666.58865371137, 670.755151115333, 671.490791788946, 672.924187899938, 667.979772926366, 671.36717201161, 669.74118207473, 667.711417800508, 669.394304150985, 674.539874620965, 673.235587264665, 669.530590854488, 668.896015402595, 674.071537540764, 674.609375383389, 669.677341489709, 673.627526527175, 668.085831263667, 672.186789686108, 672.951137944184, 671.716649862972, 674.743936044939, 672.100877602196, 674.460405334496, 674.190006206876, 670.247974025023, 669.977192122473, 668.673825307282, 677.979567549438, 675.042490987294, 674.345537770708, 673.038162993432, 673.07122732166, 669.695356497637, 672.295300193901, 668.234918543536, 672.180463391702, 668.932408622095, 673.039671995796, 675.170331476493, 670.035982962033, 670.983319588679, 670.766738690058, 672.933714771976, 669.426358711993, 675.779645903893, 673.874866484073, 671.946068487789, 669.900815307432, 672.974269458338, 679.560055163408, 669.169141719303, 675.448725845117, 668.935994660239, 671.208768525632, 676.083983283933, 671.387649882178, 672.313600187835, 676.133199431738, 670.347521728745, 672.692861159308, 670.415472814694, 674.576971608, 673.984419012352, 668.431070491381, 671.505942061621, 667.987409590434, 669.657999596559, 672.898604516295, 676.066324876684, 671.265351758559, 668.179409518419, 668.955937211592, 666.599344586105, 673.133988807361, 675.202900277714, 674.69546092645, 673.64927131975, 674.171696355787, 673.406628203485, 669.495063548757, 668.303475357831, 667.712335337128, 672.255661677254, 669.679952335582, 670.859499639988, 673.068559664652, 674.444932677385, 671.861852452447, 673.491782400558, 670.374326650937, 667.437567394166, 670.196290976076, 673.719498332269, 677.346929734822, 675.192616575115, 671.809178583704, 670.765331032513, 680.104466566933, 676.581472962708, 673.180215659257, 671.750134760313, 669.809927150366, 673.065673051845, 671.051237723583, 670.241048121787, 671.292698081852, 673.23167441526, 671.622310347127, 671.75376607626, 675.265107005897, 672.28166401725, 668.738497925056, 673.42939958235, 672.029367253361, 671.117205626122, 673.296121775669, 672.235307787995, 669.30420512897, 668.449278487024, 676.807544551686, 668.897946651879, 676.499408158359, 674.921744656104, 670.52426862518, 675.451871722267, 672.961852753998, 671.84480028169, 672.483495342214, 669.324863374103, 671.715830442489, 669.644101435069, 668.6815941856, 670.112416891122, 666.5598550384, 672.63277572289, 673.601455224165, 670.936774158421, 666.590070213848, 674.130649180936, 669.319021841741, 673.379451429558, 672.607059790192, 673.955112533971, 666.578615467163, 673.805117263437, 672.01482867636, 674.32075821306, 672.772481876265, 670.241908141243, 671.911546917697, 671.941702728787, 667.735304665803, 673.592422899632, 669.814100776042, 672.810375699735, 673.005646601254, 671.74789633485, 677.508680539928, 677.855101873365, 668.740417376752, 674.201447927222, 668.450039806721, 672.928132376158, 673.879103626684, 673.057137549434, 666.529613311934, 668.826226765967, 672.625583975426, 669.643629704266, 676.300470059775, 673.11803074112, 675.832359965852, 675.075063574645, 669.555367227821, 673.93211707197, 677.145562207583, 668.38460084598, 671.844761878735, 679.092240580027, 675.703391508568, 673.757681208933, 669.086887044345, 669.061296086643, 669.527336482025, 669.063750641017, 675.019985850795, 676.540544820265, 671.13203135748, 665.612293733778, 671.876540256067, 673.795780150557, 671.842684316499, 675.476074375366, 673.892207083407, 674.362104511846, 669.597585138155, 674.162018685685, 672.285750874822, 670.747419340431, 672.210532633727, 674.653552620784, 673.326454942122, 673.574160123866, 676.23681616795, 673.643559237142, 671.331349773306, 671.806251364795, 676.539939390732, 676.049071420121, 670.729325567133, 669.241614248611, 671.979383449295, 671.758315045488, 666.476637440587, 679.422311520916, 673.489630761208, 669.086769493278, 676.802971509641, 669.277434555429, 676.127158011329, 671.143500810552, 674.815903804162, 679.079318147404, 668.912381326961, 667.114669557217, 672.057790250775, 676.883225836129, 671.780094620261, 670.633996648532, 671.113243585337, 670.388007348727, 676.546151348465, 666.905956728372, 670.552496854243, 673.786478327873, 667.182517627938, 675.356461001643, 672.832716312363, 672.530175724046, 672.88325605172, 675.19991678912, 674.034755552568, 673.430054925709, 673.090938541152, 672.920611169217, 674.595561261147, 671.372837689393, 673.00507667797, 673.832849917234, 673.487284035124, 672.827254145754, 670.38934335221, 674.638144592467, 676.958963849818, 670.983660771282, 671.427992219379, 670.632000185791, 666.858128992752, 674.275451676284, 675.536744408757, 668.121977028409, 675.944797921448, 672.494760963464, 668.280366911861, 672.453363382701, 666.718245303565, 671.625570080222, 667.256432777104, 671.446412232489, 674.851774173721, 672.161794419448, 675.16559024531, 670.843447558153, 669.727677489798, 670.292224139677, 674.025436033266, 675.219151289621, 668.553895753883, 668.843147147754, 671.793805358475, 672.894013770702, 669.50113355898, 675.352229705904, 674.628684880078, 668.878666430312, 674.590457227316, 674.091534614483, 674.95120089431, 674.469558242091, 672.410536263729, 675.701661644414, 670.417055997128, 670.653867392312, 672.95076654688, 672.311984714974, 669.98391637371, 669.592276145993, 675.006608588646, 671.241818990206, 667.999146150475, 671.453753227977, 676.597561643978, 673.305848662807, 670.584360115285, 675.724665449928, 669.742633431789, 673.081042505853, 673.233024021953, 670.319313396725, 674.791190942954, 675.969547316495, 675.350803175654, 673.639516773207, 670.19628656115, 676.397157793203, 670.675184371995, 670.743748633325, 670.003347989134, 671.379258583469, 668.323245464822, 670.666537124922, 665.656457139707, 665.850834648346, 666.449612112614, 672.317116144414, 670.22402269923, 670.745210761131, 669.618614885162, 666.917353586507, 672.007736289397, 669.097042695541, 675.434227645448, 670.325092546868, 671.24803851338, 674.480805004628, 674.174192782592, 673.788667724265, 676.196630713159, 676.155496520218, 675.165267599227, 668.587920511235, 674.192694827721, 670.399823601531, 677.273781146793, 669.367354789232, 668.608320664587, 671.315267213519, 669.010565940398, 672.674330501809, 680.489878725971, 676.982262974088, 671.035816181329, 673.377693833691, 673.979659498015, 672.5218226113, 675.623258919513, 673.443717890116, 671.370716168479, 671.252449787274, 677.854574349284, 668.419717536848, 671.313721058233, 674.729917938957, 666.740505727402, 669.499511086372, 671.951125613635, 670.458712246285, 672.851560516004, 669.334516207405, 674.032026954327, 674.992668521232, 666.950538817781, 666.487718820938, 675.43297738518, 671.876870299429, 673.429460664389, 670.687703313041, 668.324249454168, 674.378368076267, 673.871626824961, 671.086474095736, 674.273973382582, 671.837652136905, 673.94720684888, 669.265408644363, 670.495128428709, 675.844859844951, 670.875489176729, 669.204481971581, 672.9530586792, 671.262640903147, 674.060692051608, 668.347093796603, 668.366244489569, 672.691939794954, 674.422371324607, 666.951765433802, 671.425617594958, 671.447544958954, 672.909593089586, 664.786639298704, 669.600185321822, 674.297289789814, 669.078096756018, 674.98480548602, 670.714241242318, 667.002884866718, 674.532849380664, 668.248993507956, 671.746618183749, 669.401395931046, 671.972799485228, 674.816541576916, 673.141949042071, 664.765208041441, 674.571035586941, 672.848611433451, 674.068778317404, 670.807720208541, 672.15461054062, 667.623249144404, 669.212643320426, 670.056800481276, 669.737841965467, 670.43144928543, 671.139128749358, 666.707313860231, 668.059924864488, 673.27078811295, 673.607161644172, 672.318030084986, 670.930071159192, 670.019467356075, 675.594326802699, 672.009119393432, 670.99987976582, 667.757355144069, 668.144584437719, 676.723275008907, 666.720941358858, 673.93952181969, 667.157643233431, 665.320650527672, 674.719843830257, 671.438646755539, 674.819884339172, 673.149588218305, 662.500581909992, 675.896043944349, 677.13475070042, 673.816947428021, 670.611365337883, 677.781430471271, 674.537886913657, 673.988840041769, 669.448858249775, 672.57816564923, 670.948412588953, 677.126130712764, 676.532542216834, 674.184774151258, 670.530782221689, 668.787743209976, 671.162104249303, 673.89520488864, 667.328337401906, 672.918054154131, 670.219767911925, 668.711768023343, 676.604910164456, 674.933557634696, 675.529773293844, 672.162575856954, 671.596006256086, 675.11610011377, 671.249873895336, 663.703590201577, 669.954270323193, 672.872647434759, 671.587059532185, 667.717079617294, 674.461671005053, 673.942472099304, 677.450025656, 671.090834635, 672.356084851756, 671.526305647167, 675.263629576892, 668.561436505465, 672.791105206259, 674.704952529884, 675.474501690587, 671.229631065594, 671.925628255588, 673.8993834316, 674.698427913304, 670.973832172369, 673.444858025727, 675.125604273562, 665.1114104529, 672.801242502329, 668.862414779873, 674.212954376409, 673.816452737253, 673.18188113555, 672.542490139614, 670.607751264194, 666.821779112697, 671.184000009331, 670.701591294979, 672.842712359039, 672.984087173215, 667.707906653676, 665.015895854195, 673.543356777748, 672.083075479298, 671.385476124179, 669.186570194255, 678.681729670284, 674.575649068054, 676.488682920346, 669.978598951802, 671.963552749798, 669.117495477427, 671.233876131264, 669.602967771141, 670.034062722351, 674.83825233193, 675.835109450149, 672.50903203452, 672.87947133539, 676.187309172888, 671.758906961187, 670.021261911905, 670.902318997202, 675.746914953145, 671.839340307037, 667.633009699798, 671.872724447523, 671.487632218648, 669.789824142216, 661.679018133847, 678.770136092994, 668.833899745091, 670.313909453932, 673.679886382725, 672.7132621763, 670.785705889495, 671.538617962924, 670.978364068798, 675.098148472886, 671.928186512431, 668.13608617869, 675.526563048164, 671.254028055547, 672.339160102795, 670.127299114097, 675.371711691118, 665.580090113026, 673.334166470841, 676.420540515306, 675.496657729503, 672.384419724279, 671.321494124835, 671.324113009727, 673.706028695728, 671.458326625817, 672.308096717509, 674.535121967406, 672.808011083586, 675.791787623977, 673.384693544621, 671.987600935878, 669.220646711135, 671.865162574414, 672.767697666494, 672.108681391229, 671.518319418778, 666.445131074601, 674.463426641773, 671.08857385079, 674.090784312097, 675.440481301667, 669.793007520593, 674.202027550083, 671.525213299337, 675.567891207073, 669.964287801645, 671.932302337449, 671.66708912851, 669.354498733471, 671.970915589998, 674.285401524246, 670.071622997484, 670.51422612451, 670.855827629804, 671.811451430484, 680.586175900627, 673.604342254315, 670.675769977042, 672.727711763231, 667.43847933289, 671.726290539336, 671.966888330365, 670.40808675843, 669.027783919594, 668.322332549652, 669.545847210021, 669.900155626017, 671.733394871455, 672.916614383187, 674.674516211794, 670.660966962994, 674.340079390757, 676.024428533383, 674.461190291282, 670.286012872326, 668.215034065899, 668.702194451003, 671.182083019801, 666.536921713814, 670.912931600395, 670.502889545596, 676.387292384127, 670.22719192052, 668.150179421254, 670.352864512001, 676.014087142064, 669.978525440558, 672.227850857148, 675.254397568293, 673.974165467894, 673.598744444705, 671.47550104572, 677.113147872683, 674.395728976325, 674.516730044769, 677.323341829168, 664.563989447811, 670.173780239597, 673.215756417065, 669.340808783582, 676.300319259107, 673.331678551074, 670.3631977104, 667.182739095008, 669.773106269142, 675.910791639652, 672.765065610749, 676.404704729556, 669.311415493584, 669.647272772109, 665.945898483964, 675.953261631679, 670.869438757278, 673.84511087723, 669.761183386522, 675.544521224106, 674.363303380284, 672.891044499265, 669.254148861197, 671.403674408076, 673.278624265665, 674.039266050539, 671.284992161028, 672.549477847846]];
