# Supplementary material for: Hypothetical Outcome Plots Outperform Error Bars and Violin Plots for Inferences about Reliability of Variable Ordering
Source: PLoS One. 2015 Nov 16;10(11):e0142444. doi: 10.1371/journal.pone.0142444 (PMC4646698; doi:10.1371/journal.pone.0142444)
Supplement: S4 File — All experiment interface and visualization stimuli code is available as a zipped file. (ZIP) [file pone.0142444.s004.zip › experiment_code/data/one/12.csv]

	sample_num	task1	task2	task3	task4
1	1	109.01007224989	350.529433219715	518.755129411299	668.354195628505
2	2	140.331176133616	358.271663316568	518.193434091657	671.189455650551
3	3	134.316025370872	330.008047794325	519.377387188263	669.361989372415
4	4	155.155227489187	360.365204422083	521.826763442896	671.460860034771
5	5	118.566514123881	321.719643575914	524.484337201233	676.650228311632
6	6	148.479895286488	363.199051249548	523.147432621605	671.464287257543
7	7	113.869478415394	364.337943387118	521.610579156642	674.213070974843
8	8	124.51406176521	315.828901015487	522.981605474281	671.696848612414
9	9	138.429782036061	360.901753803698	521.509439587941	670.909711552599
10	10	73.4524723592951	355.12378135994	520.99756123932	668.748918028013
11	11	158.679048598681	335.916780827762	525.97727163849	673.339643117901
12	12	127.021802929534	355.898422392198	520.320106283899	675.988027471907
13	13	127.369450671012	325.066977636894	524.646084622955	669.015119444236
14	14	121.708761763388	337.735614578193	522.852570645484	675.673378067662
15	15	146.129954410117	348.028108104418	527.981221447339	672.841254964402
16	16	128.384245583371	340.477050229689	524.211312971701	670.480294966374
17	17	128.031890016939	338.773945680762	522.8706584967	672.386977113411
18	18	129.913824816456	340.758611350517	523.939942130514	673.556366726708
19	19	89.854559266984	327.100934130422	525.029608234361	669.299232657003
20	20	124.395979732033	344.282133206241	526.660646100531	677.840224058191
21	21	121.160605229354	336.411004219803	521.885279548448	673.967399518908
22	22	120.823757143075	323.920690902363	521.912769938937	671.662307675722
23	23	116.337334233807	321.953883002654	522.722387120929	670.835220796212
24	24	151.330253606393	332.282235610065	521.050620274465	671.310484236802
25	25	118.467486284112	328.613267031532	523.242231887422	673.189840527992
26	26	128.969680808214	358.719599496853	520.812145051954	669.864914770331
27	27	99.2194175826785	342.355137153125	524.982101771663	671.375249716823
28	28	108.320166023901	335.942023244627	522.113002131167	664.948039671589
29	29	91.1907507682073	354.900602872504	524.702325529976	675.056836896189
30	30	124.994765733191	339.82947189174	523.200500134607	674.704556687125
31	31	136.501295699366	370.477043678428	523.598077551625	675.392030434261
32	32	112.850771192754	323.973385590609	522.091079316276	673.930844605834
33	33	136.226473334182	338.45568328463	527.277668931034	670.396847374337
34	34	112.564257174579	374.701475089715	524.613025490792	674.12966137312
35	35	119.504798767817	333.023521293942	524.686158974721	675.890827732973
36	36	159.365654197095	375.864604882273	521.945585896054	677.479598505063
37	37	115.689289849536	339.447315287937	523.717697600821	668.549429054377
38	38	158.514695676513	340.730903707762	530.155058746881	673.93642143522
39	39	107.715148434118	345.874855162908	528.602020781134	667.29657344295
40	40	156.314298016745	356.729647517452	521.667806855118	672.817360744261
41	41	155.923404294496	347.245064815321	519.285620856693	669.829966915771
42	42	130.643679706989	345.506178872278	513.979861002163	670.864328705211
43	43	124.890692677502	323.575702631752	521.824124712954	673.287778428008
44	44	155.822801252714	371.483328255854	519.263518858388	672.840071665214
45	45	141.128879519912	364.644993926313	521.68027125238	664.85605568883
46	46	101.550663983422	334.744215109159	520.407993003344	673.448395894907
47	47	141.355337538754	362.303208064769	523.991358356758	677.120934550788
48	48	125.330989543781	333.525172809865	525.10118472995	672.590612768749
49	49	106.081353569651	363.730824689207	521.091500617741	673.933976285832
50	50	152.046149427879	379.865742638135	522.781725681386	669.172162624179
51	51	121.498414753761	317.875283031082	519.826101102624	678.929045280042
52	52	100.456229439488	315.029812771564	521.717127415776	668.786105720485
53	53	150.838315745025	337.957470895333	522.266112546078	674.174866305285
54	54	137.803839633412	342.80863240341	524.148913729891	675.41734918772
55	55	122.604267904871	335.845674464199	523.812588738635	669.407720558449
56	56	137.893529975967	363.456861501564	524.052068859399	675.137375122358
57	57	118.58976717566	357.767687904191	521.043320324243	668.851560940611
58	58	105.926293192196	324.624145961312	526.046825910018	668.050921784019
59	59	140.272886428703	363.957167322059	528.255762390137	675.053141729543
60	60	134.806625689974	334.788200591125	517.603484633065	669.875134076715
61	61	131.636923089724	302.84067791976	521.717082461483	671.522693501749
62	62	115.214871839392	354.293089164178	521.712533273013	670.988357889569
63	63	123.848293752158	354.298781675137	520.867856071817	670.766564654888
64	64	103.425458164464	339.745691758573	529.663114214609	674.602294201196
65	65	124.532670261444	339.657339004781	521.726607888528	669.085369620703
66	66	125.828991769556	317.869706301199	524.881433298923	675.439028219376
67	67	140.687742757356	353.274330798899	523.880155680165	671.612064734048
68	68	111.105682041331	358.916451751074	521.411055958261	671.016309013725
69	69	135.893777343211	367.028037240219	521.350620416529	672.156779746996
70	70	142.488828307593	318.472110091874	518.02178098627	670.388291309213
71	71	154.164371498415	348.217298724764	524.291645645586	672.115969154254
72	72	117.225994029519	314.761393829311	519.841593428042	669.768773372308
73	73	117.707838531481	327.686764870544	523.086623480073	669.821996519816
74	74	155.316566533196	347.241496892832	518.20070479129	669.717880094023
75	75	121.647113853931	364.102127196408	524.436927786611	668.576066442193
76	76	93.5824406081007	370.408766629714	525.440681573943	673.849637565927
77	77	123.393636085889	317.785999274901	523.613928805003	670.320105554548
78	78	131.158559597913	348.643015126669	519.216941723842	672.449219301363
79	79	147.94750592477	328.367159785502	520.899212048384	666.699199760588
80	80	148.592082954917	350.024448073364	520.026228795782	671.092598348006
81	81	153.39446577482	355.714571665781	523.166248186062	672.18401917976
82	82	109.685795854183	377.000248549462	521.479429281289	670.416043840562
83	83	150.92067278715	329.734187540264	519.299196985164	670.489053691413
84	84	139.716741892089	346.216492374446	524.203972786288	668.530731912743
85	85	163.106518773562	315.917743228598	520.77370931569	669.861983086416
86	86	132.930958723859	348.265522394096	522.629386387741	669.798484441659
87	87	137.864597219328	351.657649301018	518.431908791693	672.966464859084
88	88	145.891050015498	382.265076707072	524.613552381443	671.765885711974
89	89	106.967039749937	326.376956468079	520.731137996632	674.337216479195
90	90	153.220456022071	377.224028703778	524.726692008142	674.012473773997
91	91	122.757032502467	359.596040888773	522.901264700494	676.398606993514
92	92	99.1755633120327	358.060495432579	520.532746110353	668.682490414147
93	93	129.545642917685	347.759553313841	523.595976343957	670.632874777404
94	94	126.154780607368	312.00262148447	516.742880665424	671.738611509067
95	95	114.491137805238	328.577743311755	519.786977794665	670.672400685182
96	96	135.650996061895	349.28341308376	526.051644349591	671.356383046716
97	97	133.819553476555	318.503503939835	526.94463440756	676.239531896521
98	98	115.954668076546	348.665576003058	522.407031637879	677.186886235066
99	99	137.69910898978	359.95073111163	522.730399082585	675.682594916626
100	100	147.692690484042	356.970359017792	522.317912093478	668.889339096011
101	101	112.365093330872	349.172200414135	524.140807167764	674.909969025854
102	102	107.836686733057	335.606761806135	520.640685354537	668.77154076663
103	103	131.974367909198	319.207724728286	521.803166337318	671.325574850667
104	104	114.841258084584	344.94793686887	523.007247599788	669.695830104706
105	105	136.125998939918	338.093179911911	528.965073603774	664.73324815872
106	106	170.313881780053	361.014671742232	522.841023711982	672.413102058727
107	107	125.918253609692	318.252782592625	521.328585171163	672.603792066811
108	108	116.201539717996	354.776900587943	523.314222772904	673.824213493385
109	109	113.726941643118	302.637869600619	518.908603652623	672.742336726889
110	110	127.623394690739	376.879711714024	524.923224999177	673.974271536862
111	111	116.108193290357	342.368613466793	524.58305003585	673.505529828492
112	112	138.323116066638	353.188900615001	527.957445819782	669.727416461739
113	113	133.251529715432	355.561079204794	526.096700781232	673.446461641911
114	114	157.269271500358	337.259551010382	524.90615272764	671.549195813364
115	115	122.338911859904	346.729988478713	519.699126071086	674.265575477086
116	116	159.158016113944	354.422212411387	527.654150655633	668.964404184037
117	117	142.388034023372	362.430013687154	523.518540552134	676.339319286729
118	118	123.623753442065	375.706292095666	527.643110312895	672.698352999781
119	119	132.388057816016	364.243420353098	527.446033849728	670.778417756571
120	120	117.608655307867	364.566301434228	523.200309934282	678.141961321746
121	121	133.834411966122	352.170306924667	531.326004763378	675.647764485348
122	122	135.221331327533	339.156788814837	524.563033117797	669.852570535391
123	123	123.73837179263	342.459612426033	522.360025879484	671.981651225425
124	124	125.397090826997	374.929071390594	525.467412969298	668.62880218994
125	125	129.211835967343	325.174871093378	517.482649942703	670.629468587882
126	126	127.243556666626	351.892787410791	524.239018106276	668.691000386532
127	127	141.565527200916	354.925174534092	525.500928991486	669.851160610281
128	128	153.366817265591	372.964293828292	523.232917702011	669.790599036453
129	129	147.582398177039	337.573760361268	524.036729015314	672.638364281051
130	130	96.0438513350776	328.895082178567	520.860221039958	673.845824774018
131	131	134.353698616003	354.679150762919	519.08142206106	670.985931008946
132	132	106.031759799135	362.980266829151	524.252581107247	669.562339080961
133	133	138.697123231455	337.725810861148	517.73312402955	671.830355998136
134	134	119.898724689408	350.647200620325	526.622809161709	672.368898960441
135	135	139.077021259713	328.38247892732	522.667049676361	676.993276810259
136	136	131.586450294269	326.314653427131	519.748388039682	669.290139207629
137	137	120.897386119362	349.999407705353	519.553629812595	670.321524381929
138	138	148.646991704435	349.255112348082	522.181777271376	669.083596389236
139	139	125.275679347066	350.948486819604	520.975494837826	672.672942856566
140	140	137.543034731881	350.360837903453	521.888048981304	679.37637710443
141	141	158.593041850801	361.752647105767	517.945178467714	666.378277622712
142	142	142.432981534565	376.906333572152	523.705799034388	670.517348803626
143	143	139.019359041664	358.938669215787	527.505622791569	670.082124405262
144	144	145.790603048171	338.151217088046	526.013929311016	672.234181239498
145	145	131.446184601252	340.221360787351	523.122107330924	672.652888216402
146	146	176.240638003043	349.166608625768	520.992504919564	674.51450592819
147	147	133.457135209235	349.248135166795	532.28771048392	671.50935609413
148	148	143.914338309539	338.821367696416	523.445624032472	678.262566552019
149	149	146.813927873015	331.688063942878	520.841653169968	670.668660251274
150	150	146.134457868484	319.062019582582	517.46604294165	674.470209863336
151	151	126.88990936856	328.674014997158	529.181202533464	671.598323607647
152	152	148.665413960969	319.105659354669	520.437157466328	671.208579434375
153	153	140.80690555098	361.420623408034	524.830027147424	675.61773576801
154	154	113.627339924498	335.260612907892	524.298759618052	675.270302812209
155	155	107.175633005985	345.183972930733	520.960730334825	674.973811095516
156	156	128.079188544183	335.586619513206	524.572723476891	672.346966236049
157	157	121.321591376046	326.350332179954	520.863073926092	674.275900549425
158	158	125.222410350866	369.312170218376	522.502073366416	673.177159827717
159	159	131.447615726993	381.23984923584	519.962030242405	675.794482011358
160	160	131.690888763109	341.418233917611	518.340199662077	676.121872180381
161	161	123.985241488856	376.332357398422	520.943238301593	672.234488095307
162	162	108.9308858772	319.645584786435	524.283819383809	672.118370957208
163	163	134.428164629729	347.459165650722	522.39818244513	665.283880596388
164	164	117.26880497823	351.602602877791	518.46886745531	664.496702365473
165	165	132.093919869364	341.0073889776	515.932450360503	672.0932872445
166	166	116.424317215682	353.895091589675	525.911667597591	675.534596786935
167	167	170.061939833696	336.805737712373	518.803025121086	671.946582901915
168	168	134.467909606223	343.459232901195	523.938384554012	670.374395101123
169	169	141.926597725763	354.71704458117	530.786303390538	665.775123714209
170	170	116.282974521481	350.998696961354	520.03851806449	674.971891097387
171	171	141.56676088773	333.760031388886	519.474801516039	673.445927593026
172	172	120.173946121762	360.331636600352	520.751864207257	671.286761317266
173	173	118.175299050716	349.188133144107	528.031311384014	667.934713577605
174	174	154.902094564814	332.993205819097	517.600349210214	673.127628145841
175	175	80.7721576046785	368.489316666513	512.63949461637	668.404253399227
176	176	125.330254101447	318.539018440865	526.434645622247	672.638927482327
177	177	123.730906607197	330.63756853221	521.680652582856	665.983908677802
178	178	131.878951267771	332.714685189005	521.878530377183	668.590510206615
179	179	131.599937059779	367.581561834378	523.872229687549	672.640490026952
180	180	149.976004379569	323.288252917472	524.451239831947	670.173861966921
181	181	180.987626748648	375.626638014617	523.24642068149	670.191796338976
182	182	123.271070158546	367.225104913988	525.085506754827	673.781013914605
183	183	121.002770594139	376.844600529498	524.786767775235	675.311058300708
184	184	146.726603118059	363.892475426886	522.427545811006	670.656853551691
185	185	125.843646916355	339.811897437565	523.766557472972	673.454415831567
186	186	123.331559520778	356.019458755575	516.07918333488	675.151956054423
187	187	178.592413948974	346.379950312026	519.047560192189	671.302449632145
188	188	121.683647417586	347.524221701696	521.735454190078	679.273937694106
189	189	124.320029196707	321.956847787137	523.288912888646	670.110763610217
190	190	97.98732326384	370.234057443976	522.993015811422	669.33255426427
191	191	161.023633329678	352.434636670675	524.045650757387	674.757011679967
192	192	154.91283838201	325.231799204637	525.212805741116	671.752007528729
193	193	110.320356661184	355.19017899736	519.245106134371	669.910697894145
194	194	103.960148467286	339.205972172369	522.155349850818	667.053021363223
195	195	163.754318829651	316.463959413753	524.847660593752	666.370545284976
196	196	144.32098546338	322.317249575521	526.837167946031	676.109546708581
197	197	121.933362977876	343.810751283492	521.822504028246	675.16906761732
198	198	154.221770615719	356.193959294307	526.087525436355	672.376617921882
199	199	127.260441525787	363.146807570933	522.689485938384	672.242638980593
200	200	129.824241162617	364.209934782281	520.545371966	669.505051967076
201	201	120.311392445405	325.216299811164	525.082246642378	664.820253475051
202	202	116.991248664112	361.922617948889	521.200498676289	670.697694010287
203	203	161.878062925294	358.792920192438	522.133733406208	676.400460195288
204	204	150.865980647273	364.708612367283	527.656417606834	671.893445064523
205	205	128.171962052515	351.633434653534	521.202302720737	673.518895818485
206	206	150.767115666043	339.092348924841	519.134981782106	672.960722226949
207	207	131.20576705327	359.009309995206	519.235499162741	674.808968405646
208	208	151.315443664744	348.335751270661	522.045955638403	668.715729864295
209	209	131.923694959576	351.028513833565	523.01460455854	670.603974018597
210	210	132.563598088103	356.00864486672	524.831744610704	670.489955743813
211	211	86.826572207112	346.246563248918	513.234032112171	672.173386400709
212	212	121.908469653464	323.515961753182	521.605885707135	669.898959332128
213	213	135.271014872113	362.315692943719	519.742475809708	676.95666818144
214	214	94.5138650345559	322.4590788742	522.738504226865	673.68592248039
215	215	131.557839977107	355.48839755757	523.322660565152	670.486798656984
216	216	116.432828115152	360.46671867631	521.312226068763	674.484828080615
217	217	111.07757635368	335.67226774098	526.195849104178	661.310990317365
218	218	125.284901864792	357.663312511148	519.697146151403	673.372756898156
219	219	119.500098761518	314.827829897784	526.736842822609	668.972041584298
220	220	130.803514277974	340.616999288702	519.323289943837	674.502619646158
221	221	147.411751853376	340.234157031215	522.466000653301	671.400337872726
222	222	148.373643333543	329.624829098858	522.460706024692	671.478055019749
223	223	117.547652620973	326.616696879691	524.906334870884	665.817413039556
224	224	135.320977235531	331.598073452167	525.589488836451	666.994172026307
225	225	156.983190246501	355.787464968666	521.126300608188	673.472216590583
226	226	119.143528155581	304.248913447534	523.574264579614	674.618179910079
227	227	97.20323507222	350.157358730938	523.331151416197	676.618075238928
228	228	143.18297469177	324.303831327845	520.518419407256	671.484511288369
229	229	128.554532780617	318.963959683627	519.059958914273	674.684005708786
230	230	138.879712624421	347.990484820027	524.968950517604	671.230753159443
231	231	153.088840670831	318.451576280585	523.753158210613	673.480505219698
232	232	133.251094502191	342.778088693473	523.500968142025	671.669604669507
233	233	132.02556857657	354.21893694394	523.74336492818	674.423885571413
234	234	143.745951554007	342.004073241027	518.904859891134	670.957106243563
235	235	113.254395299389	348.6578273628	523.728516670217	674.178548624883
236	236	122.586696041428	339.983572439405	520.861249840369	672.900224288755
237	237	148.97229100137	371.864522368129	525.377770608003	666.74006127129
238	238	134.887859508513	385.689362940043	520.019391504644	671.565843737626
239	239	112.146831528698	343.861969555209	522.593315457572	669.99972276392
240	240	132.72925824731	335.257051639233	525.802953579426	669.436939979031
241	241	102.666036598974	352.558740714333	526.19928588757	672.83012898348
242	242	64.6364873376388	331.678988546921	524.055714172184	680.858154859602
243	243	126.124972786854	341.494951372135	521.492143958348	675.604493005045
244	244	129.227340705442	331.541820231465	520.924060933996	668.001627608703
245	245	162.330072267273	350.47162383574	526.676890238592	667.255259398283
246	246	123.993315238508	322.24730162563	519.580698542604	674.776395102033
247	247	117.162891355649	353.497261593628	523.559165053875	672.97364710017
248	248	139.973372820352	336.361601210114	526.869284756226	673.565625977432
249	249	127.333698433181	382.735436075609	523.966528064023	670.215609969481
250	250	119.333726579806	361.263409699205	517.778168125697	670.989615294319
251	251	133.451626754882	326.238146093784	524.158244186961	665.011558687732
252	252	135.534525339053	357.169944136661	521.310432303357	673.515992789666
253	253	141.368877692104	341.701082204918	522.490277557895	673.686605154958
254	254	130.546515977498	331.860615168398	526.806912803111	671.721651166092
255	255	119.786921076731	358.615036186885	521.773801657113	669.81781512134
256	256	137.902338474684	332.151494472959	523.316527767182	670.35998994044
257	257	128.178240433253	352.207921395049	523.510258036621	666.792172008158
258	258	151.358567031714	322.289479218716	524.307875986659	671.429984423279
259	259	128.13415134773	360.086985325715	521.250387573289	672.216981768726
260	260	121.715259197912	334.336320799794	520.851258613814	670.922441232537
261	261	147.277268416613	341.647586806928	516.172477530887	673.563832150381
262	262	158.594421545156	331.446848504261	524.180796666128	670.682320800764
263	263	122.541169629243	357.235730432514	523.289074105767	673.596376240344
264	264	150.406683948773	345.436569738764	524.724433557391	671.131198018324
265	265	141.535882772	374.486092706472	524.412342989099	677.809358784975
266	266	127.374996996331	331.880787415791	520.77186155399	670.061152401198
267	267	170.148437185244	358.037770598624	525.546482402279	669.248267495852
268	268	108.011479361644	345.08969102599	525.151609631948	678.893290700119
269	269	153.178143839391	328.024420606507	523.28651099515	671.314421116612
270	270	121.787963818674	336.107818738842	522.746559661343	679.635235919509
271	271	131.495312075711	326.232475898873	527.020676391797	670.931303562743
272	272	162.984663795087	354.520803701505	523.544925890449	673.332580537661
273	273	113.363032138833	323.700501792845	522.086885586704	676.426215396529
274	274	132.541581026832	348.732089719266	524.480704929653	669.007051480905
275	275	108.740157257454	320.117329841968	520.13940746593	674.151180537274
276	276	159.144717758886	333.496893655181	521.485251653453	677.395819540678
277	277	133.420741294283	325.543901844395	522.610472686928	677.083992600048
278	278	107.333306955346	348.058515958992	523.426221961974	670.696108068762
279	279	117.373753426224	342.546077602272	527.3031708749	668.432588112494
280	280	144.898938006474	366.958828044623	524.24655996305	672.97483143452
281	281	151.180907778081	359.733156198892	524.277716872834	678.269932920209
282	282	145.908866454481	349.355893390791	525.794002961081	672.008705600438
283	283	159.969991277896	369.860719643514	524.54789920349	673.6015906102
284	284	143.538250903228	339.662451258787	522.272853978875	671.806138464161
285	285	122.13839673132	340.267714256096	522.708046075404	675.062533209926
286	286	126.792179057109	347.85650948247	523.692865851802	674.823756327622
287	287	124.536551116535	335.632093619771	520.866821555299	666.020852984115
288	288	105.773678757476	356.988099668603	521.872290631849	671.833142971794
289	289	166.779438025946	341.805345004468	524.202437081586	671.929484886306
290	290	157.527085454591	342.485252744642	517.19019157051	666.91599247556
291	291	135.222957796258	359.279489335757	525.796027469142	671.427296646856
292	292	132.229615388281	335.300124939001	528.608376657483	672.013996766089
293	293	137.899146491128	312.846000011522	517.706043075855	667.527736704455
294	294	151.611773197081	348.864813101263	523.127089321318	662.481101992601
295	295	141.90705076877	320.434659197276	521.797487198214	672.56488389903
296	296	112.595211374441	347.087586669703	519.077447455528	671.851649911418
297	297	138.6136766628	327.299773563521	518.984611651849	673.196223980916
298	298	145.722741825078	342.740027409059	524.761513217959	671.269138862655
299	299	100.069872844684	316.595097601392	521.502240583283	675.907067979604
300	300	134.412861786482	329.50704818253	526.837861416064	665.110900153069
301	301	142.699410637224	352.371152616338	525.104683804235	671.730555385982
302	302	124.247614977015	362.999963147318	518.865315253108	672.236964086212
303	303	138.182646216668	351.178456718	523.053760711643	677.557436433825
304	304	125.460106773282	344.761095518738	524.594157729044	670.343645185221
305	305	175.941318949404	315.544586514118	518.616133909665	673.008773608671
306	306	136.745672043162	343.543522007139	523.333251727784	671.466817956823
307	307	129.125354830204	304.099831427904	523.024083477129	667.760011194767
308	308	153.588311944009	354.632405458848	519.930361384549	671.36545156026
309	309	151.442426680822	369.949708090221	521.622069972699	669.250541129673
310	310	148.71830315043	348.807908673534	522.377963722086	672.697498331584
311	311	153.139112354964	357.205756418651	525.230250796683	669.411413683903
312	312	139.048725607905	338.67615269771	517.193753306707	674.89355408916
313	313	141.875328553818	349.174912515554	523.818172956457	669.848578324642
314	314	127.137924587748	362.706625364437	521.512335175284	667.0400232021
315	315	151.131148642832	369.243345393134	522.692099777096	670.167893440591
316	316	107.340304688295	371.655408836532	520.725363365056	669.220656930398
317	317	132.792954649248	338.281976034305	525.144843296537	673.274070553489
318	318	130.486385538983	333.494658912893	521.043366324202	676.050244428152
319	319	126.00490742522	347.764482945532	524.302426551202	672.51468493262
320	320	139.911135058729	344.37633775386	521.905885450997	671.835727589631
321	321	152.611811121384	325.753631982308	518.274440647983	671.050152223948
322	322	118.102219183879	345.47168747277	521.881327902938	668.438969467693
323	323	139.589305245417	352.785852341637	524.399302865961	667.287965132444
324	324	125.92551190023	365.416834803954	524.979809059683	667.48436620391
325	325	129.872808585529	333.082255771024	520.768309602902	673.969092263368
326	326	138.88883099623	329.993527836947	518.084195254934	673.664799599131
327	327	152.843732294209	361.033723966081	521.043665238949	667.409903407716
328	328	133.236233034183	312.170778658947	518.83132616357	673.347160074431
329	329	111.361061291942	358.297625354699	522.529588751888	673.608322595392
330	330	151.495789343378	354.353864210748	522.083392537699	671.90494561933
331	331	148.6350516632	311.633179979743	521.797203290683	670.621641968006
332	332	110.444936429604	324.948547537331	520.478520885878	669.23991458855
333	333	99.4954166110959	344.65567299396	520.980790145027	669.857963791571
334	334	117.717632434287	345.540030664509	521.869071320876	671.857736928294
335	335	133.767550891632	339.922844727539	527.231713701034	674.776296840451
336	336	136.191200966889	344.909084791036	524.382344636948	669.817700121276
337	337	125.413712115787	365.525041051653	515.181822468675	667.993582380288
338	338	137.096609991642	347.247590807691	521.867259265469	670.6403674717
339	339	149.325707480915	355.096765533657	522.840002043514	674.100806395891
340	340	133.727321138898	331.339919383194	530.241429946217	677.685723973603
341	341	123.776974838535	328.660566973383	523.46874391288	673.628161867061
342	342	118.513618362954	351.905986408331	522.749498760582	670.233445402176
343	343	112.34630038302	364.60830426475	519.182663610752	672.012920383267
344	344	128.138097779531	364.693811791787	518.868158210205	670.697883409996
345	345	114.863883832553	331.662600939765	523.949326204777	671.499480933997
346	346	136.588328942172	339.77965500017	527.925511719429	668.87464248205
347	347	142.433490563663	331.981317021018	529.379170233346	668.356113422903
348	348	155.133325800706	325.409241175108	523.991809366175	673.030381206494
349	349	133.14560241206	344.803779248535	522.105522174511	674.107674090707
350	350	151.659088173861	379.058199900754	519.943663281789	673.212213871309
351	351	185.554993011161	351.627868818255	523.338939540255	670.755223360783
352	352	146.716053451696	380.892825169881	520.805340367328	677.870071170338
353	353	117.991430526217	337.521663796506	528.69264399734	679.607459459326
354	354	121.170207952586	329.342632912414	521.334029122547	674.357825347
355	355	105.562931087153	325.649151143165	523.954517223408	669.772043584732
356	356	139.546199859931	330.397374794853	523.665937174039	663.825449471592
357	357	104.367087390379	327.3953205393	527.292093104071	670.773400731083
358	358	130.052808838232	353.66957097947	525.089573749786	670.062985883883
359	359	150.020333516624	349.835473979784	518.113792446677	673.28360425884
360	360	133.869385867027	338.203334013118	527.98247689163	668.417342260559
361	361	130.316824483623	354.633434771919	518.410247379221	675.598597067946
362	362	118.30399612683	342.420270910436	520.987624300318	673.237118536455
363	363	138.785951623489	354.50988455165	516.670656529147	671.571377592892
364	364	137.849504391762	358.772564008749	519.338474131217	672.211805280422
365	365	138.054802815701	334.324968004293	520.738221233139	673.450548960412
366	366	144.87176418058	353.303038724784	525.63030658612	670.730596689114
367	367	135.741727365921	329.688641313905	524.243330066282	675.659462453733
368	368	126.372091813176	343.80478740354	522.545149156314	672.960836953401
369	369	84.7980628322793	291.504687038798	520.025981531139	666.759412730528
370	370	69.9563920761809	341.895164625079	524.033653199754	668.770406733036
371	371	116.293291710383	327.267760177655	521.181979159266	671.471010216661
372	372	98.5259612854722	354.98146910433	520.31186461359	674.434810672546
373	373	146.547648659772	365.465444411613	521.553799424061	674.030410763078
374	374	137.526741689844	308.608299493754	514.307820920818	676.309220068382
375	375	123.104421920025	335.22832737964	522.171452719868	672.087283966926
376	376	121.544235998787	358.995205553322	520.103096574302	670.128888441991
377	377	134.6183281336	345.413923550305	523.44893229781	673.97807044046
378	378	153.643005159987	340.738171744982	521.503330940138	674.934005242953
379	379	133.055075573978	363.561571399604	525.92662829582	673.204028603885
380	380	154.987751798388	328.703630138629	524.998353321902	666.491155404351
381	381	113.000893152319	352.714748384253	519.157239067285	671.093426399508
382	382	105.298169651092	329.148621425664	523.771367697514	673.118024459459
383	383	124.249048225054	375.411241521762	518.254136549482	668.582094889802
384	384	131.146976988812	367.505601112901	524.192231967864	675.034088575304
385	385	134.613792654259	298.067340735313	520.978333954132	670.776801247276
386	386	167.584757221323	368.383610376379	519.209519504216	671.637766455937
387	387	121.051478534872	320.12362323642	527.65355802984	673.344695370594
388	388	139.190759105029	353.126248822364	522.521372916118	668.802588741412
389	389	137.578353387514	351.587306202947	526.357113414806	667.734179613205
390	390	132.940790216941	334.775973802426	518.851585470244	678.40451191159
391	391	133.730279546452	356.96974491913	525.804867483516	669.196029875597
392	392	140.493982784957	313.432605288525	524.250355096385	665.916424636785
393	393	117.19163858264	338.883122119124	527.621037993719	666.525834739111
394	394	127.329803413792	339.606388094808	516.150347471075	674.458344359947
395	395	129.098907597189	357.285949879967	522.695629448647	675.867520120098
396	396	136.953035646923	340.147315283042	524.72033935803	676.103455556162
397	397	144.573038040381	294.800506614365	524.155956892493	672.396273893716
398	398	145.564614937564	399.996931097936	523.15113223059	671.280437646262
399	399	132.781053040104	375.552312232893	522.35940871788	675.004830524638
400	400	111.51662163087	358.735222483504	520.635268789728	672.047406478071
401	401	138.961028063205	322.085116400444	527.423971595721	673.002006467017
402	402	153.190169425706	388.13077771917	522.868183315003	668.3647910338
403	403	130.613980064188	305.753264201357	522.802224930646	670.825901308845
404	404	113.568742517542	350.469077019849	525.516139844	674.736839943067
405	405	133.588765393234	345.557479133996	527.664285652389	670.604950434332
406	406	146.52479828614	338.551611250363	523.028387274281	674.816928987964
407	407	132.685009394406	334.342746040525	520.104794158609	667.262409157453
408	408	129.63687111286	339.002173034035	518.602887436557	673.479034138212
409	409	102.71224692233	299.730320470106	521.277731184711	667.033221779596
410	410	160.013712852176	332.852049622342	523.815333006356	670.570505542566
411	411	110.328917577583	345.357405019087	525.210476090903	670.993321476854
412	412	144.013556664435	358.1933792449	523.096001222608	673.635275864095
413	413	109.895194708614	368.65485363523	526.205062896295	674.758552716188
414	414	145.324599909002	376.007265638948	518.84117944928	672.598285025572
415	415	137.102746158789	360.472834625153	523.628542219019	670.635587784148
416	416	143.37763416878	326.042277141829	526.910148746218	671.518371048753
417	417	111.129442378677	358.850933066142	526.072392259937	668.929521938864
418	418	140.815266125787	327.458861754733	524.005502914765	672.095737836058
419	419	100.506472561082	331.432418200653	522.54650717292	671.655377258674
420	420	146.75259125324	363.962921521964	525.006229547709	670.905028709679
421	421	139.958935667927	353.598666192193	529.976953585489	672.333866262054
422	422	124.106563774415	378.643278272212	520.645896625026	672.250759033547
423	423	107.555315043261	345.560931980202	524.428474111128	673.787190512736
424	424	97.4933695582916	334.822386353539	520.814073399931	673.961199041349
425	425	102.672721989647	345.148434854169	520.960094977101	671.21663029076
426	426	151.206169309944	346.875434729265	521.942591197098	669.642004185604
427	427	134.940623029836	324.272727359354	529.503625564386	670.769359205121
428	428	128.852397914885	307.403265848678	521.082689239272	667.804605033089
429	429	130.55663772202	340.796934661256	520.804653920078	672.157083247578
430	430	131.045017123489	357.425493697464	520.346486125285	673.168671934074
431	431	127.405104751183	306.047144431417	525.322521537864	673.402644308673
432	432	139.887944770256	311.290884726336	524.903280464441	670.9786305713
433	433	138.940522912336	321.132531862642	519.734859977425	674.133235740548
434	434	134.404012937312	359.325324334722	523.598351905568	675.577570051559
435	435	125.988878926914	330.06051995954	521.355953313472	674.233440190185
436	436	121.19441451075	356.084401345245	524.297309346695	669.1467603942
437	437	116.885513307923	355.596515111147	524.168641309377	669.14076985947
438	438	126.684134978352	339.657877402712	522.932843757012	668.909178172542
439	439	140.091855797494	353.083513549139	521.747158844811	667.444476068167
440	440	145.70695358925	334.884836554201	518.797962981393	674.21134537806
441	441	101.980553592419	335.340457479542	521.643911814588	671.891911522956
442	442	142.503959627245	327.637696201982	521.390991344213	666.822203104911
443	443	160.904731609744	337.824289227436	522.152572796707	671.633847019208
444	444	81.2166550992724	350.516174927835	525.798833517337	674.486236570887
445	445	133.241651870271	362.389583247505	521.578420337706	670.089162349214
446	446	99.1602608573235	352.354092347418	524.428431059185	672.299471753993
447	447	129.270561942614	341.543623157164	526.659561015868	666.497056792249
448	448	135.077576645375	339.280025571021	519.950519808468	675.455169452161
449	449	146.100989410646	317.377805448853	518.236078654136	677.784285372809
450	450	117.532484329079	331.609810807912	520.899092586972	675.420551443283
451	451	99.6338212570603	314.486180168447	522.565604849501	671.175861924253
452	452	138.912908086495	344.553241646298	524.444555891086	670.5567871652
453	453	117.715478337786	344.118801473408	521.358946862434	674.246402799047
454	454	142.310834153893	311.311695271222	520.509861819931	668.517437388553
455	455	105.875874070616	362.381069169857	522.250719290055	671.290043494672
456	456	100.663853364476	324.280698306081	522.838835113722	668.463979518637
457	457	147.039823241191	348.973885560202	519.80767706327	679.08304052486
458	458	122.985150699173	352.140817516872	521.665490464252	669.11069035102
459	459	141.293472949616	344.4745389518	524.054198498727	676.012675620788
460	460	147.266499773885	368.116904845488	516.440467755664	674.409030600248
461	461	122.215406946705	341.447501915945	522.192639728039	670.046386227027
462	462	128.818828272607	371.441113476542	518.919483559433	674.702580179926
463	463	141.716046986768	343.50911710495	520.239271828943	668.625440524981
464	464	121.367038697046	332.766985131648	520.149208176842	668.367248540307
465	465	131.714213349962	351.497164504294	522.634050231069	669.99077851635
466	466	145.113804381801	338.132201636923	521.4586197072	678.938838198519
467	467	114.66143795052	345.81246559955	527.96919218463	672.993566308396
468	468	128.920180544586	346.647452197921	526.554113524368	670.94254760307
469	469	148.533103081644	374.903588892006	526.839289854507	675.714904532478
470	470	101.469921214997	347.168793706466	520.2854002792	669.241801986764
471	471	135.1451080273	365.276284672663	520.328755905753	671.825052489391
472	472	143.496212506671	340.773418017246	518.776523573249	669.335324012057
473	473	114.155918144813	355.235235386151	530.680457058625	674.247795830304
474	474	133.82813649234	324.749938993014	524.228341051221	677.564166821462
475	475	133.425004244865	321.347516815188	523.004273442281	672.157233101932
476	476	93.9551084187788	335.655343735651	526.172112813134	669.943005549355
477	477	124.060142395722	356.61101281317	522.544480731514	676.043844671229
478	478	144.391224573703	394.828456869988	523.363070117259	669.296610713863
479	479	132.820424949691	310.828145001514	522.33710370433	672.324146359467
480	480	130.893999291116	351.929083590181	522.283605914957	670.439065222918
481	481	124.778363804257	339.67299759638	522.034233521614	672.445318338252
482	482	131.85944495555	344.901860845238	519.904380430418	673.076444891324
483	483	92.337772185675	337.286471793217	522.136318889893	673.587481444125
484	484	142.639317185083	339.806041731681	521.445824610012	670.306609623777
485	485	124.738832009738	325.605372724682	520.045025759946	669.188849545388
486	486	149.703314068845	321.284075294463	518.755953557178	675.100565765595
487	487	140.052917535915	343.669831807162	525.194707691767	668.068531199333
488	488	122.605147800488	327.854236854415	522.902287549759	669.765869907768
489	489	156.152153260092	339.103111222746	526.019275247422	674.002179476198
490	490	125.597782618176	328.330892144982	520.918342146863	673.525313380692
491	491	164.242242914892	322.734342662599	521.009200772612	663.695596076347
492	492	124.586662666891	348.832510903963	523.040610982259	671.917886308051
493	493	155.549935845237	331.722481009283	525.846088789725	667.210406441928
494	494	114.169111429194	339.263335659751	521.015826272847	677.003449194342
495	495	161.107079266216	338.220716835619	520.574492921604	673.988511260496
496	496	101.662992826354	342.015211969983	521.43224684779	677.591348869849
497	497	118.862167302705	332.9247382952	524.284089847007	671.845302363086
498	498	139.546708029778	323.903366363019	524.855697188845	671.947043651409
499	499	118.863680552879	333.403582510262	522.856695001693	671.69498289067
500	500	128.747386398479	319.50718853792	527.133252358135	673.030618905344
501	501	99.9155863772569	369.527854829705	525.449980705316	672.513941259769
502	502	117.385562139091	315.808993268871	523.997035567415	669.487866211445
503	503	130.074003715194	332.448093466274	531.151438811794	672.841400112012
504	504	107.24762442955	318.912804659985	517.521600753656	677.379785791356
505	505	128.139095383466	340.835439278709	524.57084875873	673.089465808632
506	506	152.705245773433	333.401380960102	522.782744897214	672.275239137083
507	507	130.274815999897	339.374413619017	522.015548313791	669.315476728309
508	508	99.2710810490431	333.242493573921	520.147419779031	672.804369130996
509	509	140.316894639679	322.603540413546	518.270102905123	671.746274207599
510	510	117.760382226835	327.144441181246	522.823652308756	670.692698789727
511	511	126.420186184162	359.405189970283	524.600445873307	674.337248800932
512	512	127.692655389232	347.128793647644	523.109012443189	675.818899450992
513	513	135.190852020718	337.427649172199	519.9891931306	670.338739501902
514	514	139.065019624597	332.422299532674	520.91811488092	665.098723057756
515	515	98.7420533719	344.602634663664	520.797840557752	673.685279250633
516	516	123.207637842336	320.918083004527	522.018725040567	670.358266889031
517	517	144.342824561808	335.412245117131	521.35564261307	673.9743161015
518	518	149.784410723608	349.471609960534	527.743080123928	674.21293662438
519	519	137.00313024414	347.842051654292	524.257201601066	677.511026191735
520	520	132.897235005195	326.794101061476	521.228122533987	670.09265654628
521	521	137.740561155673	348.34179139766	523.029638131465	675.203927747111
522	522	129.318523091929	315.824862086782	521.220549693716	673.678773664109
523	523	136.324569996735	342.058851323862	521.314343565841	672.501812623458
524	524	120.734488764038	372.133960324946	521.303315419066	671.949106178595
525	525	140.694358917299	318.562934167517	517.722960177868	668.189383104959
526	526	130.340606671045	328.888580986193	523.522601102778	672.921281962695
527	527	133.507818849231	337.83555604745	524.446828712232	666.027298952954
528	528	131.611117945223	353.748581194629	519.217663007464	667.801544711412
529	529	143.171367022803	341.160475024012	523.560463797636	674.651723783007
530	530	132.313521119699	349.129802958254	524.494844155954	672.486935087164
531	531	130.056535704629	334.720670528555	521.565259782873	673.530278313916
532	532	123.264897464688	342.858979108474	526.380991624569	670.018281025297
533	533	93.4313368893416	368.730589270781	522.591069420012	676.328649964586
534	534	125.833514697725	340.353258712343	523.396263870187	672.850257392866
535	535	117.861021280276	340.171375307395	529.274985510863	675.79768273776
536	536	117.117978337905	341.387570103774	512.742324862492	669.091402968694
537	537	132.213340483704	338.24006301218	523.408717646805	671.997197014259
538	538	139.236279279905	359.454615932144	523.268705266299	669.440696794535
539	539	141.733023192489	363.868164065742	520.849778220961	671.813857380228
540	540	130.175816699644	327.886616310848	529.678094380265	673.499139692977
541	541	153.478568413019	341.467337090444	523.680119315812	675.024498305355
542	542	120.970908448855	317.682283156632	520.925157718513	678.9913068659
543	543	129.593891270408	330.345483530239	522.455745769943	675.637732284817
544	544	102.554066604511	360.385665083531	525.089928986762	674.121952252998
545	545	153.99138753888	339.152800361289	515.684724040788	668.972088868292
546	546	136.133758514882	328.920525333922	521.535377011746	668.243135443877
547	547	142.089473456929	356.393705624163	526.091735337568	672.990325220819
548	548	116.368148563254	340.068904066553	517.361300311226	671.101316160522
549	549	116.126670550709	373.011347919242	524.170646051815	675.422891300492
550	550	137.633585234814	342.76013722155	518.840808404372	671.286567526374
551	551	122.439734722263	355.114184591616	519.269848415456	670.52379592847
552	552	115.374959584271	370.349209323234	524.671564090482	670.032584265224
553	553	166.95937035838	335.826702815672	522.327620515395	669.811729083842
554	554	125.369992829589	356.379583548085	521.374800685135	671.612585859945
555	555	152.01119129611	352.037170373929	526.148180333028	675.544195616603
556	556	121.282342637214	320.27682728821	523.268008027684	672.498944839274
557	557	121.643017359305	334.444245454531	520.442587844571	669.831802771884
558	558	135.861394409038	373.64948637538	522.960012059645	669.136710992169
559	559	108.608812728376	337.767616384562	519.399352282121	666.101540537548
560	560	151.957031097853	354.57494844738	522.81073180715	673.221761325387
561	561	108.477938218839	351.817264243936	522.202718104536	668.167830737745
562	562	106.793615358672	350.748390722238	520.137034062843	670.715519088673
563	563	142.509007197093	322.930559393386	520.46516726512	673.789803422224
564	564	150.492058085459	367.034337671713	521.505815664429	666.300857533329
565	565	171.942740184392	325.438950291431	520.04804882975	670.989445742549
566	566	131.487950091981	307.007516953791	520.276212471019	674.895099710135
567	567	133.232525114551	354.928184621294	524.3946942517	672.713495302647
568	568	134.339597502483	336.904477481139	521.468859718441	672.542798112984
569	569	143.022108189859	340.292040094849	521.241713080887	672.33553107887
570	570	182.958670425996	328.626645594741	531.388959792179	667.462809759982
571	571	122.777262140582	363.355203664465	525.312552730411	670.833731983915
572	572	101.666040704154	328.555864171232	524.734444091664	672.287871435763
573	573	109.616605998312	339.762526174294	525.142623350283	667.490330044682
574	574	99.0219296364798	330.892343340608	525.772696196917	667.264015426629
575	575	136.261989100373	335.909014501706	525.341622686751	674.672243579374
576	576	137.134589556531	348.73556152745	522.463662357541	671.686250160998
577	577	131.493084459556	329.904804002672	520.40481549196	673.766516412811
578	578	120.137714212853	355.155266341658	520.487111295887	671.859531607802
579	579	126.647814560895	330.847401805062	526.647048378525	671.467439254292
580	580	136.058980977424	348.440286342987	521.561521517448	671.999783283659
581	581	160.534836663395	340.593628047308	521.52211824899	673.400530177868
582	582	139.946281282934	374.391968191426	523.561814017135	675.394174063489
583	583	126.668496263359	334.156603936901	523.720537779158	668.861317814515
584	584	116.423792940277	357.107302048628	517.98981685854	670.389115451296
585	585	107.26950252451	345.420938205055	527.333972247638	672.799027559634
586	586	110.490042504464	361.06624123011	521.663194440525	672.919711162412
587	587	123.985522743988	350.383137888499	518.647739391577	676.465198389986
588	588	144.779893830653	361.850373838864	526.126319750212	670.361518547329
589	589	143.85019230569	380.969175905693	522.958440745003	664.667872469918
590	590	120.120242466349	330.188016906238	522.714729780921	673.204473672984
591	591	148.014299933438	364.272998474253	522.934129250305	672.651176550941
592	592	152.660858086941	351.512111664168	523.515767528252	668.158636722532
593	593	146.00895369088	334.634391926649	529.642473211011	667.665877775656
594	594	141.338779828784	345.445341017626	525.441972788858	672.746748595723
595	595	136.84719443723	338.533913631064	522.620443124743	668.061505219455
596	596	141.167458109919	370.175984533194	516.146775585474	672.787516199832
597	597	126.495872744154	345.712942184836	522.547979789174	674.315760036419
598	598	89.8857677706298	361.490120007242	522.173137209369	673.449651999301
599	599	133.004540609387	377.216099922981	520.19713870164	671.904712220407
600	600	148.105085936254	370.790485318119	520.398680800889	668.882043038897
601	601	114.308911929545	342.353028220248	516.651357183658	674.934077915887
602	602	124.751708901654	340.514701308728	526.767634498744	671.951119234959
603	603	122.169501241649	354.463593673015	522.889021916936	675.913418370233
604	604	148.898819685201	359.74780793614	519.708636786453	672.638093016547
605	605	101.070194197049	334.741386996214	524.541184536949	664.659781413717
606	606	115.50859022663	341.76461066255	523.112183955053	668.062516621992
607	607	97.3462768458083	324.570706848558	519.839212896181	673.140248392586
608	608	126.542934798778	330.059455471392	523.799602090797	673.9945669763
609	609	152.548564210465	306.086936866368	522.506081535794	669.947340461276
610	610	94.4597864513277	323.836369439407	526.487457162878	672.553182821869
611	611	126.554971232721	359.076502724497	525.978098102149	676.695362140857
612	612	162.436199669522	348.741977229061	526.660851151183	673.467132865717
613	613	73.7254088793231	321.136869926098	524.595409306827	673.756924500449
614	614	148.474930191039	342.924195630701	524.560915285989	675.10055814647
615	615	118.388492276894	356.007483387802	523.296281366191	677.023471227426
616	616	109.360196743898	357.098884487429	526.35359264623	670.760326810448
617	617	140.79156784596	331.059406396922	523.036512200603	672.947808260396
618	618	88.32909489683	337.324743523211	520.902349509856	670.91258065255
619	619	134.676652436455	359.334117973065	522.232639364435	666.250703825923
620	620	149.603716413498	338.817082743649	529.489539501875	672.076383881989
621	621	168.205265827058	342.977684145683	524.993390078254	670.075604682286
622	622	151.919703580429	337.403214507926	516.86666818666	681.643120157683
623	623	140.407993552953	323.982398119774	520.28065104488	671.332815825122
624	624	132.840185561044	336.572293118085	520.093624640187	667.636067134942
625	625	133.829316271656	318.777098118234	517.949785094942	671.031530791599
626	626	101.826875210939	318.928868831713	524.163249555825	671.80109382959
627	627	141.66717291227	342.505520803518	523.146145311622	673.101546165893
628	628	126.473771784837	344.990410341919	521.871201677589	678.375997157892
629	629	113.613814130212	344.783403000236	523.069647405644	666.523383802738
630	630	142.326829437224	357.981149403979	520.391655903474	669.434518319562
631	631	124.16692396861	361.460323594644	530.435170144875	673.084313215232
632	632	104.970935382922	338.935846904086	518.939684027952	677.849415768847
633	633	146.560174971419	347.368517659184	526.602094998778	677.240954489759
634	634	98.4562364698243	315.590393216788	520.51608334809	672.599333917815
635	635	137.641773321992	325.697117474557	531.755362266735	674.483390501976
636	636	121.955599453381	347.535092133481	520.338413367238	670.073247481879
637	637	121.217081111071	321.09430439879	523.480358207623	670.149972149165
638	638	143.548320162287	314.656024035393	521.495762338617	673.881704601061
639	639	124.477987039135	345.507834104192	519.772229690089	670.495273603141
640	640	142.509648928232	368.44100369495	524.875067783429	673.909743537243
641	641	117.574150062456	347.368534880111	526.241362165528	672.491968939759
642	642	138.380936288918	349.501077696422	521.700558477872	676.241064963984
643	643	113.210010602291	359.314885882322	518.633482333618	674.359065520927
644	644	110.104527232598	336.145821428148	520.488735358177	675.086206352801
645	645	137.768373678571	364.250381610825	527.620936832403	673.388348073872
646	646	131.14318154611	341.005270588595	520.430282151061	672.897492217688
647	647	138.189104095262	358.371281017257	524.561037632646	672.756915782666
648	648	142.749276047115	324.143889276184	524.207074390643	663.695036019173
649	649	141.510595400987	357.464975027247	518.563560815813	673.04212204531
650	650	109.744966474172	333.846281703188	524.835254445696	672.548153024905
651	651	105.435168378676	352.919160874583	520.848253153235	671.330109107349
652	652	111.931179837992	345.653595774319	519.452239642548	667.786687359449
653	653	137.433964256179	369.609065024157	519.770149793908	668.079909950828
654	654	95.9255646741757	329.77981512256	522.292636541278	672.610275733734
655	655	135.184459490711	346.037791541195	524.642490659066	674.022672092058
656	656	144.970824882208	347.673214192456	522.543922326691	671.499847143104
657	657	97.0157358295567	345.767131312566	526.14507578302	669.948499771081
658	658	131.532442903339	358.562659126994	519.302197851933	668.543929306477
659	659	159.565254753413	354.106482089205	523.932198703848	667.281923971352
660	660	109.018299102622	353.802425816623	523.45905792564	673.957504290035
661	661	134.650202561287	343.680299766183	520.728841609137	674.788191306075
662	662	136.498822407312	323.257543335606	521.293868096298	671.826689711749
663	663	130.56600637523	346.148570404959	527.376758048202	676.472004879542
664	664	155.651859172834	344.094260194277	522.837790037691	673.839462058548
665	665	123.511051185453	340.416257665049	525.935090088944	671.847782583643
666	666	138.637231511496	351.348282207075	523.893585030424	677.080730563903
667	667	141.796872806759	359.208105905168	522.662514444381	667.599259043588
668	668	127.871465807681	353.43178895694	526.314498966298	671.684439328945
669	669	126.159370195698	383.662951595331	522.539071241981	675.630500538285
670	670	133.180973225098	345.890029617611	525.688694073433	667.601594539153
671	671	131.590909161938	338.925174781676	519.118425867511	671.148244575896
672	672	91.1655103132958	340.659210658553	521.676718752312	666.118501517423
673	673	138.470144538277	318.134220223484	525.401730326179	671.866569466409
674	674	112.840241024677	316.30285632491	519.290497686588	669.956917262714
675	675	102.108970945454	352.455901794561	523.05453841567	672.304259190057
676	676	144.22424110276	347.532513935727	522.094087672394	676.387225035869
677	677	119.98641884898	367.383105820685	524.766154893862	674.28122189382
678	678	123.231340624003	346.831145830519	522.827291823647	669.461067919324
679	679	148.93860480233	326.265756987007	524.679642324133	675.617699944776
680	680	114.829198255599	347.787572172403	522.769687115892	678.902565160678
681	681	113.711787217784	356.07524416918	518.459517743431	674.367696223437
682	682	109.895481220611	299.157894113272	521.598047679305	668.024831700251
683	683	128.991547737899	321.247814067093	519.403778162098	672.170044624072
684	684	116.654098443438	311.732819378507	523.797840735251	673.660575259928
685	685	128.198690552488	325.590335974904	525.485726414281	673.968290327093
686	686	103.036906558578	301.724330511413	523.609164003834	670.322104720785
687	687	135.011235019615	322.247918425887	527.476161931998	677.51655434419
688	688	116.477288657769	356.189130869397	527.456345871184	675.266132731238
689	689	133.879421606234	357.608218444261	527.960246099067	671.979460595427
690	690	84.7900726421965	337.852461427448	524.829492334584	669.991764864716
691	691	125.913205564191	349.91919529716	520.406084610939	669.58852824404
692	692	110.848785080985	347.15302247749	522.380529662901	669.456893769152
693	693	134.528585515459	337.280711400016	525.033741638337	670.365455986404
694	694	157.04420568678	350.873439931806	521.169186844254	670.267365466401
695	695	132.675940895056	357.222536896611	522.927732313434	667.351899767991
696	696	160.497563889868	320.338937329324	520.76899965019	673.968957581019
697	697	117.850758912631	342.646239715442	520.675771460933	672.003726931802
698	698	148.466871648216	310.444248750529	525.49523283977	672.721991658542
699	699	148.673085947105	307.935988781917	523.563192208954	663.916262320676
700	700	128.447668608063	360.949473652939	523.743708001789	667.820026794681
701	701	125.824156697071	328.425902121979	522.868612102394	668.673527086596
702	702	113.675753315811	330.224600471133	530.476658484693	668.718354513538
703	703	142.729226304126	317.361390264338	518.404327648039	669.888612975896
704	704	149.386622970402	308.335223718857	518.644738639904	669.173231644784
705	705	126.756596812016	353.292010046784	521.241233887479	672.619866225599
706	706	145.075091376915	347.726174358872	522.186119963867	675.916709664855
707	707	126.641147765367	347.233407578228	520.844178225157	672.090193893163
708	708	106.491705361233	345.532269736993	522.36254815083	675.544971577565
709	709	124.476342450361	365.70436996861	525.087462462352	665.203107292851
710	710	123.465314899329	334.304008067961	525.214832186565	671.075498809431
711	711	157.984192949634	347.561680675843	522.871875348178	669.787766604948
712	712	127.281904546331	327.274272602877	523.433461914143	675.808747561127
713	713	139.642180175376	348.263276070099	520.601045001417	672.736495123529
714	714	147.734976233408	326.615710737321	522.120081016421	674.369289589872
715	715	112.225463399008	325.75213087624	528.189544528594	669.666489083694
716	716	145.729876104088	321.477728873898	523.170268563744	673.790094170369
717	717	138.468902070578	354.830752996115	523.665565174802	670.775331238262
718	718	131.81776046918	360.068696621067	523.731551614101	670.76880611436
719	719	168.879749310348	322.462695510427	524.045462748736	670.455957337451
720	720	148.764628795566	346.113461891445	525.769042605974	669.678904422167
721	721	101.267307280162	355.899279180459	522.98408510348	673.263111767337
722	722	123.227970651557	367.104749689402	526.344124469927	674.516405705155
723	723	115.303068744795	324.132640763271	521.699958181959	670.378053635479
724	724	130.500638379196	332.898336870692	524.468004337833	671.164981897036
725	725	128.935710754517	344.52289146446	525.593537127533	672.211889632126
726	726	154.330772374955	353.903828265082	525.717361583495	673.044449586022
727	727	120.150879027402	332.083806987206	522.6509863562	670.294582498446
728	728	120.550963893967	340.536814389553	520.312723122299	667.94853473726
729	729	120.754350836148	344.461133332665	516.968677384589	675.158612035921
730	730	110.880539350735	339.215737573857	522.108333351195	670.235331030931
731	731	113.227753670853	337.638306355321	522.301126092692	673.401909054222
732	732	106.805133740078	323.823037829484	522.365997293361	676.653882773707
733	733	112.821734035003	331.40465852714	524.009082117631	672.739802601866
734	734	123.440465029545	337.137807803902	519.646166841162	672.145969000229
735	735	100.780017481773	328.255244679148	523.665247302591	666.863153008492
736	736	163.391118562268	351.001327663363	522.929444070956	677.275729025537
737	737	141.691821529719	361.954150570476	523.808950014308	675.134792093488
738	738	127.761789110552	339.285525727835	517.684919797147	671.134364711217
739	739	113.134033110581	367.756289002081	520.029470085698	676.100256876419
740	740	152.369920943965	350.060993352007	516.710845429026	670.446835464757
741	741	135.910072507008	366.5802516811	521.045843520625	671.033532494893
742	742	119.209875550018	338.425018958314	525.397394861023	674.907366656566
743	743	180.764942314628	309.280619837382	528.460983496681	672.118299833987
744	744	124.279334389596	344.506061089644	527.634561275941	669.270574593856
745	745	134.961408752868	355.795702585657	525.243788036511	674.350130099322
746	746	113.299203340162	360.549674601546	530.266209848387	673.392346644573
747	747	144.640860512835	351.308966136088	525.740238178304	676.164292284754
748	748	120.543958356106	356.220856280672	522.904281771652	671.354832029669
749	749	129.241061391835	318.743083367477	524.821131051928	667.63092616873
750	750	165.600772634917	360.369133979113	521.729533046462	671.853240155489
751	751	131.38523826757	325.393847700433	522.477325762413	676.562735029812
752	752	112.973716089512	346.571793648801	524.321297271313	665.395225195499
753	753	145.56879162414	299.101153630617	520.403776214535	671.655763211648
754	754	146.770296627434	343.325287436525	524.668358817952	675.672811991126
755	755	163.73531797584	333.030230481889	524.097348172282	673.298835724301
756	756	154.43116425958	338.077672227245	521.881167198773	674.29026011387
757	757	144.760847312998	349.784454301502	521.840431729405	671.740483513672
758	758	133.274762330173	331.106168306261	517.890393826282	673.662216212576
759	759	119.65639468108	332.287114091112	527.429218216169	678.548325748909
760	760	126.429380391151	338.945737372757	525.320787558139	667.610133422238
761	761	134.033995794315	364.727122010309	525.769641140844	675.236759258308
762	762	144.436079956661	329.727862063888	524.715091040162	674.78313552626
763	763	118.27662760297	337.7788215949	521.066485748274	670.528492731495
764	764	127.167680822274	344.643851559202	522.37815760571	674.883858577318
765	765	152.153850461561	354.692370050957	528.769400643679	673.921884964897
766	766	133.987411983777	336.468921185392	518.899680815235	671.644924468493
767	767	121.481908098199	337.970269647288	518.048199843986	667.916616835785
768	768	136.647465386588	355.655379305816	520.395792873392	668.570870166586
769	769	117.878773543762	337.051683138709	523.259419677656	673.293377624021
770	770	175.531188754779	344.831507473342	524.360640960246	669.676703811325
771	771	112.546142080754	342.230857341811	529.733341308492	676.797009849729
772	772	111.724218887958	346.220353245821	519.083960914161	673.36168108657
773	773	126.792005920968	351.930964133879	523.117666644306	670.657628521638
774	774	122.096133959258	332.642988654061	524.410666960471	666.714544849816
775	775	123.515464801563	329.043676748203	523.448119108422	676.124147564807
776	776	116.084984963416	333.091293414238	523.390034907258	670.386678589774
777	777	116.826893684984	361.557386260419	518.738873559322	676.308533910097
778	778	119.193033949374	354.428198534318	527.136943559487	672.238546896485
779	779	147.01896459906	349.179739886122	522.031653435807	670.706302031655
780	780	121.131927303527	333.594841955199	521.705611036549	675.869704750174
781	781	133.00636904892	333.928863903657	527.516791499716	668.593901343096
782	782	118.507953331737	353.984675803765	521.293840978557	675.232088304215
783	783	131.723738059144	334.849913019651	524.346593912826	669.936909199036
784	784	124.486021571416	348.427106487191	522.176630871422	679.01439564254
785	785	143.525342596285	358.902526254676	525.895235666224	673.544417846122
786	786	119.386321267856	341.181861105164	522.950047658379	669.66634532689
787	787	139.26919283704	337.141323499754	524.451265982862	672.529264556465
788	788	115.42675327647	335.560899300773	526.468629085973	671.593881753477
789	789	120.300078205819	365.821697540639	525.776024088766	673.545536257482
790	790	126.560997125018	356.665278547815	519.05567238502	668.480643693415
791	791	123.246217997648	324.019293870133	522.507025447572	668.463614411532
792	792	130.922434500787	364.690090871164	523.48631926275	660.137458252536
793	793	151.28676910722	324.752309404481	524.304147078059	676.526783396827
794	794	115.704445604168	324.867630616464	526.28232442039	679.4025374224
795	795	120.418446834439	358.575681031495	519.301305790765	672.226068583439
796	796	123.146221636238	368.769393549116	526.499975113192	672.962623252357
797	797	127.503802566929	357.006879586022	525.541150119771	673.673383198385
798	798	134.046506143633	355.623173961261	522.286557325682	675.12438655569
799	799	154.660966359053	357.207966845974	524.359497705061	667.103881307364
800	800	144.63047518755	352.515976099809	524.339324851919	673.589669684223
801	801	154.57907611114	345.180847724276	515.999715824015	672.614000206345
802	802	147.763324880253	346.133792977946	525.805856833476	669.735446824307
803	803	118.282384873212	330.346849502356	522.120087940277	670.813538345741
804	804	129.442803229311	333.609130266927	524.378797142672	670.98858932774
805	805	94.2092213309443	336.487911419704	523.171731224898	675.100193744182
806	806	142.895054055965	339.463766127747	523.592092286182	672.502621347121
807	807	104.998518841906	331.206152912115	527.141435966536	676.153413921954
808	808	123.093714890617	364.616258215586	522.267824486597	674.306778083514
809	809	149.001787958409	346.181006812004	529.690627387682	671.727955048914
810	810	97.5945422251427	355.109324081334	517.649781056843	670.705860768771
811	811	84.8674028647468	381.791725019705	519.995745181148	670.470041886163
812	812	136.631203046936	377.975629533303	523.634046483326	676.938338537134
813	813	153.522538942512	363.868590101189	527.233033834462	673.715087485516
814	814	144.543800995223	344.1530773994	522.05151765043	668.856785507273
815	815	159.667959663253	322.946316295663	524.190961943877	673.439004696519
816	816	109.488206178838	321.810027626391	525.060826237514	665.475695414341
817	817	96.4281747624874	347.356837184516	519.678031279392	678.244998042655
818	818	139.296126890707	351.291498601536	524.088583368143	672.168628931744
819	819	114.148904575732	363.934543664769	520.766985530949	671.915379646333
820	820	131.278902404632	365.520298965502	519.946321586416	667.324010571603
821	821	162.519467959702	356.22911589146	522.13998457766	673.772785490924
822	822	138.514991358018	343.375433900232	523.863133703358	675.276254899083
823	823	136.306101211156	330.861926492225	520.978035395142	672.866676776065
824	824	127.05283846507	335.32685189584	523.445444631965	673.87691402637
825	825	101.228627266808	337.568900731219	526.507754424883	668.306774296411
826	826	130.830393862845	360.250152401863	529.816870820075	673.622414315534
827	827	84.7402873520827	344.603356951884	527.335571658965	669.986087733942
828	828	142.551069912576	343.953479949578	520.830676756659	668.732711573447
829	829	160.194781416223	330.390438339182	524.862252089269	671.616445805772
830	830	141.411810483387	351.01641189815	523.505795340561	671.573558568911
831	831	149.781746526646	336.144039270214	520.032345126032	669.589243660888
832	832	121.358955817449	328.347093959287	521.760723662921	674.260243754202
833	833	93.7861132263321	357.659564236408	527.631076066597	672.24497729082
834	834	120.018370229182	362.459129327027	518.89531480972	669.158405096738
835	835	131.376575638033	373.778915960791	523.970845540661	674.52007564064
836	836	124.743092896241	338.290794612886	522.092144287003	673.764446330951
837	837	134.332734275194	356.97168058653	523.007072670629	670.973315941206
838	838	116.549366648412	370.240618333871	529.874289116954	672.896080556577
839	839	119.195249943011	372.594536716784	524.558459923653	672.50316052647
840	840	122.800618084165	358.096928936274	528.748975440905	671.831882942442
841	841	131.967490202796	338.275811293092	521.9183740633	673.342214473917
842	842	153.850243087903	357.535399306003	521.955595542409	671.739632140579
843	843	124.211212123383	353.183771699104	521.00711806786	675.348040345081
844	844	125.300905967586	346.54684837705	523.7795085695	673.718116594111
845	845	137.617368631791	355.093377788176	523.352988418842	673.23051292224
846	846	113.43570798368	334.798413922558	521.483831878183	671.693818481359
847	847	110.906337888327	344.126160271781	526.290130237869	672.617415744689
848	848	143.7755742258	353.585905530723	527.950318626901	671.951202515608
849	849	135.253320233393	358.533439602904	520.898565578726	665.820083545338
850	850	166.365407170092	349.495944289182	522.029278676338	673.292400499823
851	851	133.940320063353	347.67442751793	521.603564790586	670.11540188344
852	852	141.702627685608	339.003875064957	524.156543913811	675.357098214313
853	853	136.686085090032	364.504928887947	524.052224721813	671.134620213741
854	854	125.725520848285	332.16362966321	521.361987718038	669.206290184645
855	855	137.128863113106	347.501652054963	525.099100308809	674.370993954043
856	856	126.485016623886	350.347442681165	521.4343230307	675.636141742969
857	857	134.291990800807	334.246392424988	523.205052903165	677.585103984309
858	858	114.126506080242	374.536956906369	521.646747826924	673.444795076876
859	859	116.42188728904	343.610437768254	527.277527167207	664.996465453658
860	860	130.908664265086	308.831146910493	523.84865758567	673.575701482328
861	861	101.096116135584	323.576866646977	527.071984002638	672.593603231529
862	862	116.957898058703	342.59551114925	524.720733443303	677.696459046525
863	863	106.519356345032	366.92156721998	520.232224409281	673.911585607119
864	864	91.0873745358492	322.282213359344	524.863731639533	671.172474576567
865	865	108.39065928069	356.674510808499	519.591247879156	669.34229639914
866	866	135.134100009285	349.044564638125	522.806737696866	671.147485695397
867	867	107.734032879775	368.76894960133	519.145261256032	670.606904034655
868	868	166.981150001205	327.701143958445	526.662236192656	671.28565714319
869	869	122.12147648437	353.231708742558	516.811182111543	673.221051402084
870	870	141.153717977787	378.211439242453	526.764369740916	676.771679780059
871	871	141.684902248375	344.477441993426	520.739846132215	671.937524598864
872	872	138.978408140764	325.34675593243	523.470342760198	673.89836165734
873	873	132.008557026689	365.778572084262	522.133541832636	675.836310562635
874	874	129.241433677962	375.940527948233	526.071061097958	674.13294793291
875	875	152.294807074875	362.375669108715	527.608515670718	670.816674623609
876	876	105.692114962703	350.902329097784	522.380913003814	675.129722580922
877	877	121.495661310559	346.480011817753	517.998292612774	671.069357617551
878	878	136.226484438051	339.444763629074	526.225159065188	671.31018501796
879	879	125.597155715368	364.60340288583	525.536977279562	675.002037622061
880	880	131.154288736052	344.722006494157	523.089414878543	670.224874778233
881	881	162.792710414609	339.074945505885	521.823849658027	672.17836478245
882	882	149.09319663998	316.677670798418	526.501187207083	672.842994830152
883	883	157.78094735363	350.457406262432	521.740868458339	676.204031008653
884	884	157.55786097682	342.582731545029	523.024133032799	667.93834387489
885	885	157.175128963003	357.490837617833	524.417678080464	668.083994786303
886	886	151.556303560991	337.911901593755	527.899016122355	673.216519026918
887	887	136.232751313812	350.556635336159	523.365089314903	669.497821351571
888	888	157.912848923786	373.946501712968	522.420292329574	671.930194498703
889	889	118.621009341417	378.271471593568	524.550994774984	674.038328521086
890	890	155.787932550404	354.314583167662	520.163814218218	671.612671983418
891	891	157.345400764639	366.768142586396	526.466889563628	672.42290071976
892	892	139.052815080501	343.850799727796	520.482733086667	675.470740670458
893	893	99.4971813993038	366.059836366335	521.618112214049	674.534297716164
894	894	151.676055146198	369.643202051045	523.168597968948	674.248896690135
895	895	141.688062052868	326.335258149313	517.493758065208	671.337873883139
896	896	131.020332137737	367.161376491397	523.111503003055	669.670206703867
897	897	161.196862601227	352.460612333869	524.298742199469	675.093324181921
898	898	127.945378091822	312.821491589161	525.343349678363	675.140613883515
899	899	108.887137350728	371.055153262627	524.883040023185	667.784706410994
900	900	147.161493731876	351.454039172658	521.67439591114	671.23155529194
901	901	142.656992830914	318.256668179031	520.507548524808	678.032329599969
902	902	135.482394143985	350.539635212105	522.658595269363	675.503612666159
903	903	127.243911202799	363.470258334693	522.29519098594	677.48009594657
904	904	113.464781967464	338.761538057165	528.895118352788	674.365589071443
905	905	90.3552356027687	327.796808798371	524.305086905232	671.821000026837
906	906	118.366664411813	372.683537778819	524.209696755418	675.526415459709
907	907	132.451513368849	326.267089487659	529.013103369874	669.424795647819
908	908	119.035103470178	346.883596655255	526.774824857555	668.139782353975
909	909	105.881252460066	339.014966030124	520.131898634027	670.18819299721
910	910	127.189207943269	349.645648526332	526.095809792758	672.060534128044
911	911	142.522135881795	343.972661453597	528.529265901227	669.944236256345
912	912	121.076658665343	356.022542060059	519.006828003148	667.338349410591
913	913	120.408253223877	369.328929644344	525.682622708363	672.147039518475
914	914	101.951321390192	364.563412397621	523.542699159493	673.319745898841
915	915	158.446486401789	337.444708951279	515.273675582343	676.908121967048
916	916	138.28145009669	334.672800288841	525.123175279024	671.066568236048
917	917	141.710977885042	326.700366654275	522.660223399462	670.906890190805
918	918	117.399593708583	335.342811264864	519.604602221342	676.287364828178
919	919	167.909920052703	344.165619254037	519.207951205863	670.208928091477
920	920	120.546469514106	372.767498567938	525.526496601854	672.131811602206
921	921	122.44361673877	341.305651763665	522.239230332606	674.161146282193
922	922	127.719420140127	335.351807023181	522.338459637258	672.75198825628
923	923	89.6686979704375	339.840755477103	523.770634430825	673.582660160222
924	924	175.35775666225	353.134046350366	524.296158234247	672.269873153062
925	925	129.671493903552	299.232203975846	524.374340337141	669.6216883435
926	926	117.881478820744	326.377467611212	519.42361753751	677.020390332416
927	927	111.875687430155	352.520433216057	523.740702111134	674.578662753033
928	928	140.896937531424	325.784970975879	517.13612360121	676.9552114742
929	929	125.02294666016	341.277171265136	521.052694078264	676.240460229745
930	930	128.805083574635	339.459114708899	520.629821923012	669.658490281726
931	931	135.316787227486	382.50589463006	521.667582198387	679.316982598421
932	932	144.979718659997	353.470396143602	522.083793162415	671.587923634179
933	933	153.314647664525	328.107767705884	516.097025050773	673.751729730011
934	934	135.281239961918	338.610534669414	524.482972346837	670.949276317412
935	935	120.668310784497	345.944834332016	525.434290677659	671.062422856295
936	936	127.103327008651	347.20533448029	524.47836287437	672.953462357663
937	937	131.207866211587	333.827243086291	523.058120995137	668.453275188975
938	938	138.540839850762	343.791088838681	526.03964825043	665.113681214253
939	939	115.125193135125	334.957030251817	520.930241278731	672.422223692844
940	940	117.773038424614	314.867668711361	519.417544890764	670.95167695557
941	941	105.942097994935	349.159776575883	516.923962936462	672.155856425121
942	942	126.309472648159	326.337790076445	520.577813822889	672.430605502809
943	943	149.767144367683	357.34175215544	524.073407740875	668.621584667449
944	944	141.104431699042	340.046707403014	513.474407065905	669.98210307376
945	945	150.717793366661	320.419961513905	525.798194643882	674.50904795038
946	946	142.641480934708	337.057765340389	523.593375904949	671.249621521434
947	947	134.286113542764	396.307731310916	523.43152457326	676.442038552457
948	948	120.363216347683	349.579824006642	521.789047030582	669.845307553484
949	949	138.120788645721	331.952783205272	525.174261286196	669.183450723633
950	950	132.951908648588	346.774718237516	521.744139671241	676.764615570331
951	951	131.536940978279	350.288193647947	519.302269832952	673.406037151046
952	952	92.2620731683124	352.237285415487	524.909553651528	677.310941646734
953	953	152.311651792959	361.587255040595	521.78804906388	674.795913104263
954	954	112.554723417723	356.075136071782	523.007571442693	673.844510286936
955	955	115.463622026184	331.278110893938	526.442483759563	672.849745203581
956	956	115.451232059423	340.028830197612	517.6239255114	670.74521225615
957	957	122.639827184784	365.151432509865	523.262713825133	669.319572396768
958	958	111.410066371889	338.054202632383	522.122614239176	676.760159051809
959	959	140.004877481994	342.106519615626	520.945609968998	673.118622173087
960	960	158.656150864667	314.906385845864	524.146579872144	672.717223454936
961	961	132.503840818588	359.359081054303	522.308107440929	675.579004444603
962	962	120.125190958005	322.836676819531	521.386267830998	677.290602185881
963	963	145.030331209564	336.415106161705	526.221277613953	674.238854703174
964	964	105.126452141658	329.616227988809	525.91807031947	668.637399865935
965	965	135.889002454329	324.798799596985	518.507096217428	669.673981201237
966	966	155.187230838358	312.586585490897	528.357052009757	674.498102601105
967	967	148.783816816197	351.346796085395	521.439823002399	665.630437840187
968	968	104.159486329815	324.491979270076	525.290192014653	672.248661649135
969	969	137.21100376082	336.284052257972	516.402108947648	671.826950957463
970	970	125.912859902625	348.229774858432	526.405252965652	672.115675729743
971	971	126.392217322935	332.256297133933	529.008803317317	673.280196141992
972	972	103.105075062793	352.222041748336	523.648340636967	670.639576748905
973	973	160.573504481207	317.950497634742	522.665461856668	671.755055487264
974	974	137.141935092405	329.069268962358	525.178925498717	666.093492455344
975	975	129.545638829416	345.922098673357	522.089218140774	676.509435655523
976	976	143.462964512134	342.008589580513	522.441822342245	673.317209867717
977	977	109.096629370007	334.867106721318	524.076814607375	668.982695764759
978	978	124.730235611212	369.516777882694	523.164190606627	661.629542799451
979	979	148.942966968645	357.531499725444	525.409030153217	667.706255821135
980	980	116.336171631251	354.626942199168	525.394355638214	669.674604470834
981	981	122.520888757174	337.952802144008	520.25687103578	671.820196359359
982	982	154.597862507237	360.253100929353	518.648647226386	674.086972177408
983	983	168.19305464536	348.294035125214	523.951178560845	676.01266064999
984	984	90.25877921917	346.040217218106	524.550734717694	670.427107304864
985	985	135.225218114866	332.008324359831	526.066802407259	674.772191215342
986	986	129.565871434292	356.779821801101	521.486963925673	670.922875199355
987	987	137.507968329073	331.84830835537	525.319394691664	673.882994837777
988	988	125.502724461724	349.290872429271	524.338703799076	673.106565747352
989	989	102.539317881447	363.896352833658	522.184353036799	670.253503498298
990	990	123.747193286187	332.632618264682	526.371773210454	666.687522315861
991	991	154.374804756102	359.651716567864	523.431470601896	667.985423722935
992	992	130.302022673248	367.322965780878	525.232653559876	669.592144530844
993	993	103.808392573195	363.377050709747	520.094400704056	668.563248769603
994	994	131.028654153526	343.1818098647	522.469599091232	675.599658506143
995	995	116.311731696914	329.879487607862	520.400475135788	677.235965674457
996	996	160.216484998757	335.248976110725	525.953091438436	671.884424393582
997	997	115.011167523738	299.865737954651	529.62097317849	674.310507226675
998	998	169.458213879147	325.949889573489	521.838204736779	670.226952858564
999	999	105.470026737971	347.216437468385	527.280607723275	670.853403202459
1000	1000	120.900104246684	351.680122295613	526.654274310563	673.145578656047
1001	1001	120.757157369388	302.416078832243	526.268537140206	673.467360114327
1002	1002	130.735885740275	334.702043354016	519.864720067628	671.568250340822
1003	1003	136.140909141215	327.033930362271	525.335683027031	676.87168229344
1004	1004	113.973367813015	369.533322812478	522.874307284186	675.777818755264
1005	1005	122.316918089574	341.434440786322	523.179308248743	674.804470662279
1006	1006	131.306034916934	336.020326187201	517.073555423672	676.798812807353
1007	1007	176.654031249175	349.075127957528	526.565747435008	669.164123087921
1008	1008	145.660202845386	349.120815801448	526.406538438867	676.486600621756
1009	1009	126.872855515365	338.946100109257	525.019140153144	665.225496020175
1010	1010	129.093124509766	333.137476156938	530.659166491238	672.364175089382
1011	1011	158.467228064727	365.652859079558	525.713285800222	666.550757828253
1012	1012	152.942621149423	347.398305881924	523.070432925843	670.142803118711
1013	1013	120.970078269442	366.155506869778	524.844394010257	673.706022135252
1014	1014	118.587737515683	344.500905857655	523.598057235185	666.579587364864
1015	1015	108.674672979885	332.989263986752	523.497885695433	672.390694914418
1016	1016	122.213240071444	317.480550261663	524.002922341803	671.45996178403
1017	1017	138.064493646298	345.092774991673	521.044712230316	674.85275319431
1018	1018	146.720045751951	332.698253212236	523.889982965014	671.137337264799
1019	1019	145.582201065773	338.129694691805	522.94829795739	671.123129236015
1020	1020	136.434660889936	347.702134522739	524.031478384672	671.343435765005
1021	1021	122.938650915382	344.299203313548	518.56297634985	678.458535357615
1022	1022	156.469635979607	328.283199994827	526.188652070727	672.387183747619
1023	1023	126.221729053231	334.870689132395	521.727081817928	667.254447055443
1024	1024	93.9676691121006	374.462961932661	521.937044869288	671.464799482069
1025	1025	127.598333471031	338.807405848368	529.348308678983	673.861940568148
1026	1026	122.2846349886	348.054482793323	524.714890517367	668.373430997789
1027	1027	146.523954045007	337.009151316582	522.588430863961	669.098191074846
1028	1028	109.80254501178	353.735411265876	523.212265089196	673.37987030186
1029	1029	144.53633228413	330.509548835757	520.208057015424	670.03038941405
1030	1030	120.97320067114	337.934550626938	524.601185857702	675.673102637692
1031	1031	122.245748286169	329.957530773236	523.598843197132	669.847511072566
1032	1032	122.881654846673	352.97499192222	519.273417704323	673.50617096398
1033	1033	133.113079248898	326.396778097227	520.94663111527	672.165836613706
1034	1034	123.980980575428	338.576410206807	521.333995639261	671.280946533885
1035	1035	127.137731860857	351.380171638842	520.922126299008	675.927325342731
1036	1036	135.444254383326	333.825521110681	519.437607884885	672.356980793311
1037	1037	155.59474563276	369.39534281973	523.35013597803	675.231896724773
1038	1038	137.726302955262	358.806721200949	523.803494369135	669.082463536458
1039	1039	153.575167520796	324.687478434081	522.531129196464	672.126461730011
1040	1040	146.25318934117	352.291587022449	524.985921188784	673.625847269083
1041	1041	93.3306876567932	372.628017187772	520.758533592207	672.453589633818
1042	1042	133.225349966039	337.620662761397	524.759906713839	674.685835421534
1043	1043	119.129274032927	355.760676610365	519.036474485495	670.202430449472
1044	1044	116.502828055168	327.156003245071	523.801970494294	673.184656733535
1045	1045	155.410908145813	355.775414862039	522.006321698917	670.10299730039
1046	1046	133.855138776078	350.150873584203	524.893226831012	674.96238947847
1047	1047	114.765934785206	341.80501764168	526.419113555142	676.800227053021
1048	1048	167.011373530639	339.204977931384	521.386407389637	667.957689038655
1049	1049	134.625394162792	323.851892001772	515.068031262594	670.850122846096
1050	1050	135.215798727402	356.151860163321	523.85745758048	666.353854738289
1051	1051	147.65404455619	340.24412154473	525.892912475384	671.640660387806
1052	1052	128.871417411863	310.701456575526	523.348536895223	673.977420552253
1053	1053	133.375033149033	347.95804916999	521.005332672384	673.869833624848
1054	1054	108.566990660109	334.215674502297	520.833373158912	668.976237327733
1055	1055	115.616226103084	342.527257699091	520.599923184868	668.388011261571
1056	1056	140.640187684505	339.683621536856	524.614064234232	672.395291281666
1057	1057	120.236808030844	316.395817982663	520.336619662496	664.982133187622
1058	1058	125.512808165111	360.608669745654	524.356912218766	669.385910859303
1059	1059	126.704485133753	317.569664281705	523.737811150181	670.842999127372
1060	1060	137.024645159935	337.215078187356	518.7231442302	672.642134991677
1061	1061	130.782469367032	326.513159958845	525.072241791814	667.428622895163
1062	1062	116.397579904552	353.710342111499	525.1866386643	667.982177677605
1063	1063	127.56343498401	316.677713199662	522.166937640221	673.51084589188
1064	1064	134.295384638373	336.263507695992	521.129204166554	664.485121416032
1065	1065	111.322691871392	347.471578878495	524.647552703502	670.529872187789
1066	1066	115.404256936587	348.828520926674	518.051951259001	674.401629403831
1067	1067	115.48595079831	319.223598018691	523.731644142926	673.696738064729
1068	1068	130.933790629341	325.972079787643	523.073823259778	673.015547837532
1069	1069	153.184569394377	330.02195320525	526.546624151245	674.875459146638
1070	1070	155.044502818358	308.92311650184	526.748692530831	666.867395402578
1071	1071	117.080949490224	336.901647357632	518.599507418734	676.144479321175
1072	1072	130.413750552539	353.267281161367	523.570497801712	675.831498784237
1073	1073	135.955324149358	333.583228871739	524.387920828348	670.71198988977
1074	1074	126.56126488613	332.15390016245	525.570641316306	672.400139088206
1075	1075	138.910283654636	351.055689453911	519.029282210172	667.396218157134
1076	1076	147.161338776738	387.753427830888	521.50518005025	674.372154548291
1077	1077	138.848894432201	322.52647257475	522.295297770202	669.302454802293
1078	1078	97.5849909652449	340.666957575407	521.538237511592	670.99300596315
1079	1079	133.686716542223	364.66260583792	523.784240223631	669.621611093918
1080	1080	100.295866019642	348.255646056889	521.176115896117	673.917327986202
1081	1081	121.862345158737	344.266132243846	524.431188379776	670.154866359262
1082	1082	117.917818397636	334.536011613016	523.342496302232	667.613824443228
1083	1083	137.40510857718	350.405963503138	522.319209643139	670.424595538211
1084	1084	127.854055685377	352.221928688553	522.071169411839	665.596384626724
1085	1085	128.576031663294	330.927061383006	522.733671734652	670.373820866849
1086	1086	132.319152768064	362.719504706354	521.855915096511	667.474820609637
1087	1087	123.646929486138	344.086108166455	526.132730385443	677.692104110312
1088	1088	118.118058591384	321.735850546472	518.505342969087	663.22865229079
1089	1089	128.682902535817	377.218482585069	524.19178146951	675.264739772001
1090	1090	146.323280094686	324.791884947491	521.904152528143	674.434096961261
1091	1091	126.338594812098	345.505436048234	526.650579136268	670.617731217864
1092	1092	119.781320320144	331.246876071168	518.654423675393	672.447937148544
1093	1093	119.620741639273	352.342333931011	520.357219655504	674.250787119665
1094	1094	181.425810935763	328.92102920487	524.080256494634	672.307654267545
1095	1095	135.992591143716	348.959124242853	526.645309176435	674.736903826686
1096	1096	136.848175109271	335.610171454947	523.094641328222	668.063033698637
1097	1097	141.828403952375	362.783899535307	526.640701311021	673.325820605334
1098	1098	131.467382449393	341.785236307662	524.769475631969	674.701267707432
1099	1099	135.86537275004	363.35483001163	518.548854487067	676.388030907926
1100	1100	136.001127509517	331.292449544775	520.865241388689	673.020570185553
1101	1101	156.883985470295	340.242991131087	527.173514175303	678.708215640621
1102	1102	133.980818370663	347.798136883093	515.526600409229	674.113539161453
1103	1103	139.807124818355	316.035887325705	521.244315393125	670.818150896681
1104	1104	112.978476877631	337.061229249101	525.542801721426	672.619428078457
1105	1105	116.644501352338	318.886805313068	522.733883083456	670.132879506123
1106	1106	120.19810087481	358.325054002461	524.079924702338	674.258652248814
1107	1107	140.674173772846	344.772886057401	523.304753270175	673.265732892004
1108	1108	106.827902166933	358.801459104074	523.661295029731	673.264836312877
1109	1109	153.033795830276	314.982231603335	523.152728128841	674.378276659378
1110	1110	113.676399513837	350.609494887921	523.61716987276	671.131412907859
1111	1111	109.733856806304	328.344683669176	525.004672470096	672.755582471368
1112	1112	131.971401268949	356.38373176658	527.315006930257	672.898016382009
1113	1113	119.341355522849	332.935851274422	520.386654413943	670.895910223919
1114	1114	117.313537067484	331.757497132475	521.663851198281	671.997852585549
1115	1115	109.596598188855	325.593463290331	523.635652422426	670.151712007473
1116	1116	102.797336201398	342.425230228198	526.285095000883	675.271746955247
1117	1117	150.915290955455	348.729481919128	519.377473000187	670.112761818308
1118	1118	142.229166395691	349.427898213941	519.54287442079	670.894081274165
1119	1119	142.133798207344	321.796162528791	523.546561722092	677.288600459484
1120	1120	104.635467647252	307.363210063908	523.491029612982	673.739760865474
1121	1121	139.479962531609	351.408218074771	522.209397392491	672.507000376564
1122	1122	121.451985483348	359.385459248287	524.204134792672	670.17201367195
1123	1123	135.224914377121	324.399244188006	528.940276909981	674.51011405686
1124	1124	131.398715840026	352.798713538114	518.921034076826	672.933972743834
1125	1125	129.55353434168	354.655288130809	522.693721322006	671.989647270381
1126	1126	123.674387930773	352.254378474866	521.674618620144	668.562199036174
1127	1127	147.401441907707	364.906852009728	522.244579383622	666.949725960113
1128	1128	138.798729335579	382.098944630793	519.88508589528	669.921188807615
1129	1129	109.325791751327	357.632354293164	521.64362970629	669.679126397773
1130	1130	166.14598805474	339.213592154595	524.587921956856	671.176124800365
1131	1131	128.714904088612	335.814767667929	515.774243948092	671.759917780219
1132	1132	122.583636727493	334.106311564147	530.154872738433	670.726755367974
1133	1133	116.31585545272	348.920375762337	520.93972358416	673.420183118987
1134	1134	117.101302531663	328.660075779633	523.093996106328	671.539516021797
1135	1135	116.94098920303	370.749898551504	527.442374177328	672.665410372493
1136	1136	133.109191472562	327.787024891053	521.879153642031	666.805084937828
1137	1137	130.640316134276	332.437320939901	522.902431875995	670.595485882538
1138	1138	126.797911001875	352.503911621908	518.23634252334	671.324414965426
1139	1139	91.2934608377276	345.3184157949	517.774264248718	677.132366550254
1140	1140	126.108065271152	319.491478784296	521.298708023526	670.346361024913
1141	1141	132.701329119911	355.397881504574	519.927299184235	668.390428661723
1142	1142	136.179541155556	348.217889373555	522.47391107934	672.90447640624
1143	1143	137.988794697713	365.747509772659	524.192422085161	671.696590981003
1144	1144	141.806296418108	361.577050958456	526.641829271653	676.192505907958
1145	1145	107.314983576889	315.951404610761	522.207365810625	670.550975919769
1146	1146	120.704707210483	308.563935663014	524.327333538858	672.620538639123
1147	1147	129.052023342466	344.510246722597	517.954073040342	671.274666011407
1148	1148	109.316619474631	342.645295213913	523.278547636601	673.210491720288
1149	1149	140.262638128821	354.79719184491	523.933866091015	665.476115170313
1150	1150	133.497182209033	363.689140777804	524.008975741379	671.824150608408
1151	1151	104.57539203543	347.636955655523	527.027558035756	672.838376438358
1152	1152	144.262775232319	337.764573953201	518.244618447054	676.640360520888
1153	1153	118.349234113678	328.60177468893	516.800828912993	669.93607797555
1154	1154	141.783557678024	370.679409276431	525.57491605136	673.755769354315
1155	1155	131.054846993706	340.900849629913	523.911595589173	674.696168433491
1156	1156	165.850639108192	355.77650152891	527.753282265275	672.50048769541
1157	1157	137.41484617292	378.647078524578	529.000687424482	672.508004001972
1158	1158	130.895672716419	315.963656653507	523.939059411394	676.842608905784
1159	1159	126.087020053501	344.213676542784	521.436769533982	671.265063629042
1160	1160	134.102362806091	338.350091346759	527.720530221277	673.593037649802
1161	1161	132.156406203616	369.787374464182	522.63282178429	667.409166459064
1162	1162	111.678546968912	354.740639559709	526.425307473664	673.635398293967
1163	1163	122.469366594192	335.964451349256	522.706643080952	670.921826716961
1164	1164	129.845271521363	314.5057218027	523.346725217181	676.664827466666
1165	1165	84.349965002306	322.490378101623	528.213427476858	677.616808988516
1166	1166	146.098759629689	340.754686937823	521.095490012763	668.310694466497
1167	1167	150.101575534813	340.768942173976	521.041725067049	668.493409180087
1168	1168	111.578944937582	334.510694542777	524.874071528393	671.115854000745
1169	1169	156.590783990549	342.586018268267	522.63810923506	672.143547489961
1170	1170	165.263908382714	328.431301386303	518.293809116329	675.430894409644
1171	1171	113.45534002209	332.441483405124	524.251404591249	669.568716207817
1172	1172	140.825750248598	345.970028268394	523.920824302807	672.181971936833
1173	1173	114.897213115719	349.205486355963	518.408397433124	674.305181165703
1174	1174	136.87338465004	324.200696671621	522.085217558322	672.547337727385
1175	1175	116.845662970874	351.942094430506	523.513238123566	668.067754404191
1176	1176	110.336669723209	335.646473644494	525.482461296134	673.140050282672
1177	1177	148.112840470163	355.779236880441	523.009907059576	676.784643031981
1178	1178	145.02298211406	345.798934285655	518.059635455114	672.874792062215
1179	1179	110.072356052492	335.589935261549	522.722111437477	668.370708407863
1180	1180	122.204019636544	309.14954613353	520.986600857334	670.16574732717
1181	1181	112.331874913752	337.345950215759	526.175029280799	672.104577069855
1182	1182	154.728744932987	346.905961013124	518.967455318986	673.145538445318
1183	1183	130.372975480746	349.808696106989	520.251983712939	666.935636486203
1184	1184	120.691914876641	400.66524984548	522.086778696819	671.225657419942
1185	1185	118.848682281088	331.581697849954	528.229554836801	675.603322380321
1186	1186	82.1883944070175	379.535152165859	527.048341856734	673.440946993679
1187	1187	111.716126926014	364.524869562439	522.218664618672	673.910374141513
1188	1188	112.588568162842	344.380376303497	522.815791019653	677.699716935273
1189	1189	132.542271910043	357.322505262151	521.239468853904	673.53768556347
1190	1190	107.689982149616	347.620628046222	525.675032668982	674.89566146497
1191	1191	134.292031015986	334.762430418506	525.877826523769	668.118298736977
1192	1192	106.341148033671	329.916972499515	520.21095416334	666.221127140559
1193	1193	108.46059936994	358.860769192686	520.874314410844	673.372396413067
1194	1194	143.046441465526	332.192138080042	522.088527779979	674.041748341213
1195	1195	108.596326661967	346.0468641515	518.387557110269	675.896482793576
1196	1196	112.298979679341	314.77750714392	523.815168900042	669.61122534018
1197	1197	162.233593128401	343.410485386214	523.668055732901	669.27624919765
1198	1198	91.0441881647603	344.098415389364	521.229891527639	671.473772482781
1199	1199	125.045036350996	338.235791976638	519.232604836181	674.679849401499
1200	1200	116.43686429895	322.466613203644	524.641183525106	672.940808195231
1201	1201	100.889719840781	368.676678202366	525.681038355144	672.046282766816
1202	1202	112.417753631045	352.166989480823	527.627275782355	674.175839851402
1203	1203	130.015088963954	367.386271827979	522.016071910381	670.654586363769
1204	1204	148.046540218255	341.371243262296	519.068841135811	673.916847226987
1205	1205	113.094996147359	371.30383555191	527.011391064138	669.559893251477
1206	1206	152.445670335431	323.041456677657	519.655398270856	671.524751087373
1207	1207	118.264507138702	329.495553730779	518.241830030044	669.632432895418
1208	1208	88.1597427439874	350.952262383291	526.035867219583	676.016155335475
1209	1209	120.188334752105	313.479853155246	523.041313614661	669.97966005229
1210	1210	112.361162518709	347.741752566705	517.679230473024	673.170727183008
1211	1211	140.154725186043	350.661001251874	521.444147818904	670.63983482757
1212	1212	128.855159758327	355.463065362442	519.726825046437	671.955279984249
1213	1213	157.098070898927	343.515245269519	526.416522388172	670.463251820003
1214	1214	116.235045394041	321.784399016072	522.503374758681	668.487672212606
1215	1215	119.855581351257	344.564601339691	522.573986989015	667.157612366006
1216	1216	128.286729017448	354.688148857629	517.894408362704	668.158237826326
1217	1217	128.609713250396	336.333568670913	520.40525285706	667.711413393779
1218	1218	125.497477301	360.530469789979	526.69783467223	674.912697334912
1219	1219	145.077294275062	346.598364104863	526.75346569735	676.429171863835
1220	1220	116.052669716359	351.606772291082	518.377685242039	670.827175496036
1221	1221	131.965896368109	311.854426496641	524.309176268168	673.075882000789
1222	1222	126.297393514538	350.658812591979	526.098040742186	673.211066376067
1223	1223	133.622321480494	347.764164858193	521.783963930274	669.609856464373
1224	1224	132.316110857993	341.125674552748	518.277767460491	668.940158096662
1225	1225	134.162776593807	365.432437915332	518.757532654379	669.199238389481
1226	1226	149.119782835021	343.894067856501	525.625256155211	671.325325421803
1227	1227	117.515191525132	368.783011583967	522.894923315062	672.172164134188
1228	1228	129.243673945897	365.073944063101	518.931113694687	672.249100079971
1229	1229	134.19115704052	357.276702356255	523.082291563241	667.464162544096
1230	1230	123.56976942625	327.219495688571	524.196600624955	665.240679697978
1231	1231	126.025029143934	363.908093953736	523.453207248698	669.77877423899
1232	1232	135.864485461328	354.18208735901	522.580702031244	668.572971800667
1233	1233	126.921765414567	315.249358460205	522.089681320218	675.534927103634
1234	1234	139.706864088362	353.032514670544	520.88861891924	670.90028358128
1235	1235	156.486499704331	325.639723977375	526.432108290856	673.400843950601
1236	1236	122.341757606968	320.493292085155	523.854176543554	672.625531923569
1237	1237	126.918218718874	336.904063743898	525.520723487988	669.355765483917
1238	1238	123.017026567766	337.651655503127	523.012190746648	668.073797112718
1239	1239	130.179953707538	333.157100419953	523.828805553293	672.205088976467
1240	1240	143.318607684364	363.307378377256	522.124195148356	672.891507647496
1241	1241	133.362633517225	334.251182144687	522.16420657119	677.09834997088
1242	1242	111.61276729133	332.247702893973	524.466060710661	668.478787676032
1243	1243	131.376672562316	329.849321238054	521.815007432852	673.112691545843
1244	1244	114.641041434732	340.125710200657	525.219000911471	671.422385212262
1245	1245	138.962681103125	326.281465128866	526.082670038842	672.750950872969
1246	1246	115.332561547206	312.387114574642	524.835778795077	672.935430569065
1247	1247	144.523022423165	330.303776905506	514.713692099438	667.168901902857
1248	1248	124.571339748593	354.139483507945	524.635423686255	671.072702272185
1249	1249	156.718725647661	339.674805412528	515.033548360739	675.598303929921
1250	1250	152.910001328178	341.587484223305	522.968975114068	675.197692856466
1251	1251	114.656595869192	325.233336900989	518.988675417994	667.382353232515
1252	1252	126.600118813331	332.186462319222	523.831852649282	668.554790376486
1253	1253	138.456708427194	369.012930501773	522.733196473595	672.053146237956
1254	1254	145.439803259953	328.158032459513	525.907320116923	677.550648293809
1255	1255	125.985214673083	360.045177652873	518.215127109998	674.738151866197
1256	1256	131.417760143228	285.2334941818	525.474366184539	671.011825626201
1257	1257	148.562804160614	347.546551025038	523.538006235657	670.06181429097
1258	1258	142.459474720671	362.63907219871	521.834708059783	670.079079931452
1259	1259	116.05600520503	319.806641942425	523.964002278939	669.921853849462
1260	1260	143.067393212498	354.249022218788	523.008198455078	674.437677928469
1261	1261	109.405448061149	334.809380335472	522.374068473983	677.035681717517
1262	1262	145.474089103486	339.651982727083	523.927386787677	671.384097803782
1263	1263	118.473317237454	345.683276505413	525.492865337462	674.66985658099
1264	1264	120.214169543973	366.638071442265	521.688628397095	672.696899412276
1265	1265	130.3380891217	313.73060435389	522.935127068412	673.857270315407
1266	1266	110.035954549082	334.544673478734	524.016791707161	668.83370476206
1267	1267	137.956846439174	328.681667976083	522.514058109927	671.906524418284
1268	1268	119.353661403726	360.506011503515	522.041588556372	678.998412108925
1269	1269	138.492216635585	357.126671956685	524.179573550458	670.166634894146
1270	1270	131.639319002391	355.27176040111	528.715760834012	670.269475081596
1271	1271	126.003341276688	350.027388365366	522.483702487967	670.91145446935
1272	1272	124.563938999277	328.520687656301	526.926922329836	673.213226391355
1273	1273	137.562176471247	313.750910357057	520.668244685541	668.201068988649
1274	1274	151.396489942596	341.499062538174	524.802166917139	668.593736096126
1275	1275	138.080045897365	341.38833199805	524.318449704117	669.709159031509
1276	1276	107.401754446032	362.634937636392	523.117109457786	673.878782177467
1277	1277	144.061673665209	351.128068025328	521.906078655972	670.65014311518
1278	1278	153.052758726024	372.409436357722	530.893428020178	676.732802229045
1279	1279	116.838043231901	375.746960360185	516.412880445156	670.401097700553
1280	1280	107.135294282639	354.926410830021	520.824466928644	668.675232488938
1281	1281	146.844025910239	339.230497315581	525.719486361538	676.996851460514
1282	1282	117.382785241442	361.380607231852	524.111220071906	675.031073752513
1283	1283	147.71047296021	356.430264744373	525.413597819649	665.312846637866
1284	1284	108.881681519874	333.450689054623	527.826206151704	675.280404550217
1285	1285	148.252881592539	352.94737839776	524.284787529646	675.591138894001
1286	1286	111.894496288531	373.878343929104	521.165840972834	672.92984684085
1287	1287	132.678314041892	346.401849458565	518.37208088849	672.630148350412
1288	1288	114.769778204628	325.988298822999	519.124257582175	673.062551178101
1289	1289	137.749273889354	354.456281935817	523.349824303843	671.603718440237
1290	1290	116.958981751481	355.812832003868	515.119651632974	670.793527055941
1291	1291	116.280929963856	364.13227662878	518.766231382176	665.848130324749
1292	1292	142.32657462925	342.33675397738	524.429978867727	674.052157486185
1293	1293	92.586580706817	303.695541139593	524.311390360971	669.279424063861
1294	1294	97.6421730646663	331.55683408767	521.071924876842	676.252056214621
1295	1295	133.803749068323	353.291920237988	519.755761732979	677.552075508955
1296	1296	134.939058197648	332.19492257308	521.77015094572	673.783160168537
1297	1297	140.928866561481	348.266073273712	529.209528893549	672.77123037555
1298	1298	153.722907634795	365.826090951536	523.727117169241	675.820359719243
1299	1299	125.428295157001	345.639549439535	526.075709058441	671.314251659696
1300	1300	145.773007622561	345.444811197894	522.765066115044	671.443986967295
1301	1301	103.849709782883	312.673712132062	522.012180506487	667.596771953363
1302	1302	129.996893546547	349.942683215691	524.56924076591	674.119919707911
1303	1303	141.026876988864	345.021305952954	524.475761633197	674.625467642199
1304	1304	127.043309612469	336.834341201389	519.821204610147	673.1068531446
1305	1305	148.385296425109	332.798492454067	525.700394027263	670.369211834399
1306	1306	132.234981964324	376.37298979847	525.845334368723	673.989911667435
1307	1307	118.845924478516	337.322716396763	521.718475078919	678.724493927723
1308	1308	117.388816260629	337.515390723729	520.908311384378	670.788751314292
1309	1309	141.3668087223	343.575055269049	519.610084815307	674.13561624096
1310	1310	117.112242446062	336.789120059383	527.268720104496	670.218899186515
1311	1311	136.959808345467	353.134032467891	524.494740245705	675.390908034435
1312	1312	139.660911516456	354.84694205567	523.755667413907	673.569095970472
1313	1313	135.783343547727	365.502503243832	524.459195982756	676.911512619859
1314	1314	137.560510237223	314.649431312296	522.459162502152	673.811931671713
1315	1315	141.078567606149	359.977345055695	523.171621541483	675.364170780378
1316	1316	139.192945340688	345.396006788822	523.964446504839	671.998879146998
1317	1317	121.297274459643	311.629430456154	523.949074173402	675.937583472121
1318	1318	134.577208113186	357.232932992829	524.604623333121	670.419263322573
1319	1319	108.508624406097	342.40905040512	521.061431779267	672.930572079063
1320	1320	147.579819877524	358.217276247233	523.926827792268	669.545664621177
1321	1321	105.47113533395	348.154986198225	517.595340620284	667.966590871298
1322	1322	132.209872273924	338.457278076126	517.486800995029	673.651026523653
1323	1323	124.895347520552	360.945268938001	522.44016080764	677.398464262095
1324	1324	110.299717374241	340.813676340385	520.087315105305	670.589597458455
1325	1325	125.429878926521	353.264867601167	525.207615270256	670.12464600895
1326	1326	144.934151037634	335.377513948587	521.18551543242	674.401330486328
1327	1327	120.241026070794	367.471130659976	520.543708078489	674.777745823865
1328	1328	117.553162559366	361.556299675927	522.80141736522	674.766184043027
1329	1329	138.484457676887	349.277160377874	525.078834627133	671.939107426754
1330	1330	103.938597306367	345.164275926176	526.675771636317	670.979405907448
1331	1331	124.694284108768	360.851689750667	524.905698612132	671.973854217945
1332	1332	150.32345040205	353.098832373123	521.776416370099	671.749019005546
1333	1333	140.15945088409	339.019464059202	521.659144030487	674.231328096666
1334	1334	111.546619059039	329.941711321636	522.488033598196	668.895316198639
1335	1335	122.075016645056	356.169844809082	525.551023834693	670.599174760373
1336	1336	115.328262001995	337.356673401111	522.172222408708	672.184226384396
1337	1337	111.164765501987	358.946238774925	525.342189155172	665.377007328009
1338	1338	119.804414236441	340.480667176118	519.090849728557	672.537810215665
1339	1339	139.248868313331	331.152697116185	520.127444224042	672.823252187131
1340	1340	124.115853649173	360.594934555201	520.036706344165	668.933732158693
1341	1341	137.268773308174	307.686457009814	523.519272041281	668.805976197537
1342	1342	125.297746437853	358.989475435519	522.148325851652	672.079153116641
1343	1343	155.130526735516	362.056327453358	522.418247635997	668.617814736563
1344	1344	132.261735312599	355.426007243196	520.802645789638	665.077113937963
1345	1345	146.557475773845	376.394011602901	523.238991584138	674.152301598461
1346	1346	151.657104346681	352.039422979755	523.942664725706	668.695001912825
1347	1347	121.507164182893	330.163201103003	525.73789334556	670.704847723137
1348	1348	148.600338242793	366.529477733203	521.385232345631	674.127378871004
1349	1349	107.561742682181	372.694155588998	518.835731876858	674.697319110686
1350	1350	139.280394209506	342.185614968388	526.408583423856	671.551150769778
1351	1351	140.703228498918	337.764184823245	528.300323153963	671.531260416188
1352	1352	149.931011506112	318.987779014939	523.094025703593	670.70764920865
1353	1353	159.129348810895	360.657451831931	521.021727647846	671.769887509868
1354	1354	136.874147341062	355.03835156836	522.092522143137	672.182257931729
1355	1355	166.089687444062	313.463355597032	519.159271394915	676.193245443821
1356	1356	117.127624156926	343.052981409217	522.954513204098	671.125121557875
1357	1357	133.616026293582	332.678001767371	517.163768871689	670.685207723957
1358	1358	137.475262953681	358.573035723976	523.041931775217	671.323903464523
1359	1359	137.17020907255	347.195215097568	518.964152540691	676.167284710671
1360	1360	137.448973008892	343.841100327872	525.171880387241	673.513706772157
1361	1361	128.960942328298	341.402837438295	525.274497882336	669.291808306544
1362	1362	132.416644779098	358.913440244494	522.285546320049	670.918552943805
1363	1363	127.133827985549	335.088661213152	521.766798988234	670.243892005649
1364	1364	113.693699307692	346.314063172262	524.889444120297	674.616605395443
1365	1365	129.034034854585	367.311608256642	522.541444681219	668.147129589498
1366	1366	125.575154496899	328.126152073655	519.939963954375	674.862756936037
1367	1367	120.492872991907	323.331391119674	525.9001719983	679.096718087089
1368	1368	155.610359521829	358.535517922699	518.056657473553	672.21611305141
1369	1369	122.354258444458	357.621696767355	523.645385734915	671.142345842481
1370	1370	128.709078256207	337.261811117133	524.97180712322	675.192399034249
1371	1371	133.29884188001	332.319471099603	523.307417442012	673.360768662745
1372	1372	117.050973466365	351.319912864159	519.439298528153	672.095890906657
1373	1373	139.141363750717	364.963560644479	524.472729406099	670.930109447281
1374	1374	178.875241555565	347.14111644714	525.956522820521	674.224743488765
1375	1375	112.972793699849	341.970382942102	523.582355610247	666.655463452861
1376	1376	128.562757114679	338.211250835872	524.297588932354	672.425493878456
1377	1377	101.227391506583	355.135519361517	521.710996725715	673.659834934194
1378	1378	115.487376563624	311.07014072199	522.377979966973	671.206067625509
1379	1379	126.56910067491	382.247142045596	525.145510846701	673.532964104075
1380	1380	107.463280431672	334.283100801137	516.955300010319	674.296377417448
1381	1381	121.46332628763	363.553577926498	526.210984984018	673.415349148273
1382	1382	134.850902472947	352.67890865039	520.657938628342	677.815742767872
1383	1383	130.39845319135	370.5020273512	523.13665752966	672.631650030534
1384	1384	144.394250942979	355.308118810394	522.253132699087	670.517959855964
1385	1385	133.610582378566	353.333094556081	519.829917314661	674.549781240091
1386	1386	119.282799259967	326.059053741795	524.995868548985	676.238041026112
1387	1387	141.72493031651	351.438222499147	523.581169024272	673.4401014068
1388	1388	162.993251960972	338.748272638523	523.933844032061	673.491252746664
1389	1389	148.57125490463	333.078432905238	521.536808852079	673.34489266358
1390	1390	109.768871816412	346.691946367823	522.533196988346	671.179449372855
1391	1391	118.558979483626	340.193289644764	521.171544225218	673.243169157557
1392	1392	133.554580594483	348.843437069478	520.76894574798	674.474780062238
1393	1393	131.960517470107	356.376178275774	513.479276338905	673.572163766096
1394	1394	105.047309976544	349.437493372447	524.388905343156	673.787956796633
1395	1395	122.968767986778	337.241120379307	520.973414106617	669.882265271568
1396	1396	146.443647591584	319.480608443988	521.587163586783	672.772092645831
1397	1397	93.2338408459243	310.613071051619	519.2746250031	673.906802050933
1398	1398	130.830106841204	350.874045260516	528.163081987102	672.082589288919
1399	1399	130.232861931061	356.503007510153	522.643721764387	668.232364952989
1400	1400	124.547630787044	361.182911440387	520.073645212658	672.064614486709
1401	1401	124.535634582032	364.010535866423	519.884767008548	671.423660490662
1402	1402	140.13675382763	344.679907717052	521.965015274905	673.899031167667
1403	1403	115.950675250816	341.388165793074	528.297833590121	675.702438567266
1404	1404	158.384049225609	330.085309957066	523.573299489075	670.878897812633
1405	1405	147.155993716587	372.34876713329	520.857780401457	676.113137607926
1406	1406	128.860272232265	356.164493163873	524.616073371468	677.101059755503
1407	1407	128.803076220436	338.183484594423	525.669746789609	671.102699245286
1408	1408	140.273323175738	335.969833585958	522.912680115663	679.275735731747
1409	1409	116.715359932664	350.169177519978	521.85469645383	671.903034034985
1410	1410	122.153900069011	349.965839520288	519.594253022833	674.408307076307
1411	1411	154.82231990531	368.398453901446	525.860745462854	672.940765812687
1412	1412	126.403988685528	315.562382209247	525.421453692234	668.2763094212
1413	1413	130.107201878481	340.986194808233	520.723801733286	672.987230952543
1414	1414	141.19915681454	369.861613315732	522.848001997368	673.565083460052
1415	1415	154.887425278126	326.50889224247	519.794893396731	673.373513024325
1416	1416	140.935420645978	374.774556374276	528.394460644994	677.404416267411
1417	1417	126.902909574704	318.850602365928	520.309225764326	670.879015965042
1418	1418	93.1057053794063	316.078347311594	522.78250507914	665.774757861752
1419	1419	123.051996985115	338.038802730665	522.288071136717	675.78394898056
1420	1420	162.055947450835	355.016581990706	520.766297536095	670.532038662471
1421	1421	126.271398141018	329.754734705254	521.640792197913	670.452055067713
1422	1422	98.6205994715459	356.22721926065	527.133009915471	666.759527291076
1423	1423	132.751026555073	327.983941642871	524.203848044056	672.792153330896
1424	1424	141.393552315966	339.608130690803	522.563111757975	674.311462186525
1425	1425	122.407995874285	319.420244243901	520.526222537031	669.848768721105
1426	1426	136.627392162109	334.853608378625	524.976549427934	668.137121037687
1427	1427	137.452380371306	348.959298990482	528.189898116008	673.896483144457
1428	1428	117.566237109252	343.996544404252	521.913012579989	667.964498506478
1429	1429	172.561992480876	337.815795113251	523.659130935985	673.257910815537
1430	1430	135.762624139907	345.00558906706	521.526016891311	670.269743693955
1431	1431	150.778753530653	314.630720404939	524.632115194702	677.058199056592
1432	1432	128.375347860675	369.039551431219	522.378003461284	667.449676650924
1433	1433	149.171167806865	368.276748120386	525.882007503652	672.526984859482
1434	1434	141.842075943887	336.871859203403	525.374067524347	676.084698066995
1435	1435	142.615815408207	328.087737106501	522.504188553115	670.762967872067
1436	1436	103.165785969139	315.132416751216	517.665140616274	668.877317701478
1437	1437	116.681692721858	341.899067008187	521.357724498237	673.980979359206
1438	1438	141.437419921719	344.236557693701	520.137933764761	675.076654151884
1439	1439	116.804340710239	357.763488231823	522.096457316193	665.72377142176
1440	1440	137.875390011939	359.157026936276	525.113302837798	674.74415832496
1441	1441	141.801586293419	321.697147482629	523.507088932238	679.087064242283
1442	1442	133.283873176531	322.093070110559	526.712241807667	671.031723125273
1443	1443	143.170980057221	363.919671630416	521.651327551112	675.679934571729
1444	1444	134.832052822357	357.189516778089	524.405586003966	673.522338403744
1445	1445	156.659918087644	290.14545460425	521.461763865973	670.604486468853
1446	1446	119.111864008131	322.620947064326	522.401010104432	670.894617108455
1447	1447	106.059010059159	320.030088254437	526.856824214355	672.342622109355
1448	1448	110.69040225511	313.120134867047	526.567020369606	668.779223944379
1449	1449	128.088513423396	339.457792004635	523.772084172102	672.759928843479
1450	1450	120.314736477649	343.415834535941	523.908456126096	671.490948408619
1451	1451	147.26445617407	337.56732996169	519.761441806146	670.655310619841
1452	1452	113.902857754593	363.555532347606	521.925066418772	668.056535818159
1453	1453	113.845109279154	335.177574820879	527.950650534505	676.488654710622
1454	1454	111.136442033824	341.546217529933	524.053192684904	674.654484456735
1455	1455	132.205575495591	329.267865552043	525.843123776746	673.383339789649
1456	1456	149.655252866725	348.926572489598	525.692432811293	672.754179914774
1457	1457	157.46398770233	357.457358665486	525.584683821452	667.826517309135
1458	1458	123.204429572029	348.587221750998	524.746701181754	668.950900745816
1459	1459	165.544046203926	331.428977542337	523.175124038031	673.192967798516
1460	1460	136.120522056962	360.841884793168	519.150966426625	669.750647208263
1461	1461	133.602057903507	346.911710273798	525.934233150864	669.311578444295
1462	1462	122.583684416562	322.204373738052	517.10199086919	670.199692745952
1463	1463	152.218079874712	367.354146515168	520.608834144029	669.521736101466
1464	1464	130.961885039676	319.609507043931	522.309352116434	674.088000483155
1465	1465	131.655326500254	362.459037299667	521.880025597479	672.452943499735
1466	1466	132.830110436411	340.104946807197	522.574194351322	670.501731464086
1467	1467	128.318229904385	331.291703424342	520.318095586872	672.077671338374
1468	1468	124.121689679319	331.503075246585	520.041250361864	677.452483916412
1469	1469	112.755627015563	336.719602763163	520.748255324513	669.458037454609
1470	1470	159.515699411963	362.625560162655	521.192559000586	669.835943337645
1471	1471	130.098911134001	333.438405875731	523.068529041888	675.70996612623
1472	1472	156.380726020327	327.995358597928	521.541424369817	670.970502120236
1473	1473	136.154101112873	364.622227043916	523.409510762988	668.389594396904
1474	1474	161.305603894787	343.609796928138	524.727668850855	675.661632998259
1475	1475	138.444087573389	343.440930890085	523.819711190114	670.466590873281
1476	1476	118.413079448716	320.102596472037	526.650735651711	669.342244600876
1477	1477	139.834726549926	390.308732502102	522.592846898826	672.928953068383
1478	1478	134.786553104166	312.402526557714	525.07843075494	672.919934059948
1479	1479	148.377503082293	339.725664541115	529.985684207858	668.053833833339
1480	1480	145.415426687606	325.635649770521	523.39980332508	672.208445637213
1481	1481	139.100286604044	357.627232498612	521.489236960464	674.196633166483
1482	1482	101.066056171681	360.846474724249	523.282712984593	671.612671653778
1483	1483	131.741825040245	343.588763766379	523.766547097354	675.579671458604
1484	1484	109.780168053986	335.768098467492	523.374055388869	667.793121447254
1485	1485	115.576752100634	323.025134405336	519.993235463193	676.862265903765
1486	1486	137.802939332938	342.715658157868	517.435525052233	668.607386584665
1487	1487	113.645241009918	354.297594928977	521.872567451302	670.426597113837
1488	1488	112.322257724469	366.906185689881	521.711449154107	672.213771909051
1489	1489	102.805346316442	330.933396466813	521.581502049165	674.627927315943
1490	1490	157.605478354753	347.68211062852	522.166196454942	670.319243288756
1491	1491	133.51090804906	366.872949897583	521.657231402816	671.611687637685
1492	1492	123.287882778556	345.673916383332	522.498657649955	668.363098101532
1493	1493	129.712553856307	352.295246940637	523.78676325837	670.07102040932
1494	1494	127.663152519974	335.456684995629	521.574913018397	670.58585700168
1495	1495	124.382212213896	371.72748849764	522.890205183665	673.39385791867
1496	1496	127.839716882449	317.399532845037	523.406455130517	671.737730840761
1497	1497	130.303076896842	371.065824119189	523.21055491392	671.298224092369
1498	1498	113.613290267627	341.799547745636	522.93226339465	670.43771047168
1499	1499	117.700568749053	343.201341058779	522.662898004864	674.000168546308
1500	1500	161.846523694661	360.773917158424	519.459107399545	672.216970691694
1501	1501	128.627833327071	337.021126907685	521.789804742142	672.575719295371
1502	1502	102.598349376999	316.909982258151	526.5480304452	673.408542794469
1503	1503	131.196114898508	341.11914337218	519.447506353677	675.342053987397
1504	1504	141.754532349963	373.817321535205	523.244900390495	671.976428681554
1505	1505	152.764797811136	330.150031201182	521.681512287785	671.950125611795
1506	1506	146.721527550132	348.551262857751	521.896740683575	675.868487904089
1507	1507	137.868316065843	358.407568448921	521.563716421954	683.858541993661
1508	1508	115.232736543853	356.116250233595	523.641692071417	674.999452178922
1509	1509	149.851178155486	345.939556028014	524.776163152363	668.112999008939
1510	1510	166.488432624955	348.773567496159	521.494870370666	668.869543555862
1511	1511	140.017877419308	341.494828473785	519.774331219969	670.247347249806
1512	1512	112.508954304699	355.765181912833	526.690470182605	670.232661061178
1513	1513	138.412194977009	368.580318953088	525.085535404884	673.931231349145
1514	1514	108.806708484187	339.130812421187	523.219143400011	669.678963735669
1515	1515	125.523997347612	334.647240556879	522.137196994915	675.106167693669
1516	1516	120.516594047768	345.59187520527	522.036771450358	669.48868717437
1517	1517	144.911986355333	335.736022828091	524.238841942199	680.961723995469
1518	1518	135.459896074601	384.751939859478	516.898977233594	672.583611563568
1519	1519	117.466464876282	362.865164707205	515.11293317945	669.645423928246
1520	1520	124.350232688781	346.790633183511	521.250074107981	669.677687616875
1521	1521	142.786875117034	340.550075328875	525.067598794535	673.046661732613
1522	1522	126.604625607767	332.941280343628	524.24314879103	672.955483241201
1523	1523	119.683528759719	318.324179866864	522.274941612959	668.737065775809
1524	1524	117.59108098067	333.559776130247	522.854644765441	668.772816646869
1525	1525	144.783491966704	331.143133565429	525.688818950667	675.327410683027
1526	1526	139.894635214667	353.636470549647	522.359290242129	671.678315171101
1527	1527	121.118151457413	348.482053007747	522.205024118931	670.695426437311
1528	1528	130.890144402738	345.943763596879	524.401384473966	676.756227567873
1529	1529	153.159503693552	324.018793038664	519.980868710867	666.260834724379
1530	1530	165.644894858356	326.548546832076	523.601202026085	670.190218530401
1531	1531	140.349953089683	332.816208342068	521.102055763954	666.818300693135
1532	1532	90.2051230057175	370.602278156753	523.37618811633	672.427054209641
1533	1533	118.497774368386	348.235929468027	524.910037778717	676.383954127498
1534	1534	159.820667103009	352.666675738045	526.728413474569	670.381866598032
1535	1535	129.088894467104	313.921418689315	522.193493037716	674.743240874131
1536	1536	132.801745740532	351.458266134605	521.810610626881	670.397859726331
1537	1537	116.965773381341	360.396044523979	519.414091663732	674.337759203729
1538	1538	125.738774373356	359.348868890301	517.325858685366	670.838902232968
1539	1539	136.71188188114	340.648433539171	528.452848216298	672.573771499626
1540	1540	171.756009091315	342.55860408683	520.622260592983	676.48824932362
1541	1541	151.534776039111	348.462799135311	521.512857219232	674.189836008892
1542	1542	131.48549886186	339.354517180641	528.216241987869	671.339877879267
1543	1543	141.522763475319	390.60766646336	521.047385630864	670.398546903171
1544	1544	134.60705492086	333.093647322516	525.179270577363	669.611286539694
1545	1545	137.8813423411	342.496774373759	518.408514684599	676.667211416368
1546	1546	135.260362491212	328.255497915676	525.259264643303	672.180342382444
1547	1547	152.107663039822	342.873867227073	526.304310120681	677.172529622827
1548	1548	120.507192891183	336.275083020003	523.824072240258	672.669191791724
1549	1549	119.194618187981	335.118028376609	523.584086091866	673.993632289367
1550	1550	135.594570084112	325.405617743994	520.659388064689	671.750649369569
1551	1551	126.487734670616	354.045987221184	522.083181882266	672.008188642043
1552	1552	126.334107951237	344.540318005731	523.467424814532	670.202923592006
1553	1553	131.933806301735	343.44525142233	518.574443870418	668.800471424852
1554	1554	151.57154568759	314.161481292352	526.867618322889	668.864033681928
1555	1555	127.133932065176	354.511730346577	519.568005843821	666.492804861473
1556	1556	143.38007741202	377.802402362991	522.307491947275	672.847018930145
1557	1557	135.422087478173	342.971281846818	517.786883739666	670.723674781047
1558	1558	135.070949465616	309.856985223158	527.669511848662	669.668286176744
1559	1559	120.593872442842	359.557754655987	525.679787283336	675.917184822902
1560	1560	136.245905755177	317.842073483729	524.098700734932	666.239735506217
1561	1561	138.466149993594	339.916595716522	527.837776485258	668.160914473688
1562	1562	122.992358850928	370.557796065359	524.261127344693	669.27921756826
1563	1563	134.994980129499	355.715486804629	526.939561934025	668.211356211852
1564	1564	120.725923603776	335.088566297766	519.847294823249	670.952020040044
1565	1565	138.572299428489	337.512242966686	520.854365883855	674.598491501959
1566	1566	130.751929991352	350.040106123048	528.155740839155	667.384036140498
1567	1567	123.958430983171	349.546852159126	520.680696245507	667.217859372763
1568	1568	97.0977750545368	345.270755762832	524.178318987073	671.276353711444
1569	1569	115.636325079261	315.512408765448	522.031169876192	680.365931472021
1570	1570	127.864603419748	355.587536942491	518.81917382833	676.542601913086
1571	1571	143.776530778599	312.011899407017	519.484744674948	672.14496213633
1572	1572	150.373362017709	323.201670212066	526.279730196288	668.905003646593
1573	1573	138.818653828386	318.559619740801	525.075866981085	670.989893688966
1574	1574	115.199422037778	329.296499142136	523.762291036603	674.700891484011
1575	1575	128.283599153789	341.559136564708	519.507465429739	671.846157094854
1576	1576	134.830806170587	361.109111984612	519.424076381376	673.020020216285
1577	1577	136.782978951771	359.699112523457	522.274594221952	669.722126520382
1578	1578	90.1944748888306	373.743856719119	521.230279064098	677.445837000787
1579	1579	112.392845472996	368.32873465245	522.47702634733	670.07096139019
1580	1580	128.799562629721	348.654391721221	525.304348156483	673.994400192278
1581	1581	135.299303757409	361.988549639524	521.028926016848	668.483087417382
1582	1582	125.266855873067	331.319376145315	519.480901021822	669.57840501773
1583	1583	141.50028790138	378.498076003593	523.4618162078	673.545767384837
1584	1584	148.34706063187	331.447264837417	524.949896556252	676.443980612586
1585	1585	138.29580484266	343.631997796702	520.473270666679	670.167078483481
1586	1586	111.807741456257	342.033936517039	519.726092400606	677.837069828224
1587	1587	143.740941023238	350.691127664596	524.474484112773	669.967804411651
1588	1588	133.97970389437	346.249462921242	526.818013949162	669.46690058201
1589	1589	142.119887159986	360.460352112877	529.623104102694	675.517382905347
1590	1590	124.94158601042	335.107563985163	522.621131579831	671.446494517523
1591	1591	142.630868257181	313.272172450498	530.06665601097	668.424626225448
1592	1592	148.104854988148	335.45537018028	516.321209058309	674.781654930629
1593	1593	107.660887959472	365.137012812876	517.968307271724	673.329019744575
1594	1594	127.924721833113	361.726120358643	525.182238188726	670.560787758407
1595	1595	130.68566959687	334.979183345553	526.715886903867	670.168534322933
1596	1596	104.537334620953	370.153900851909	523.795993811477	675.47327021565
1597	1597	147.122446925689	377.051913929008	522.172042694017	672.976851975414
1598	1598	125.559174960259	346.848874119308	513.627475563605	673.815194348007
1599	1599	157.033684349234	342.468166277767	525.287467748557	673.063271324699
1600	1600	116.856417864591	332.401491064583	527.848432745672	669.49093811056
1601	1601	115.610326026957	340.764041269065	520.074635597483	665.228850593126
1602	1602	140.154526075513	331.086313703049	527.227680518639	674.840913473559
1603	1603	88.9685856554185	347.913169144614	521.073495167493	667.717908416266
1604	1604	130.957179830353	346.883676536062	525.036811663775	675.447004670649
1605	1605	139.619594473642	346.585191456732	524.733862587135	671.114860101984
1606	1606	136.182784747832	330.491644472499	524.985147446429	675.809777094622
1607	1607	149.279976792044	348.340049984152	527.171644187161	673.72138284356
1608	1608	127.369647842747	344.349786677921	532.631251063751	665.27071547175
1609	1609	113.09543710402	368.180721828899	525.912868245734	674.834129027645
1610	1610	160.403425332125	348.149222672516	520.159373505475	671.478914523612
1611	1611	104.570969829814	340.66526498803	526.71692100957	672.15441054173
1612	1612	123.641008958517	345.75855446513	521.88298378945	674.355158197357
1613	1613	147.344035910156	366.848106550838	527.290033093134	673.393460920647
1614	1614	120.261707144253	339.936030586174	523.510626199567	666.351643933883
1615	1615	111.20500216791	361.583777922823	525.798395092907	674.550722250937
1616	1616	120.723845207128	355.82058209776	525.315437065452	670.694023102278
1617	1617	141.871269015996	335.909503606938	522.380143205712	671.018732532031
1618	1618	166.735993567053	313.786416070662	521.748222453952	668.988206250316
1619	1619	153.697109551294	351.583955172401	523.07235837469	670.748465238306
1620	1620	116.152188588128	348.281863362952	524.593821924614	667.884055425716
1621	1621	107.401208796806	350.638068807757	523.450963621286	667.768574213037
1622	1622	136.986754232301	346.805080614359	520.946989280385	673.886738625143
1623	1623	128.972554302275	363.035430888967	525.750805279038	675.342267044258
1624	1624	108.234843835647	333.126309331357	523.582729223772	669.637334007698
1625	1625	122.226274617785	321.367530865089	522.414579991781	668.8164477563
1626	1626	174.547062380667	348.841093139296	525.45501748652	671.622419947444
1627	1627	141.663286053805	349.707762188141	525.100074447012	671.222001765933
1628	1628	133.603963914452	329.426469824272	528.950053789201	670.774873317156
1629	1629	132.015284021862	370.185130054471	525.859409603105	674.346483894723
1630	1630	137.36087550387	364.857786169834	521.827939332862	675.452162070236
1631	1631	149.568300558278	342.113182055705	526.567568157156	667.211584570575
1632	1632	130.870041724359	320.707580996088	518.77431677748	671.427230221149
1633	1633	132.0371367938	375.549672848433	519.722069567094	670.021490268797
1634	1634	128.620486226662	356.497990092597	520.095928356088	672.202979962445
1635	1635	119.138482286413	328.390225599714	522.010761737718	674.738162916332
1636	1636	135.649968916541	340.074766667424	526.19337663046	672.102629606315
1637	1637	160.105420533071	355.112268580571	524.899169835578	674.696054855648
1638	1638	114.479536033743	327.21024990669	525.713930575988	671.354210084191
1639	1639	132.401865690715	355.651834244484	519.927939142918	673.107764962205
1640	1640	144.154522564193	347.145993219781	521.389324749813	671.797400474859
1641	1641	124.548762334076	330.959890084205	522.052107337364	673.720796130691
1642	1642	132.051775167423	325.107020654775	520.963825637924	675.623524633255
1643	1643	148.702122775798	351.166878789515	521.982321897351	673.542113118904
1644	1644	144.318746310898	344.814165251893	520.52511699292	671.372761767908
1645	1645	126.902003626223	326.394796802933	525.632862099676	671.545324218528
1646	1646	156.639038075935	334.286507298323	524.623760463138	678.398533614282
1647	1647	91.2031879199361	347.223103047289	524.663416992029	672.761305968
1648	1648	150.929796143433	372.590277469343	521.921225245955	671.325533456374
1649	1649	99.1474218096603	345.694867325475	522.85457998621	670.351485484938
1650	1650	142.696972059996	334.673051590364	525.968721489176	672.43057639776
1651	1651	132.758971179272	360.584346824516	516.353774458616	672.243649354995
1652	1652	122.543012586571	357.124498559344	519.027005933649	673.439752229735
1653	1653	135.103761601038	312.872016185962	525.765786822334	667.416014856813
1654	1654	131.158851087326	351.656375619444	521.922407748033	670.95057625359
1655	1655	139.971722693363	314.44781797097	528.051518916894	674.438744099087
1656	1656	165.951827949139	356.571689553281	522.32408506509	674.916601262597
1657	1657	127.193675059414	357.005326774393	521.177448443788	673.56491350818
1658	1658	136.698351428307	346.992717033131	523.078809268453	674.975220670786
1659	1659	119.845446107056	370.173274587872	523.39355828692	668.278378151542
1660	1660	137.615262608612	337.832939832945	520.084007111503	668.864166950648
1661	1661	141.473739204086	319.441637052246	521.427567529556	672.635626388301
1662	1662	145.286776382044	358.004475730488	524.404620768214	674.554169108092
1663	1663	127.884499584699	325.92273230852	525.439532026393	673.27088626452
1664	1664	145.521839990555	363.799570483434	522.885613803767	670.969119432838
1665	1665	155.038605788407	362.724233715065	523.311250709499	669.724258594176
1666	1666	118.005112033269	319.378893784724	521.713171520522	674.033878145916
1667	1667	125.772920115713	374.236615073031	526.229982441073	670.619309155384
1668	1668	124.029112382397	315.43317281361	524.656566771493	670.606694731259
1669	1669	132.820821211193	331.372997607144	525.046752506906	669.403694394889
1670	1670	124.867127623663	364.870210137697	521.55011329632	671.536839354121
1671	1671	125.605376148955	356.518676866212	519.553749998202	667.447751582598
1672	1672	155.439242569514	361.847428748124	520.616630410462	669.087923456568
1673	1673	118.546716211062	330.09785903115	520.305149934	670.677713310232
1674	1674	141.271238948023	297.80204903561	524.772758186004	672.231677941351
1675	1675	121.069230853673	337.379061142519	521.872851456619	675.56152114227
1676	1676	153.650056924599	351.058467117167	524.854149663199	673.316271081376
1677	1677	106.962700736019	357.333808905749	520.930842555418	672.980065501251
1678	1678	115.934797698784	338.068441064673	527.503415573979	672.160910664962
1679	1679	122.35714729892	357.077500916169	521.996614485945	671.912282253916
1680	1680	118.251359253826	323.242788684304	522.336193157649	672.461114450797
1681	1681	132.714937175171	346.060477010339	522.249838591775	668.988454927603
1682	1682	102.391605555816	343.36972743174	521.670720611262	673.971109775181
1683	1683	137.254968224707	323.044676960425	523.316486430925	672.731793525038
1684	1684	154.90601682321	360.464847373951	524.972283017061	677.392463901196
1685	1685	147.258129154699	360.252733432423	524.511942481251	668.765336428305
1686	1686	142.135916802388	336.830370861015	526.315932434387	668.540926655161
1687	1687	114.457469494219	360.76311768175	519.977710445899	669.831424342631
1688	1688	149.082912313595	333.961065790426	522.802414834359	671.587153500651
1689	1689	132.043455482912	360.366248778334	525.741157979008	670.070794924992
1690	1690	143.655590028053	339.317127558314	520.381024714816	669.208146113943
1691	1691	116.289493768358	334.727611198594	519.910139894584	669.597250037561
1692	1692	141.881351586255	329.128221847514	520.286285758419	668.795419702968
1693	1693	107.554556261407	344.679565414365	523.981316281037	670.591132226044
1694	1694	132.500352653677	336.117343066595	523.086911544888	674.457344582318
1695	1695	122.157699687036	378.717981154593	516.258266260332	672.895351287375
1696	1696	137.224223048317	325.374515560043	521.708720257155	671.485544885974
1697	1697	111.043879683217	365.360807567911	521.735606624795	669.844543476462
1698	1698	149.469106836357	326.330424845988	518.017435017757	672.739699763541
1699	1699	122.220921166477	332.204018943166	520.907100565414	671.305266850109
1700	1700	117.258477052143	363.984841524001	526.692877795101	667.983894484366
1701	1701	165.958736049715	353.632012258695	523.615674014121	670.064078361852
1702	1702	134.764033922001	351.0556401077	522.80243264516	668.562429670231
1703	1703	125.038580106278	356.805451360964	521.33371617948	672.492189773402
1704	1704	132.978967140687	358.606152641604	520.127126004516	668.819143414336
1705	1705	152.588417940403	358.435780664592	528.564928695074	670.369370777944
1706	1706	161.757756382336	352.310289468151	523.429051801887	667.194618182792
1707	1707	166.198030197571	350.731040157442	526.044269532792	674.167440387161
1708	1708	136.999043529697	313.542203600194	520.622807323891	675.411440113501
1709	1709	95.687762609725	343.051128802125	521.423130120505	671.48835766278
1710	1710	139.105037486236	327.781409691901	525.579512273397	667.820389298306
1711	1711	135.586020844456	366.594918921997	524.568237520131	668.206940661016
1712	1712	128.047430471107	377.285025578074	520.400972365397	676.819750293491
1713	1713	149.375274639379	345.980516466358	517.495309896968	670.113291105989
1714	1714	143.455486841658	344.865098602276	532.185023725319	679.150743536512
1715	1715	154.001268258307	321.614964510515	518.342904184727	674.16603796251
1716	1716	119.419234976352	325.749627280043	517.911257421141	670.113105106527
1717	1717	113.388404514679	328.812890875847	520.372259629346	668.561046640148
1718	1718	99.931336273694	328.76462817885	522.88400987429	668.777569211146
1719	1719	128.237408234367	357.928560966505	520.273030305122	665.613082174102
1720	1720	130.555968039861	307.12071399321	527.275478719554	678.706070220788
1721	1721	104.561873010821	392.698313619191	526.957964473217	672.530910096918
1722	1722	132.193718131897	338.189366221987	522.279404889761	666.543401939477
1723	1723	104.905671050617	328.537855704353	518.644428177251	672.214691246414
1724	1724	137.982002901113	352.528517650939	520.754373347586	669.127397973194
1725	1725	134.088266325219	356.668588546332	522.122708981686	672.820120992831
1726	1726	156.499938313533	342.52928014655	522.973670444939	674.310327201515
1727	1727	143.840916637966	336.46552041555	524.249869648693	673.250184021599
1728	1728	120.752442969163	319.889371780119	519.357917910339	669.196212952605
1729	1729	146.203442247081	355.19801421348	521.1969140222	671.015651005608
1730	1730	137.606214576779	333.651434458591	518.477663793272	669.18626118691
1731	1731	155.113191245715	348.94684996376	520.685315478555	674.833112929317
1732	1732	140.861644440678	325.834216279518	520.829705681052	677.039352510039
1733	1733	123.376581343457	375.257196876185	523.720392002818	673.485227624973
1734	1734	136.435722465605	347.324038088579	519.670945166824	673.14484025518
1735	1735	152.993968937846	344.659070834563	521.285600674303	670.897598610169
1736	1736	131.37983978047	363.060052246125	525.073520001874	668.424645576356
1737	1737	167.573073611013	337.85413073866	520.404197011573	670.52116249279
1738	1738	143.769118268374	347.053839574152	523.614159924016	671.843882168439
1739	1739	109.76113392936	355.586027527968	523.987338248697	674.231750430106
1740	1740	147.838079348306	336.586358977473	525.079140387027	669.961191340972
1741	1741	125.513355255929	326.108718476172	523.545998387685	674.829419861348
1742	1742	112.842864178262	357.027661187327	527.289487595009	674.009534403974
1743	1743	147.769230036103	343.086774764882	520.578285727744	668.905935139993
1744	1744	145.365662476859	342.89349422112	522.281979608613	671.506858167212
1745	1745	133.624684478793	343.256296170438	527.859033997794	667.982453436704
1746	1746	125.493754543831	319.485541126554	522.677242033801	662.530719472032
1747	1747	143.637698366516	333.384201741816	519.37046956326	669.889911870212
1748	1748	139.124255341314	357.32869390891	523.330023560967	671.633790440797
1749	1749	93.2554860960345	318.197708043422	526.640696262663	670.513422033181
1750	1750	160.165056845709	353.948943723216	522.530027341019	666.28696095095
1751	1751	135.762760096141	335.293674087053	526.83555381033	672.484628647193
1752	1752	105.438475370883	330.483709998117	527.862957174202	670.137157698881
1753	1753	154.906000581172	339.766519427579	529.356375534444	673.842515639109
1754	1754	158.608719289713	313.001317914083	527.98681580394	668.489125706808
1755	1755	114.925197826006	354.102541356289	523.455362443598	671.91471768358
1756	1756	107.184462547528	360.328150920322	524.645035048848	669.83688624793
1757	1757	151.790295788257	325.646696069935	527.745521738561	670.627609592101
1758	1758	93.3579912951114	353.462658932754	523.181861198551	677.567011165238
1759	1759	137.518827612863	330.236590323336	523.998255327147	678.824285243355
1760	1760	108.677236203859	338.781112473359	523.081768634181	668.278053267899
1761	1761	130.519511042474	372.301820526345	529.107691082796	674.345395320691
1762	1762	135.540538129598	345.473335845078	526.437349746138	678.120620304644
1763	1763	111.653600914636	342.856676495249	520.465205423754	670.816014640048
1764	1764	139.445609643687	373.534483601749	518.830671903784	672.188398365117
1765	1765	124.48921499911	359.357744223087	520.97651752887	671.509463845034
1766	1766	125.080956328508	372.722210190965	524.688647224569	671.731540721094
1767	1767	121.945324208061	321.843080474323	526.52701009707	672.521663780851
1768	1768	131.257599833848	343.381045992038	522.349468543519	673.050072677016
1769	1769	120.920046574644	328.189465451008	523.643859200917	679.044563078139
1770	1770	121.134223918804	330.212723275368	526.700338245362	670.252492675125
1771	1771	111.882761925633	329.953697030801	524.779988559588	672.582618546514
1772	1772	124.41224330259	362.090988171394	530.772081955921	679.308229834121
1773	1773	133.847981077193	351.388711678735	526.684080183043	670.362844944985
1774	1774	159.495435072772	354.819389557929	518.197072966507	671.996181910589
1775	1775	145.306095144937	363.598532460843	522.93640937995	665.725918674818
1776	1776	135.220031707252	367.497457590496	523.947992728316	674.736626184917
1777	1777	133.826357369972	343.970529565457	522.74478924135	674.187557676376
1778	1778	138.545598633266	358.766377424744	528.472591098526	672.96117478213
1779	1779	142.02231340959	365.945098493673	523.138080652651	669.322113141593
1780	1780	127.747890718029	338.701547154122	523.308923934028	665.941163282459
1781	1781	123.015502223821	341.104266601736	523.841045465804	671.650510652961
1782	1782	99.6136687305233	345.580964556632	521.306152931015	670.630971942745
1783	1783	128.956659605669	339.169081087262	525.853029605855	667.316014665225
1784	1784	133.689810663081	329.84347671801	521.114977489078	672.692384597113
1785	1785	122.322305497253	322.114759324165	523.24705268597	669.999789881368
1786	1786	166.079612352973	332.47483914319	525.461529742406	669.428816966183
1787	1787	92.592294891791	322.342152839185	518.792905311192	673.737466733333
1788	1788	145.051907300789	351.847935539441	520.477264982258	673.96297694609
1789	1789	120.672996532013	324.39907694435	515.46211000783	672.958606823974
1790	1790	108.294312044627	367.072361303131	525.893469009865	673.415553406176
1791	1791	137.894823735195	319.099122260315	520.783659535325	673.525338216742
1792	1792	139.134392496959	347.368012079022	530.023159676607	670.830321607526
1793	1793	139.484448296633	358.040007854437	529.097859453978	673.921305288695
1794	1794	118.02921070799	360.133785216245	527.331645443479	666.558231219891
1795	1795	157.560587757045	345.494073376925	527.368549347431	670.822911545721
1796	1796	144.976470265001	336.743547005492	528.456167715505	669.795609303315
1797	1797	155.507038583733	334.620165891049	518.88975308419	667.627356471112
1798	1798	151.61802222021	341.472757863836	519.123437312505	670.848715492514
1799	1799	106.661529272773	320.868560467914	526.680678265322	674.999263487474
1800	1800	133.187203355291	334.166640432125	523.816241677966	669.62723563963
1801	1801	148.31357060453	335.01899709069	522.857324650213	680.110195091584
1802	1802	117.026454769345	323.861796435171	522.535855273674	669.450027013136
1803	1803	136.47405240029	330.058505173674	522.699086612444	673.755408326774
1804	1804	177.450741077961	349.143903655983	521.597449009942	672.450786947984
1805	1805	134.503722890434	351.94698920171	522.140149690216	675.939964069774
1806	1806	113.548190798094	343.404820002419	523.329788739658	670.615765764376
1807	1807	121.020566310862	343.731636724762	521.334697705193	678.166625971384
1808	1808	136.593513519828	336.069801229981	523.036522138598	670.869563452831
1809	1809	122.186252539999	351.347858580305	525.335235793406	668.675548495064
1810	1810	123.32959187915	337.487457431133	525.072119728052	669.423780399359
1811	1811	130.056271886555	364.078543998636	527.509643096737	673.609074189275
1812	1812	140.279723360604	363.486897812979	525.053073579282	672.053659002603
1813	1813	113.057047646646	346.506396149932	524.59039840534	671.524790525428
1814	1814	119.895227657479	342.977255422552	518.662976939669	673.193914118032
1815	1815	134.209797844345	324.834183788797	531.633332005859	670.131677583463
1816	1816	142.476239861836	346.589887429405	522.896261206622	668.100348175253
1817	1817	130.019915729204	320.141087543081	521.097272380838	672.895346917332
1818	1818	142.174982997275	345.505210536809	525.645873205006	672.688340791918
1819	1819	121.792368637896	338.071758895839	521.328864432968	675.351221111749
1820	1820	161.692769670128	329.157643971242	524.771722319484	671.775807593315
1821	1821	141.9306515411	338.698623726288	523.552420828149	675.473574060218
1822	1822	116.164723599721	336.226789219274	525.568270886832	671.390429593229
1823	1823	131.666493376875	335.378773151576	524.876985385885	668.783369218291
1824	1824	137.934104823175	346.151975532302	522.220911841924	670.006088986786
1825	1825	151.555819809674	338.735252145758	524.986238610391	672.779760810848
1826	1826	134.568719206949	322.140343394566	524.748132883015	669.61026144943
1827	1827	132.811803610493	331.249515599539	523.917049082491	672.932007497828
1828	1828	118.870935964452	357.756707369428	528.708660534638	673.592733681304
1829	1829	136.837898161468	337.157289462676	522.926420233142	667.934789875124
1830	1830	154.063695810451	337.753660252996	522.856696142246	673.947286322904
1831	1831	96.6172151979384	298.985688959188	517.233692484957	670.059908912026
1832	1832	141.038677180707	341.961076635652	520.713779180297	667.838894490173
1833	1833	146.406168594554	356.766213020596	522.583852331633	670.378516836111
1834	1834	105.033170525786	352.453453352702	523.984483358288	674.247843038094
1835	1835	123.661895802737	332.647593327041	527.910136305681	678.237601523223
1836	1836	133.795363484808	326.237770043487	530.105016946465	673.65880549154
1837	1837	154.185047123903	307.992709889839	523.031801009294	673.222500078879
1838	1838	146.376664674831	349.282443520983	521.983029262595	676.229207037067
1839	1839	153.41250287217	338.672698994823	526.788919570862	672.469053814007
1840	1840	122.764862830754	368.661431599106	521.794237975972	671.872064479841
1841	1841	146.67876181675	355.569923027571	520.460423418627	673.408255084593
1842	1842	128.798852877587	341.943399546561	524.609408586241	671.536905454587
1843	1843	140.659387824482	356.686413979879	519.394456295165	669.65176873219
1844	1844	127.858096239626	351.513593971152	523.748854308131	673.98977638358
1845	1845	146.535443503527	370.171218790361	525.889691062814	669.922148003705
1846	1846	139.143119675646	322.719537417385	523.342723320437	673.495458920597
1847	1847	157.470324662195	348.486192451106	528.530622077344	671.897581128363
1848	1848	135.08960455829	341.224551499413	521.752077109601	666.680031680343
1849	1849	152.076998127481	350.981630730683	520.017203791215	670.97991432333
1850	1850	121.53701794676	347.238842463353	525.303976156985	675.293576081117
1851	1851	112.422886776558	364.065948304236	520.380629869968	664.615908277853
1852	1852	126.099632744361	316.63009792924	520.233412541009	672.575865750071
1853	1853	117.47537348754	338.301872855572	524.134454854825	671.761620638668
1854	1854	147.585751081644	365.949905317346	516.66197252188	677.994138296028
1855	1855	138.329297603177	330.90077061599	516.190018778569	675.157682296862
1856	1856	142.123663171984	348.278874011312	521.353259681311	671.064839212142
1857	1857	161.364674715725	349.680778104966	528.081894758668	669.111029373425
1858	1858	112.326689004253	315.296556387507	521.918491965951	668.106115288245
1859	1859	144.309788231475	325.442074111206	521.489619395898	674.306618060754
1860	1860	135.523413591321	327.837426822494	524.007218927469	671.810992575699
1861	1861	120.205289773625	353.618633448826	526.830762344058	671.246876324285
1862	1862	142.616636566233	323.843014662306	525.005264969392	674.879181110445
1863	1863	151.148903160959	343.926798702791	524.848662717827	673.29538575217
1864	1864	141.305981286647	349.112138585269	523.054641444925	669.296966931366
1865	1865	141.566732722161	327.963220283478	528.536537063528	674.006446879814
1866	1866	117.947539424293	366.677123853274	518.646782315961	673.135884963484
1867	1867	120.429500879894	346.406195926372	523.781688370337	671.128475495957
1868	1868	134.058932612001	352.288549803919	520.551077849753	670.059137287008
1869	1869	147.202825338772	350.812618390025	522.658063924722	675.459705784543
1870	1870	119.78245433432	349.206394362889	522.435689014349	665.394790982476
1871	1871	138.002536897991	334.211018162199	522.597692186293	673.508181499953
1872	1872	135.753942134881	328.696242884771	524.466803920465	677.457122758551
1873	1873	134.996059259566	341.776906365815	520.44609320055	673.979617339207
1874	1874	147.706488993721	340.2442732881	523.969770845715	675.573559414134
1875	1875	147.515177696822	337.161760274529	522.010293384026	670.536252006942
1876	1876	112.995386331584	335.236236893402	522.217440971716	674.917012287583
1877	1877	135.424469680092	315.672706947765	517.105547417592	675.12533657524
1878	1878	129.316563213508	347.535748039636	527.885018446394	675.215870033109
1879	1879	122.351284609458	337.955519083373	522.289043496806	666.748490844998
1880	1880	102.098929902506	340.320808220479	523.353991374669	670.65583602843
1881	1881	155.36864546288	333.993666613454	521.014059704607	672.290125834115
1882	1882	102.490603170779	345.242321133253	522.084035926715	665.762610595497
1883	1883	111.678955218083	338.769637204216	520.397412484863	668.526739000549
1884	1884	126.521272945691	344.709480134425	523.473040915534	672.221002864072
1885	1885	137.84511416891	342.015149855926	520.393408773745	668.587043329
1886	1886	115.077113276061	347.73425562423	527.999220131698	676.78245733736
1887	1887	133.992465650738	359.825050550345	525.403638779324	677.072448207924
1888	1888	117.240809837007	332.083590227781	520.710433118259	669.684240128599
1889	1889	127.302847791194	348.894142470607	518.737397765661	673.970624581675
1890	1890	128.830701734769	336.695000469982	523.683660263301	676.133259477576
1891	1891	120.771214123484	342.639845350716	515.054851945066	674.106334556793
1892	1892	141.857450681458	334.608958887744	520.659397914571	678.099509452219
1893	1893	138.594557744667	345.009749097584	524.959324731503	673.084983638894
1894	1894	123.142020920987	366.595285462257	525.597598760508	667.017451897917
1895	1895	150.236016132746	335.725663485977	521.947148133809	675.466039624254
1896	1896	150.727205872498	333.709811632457	524.009985940747	676.154430394667
1897	1897	99.9457015516492	336.906218636075	521.709228587759	675.927567713728
1898	1898	139.895853882143	335.55930659344	520.685432338884	670.06277664392
1899	1899	130.096389069936	378.769821655197	519.565793311818	668.99640577361
1900	1900	120.161001943679	354.122522062744	523.163104889065	670.559662188358
1901	1901	135.155603463151	313.42004620748	521.828657419104	673.960266531007
1902	1902	171.562320885154	335.672066553895	520.506676773385	673.832293880501
1903	1903	103.291173129602	341.285416802914	517.512664179139	675.652179139321
1904	1904	106.575754996672	350.834452068807	521.947689578565	669.960366033647
1905	1905	127.618515050142	315.642106696217	519.641553593387	675.370270563654
1906	1906	127.514112091295	362.185697265114	520.536365324609	677.583251857021
1907	1907	133.253808337117	345.606568123174	519.836443210629	671.34673524282
1908	1908	128.142224142599	356.223199206053	522.440695170801	675.461587879388
1909	1909	106.588066643275	325.751085492345	523.172857637927	669.948527515437
1910	1910	98.0252761211382	329.743517844403	525.096001534626	673.272679701951
1911	1911	150.528282132707	345.012143901211	520.545344081837	667.131368854749
1912	1912	129.319826318141	339.589063568378	524.0488052731	668.649145919367
1913	1913	136.815485829408	333.660476283216	524.382217548157	675.700624584997
1914	1914	155.484433587547	324.590011656922	522.469782222349	673.017341226529
1915	1915	134.195545432903	349.587156659135	525.353300365502	675.991140873551
1916	1916	124.266776487588	349.617729912214	524.274806721744	673.237990179824
1917	1917	110.431251460315	317.939852863384	525.005632207365	668.535326658724
1918	1918	174.170138553752	324.251941661654	524.748102804709	672.250952030739
1919	1919	126.256985971523	352.429975187891	524.102899091914	669.120421452902
1920	1920	143.679077450043	337.900888905196	522.456406001669	671.716834086289
1921	1921	148.002618402174	360.122566479419	519.899724091757	668.579988756418
1922	1922	120.629538330718	332.183716539795	518.123320377352	675.997218755213
1923	1923	135.767503513599	357.113940384562	521.410575372432	676.69982444847
1924	1924	106.988717723941	339.952441549119	522.612348480722	674.795802216083
1925	1925	164.903948314351	346.891434675442	525.184670283789	672.113233103171
1926	1926	125.46588299009	338.604973996439	527.430815832327	665.834393309094
1927	1927	131.857917171142	357.510712434223	526.119280073142	665.460310309799
1928	1928	133.008015284461	344.645912676617	527.4451880893	676.042491342242
1929	1929	96.1637113529897	347.001543477026	526.232841558415	671.962077342308
1930	1930	128.000637009337	321.946693899251	526.84730645699	667.373905793722
1931	1931	96.8350261784685	374.205120935399	521.233737220399	674.312572187356
1932	1932	135.56076052426	328.459270914992	521.019085494658	676.279290587912
1933	1933	93.0155945929035	348.136884283776	524.559963785803	671.273734060892
1934	1934	124.460803905703	348.295235570178	522.281877217214	667.037664007707
1935	1935	139.291620361362	350.867750572593	522.610386581349	675.976876743302
1936	1936	138.729501196266	362.69023848094	520.860494579988	668.653832742543
1937	1937	125.312925110441	364.761309187678	520.916727411511	670.885278205674
1938	1938	148.675690672585	321.090704452244	526.434658578304	664.414138029623
1939	1939	135.426727741964	336.711641094479	520.525183476888	671.990786813835
1940	1940	117.745510401354	300.348370625017	529.104651224731	673.956949353715
1941	1941	117.752877630793	342.557448537256	526.672679556123	674.608715510229
1942	1942	125.781386175985	344.862695309293	519.738391904881	673.175003669436
1943	1943	129.631983096491	359.103582528342	524.873519430643	669.578311335813
1944	1944	140.462670496776	352.856535158426	523.767579725961	673.493418233741
1945	1945	136.834080967789	361.774368671438	521.647264334478	669.551326203755
1946	1946	131.967607076233	332.786086561623	524.878267914655	668.816592783795
1947	1947	130.083930744403	336.046094405547	521.866619743273	672.176949207147
1948	1948	182.868692349558	358.394829188317	524.099647982645	671.237648198513
1949	1949	128.301480668701	349.477709017844	525.79216564558	669.463686374473
1950	1950	125.119497197643	342.469220593095	520.563279315658	674.745477014662
1951	1951	134.764900698586	325.463464561856	525.942000211552	674.046387547181
1952	1952	123.02132417135	383.099942840768	520.646663062588	673.737642290525
1953	1953	131.26340414648	347.09985329319	525.46199189481	671.182708208163
1954	1954	125.243192055618	363.886186351339	518.712559556425	676.891920852494
1955	1955	139.330129533715	320.691143237738	522.439768354153	671.111412401678
1956	1956	107.681150241983	321.337337833614	524.590162574886	672.086275703253
1957	1957	140.503206968064	311.386924011618	522.060490475418	671.513957209413
1958	1958	148.353825639595	377.250746753053	521.730926754447	675.067304979027
1959	1959	150.618225442412	330.245011861374	524.051696394542	673.232067616358
1960	1960	125.820612393495	359.209561696572	523.276859789029	671.081306746261
1961	1961	134.305334966938	303.428758662988	524.364614063473	674.633160009882
1962	1962	131.214047633415	331.951216957154	519.48904754679	674.919134167707
1963	1963	140.147477404238	329.18494317008	522.422200664122	668.191048624223
1964	1964	120.247195987889	371.686406612919	523.890366393388	671.686850955103
1965	1965	121.627126990774	349.379984598655	524.961571131731	670.774459781757
1966	1966	135.027068216854	358.208002416018	519.994542557223	670.77721171275
1967	1967	135.305795815516	340.111144734336	523.531245522068	673.784217733126
1968	1968	128.005110858953	332.646665301368	524.88795817022	666.152311186392
1969	1969	124.702494856542	325.436018921918	522.478438605489	674.020671234973
1970	1970	132.252070834692	344.174810179565	524.215403263189	672.219114122743
1971	1971	160.262666904361	364.723341217869	520.616677823194	676.054208798823
1972	1972	130.455401009399	315.310819954783	523.786236238137	675.353611712087
1973	1973	135.398704924695	338.718502198084	524.539130135325	673.337453572672
1974	1974	114.026173683195	327.465495613242	521.112688903315	668.50585250285
1975	1975	135.52699477379	334.514440450588	521.486581079449	673.612704238423
1976	1976	129.332071807926	345.870740732673	519.479516633903	667.415058465099
1977	1977	105.722480422797	331.654492087415	522.581680533019	677.756934161774
1978	1978	127.127827054763	331.504313666489	529.453822262689	669.328591057292
1979	1979	155.431646166982	329.045373424698	522.162296396344	668.652942728545
1980	1980	111.441297187142	331.668906213724	522.882588910281	667.770404121412
1981	1981	126.812308953747	343.096029541334	521.33024258855	670.315397959559
1982	1982	104.177532400339	347.667789458472	523.456695996561	676.245884788611
1983	1983	162.18888367308	379.285933711041	519.115071270584	668.689050376855
1984	1984	103.495316286417	351.546247493071	528.388978399419	669.792558869108
1985	1985	157.443446927707	347.612312264457	522.689231327687	673.162114441961
1986	1986	108.887624897628	330.09374690147	521.846309014504	676.858608933056
1987	1987	112.813319007657	322.99865156318	521.553818821313	676.816685186569
1988	1988	144.103879339803	375.434870033173	521.949575872859	664.433646603628
1989	1989	166.950050326518	368.105953402425	513.726784172129	672.080892327862
1990	1990	121.520586319951	358.878024994116	521.371508274411	671.342259135449
1991	1991	134.675940299474	360.091911901311	521.447759228427	668.422550671951
1992	1992	153.161498267287	343.551078390393	527.35553513839	676.37929497161
1993	1993	130.969585562251	325.1030320135	524.860300802266	669.710681498742
1994	1994	128.298591631757	356.767161701533	519.810897332342	675.627181409853
1995	1995	140.493823300092	344.148022831377	524.43943218165	672.156038335996
1996	1996	123.424145065558	355.007665060827	527.815335038262	667.481918886169
1997	1997	98.7952279141128	322.251191257016	524.09621299482	673.304152812644
1998	1998	100.14279911911	349.656793617507	520.781120467473	670.544177856258
1999	1999	145.197776812203	343.552643180547	526.922681584079	673.877637825185
[truncated: 3,001 more rows]
