# Supplementary material for: Hypothetical Outcome Plots Outperform Error Bars and Violin Plots for Inferences about Reliability of Variable Ordering
Source: PLoS One. 2015 Nov 16;10(11):e0142444. doi: 10.1371/journal.pone.0142444 (PMC4646698; doi:10.1371/journal.pone.0142444)
Supplement: S4 File — All experiment interface and visualization stimuli code is available as a zipped file. (ZIP) [file pone.0142444.s004.zip › experiment_code/data/one/12.js]

var results = [[109.01007224989, 140.331176133616, 134.316025370872, 155.155227489187, 118.566514123881, 148.479895286488, 113.869478415394, 124.51406176521, 138.429782036061, 73.4524723592951, 158.679048598681, 127.021802929534, 127.369450671012, 121.708761763388, 146.129954410117, 128.384245583371, 128.031890016939, 129.913824816456, 89.854559266984, 124.395979732033, 121.160605229354, 120.823757143075, 116.337334233807, 151.330253606393, 118.467486284112, 128.969680808214, 99.2194175826785, 108.320166023901, 91.1907507682073, 124.994765733191, 136.501295699366, 112.850771192754, 136.226473334182, 112.564257174579, 119.504798767817, 159.365654197095, 115.689289849536, 158.514695676513, 107.715148434118, 156.314298016745, 155.923404294496, 130.643679706989, 124.890692677502, 155.822801252714, 141.128879519912, 101.550663983422, 141.355337538754, 125.330989543781, 106.081353569651, 152.046149427879, 121.498414753761, 100.456229439488, 150.838315745025, 137.803839633412, 122.604267904871, 137.893529975967, 118.58976717566, 105.926293192196, 140.272886428703, 134.806625689974, 131.636923089724, 115.214871839392, 123.848293752158, 103.425458164464, 124.532670261444, 125.828991769556, 140.687742757356, 111.105682041331, 135.893777343211, 142.488828307593, 154.164371498415, 117.225994029519, 117.707838531481, 155.316566533196, 121.647113853931, 93.5824406081007, 123.393636085889, 131.158559597913, 147.94750592477, 148.592082954917, 153.39446577482, 109.685795854183, 150.92067278715, 139.716741892089, 163.106518773562, 132.930958723859, 137.864597219328, 145.891050015498, 106.967039749937, 153.220456022071, 122.757032502467, 99.1755633120327, 129.545642917685, 126.154780607368, 114.491137805238, 135.650996061895, 133.819553476555, 115.954668076546, 137.69910898978, 147.692690484042, 112.365093330872, 107.836686733057, 131.974367909198, 114.841258084584, 136.125998939918, 170.313881780053, 125.918253609692, 116.201539717996, 113.726941643118, 127.623394690739, 116.108193290357, 138.323116066638, 133.251529715432, 157.269271500358, 122.338911859904, 159.158016113944, 142.388034023372, 123.623753442065, 132.388057816016, 117.608655307867, 133.834411966122, 135.221331327533, 123.73837179263, 125.397090826997, 129.211835967343, 127.243556666626, 141.565527200916, 153.366817265591, 147.582398177039, 96.0438513350776, 134.353698616003, 106.031759799135, 138.697123231455, 119.898724689408, 139.077021259713, 131.586450294269, 120.897386119362, 148.646991704435, 125.275679347066, 137.543034731881, 158.593041850801, 142.432981534565, 139.019359041664, 145.790603048171, 131.446184601252, 176.240638003043, 133.457135209235, 143.914338309539, 146.813927873015, 146.134457868484, 126.88990936856, 148.665413960969, 140.80690555098, 113.627339924498, 107.175633005985, 128.079188544183, 121.321591376046, 125.222410350866, 131.447615726993, 131.690888763109, 123.985241488856, 108.9308858772, 134.428164629729, 117.26880497823, 132.093919869364, 116.424317215682, 170.061939833696, 134.467909606223, 141.926597725763, 116.282974521481, 141.56676088773, 120.173946121762, 118.175299050716, 154.902094564814, 80.7721576046785, 125.330254101447, 123.730906607197, 131.878951267771, 131.599937059779, 149.976004379569, 180.987626748648, 123.271070158546, 121.002770594139, 146.726603118059, 125.843646916355, 123.331559520778, 178.592413948974, 121.683647417586, 124.320029196707, 97.98732326384, 161.023633329678, 154.91283838201, 110.320356661184, 103.960148467286, 163.754318829651, 144.32098546338, 121.933362977876, 154.221770615719, 127.260441525787, 129.824241162617, 120.311392445405, 116.991248664112, 161.878062925294, 150.865980647273, 128.171962052515, 150.767115666043, 131.20576705327, 151.315443664744, 131.923694959576, 132.563598088103, 86.826572207112, 121.908469653464, 135.271014872113, 94.5138650345559, 131.557839977107, 116.432828115152, 111.07757635368, 125.284901864792, 119.500098761518, 130.803514277974, 147.411751853376, 148.373643333543, 117.547652620973, 135.320977235531, 156.983190246501, 119.143528155581, 97.20323507222, 143.18297469177, 128.554532780617, 138.879712624421, 153.088840670831, 133.251094502191, 132.02556857657, 143.745951554007, 113.254395299389, 122.586696041428, 148.97229100137, 134.887859508513, 112.146831528698, 132.72925824731, 102.666036598974, 64.6364873376388, 126.124972786854, 129.227340705442, 162.330072267273, 123.993315238508, 117.162891355649, 139.973372820352, 127.333698433181, 119.333726579806, 133.451626754882, 135.534525339053, 141.368877692104, 130.546515977498, 119.786921076731, 137.902338474684, 128.178240433253, 151.358567031714, 128.13415134773, 121.715259197912, 147.277268416613, 158.594421545156, 122.541169629243, 150.406683948773, 141.535882772, 127.374996996331, 170.148437185244, 108.011479361644, 153.178143839391, 121.787963818674, 131.495312075711, 162.984663795087, 113.363032138833, 132.541581026832, 108.740157257454, 159.144717758886, 133.420741294283, 107.333306955346, 117.373753426224, 144.898938006474, 151.180907778081, 145.908866454481, 159.969991277896, 143.538250903228, 122.13839673132, 126.792179057109, 124.536551116535, 105.773678757476, 166.779438025946, 157.527085454591, 135.222957796258, 132.229615388281, 137.899146491128, 151.611773197081, 141.90705076877, 112.595211374441, 138.6136766628, 145.722741825078, 100.069872844684, 134.412861786482, 142.699410637224, 124.247614977015, 138.182646216668, 125.460106773282, 175.941318949404, 136.745672043162, 129.125354830204, 153.588311944009, 151.442426680822, 148.71830315043, 153.139112354964, 139.048725607905, 141.875328553818, 127.137924587748, 151.131148642832, 107.340304688295, 132.792954649248, 130.486385538983, 126.00490742522, 139.911135058729, 152.611811121384, 118.102219183879, 139.589305245417, 125.92551190023, 129.872808585529, 138.88883099623, 152.843732294209, 133.236233034183, 111.361061291942, 151.495789343378, 148.6350516632, 110.444936429604, 99.4954166110959, 117.717632434287, 133.767550891632, 136.191200966889, 125.413712115787, 137.096609991642, 149.325707480915, 133.727321138898, 123.776974838535, 118.513618362954, 112.34630038302, 128.138097779531, 114.863883832553, 136.588328942172, 142.433490563663, 155.133325800706, 133.14560241206, 151.659088173861, 185.554993011161, 146.716053451696, 117.991430526217, 121.170207952586, 105.562931087153, 139.546199859931, 104.367087390379, 130.052808838232, 150.020333516624, 133.869385867027, 130.316824483623, 118.30399612683, 138.785951623489, 137.849504391762, 138.054802815701, 144.87176418058, 135.741727365921, 126.372091813176, 84.7980628322793, 69.9563920761809, 116.293291710383, 98.5259612854722, 146.547648659772, 137.526741689844, 123.104421920025, 121.544235998787, 134.6183281336, 153.643005159987, 133.055075573978, 154.987751798388, 113.000893152319, 105.298169651092, 124.249048225054, 131.146976988812, 134.613792654259, 167.584757221323, 121.051478534872, 139.190759105029, 137.578353387514, 132.940790216941, 133.730279546452, 140.493982784957, 117.19163858264, 127.329803413792, 129.098907597189, 136.953035646923, 144.573038040381, 145.564614937564, 132.781053040104, 111.51662163087, 138.961028063205, 153.190169425706, 130.613980064188, 113.568742517542, 133.588765393234, 146.52479828614, 132.685009394406, 129.63687111286, 102.71224692233, 160.013712852176, 110.328917577583, 144.013556664435, 109.895194708614, 145.324599909002, 137.102746158789, 143.37763416878, 111.129442378677, 140.815266125787, 100.506472561082, 146.75259125324, 139.958935667927, 124.106563774415, 107.555315043261, 97.4933695582916, 102.672721989647, 151.206169309944, 134.940623029836, 128.852397914885, 130.55663772202, 131.045017123489, 127.405104751183, 139.887944770256, 138.940522912336, 134.404012937312, 125.988878926914, 121.19441451075, 116.885513307923, 126.684134978352, 140.091855797494, 145.70695358925, 101.980553592419, 142.503959627245, 160.904731609744, 81.2166550992724, 133.241651870271, 99.1602608573235, 129.270561942614, 135.077576645375, 146.100989410646, 117.532484329079, 99.6338212570603, 138.912908086495, 117.715478337786, 142.310834153893, 105.875874070616, 100.663853364476, 147.039823241191, 122.985150699173, 141.293472949616, 147.266499773885, 122.215406946705, 128.818828272607, 141.716046986768, 121.367038697046, 131.714213349962, 145.113804381801, 114.66143795052, 128.920180544586, 148.533103081644, 101.469921214997, 135.1451080273, 143.496212506671, 114.155918144813, 133.82813649234, 133.425004244865, 93.9551084187788, 124.060142395722, 144.391224573703, 132.820424949691, 130.893999291116, 124.778363804257, 131.85944495555, 92.337772185675, 142.639317185083, 124.738832009738, 149.703314068845, 140.052917535915, 122.605147800488, 156.152153260092, 125.597782618176, 164.242242914892, 124.586662666891, 155.549935845237, 114.169111429194, 161.107079266216, 101.662992826354, 118.862167302705, 139.546708029778, 118.863680552879, 128.747386398479, 99.9155863772569, 117.385562139091, 130.074003715194, 107.24762442955, 128.139095383466, 152.705245773433, 130.274815999897, 99.2710810490431, 140.316894639679, 117.760382226835, 126.420186184162, 127.692655389232, 135.190852020718, 139.065019624597, 98.7420533719, 123.207637842336, 144.342824561808, 149.784410723608, 137.00313024414, 132.897235005195, 137.740561155673, 129.318523091929, 136.324569996735, 120.734488764038, 140.694358917299, 130.340606671045, 133.507818849231, 131.611117945223, 143.171367022803, 132.313521119699, 130.056535704629, 123.264897464688, 93.4313368893416, 125.833514697725, 117.861021280276, 117.117978337905, 132.213340483704, 139.236279279905, 141.733023192489, 130.175816699644, 153.478568413019, 120.970908448855, 129.593891270408, 102.554066604511, 153.99138753888, 136.133758514882, 142.089473456929, 116.368148563254, 116.126670550709, 137.633585234814, 122.439734722263, 115.374959584271, 166.95937035838, 125.369992829589, 152.01119129611, 121.282342637214, 121.643017359305, 135.861394409038, 108.608812728376, 151.957031097853, 108.477938218839, 106.793615358672, 142.509007197093, 150.492058085459, 171.942740184392, 131.487950091981, 133.232525114551, 134.339597502483, 143.022108189859, 182.958670425996, 122.777262140582, 101.666040704154, 109.616605998312, 99.0219296364798, 136.261989100373, 137.134589556531, 131.493084459556, 120.137714212853, 126.647814560895, 136.058980977424, 160.534836663395, 139.946281282934, 126.668496263359, 116.423792940277, 107.26950252451, 110.490042504464, 123.985522743988, 144.779893830653, 143.85019230569, 120.120242466349, 148.014299933438, 152.660858086941, 146.00895369088, 141.338779828784, 136.84719443723, 141.167458109919, 126.495872744154, 89.8857677706298, 133.004540609387, 148.105085936254, 114.308911929545, 124.751708901654, 122.169501241649, 148.898819685201, 101.070194197049, 115.50859022663, 97.3462768458083, 126.542934798778, 152.548564210465, 94.4597864513277, 126.554971232721, 162.436199669522, 73.7254088793231, 148.474930191039, 118.388492276894, 109.360196743898, 140.79156784596, 88.32909489683, 134.676652436455, 149.603716413498, 168.205265827058, 151.919703580429, 140.407993552953, 132.840185561044, 133.829316271656, 101.826875210939, 141.66717291227, 126.473771784837, 113.613814130212, 142.326829437224, 124.16692396861, 104.970935382922, 146.560174971419, 98.4562364698243, 137.641773321992, 121.955599453381, 121.217081111071, 143.548320162287, 124.477987039135, 142.509648928232, 117.574150062456, 138.380936288918, 113.210010602291, 110.104527232598, 137.768373678571, 131.14318154611, 138.189104095262, 142.749276047115, 141.510595400987, 109.744966474172, 105.435168378676, 111.931179837992, 137.433964256179, 95.9255646741757, 135.184459490711, 144.970824882208, 97.0157358295567, 131.532442903339, 159.565254753413, 109.018299102622, 134.650202561287, 136.498822407312, 130.56600637523, 155.651859172834, 123.511051185453, 138.637231511496, 141.796872806759, 127.871465807681, 126.159370195698, 133.180973225098, 131.590909161938, 91.1655103132958, 138.470144538277, 112.840241024677, 102.108970945454, 144.22424110276, 119.98641884898, 123.231340624003, 148.93860480233, 114.829198255599, 113.711787217784, 109.895481220611, 128.991547737899, 116.654098443438, 128.198690552488, 103.036906558578, 135.011235019615, 116.477288657769, 133.879421606234, 84.7900726421965, 125.913205564191, 110.848785080985, 134.528585515459, 157.04420568678, 132.675940895056, 160.497563889868, 117.850758912631, 148.466871648216, 148.673085947105, 128.447668608063, 125.824156697071, 113.675753315811, 142.729226304126, 149.386622970402, 126.756596812016, 145.075091376915, 126.641147765367, 106.491705361233, 124.476342450361, 123.465314899329, 157.984192949634, 127.281904546331, 139.642180175376, 147.734976233408, 112.225463399008, 145.729876104088, 138.468902070578, 131.81776046918, 168.879749310348, 148.764628795566, 101.267307280162, 123.227970651557, 115.303068744795, 130.500638379196, 128.935710754517, 154.330772374955, 120.150879027402, 120.550963893967, 120.754350836148, 110.880539350735, 113.227753670853, 106.805133740078, 112.821734035003, 123.440465029545, 100.780017481773, 163.391118562268, 141.691821529719, 127.761789110552, 113.134033110581, 152.369920943965, 135.910072507008, 119.209875550018, 180.764942314628, 124.279334389596, 134.961408752868, 113.299203340162, 144.640860512835, 120.543958356106, 129.241061391835, 165.600772634917, 131.38523826757, 112.973716089512, 145.56879162414, 146.770296627434, 163.73531797584, 154.43116425958, 144.760847312998, 133.274762330173, 119.65639468108, 126.429380391151, 134.033995794315, 144.436079956661, 118.27662760297, 127.167680822274, 152.153850461561, 133.987411983777, 121.481908098199, 136.647465386588, 117.878773543762, 175.531188754779, 112.546142080754, 111.724218887958, 126.792005920968, 122.096133959258, 123.515464801563, 116.084984963416, 116.826893684984, 119.193033949374, 147.01896459906, 121.131927303527, 133.00636904892, 118.507953331737, 131.723738059144, 124.486021571416, 143.525342596285, 119.386321267856, 139.26919283704, 115.42675327647, 120.300078205819, 126.560997125018, 123.246217997648, 130.922434500787, 151.28676910722, 115.704445604168, 120.418446834439, 123.146221636238, 127.503802566929, 134.046506143633, 154.660966359053, 144.63047518755, 154.57907611114, 147.763324880253, 118.282384873212, 129.442803229311, 94.2092213309443, 142.895054055965, 104.998518841906, 123.093714890617, 149.001787958409, 97.5945422251427, 84.8674028647468, 136.631203046936, 153.522538942512, 144.543800995223, 159.667959663253, 109.488206178838, 96.4281747624874, 139.296126890707, 114.148904575732, 131.278902404632, 162.519467959702, 138.514991358018, 136.306101211156, 127.05283846507, 101.228627266808, 130.830393862845, 84.7402873520827, 142.551069912576, 160.194781416223, 141.411810483387, 149.781746526646, 121.358955817449, 93.7861132263321, 120.018370229182, 131.376575638033, 124.743092896241, 134.332734275194, 116.549366648412, 119.195249943011, 122.800618084165, 131.967490202796, 153.850243087903, 124.211212123383, 125.300905967586, 137.617368631791, 113.43570798368, 110.906337888327, 143.7755742258, 135.253320233393, 166.365407170092, 133.940320063353, 141.702627685608, 136.686085090032, 125.725520848285, 137.128863113106, 126.485016623886, 134.291990800807, 114.126506080242, 116.42188728904, 130.908664265086, 101.096116135584, 116.957898058703, 106.519356345032, 91.0873745358492, 108.39065928069, 135.134100009285, 107.734032879775, 166.981150001205, 122.12147648437, 141.153717977787, 141.684902248375, 138.978408140764, 132.008557026689, 129.241433677962, 152.294807074875, 105.692114962703, 121.495661310559, 136.226484438051, 125.597155715368, 131.154288736052, 162.792710414609, 149.09319663998, 157.78094735363, 157.55786097682, 157.175128963003, 151.556303560991, 136.232751313812, 157.912848923786, 118.621009341417, 155.787932550404, 157.345400764639, 139.052815080501, 99.4971813993038, 151.676055146198, 141.688062052868, 131.020332137737, 161.196862601227, 127.945378091822, 108.887137350728, 147.161493731876, 142.656992830914, 135.482394143985, 127.243911202799, 113.464781967464, 90.3552356027687, 118.366664411813, 132.451513368849, 119.035103470178, 105.881252460066, 127.189207943269, 142.522135881795, 121.076658665343, 120.408253223877, 101.951321390192, 158.446486401789, 138.28145009669, 141.710977885042, 117.399593708583, 167.909920052703, 120.546469514106, 122.44361673877, 127.719420140127, 89.6686979704375, 175.35775666225, 129.671493903552, 117.881478820744, 111.875687430155, 140.896937531424, 125.02294666016, 128.805083574635, 135.316787227486, 144.979718659997, 153.314647664525, 135.281239961918, 120.668310784497, 127.103327008651, 131.207866211587, 138.540839850762, 115.125193135125, 117.773038424614, 105.942097994935, 126.309472648159, 149.767144367683, 141.104431699042, 150.717793366661, 142.641480934708, 134.286113542764, 120.363216347683, 138.120788645721, 132.951908648588, 131.536940978279, 92.2620731683124, 152.311651792959, 112.554723417723, 115.463622026184, 115.451232059423, 122.639827184784, 111.410066371889, 140.004877481994, 158.656150864667, 132.503840818588, 120.125190958005, 145.030331209564, 105.126452141658, 135.889002454329, 155.187230838358, 148.783816816197, 104.159486329815, 137.21100376082, 125.912859902625, 126.392217322935, 103.105075062793, 160.573504481207, 137.141935092405, 129.545638829416, 143.462964512134, 109.096629370007, 124.730235611212, 148.942966968645, 116.336171631251, 122.520888757174, 154.597862507237, 168.19305464536, 90.25877921917, 135.225218114866, 129.565871434292, 137.507968329073, 125.502724461724, 102.539317881447, 123.747193286187, 154.374804756102, 130.302022673248, 103.808392573195, 131.028654153526, 116.311731696914, 160.216484998757, 115.011167523738, 169.458213879147, 105.470026737971, 120.900104246684, 120.757157369388, 130.735885740275, 136.140909141215, 113.973367813015, 122.316918089574, 131.306034916934, 176.654031249175, 145.660202845386, 126.872855515365, 129.093124509766, 158.467228064727, 152.942621149423, 120.970078269442, 118.587737515683, 108.674672979885, 122.213240071444, 138.064493646298, 146.720045751951, 145.582201065773, 136.434660889936, 122.938650915382, 156.469635979607, 126.221729053231, 93.9676691121006, 127.598333471031, 122.2846349886, 146.523954045007, 109.80254501178, 144.53633228413, 120.97320067114, 122.245748286169, 122.881654846673, 133.113079248898, 123.980980575428, 127.137731860857, 135.444254383326, 155.59474563276, 137.726302955262, 153.575167520796, 146.25318934117, 93.3306876567932, 133.225349966039, 119.129274032927, 116.502828055168, 155.410908145813, 133.855138776078, 114.765934785206, 167.011373530639, 134.625394162792, 135.215798727402, 147.65404455619, 128.871417411863, 133.375033149033, 108.566990660109, 115.616226103084, 140.640187684505, 120.236808030844, 125.512808165111, 126.704485133753, 137.024645159935, 130.782469367032, 116.397579904552, 127.56343498401, 134.295384638373, 111.322691871392, 115.404256936587, 115.48595079831, 130.933790629341, 153.184569394377, 155.044502818358, 117.080949490224, 130.413750552539, 135.955324149358, 126.56126488613, 138.910283654636, 147.161338776738, 138.848894432201, 97.5849909652449, 133.686716542223, 100.295866019642, 121.862345158737, 117.917818397636, 137.40510857718, 127.854055685377, 128.576031663294, 132.319152768064, 123.646929486138, 118.118058591384, 128.682902535817, 146.323280094686, 126.338594812098, 119.781320320144, 119.620741639273, 181.425810935763, 135.992591143716, 136.848175109271, 141.828403952375, 131.467382449393, 135.86537275004, 136.001127509517, 156.883985470295, 133.980818370663, 139.807124818355, 112.978476877631, 116.644501352338, 120.19810087481, 140.674173772846, 106.827902166933, 153.033795830276, 113.676399513837, 109.733856806304, 131.971401268949, 119.341355522849, 117.313537067484, 109.596598188855, 102.797336201398, 150.915290955455, 142.229166395691, 142.133798207344, 104.635467647252, 139.479962531609, 121.451985483348, 135.224914377121, 131.398715840026, 129.55353434168, 123.674387930773, 147.401441907707, 138.798729335579, 109.325791751327, 166.14598805474, 128.714904088612, 122.583636727493, 116.31585545272, 117.101302531663, 116.94098920303, 133.109191472562, 130.640316134276, 126.797911001875, 91.2934608377276, 126.108065271152, 132.701329119911, 136.179541155556, 137.988794697713, 141.806296418108, 107.314983576889, 120.704707210483, 129.052023342466, 109.316619474631, 140.262638128821, 133.497182209033, 104.57539203543, 144.262775232319, 118.349234113678, 141.783557678024, 131.054846993706, 165.850639108192, 137.41484617292, 130.895672716419, 126.087020053501, 134.102362806091, 132.156406203616, 111.678546968912, 122.469366594192, 129.845271521363, 84.349965002306, 146.098759629689, 150.101575534813, 111.578944937582, 156.590783990549, 165.263908382714, 113.45534002209, 140.825750248598, 114.897213115719, 136.87338465004, 116.845662970874, 110.336669723209, 148.112840470163, 145.02298211406, 110.072356052492, 122.204019636544, 112.331874913752, 154.728744932987, 130.372975480746, 120.691914876641, 118.848682281088, 82.1883944070175, 111.716126926014, 112.588568162842, 132.542271910043, 107.689982149616, 134.292031015986, 106.341148033671, 108.46059936994, 143.046441465526, 108.596326661967, 112.298979679341, 162.233593128401, 91.0441881647603, 125.045036350996, 116.43686429895, 100.889719840781, 112.417753631045, 130.015088963954, 148.046540218255, 113.094996147359, 152.445670335431, 118.264507138702, 88.1597427439874, 120.188334752105, 112.361162518709, 140.154725186043, 128.855159758327, 157.098070898927, 116.235045394041, 119.855581351257, 128.286729017448, 128.609713250396, 125.497477301, 145.077294275062, 116.052669716359, 131.965896368109, 126.297393514538, 133.622321480494, 132.316110857993, 134.162776593807, 149.119782835021, 117.515191525132, 129.243673945897, 134.19115704052, 123.56976942625, 126.025029143934, 135.864485461328, 126.921765414567, 139.706864088362, 156.486499704331, 122.341757606968, 126.918218718874, 123.017026567766, 130.179953707538, 143.318607684364, 133.362633517225, 111.61276729133, 131.376672562316, 114.641041434732, 138.962681103125, 115.332561547206, 144.523022423165, 124.571339748593, 156.718725647661, 152.910001328178, 114.656595869192, 126.600118813331, 138.456708427194, 145.439803259953, 125.985214673083, 131.417760143228, 148.562804160614, 142.459474720671, 116.05600520503, 143.067393212498, 109.405448061149, 145.474089103486, 118.473317237454, 120.214169543973, 130.3380891217, 110.035954549082, 137.956846439174, 119.353661403726, 138.492216635585, 131.639319002391, 126.003341276688, 124.563938999277, 137.562176471247, 151.396489942596, 138.080045897365, 107.401754446032, 144.061673665209, 153.052758726024, 116.838043231901, 107.135294282639, 146.844025910239, 117.382785241442, 147.71047296021, 108.881681519874, 148.252881592539, 111.894496288531, 132.678314041892, 114.769778204628, 137.749273889354, 116.958981751481, 116.280929963856, 142.32657462925, 92.586580706817, 97.6421730646663, 133.803749068323, 134.939058197648, 140.928866561481, 153.722907634795, 125.428295157001, 145.773007622561, 103.849709782883, 129.996893546547, 141.026876988864, 127.043309612469, 148.385296425109, 132.234981964324, 118.845924478516, 117.388816260629, 141.3668087223, 117.112242446062, 136.959808345467, 139.660911516456, 135.783343547727, 137.560510237223, 141.078567606149, 139.192945340688, 121.297274459643, 134.577208113186, 108.508624406097, 147.579819877524, 105.47113533395, 132.209872273924, 124.895347520552, 110.299717374241, 125.429878926521, 144.934151037634, 120.241026070794, 117.553162559366, 138.484457676887, 103.938597306367, 124.694284108768, 150.32345040205, 140.15945088409, 111.546619059039, 122.075016645056, 115.328262001995, 111.164765501987, 119.804414236441, 139.248868313331, 124.115853649173, 137.268773308174, 125.297746437853, 155.130526735516, 132.261735312599, 146.557475773845, 151.657104346681, 121.507164182893, 148.600338242793, 107.561742682181, 139.280394209506, 140.703228498918, 149.931011506112, 159.129348810895, 136.874147341062, 166.089687444062, 117.127624156926, 133.616026293582, 137.475262953681, 137.17020907255, 137.448973008892, 128.960942328298, 132.416644779098, 127.133827985549, 113.693699307692, 129.034034854585, 125.575154496899, 120.492872991907, 155.610359521829, 122.354258444458, 128.709078256207, 133.29884188001, 117.050973466365, 139.141363750717, 178.875241555565, 112.972793699849, 128.562757114679, 101.227391506583, 115.487376563624, 126.56910067491, 107.463280431672, 121.46332628763, 134.850902472947, 130.39845319135, 144.394250942979, 133.610582378566, 119.282799259967, 141.72493031651, 162.993251960972, 148.57125490463, 109.768871816412, 118.558979483626, 133.554580594483, 131.960517470107, 105.047309976544, 122.968767986778, 146.443647591584, 93.2338408459243, 130.830106841204, 130.232861931061, 124.547630787044, 124.535634582032, 140.13675382763, 115.950675250816, 158.384049225609, 147.155993716587, 128.860272232265, 128.803076220436, 140.273323175738, 116.715359932664, 122.153900069011, 154.82231990531, 126.403988685528, 130.107201878481, 141.19915681454, 154.887425278126, 140.935420645978, 126.902909574704, 93.1057053794063, 123.051996985115, 162.055947450835, 126.271398141018, 98.6205994715459, 132.751026555073, 141.393552315966, 122.407995874285, 136.627392162109, 137.452380371306, 117.566237109252, 172.561992480876, 135.762624139907, 150.778753530653, 128.375347860675, 149.171167806865, 141.842075943887, 142.615815408207, 103.165785969139, 116.681692721858, 141.437419921719, 116.804340710239, 137.875390011939, 141.801586293419, 133.283873176531, 143.170980057221, 134.832052822357, 156.659918087644, 119.111864008131, 106.059010059159, 110.69040225511, 128.088513423396, 120.314736477649, 147.26445617407, 113.902857754593, 113.845109279154, 111.136442033824, 132.205575495591, 149.655252866725, 157.46398770233, 123.204429572029, 165.544046203926, 136.120522056962, 133.602057903507, 122.583684416562, 152.218079874712, 130.961885039676, 131.655326500254, 132.830110436411, 128.318229904385, 124.121689679319, 112.755627015563, 159.515699411963, 130.098911134001, 156.380726020327, 136.154101112873, 161.305603894787, 138.444087573389, 118.413079448716, 139.834726549926, 134.786553104166, 148.377503082293, 145.415426687606, 139.100286604044, 101.066056171681, 131.741825040245, 109.780168053986, 115.576752100634, 137.802939332938, 113.645241009918, 112.322257724469, 102.805346316442, 157.605478354753, 133.51090804906, 123.287882778556, 129.712553856307, 127.663152519974, 124.382212213896, 127.839716882449, 130.303076896842, 113.613290267627, 117.700568749053, 161.846523694661, 128.627833327071, 102.598349376999, 131.196114898508, 141.754532349963, 152.764797811136, 146.721527550132, 137.868316065843, 115.232736543853, 149.851178155486, 166.488432624955, 140.017877419308, 112.508954304699, 138.412194977009, 108.806708484187, 125.523997347612, 120.516594047768, 144.911986355333, 135.459896074601, 117.466464876282, 124.350232688781, 142.786875117034, 126.604625607767, 119.683528759719, 117.59108098067, 144.783491966704, 139.894635214667, 121.118151457413, 130.890144402738, 153.159503693552, 165.644894858356, 140.349953089683, 90.2051230057175, 118.497774368386, 159.820667103009, 129.088894467104, 132.801745740532, 116.965773381341, 125.738774373356, 136.71188188114, 171.756009091315, 151.534776039111, 131.48549886186, 141.522763475319, 134.60705492086, 137.8813423411, 135.260362491212, 152.107663039822, 120.507192891183, 119.194618187981, 135.594570084112, 126.487734670616, 126.334107951237, 131.933806301735, 151.57154568759, 127.133932065176, 143.38007741202, 135.422087478173, 135.070949465616, 120.593872442842, 136.245905755177, 138.466149993594, 122.992358850928, 134.994980129499, 120.725923603776, 138.572299428489, 130.751929991352, 123.958430983171, 97.0977750545368, 115.636325079261, 127.864603419748, 143.776530778599, 150.373362017709, 138.818653828386, 115.199422037778, 128.283599153789, 134.830806170587, 136.782978951771, 90.1944748888306, 112.392845472996, 128.799562629721, 135.299303757409, 125.266855873067, 141.50028790138, 148.34706063187, 138.29580484266, 111.807741456257, 143.740941023238, 133.97970389437, 142.119887159986, 124.94158601042, 142.630868257181, 148.104854988148, 107.660887959472, 127.924721833113, 130.68566959687, 104.537334620953, 147.122446925689, 125.559174960259, 157.033684349234, 116.856417864591, 115.610326026957, 140.154526075513, 88.9685856554185, 130.957179830353, 139.619594473642, 136.182784747832, 149.279976792044, 127.369647842747, 113.09543710402, 160.403425332125, 104.570969829814, 123.641008958517, 147.344035910156, 120.261707144253, 111.20500216791, 120.723845207128, 141.871269015996, 166.735993567053, 153.697109551294, 116.152188588128, 107.401208796806, 136.986754232301, 128.972554302275, 108.234843835647, 122.226274617785, 174.547062380667, 141.663286053805, 133.603963914452, 132.015284021862, 137.36087550387, 149.568300558278, 130.870041724359, 132.0371367938, 128.620486226662, 119.138482286413, 135.649968916541, 160.105420533071, 114.479536033743, 132.401865690715, 144.154522564193, 124.548762334076, 132.051775167423, 148.702122775798, 144.318746310898, 126.902003626223, 156.639038075935, 91.2031879199361, 150.929796143433, 99.1474218096603, 142.696972059996, 132.758971179272, 122.543012586571, 135.103761601038, 131.158851087326, 139.971722693363, 165.951827949139, 127.193675059414, 136.698351428307, 119.845446107056, 137.615262608612, 141.473739204086, 145.286776382044, 127.884499584699, 145.521839990555, 155.038605788407, 118.005112033269, 125.772920115713, 124.029112382397, 132.820821211193, 124.867127623663, 125.605376148955, 155.439242569514, 118.546716211062, 141.271238948023, 121.069230853673, 153.650056924599, 106.962700736019, 115.934797698784, 122.35714729892, 118.251359253826, 132.714937175171, 102.391605555816, 137.254968224707, 154.90601682321, 147.258129154699, 142.135916802388, 114.457469494219, 149.082912313595, 132.043455482912, 143.655590028053, 116.289493768358, 141.881351586255, 107.554556261407, 132.500352653677, 122.157699687036, 137.224223048317, 111.043879683217, 149.469106836357, 122.220921166477, 117.258477052143, 165.958736049715, 134.764033922001, 125.038580106278, 132.978967140687, 152.588417940403, 161.757756382336, 166.198030197571, 136.999043529697, 95.687762609725, 139.105037486236, 135.586020844456, 128.047430471107, 149.375274639379, 143.455486841658, 154.001268258307, 119.419234976352, 113.388404514679, 99.931336273694, 128.237408234367, 130.555968039861, 104.561873010821, 132.193718131897, 104.905671050617, 137.982002901113, 134.088266325219, 156.499938313533, 143.840916637966, 120.752442969163, 146.203442247081, 137.606214576779, 155.113191245715, 140.861644440678, 123.376581343457, 136.435722465605, 152.993968937846, 131.37983978047, 167.573073611013, 143.769118268374, 109.76113392936, 147.838079348306, 125.513355255929, 112.842864178262, 147.769230036103, 145.365662476859, 133.624684478793, 125.493754543831, 143.637698366516, 139.124255341314, 93.2554860960345, 160.165056845709, 135.762760096141, 105.438475370883, 154.906000581172, 158.608719289713, 114.925197826006, 107.184462547528, 151.790295788257, 93.3579912951114, 137.518827612863, 108.677236203859, 130.519511042474, 135.540538129598, 111.653600914636, 139.445609643687, 124.48921499911, 125.080956328508, 121.945324208061, 131.257599833848, 120.920046574644, 121.134223918804, 111.882761925633, 124.41224330259, 133.847981077193, 159.495435072772, 145.306095144937, 135.220031707252, 133.826357369972, 138.545598633266, 142.02231340959, 127.747890718029, 123.015502223821, 99.6136687305233, 128.956659605669, 133.689810663081, 122.322305497253, 166.079612352973, 92.592294891791, 145.051907300789, 120.672996532013, 108.294312044627, 137.894823735195, 139.134392496959, 139.484448296633, 118.02921070799, 157.560587757045, 144.976470265001, 155.507038583733, 151.61802222021, 106.661529272773, 133.187203355291, 148.31357060453, 117.026454769345, 136.47405240029, 177.450741077961, 134.503722890434, 113.548190798094, 121.020566310862, 136.593513519828, 122.186252539999, 123.32959187915, 130.056271886555, 140.279723360604, 113.057047646646, 119.895227657479, 134.209797844345, 142.476239861836, 130.019915729204, 142.174982997275, 121.792368637896, 161.692769670128, 141.9306515411, 116.164723599721, 131.666493376875, 137.934104823175, 151.555819809674, 134.568719206949, 132.811803610493, 118.870935964452, 136.837898161468, 154.063695810451, 96.6172151979384, 141.038677180707, 146.406168594554, 105.033170525786, 123.661895802737, 133.795363484808, 154.185047123903, 146.376664674831, 153.41250287217, 122.764862830754, 146.67876181675, 128.798852877587, 140.659387824482, 127.858096239626, 146.535443503527, 139.143119675646, 157.470324662195, 135.08960455829, 152.076998127481, 121.53701794676, 112.422886776558, 126.099632744361, 117.47537348754, 147.585751081644, 138.329297603177, 142.123663171984, 161.364674715725, 112.326689004253, 144.309788231475, 135.523413591321, 120.205289773625, 142.616636566233, 151.148903160959, 141.305981286647, 141.566732722161, 117.947539424293, 120.429500879894, 134.058932612001, 147.202825338772, 119.78245433432, 138.002536897991, 135.753942134881, 134.996059259566, 147.706488993721, 147.515177696822, 112.995386331584, 135.424469680092, 129.316563213508, 122.351284609458, 102.098929902506, 155.36864546288, 102.490603170779, 111.678955218083, 126.521272945691, 137.84511416891, 115.077113276061, 133.992465650738, 117.240809837007, 127.302847791194, 128.830701734769, 120.771214123484, 141.857450681458, 138.594557744667, 123.142020920987, 150.236016132746, 150.727205872498, 99.9457015516492, 139.895853882143, 130.096389069936, 120.161001943679, 135.155603463151, 171.562320885154, 103.291173129602, 106.575754996672, 127.618515050142, 127.514112091295, 133.253808337117, 128.142224142599, 106.588066643275, 98.0252761211382, 150.528282132707, 129.319826318141, 136.815485829408, 155.484433587547, 134.195545432903, 124.266776487588, 110.431251460315, 174.170138553752, 126.256985971523, 143.679077450043, 148.002618402174, 120.629538330718, 135.767503513599, 106.988717723941, 164.903948314351, 125.46588299009, 131.857917171142, 133.008015284461, 96.1637113529897, 128.000637009337, 96.8350261784685, 135.56076052426, 93.0155945929035, 124.460803905703, 139.291620361362, 138.729501196266, 125.312925110441, 148.675690672585, 135.426727741964, 117.745510401354, 117.752877630793, 125.781386175985, 129.631983096491, 140.462670496776, 136.834080967789, 131.967607076233, 130.083930744403, 182.868692349558, 128.301480668701, 125.119497197643, 134.764900698586, 123.02132417135, 131.26340414648, 125.243192055618, 139.330129533715, 107.681150241983, 140.503206968064, 148.353825639595, 150.618225442412, 125.820612393495, 134.305334966938, 131.214047633415, 140.147477404238, 120.247195987889, 121.627126990774, 135.027068216854, 135.305795815516, 128.005110858953, 124.702494856542, 132.252070834692, 160.262666904361, 130.455401009399, 135.398704924695, 114.026173683195, 135.52699477379, 129.332071807926, 105.722480422797, 127.127827054763, 155.431646166982, 111.441297187142, 126.812308953747, 104.177532400339, 162.18888367308, 103.495316286417, 157.443446927707, 108.887624897628, 112.813319007657, 144.103879339803, 166.950050326518, 121.520586319951, 134.675940299474, 153.161498267287, 130.969585562251, 128.298591631757, 140.493823300092, 123.424145065558, 98.7952279141128, 100.14279911911, 145.197776812203, 140.537586949181, 111.175602256057, 113.132628352079, 116.659113191638, 137.486514657354, 123.545966579207, 170.115103693174, 109.396945047087, 118.608299982967, 112.840796323716, 143.689026139671, 104.626528782628, 104.396478207998, 141.666214193475, 104.161067755609, 137.667547197651, 162.655808477555, 134.274890798042, 113.566476130913, 113.967081299237, 156.3430896695, 159.418088710371, 147.50617558654, 133.917923513834, 128.327230903974, 126.576916877511, 113.737503198452, 109.0533172906, 148.347872319903, 155.363203019048, 125.047697611969, 126.208097125034, 103.892777389592, 160.636716067314, 155.673625330338, 131.60090538132, 118.506625027593, 138.920803823965, 113.984818458493, 126.433427653613, 106.951747595269, 133.422015639118, 143.726568959981, 116.60136936794, 97.7380084041974, 115.46752881129, 120.795785819384, 149.406408485987, 112.592328917004, 137.674283068574, 127.53120601469, 145.804427325061, 99.0951656548, 128.063186328876, 153.619425120987, 117.197174061559, 141.435392385655, 152.480356463604, 115.28667334664, 112.161335702274, 106.05177281853, 130.140618691793, 131.167684660794, 146.156935807434, 105.016489198895, 131.96023744934, 143.125481791163, 132.493508191952, 121.308261192063, 155.139280511564, 143.6827485299, 150.142346274252, 112.583273797369, 141.616438434979, 137.385260717968, 137.223007162764, 124.825945610178, 130.833272669973, 119.799867271681, 103.819822825095, 133.87360900603, 128.167186705029, 151.642888472716, 118.039200865421, 128.981955251722, 127.928912134425, 160.364581904831, 137.565460186795, 134.826313073686, 124.611418786772, 117.769535072185, 149.37907093303, 142.033322592316, 111.056531840863, 153.087637723192, 142.852428297721, 151.483326597001, 111.564937882325, 120.263751794716, 141.627549001181, 118.423001010826, 106.685308239209, 122.597957503058, 117.947394277219, 118.618905067839, 126.653108681942, 130.747547264821, 104.295906823998, 154.560387176787, 161.839549878674, 127.919183025165, 129.122508685091, 123.151534230624, 134.614838679703, 133.6493991218, 127.005336775912, 105.671626831764, 119.687047493768, 133.878868990747, 154.866017121098, 124.690243379698, 149.4428520584, 134.662915553848, 110.705945573266, 98.0751120964936, 143.943111172408, 132.642542450576, 125.604711431641, 136.099966762809, 123.825981249325, 130.398812400149, 89.3598275508382, 120.644517777634, 118.548076406901, 122.789672213089, 108.92542631929, 139.340125524759, 107.548424984372, 150.158261344028, 132.350527516743, 125.274721893644, 113.858448060128, 152.700025194412, 132.539508557059, 131.235393792257, 132.324578306725, 113.783048582554, 148.668537819138, 112.724319375448, 101.436393531429, 146.668489644099, 147.604235322878, 127.953472070101, 123.178717003063, 125.016649922944, 132.074867456967, 119.834643819664, 113.144496302272, 138.22074562904, 123.34437370313, 108.271227052433, 134.79956881799, 129.725974054206, 118.154637280936, 126.030595245765, 143.745965344575, 132.511528417119, 102.666453150385, 102.444195798985, 129.744661737915, 143.636476885538, 164.874423797923, 123.579766363794, 148.197762562668, 135.990785498774, 141.62657406929, 154.43062429782, 159.994538958746, 130.527420583724, 118.838121851223, 142.139089385683, 153.03451416057, 138.641193138192, 118.04849144346, 121.524481626503, 184.884707635396, 105.433684313738, 139.109025838641, 109.804464096227, 165.467251359714, 156.795059295678, 127.673734336162, 130.330382341484, 142.023993523699, 130.580377188008, 137.174673364878, 123.939749938502, 151.129484902396, 128.05090416197, 146.645067365549, 137.669193880519, 146.435881120683, 124.830584927089, 151.657243113659, 133.826197830865, 127.252658385631, 86.9381079011455, 135.563831279853, 149.165351059959, 116.26920242054, 148.425390936585, 145.726121552331, 109.22343996795, 135.524282831155, 131.991056836953, 134.577704779696, 103.828885106994, 96.0472836122721, 158.34635398351, 134.35776459081, 119.311147575568, 150.142872574535, 134.40338909833, 114.734514529297, 130.512012656214, 123.351477509759, 107.777818558372, 115.04583752088, 132.026974719701, 106.569508196838, 153.552619323397, 143.223206779024, 119.880477740568, 117.32307515435, 101.966769887714, 131.973105238558, 136.414598959519, 135.339851871723, 123.32660595654, 132.777531569947, 165.152870255573, 160.294045403224, 145.875454520411, 118.018017580447, 137.466929622399, 128.660391650768, 151.585216082918, 166.053942974921, 123.167387693607, 123.814859109549, 143.515208098936, 132.938913797396, 121.676677570592, 159.063829170452, 136.268660344566, 113.630178179511, 127.879242859727, 118.556350890549, 156.542856830821, 133.590569475366, 128.377145353665, 138.042700942602, 132.466179082089, 125.971210533852, 146.962533336548, 135.255118558744, 141.936502727375, 142.929918062661, 134.206462705502, 108.589202814571, 127.932602223569, 137.68995014728, 105.769690750894, 136.696690329184, 125.947692040756, 133.88022385195, 158.897590880484, 131.329359922628, 114.586407162975, 146.441815962534, 113.968280493619, 157.659179296944, 130.092130521102, 113.036931330136, 91.7163000076381, 133.272459401483, 129.14029203612, 134.772621866243, 120.828712631059, 138.301156403722, 116.070840322429, 124.034949300776, 122.356169054057, 131.532742344373, 117.511190499468, 121.903219245612, 142.930918127324, 121.387084739427, 117.816398091279, 132.797808637923, 139.886434181379, 121.326189954521, 99.5798343177727, 158.800099637166, 177.784032496809, 157.52414898636, 125.718410935035, 130.170222112702, 173.535872310797, 154.099038319744, 119.516884133778, 113.552803850266, 143.23035986533, 129.410624531993, 129.487574959561, 108.329475066436, 112.682179450722, 117.253616042243, 145.584028014215, 149.11851166557, 141.711306096947, 146.874044078274, 132.960547719186, 135.595014997374, 143.690305692007, 106.509786720748, 131.159698096179, 114.388312148303, 169.063798034918, 148.144312309905, 112.426050661426, 114.905427774071, 113.345502699461, 134.688019757835, 139.008351064391, 114.529515109064, 117.024632674376, 142.865512744774, 134.888341041429, 133.546510548954, 124.322342884, 155.838716224436, 118.930148938671, 134.676299857156, 139.583006243333, 117.311324716944, 147.659729971537, 137.894256017447, 109.524505965513, 145.989087163141, 132.635151145728, 127.198450253787, 144.722418038236, 155.51979661059, 144.360698789025, 139.47990186505, 141.204983963065, 130.536822757997, 139.527946643339, 137.553485135393, 140.341139779806, 119.343846431568, 106.197445048847, 153.54456181924, 171.08785048952, 155.079939797095, 158.857351615225, 102.163316201362, 136.929681160428, 148.108077736306, 140.957913703724, 140.25928549003, 119.792499184206, 165.513315302267, 154.950700198662, 104.424352672899, 142.642053079796, 106.513389754021, 107.492809922106, 124.016931238997, 117.292487752256, 138.639005067601, 158.479007239861, 109.656837160615, 139.409814415106, 150.34403370346, 119.714369983114, 110.091393755336, 144.478880895374, 113.015316182705, 120.81754536288, 136.699956030435, 139.286418133577, 125.613317699632, 124.566106102837, 131.954820712511, 117.089273013411, 116.539421056097, 153.316057501884, 141.862423895137, 134.083678043401, 141.562549025617, 134.759977108041, 128.745674516172, 145.777664801651, 137.099271528414, 125.127294266664, 140.614090310164, 104.620568701799, 119.374708926969, 144.334925353855, 101.737459252711, 120.523815046854, 138.024995890868, 152.889012660809, 144.257988509011, 119.545215541487, 118.03690051654, 162.887761476899, 155.087359583704, 152.199183415978, 141.961070490678, 150.544714531324, 137.669135664069, 133.859981932665, 131.393325976581, 136.935126535068, 124.160285483009, 132.174709057828, 140.378852175169, 116.801524804954, 147.759018941926, 124.531266545219, 140.689967265971, 151.072921469803, 109.096489849855, 148.160468476415, 112.855124310365, 130.382899357619, 142.642930892883, 144.633470146969, 126.806317998075, 143.259096763809, 134.323568033956, 137.822838739708, 150.6021581859, 112.231030540497, 157.398963012501, 153.826667936607, 130.596887840457, 133.125861864171, 147.115483699814, 147.997316795439, 150.2156974541, 123.727788066869, 123.935115469937, 118.869117654034, 124.669179613186, 131.326587856447, 147.460930248094, 137.18710574611, 129.909686400811, 154.305227839096, 125.826995706275, 119.997595962524, 133.946172005454, 125.573213688417, 146.748288826787, 139.906405926269, 130.624171221268, 93.4147053360379, 131.218059990164, 126.439570363041, 114.519302965418, 134.498675880169, 137.763139017189, 132.070410927359, 102.58129425202, 78.3145366307873, 124.10031556036, 140.605851716205, 137.617653914085, 118.912125309437, 129.565144118366, 111.037286524158, 148.579200441907, 154.146932839367, 124.728692060105, 111.732480611708, 135.37540503996, 127.656046565933, 139.223285988779, 127.870506381451, 145.225834454574, 85.9490057041226, 159.115358154875, 80.2808121684206, 131.490223145525, 137.415199174313, 133.791467009479, 96.5258683157016, 131.253461968245, 131.471916535391, 131.199469021823, 130.285012320524, 153.573758813457, 143.239714335676, 158.613572365411, 145.577676335014, 113.384047206106, 160.734171185223, 98.7169277837868, 134.346210556001, 168.208207955341, 143.012293610186, 165.041371041183, 140.06840763178, 127.144285333821, 127.517937260318, 132.059996064441, 148.169876733002, 157.576027611389, 116.094758153676, 126.680448734909, 129.330672267429, 112.250537618307, 147.342252209068, 119.401935889922, 112.178885165386, 119.26297513146, 121.95781261146, 128.185499392167, 120.484922604935, 121.738953470256, 128.556747297974, 141.285674901183, 122.894174825487, 131.571286399048, 138.813467115896, 129.857392522706, 155.455800385995, 150.127117692612, 128.334573341021, 131.663572590216, 91.7631601488934, 108.204147797592, 147.200888090566, 146.880294064347, 126.661461850691, 160.18701688172, 137.980008180445, 128.206316542111, 109.208361820097, 114.563022221117, 131.594904917561, 106.895310153946, 134.377851252136, 120.633647947411, 123.783148445316, 138.07502636059, 140.687896612259, 154.617921077115, 91.9788013411034, 137.637146530472, 115.942103583701, 129.876064319406, 141.85772421441, 136.579420920207, 117.310925929712, 152.393510261959, 134.873480446596, 124.891867136913, 107.679224247834, 145.649068808913, 143.200961752777, 150.989619840251, 149.99665198846, 110.141044288207, 136.375576177795, 164.986791283575, 127.873451935627, 133.331299279139, 72.2882150597657, 115.048823705478, 127.789155106218, 113.926162764633, 125.623439276773, 153.684065526985, 129.419485420675, 117.068098680871, 159.355939685097, 136.572997267764, 132.213284720198, 162.991253900334, 141.021164028121, 117.34448207341, 129.166217119937, 134.194195256992, 126.833501759544, 128.981286573579, 157.515446307294, 159.082322992746, 157.682523867217, 140.946690723188, 118.685614144907, 104.731516958854, 130.956121223179, 118.754192326186, 120.18399274877, 137.4588898319, 141.996219640759, 127.28381710923, 116.369924966721, 114.554964198953, 130.414811187604, 114.908506966879, 116.693798919224, 156.382463308831, 144.507866739815, 118.422066209276, 97.8182774283375, 116.546521684824, 136.155715828648, 164.527759388729, 118.681652082739, 150.527265893822, 140.786454098548, 122.148383178128, 89.5154491063256, 132.985061709137, 173.970304653871, 118.406486477297, 124.228209833346, 133.088095240801, 159.992535496537, 121.038256462428, 155.016285869551, 107.130221924612, 119.908652997617, 134.207007438475, 120.582251787825, 159.650067768083, 113.30281075491, 135.208838630439, 131.875087890235, 152.271989226725, 100.702246059147, 143.060096008221, 109.063547602745, 150.910049056449, 129.296824157455, 90.1463306505256, 128.69337598064, 118.603866106385, 148.066426821828, 131.529992244751, 144.307555046225, 130.858699996311, 142.878760620257, 125.022633558912, 139.647772308743, 125.16338949614, 121.249667947429, 108.900525640987, 128.886764900376, 131.580411955757, 143.644975629167, 131.598140099095, 136.518681535849, 137.883498279755, 136.176821276753, 120.296905131432, 130.29729482653, 135.569693646715, 149.748411127981, 106.184191553524, 137.223640494821, 128.429223500908, 145.586883661123, 151.654576492967, 150.641083491897, 128.560270472725, 174.857546384652, 127.57706234009, 127.841054561422, 113.395103293578, 143.355714151321, 139.015747053438, 127.385760960065, 117.58382856621, 133.684656584339, 144.260922285696, 143.349772820725, 126.114812884904, 139.782748042837, 154.72522286552, 122.705416301835, 162.872554229163, 107.603398665551, 146.337632650571, 97.811057651559, 168.364261415389, 129.239708799456, 151.021162614891, 124.680442119731, 124.00644141128, 122.391657155545, 131.928185415691, 125.823384699082, 122.702678384686, 102.69731242553, 137.363128615405, 119.507027943623, 131.227151115851, 166.703831906274, 156.117001605046, 107.841544851803, 130.724684717369, 115.586963133813, 125.780914087809, 131.578726091228, 145.742147484889, 147.453581318008, 140.238373606006, 112.287877639219, 101.691597774205, 168.423014845722, 118.09856012819, 119.916108313519, 154.366005896688, 150.400198064343, 154.82840166702, 140.931831877362, 133.093477056295, 94.07681659868, 134.473012596479, 95.2354064412358, 110.625826446121, 145.550811285892, 173.591236400775, 136.95566981123, 105.865419912679, 124.792656170542, 117.984985701915, 138.986373274711, 152.132889510608, 140.97860525384, 119.012547600388, 116.973033068706, 140.899528193159, 128.238888395925, 118.76710836887, 141.479331994925, 121.317612289532, 141.537360250092, 118.503971847074, 130.254175982935, 118.847287878063, 138.315735872925, 148.16718363461, 120.414740994947, 144.164171574503, 111.736522474317, 145.942688246502, 138.798444600861, 136.568121952003, 139.012949819937, 145.328569281857, 137.833585381357, 122.317744139362, 128.530329708966, 134.040581791557, 160.197367734562, 126.891104415345, 125.606923002322, 148.933541291857, 140.134232130918, 149.03818565525, 184.642527663216, 96.4698108958875, 128.737359361869, 118.574243156176, 142.41772737616, 133.562349791516, 162.238445268053, 101.388420884224, 123.189308783427, 141.212419597028, 124.508689769204, 119.874119629951, 135.346070447926, 110.317766626712, 122.122604776119, 125.662602987397, 146.567016622833, 138.778341602209, 139.031585527465, 123.858590911795, 140.574799617781, 130.88381190078, 140.899745605419, 110.932143746631, 151.449088391536, 122.873812371264, 138.810362248884, 118.182529278044, 162.137540953186, 117.295430274395, 147.146126836644, 117.01633006712, 133.954971198193, 125.581103969352, 143.778774010598, 130.603461468113, 115.050237354123, 150.49046461698, 90.5469160587383, 139.869952703002, 128.802951153596, 126.65161578249, 107.540453587723, 152.779267062976, 155.279835031432, 149.550105239119, 184.313673175359, 112.520523492099, 140.640728174418, 142.326149753992, 131.455232471074, 133.792556639919, 155.290202284262, 110.145297586871, 146.278887167728, 130.583402461169, 152.404890013896, 107.676266119074, 153.952214012124, 158.531045948639, 109.803770301809, 125.410372479992, 180.182148341469, 114.61975446741, 115.482560141322, 116.267671568434, 130.069377325324, 136.343014434946, 103.704677423602, 132.635370291768, 117.80708711838, 148.154295298646, 153.489581298622, 121.562226734599, 141.548150413104, 121.108295713602, 125.883017958138, 147.067474864808, 150.42040969278, 105.48937849993, 137.197757200569, 138.720978738745, 137.768249345426, 98.6696786627222, 147.795668340439, 134.290032967177, 132.654316862117, 101.127560969867, 146.385133198615, 169.753667939083, 85.1811081269222, 127.805564807785, 135.738611416895, 126.840369301176, 110.468444272988, 139.254222200532, 120.542145198769, 167.109536434877, 146.311497582135, 101.984361974978, 158.713219444382, 139.44211133134, 132.534390289657, 97.4588237783045, 141.920847387764, 123.840004737261, 144.307133870373, 103.591759658071, 156.699476267468, 127.470415688288, 111.485148090628, 130.696478546606, 125.946963808726, 166.309642923185, 112.742584801037, 149.296787737762, 140.40877087118, 161.425917182687, 124.080924185917, 157.859862317296, 130.044512124584, 136.36244062942, 123.244598430156, 119.019841132109, 140.810222662495, 126.775965047884, 123.259295929414, 92.0579685271954, 147.522591843553, 121.829158110964, 125.449129653376, 132.124353596863, 111.321167186355, 117.807270811606, 134.848738136895, 153.10320596006, 134.365493021526, 118.492053176769, 112.945022022671, 110.930202954879, 141.52470992131, 141.638085713804, 128.003733244623, 147.048908828387, 104.96516989567, 135.927884699989, 119.263291475438, 147.424002803094, 137.118877470246, 134.094671674354, 130.827855337925, 112.047630060257, 155.116728484027, 160.125270943358, 138.775009599205, 119.186661160467, 135.281620171316, 130.258268344833, 134.800784573829, 125.676336267913, 157.147346559912, 134.746272121664, 144.413166644914, 134.707394672541, 135.634943584893, 135.878920411225, 154.643107102621, 147.482067980219, 119.701483673329, 115.06738437862, 126.389283983895, 125.326462343421, 161.333008014511, 161.048111597235, 142.180528809521, 126.296727012245, 103.035221275121, 114.559802374891, 124.125622461173, 127.921927803706, 124.760747085023, 154.938110716792, 149.97947580867, 123.906809504174, 113.747003853448, 144.934658540457, 150.72838408518, 131.580312339112, 143.632900247286, 124.590546453794, 125.763054564653, 156.696443517541, 106.412485268995, 131.82897038127, 98.3702288947974, 85.477881232958, 113.853757482193, 164.715151840471, 136.039537530442, 151.867915653088, 147.426290658222, 139.214564006773, 125.862269222503, 127.651650524689, 111.275890308691, 135.046668412005, 149.990970477181, 154.021564299742, 119.695683140982, 146.284783971491, 116.233067667095, 142.59009708241, 125.944620223707, 128.390792611953, 140.348415469525, 115.985210176329, 121.51213395896, 167.934896920953, 141.685083937815, 149.841566789796, 132.624403940356, 140.023888544893, 123.731367760428, 143.244368298011, 138.329189596903, 127.411440301768, 128.774300370296, 150.984123856447, 136.774714994961, 126.913811333514, 112.983722336336, 94.1680963470706, 143.166097205438, 137.752884356749, 87.7428443396969, 131.093468591817, 112.975121395027, 163.398630147754, 111.078900583944, 112.048009577338, 118.765653620452, 110.80500357935, 129.828144423492, 120.834202532435, 145.706241601072, 127.76543158847, 147.26966320214, 141.399614548793, 116.539087122095, 136.503382409888, 145.938003368593, 122.088638345369, 135.374907560602, 122.839207069766, 169.316897577105, 155.306777965506, 127.53638118636, 185.013853767482, 147.295029617234, 123.675492561935, 160.205693742128, 123.084478706904, 97.6039678387069, 130.729216717429, 124.421492298198, 127.069753228827, 165.694164310316, 133.615230998588, 138.776857112998, 110.151915721894, 134.678646895059, 101.891470681463, 127.015953070265, 165.162140428493, 117.497575660586, 108.626204054374, 146.746141479621, 116.784396735745, 109.722622208854, 130.559541054104, 149.930190624179, 152.552509592464, 144.658270167546, 149.900177580477, 118.724540164678, 111.891914618772, 84.7273463875901, 146.465159923157, 116.284646973896, 96.1334734554177, 133.843145630762, 152.942887027686, 147.218256901731, 125.677634545334, 136.745887498199, 135.389562935784, 118.826098808588, 138.593996311107, 124.989670585338, 124.67057356229, 132.740847551174, 132.152235563396, 125.206256972979, 136.714554435844, 128.128863663306, 139.796368396478, 142.547686445737, 151.642477528807, 141.752876646422, 139.751355828166, 152.538637867467, 149.806301069226, 159.606979693562, 136.55856998734, 131.285424475755, 137.494371226438, 125.177779490093, 139.937526636037, 128.880422507219, 129.146009579844, 134.477246175436, 157.094927473601, 162.237105161831, 119.534109207788, 111.425095990529, 133.281775151921, 112.333877607435, 126.486402551309, 119.135523682777, 150.697617017434, 129.688049854453, 111.995439695568, 142.187305146841, 123.729799493783, 101.901197661916, 121.921989752025, 120.802570877973, 135.615104888681, 125.433443702668, 128.592419103245, 145.623244902711, 120.218164094429, 127.946323889217, 133.447726391268, 119.226521893131, 121.536820414633, 153.600240523884, 132.303514881516, 133.355654216536, 137.013560909505, 131.657059910157, 129.927529612264, 138.968144456982, 121.660289080347, 85.956051942596, 145.110286000537, 100.20329421862, 117.582928979466, 129.852213022855, 96.9437493120747, 138.190517487836, 138.386147983451, 121.565154765177, 131.628838849599, 119.07263185582, 159.357903660271, 121.582776208081, 143.032226874921, 134.618457658084, 131.823466273242, 155.861012382072, 100.996983477543, 114.723349229052, 138.390641744344, 126.36611711148, 145.121171384371, 125.934780124387, 130.762421212824, 112.762895980969, 119.904043542547, 134.516798221007, 131.062356733109, 115.594377989342, 128.909323242877, 117.907613987744, 142.087915968719, 127.755123541427, 132.724645411315, 113.824205856773, 159.015072007608, 139.122228504616, 141.949271369527, 127.779362295632, 143.697719291422, 114.40555113045, 108.51990571005, 157.657819231459, 116.954300492315, 127.476170037398, 147.124786941517, 134.016647464723, 146.940242126805, 126.491948404351, 112.027837265648, 109.479807764668, 115.13153869184, 142.665959309241, 152.374644317552, 99.9963148259842, 111.770539838699, 141.136948560164, 114.560439822242, 97.6166538469123, 112.300610171205, 125.916486731455, 112.792607177335, 109.884985588652, 134.609431887532, 142.135153461525, 143.554157616101, 141.084578557986, 145.107216356852, 127.48891748318, 147.29622283317, 134.745773378065, 144.436311321556, 126.024767401717, 127.410721064926, 145.786377355964, 125.955739150553, 127.004169947389, 128.360392715336, 115.305782046128, 152.620010494022, 145.672367837155, 130.232640546361, 118.079668196883, 150.817745288173, 129.29723706082, 123.877636659421, 117.362131710535, 138.580629706562, 173.62780802504, 89.0461730660332, 124.985092045041, 116.180287893761, 134.320680814682, 155.046291049397, 102.778563513218, 136.741382534092, 130.657611754678, 115.489807506864, 130.94582989703, 145.519851681488, 143.657811324795, 146.764387786085, 138.391270051385, 125.922090470052, 163.344589853984, 110.1887256165, 95.9109565021571, 143.560081967171, 110.922295511886, 142.612416223529, 133.131736765347, 148.460123127599, 148.673273219171, 105.745127189673, 150.196602459032, 141.248308201962, 142.473732657516, 141.621412820318, 106.951357326402, 131.610914637978, 132.241818878054, 126.93690815316, 127.93960718775, 123.479074953511, 104.360516295183, 119.790965873448, 95.4524141899836, 132.744083505245, 120.667866172052, 163.923525422712, 141.575811592255, 141.082744558728, 133.459601075702, 127.184766501002, 131.055371875549, 112.864677494022, 158.5853866284, 128.626876669689, 113.659913895864, 140.50542144647, 104.063915913127, 116.294903147229, 110.489413424042, 124.749480124662, 121.352712744083, 140.442418887717, 167.049943945167, 127.283517670393, 151.299415892945, 149.23771255219, 131.869922332974, 113.870430891771, 110.394228480616, 142.263628640028, 140.989049821242, 150.895418278547, 110.914001324728, 129.565893809967, 133.064035402641, 160.766678700659, 117.973448685431, 125.547260200727, 114.472902805126, 145.515612431874, 112.620321186802, 125.904008295264, 137.877022028236, 130.771000005112, 120.724310747958, 114.807185679895, 133.959060986252, 140.39126119389, 147.490138125173, 135.079398596266, 137.136351423016, 139.080274258354, 132.03034608739, 131.17043868267, 137.419626722323, 143.913439486328, 123.253617886048, 146.991944002166, 134.178516914875, 102.963020625081, 159.035321238833, 140.329521466185, 125.259919534096, 140.7418357632, 118.837404787173, 131.466680582792, 105.92928812346, 160.228614324535, 132.759125863176, 139.482912149987, 133.694536356187, 135.972089443881, 154.927442161217, 135.893754314482, 113.009847100379, 138.878357533318, 133.071130857244, 145.702966054526, 119.172968140385, 139.855571508053, 117.796350645645, 125.78170173708, 117.327378165409, 109.932795121357, 125.017348224392, 115.811391267343, 118.70017002729, 125.705853483243, 147.548720498316, 129.251197036335, 135.287063052752, 146.746715329875, 109.471840611738, 137.346401734226, 139.794755530798, 163.342651448493, 156.548053460626, 107.693395799935, 123.448723228341, 117.966471135023, 96.5287028130114, 136.674793004773, 154.81206664917, 152.847700478853, 101.107540738813, 143.786412835642, 145.841809413814, 111.547654469239, 140.390271984377, 95.6061970720844, 120.107498684457, 119.438544152296, 141.268317451106, 172.607315363202, 131.166288196778, 162.612550064603, 150.632203457342, 176.195357545904, 127.730187742803, 145.809389454143, 136.69652157531, 159.839525520234, 112.877990046087, 133.713128213288, 128.879489151238, 157.477007041087, 96.1692583770323, 123.696402102089, 129.379483218492, 95.2477751837165, 124.325565463386, 125.643977349086, 158.864159115073, 133.027316468093, 111.915789066641, 137.43100342252, 140.293779651237, 144.529088164485, 98.4718388523861, 125.632129909338, 124.628841648584, 152.78845335582, 114.682791796041, 157.84093566066, 124.976990354564, 143.836407884562, 134.676283246228, 125.813359781748, 160.23329826538, 152.678960597773, 150.546749898756, 151.790542580189, 112.567485485557, 115.682973232491, 126.482664496878, 100.698924274167, 136.770049507416, 92.5778077002176, 140.261981847129, 122.840272768453, 122.439007887097, 130.445431365775, 120.869441143672, 122.293861540634, 129.406898836061, 134.274093792171, 140.372081728684, 149.834403393605, 160.436844680752, 148.255782424467, 139.996495122812, 127.999900896636, 145.447032090351, 142.998334187219, 155.141182874344, 124.655126945196, 100.251542655662, 133.074829123187, 105.139763961401, 131.322232954509, 112.394830817766, 128.303075938706, 132.965133519129, 125.538407960573, 161.902938841598, 150.125554648634, 143.228800647291, 124.514866624461, 91.7967338103042, 125.812085273496, 101.855578096453, 144.456357916239, 139.386204527632, 122.960747229721, 124.121957339372, 145.485011519955, 139.724543335824, 138.678894458582, 151.986411620311, 130.979048634131, 128.64925678486, 158.461133653865, 127.560084289989, 158.235725702095, 139.926210483952, 125.926137271672, 144.751602358119, 137.491154549884, 125.538005929677, 159.581644245368, 146.298818592093, 92.801278864376, 103.890592297078, 103.734465542811, 133.550318859303, 130.284603966999, 131.5353092321, 148.596658884496, 138.112093307122, 115.894520744434, 121.8680851126, 129.42130483201, 135.04344117659, 146.666379315828, 128.801591938072, 173.492260118563, 124.147499041713, 112.341617704366, 132.946549780557, 150.35012563267, 146.09145661685, 114.734168765411, 104.429952628932, 121.770521425208, 137.866488922257, 115.760276400464, 140.684835435884, 104.533224603859, 110.517007289644, 120.994568631584, 147.716111505417, 116.891335181017, 130.918577834679, 120.534732471478, 129.728997226352, 163.485297203749, 96.9233134924128, 135.621143955052, 129.180935044946, 116.679781636793, 126.889213090614, 117.566634229503, 122.592705252416, 108.682182303852, 84.2964967243475, 153.462914204579, 87.6390631140481, 161.324424365014, 150.483434881516, 99.1037036693314, 138.352840556073, 117.814564993145, 105.614367115753, 127.615630682706, 145.584407179416, 97.6040035806329, 146.412486146701, 128.316762919212, 155.563781452643, 146.287112514881, 148.734669083795, 141.121057749425, 120.901415081776, 110.355744059217, 114.361145989882, 157.028902312977, 122.274017230362, 139.915618200893, 131.673352511578, 113.805391631694, 138.598499744309, 121.584701764473, 124.382400404638, 141.655988679981, 125.930760658794, 131.249714660235, 111.843414836437, 114.640443085045, 116.462131782974, 120.602696678517, 119.781953426767, 149.811981230209, 141.861787813501, 130.539093839941, 135.015084558313, 143.10873795493, 132.157175370591, 134.736873370677, 100.659686584754, 120.771305743787, 162.075243150199, 107.222296730249, 119.231433232931, 138.802249236332, 151.466712613192, 119.720298268451, 133.20745402734, 144.683826113774, 107.937381700734, 138.816924075415, 105.234568165505, 137.779988696323, 124.291692279031, 133.285326725117, 146.460145139902, 119.347705482014, 136.616744219356, 148.495034671267, 110.114347517036, 142.9678793899, 146.835980380655, 116.87391936138, 83.8501572687107, 140.03128017372, 121.556479643404, 111.077382337579, 157.262824813704, 133.776089925536, 109.327533732992, 159.98342621884, 127.150920072638, 116.907721896832, 122.258710528658, 107.601399635921, 136.920974720979, 125.371463447513, 142.940981679871, 86.7422375918179, 134.450745316468, 103.556300073322, 126.57492866855, 106.844925502284, 165.337506062847, 128.307049896251, 97.3288419327317, 135.819593461549, 102.803796367866, 121.203047526409, 122.229458853419, 130.100876218726, 127.841105461394, 139.80634416436, 166.798870677228, 124.743550157535, 101.393897700071, 114.581224713399, 134.570913950625, 129.652359901879, 147.534740270832, 138.094010923654, 131.798157452788, 114.67819836319, 132.65907871735, 110.970961500196, 108.736245397027, 136.303128694047, 114.012160665783, 127.448940009645, 93.3095427830768, 135.781044707498, 119.125915144084, 157.525293628015, 113.861938736247, 137.22422544124, 151.834531437468, 110.706799585688, 115.673488932003, 121.250537992309, 110.838030555515, 148.881433484672, 147.720862090495, 135.594406738524, 162.340167345771, 133.623704113848, 152.382134870661, 122.269111930992, 129.466720689698, 142.98032186209, 140.999404271194, 127.513903369863, 110.985399986797, 108.378788955569, 112.813621849584, 130.063106000741, 134.391545598268, 135.816216777423, 130.466327256739, 135.737604670609, 151.009715594465, 112.614555778424, 128.871842671097, 150.529948868657, 114.675764915541, 107.435378113768, 136.808998945604, 132.509862021017, 112.270383437867, 142.170117964847, 110.713371658718, 119.227136233649, 157.397047538737, 126.618450572303, 140.979334811769, 122.842551161991, 151.221538021667, 132.920929476776, 118.107734723393, 117.489018324526, 122.761511341969, 101.277102261437, 146.960763433259, 121.343409901012, 105.92011280191, 110.278047493279, 118.961795752977, 139.268228862734, 146.472292211053, 139.928268666431, 148.146737916263, 117.656471890164, 164.637947339301, 161.488248126573, 141.402368628489, 117.640142344723, 130.359850220434, 112.979323478392, 124.483158096057, 140.917592827156, 98.8286616264967, 105.268610879356, 136.185570355484, 126.56947406843, 161.840970620642, 167.24240159968, 163.826610462366, 152.674672803013, 151.207403028945, 100.063985096471, 149.076501756915, 171.788144289966, 131.297056843233, 110.963327623156, 139.769421915799, 115.799478565739, 131.68932347073, 153.317605077301, 127.605422212422, 131.411284112698, 119.283645208162, 132.624160786497, 117.06939484571, 121.508672684889, 127.925397727889, 140.419369489986, 126.411596653477, 129.232433719424, 139.787372446517, 126.93532442971, 139.043675306758, 147.01741235882, 151.352099208269, 92.3721447291139, 148.160080701708, 144.31894665031, 117.582076238742, 153.359954483735, 136.540898944462, 124.327450406099, 144.057054826805, 122.235043870106, 117.379325309805, 122.97386153967, 130.61235504881, 133.76164270126, 121.374803752991, 138.729767376091, 129.634406901925, 167.016921111628, 107.807156750442, 136.063738267924, 118.335749359845, 113.254779469692, 155.644929390427, 124.635070141003, 113.105466178602, 157.165056618679, 137.394136606627, 109.777815964715, 134.073428355491, 132.967136983527, 144.146868507958, 165.396641640054, 139.671602720619, 109.712702940216, 138.186445030993, 147.98421836999, 143.36017358039, 92.6145810288206, 134.416837473511, 127.102441273278, 140.288563389473, 121.645673743707, 138.511229042115, 129.424362810118, 129.377130007707, 145.079262930552, 148.020571650891, 102.992111770575, 148.692836317882, 127.882562791761, 135.412763160084, 141.773905742319, 133.614875658247, 106.685611045068, 103.241266608404, 133.552816882192, 132.669398660783, 124.831707893401, 134.50653590468, 131.728902602389, 143.137803829673, 127.684446747214, 128.587768712345, 144.654807906402, 99.2498341162579, 123.285171806722, 118.027112332244, 120.589358441713, 115.407765375422, 131.349998502671, 140.12271362352, 114.144256791766, 143.142461610339, 144.715902307996, 133.638443678715, 172.235136197166, 127.519526137269, 142.924111325475, 146.495161801892, 100.555995087869, 170.73710950936, 140.857288529479, 121.007600003958, 140.469272065635, 144.642241913932, 132.08617818388, 136.775852927771, 153.696478201825, 128.233675414553, 133.897694881247, 127.407843656632, 137.647096936253, 152.629224491648, 105.276887106787, 130.415286132191, 122.720311324381, 145.033512928094, 102.910341231072, 109.118796062116, 124.099477723347, 149.902953789274, 153.945674806945, 152.771023766141, 126.905600814038, 143.720968362462, 170.621035722487, 128.44341353446, 140.513928827184, 133.621337826824, 156.589667407129, 142.441179283998, 110.847189691432, 155.541962494288, 84.0641556249068, 137.591665667386, 137.634662327285, 109.710542515142, 113.875395167199, 158.190381405827, 114.826993604961, 111.772274147635, 136.176244044906, 158.747614000138, 130.794191580557, 140.921863249147, 132.590551529064, 131.850297082556, 120.776991780991, 130.561136071821, 118.784244848432, 139.535639443549, 122.295027522051, 128.917627279589, 117.908853796048, 110.680929906845, 133.195733342812, 94.1143795971245, 112.030527484452, 101.627663027949, 120.460529122269, 140.963559153458, 123.583047054264, 137.474652648653, 127.703408087024, 120.596423113676, 177.316474750273, 131.510967785803, 106.102049226342, 132.337266029094, 124.35123425668, 136.809800269601, 133.681624482876, 131.870104227898, 134.030660636855, 124.987278646394, 154.00418583797, 123.548674582126, 113.498559746226, 88.6466351851254, 115.698345406535, 106.274796352919, 118.082119080426, 117.0097998328, 109.588313568642, 116.059041837634, 115.793817359882, 160.134023975115, 116.767619984327, 136.26254005216, 170.787352847341, 140.599038100667, 142.841688698259, 147.414457194827, 115.161274889271, 147.134354722916, 155.772602307185, 98.5047110190975, 108.495790500374, 108.304327310885, 128.752126649925, 103.154755267239, 145.036519349712, 150.000473872975, 156.47545926441, 140.110653832555, 108.981579828788, 160.574305868689, 127.691740294219, 151.036950325808, 127.808742950475, 142.044824180956, 154.704592870256, 156.10435182679, 122.307240646203, 105.440238584127, 131.359237385997, 138.247676817057, 172.579358021633, 146.003135302975, 147.55597781851, 143.407562596749, 135.275589342733, 108.906769927263, 137.528445473988, 101.50337019818, 138.365699347627, 127.400395945119, 150.794223934971, 125.839269737132, 137.820741386754, 125.298586940651, 139.235642826782, 141.512247057136, 138.115853800283, 144.554961405879, 114.972140590514, 113.471971006457, 123.655421785636, 157.631584464785, 133.109564992406, 111.319907619857, 149.339003943169, 172.236901278205, 117.851831511493, 133.606289260641, 103.744453417822, 150.446953744308, 141.798496389707, 120.138548263601, 135.533936931037, 132.355815091206, 113.878904007151, 121.629476302824, 116.1403647931, 125.694594984798, 127.128980937481, 109.727876508076, 109.491167182, 126.976322980008, 130.118604018825, 105.554206246551, 142.019623331078, 106.616688102898, 140.508608466393, 165.750111946306, 135.295006071451, 137.722264646356, 128.280642747604, 139.81388997263, 126.369211932246, 139.216035410761, 119.832860789251, 108.069483467568, 116.945805939729, 144.293652966938, 139.408743368305, 125.448406310897, 127.085843178225, 128.373384870675, 111.493387006783, 136.697627762326, 103.986619184582, 139.202076224113, 162.50633080605, 140.100579150562, 114.622113204462, 132.932904286689, 108.21171896598, 134.761652396554, 113.940668567646, 130.920680690205, 110.013055384211, 150.467323602623, 115.911523386257, 116.876322208222, 115.489618830604, 113.780742219002, 156.713231443582, 122.981717613375, 130.607082805594, 108.731342365908, 142.005496287846, 137.089828740388, 143.850692403812, 161.514974952877, 143.777933748497, 106.40212562048, 149.476688570217, 126.638895639, 121.358832579712, 147.990796626648, 127.535554116955, 130.622231059205, 104.853991554418, 91.1772663796111, 150.959222998046, 132.029290180656, 111.463609001963, 122.011173750787, 122.677017966853, 127.795260680866, 117.637075448684, 115.658813528912, 143.217781643191, 127.354174182512, 157.256898793502, 147.364242510284, 140.633809953786, 110.226491349008, 143.77998695804, 131.892018126633, 125.541793006175, 141.0066044101, 138.145246876576, 135.033732303659, 131.211260791391, 132.983662554713, 143.41406738005, 176.409040147277, 124.378818267184, 113.453149673648, 117.430593030681, 145.165321773536, 119.822501223538, 121.257580589134, 146.206636818487, 113.315275842312, 150.504036165776, 114.197326828066, 116.398765099432, 110.63596638698, 137.210607829272, 133.824439438923, 118.726387176084, 170.450280208814, 126.793683170274, 159.68059700172, 138.25968766486, 108.170789221555, 137.991497695782, 121.652425669589, 122.695290199612, 134.818918114315, 145.649936298305, 130.274239368899, 103.61765737241, 82.1560030160855, 130.345501154845, 145.616008499976, 145.580703276238, 119.262595035403, 110.520394868732, 123.717586482638, 113.056963265941, 130.413293727663, 113.191556716268, 121.751254752516, 101.595136971241, 147.013728575739, 140.703506139814, 144.663511939558, 119.373918000095, 101.319963721728, 120.373622632304, 117.630884612999, 108.98719876206, 135.013406026953, 156.67302678506, 102.569061964334, 122.365350945882, 124.959486952951, 127.817712786297, 127.648058005438, 133.597623707572, 139.539079800335, 102.852609134381, 125.021455005692, 159.197728043182, 78.1775543418615, 127.160751436244, 131.17375128788, 105.584197483087, 164.462450173355, 130.851264610558, 111.022881787932, 104.686585370618, 149.340115880609, 137.496397810208, 126.518610539578, 142.672469674523, 125.295101751695, 111.46741616497, 99.2162218871924, 134.72143167482, 107.316438559525, 134.236005177763, 145.063232886811, 126.649233569237, 170.465736037531, 108.957029811715, 133.739358646814, 98.5347178135666, 106.629247887417, 142.936513231703, 155.179905177839, 109.120860854627, 131.051886919375, 138.016099630255, 75.9372734228943, 132.729231058453, 135.665499327356, 142.95513453718, 141.765437297793, 106.889670589261, 147.171350018273, 154.445163194255, 121.1889494641, 101.115224150433, 147.801269089442, 128.650195881365, 145.445190291954, 128.495518628555, 127.732521808773, 125.973024410743, 136.773297227163, 141.50478662309, 78.3125686872266, 135.397696258197, 117.091978395845, 123.015023919268, 139.84977636226, 128.603922715904, 138.015928855982, 127.914122978477, 135.126642432974, 115.859842853142, 138.384240121101, 139.2070761678, 106.152702540862, 98.0496453059006, 130.16370879914, 133.94585290245, 141.828647917079, 122.7281834285, 133.402386789296, 168.196706775694, 127.132159184724, 107.303553977971, 88.2684026033176, 117.141519348309, 153.168451065789, 121.439926117194, 155.397428560663, 120.641415692814, 124.346992225944, 141.929033454547, 118.481016635143, 110.071786262738, 126.142999642288, 135.255746658226, 107.519503099308, 123.274964445987, 96.7252234365821, 136.596177580707, 134.0081757774, 114.511458472904, 132.345001358726, 119.96930296053, 133.689846121027, 112.105722394296, 151.86572366301, 148.031285577718, 133.262246720027, 130.709316828805, 137.78948696158, 162.465310524959, 157.989717055685, 123.031636115277, 151.584671600468, 117.406757650616, 105.774916564192, 106.353280387219, 120.168880336683, 122.895543207618, 154.622871598436, 112.732292152544, 119.005381324058, 122.721490261981, 119.593034223295, 109.055575006157, 142.284523821119, 139.048668877108, 131.119449147274, 125.690808851498, 125.443060527125, 136.482558949178, 117.029061135497, 155.464226670777, 125.640843322534, 117.728794689716, 117.746889542437, 121.936308573346, 154.520707292979, 129.318734691366, 135.523959390527, 151.288357521101, 135.7650609056, 85.1214142679558, 111.610997562326, 110.403390010916, 146.212596614754, 120.121276201044, 130.573667413468, 136.391252497075, 97.5586099574882, 109.80016434431, 163.573982173221, 139.156617462926, 147.426980640515, 138.594318299421, 142.02561123698, 143.604716266506, 140.874472427832, 121.915953175449, 142.614361800263, 142.496023444486, 137.682856835349, 137.15981878661, 155.729074399065, 126.554596359194, 119.750219684723, 129.28408367182, 111.834926714184, 121.315347905763, 141.335455914688, 116.973485944388, 118.418604563176, 168.447507577018, 116.423686511311, 136.05013229077, 101.948804780188, 124.806075070132, 129.247323963646, 143.745202642456, 130.77813942469, 144.123404580549, 107.044520962114, 150.768719381496, 89.4695985613768, 142.906890791794, 128.749350777258, 121.881608166117, 141.027539268542, 97.8921498482615, 142.954089119786, 143.446690157027, 150.289459702316, 135.406129387019, 155.347706638818, 156.568786788935, 113.297421411018, 153.914575285137, 149.118699494165, 117.836695352793, 113.822162757186, 103.2179760842, 115.751447676653, 139.975707640641, 141.10523592812, 144.830317123898, 133.512852745122, 140.61995485149, 129.228923119668, 144.558371884424, 132.973009509166, 125.873365203816, 114.328563983518, 131.288724521738, 129.940660841942, 131.837268881123, 119.301600164649, 131.550056554824, 116.353019401926, 135.302618914014, 137.386594566561, 151.588703993835, 130.695944768338, 133.187361852797, 127.546418367873, 151.447769514102, 114.865487025908, 116.874538524824, 123.214886487308, 160.486333371663, 140.844078291913, 106.640272435608, 143.837843477237, 131.743356880441, 153.283862509811, 145.012108185951, 139.970336728192, 116.48546491545, 134.060752665876, 147.894007518019, 134.784097881091, 168.411996454669, 120.744247656538, 136.110421538316, 119.507551703655, 149.36484926365, 134.396893308771, 117.278503971201, 126.112841710228, 124.640589350973, 131.198147346889, 129.370347070379, 157.876906549982, 118.198754146787, 118.213204019787, 144.86994976803, 126.664089195779, 125.092270549793, 111.516490356234, 89.2300774294451, 99.2270073538709, 98.9435083398311, 156.180598322075, 158.061052259803, 168.463251976744, 95.8376133134694, 123.972903090677, 152.669308695519, 118.289191100063, 99.8475845785916, 142.576621111316, 105.996942033863, 104.068591072432, 145.970886960588, 165.82734261274, 111.918620577437, 127.874058625851, 113.34206795225, 131.370155585438, 134.140084460386, 126.808693571445, 150.15863695109, 150.883359934639, 158.868845755253, 100.348590850599, 135.444857744885, 145.868795160056, 138.786251290946, 104.728772464253, 149.697532014899, 120.0803564819, 150.255548326601, 137.142243568477, 135.264898617642, 118.838300923995, 165.37010540559, 110.951257688295, 91.2089831017134, 136.96992587443, 119.986722449443, 120.938595438249, 130.959697737521, 129.572070634948, 126.918647648912, 137.842581404805, 132.969977389691, 112.070737362961, 108.336780729237, 116.959051583317, 139.839972018372, 113.615408376128, 109.497786956508, 167.007617290473, 96.9677115087651, 112.312347896648, 133.087551190628, 136.255535100806, 104.74120664018, 131.831786828645, 104.294923560226, 148.123667152782, 141.206612873824, 152.952863143, 149.119410012527, 111.932663890338, 125.574624282735, 150.90188350394, 118.066708386207, 149.671007428778, 142.39586535906, 141.08064943013, 126.902691438062, 141.796114480251, 150.11771642805, 126.087367215974, 137.895364073381, 116.602038821943, 159.655527232207, 121.631354305475, 67.282392198039, 157.922458970145, 137.270731611111, 140.925307746277, 89.6599415832906, 155.121649225353, 117.582379408704, 133.126565586485, 124.220732343918, 126.304545873173, 144.290377016267, 139.326108015055, 140.597635917595, 97.6085263847025, 175.518583023454, 113.858026496481, 120.117019531343, 148.46242730902, 142.92611049533, 130.613541950156, 95.0383950319321, 116.356227086833, 162.098724750733, 121.36098102266, 107.88259534505, 116.889715890435, 135.273975709342, 121.909081717429, 146.613866447496, 100.503197913079, 129.170988289682, 115.883268099648, 117.73175565759, 127.353422348293, 157.476485781631, 113.919871442049, 152.13930231602, 158.483262806989, 136.478899413315, 134.32952549601, 102.131782683839, 144.601985303563, 114.175328522049, 116.476330597496, 128.656135257215, 113.440718857592, 140.396253767532, 134.453580026526, 119.520780542526, 119.789569659432, 159.90370873467, 112.638242531255, 117.541507964102, 111.10895230905, 162.990524374367, 116.180844279913, 124.025261387883, 106.724444273974, 144.411277669526, 134.885389043687, 145.823616919066, 113.919574020045, 132.938857474334, 139.53093687866, 147.931275506162, 127.062510069895, 99.1868847238301, 137.787782131381, 122.171174955969, 117.32232645548, 115.76112042958, 156.169327017701, 117.137332485058, 154.835026670513, 136.666418887824, 146.422878326134, 127.106078946197, 158.234475907744, 156.919883742914, 120.541856961739, 120.094695715506, 125.162723598343, 156.851066591755, 139.992939067814, 129.082068931408, 127.87402550166, 114.479942469683, 146.21438090891, 157.201337650592, 149.112734247006, 158.342678196754, 127.726987598701, 125.738095231153, 110.568282616758, 108.273293272829, 135.692878909796, 142.025225899697, 118.299993010081, 106.579504739212, 137.025270195018, 137.525551617335, 123.661981924043, 100.777430119589, 134.470229419742, 126.129333604196, 125.137282602808, 114.323561848534, 167.843463739072, 120.766414154936, 162.252698638265, 131.675963314745, 122.317234828765, 122.068750224972, 122.682778852815, 126.368512581422, 136.767769601103, 141.466946738599, 130.612387776485, 111.465713371259, 108.179537051401, 97.2799112232321, 143.696077035026, 126.488764958729, 148.907041471221, 144.14156988267, 139.95052311824, 133.59919571114, 132.066902161143, 133.131965234161, 144.023169071931, 122.813662770122, 131.766134838714, 139.214599734334, 127.812651768904, 139.645853786394, 109.350677130136, 116.187827859004, 118.986432915734, 147.038519361169, 110.677768613406, 126.19521019481, 141.203236500981, 115.999310147787, 125.573806203929, 133.924496686554, 123.043265393304, 146.195992822652, 117.811402155939, 139.320234004941, 131.283538071942, 124.369396535286, 115.313817979445, 148.944491748972, 101.032785150324, 111.196809439191, 133.520158000163, 133.543304865163, 132.735218106667, 145.037646401918, 140.939875728029, 114.333945628899, 142.144745888801, 121.632867917059, 157.780493788678, 110.886891237395, 151.317414448536, 124.694688714006, 163.056208312296, 123.509256329078, 131.193219561984, 109.368753750181, 146.122217923015, 154.713009859229, 93.8235591281295, 144.438093402874, 145.750608957432, 121.580676637335, 137.131515426296, 134.257261544173, 132.824554803456, 118.463053816648, 142.890672104549, 151.582596085829, 159.4789990505, 125.123958767781, 101.29522280403, 122.740452307525, 154.469404869706, 128.830361106806, 150.851530351063, 127.866077120011, 143.146507908109, 141.550814872717, 142.870273894737, 122.216971157297, 123.780510601869, 174.345477917986, 116.100749237092, 163.081674837859, 136.937774357176, 100.878376482446, 122.372577657408, 149.549240669487, 117.28117174108, 111.33072097245, 140.591279666185, 103.648218729849, 154.37187873313, 88.7268408380465, 149.791484698039, 121.912762953393, 141.648250636351, 129.599259702968, 133.14622681891, 115.128555046861, 158.665982735, 147.886185576146, 151.393560885296, 110.071879796116, 118.474374376551, 138.901420377163, 95.2964973520832, 120.773739839176, 107.73558126347, 141.105935851916, 130.742034658174, 132.365891593884, 114.018403664901, 123.552783869412, 136.934240105972, 144.634127653478, 144.178582931711, 137.550147136576, 138.247019996778, 142.729922926812, 125.487634981549, 116.563841766978, 125.257200913725, 130.491903162555, 129.345287003077, 144.909446371188, 136.228616830663, 117.099639300731, 157.019135726943, 148.100568172526, 143.644152551431, 149.308359394387, 116.982652373653, 127.018858544536, 132.817675672648, 121.214788928916, 135.508424708152, 146.010208835986, 145.774178015695, 133.8080021208, 139.037991380029, 133.641917856964, 138.137156452013, 118.232820461088, 109.906129441292, 106.6434264632, 144.551411559738, 118.017139658988, 149.383903861247, 113.740892329469, 148.241570008948, 144.878017191714, 129.645484303889, 121.331421206339, 161.301739447765, 159.203536669094, 146.801394802202, 138.155649047055, 163.000371361543, 133.49897457861, 139.613189458179, 130.509136367896, 131.241987084162, 116.39072054219, 137.635726895682, 129.742910425493, 131.3300774844, 143.255811113852, 123.195967663599, 136.7270890658, 114.46144628295, 156.346033805582, 135.660449037801, 109.941496173622, 118.678510316245, 111.543794229387, 153.661193778232, 136.682258272884, 122.224358377573, 125.609682145374, 115.266255854989, 149.807105258217, 129.101899252896, 144.242293783867, 93.7971407016124, 142.803670494469, 121.067051261638, 132.726284985185, 134.401505735979, 135.668131815871, 142.37846044491, 134.65232913202, 113.552903897514, 112.215254381872, 126.714107077905, 144.890299310667, 148.282370679055, 108.544749948232, 96.3775225131317, 141.364650215234, 115.712817418615, 124.884175204356, 119.744135448886, 160.928004854747, 117.96105046032, 154.212486468168, 144.626038863213, 136.704595298019, 98.3717375888798, 120.678972331484, 139.669398195576, 124.088294480127, 156.316040766204, 132.142696749652, 134.686484104179, 111.330008347522, 117.462906154099, 130.649787900062, 150.741758898431, 124.856213517598, 132.588430111613, 163.218834299575, 138.289370740895, 109.273947608378, 130.356232475527, 135.432208300019, 146.631375648156, 120.833848042012, 136.097938037588, 126.763062734451, 123.718977762537, 142.857651430595, 135.956827949531, 122.230759619202, 92.7093104410465, 153.915666047481, 110.694652171401, 138.873785260218, 157.248379050253, 99.2643796704863, 130.599250723412, 113.09799793567, 146.323759138809, 173.597857277483, 117.063064891788, 156.837831084243, 144.698067655958, 158.983137314733, 109.661720734456, 120.250815511928, 139.774903205072, 127.944237714297, 136.020421260139, 148.426612846335, 133.141231983935, 155.047473355405, 124.945209513472, 127.61372531407, 145.819377507863, 142.420821202023, 138.005411986248, 125.722058600417, 113.256404156459, 117.193388256164, 134.360264829459, 130.282009558892, 136.488736099671, 137.400062871368, 127.458805222827, 129.475905642335, 136.416827980878, 126.844543977423, 151.023935900013, 127.085844765564, 97.4855348460045, 141.002005783997, 94.5303324883564, 143.933260787446, 129.201668395344, 125.177437804653, 128.383127192924, 128.955762144621, 161.319457212209, 120.678933389708, 144.154051570775, 176.154416023162, 103.406877963973, 106.87121336057, 122.054152424593, 121.792101554247, 105.275896644423, 125.411614334315, 146.343457456183, 99.7879110887694, 117.593242588669, 125.066896435648, 139.498787429615, 128.832353141078, 157.278652505177, 110.123265822857, 148.206933712363, 114.578030978058, 133.142608276404, 120.3585742434, 143.238210370018, 116.400403349055, 126.821757046304, 146.738012474824, 129.284212921906, 151.368926515312, 118.046606988166, 113.187032452663, 112.18262077137, 139.09125195065, 135.227727661699, 131.310860170534, 139.415617274253, 103.67912824157, 132.550445580452, 123.985571682665, 123.023420290666, 119.383160189205, 135.499932175369, 135.214051965884, 191.361987686116, 136.525945442518, 119.720846545106, 117.936448647892, 145.748205814865, 141.287955148125, 139.121413085175, 125.135070260238, 125.349011187961, 138.587264052447, 123.873447967532, 130.368104844547, 156.368751450797, 143.557630204465, 141.532716910546, 138.534332538188, 146.801348773541, 147.306877236922, 119.825503529274, 141.825269927433, 164.455295122374, 123.697040911822, 140.456113933779, 155.347776791976, 153.49197367917, 134.353572805805, 151.885444752521, 102.876168327741, 125.690586818701, 131.852217503274, 127.052391658972, 114.89662881176, 131.665252057178, 151.716864188475, 157.17774229184, 130.678017688482, 130.885542768553, 138.38587221372, 153.978008490698, 159.841181060356, 144.657168142529, 146.412160826123, 137.788054466064, 117.303543680731, 125.120580803013, 124.144420885648, 148.933993390559, 121.670184264151, 128.895243505552, 137.553311130913, 124.80275335656, 136.420064488243, 111.380549852216, 147.076265972245, 135.411556508893, 124.255365207339, 151.658185619405, 116.045266492063, 157.388308838149, 126.302189613456, 129.448950351996, 112.680900531268, 146.434862734699, 103.520855598956, 95.8386076800508, 101.030871895324, 171.635920507418, 153.096984938881, 144.755807492816, 150.183198260091, 124.289456703211, 150.816063729457, 149.550780283074, 133.700711648578, 164.845800244686, 131.341956906807, 92.8201507908864, 117.661590424723, 170.29911422228, 91.440399184259, 123.6280589821, 84.5568143844892, 123.58433415695, 132.797975437898, 130.411835804692, 114.386399750855, 112.787223421473, 113.095793083192, 156.954460795356, 123.029338432653, 134.826728041103, 97.9752284772852, 131.81142788524, 113.361309012895, 123.644713097826, 123.328131458328, 140.701707152307, 126.723369914569, 120.077658031536, 161.072586224884, 107.735532714056, 125.574457548453, 166.781988645741, 171.612956839905, 108.422534658688, 142.84203228842, 114.915873876832, 139.354996432635, 96.6905107217424, 133.020714573354, 140.941735491249, 114.89276994837, 136.750409897741, 107.695371173094, 144.202570058058, 150.90996174479, 126.405199148445, 109.706064509549, 174.564592377744, 119.861349749129, 130.204735769016, 105.086789681116, 113.52510134527, 125.816896135533, 142.556133059642, 143.420814079793, 127.613213924017, 145.583363662621, 136.231081107538, 104.090412624026, 131.293082473252, 155.529807779207, 139.747307625883],[350.529433219715, 358.271663316568, 330.008047794325, 360.365204422083, 321.719643575914, 363.199051249548, 364.337943387118, 315.828901015487, 360.901753803698, 355.12378135994, 335.916780827762, 355.898422392198, 325.066977636894, 337.735614578193, 348.028108104418, 340.477050229689, 338.773945680762, 340.758611350517, 327.100934130422, 344.282133206241, 336.411004219803, 323.920690902363, 321.953883002654, 332.282235610065, 328.613267031532, 358.719599496853, 342.355137153125, 335.942023244627, 354.900602872504, 339.82947189174, 370.477043678428, 323.973385590609, 338.45568328463, 374.701475089715, 333.023521293942, 375.864604882273, 339.447315287937, 340.730903707762, 345.874855162908, 356.729647517452, 347.245064815321, 345.506178872278, 323.575702631752, 371.483328255854, 364.644993926313, 334.744215109159, 362.303208064769, 333.525172809865, 363.730824689207, 379.865742638135, 317.875283031082, 315.029812771564, 337.957470895333, 342.80863240341, 335.845674464199, 363.456861501564, 357.767687904191, 324.624145961312, 363.957167322059, 334.788200591125, 302.84067791976, 354.293089164178, 354.298781675137, 339.745691758573, 339.657339004781, 317.869706301199, 353.274330798899, 358.916451751074, 367.028037240219, 318.472110091874, 348.217298724764, 314.761393829311, 327.686764870544, 347.241496892832, 364.102127196408, 370.408766629714, 317.785999274901, 348.643015126669, 328.367159785502, 350.024448073364, 355.714571665781, 377.000248549462, 329.734187540264, 346.216492374446, 315.917743228598, 348.265522394096, 351.657649301018, 382.265076707072, 326.376956468079, 377.224028703778, 359.596040888773, 358.060495432579, 347.759553313841, 312.00262148447, 328.577743311755, 349.28341308376, 318.503503939835, 348.665576003058, 359.95073111163, 356.970359017792, 349.172200414135, 335.606761806135, 319.207724728286, 344.94793686887, 338.093179911911, 361.014671742232, 318.252782592625, 354.776900587943, 302.637869600619, 376.879711714024, 342.368613466793, 353.188900615001, 355.561079204794, 337.259551010382, 346.729988478713, 354.422212411387, 362.430013687154, 375.706292095666, 364.243420353098, 364.566301434228, 352.170306924667, 339.156788814837, 342.459612426033, 374.929071390594, 325.174871093378, 351.892787410791, 354.925174534092, 372.964293828292, 337.573760361268, 328.895082178567, 354.679150762919, 362.980266829151, 337.725810861148, 350.647200620325, 328.38247892732, 326.314653427131, 349.999407705353, 349.255112348082, 350.948486819604, 350.360837903453, 361.752647105767, 376.906333572152, 358.938669215787, 338.151217088046, 340.221360787351, 349.166608625768, 349.248135166795, 338.821367696416, 331.688063942878, 319.062019582582, 328.674014997158, 319.105659354669, 361.420623408034, 335.260612907892, 345.183972930733, 335.586619513206, 326.350332179954, 369.312170218376, 381.23984923584, 341.418233917611, 376.332357398422, 319.645584786435, 347.459165650722, 351.602602877791, 341.0073889776, 353.895091589675, 336.805737712373, 343.459232901195, 354.71704458117, 350.998696961354, 333.760031388886, 360.331636600352, 349.188133144107, 332.993205819097, 368.489316666513, 318.539018440865, 330.63756853221, 332.714685189005, 367.581561834378, 323.288252917472, 375.626638014617, 367.225104913988, 376.844600529498, 363.892475426886, 339.811897437565, 356.019458755575, 346.379950312026, 347.524221701696, 321.956847787137, 370.234057443976, 352.434636670675, 325.231799204637, 355.19017899736, 339.205972172369, 316.463959413753, 322.317249575521, 343.810751283492, 356.193959294307, 363.146807570933, 364.209934782281, 325.216299811164, 361.922617948889, 358.792920192438, 364.708612367283, 351.633434653534, 339.092348924841, 359.009309995206, 348.335751270661, 351.028513833565, 356.00864486672, 346.246563248918, 323.515961753182, 362.315692943719, 322.4590788742, 355.48839755757, 360.46671867631, 335.67226774098, 357.663312511148, 314.827829897784, 340.616999288702, 340.234157031215, 329.624829098858, 326.616696879691, 331.598073452167, 355.787464968666, 304.248913447534, 350.157358730938, 324.303831327845, 318.963959683627, 347.990484820027, 318.451576280585, 342.778088693473, 354.21893694394, 342.004073241027, 348.6578273628, 339.983572439405, 371.864522368129, 385.689362940043, 343.861969555209, 335.257051639233, 352.558740714333, 331.678988546921, 341.494951372135, 331.541820231465, 350.47162383574, 322.24730162563, 353.497261593628, 336.361601210114, 382.735436075609, 361.263409699205, 326.238146093784, 357.169944136661, 341.701082204918, 331.860615168398, 358.615036186885, 332.151494472959, 352.207921395049, 322.289479218716, 360.086985325715, 334.336320799794, 341.647586806928, 331.446848504261, 357.235730432514, 345.436569738764, 374.486092706472, 331.880787415791, 358.037770598624, 345.08969102599, 328.024420606507, 336.107818738842, 326.232475898873, 354.520803701505, 323.700501792845, 348.732089719266, 320.117329841968, 333.496893655181, 325.543901844395, 348.058515958992, 342.546077602272, 366.958828044623, 359.733156198892, 349.355893390791, 369.860719643514, 339.662451258787, 340.267714256096, 347.85650948247, 335.632093619771, 356.988099668603, 341.805345004468, 342.485252744642, 359.279489335757, 335.300124939001, 312.846000011522, 348.864813101263, 320.434659197276, 347.087586669703, 327.299773563521, 342.740027409059, 316.595097601392, 329.50704818253, 352.371152616338, 362.999963147318, 351.178456718, 344.761095518738, 315.544586514118, 343.543522007139, 304.099831427904, 354.632405458848, 369.949708090221, 348.807908673534, 357.205756418651, 338.67615269771, 349.174912515554, 362.706625364437, 369.243345393134, 371.655408836532, 338.281976034305, 333.494658912893, 347.764482945532, 344.37633775386, 325.753631982308, 345.47168747277, 352.785852341637, 365.416834803954, 333.082255771024, 329.993527836947, 361.033723966081, 312.170778658947, 358.297625354699, 354.353864210748, 311.633179979743, 324.948547537331, 344.65567299396, 345.540030664509, 339.922844727539, 344.909084791036, 365.525041051653, 347.247590807691, 355.096765533657, 331.339919383194, 328.660566973383, 351.905986408331, 364.60830426475, 364.693811791787, 331.662600939765, 339.77965500017, 331.981317021018, 325.409241175108, 344.803779248535, 379.058199900754, 351.627868818255, 380.892825169881, 337.521663796506, 329.342632912414, 325.649151143165, 330.397374794853, 327.3953205393, 353.66957097947, 349.835473979784, 338.203334013118, 354.633434771919, 342.420270910436, 354.50988455165, 358.772564008749, 334.324968004293, 353.303038724784, 329.688641313905, 343.80478740354, 291.504687038798, 341.895164625079, 327.267760177655, 354.98146910433, 365.465444411613, 308.608299493754, 335.22832737964, 358.995205553322, 345.413923550305, 340.738171744982, 363.561571399604, 328.703630138629, 352.714748384253, 329.148621425664, 375.411241521762, 367.505601112901, 298.067340735313, 368.383610376379, 320.12362323642, 353.126248822364, 351.587306202947, 334.775973802426, 356.96974491913, 313.432605288525, 338.883122119124, 339.606388094808, 357.285949879967, 340.147315283042, 294.800506614365, 399.996931097936, 375.552312232893, 358.735222483504, 322.085116400444, 388.13077771917, 305.753264201357, 350.469077019849, 345.557479133996, 338.551611250363, 334.342746040525, 339.002173034035, 299.730320470106, 332.852049622342, 345.357405019087, 358.1933792449, 368.65485363523, 376.007265638948, 360.472834625153, 326.042277141829, 358.850933066142, 327.458861754733, 331.432418200653, 363.962921521964, 353.598666192193, 378.643278272212, 345.560931980202, 334.822386353539, 345.148434854169, 346.875434729265, 324.272727359354, 307.403265848678, 340.796934661256, 357.425493697464, 306.047144431417, 311.290884726336, 321.132531862642, 359.325324334722, 330.06051995954, 356.084401345245, 355.596515111147, 339.657877402712, 353.083513549139, 334.884836554201, 335.340457479542, 327.637696201982, 337.824289227436, 350.516174927835, 362.389583247505, 352.354092347418, 341.543623157164, 339.280025571021, 317.377805448853, 331.609810807912, 314.486180168447, 344.553241646298, 344.118801473408, 311.311695271222, 362.381069169857, 324.280698306081, 348.973885560202, 352.140817516872, 344.4745389518, 368.116904845488, 341.447501915945, 371.441113476542, 343.50911710495, 332.766985131648, 351.497164504294, 338.132201636923, 345.81246559955, 346.647452197921, 374.903588892006, 347.168793706466, 365.276284672663, 340.773418017246, 355.235235386151, 324.749938993014, 321.347516815188, 335.655343735651, 356.61101281317, 394.828456869988, 310.828145001514, 351.929083590181, 339.67299759638, 344.901860845238, 337.286471793217, 339.806041731681, 325.605372724682, 321.284075294463, 343.669831807162, 327.854236854415, 339.103111222746, 328.330892144982, 322.734342662599, 348.832510903963, 331.722481009283, 339.263335659751, 338.220716835619, 342.015211969983, 332.9247382952, 323.903366363019, 333.403582510262, 319.50718853792, 369.527854829705, 315.808993268871, 332.448093466274, 318.912804659985, 340.835439278709, 333.401380960102, 339.374413619017, 333.242493573921, 322.603540413546, 327.144441181246, 359.405189970283, 347.128793647644, 337.427649172199, 332.422299532674, 344.602634663664, 320.918083004527, 335.412245117131, 349.471609960534, 347.842051654292, 326.794101061476, 348.34179139766, 315.824862086782, 342.058851323862, 372.133960324946, 318.562934167517, 328.888580986193, 337.83555604745, 353.748581194629, 341.160475024012, 349.129802958254, 334.720670528555, 342.858979108474, 368.730589270781, 340.353258712343, 340.171375307395, 341.387570103774, 338.24006301218, 359.454615932144, 363.868164065742, 327.886616310848, 341.467337090444, 317.682283156632, 330.345483530239, 360.385665083531, 339.152800361289, 328.920525333922, 356.393705624163, 340.068904066553, 373.011347919242, 342.76013722155, 355.114184591616, 370.349209323234, 335.826702815672, 356.379583548085, 352.037170373929, 320.27682728821, 334.444245454531, 373.64948637538, 337.767616384562, 354.57494844738, 351.817264243936, 350.748390722238, 322.930559393386, 367.034337671713, 325.438950291431, 307.007516953791, 354.928184621294, 336.904477481139, 340.292040094849, 328.626645594741, 363.355203664465, 328.555864171232, 339.762526174294, 330.892343340608, 335.909014501706, 348.73556152745, 329.904804002672, 355.155266341658, 330.847401805062, 348.440286342987, 340.593628047308, 374.391968191426, 334.156603936901, 357.107302048628, 345.420938205055, 361.06624123011, 350.383137888499, 361.850373838864, 380.969175905693, 330.188016906238, 364.272998474253, 351.512111664168, 334.634391926649, 345.445341017626, 338.533913631064, 370.175984533194, 345.712942184836, 361.490120007242, 377.216099922981, 370.790485318119, 342.353028220248, 340.514701308728, 354.463593673015, 359.74780793614, 334.741386996214, 341.76461066255, 324.570706848558, 330.059455471392, 306.086936866368, 323.836369439407, 359.076502724497, 348.741977229061, 321.136869926098, 342.924195630701, 356.007483387802, 357.098884487429, 331.059406396922, 337.324743523211, 359.334117973065, 338.817082743649, 342.977684145683, 337.403214507926, 323.982398119774, 336.572293118085, 318.777098118234, 318.928868831713, 342.505520803518, 344.990410341919, 344.783403000236, 357.981149403979, 361.460323594644, 338.935846904086, 347.368517659184, 315.590393216788, 325.697117474557, 347.535092133481, 321.09430439879, 314.656024035393, 345.507834104192, 368.44100369495, 347.368534880111, 349.501077696422, 359.314885882322, 336.145821428148, 364.250381610825, 341.005270588595, 358.371281017257, 324.143889276184, 357.464975027247, 333.846281703188, 352.919160874583, 345.653595774319, 369.609065024157, 329.77981512256, 346.037791541195, 347.673214192456, 345.767131312566, 358.562659126994, 354.106482089205, 353.802425816623, 343.680299766183, 323.257543335606, 346.148570404959, 344.094260194277, 340.416257665049, 351.348282207075, 359.208105905168, 353.43178895694, 383.662951595331, 345.890029617611, 338.925174781676, 340.659210658553, 318.134220223484, 316.30285632491, 352.455901794561, 347.532513935727, 367.383105820685, 346.831145830519, 326.265756987007, 347.787572172403, 356.07524416918, 299.157894113272, 321.247814067093, 311.732819378507, 325.590335974904, 301.724330511413, 322.247918425887, 356.189130869397, 357.608218444261, 337.852461427448, 349.91919529716, 347.15302247749, 337.280711400016, 350.873439931806, 357.222536896611, 320.338937329324, 342.646239715442, 310.444248750529, 307.935988781917, 360.949473652939, 328.425902121979, 330.224600471133, 317.361390264338, 308.335223718857, 353.292010046784, 347.726174358872, 347.233407578228, 345.532269736993, 365.70436996861, 334.304008067961, 347.561680675843, 327.274272602877, 348.263276070099, 326.615710737321, 325.75213087624, 321.477728873898, 354.830752996115, 360.068696621067, 322.462695510427, 346.113461891445, 355.899279180459, 367.104749689402, 324.132640763271, 332.898336870692, 344.52289146446, 353.903828265082, 332.083806987206, 340.536814389553, 344.461133332665, 339.215737573857, 337.638306355321, 323.823037829484, 331.40465852714, 337.137807803902, 328.255244679148, 351.001327663363, 361.954150570476, 339.285525727835, 367.756289002081, 350.060993352007, 366.5802516811, 338.425018958314, 309.280619837382, 344.506061089644, 355.795702585657, 360.549674601546, 351.308966136088, 356.220856280672, 318.743083367477, 360.369133979113, 325.393847700433, 346.571793648801, 299.101153630617, 343.325287436525, 333.030230481889, 338.077672227245, 349.784454301502, 331.106168306261, 332.287114091112, 338.945737372757, 364.727122010309, 329.727862063888, 337.7788215949, 344.643851559202, 354.692370050957, 336.468921185392, 337.970269647288, 355.655379305816, 337.051683138709, 344.831507473342, 342.230857341811, 346.220353245821, 351.930964133879, 332.642988654061, 329.043676748203, 333.091293414238, 361.557386260419, 354.428198534318, 349.179739886122, 333.594841955199, 333.928863903657, 353.984675803765, 334.849913019651, 348.427106487191, 358.902526254676, 341.181861105164, 337.141323499754, 335.560899300773, 365.821697540639, 356.665278547815, 324.019293870133, 364.690090871164, 324.752309404481, 324.867630616464, 358.575681031495, 368.769393549116, 357.006879586022, 355.623173961261, 357.207966845974, 352.515976099809, 345.180847724276, 346.133792977946, 330.346849502356, 333.609130266927, 336.487911419704, 339.463766127747, 331.206152912115, 364.616258215586, 346.181006812004, 355.109324081334, 381.791725019705, 377.975629533303, 363.868590101189, 344.1530773994, 322.946316295663, 321.810027626391, 347.356837184516, 351.291498601536, 363.934543664769, 365.520298965502, 356.22911589146, 343.375433900232, 330.861926492225, 335.32685189584, 337.568900731219, 360.250152401863, 344.603356951884, 343.953479949578, 330.390438339182, 351.01641189815, 336.144039270214, 328.347093959287, 357.659564236408, 362.459129327027, 373.778915960791, 338.290794612886, 356.97168058653, 370.240618333871, 372.594536716784, 358.096928936274, 338.275811293092, 357.535399306003, 353.183771699104, 346.54684837705, 355.093377788176, 334.798413922558, 344.126160271781, 353.585905530723, 358.533439602904, 349.495944289182, 347.67442751793, 339.003875064957, 364.504928887947, 332.16362966321, 347.501652054963, 350.347442681165, 334.246392424988, 374.536956906369, 343.610437768254, 308.831146910493, 323.576866646977, 342.59551114925, 366.92156721998, 322.282213359344, 356.674510808499, 349.044564638125, 368.76894960133, 327.701143958445, 353.231708742558, 378.211439242453, 344.477441993426, 325.34675593243, 365.778572084262, 375.940527948233, 362.375669108715, 350.902329097784, 346.480011817753, 339.444763629074, 364.60340288583, 344.722006494157, 339.074945505885, 316.677670798418, 350.457406262432, 342.582731545029, 357.490837617833, 337.911901593755, 350.556635336159, 373.946501712968, 378.271471593568, 354.314583167662, 366.768142586396, 343.850799727796, 366.059836366335, 369.643202051045, 326.335258149313, 367.161376491397, 352.460612333869, 312.821491589161, 371.055153262627, 351.454039172658, 318.256668179031, 350.539635212105, 363.470258334693, 338.761538057165, 327.796808798371, 372.683537778819, 326.267089487659, 346.883596655255, 339.014966030124, 349.645648526332, 343.972661453597, 356.022542060059, 369.328929644344, 364.563412397621, 337.444708951279, 334.672800288841, 326.700366654275, 335.342811264864, 344.165619254037, 372.767498567938, 341.305651763665, 335.351807023181, 339.840755477103, 353.134046350366, 299.232203975846, 326.377467611212, 352.520433216057, 325.784970975879, 341.277171265136, 339.459114708899, 382.50589463006, 353.470396143602, 328.107767705884, 338.610534669414, 345.944834332016, 347.20533448029, 333.827243086291, 343.791088838681, 334.957030251817, 314.867668711361, 349.159776575883, 326.337790076445, 357.34175215544, 340.046707403014, 320.419961513905, 337.057765340389, 396.307731310916, 349.579824006642, 331.952783205272, 346.774718237516, 350.288193647947, 352.237285415487, 361.587255040595, 356.075136071782, 331.278110893938, 340.028830197612, 365.151432509865, 338.054202632383, 342.106519615626, 314.906385845864, 359.359081054303, 322.836676819531, 336.415106161705, 329.616227988809, 324.798799596985, 312.586585490897, 351.346796085395, 324.491979270076, 336.284052257972, 348.229774858432, 332.256297133933, 352.222041748336, 317.950497634742, 329.069268962358, 345.922098673357, 342.008589580513, 334.867106721318, 369.516777882694, 357.531499725444, 354.626942199168, 337.952802144008, 360.253100929353, 348.294035125214, 346.040217218106, 332.008324359831, 356.779821801101, 331.84830835537, 349.290872429271, 363.896352833658, 332.632618264682, 359.651716567864, 367.322965780878, 363.377050709747, 343.1818098647, 329.879487607862, 335.248976110725, 299.865737954651, 325.949889573489, 347.216437468385, 351.680122295613, 302.416078832243, 334.702043354016, 327.033930362271, 369.533322812478, 341.434440786322, 336.020326187201, 349.075127957528, 349.120815801448, 338.946100109257, 333.137476156938, 365.652859079558, 347.398305881924, 366.155506869778, 344.500905857655, 332.989263986752, 317.480550261663, 345.092774991673, 332.698253212236, 338.129694691805, 347.702134522739, 344.299203313548, 328.283199994827, 334.870689132395, 374.462961932661, 338.807405848368, 348.054482793323, 337.009151316582, 353.735411265876, 330.509548835757, 337.934550626938, 329.957530773236, 352.97499192222, 326.396778097227, 338.576410206807, 351.380171638842, 333.825521110681, 369.39534281973, 358.806721200949, 324.687478434081, 352.291587022449, 372.628017187772, 337.620662761397, 355.760676610365, 327.156003245071, 355.775414862039, 350.150873584203, 341.80501764168, 339.204977931384, 323.851892001772, 356.151860163321, 340.24412154473, 310.701456575526, 347.95804916999, 334.215674502297, 342.527257699091, 339.683621536856, 316.395817982663, 360.608669745654, 317.569664281705, 337.215078187356, 326.513159958845, 353.710342111499, 316.677713199662, 336.263507695992, 347.471578878495, 348.828520926674, 319.223598018691, 325.972079787643, 330.02195320525, 308.92311650184, 336.901647357632, 353.267281161367, 333.583228871739, 332.15390016245, 351.055689453911, 387.753427830888, 322.52647257475, 340.666957575407, 364.66260583792, 348.255646056889, 344.266132243846, 334.536011613016, 350.405963503138, 352.221928688553, 330.927061383006, 362.719504706354, 344.086108166455, 321.735850546472, 377.218482585069, 324.791884947491, 345.505436048234, 331.246876071168, 352.342333931011, 328.92102920487, 348.959124242853, 335.610171454947, 362.783899535307, 341.785236307662, 363.35483001163, 331.292449544775, 340.242991131087, 347.798136883093, 316.035887325705, 337.061229249101, 318.886805313068, 358.325054002461, 344.772886057401, 358.801459104074, 314.982231603335, 350.609494887921, 328.344683669176, 356.38373176658, 332.935851274422, 331.757497132475, 325.593463290331, 342.425230228198, 348.729481919128, 349.427898213941, 321.796162528791, 307.363210063908, 351.408218074771, 359.385459248287, 324.399244188006, 352.798713538114, 354.655288130809, 352.254378474866, 364.906852009728, 382.098944630793, 357.632354293164, 339.213592154595, 335.814767667929, 334.106311564147, 348.920375762337, 328.660075779633, 370.749898551504, 327.787024891053, 332.437320939901, 352.503911621908, 345.3184157949, 319.491478784296, 355.397881504574, 348.217889373555, 365.747509772659, 361.577050958456, 315.951404610761, 308.563935663014, 344.510246722597, 342.645295213913, 354.79719184491, 363.689140777804, 347.636955655523, 337.764573953201, 328.60177468893, 370.679409276431, 340.900849629913, 355.77650152891, 378.647078524578, 315.963656653507, 344.213676542784, 338.350091346759, 369.787374464182, 354.740639559709, 335.964451349256, 314.5057218027, 322.490378101623, 340.754686937823, 340.768942173976, 334.510694542777, 342.586018268267, 328.431301386303, 332.441483405124, 345.970028268394, 349.205486355963, 324.200696671621, 351.942094430506, 335.646473644494, 355.779236880441, 345.798934285655, 335.589935261549, 309.14954613353, 337.345950215759, 346.905961013124, 349.808696106989, 400.66524984548, 331.581697849954, 379.535152165859, 364.524869562439, 344.380376303497, 357.322505262151, 347.620628046222, 334.762430418506, 329.916972499515, 358.860769192686, 332.192138080042, 346.0468641515, 314.77750714392, 343.410485386214, 344.098415389364, 338.235791976638, 322.466613203644, 368.676678202366, 352.166989480823, 367.386271827979, 341.371243262296, 371.30383555191, 323.041456677657, 329.495553730779, 350.952262383291, 313.479853155246, 347.741752566705, 350.661001251874, 355.463065362442, 343.515245269519, 321.784399016072, 344.564601339691, 354.688148857629, 336.333568670913, 360.530469789979, 346.598364104863, 351.606772291082, 311.854426496641, 350.658812591979, 347.764164858193, 341.125674552748, 365.432437915332, 343.894067856501, 368.783011583967, 365.073944063101, 357.276702356255, 327.219495688571, 363.908093953736, 354.18208735901, 315.249358460205, 353.032514670544, 325.639723977375, 320.493292085155, 336.904063743898, 337.651655503127, 333.157100419953, 363.307378377256, 334.251182144687, 332.247702893973, 329.849321238054, 340.125710200657, 326.281465128866, 312.387114574642, 330.303776905506, 354.139483507945, 339.674805412528, 341.587484223305, 325.233336900989, 332.186462319222, 369.012930501773, 328.158032459513, 360.045177652873, 285.2334941818, 347.546551025038, 362.63907219871, 319.806641942425, 354.249022218788, 334.809380335472, 339.651982727083, 345.683276505413, 366.638071442265, 313.73060435389, 334.544673478734, 328.681667976083, 360.506011503515, 357.126671956685, 355.27176040111, 350.027388365366, 328.520687656301, 313.750910357057, 341.499062538174, 341.38833199805, 362.634937636392, 351.128068025328, 372.409436357722, 375.746960360185, 354.926410830021, 339.230497315581, 361.380607231852, 356.430264744373, 333.450689054623, 352.94737839776, 373.878343929104, 346.401849458565, 325.988298822999, 354.456281935817, 355.812832003868, 364.13227662878, 342.33675397738, 303.695541139593, 331.55683408767, 353.291920237988, 332.19492257308, 348.266073273712, 365.826090951536, 345.639549439535, 345.444811197894, 312.673712132062, 349.942683215691, 345.021305952954, 336.834341201389, 332.798492454067, 376.37298979847, 337.322716396763, 337.515390723729, 343.575055269049, 336.789120059383, 353.134032467891, 354.84694205567, 365.502503243832, 314.649431312296, 359.977345055695, 345.396006788822, 311.629430456154, 357.232932992829, 342.40905040512, 358.217276247233, 348.154986198225, 338.457278076126, 360.945268938001, 340.813676340385, 353.264867601167, 335.377513948587, 367.471130659976, 361.556299675927, 349.277160377874, 345.164275926176, 360.851689750667, 353.098832373123, 339.019464059202, 329.941711321636, 356.169844809082, 337.356673401111, 358.946238774925, 340.480667176118, 331.152697116185, 360.594934555201, 307.686457009814, 358.989475435519, 362.056327453358, 355.426007243196, 376.394011602901, 352.039422979755, 330.163201103003, 366.529477733203, 372.694155588998, 342.185614968388, 337.764184823245, 318.987779014939, 360.657451831931, 355.03835156836, 313.463355597032, 343.052981409217, 332.678001767371, 358.573035723976, 347.195215097568, 343.841100327872, 341.402837438295, 358.913440244494, 335.088661213152, 346.314063172262, 367.311608256642, 328.126152073655, 323.331391119674, 358.535517922699, 357.621696767355, 337.261811117133, 332.319471099603, 351.319912864159, 364.963560644479, 347.14111644714, 341.970382942102, 338.211250835872, 355.135519361517, 311.07014072199, 382.247142045596, 334.283100801137, 363.553577926498, 352.67890865039, 370.5020273512, 355.308118810394, 353.333094556081, 326.059053741795, 351.438222499147, 338.748272638523, 333.078432905238, 346.691946367823, 340.193289644764, 348.843437069478, 356.376178275774, 349.437493372447, 337.241120379307, 319.480608443988, 310.613071051619, 350.874045260516, 356.503007510153, 361.182911440387, 364.010535866423, 344.679907717052, 341.388165793074, 330.085309957066, 372.34876713329, 356.164493163873, 338.183484594423, 335.969833585958, 350.169177519978, 349.965839520288, 368.398453901446, 315.562382209247, 340.986194808233, 369.861613315732, 326.50889224247, 374.774556374276, 318.850602365928, 316.078347311594, 338.038802730665, 355.016581990706, 329.754734705254, 356.22721926065, 327.983941642871, 339.608130690803, 319.420244243901, 334.853608378625, 348.959298990482, 343.996544404252, 337.815795113251, 345.00558906706, 314.630720404939, 369.039551431219, 368.276748120386, 336.871859203403, 328.087737106501, 315.132416751216, 341.899067008187, 344.236557693701, 357.763488231823, 359.157026936276, 321.697147482629, 322.093070110559, 363.919671630416, 357.189516778089, 290.14545460425, 322.620947064326, 320.030088254437, 313.120134867047, 339.457792004635, 343.415834535941, 337.56732996169, 363.555532347606, 335.177574820879, 341.546217529933, 329.267865552043, 348.926572489598, 357.457358665486, 348.587221750998, 331.428977542337, 360.841884793168, 346.911710273798, 322.204373738052, 367.354146515168, 319.609507043931, 362.459037299667, 340.104946807197, 331.291703424342, 331.503075246585, 336.719602763163, 362.625560162655, 333.438405875731, 327.995358597928, 364.622227043916, 343.609796928138, 343.440930890085, 320.102596472037, 390.308732502102, 312.402526557714, 339.725664541115, 325.635649770521, 357.627232498612, 360.846474724249, 343.588763766379, 335.768098467492, 323.025134405336, 342.715658157868, 354.297594928977, 366.906185689881, 330.933396466813, 347.68211062852, 366.872949897583, 345.673916383332, 352.295246940637, 335.456684995629, 371.72748849764, 317.399532845037, 371.065824119189, 341.799547745636, 343.201341058779, 360.773917158424, 337.021126907685, 316.909982258151, 341.11914337218, 373.817321535205, 330.150031201182, 348.551262857751, 358.407568448921, 356.116250233595, 345.939556028014, 348.773567496159, 341.494828473785, 355.765181912833, 368.580318953088, 339.130812421187, 334.647240556879, 345.59187520527, 335.736022828091, 384.751939859478, 362.865164707205, 346.790633183511, 340.550075328875, 332.941280343628, 318.324179866864, 333.559776130247, 331.143133565429, 353.636470549647, 348.482053007747, 345.943763596879, 324.018793038664, 326.548546832076, 332.816208342068, 370.602278156753, 348.235929468027, 352.666675738045, 313.921418689315, 351.458266134605, 360.396044523979, 359.348868890301, 340.648433539171, 342.55860408683, 348.462799135311, 339.354517180641, 390.60766646336, 333.093647322516, 342.496774373759, 328.255497915676, 342.873867227073, 336.275083020003, 335.118028376609, 325.405617743994, 354.045987221184, 344.540318005731, 343.44525142233, 314.161481292352, 354.511730346577, 377.802402362991, 342.971281846818, 309.856985223158, 359.557754655987, 317.842073483729, 339.916595716522, 370.557796065359, 355.715486804629, 335.088566297766, 337.512242966686, 350.040106123048, 349.546852159126, 345.270755762832, 315.512408765448, 355.587536942491, 312.011899407017, 323.201670212066, 318.559619740801, 329.296499142136, 341.559136564708, 361.109111984612, 359.699112523457, 373.743856719119, 368.32873465245, 348.654391721221, 361.988549639524, 331.319376145315, 378.498076003593, 331.447264837417, 343.631997796702, 342.033936517039, 350.691127664596, 346.249462921242, 360.460352112877, 335.107563985163, 313.272172450498, 335.45537018028, 365.137012812876, 361.726120358643, 334.979183345553, 370.153900851909, 377.051913929008, 346.848874119308, 342.468166277767, 332.401491064583, 340.764041269065, 331.086313703049, 347.913169144614, 346.883676536062, 346.585191456732, 330.491644472499, 348.340049984152, 344.349786677921, 368.180721828899, 348.149222672516, 340.66526498803, 345.75855446513, 366.848106550838, 339.936030586174, 361.583777922823, 355.82058209776, 335.909503606938, 313.786416070662, 351.583955172401, 348.281863362952, 350.638068807757, 346.805080614359, 363.035430888967, 333.126309331357, 321.367530865089, 348.841093139296, 349.707762188141, 329.426469824272, 370.185130054471, 364.857786169834, 342.113182055705, 320.707580996088, 375.549672848433, 356.497990092597, 328.390225599714, 340.074766667424, 355.112268580571, 327.21024990669, 355.651834244484, 347.145993219781, 330.959890084205, 325.107020654775, 351.166878789515, 344.814165251893, 326.394796802933, 334.286507298323, 347.223103047289, 372.590277469343, 345.694867325475, 334.673051590364, 360.584346824516, 357.124498559344, 312.872016185962, 351.656375619444, 314.44781797097, 356.571689553281, 357.005326774393, 346.992717033131, 370.173274587872, 337.832939832945, 319.441637052246, 358.004475730488, 325.92273230852, 363.799570483434, 362.724233715065, 319.378893784724, 374.236615073031, 315.43317281361, 331.372997607144, 364.870210137697, 356.518676866212, 361.847428748124, 330.09785903115, 297.80204903561, 337.379061142519, 351.058467117167, 357.333808905749, 338.068441064673, 357.077500916169, 323.242788684304, 346.060477010339, 343.36972743174, 323.044676960425, 360.464847373951, 360.252733432423, 336.830370861015, 360.76311768175, 333.961065790426, 360.366248778334, 339.317127558314, 334.727611198594, 329.128221847514, 344.679565414365, 336.117343066595, 378.717981154593, 325.374515560043, 365.360807567911, 326.330424845988, 332.204018943166, 363.984841524001, 353.632012258695, 351.0556401077, 356.805451360964, 358.606152641604, 358.435780664592, 352.310289468151, 350.731040157442, 313.542203600194, 343.051128802125, 327.781409691901, 366.594918921997, 377.285025578074, 345.980516466358, 344.865098602276, 321.614964510515, 325.749627280043, 328.812890875847, 328.76462817885, 357.928560966505, 307.12071399321, 392.698313619191, 338.189366221987, 328.537855704353, 352.528517650939, 356.668588546332, 342.52928014655, 336.46552041555, 319.889371780119, 355.19801421348, 333.651434458591, 348.94684996376, 325.834216279518, 375.257196876185, 347.324038088579, 344.659070834563, 363.060052246125, 337.85413073866, 347.053839574152, 355.586027527968, 336.586358977473, 326.108718476172, 357.027661187327, 343.086774764882, 342.89349422112, 343.256296170438, 319.485541126554, 333.384201741816, 357.32869390891, 318.197708043422, 353.948943723216, 335.293674087053, 330.483709998117, 339.766519427579, 313.001317914083, 354.102541356289, 360.328150920322, 325.646696069935, 353.462658932754, 330.236590323336, 338.781112473359, 372.301820526345, 345.473335845078, 342.856676495249, 373.534483601749, 359.357744223087, 372.722210190965, 321.843080474323, 343.381045992038, 328.189465451008, 330.212723275368, 329.953697030801, 362.090988171394, 351.388711678735, 354.819389557929, 363.598532460843, 367.497457590496, 343.970529565457, 358.766377424744, 365.945098493673, 338.701547154122, 341.104266601736, 345.580964556632, 339.169081087262, 329.84347671801, 322.114759324165, 332.47483914319, 322.342152839185, 351.847935539441, 324.39907694435, 367.072361303131, 319.099122260315, 347.368012079022, 358.040007854437, 360.133785216245, 345.494073376925, 336.743547005492, 334.620165891049, 341.472757863836, 320.868560467914, 334.166640432125, 335.01899709069, 323.861796435171, 330.058505173674, 349.143903655983, 351.94698920171, 343.404820002419, 343.731636724762, 336.069801229981, 351.347858580305, 337.487457431133, 364.078543998636, 363.486897812979, 346.506396149932, 342.977255422552, 324.834183788797, 346.589887429405, 320.141087543081, 345.505210536809, 338.071758895839, 329.157643971242, 338.698623726288, 336.226789219274, 335.378773151576, 346.151975532302, 338.735252145758, 322.140343394566, 331.249515599539, 357.756707369428, 337.157289462676, 337.753660252996, 298.985688959188, 341.961076635652, 356.766213020596, 352.453453352702, 332.647593327041, 326.237770043487, 307.992709889839, 349.282443520983, 338.672698994823, 368.661431599106, 355.569923027571, 341.943399546561, 356.686413979879, 351.513593971152, 370.171218790361, 322.719537417385, 348.486192451106, 341.224551499413, 350.981630730683, 347.238842463353, 364.065948304236, 316.63009792924, 338.301872855572, 365.949905317346, 330.90077061599, 348.278874011312, 349.680778104966, 315.296556387507, 325.442074111206, 327.837426822494, 353.618633448826, 323.843014662306, 343.926798702791, 349.112138585269, 327.963220283478, 366.677123853274, 346.406195926372, 352.288549803919, 350.812618390025, 349.206394362889, 334.211018162199, 328.696242884771, 341.776906365815, 340.2442732881, 337.161760274529, 335.236236893402, 315.672706947765, 347.535748039636, 337.955519083373, 340.320808220479, 333.993666613454, 345.242321133253, 338.769637204216, 344.709480134425, 342.015149855926, 347.73425562423, 359.825050550345, 332.083590227781, 348.894142470607, 336.695000469982, 342.639845350716, 334.608958887744, 345.009749097584, 366.595285462257, 335.725663485977, 333.709811632457, 336.906218636075, 335.55930659344, 378.769821655197, 354.122522062744, 313.42004620748, 335.672066553895, 341.285416802914, 350.834452068807, 315.642106696217, 362.185697265114, 345.606568123174, 356.223199206053, 325.751085492345, 329.743517844403, 345.012143901211, 339.589063568378, 333.660476283216, 324.590011656922, 349.587156659135, 349.617729912214, 317.939852863384, 324.251941661654, 352.429975187891, 337.900888905196, 360.122566479419, 332.183716539795, 357.113940384562, 339.952441549119, 346.891434675442, 338.604973996439, 357.510712434223, 344.645912676617, 347.001543477026, 321.946693899251, 374.205120935399, 328.459270914992, 348.136884283776, 348.295235570178, 350.867750572593, 362.69023848094, 364.761309187678, 321.090704452244, 336.711641094479, 300.348370625017, 342.557448537256, 344.862695309293, 359.103582528342, 352.856535158426, 361.774368671438, 332.786086561623, 336.046094405547, 358.394829188317, 349.477709017844, 342.469220593095, 325.463464561856, 383.099942840768, 347.09985329319, 363.886186351339, 320.691143237738, 321.337337833614, 311.386924011618, 377.250746753053, 330.245011861374, 359.209561696572, 303.428758662988, 331.951216957154, 329.18494317008, 371.686406612919, 349.379984598655, 358.208002416018, 340.111144734336, 332.646665301368, 325.436018921918, 344.174810179565, 364.723341217869, 315.310819954783, 338.718502198084, 327.465495613242, 334.514440450588, 345.870740732673, 331.654492087415, 331.504313666489, 329.045373424698, 331.668906213724, 343.096029541334, 347.667789458472, 379.285933711041, 351.546247493071, 347.612312264457, 330.09374690147, 322.99865156318, 375.434870033173, 368.105953402425, 358.878024994116, 360.091911901311, 343.551078390393, 325.1030320135, 356.767161701533, 344.148022831377, 355.007665060827, 322.251191257016, 349.656793617507, 343.552643180547, 371.763972690963, 325.46057481926, 344.496006649438, 358.817222945201, 327.471437948577, 355.828020738744, 354.970271934215, 342.039797073011, 343.619349558056, 327.348788811428, 353.531667446844, 341.439682813978, 359.589314127312, 348.612105800956, 317.224896227508, 371.807384901269, 348.329468114632, 346.627246464516, 337.558612006469, 357.405579200842, 324.464311621086, 351.98511745408, 325.502144234674, 320.279669686959, 351.266742858375, 393.073419144481, 386.654514964975, 337.581230446067, 348.27337586649, 332.955302263192, 338.8099690457, 352.076779446186, 337.294650249686, 337.693646345821, 349.131525648464, 359.936925522924, 361.048057530877, 370.728637052084, 343.35260088655, 342.784859591965, 319.10968837354, 334.945940726232, 363.447766120258, 340.934739606446, 336.980155525146, 359.112132961562, 320.270412114593, 320.134662206757, 345.475974092391, 340.894382525705, 321.362506583013, 373.782560165037, 357.211033951992, 334.360014483431, 356.116418787328, 325.55287617761, 311.091433307022, 330.839738723436, 341.695585064242, 351.037026926988, 330.808711857791, 343.500496874119, 352.860119820234, 336.18602707566, 346.63801490029, 356.978998545051, 321.070061803624, 344.609077108134, 302.065494350707, 330.992063094031, 356.856219956037, 355.123867407981, 361.80661819681, 363.717760800824, 362.260217868979, 362.222972616507, 335.506610423936, 351.611108106781, 306.408795698463, 333.231698249242, 325.521871317595, 358.813091706305, 334.71545704364, 357.103223254705, 331.939848470158, 333.567944714536, 308.649982658359, 362.69267401862, 360.782029121511, 300.168102708814, 349.529792460972, 351.702878476553, 343.769867130534, 346.487413057666, 343.648553331655, 327.439759084994, 363.861232715057, 363.34919149483, 368.985230861004, 306.267855522769, 334.646535228813, 347.543744836479, 331.03942003186, 335.15302688115, 360.404553962376, 362.862386458556, 328.069443415777, 361.690575901547, 310.087011302571, 342.270305104894, 348.303018712596, 341.766895445006, 346.807281690671, 331.996401841991, 371.698172022605, 306.774848768885, 357.096220637034, 380.123788067537, 327.996139281018, 350.307870506424, 338.560431445378, 343.667684528576, 348.383527673749, 360.872776390315, 339.641616178522, 313.132159503488, 295.024213952944, 347.551860917185, 348.619515187718, 296.060187477928, 312.499037507161, 372.036840981212, 325.426922740739, 327.005622305763, 354.940519908544, 356.177828554025, 353.028420442037, 364.21235953841, 357.211949826494, 316.367171719118, 337.96550921502, 345.042786362122, 329.7194026118, 352.928596243411, 335.251611095016, 339.510148934859, 383.021237838691, 334.916695224993, 338.472866974095, 344.596116671621, 329.069653241349, 331.994630552012, 352.210456084152, 316.302187272436, 320.989015334442, 335.825857980584, 312.358436659197, 351.627155788277, 342.016301154533, 357.176902201191, 337.760827539835, 321.381393548765, 324.074162966088, 340.100028587969, 385.999174649394, 342.244860363098, 355.006229492189, 317.141741678132, 332.949840094499, 315.526744212729, 369.46681051002, 375.337772767766, 357.546460542081, 389.916004381527, 335.250207988567, 333.324528651379, 342.312606204041, 331.825170910188, 343.504230982598, 314.220449555632, 362.518198932315, 358.223352763656, 345.412786459389, 350.562686988085, 328.006339684903, 321.51895006178, 341.376300622926, 339.611404523813, 335.688833148212, 360.578748350705, 351.979917235025, 350.346492782278, 365.89903049125, 347.893979021789, 331.671364224668, 348.608829525646, 305.498673438656, 327.389350630193, 351.196665783936, 337.292510206931, 327.44040854952, 304.278044781722, 341.139459015534, 319.087549544969, 375.357093036501, 356.652818348922, 335.465396646922, 338.140236450749, 314.732778834287, 352.55232721397, 334.536666718766, 359.320619892343, 328.440595837338, 363.964912264226, 331.242465051296, 348.432449868097, 342.419656820417, 355.113585469875, 336.359468145709, 330.633411716928, 336.326207844085, 353.604595872096, 346.776508319229, 336.070411155269, 336.885762838572, 367.873841191556, 350.369014799003, 320.411325928814, 340.813331894156, 349.490829295009, 345.037146190605, 358.835040481081, 322.629891995231, 345.950034313636, 359.660400999603, 322.40172592769, 322.85642383518, 380.02290797625, 358.145245386929, 325.23972050032, 334.225525486624, 361.020780936934, 325.319571177003, 366.48844720143, 386.411586799154, 332.676441071323, 323.157576354108, 344.325886793639, 334.940534931044, 345.436043386954, 350.963213516595, 345.587164862699, 336.325804624175, 327.380517908123, 346.729467188018, 369.496639071924, 320.319907814279, 366.698204887271, 340.681518177157, 348.661785909885, 382.051227030605, 345.777942672247, 315.740213060491, 360.834018814668, 350.446757891302, 357.316677104108, 369.504910879047, 351.09103089321, 337.954620228718, 344.934635776087, 344.723141286874, 354.336596645097, 328.734005179692, 313.468987605246, 360.165699392513, 362.984461304017, 365.106833846108, 366.878325565453, 374.190974897425, 364.941717882751, 350.209505018215, 344.080580307785, 373.320643218352, 329.708832856783, 348.554805474676, 361.967842746734, 384.159334061086, 344.277251209375, 308.627284450141, 360.901269513836, 335.268511053258, 375.38049189722, 363.661504041577, 350.733752434306, 354.871189694988, 348.533956527568, 335.67048122269, 331.685878824677, 331.78349343355, 343.683781484295, 368.877121588045, 346.860538460163, 359.193063096828, 349.454832163721, 348.629337312174, 348.260056895693, 328.001890716061, 355.87681764412, 331.368845731997, 321.951068539866, 344.72563753598, 356.11255040735, 321.360896820319, 356.879611646062, 342.399830235314, 378.732287665578, 359.942603173225, 341.642901236513, 377.960998260137, 346.342204639015, 357.730430677009, 399.452268686985, 342.780618149771, 349.936317088208, 350.360911442245, 339.767204400014, 310.524109386555, 326.430377305663, 347.998618198272, 350.767159566005, 353.750453193588, 357.174301319233, 354.307712100783, 345.536593978189, 348.467241273857, 343.797343189763, 358.857371547779, 357.35771258669, 326.03645384336, 371.345288036566, 370.263468415289, 367.767131260379, 342.04205430936, 298.060298979796, 349.006208324051, 340.560355709854, 344.749056604453, 348.31265142117, 347.517158641256, 358.798889713201, 367.015331690173, 345.879171894635, 356.209902635554, 363.88580309122, 377.916773483806, 354.279767532652, 367.588911541929, 333.453374086008, 327.246036846934, 337.979298965104, 335.107615341412, 341.007877862816, 374.205511820859, 343.146372550383, 363.510232235871, 357.568425246888, 349.291033220098, 329.463257080662, 350.73721178047, 316.486536508712, 345.190523635144, 340.65729696237, 349.808526968449, 356.469744389019, 353.743870977735, 355.030641663306, 348.217872047453, 327.744440936903, 351.388278309828, 336.01964417681, 349.828852517202, 336.632675367966, 349.574178827803, 353.957984002234, 343.052123508868, 367.28498443759, 371.503308440202, 332.810800115743, 328.178944978225, 320.282696188801, 351.416133297297, 341.00236238578, 339.024325161454, 318.588862488878, 331.711522006908, 355.711086717546, 339.347694961372, 325.099355624122, 358.187951756984, 323.354665840631, 331.006987929277, 375.66974237964, 342.257637044734, 347.894306141402, 343.243432506051, 348.531972122139, 325.636110100036, 318.71055494597, 341.005539978894, 329.72481402719, 303.850504820624, 339.739866063114, 377.576680810606, 313.236544968914, 330.349512760713, 366.272363530903, 347.493711891018, 320.415357189517, 375.883502380642, 343.840080508937, 333.653078214118, 370.27791139234, 322.265698191072, 367.685784464641, 354.0193741173, 352.414818030452, 363.125405228713, 358.708793812639, 352.696625779539, 351.742988477318, 355.415471996582, 347.166667484509, 355.885919932016, 329.822031077364, 337.860980959988, 340.909246487203, 348.60211685024, 329.958405234704, 316.991712519296, 339.050240104925, 319.620430915808, 332.394860965272, 338.339757853632, 359.674779988704, 343.333161770463, 342.796863223851, 346.391193955362, 345.824891458074, 326.041016200197, 351.002835423136, 363.170192031999, 358.809671172766, 344.923402350865, 324.820371681419, 346.542660690227, 385.604272233436, 351.219621014072, 362.497546893329, 316.521240413038, 360.225225013934, 353.069550811213, 347.908880813012, 378.303652537406, 347.472746164726, 373.066804668642, 323.202695693699, 333.660365620708, 312.364805691589, 329.144642995372, 339.987769869219, 331.096618349601, 357.446945022782, 339.57234737654, 339.764246441687, 327.895974670658, 322.095553433102, 337.893175687109, 382.086635576592, 341.278961515017, 381.253969900716, 362.167234474245, 348.939538254709, 345.742695740519, 324.144359455065, 333.323071884352, 364.867848104559, 317.148492537924, 336.202035617039, 340.111999378148, 330.113825396669, 338.067647616683, 336.041760899151, 357.844623398822, 374.975644946757, 352.732852287116, 363.574292979393, 361.618234181312, 350.105331574606, 329.80489980568, 351.22885586378, 337.348215286915, 324.768771462552, 345.371757207336, 388.765026039102, 352.511877776268, 358.893424558668, 344.216076764517, 350.520491803809, 372.845951505065, 328.34666102222, 319.613586299251, 394.354829620419, 373.373964232423, 364.281554010919, 342.408716565176, 319.565514278695, 388.267881043489, 357.534000351951, 322.516628385154, 318.355727898821, 342.522686796931, 343.186210249954, 333.368063228068, 342.787113896501, 312.362571813876, 369.655828996899, 350.764919926504, 347.296108303842, 339.256265045724, 335.71348661133, 351.875296266695, 344.94325992041, 315.270979759385, 362.585075522317, 342.094466820132, 345.553801024023, 337.620428473109, 339.987485470295, 347.42928812793, 355.140220080006, 385.178797613069, 355.479341689299, 341.227928819072, 337.385823631978, 352.117885123538, 359.782628805862, 325.681179341907, 341.388344127304, 350.169988667863, 341.262091642201, 350.939323283277, 351.087809252846, 318.229452827303, 335.911976450929, 330.265369415852, 335.299525760268, 339.594822886957, 337.470399365637, 365.336756882345, 319.217393892843, 331.584305160076, 323.369905525401, 305.47243183422, 350.555830017387, 364.071130984741, 327.279824732269, 350.049800406151, 348.777000341328, 344.102137632965, 361.044094411792, 362.918418271498, 346.92069078103, 373.337283020222, 329.645131196685, 331.656020475839, 358.858983919223, 356.512937169547, 333.649372080582, 380.634666269143, 342.74146634806, 383.566914068241, 339.66385776023, 329.60755711655, 358.345038194559, 313.985980560442, 382.795871008045, 322.882203895659, 348.051839532821, 328.059978231772, 361.842132416563, 340.946562570236, 362.688801749895, 329.478075573345, 340.54802611118, 356.07869668366, 344.178264014301, 337.89745480376, 357.808986897771, 352.851152776474, 349.286657875313, 349.345946098519, 338.954087016791, 340.23532733851, 338.262759194426, 347.974070210064, 340.995911241777, 331.58158816961, 346.106216733841, 347.384318620557, 369.305742827873, 356.29983710115, 343.20636873091, 341.043546058534, 345.443039265266, 347.277338624166, 339.259857999541, 351.561803857905, 335.129432339806, 354.560649093355, 357.837164157747, 343.66205015643, 326.241456247236, 377.369844826487, 334.049709742608, 352.55578216412, 344.326859775654, 324.998238477082, 347.102162837884, 348.556960728357, 328.871064660181, 338.141099481566, 333.177705279465, 331.622997528594, 346.0984951704, 318.753283469377, 342.702056687494, 327.410812456446, 344.186520272096, 338.41843518522, 338.913426431761, 355.640319711974, 326.84907828276, 331.889161556661, 334.220360828477, 337.044586242454, 356.036126180316, 366.473520304136, 324.344242724118, 324.614881032676, 357.287309109979, 325.872277681215, 355.928440627194, 333.308571338137, 334.010949859309, 339.214260840039, 344.567903920002, 344.645715457803, 363.082497962034, 327.969378179886, 362.365093675037, 336.272528934762, 314.024424715, 339.329974476508, 350.89574826901, 348.962788873133, 317.143609095482, 327.184837943612, 354.408283179576, 352.532451809221, 333.134769385122, 359.98329272941, 320.129528909805, 339.547067819582, 323.434455398343, 313.032624339018, 363.209360092972, 343.071171194443, 373.53800085931, 338.447065494693, 304.348642136833, 311.407553154287, 328.133479296151, 352.112055693648, 335.415595436787, 330.076172984946, 332.967740978366, 343.422979450271, 370.789918418708, 349.908723883391, 326.44177855787, 320.431143931071, 384.08582785516, 345.889825851684, 317.188918247546, 327.869399906853, 332.296996915571, 355.623503829919, 350.480878855013, 365.781740873183, 321.223542428647, 344.939524835904, 354.939435451384, 320.967244551329, 330.536674747538, 322.24335509062, 359.679316075221, 319.916027465801, 334.648061666135, 309.836298376864, 347.929609310572, 346.055362919222, 361.606992187869, 393.007592451545, 350.140947334604, 346.523455520834, 325.674914700966, 328.764497312184, 349.604743673326, 340.076258721195, 340.885466755831, 322.649384083442, 319.500907409399, 340.157985393796, 356.840096542173, 373.960206659093, 361.627322097014, 332.790835113591, 333.831944653812, 334.059618097247, 335.443297179433, 337.369336965383, 362.112318821203, 314.289665977345, 328.511668553766, 367.756034969238, 337.652099672997, 369.313369767842, 321.377299946736, 356.815585739986, 328.616379603251, 371.601429113692, 315.147821747916, 346.5088894485, 372.670531033708, 320.720726138362, 346.485753911354, 310.585709952492, 342.351185331135, 326.558880596382, 358.925802731492, 319.753526744534, 349.564177072903, 372.583904311455, 327.311694427327, 338.817086320317, 353.382308670319, 349.123105937906, 365.012537020079, 352.808448484136, 339.288872202107, 336.708596734976, 354.872708796453, 308.21421923502, 336.223836852834, 340.87275554786, 331.618907224641, 342.356119688708, 361.677583226226, 344.283327008487, 372.962945200574, 343.595385142732, 345.974441953444, 345.364348758676, 359.875211224962, 360.525108636145, 344.887984363011, 354.711403117507, 347.452375570876, 332.576057809744, 364.666284385246, 347.006915234309, 332.917735277685, 333.807147603931, 345.480447166933, 351.979379616188, 343.570154266027, 356.089405767825, 354.134952456332, 362.056695312036, 341.006611563173, 335.140543969172, 335.459050772301, 373.849176999012, 335.160159234831, 345.363310028384, 313.56871410187, 368.830090908456, 359.175238244589, 306.61199802578, 338.84696506994, 324.48333324315, 322.969112967686, 296.620382846231, 366.940350183868, 350.763884997778, 341.597058453827, 315.432066981982, 319.409100180513, 335.749679359709, 343.844864958077, 348.467568105496, 331.141579221207, 346.746497295954, 330.907768051348, 358.719836224083, 352.520513638599, 363.215039614286, 339.006620426193, 354.793870530651, 367.119348700729, 314.672401293049, 374.613712401495, 350.764680455559, 344.533153574236, 351.498445124146, 344.694032030188, 352.865040451944, 350.523499173929, 367.850047038404, 356.54666891649, 342.620515614179, 338.075029191951, 343.678875042172, 325.962464850155, 382.521710853458, 339.216554000913, 324.657763355736, 326.872521371659, 377.201547637272, 338.144791294083, 345.76956987729, 351.574202648095, 347.053168711506, 349.327797897841, 334.246693454466, 340.812398354845, 374.827105909631, 328.37269312223, 342.81714850599, 360.831129475332, 340.161435240007, 349.983072401624, 334.978529633267, 325.387267970659, 353.634099645726, 351.029484373009, 352.654534160786, 354.135693393469, 395.325270954689, 348.953273024491, 334.253377232883, 337.748056019428, 321.540756850593, 316.192642904437, 341.463902424492, 353.45556219652, 343.67255749938, 360.766403721952, 335.659608832011, 329.763626768876, 360.693151836307, 343.113363240333, 335.581826755978, 363.718298662047, 337.57763497823, 335.374662349645, 354.166486078, 330.37717445125, 347.018610271847, 372.684871776254, 358.1006157813, 352.480178509984, 337.294384280393, 342.985487214191, 352.286570202354, 363.376360499675, 340.360884508007, 304.869081082109, 338.07539062516, 340.890871169669, 331.609031733091, 333.100329796008, 321.674719841285, 336.147889415322, 339.126086994283, 345.858208820948, 361.900110098014, 359.989658728928, 362.679761281083, 341.946064562983, 341.887732726653, 351.888176948512, 323.723389102177, 350.639898728008, 339.446390914897, 360.511661782742, 361.030562448866, 379.86606705217, 315.845416025789, 362.136753754521, 372.221811551829, 348.447464665677, 378.97921717598, 320.964405865218, 345.860542002349, 341.845054528713, 330.116158842609, 351.562703101636, 346.528035506864, 358.861732430579, 340.553615990211, 351.924069202938, 324.382616736917, 342.564293557689, 352.664587893284, 335.643466002507, 337.63062743927, 329.502307059324, 366.500565434299, 323.080405780907, 345.447232152943, 325.871776453169, 331.079700225467, 336.689576785263, 341.188308500762, 354.852936804644, 336.352243584451, 359.958329075277, 337.264793900997, 356.299089135988, 325.421221838098, 332.098177387616, 314.932941016396, 316.893124298754, 360.808054403282, 342.343019249522, 350.462174560143, 343.248963885004, 320.765460705402, 353.151029143405, 355.769531253543, 317.942912688857, 307.228966675551, 358.163899600336, 335.315046697409, 328.168036255217, 337.821916891825, 362.888440411375, 352.54749859503, 370.984189420575, 369.334759683235, 341.485217502063, 347.838966491537, 339.046629280135, 317.271197561047, 332.576024777828, 335.158240718356, 347.54901912743, 352.123819879389, 316.189828498089, 376.353997491205, 331.283740948804, 323.013820255882, 331.758461611291, 345.118601512542, 342.632525291831, 353.066590610693, 370.989848397467, 344.668365333007, 337.569222465327, 380.636226688283, 353.094351040881, 348.18228231674, 334.342870052998, 363.450932180619, 313.472660091758, 343.938072499609, 337.094605531636, 329.275444023906, 338.716105886214, 313.523922114228, 340.888532534874, 335.589719579712, 356.617119696353, 360.077809958817, 342.257691790092, 340.192083942223, 385.163395376111, 322.700108872447, 353.868845808632, 340.522473994819, 329.494379700394, 326.337642391039, 304.179012467547, 354.882330752708, 361.542661705183, 342.000159646593, 352.860460046826, 333.483536136718, 357.960457030074, 358.729945125482, 332.657570806016, 331.058351698163, 336.575481193357, 348.076293335564, 360.456466709738, 327.409271607669, 337.879594084714, 343.442198902251, 315.395792288284, 329.551269037748, 338.690783652271, 322.645154694126, 355.12062099762, 372.83299203299, 349.615563507923, 347.928771325696, 339.540802654861, 335.202953294317, 324.327380242105, 359.243872588877, 340.199319729393, 327.540844635061, 341.362275042309, 307.482524012787, 339.889161236596, 320.092023320004, 340.87693333525, 346.286547067165, 342.049742003602, 360.932442567716, 355.494094981915, 321.509379111642, 322.839697436989, 353.404015732236, 345.845987873341, 340.246720432755, 331.684985432728, 320.466459113572, 334.279795649958, 309.179824583344, 337.871858261714, 367.173667743464, 335.685104113615, 326.512130660466, 343.033149000313, 366.926914998835, 362.109210873862, 350.807886683807, 357.217011353119, 387.778107624321, 357.675949513116, 368.055700194898, 333.381814315645, 349.845401828137, 325.844573437456, 341.656131410648, 372.70568749234, 365.360820731775, 325.826006164475, 334.614679748637, 346.196960412738, 370.985907542745, 328.450448936087, 315.311129525184, 337.554422702543, 370.130350315069, 350.045324264757, 341.599431235801, 304.854365197906, 330.785135474387, 340.645126785974, 350.409916866838, 335.719448387298, 328.499159149641, 330.011945347587, 354.439016361299, 329.238131443771, 299.90316578219, 343.460166225003, 341.465780386905, 320.776384839301, 347.859021397849, 321.871839687575, 342.614349374887, 356.973940504865, 327.442991139294, 347.158711561927, 339.678588048704, 343.718998667626, 335.774344415202, 358.851352894171, 381.802949386994, 326.414821382995, 339.525425423133, 341.896065793673, 362.75896516641, 368.174095274673, 335.394758529086, 342.707457168333, 349.176709336848, 351.765561961894, 340.142082987566, 379.156111653526, 369.699190349017, 321.090304388969, 337.584298268669, 323.159289465793, 340.558475626587, 343.88879424451, 310.936654589791, 308.026662428813, 342.893743372258, 325.196624338751, 339.149972451399, 369.093683989226, 350.900419812428, 332.986314611053, 353.990187846322, 314.126344258417, 354.518205355479, 353.984329713324, 322.346609195143, 342.242409883371, 355.147887039457, 332.664259875431, 330.38106127173, 369.355015584701, 344.199798853988, 316.765353022466, 360.67659759489, 351.384762603237, 371.59737655583, 344.762670804162, 359.829022230494, 344.683785578145, 342.900758499801, 362.599076516743, 351.979187218858, 342.845300610276, 318.126589205482, 328.337540171958, 348.587695731827, 346.379775399902, 321.67420139069, 359.973758568038, 319.55252972093, 329.019744709276, 350.417755561856, 339.582814753326, 357.915031651783, 331.576111562395, 343.541589266366, 369.193169708552, 365.534863261175, 343.855631693246, 359.12264484262, 363.865438233764, 317.679510902538, 331.676775491103, 334.010110854163, 340.317850818043, 372.572390007577, 351.709735487792, 357.53964077999, 328.04732414956, 332.495823674355, 351.332386364465, 347.609347919054, 339.601668553712, 351.700206043382, 341.480953653408, 298.648534165297, 334.543992384047, 344.266131083305, 340.23594799465, 329.174178216619, 388.160667812736, 359.036911978333, 347.934479483556, 356.789109590304, 341.146863024633, 353.398857218271, 345.243130158287, 379.604511695253, 337.960377471168, 351.425922306525, 350.246801345059, 325.289014732952, 338.240624781785, 378.337684595064, 359.250103898135, 344.326944909162, 346.501831264697, 326.014960332353, 318.236830319674, 331.256184173925, 347.767509919883, 342.736286369647, 348.865948246756, 337.694745647289, 359.974628332958, 316.118633185635, 337.360848342458, 347.606153569959, 367.583015055531, 373.468015117511, 363.182786665979, 357.379602175591, 324.975541278512, 335.350398662744, 357.266005385753, 315.240210557317, 370.154670038841, 359.527129164651, 365.64457778231, 380.170030238428, 338.145165427405, 330.384659714566, 320.031700012192, 309.038919880375, 360.081777697584, 366.248705243954, 355.299843105242, 335.629224528081, 336.201128706949, 337.91552052354, 367.683359145504, 358.533980916076, 341.085768692391, 357.787659087998, 333.56868974426, 350.498037031449, 360.555697171332, 333.187815494754, 340.30231225479, 335.398153612379, 355.702873850108, 349.22669638003, 330.645238585078, 296.304362529635, 336.651241038156, 352.130960819847, 371.148487027308, 354.581548029586, 347.442689283464, 325.528465162777, 346.502441018925, 347.386174814061, 324.715868449541, 361.62708852416, 347.949720362115, 334.774255625949, 348.971661605289, 345.947540166217, 335.728240334155, 350.824705498284, 335.263797068982, 343.53460588735, 346.426274920652, 319.999542325336, 315.151938070594, 347.337050211355, 363.075129500685, 325.073542827343, 329.949405885388, 365.767065657143, 308.653155638477, 379.414795690686, 335.155087098839, 322.681699037875, 355.384642793651, 345.451643268268, 352.945457037362, 338.431373740186, 335.330118573788, 329.153880650637, 328.15423423719, 351.422569776755, 346.68015212294, 340.459109298898, 328.42200184209, 369.024966881712, 325.791960756773, 372.286716807887, 370.402781155126, 343.733759192745, 346.64821892128, 333.601939202144, 331.212166733372, 329.916904107699, 348.159873762983, 336.860472391636, 331.338091251346, 359.977428192173, 326.911046236842, 349.071365267843, 350.767828008877, 321.684013129089, 347.610703408601, 366.207469947321, 321.486850929043, 295.776093091245, 312.226518877234, 344.935968670546, 339.21346944946, 356.332943889146, 358.323613888856, 360.88284153364, 347.047581254804, 378.962233110346, 352.247337700086, 350.385834033741, 342.017536107271, 358.140396477529, 329.903339709319, 371.995370131437, 354.627819811702, 335.036810567062, 321.667447767262, 329.982793881598, 352.480920480522, 358.651623397638, 309.958555341756, 323.41215466306, 328.924622777597, 327.974825203253, 351.230363893322, 351.851454419654, 323.740465518134, 353.237527484978, 331.975043148749, 362.77306187706, 359.11718228042, 360.931426993404, 326.720468138135, 329.705178540702, 298.548086227197, 345.85053765034, 374.898690594435, 339.133128048556, 339.394176501692, 312.655230115072, 363.98337444033, 369.609425526906, 299.467847431251, 340.988933633488, 347.225147789263, 320.725676552096, 359.290587940967, 367.137473371062, 361.896767005369, 357.597626950061, 326.944935771856, 351.101408966822, 354.249437067916, 342.944211713809, 340.010767666382, 359.952420492059, 343.151816326292, 335.878951348501, 318.475092504206, 353.399530161672, 300.616800035162, 319.689678668181, 360.150092860963, 318.812382687865, 318.618227230871, 354.557787550316, 327.759671610947, 346.500147785697, 377.376542147206, 328.004510373673, 341.374179742833, 344.805375628531, 318.653137874037, 334.393072859621, 365.96901314701, 337.717364382107, 329.665968316237, 362.106594422753, 341.305705113434, 337.759859230424, 350.674024634175, 330.952678117287, 343.946790980185, 311.85422027102, 398.732637787513, 343.198224855945, 362.951137677296, 368.350117483243, 348.571831295626, 352.228914575198, 312.887480665885, 355.817496947056, 356.087469583822, 348.619690859034, 331.852702468235, 363.793746543721, 331.611961834139, 354.149697512055, 356.56044596254, 347.263312131401, 370.002100859633, 343.010741032907, 342.536765396988, 337.783174139873, 343.429913707196, 351.310710571898, 298.938566312869, 345.668527867437, 330.383270643291, 322.744168216278, 346.811446715294, 365.529650921087, 364.856707412452, 281.510380561698, 318.415724732102, 326.391756568524, 344.519954655853, 349.770351527553, 336.35231041687, 334.274427745658, 338.991440711563, 356.398544329653, 351.430912611, 365.532859658738, 354.836460611851, 366.932033007307, 344.348889309995, 328.266336256397, 336.884385490131, 366.10444972249, 350.540643074371, 330.677090092609, 344.174000507438, 339.158404630976, 361.893531112416, 333.195904113444, 349.914283850229, 313.564870150974, 330.771314569512, 344.6318699595, 373.804587343954, 347.618940703176, 341.761413391275, 357.369530507434, 330.492890586186, 362.095858547394, 331.301301932343, 347.770886252728, 317.689714623126, 346.796843494311, 365.734444951213, 322.953859706812, 330.261929771083, 327.024532401665, 345.472015432962, 355.584728126307, 383.047058720962, 377.78111373768, 343.925331462315, 362.651353938525, 344.81108779391, 341.380061891618, 344.601000155894, 326.723700951178, 339.039605506829, 329.503488477343, 318.34419407628, 313.46990065726, 335.600640971592, 367.690339519497, 353.849603760079, 352.339804903226, 339.42388639285, 343.253160244088, 333.961653036094, 366.255255743895, 382.160931231612, 310.822231107191, 350.934887281706, 361.071816880133, 340.286781535473, 342.777203129467, 366.495388008237, 358.467519901401, 362.936565620816, 340.000295210796, 352.402485316645, 366.137824176826, 352.536931552745, 337.842366202518, 342.385127859456, 332.307635989669, 328.991761236184, 345.47075108521, 356.412479500673, 374.359824356795, 330.888212353927, 353.643373929289, 356.23299840247, 350.250394405448, 340.600168968201, 376.354676804909, 353.262285515808, 347.949395350427, 298.065057657608, 366.976111175499, 331.835821060402, 356.697094907454, 347.0901176623, 344.939991085997, 332.642766418567, 325.025420364025, 362.544453418705, 345.715297180973, 352.607467501251, 349.931412263585, 355.235664115166, 365.459896172952, 340.196221078196, 357.029223977071, 361.445040106593, 339.385973777928, 351.780872881815, 327.462849344676, 376.448024061798, 357.76782951271, 339.175677209164, 351.738950420721, 355.103669595538, 319.549638474639, 337.673483226195, 316.878737575935, 338.47465391828, 309.936586685599, 343.265855381421, 323.448324162952, 344.99462714536, 333.659791783434, 337.083573598433, 356.724739652136, 339.609560276499, 314.683053718367, 345.430687612093, 339.834328189778, 347.43004997232, 390.151378153585, 331.130868582227, 349.416039870392, 370.208329645032, 331.516997440835, 356.794830248233, 349.659504536181, 320.057569264204, 321.621489192694, 376.118907050041, 343.238825920395, 303.803121308235, 343.730178154642, 354.088400361362, 324.775151123176, 368.374946403052, 334.184100712384, 331.806546247281, 361.272607037918, 343.373371006821, 342.675476770044, 355.066927155798, 367.058803381794, 323.138243706386, 349.693221340521, 347.143882055584, 371.878919368142, 326.06692654043, 362.091466460479, 337.093048503421, 317.834340852826, 358.308720402896, 339.657671530422, 350.693460229298, 374.23287747686, 333.382722474994, 354.487657760305, 349.648963482321, 364.218333961445, 333.229984117607, 342.242965750645, 339.779773427647, 359.079341791493, 361.438398219017, 359.409808797817, 366.947629440921, 354.157902483463, 333.8923198215, 357.504450472813, 338.670888350852, 325.749978051932, 336.625966548928, 345.868833952285, 355.323513284007, 363.132721482892, 375.024932033559, 326.836015208598, 357.826883026016, 333.781289636596, 345.485789144837, 352.575272193436, 311.304004342018, 343.282746135984, 324.710366530465, 338.464489476055, 358.973245594004, 344.844465430832, 351.792202112288, 329.448639368905, 347.887581463876, 343.527467477784, 351.551240998826, 323.582626815655, 344.712157802312, 343.560495227841, 332.896451838655, 312.569675737712, 373.198731646615, 354.198759915947, 334.522153079229, 318.878080542969, 338.513101984138, 351.812141811735, 352.211412290397, 336.220399715883, 354.227576098805, 328.519994799376, 360.334953193345, 361.28242531745, 368.978083538589, 311.6883270141, 337.305480616998, 357.497290121437, 349.311105903121, 358.508012525737, 350.037143907816, 370.501341346394, 312.009573616561, 330.468976792256, 342.680188390745, 336.813806783514, 336.256506560573, 352.576429078988, 337.03658070513, 343.411556657709, 367.57407464599, 331.379942063295, 306.424324585948, 340.949729627267, 378.373241524957, 310.723732962139, 341.798556305675, 309.789021230679, 345.376395849607, 322.909775352756, 370.088973144331, 345.447652702823, 325.737029611622, 327.710604793112, 338.402939827547, 361.007357551251, 363.780462646612, 339.255895427546, 328.873785510971, 342.794180955899, 349.659187285861, 353.513804936977, 370.97868768387, 348.09060971348, 364.604203585195, 352.704086040103, 341.93538331211, 348.403405862447, 334.508347387873, 317.113592228808, 336.021442497404, 334.440480949907, 324.304807651881, 347.685594349286, 341.923299834618, 315.614512152712, 323.364390341155, 345.229420513253, 326.247300704239, 355.534758414277, 345.87465048653, 357.468109901339, 360.41085333958, 328.543327905278, 335.075424973398, 326.599524778981, 353.996859830815, 352.046325413312, 338.332161654689, 324.572834670945, 309.820054003885, 325.983181558664, 317.661590775269, 339.634795556874, 337.345728914359, 346.386588124668, 363.200118547537, 313.305136993625, 331.811995788162, 325.929053928508, 345.981049362914, 329.339517541544, 347.240964208578, 371.401325057368, 332.667031297281, 327.158657456253, 368.88520784547, 329.742916441344, 376.302188707401, 339.184498458367, 377.751450348996, 326.27410885293, 344.846072113422, 328.95840992383, 357.731745159099, 315.873837787104, 372.898594295192, 306.080527432178, 376.579281648377, 365.915459757786, 341.392708985141, 340.626825835854, 340.829939449603, 347.024220687894, 336.323936771066, 332.349810517843, 339.811766019957, 369.919421744819, 362.225145262434, 390.125551721733, 359.302576311876, 348.716193039364, 344.6939485683, 325.007526373565, 322.101593409288, 357.144590174077, 358.954926853939, 342.85980704131, 297.046820188865, 323.881566517718, 346.118393642485, 330.828822989404, 332.78343621882, 334.272333925089, 356.118906321486, 357.073056035177, 341.19818538153, 329.355987235697, 357.937845695461, 325.804662344646, 360.403665112221, 330.572505411485, 349.655538842863, 358.219089808421, 344.628715995004, 325.254263827164, 353.27483917701, 358.130565945974, 343.692422068596, 365.759399669356, 334.626576746847, 330.754401682879, 361.721598844831, 321.268654321775, 354.805885395014, 329.32893036754, 333.061436261006, 347.626204132107, 356.814292561811, 346.390809294166, 345.659261564475, 359.917613468376, 324.663083421331, 338.394256048225, 352.968582440481, 346.174607213913, 329.400000623822, 355.441635507381, 320.551476557722, 330.678673260492, 362.330819752401, 361.715730789019, 374.509068599782, 331.994266314194, 353.360755957969, 351.719211173363, 353.830242780076, 344.448018306304, 366.932135305064, 347.104355915102, 385.341893337984, 319.692437700829, 325.229404190828, 344.748021391194, 343.162047405604, 341.534807568476, 323.396570947351, 338.703832357271, 349.312377348447, 347.900302061285, 349.458620555357, 349.372661554404, 336.201472262206, 335.074648547086, 376.198763961847, 308.006788779073, 330.413079407938, 336.367719281747, 321.436770577835, 370.312783466206, 368.202623457794, 334.341396978306, 356.173128683982, 359.182771099969, 367.740064501168, 368.010126799319, 340.000207709178, 318.454948430003, 347.946731686866, 336.084435585772, 372.281795597118, 318.931706444413, 326.19801581565, 349.600262418249, 340.661407667108, 347.800213677602, 334.473813101141, 335.456962870993, 316.749052814739, 327.365106275132, 352.087503980017, 344.752249299655, 308.61321029927, 345.978567998332, 345.379496660247, 331.465734520185, 328.187178491997, 355.653214303417, 353.400815995273, 383.180386715433, 371.346720719852, 338.620538553261, 308.016996449239, 351.352016399076, 344.960494110144, 349.314343972414, 338.14791719113, 356.451460177462, 341.466959364834, 344.332424171035, 373.610769999029, 363.938330631571, 360.932948211963, 329.259171864971, 333.520527170973, 315.612949988033, 302.664851631375, 367.965099637303, 321.822544206686, 364.893717315454, 325.533036234077, 364.780838482242, 357.047979099592, 348.800303935326, 322.396276273681, 331.975528102937, 342.498656515653, 344.572524583663, 365.172953731246, 324.80089310401, 337.701494103653, 321.213242348564, 343.77465096579, 351.291092947097, 340.425771264589, 364.82648541137, 350.387578213734, 333.658548706964, 352.064533411652, 328.379450840122, 327.874618681004, 328.394250953396, 365.312967691251, 325.271948031777, 341.952005079273, 333.368156799091, 376.486901370221, 369.203041274838, 361.210397269073, 328.401526701062, 340.671603449587, 343.19350052771, 352.315746035417, 338.882405067623, 338.760412477321, 364.655795475295, 341.817813984586, 330.351360487834, 327.303036755355, 358.210624332087, 350.921770867781, 344.52838333224, 369.19373036618, 353.407755506218, 329.86659186237, 338.435595876694, 328.361342114008, 363.244624342354, 304.040463067918, 345.652964895888, 317.959338263409, 314.207378917267, 308.255082352808, 351.256962153784, 354.08641885648, 357.751793660688, 332.647627333859, 361.300661793732, 336.737127968833, 348.836239359445, 360.687564479551, 347.654518789359, 337.363021201435, 336.777315986421, 355.758488773671, 346.050907041315, 343.374413353457, 341.693844609766, 345.157006267421, 333.301253561334, 351.346555614695, 355.51746258489, 337.667237603038, 357.233282031147, 336.991896398606, 341.283051549688, 335.520133434749, 363.582020324925, 323.75237965774, 371.500503324383, 339.187530844779, 334.524393539028, 338.474560581631, 313.0632574882, 369.680995358292, 323.811774729425, 365.000708246147, 306.56488114008, 329.133537371199, 327.752396895947, 344.316817413856, 325.334191691363, 333.940504825543, 383.892663615053, 354.798980122868, 342.806877152582, 362.425505574733, 363.38075960134, 363.503051516124, 352.233446886695, 382.363615181308, 329.722686330795, 357.842959681473, 348.832786580274, 325.357402873885, 360.59184058975, 336.554707208824, 349.830415313124, 370.098852594781, 364.64935330027, 333.36235210541, 339.598385731147, 371.301733497944, 326.303410669788, 367.986998108362, 332.473950490485, 343.037537241844, 360.762884885862, 340.688613560976, 348.674711764022, 337.597815924269, 350.669553498523, 338.918130006148, 375.137004768699, 351.639029537925, 340.446660388242, 318.417776496493, 348.846622142608, 304.9803610361, 369.963698753307, 355.752566276821, 328.066574215653, 386.347390207161, 326.605907113418, 352.283737566036, 348.313410276766, 347.884004184975, 350.314570165147, 326.887172730181, 338.605240882839, 350.681421729824, 357.658365007867, 314.432896979933, 371.505073012784, 301.128537684634, 350.566193737735, 336.969634619317, 355.529447201755, 372.505999619035, 354.483663976873, 342.692237817248, 351.581654132752, 308.810872607014, 349.003740674779, 335.44691020754, 329.354338775816, 320.743439338443, 326.832544003008, 338.210726782513, 335.00960479393, 348.230786666506, 354.930924407713, 352.224441724799, 319.799372660625, 345.414796611807, 331.671829327459, 347.450749917622, 336.970920156925, 359.957758464943, 352.244046777791, 339.578463046875, 360.244296059451, 346.822293713688, 346.77401381785, 341.541814364825, 320.357109580288, 338.801256288952, 364.21182459134, 355.492067660759, 360.754146031576, 380.053707098686, 375.035187323091, 353.241686611281, 315.07639731582, 338.056912014159, 368.581894495006, 347.735667557493, 334.334080789418, 322.56538382514, 341.463574353625, 322.857213382283, 375.05036920758, 324.895389439947, 366.802343455274, 357.229067147608, 332.790954095383, 339.457965494047, 364.41889080787, 359.871658445244, 374.219809848825, 344.259991894439, 342.947278639014, 351.538664260766, 338.626657234833, 344.045876032817, 347.397026812369, 347.524584805769, 347.285681425465, 349.845760780658, 367.550236747953, 344.386128064686, 351.66776853119, 333.093624846331, 355.874901549742, 333.740968573428, 364.340300912442, 364.562896104243, 364.183322031397, 369.753289259372, 353.095143836351, 369.932787027469, 355.88039345404, 349.446935984108, 363.996209792807, 333.732945236635, 344.597566272425, 332.190674227517, 381.956365055888, 324.563510392141, 336.553165455487, 333.769211258138, 359.833591638601, 350.173653451681, 356.291174607628, 353.796555701447, 308.280783218749, 351.728964941844, 338.526214802825, 332.637265995571, 358.8014792748, 336.680530066107, 340.371690069641, 308.985453406738, 355.044487808436, 311.411713832413, 355.053089521367, 316.298884517441, 333.704425707604, 367.919856258988, 329.938924007642, 341.471664618877, 319.369560188882, 328.553451454969, 370.813133980184, 320.195397821303, 349.754685895535, 341.425567850953, 354.046329264293, 370.851662361311, 336.103898474038, 337.638090997195, 333.869475499558, 364.783485367109, 347.458854557025, 351.596346651404, 358.800494406351, 316.104392538162, 359.173553617946, 361.064574861052, 337.400640370492, 355.96676091583, 375.66375726739, 348.593937314441, 352.266517112837, 339.23748218268, 329.274448921752, 348.540366858974, 322.683925082683, 346.998147017041, 339.464488270112, 333.836434596127, 333.970652533848, 339.165386903655, 338.763909558771, 347.483055891226, 372.93930143334, 321.842962044298, 356.459390660559, 351.331992133813, 351.167292738489, 319.737465866419, 339.78221023787, 332.686190468049, 361.736468469639, 371.560832371658, 337.864088044397, 334.849549006324, 378.907713920545, 353.751905800443, 333.573739531443, 338.32584336273, 352.487135810495, 322.968156280325, 347.414785496561, 324.345290789988, 350.275394685998, 362.775771983163, 356.563298798427, 315.656499703228, 347.368718446868, 337.786375957101, 352.328381272815, 324.558723504189, 314.479996227565, 344.133026951959, 322.476993772203, 347.982206521834, 348.981297565337, 343.076317237564, 333.526514878083, 334.073258218394, 370.618387245418, 340.950419939199, 360.773060829784, 356.30921854763, 372.391172983842, 318.263663729182, 347.280958861902, 358.504244214803, 388.404594087365, 360.403623290811, 348.102612178769, 323.281469117199, 357.710249137359, 355.707208843569, 342.781706434799, 335.245171180472, 320.076599952873, 330.472494655847, 342.387951075353, 335.471764561566, 325.501421703586, 348.631732892023, 354.522689634447, 345.423667629311, 307.657190795051, 341.297790873984, 313.638296337473, 345.624900686885, 339.934180947249, 335.858438704668, 354.963992559645, 362.484941732309, 365.007478889308, 344.915312268863, 325.945096188051, 350.843906595798, 343.924649404115, 340.868189625663, 329.657584225096, 360.230659344057, 324.009623068024, 355.960698579258, 361.331969869151, 332.098375610497, 352.608067911766, 358.006563376504, 342.15094155544, 370.997353864565, 366.209298093474, 343.548507563699, 332.555818586233, 354.13806361193, 353.136993065168, 324.025683672132, 351.683244559205, 333.115981460387, 329.060391839556, 357.300849482387, 355.81085201882, 356.711467199907, 338.23500484231, 381.479820542033, 326.874345002643, 329.320819877348, 330.479297630161, 341.808994260778, 355.224819012302, 321.710055156359, 354.654860349071, 334.68098132808, 331.734747180658, 338.552603036446, 306.324697013196, 321.687668915351, 353.136427580227, 321.153957663401, 335.610108633383, 367.93835118961, 342.441225681137, 354.682269527351, 314.394295624894, 345.374796433902, 320.777341964118, 348.716236893995, 381.107872094558, 352.461037543574, 356.384390425328, 350.708199228336, 361.99341657816, 358.486305670381, 360.858128067264, 322.750603001821, 354.102257630331, 324.993163120848, 338.870388202881, 320.39865173222, 354.937255213944, 353.898544778997, 335.95947793424, 356.46722504345, 336.688034053009, 355.657161288983, 346.430765467519, 324.143604207751, 320.120209516676, 338.4356183348, 328.621655641635, 322.348284647866, 335.461317950216, 335.937577336068, 316.683435875282, 360.461561720513, 357.994039161514, 376.033021380685, 363.318415108331, 347.516251547471, 327.769975294812, 311.933348910743, 325.097544420764, 350.496203947641, 335.44235509193, 347.276760269158, 349.733581432844, 326.381529265383, 348.860136029851, 372.225679179696, 357.900973319415, 347.676753681079, 350.157094816742, 329.412466433311, 359.417200056931, 345.00819648202, 337.31411202588, 351.731548899635, 338.711439544684, 343.759266626388, 344.175648885465, 350.44875828643, 323.115235237608, 377.331156881333, 353.871974727272, 339.945734457075, 349.877387907127, 309.778517942251, 302.025906730902, 353.429072734614, 372.29996709216, 339.616194173987, 323.616186345181, 359.228072487368, 344.921966369186, 337.557504288896, 359.836071481641, 351.790386379576, 326.671057228603, 382.147300193065, 325.637101322866, 364.950596827863, 346.622512114954, 332.3882316474, 330.507863304429, 349.199893738854, 333.337775401439, 349.90766563574, 340.43706750419, 347.044668323129, 350.789394184, 335.129999183334, 353.449501168776, 327.910808892683, 334.07961363794, 337.433932479195, 344.912725042097, 343.27785444033, 341.095383543288, 333.142428540531, 347.25642273915, 338.131911584942, 328.937381924528, 354.456096808921, 345.867469109666, 365.168941258042, 317.363814245583, 333.11639350956, 346.740890710858, 365.440310602791, 326.489370307348, 351.615121193088, 343.683320158848, 357.455661009477, 337.717351371527, 357.723982436238, 328.681233780803, 332.122261766025, 346.465115342452, 341.956513422955, 328.729771739845, 332.279225700991, 355.118766212211, 353.785919369781, 340.261408669904, 338.916823301659, 334.082815095413, 357.815616944059, 343.020621756616, 353.014894807598, 313.117705517111, 319.43537268722, 325.861594242317, 346.479618833229, 344.029314144146, 349.847913353846, 354.44200076644, 332.981607271199, 352.748088240866, 317.715732239911, 336.218336266721, 344.365386280418, 351.45162175517, 326.239180351159, 358.822122722181, 324.227964924937, 333.502814522758, 354.424490189827, 342.408874391532, 318.081830956213, 316.316062357043, 331.733001331253, 340.494812140663, 335.934353911474, 356.109504493114, 333.857378487276, 344.998069644218, 344.828802367964, 329.97413268286, 343.622603284915, 369.9487557238, 347.565636676321, 361.256544180772, 372.970609879037, 357.301772690738, 350.032467617412, 357.06287068559, 356.739187749153, 373.865241842145, 372.571972546488, 317.174383048446, 346.650779940672, 353.012403838455, 348.228223935002, 328.526893354219, 370.602458095305, 352.079661895999, 376.000647426108, 352.434075959172, 351.191907326005, 341.722118813089, 325.851682220052, 356.074860590541, 327.967482347101, 326.154746379375, 372.44177730581, 364.655116798555, 367.94598133081, 353.189387299741, 363.877346446576, 344.075412555391, 336.538419832772, 370.26347875203, 373.312147703634, 356.228604913259, 345.256846864629, 339.604769808989, 353.806104790573, 336.806095765203, 342.754596078204, 341.158645163768, 380.201790817655, 372.735640396701, 341.613698746521, 323.45481741137, 308.937618544315, 330.609173596938, 343.389114317368, 345.297656696665, 346.529342550552, 356.975428195556, 363.876414798518, 330.786205229454, 336.032596528687, 362.656087065713, 335.848635492815, 297.472742247062, 312.33895130098, 352.037375067769, 314.322867953423, 344.418691355251, 325.795619571646, 359.62721746831, 360.380104057489, 322.389233611157, 354.540687270987, 360.815677203332, 355.338032809624, 350.300091177153, 348.347486295628, 343.5401085508, 361.848928057025, 357.016975876855, 359.375796955601, 329.757510424365, 319.733343912829, 340.072103297417, 365.60005937923, 296.823252578142, 335.210756976074, 333.317676005412, 346.825888500939, 337.287605118326, 350.23163623078, 349.615337129999, 316.729788702806, 318.616210087105, 344.433796058299, 349.998407522119, 360.333477532837, 352.260556434523, 334.979264252195, 395.425037219249, 367.862621936801, 341.81356506396, 331.542864409838, 360.360798533594, 352.180594277235, 346.88309528779, 348.431211594246, 353.367528039244, 330.422865421464, 312.199414898255, 312.847989968107, 338.556730503695, 322.138210872621, 337.740994534053, 352.097935371469, 350.777916119242, 360.733699055022, 372.42905319722, 327.320103377169, 327.360059464235, 338.825232842988, 338.675739306338, 349.24359244878, 345.878875687474, 356.876789483872, 376.391629736284, 312.646321131015, 352.581039077107, 347.093325415725, 318.775294766029, 344.425043881204, 311.188452751087, 345.016761627908, 307.590395002286, 368.211279825525, 328.074062486408, 335.953044656767, 329.141011126554, 350.40633059094, 343.244852247665, 297.596566904487, 355.051169235374, 353.015771307747, 327.362536608295, 381.863572199603, 366.344442893694, 342.712310623978, 354.417769102745, 326.152601665797, 326.444726425593, 349.414284643606, 359.938706356406, 341.987499544017, 331.060001378013, 338.210246856014, 355.264009638375, 332.569884924046, 365.837813326257, 315.099244314935, 350.940088111735, 362.121962047424, 365.540141259508, 333.711992151895, 314.275773788142, 371.870024172964, 331.827365550077, 387.877802783023, 366.318477422029, 317.13097887988, 344.017017571686, 349.427996513141, 332.896593176647, 360.941796021162, 348.343928744574, 331.455321019503, 326.651502571519, 332.362221710167, 366.51358832505, 351.699872199783, 343.794268845926, 337.861228784557, 352.158301565693, 325.892525114371, 338.931845102827, 327.977511487079, 318.334268903849, 307.696969010642, 355.334370325569, 346.494357761146, 322.725951205092, 336.056356873871, 335.695847691682, 402.580333043494, 356.456964477703, 331.584506509123, 339.805434610824, 351.133712449203, 341.130357177514, 372.128942692382, 330.268742757225, 357.964564381654, 328.126448966325, 337.041156901287, 332.966252486964, 347.833278476748, 333.394602187842, 344.254428065656, 335.676873260237, 305.245719212834, 299.81187200845, 345.999253775468, 331.030300941179, 335.097861209604, 330.822827604309, 308.161370336685, 354.95481508078, 332.786435955897, 364.740817759859, 346.752758843673, 347.820891182203, 330.311416458939, 313.441895511306, 347.393606813209, 329.517728249885, 362.035175761952, 321.500475862821, 332.190574378772, 321.815597732656, 358.699616909823, 326.229738736897, 315.662728601572, 343.926788040748, 354.713260956279, 333.459455011995, 338.384564779077, 325.185722325187, 336.131096562235, 327.182915955836, 333.272828884848, 326.300534946387, 340.257725463325, 378.391359113878, 338.735156439156, 350.661547852327, 386.382850048452, 332.347291120717, 346.83853573353, 301.811995673994, 351.568860884365, 330.243014395172, 340.795351818916, 345.665875134625, 342.460542922663, 330.598429873596, 334.925751725579, 350.329901287963, 354.607667348149, 385.891327551112, 338.977007362938, 332.720627459101, 360.163869277015, 308.139663514231, 345.33252288733, 350.225117761993, 332.073596679245, 381.884768179629, 337.227394861251, 317.820712092433, 322.365024069615, 324.373625264527, 350.761792296122, 331.046083272537, 341.142497690722, 352.397461669807, 351.394935250354, 381.066610760743, 352.097529226138, 328.231195837115, 319.055885680739, 338.741737726212, 350.751440323804, 374.338590601272, 352.263170591954, 366.758629690063, 314.539297288738, 333.472794562941, 336.185228960897, 351.923121520658, 365.800283788259, 364.691576200802, 359.604992513109, 351.152076157926, 371.088108162803, 343.125787897286, 361.29429757008, 357.840782268147, 343.923300578553, 340.458758755678, 335.161910236317, 332.549817978566, 323.044602558871, 371.248176268636, 375.2944248728, 343.219847948226, 319.211418448726, 349.019791906015, 353.773358270199, 369.391246279088, 376.165696372509, 339.427039786412, 324.999101164839, 355.351049341121, 332.557137051156, 355.247559372077, 356.223867504449, 390.581142167459, 331.640251510921, 331.668563307966, 341.424459819274, 336.3799413102, 349.357976096163, 347.845633280335, 347.942199972252, 364.854150753962, 339.890768622579, 395.151525093135, 356.649930311072, 325.047111607479, 333.924247124982, 350.316789877736, 335.084914407255, 326.752350440367, 373.938320120231, 338.873396906791, 346.124253497229, 341.935428796415, 331.988403119437, 353.483725501047, 345.598841698453, 326.213843774604, 383.311492593659, 350.951042846202, 357.706673338809, 334.589304367155, 327.452050019173, 340.778057535291, 359.92265321463, 342.369486159966, 352.225692576095, 337.410649924886, 337.19399704542, 349.712252124562, 341.656279754601, 366.323789601902, 347.025458708002, 349.25744822967, 355.646933728118, 338.889239732703, 335.540638426166, 338.43269486027, 340.695780819129, 330.456696329712, 354.28002419916, 328.949683147041, 330.925851575332, 347.774634444286, 340.725742631513, 348.512254330662, 332.803444628834, 346.750544102666, 339.009292639517, 372.854471640041, 342.755873906053, 346.753075951548, 362.278009849612, 325.454238633822, 357.087197598587, 340.258517123545, 328.888119493141, 337.746526456165, 349.804114066943, 356.851375608314, 356.338266561835, 364.436442490067, 359.732226652522, 344.690036186571, 362.050992099359, 352.934254089943, 332.758676955572, 331.886663689622, 330.282989667375, 346.219673932995, 355.591860385938, 322.025986096033, 346.981819215448, 358.656924655083, 296.119100202301, 369.318951266059, 332.345243355162, 340.263484094306, 331.188880453973, 353.771779784476, 349.392846165488, 389.356873130178, 352.590018838456, 329.471359199738, 345.380032745376, 333.92691682504, 343.65622799867, 317.540279717352, 366.823575358928, 356.70684531848, 345.885829862611, 348.255332986176, 340.075232028498, 366.105047028854, 360.019567343815, 353.322925657965, 349.558849393316, 338.001490965537, 325.080795258907, 319.174415674147, 354.596795969628, 332.430723942292, 325.305619270726, 295.62012280313, 358.384800592028, 344.986046750743, 317.611882747399, 358.528189971571, 327.097844367101, 342.125585291301, 355.248401704094, 321.981456913764, 355.01310050783, 335.659872432823, 321.168827272861, 341.534542508175, 350.303851668433, 355.379628175422, 345.102796819748, 349.705736327744, 347.118892631367, 341.114539529251, 320.958155714299, 361.502651280334, 336.38552103817, 322.915489581654, 329.667042647292, 334.059376761393, 357.124958759021, 357.082844775786, 306.040668284158, 379.171091263833, 319.101461936871, 341.977519487672, 344.447391087979, 326.043541925309, 333.69438591651, 366.041172895706, 312.68457776611, 344.982533909878, 357.766939113003, 344.413974943765, 354.314019398346, 325.777320593397, 329.282557120766, 346.337183732119, 342.942946559073, 355.265268536899, 344.167629665757, 325.392305845345, 339.574054710271, 340.684135976384, 345.172032801293, 319.467723316312, 327.607318883632, 351.036306694815, 342.076515023382, 352.486533139628, 357.351169708425, 345.730251998434, 322.940181830875, 344.068613363984, 346.180968888108, 328.918072608647, 317.178171913249, 325.1401578908, 342.048328628725, 353.741297806924, 348.302239901783, 350.273093959316, 351.03492542507, 338.360772564629, 343.490230418849, 329.790814365151, 349.807046341556, 342.36852243458, 358.560903361847, 329.456700609302, 362.058006011698, 337.446639188633, 350.254426413289, 358.701980011612, 324.136295619754, 343.338973707774, 324.817711760204, 330.426592159514, 328.58903356186, 361.600537674818, 339.176771109669, 356.229560625067, 355.975511987069, 328.338882190965, 343.48269188059, 367.308563723424, 354.044429151114, 331.860012199119, 358.60973661787, 350.602488247885, 342.532713814251, 329.238930241801, 335.593650776356, 380.958409239483, 342.919741103932, 351.629154780059, 357.973787345388, 302.799093319545, 341.222476496683, 293.952611684533, 377.879098350719, 328.011897073944, 335.373565123954, 333.828448269955, 353.363953378381, 329.766414084461, 332.052065315163, 353.101441156722, 310.08140719802, 363.197171480618, 332.610427193942, 321.195072148787, 362.691903948684, 328.427483925077, 329.060048597779, 351.567376986246, 351.343031779695, 339.569531494305, 348.901411236685, 352.57335193932, 337.244100730172, 333.775158899955, 362.622866565624, 340.628402990867, 327.876684756332, 359.315226140963, 363.084375765391, 348.473901455461, 365.973691081432, 331.530547327122, 342.967313280129, 361.001690608258, 346.263641523753, 347.863104583123, 341.328411280651, 348.068107977927, 332.379688305564, 326.685764747356],[518.755129411299, 518.193434091657, 519.377387188263, 521.826763442896, 524.484337201233, 523.147432621605, 521.610579156642, 522.981605474281, 521.509439587941, 520.99756123932, 525.97727163849, 520.320106283899, 524.646084622955, 522.852570645484, 527.981221447339, 524.211312971701, 522.8706584967, 523.939942130514, 525.029608234361, 526.660646100531, 521.885279548448, 521.912769938937, 522.722387120929, 521.050620274465, 523.242231887422, 520.812145051954, 524.982101771663, 522.113002131167, 524.702325529976, 523.200500134607, 523.598077551625, 522.091079316276, 527.277668931034, 524.613025490792, 524.686158974721, 521.945585896054, 523.717697600821, 530.155058746881, 528.602020781134, 521.667806855118, 519.285620856693, 513.979861002163, 521.824124712954, 519.263518858388, 521.68027125238, 520.407993003344, 523.991358356758, 525.10118472995, 521.091500617741, 522.781725681386, 519.826101102624, 521.717127415776, 522.266112546078, 524.148913729891, 523.812588738635, 524.052068859399, 521.043320324243, 526.046825910018, 528.255762390137, 517.603484633065, 521.717082461483, 521.712533273013, 520.867856071817, 529.663114214609, 521.726607888528, 524.881433298923, 523.880155680165, 521.411055958261, 521.350620416529, 518.02178098627, 524.291645645586, 519.841593428042, 523.086623480073, 518.20070479129, 524.436927786611, 525.440681573943, 523.613928805003, 519.216941723842, 520.899212048384, 520.026228795782, 523.166248186062, 521.479429281289, 519.299196985164, 524.203972786288, 520.77370931569, 522.629386387741, 518.431908791693, 524.613552381443, 520.731137996632, 524.726692008142, 522.901264700494, 520.532746110353, 523.595976343957, 516.742880665424, 519.786977794665, 526.051644349591, 526.94463440756, 522.407031637879, 522.730399082585, 522.317912093478, 524.140807167764, 520.640685354537, 521.803166337318, 523.007247599788, 528.965073603774, 522.841023711982, 521.328585171163, 523.314222772904, 518.908603652623, 524.923224999177, 524.58305003585, 527.957445819782, 526.096700781232, 524.90615272764, 519.699126071086, 527.654150655633, 523.518540552134, 527.643110312895, 527.446033849728, 523.200309934282, 531.326004763378, 524.563033117797, 522.360025879484, 525.467412969298, 517.482649942703, 524.239018106276, 525.500928991486, 523.232917702011, 524.036729015314, 520.860221039958, 519.08142206106, 524.252581107247, 517.73312402955, 526.622809161709, 522.667049676361, 519.748388039682, 519.553629812595, 522.181777271376, 520.975494837826, 521.888048981304, 517.945178467714, 523.705799034388, 527.505622791569, 526.013929311016, 523.122107330924, 520.992504919564, 532.28771048392, 523.445624032472, 520.841653169968, 517.46604294165, 529.181202533464, 520.437157466328, 524.830027147424, 524.298759618052, 520.960730334825, 524.572723476891, 520.863073926092, 522.502073366416, 519.962030242405, 518.340199662077, 520.943238301593, 524.283819383809, 522.39818244513, 518.46886745531, 515.932450360503, 525.911667597591, 518.803025121086, 523.938384554012, 530.786303390538, 520.03851806449, 519.474801516039, 520.751864207257, 528.031311384014, 517.600349210214, 512.63949461637, 526.434645622247, 521.680652582856, 521.878530377183, 523.872229687549, 524.451239831947, 523.24642068149, 525.085506754827, 524.786767775235, 522.427545811006, 523.766557472972, 516.07918333488, 519.047560192189, 521.735454190078, 523.288912888646, 522.993015811422, 524.045650757387, 525.212805741116, 519.245106134371, 522.155349850818, 524.847660593752, 526.837167946031, 521.822504028246, 526.087525436355, 522.689485938384, 520.545371966, 525.082246642378, 521.200498676289, 522.133733406208, 527.656417606834, 521.202302720737, 519.134981782106, 519.235499162741, 522.045955638403, 523.01460455854, 524.831744610704, 513.234032112171, 521.605885707135, 519.742475809708, 522.738504226865, 523.322660565152, 521.312226068763, 526.195849104178, 519.697146151403, 526.736842822609, 519.323289943837, 522.466000653301, 522.460706024692, 524.906334870884, 525.589488836451, 521.126300608188, 523.574264579614, 523.331151416197, 520.518419407256, 519.059958914273, 524.968950517604, 523.753158210613, 523.500968142025, 523.74336492818, 518.904859891134, 523.728516670217, 520.861249840369, 525.377770608003, 520.019391504644, 522.593315457572, 525.802953579426, 526.19928588757, 524.055714172184, 521.492143958348, 520.924060933996, 526.676890238592, 519.580698542604, 523.559165053875, 526.869284756226, 523.966528064023, 517.778168125697, 524.158244186961, 521.310432303357, 522.490277557895, 526.806912803111, 521.773801657113, 523.316527767182, 523.510258036621, 524.307875986659, 521.250387573289, 520.851258613814, 516.172477530887, 524.180796666128, 523.289074105767, 524.724433557391, 524.412342989099, 520.77186155399, 525.546482402279, 525.151609631948, 523.28651099515, 522.746559661343, 527.020676391797, 523.544925890449, 522.086885586704, 524.480704929653, 520.13940746593, 521.485251653453, 522.610472686928, 523.426221961974, 527.3031708749, 524.24655996305, 524.277716872834, 525.794002961081, 524.54789920349, 522.272853978875, 522.708046075404, 523.692865851802, 520.866821555299, 521.872290631849, 524.202437081586, 517.19019157051, 525.796027469142, 528.608376657483, 517.706043075855, 523.127089321318, 521.797487198214, 519.077447455528, 518.984611651849, 524.761513217959, 521.502240583283, 526.837861416064, 525.104683804235, 518.865315253108, 523.053760711643, 524.594157729044, 518.616133909665, 523.333251727784, 523.024083477129, 519.930361384549, 521.622069972699, 522.377963722086, 525.230250796683, 517.193753306707, 523.818172956457, 521.512335175284, 522.692099777096, 520.725363365056, 525.144843296537, 521.043366324202, 524.302426551202, 521.905885450997, 518.274440647983, 521.881327902938, 524.399302865961, 524.979809059683, 520.768309602902, 518.084195254934, 521.043665238949, 518.83132616357, 522.529588751888, 522.083392537699, 521.797203290683, 520.478520885878, 520.980790145027, 521.869071320876, 527.231713701034, 524.382344636948, 515.181822468675, 521.867259265469, 522.840002043514, 530.241429946217, 523.46874391288, 522.749498760582, 519.182663610752, 518.868158210205, 523.949326204777, 527.925511719429, 529.379170233346, 523.991809366175, 522.105522174511, 519.943663281789, 523.338939540255, 520.805340367328, 528.69264399734, 521.334029122547, 523.954517223408, 523.665937174039, 527.292093104071, 525.089573749786, 518.113792446677, 527.98247689163, 518.410247379221, 520.987624300318, 516.670656529147, 519.338474131217, 520.738221233139, 525.63030658612, 524.243330066282, 522.545149156314, 520.025981531139, 524.033653199754, 521.181979159266, 520.31186461359, 521.553799424061, 514.307820920818, 522.171452719868, 520.103096574302, 523.44893229781, 521.503330940138, 525.92662829582, 524.998353321902, 519.157239067285, 523.771367697514, 518.254136549482, 524.192231967864, 520.978333954132, 519.209519504216, 527.65355802984, 522.521372916118, 526.357113414806, 518.851585470244, 525.804867483516, 524.250355096385, 527.621037993719, 516.150347471075, 522.695629448647, 524.72033935803, 524.155956892493, 523.15113223059, 522.35940871788, 520.635268789728, 527.423971595721, 522.868183315003, 522.802224930646, 525.516139844, 527.664285652389, 523.028387274281, 520.104794158609, 518.602887436557, 521.277731184711, 523.815333006356, 525.210476090903, 523.096001222608, 526.205062896295, 518.84117944928, 523.628542219019, 526.910148746218, 526.072392259937, 524.005502914765, 522.54650717292, 525.006229547709, 529.976953585489, 520.645896625026, 524.428474111128, 520.814073399931, 520.960094977101, 521.942591197098, 529.503625564386, 521.082689239272, 520.804653920078, 520.346486125285, 525.322521537864, 524.903280464441, 519.734859977425, 523.598351905568, 521.355953313472, 524.297309346695, 524.168641309377, 522.932843757012, 521.747158844811, 518.797962981393, 521.643911814588, 521.390991344213, 522.152572796707, 525.798833517337, 521.578420337706, 524.428431059185, 526.659561015868, 519.950519808468, 518.236078654136, 520.899092586972, 522.565604849501, 524.444555891086, 521.358946862434, 520.509861819931, 522.250719290055, 522.838835113722, 519.80767706327, 521.665490464252, 524.054198498727, 516.440467755664, 522.192639728039, 518.919483559433, 520.239271828943, 520.149208176842, 522.634050231069, 521.4586197072, 527.96919218463, 526.554113524368, 526.839289854507, 520.2854002792, 520.328755905753, 518.776523573249, 530.680457058625, 524.228341051221, 523.004273442281, 526.172112813134, 522.544480731514, 523.363070117259, 522.33710370433, 522.283605914957, 522.034233521614, 519.904380430418, 522.136318889893, 521.445824610012, 520.045025759946, 518.755953557178, 525.194707691767, 522.902287549759, 526.019275247422, 520.918342146863, 521.009200772612, 523.040610982259, 525.846088789725, 521.015826272847, 520.574492921604, 521.43224684779, 524.284089847007, 524.855697188845, 522.856695001693, 527.133252358135, 525.449980705316, 523.997035567415, 531.151438811794, 517.521600753656, 524.57084875873, 522.782744897214, 522.015548313791, 520.147419779031, 518.270102905123, 522.823652308756, 524.600445873307, 523.109012443189, 519.9891931306, 520.91811488092, 520.797840557752, 522.018725040567, 521.35564261307, 527.743080123928, 524.257201601066, 521.228122533987, 523.029638131465, 521.220549693716, 521.314343565841, 521.303315419066, 517.722960177868, 523.522601102778, 524.446828712232, 519.217663007464, 523.560463797636, 524.494844155954, 521.565259782873, 526.380991624569, 522.591069420012, 523.396263870187, 529.274985510863, 512.742324862492, 523.408717646805, 523.268705266299, 520.849778220961, 529.678094380265, 523.680119315812, 520.925157718513, 522.455745769943, 525.089928986762, 515.684724040788, 521.535377011746, 526.091735337568, 517.361300311226, 524.170646051815, 518.840808404372, 519.269848415456, 524.671564090482, 522.327620515395, 521.374800685135, 526.148180333028, 523.268008027684, 520.442587844571, 522.960012059645, 519.399352282121, 522.81073180715, 522.202718104536, 520.137034062843, 520.46516726512, 521.505815664429, 520.04804882975, 520.276212471019, 524.3946942517, 521.468859718441, 521.241713080887, 531.388959792179, 525.312552730411, 524.734444091664, 525.142623350283, 525.772696196917, 525.341622686751, 522.463662357541, 520.40481549196, 520.487111295887, 526.647048378525, 521.561521517448, 521.52211824899, 523.561814017135, 523.720537779158, 517.98981685854, 527.333972247638, 521.663194440525, 518.647739391577, 526.126319750212, 522.958440745003, 522.714729780921, 522.934129250305, 523.515767528252, 529.642473211011, 525.441972788858, 522.620443124743, 516.146775585474, 522.547979789174, 522.173137209369, 520.19713870164, 520.398680800889, 516.651357183658, 526.767634498744, 522.889021916936, 519.708636786453, 524.541184536949, 523.112183955053, 519.839212896181, 523.799602090797, 522.506081535794, 526.487457162878, 525.978098102149, 526.660851151183, 524.595409306827, 524.560915285989, 523.296281366191, 526.35359264623, 523.036512200603, 520.902349509856, 522.232639364435, 529.489539501875, 524.993390078254, 516.86666818666, 520.28065104488, 520.093624640187, 517.949785094942, 524.163249555825, 523.146145311622, 521.871201677589, 523.069647405644, 520.391655903474, 530.435170144875, 518.939684027952, 526.602094998778, 520.51608334809, 531.755362266735, 520.338413367238, 523.480358207623, 521.495762338617, 519.772229690089, 524.875067783429, 526.241362165528, 521.700558477872, 518.633482333618, 520.488735358177, 527.620936832403, 520.430282151061, 524.561037632646, 524.207074390643, 518.563560815813, 524.835254445696, 520.848253153235, 519.452239642548, 519.770149793908, 522.292636541278, 524.642490659066, 522.543922326691, 526.14507578302, 519.302197851933, 523.932198703848, 523.45905792564, 520.728841609137, 521.293868096298, 527.376758048202, 522.837790037691, 525.935090088944, 523.893585030424, 522.662514444381, 526.314498966298, 522.539071241981, 525.688694073433, 519.118425867511, 521.676718752312, 525.401730326179, 519.290497686588, 523.05453841567, 522.094087672394, 524.766154893862, 522.827291823647, 524.679642324133, 522.769687115892, 518.459517743431, 521.598047679305, 519.403778162098, 523.797840735251, 525.485726414281, 523.609164003834, 527.476161931998, 527.456345871184, 527.960246099067, 524.829492334584, 520.406084610939, 522.380529662901, 525.033741638337, 521.169186844254, 522.927732313434, 520.76899965019, 520.675771460933, 525.49523283977, 523.563192208954, 523.743708001789, 522.868612102394, 530.476658484693, 518.404327648039, 518.644738639904, 521.241233887479, 522.186119963867, 520.844178225157, 522.36254815083, 525.087462462352, 525.214832186565, 522.871875348178, 523.433461914143, 520.601045001417, 522.120081016421, 528.189544528594, 523.170268563744, 523.665565174802, 523.731551614101, 524.045462748736, 525.769042605974, 522.98408510348, 526.344124469927, 521.699958181959, 524.468004337833, 525.593537127533, 525.717361583495, 522.6509863562, 520.312723122299, 516.968677384589, 522.108333351195, 522.301126092692, 522.365997293361, 524.009082117631, 519.646166841162, 523.665247302591, 522.929444070956, 523.808950014308, 517.684919797147, 520.029470085698, 516.710845429026, 521.045843520625, 525.397394861023, 528.460983496681, 527.634561275941, 525.243788036511, 530.266209848387, 525.740238178304, 522.904281771652, 524.821131051928, 521.729533046462, 522.477325762413, 524.321297271313, 520.403776214535, 524.668358817952, 524.097348172282, 521.881167198773, 521.840431729405, 517.890393826282, 527.429218216169, 525.320787558139, 525.769641140844, 524.715091040162, 521.066485748274, 522.37815760571, 528.769400643679, 518.899680815235, 518.048199843986, 520.395792873392, 523.259419677656, 524.360640960246, 529.733341308492, 519.083960914161, 523.117666644306, 524.410666960471, 523.448119108422, 523.390034907258, 518.738873559322, 527.136943559487, 522.031653435807, 521.705611036549, 527.516791499716, 521.293840978557, 524.346593912826, 522.176630871422, 525.895235666224, 522.950047658379, 524.451265982862, 526.468629085973, 525.776024088766, 519.05567238502, 522.507025447572, 523.48631926275, 524.304147078059, 526.28232442039, 519.301305790765, 526.499975113192, 525.541150119771, 522.286557325682, 524.359497705061, 524.339324851919, 515.999715824015, 525.805856833476, 522.120087940277, 524.378797142672, 523.171731224898, 523.592092286182, 527.141435966536, 522.267824486597, 529.690627387682, 517.649781056843, 519.995745181148, 523.634046483326, 527.233033834462, 522.05151765043, 524.190961943877, 525.060826237514, 519.678031279392, 524.088583368143, 520.766985530949, 519.946321586416, 522.13998457766, 523.863133703358, 520.978035395142, 523.445444631965, 526.507754424883, 529.816870820075, 527.335571658965, 520.830676756659, 524.862252089269, 523.505795340561, 520.032345126032, 521.760723662921, 527.631076066597, 518.89531480972, 523.970845540661, 522.092144287003, 523.007072670629, 529.874289116954, 524.558459923653, 528.748975440905, 521.9183740633, 521.955595542409, 521.00711806786, 523.7795085695, 523.352988418842, 521.483831878183, 526.290130237869, 527.950318626901, 520.898565578726, 522.029278676338, 521.603564790586, 524.156543913811, 524.052224721813, 521.361987718038, 525.099100308809, 521.4343230307, 523.205052903165, 521.646747826924, 527.277527167207, 523.84865758567, 527.071984002638, 524.720733443303, 520.232224409281, 524.863731639533, 519.591247879156, 522.806737696866, 519.145261256032, 526.662236192656, 516.811182111543, 526.764369740916, 520.739846132215, 523.470342760198, 522.133541832636, 526.071061097958, 527.608515670718, 522.380913003814, 517.998292612774, 526.225159065188, 525.536977279562, 523.089414878543, 521.823849658027, 526.501187207083, 521.740868458339, 523.024133032799, 524.417678080464, 527.899016122355, 523.365089314903, 522.420292329574, 524.550994774984, 520.163814218218, 526.466889563628, 520.482733086667, 521.618112214049, 523.168597968948, 517.493758065208, 523.111503003055, 524.298742199469, 525.343349678363, 524.883040023185, 521.67439591114, 520.507548524808, 522.658595269363, 522.29519098594, 528.895118352788, 524.305086905232, 524.209696755418, 529.013103369874, 526.774824857555, 520.131898634027, 526.095809792758, 528.529265901227, 519.006828003148, 525.682622708363, 523.542699159493, 515.273675582343, 525.123175279024, 522.660223399462, 519.604602221342, 519.207951205863, 525.526496601854, 522.239230332606, 522.338459637258, 523.770634430825, 524.296158234247, 524.374340337141, 519.42361753751, 523.740702111134, 517.13612360121, 521.052694078264, 520.629821923012, 521.667582198387, 522.083793162415, 516.097025050773, 524.482972346837, 525.434290677659, 524.47836287437, 523.058120995137, 526.03964825043, 520.930241278731, 519.417544890764, 516.923962936462, 520.577813822889, 524.073407740875, 513.474407065905, 525.798194643882, 523.593375904949, 523.43152457326, 521.789047030582, 525.174261286196, 521.744139671241, 519.302269832952, 524.909553651528, 521.78804906388, 523.007571442693, 526.442483759563, 517.6239255114, 523.262713825133, 522.122614239176, 520.945609968998, 524.146579872144, 522.308107440929, 521.386267830998, 526.221277613953, 525.91807031947, 518.507096217428, 528.357052009757, 521.439823002399, 525.290192014653, 516.402108947648, 526.405252965652, 529.008803317317, 523.648340636967, 522.665461856668, 525.178925498717, 522.089218140774, 522.441822342245, 524.076814607375, 523.164190606627, 525.409030153217, 525.394355638214, 520.25687103578, 518.648647226386, 523.951178560845, 524.550734717694, 526.066802407259, 521.486963925673, 525.319394691664, 524.338703799076, 522.184353036799, 526.371773210454, 523.431470601896, 525.232653559876, 520.094400704056, 522.469599091232, 520.400475135788, 525.953091438436, 529.62097317849, 521.838204736779, 527.280607723275, 526.654274310563, 526.268537140206, 519.864720067628, 525.335683027031, 522.874307284186, 523.179308248743, 517.073555423672, 526.565747435008, 526.406538438867, 525.019140153144, 530.659166491238, 525.713285800222, 523.070432925843, 524.844394010257, 523.598057235185, 523.497885695433, 524.002922341803, 521.044712230316, 523.889982965014, 522.94829795739, 524.031478384672, 518.56297634985, 526.188652070727, 521.727081817928, 521.937044869288, 529.348308678983, 524.714890517367, 522.588430863961, 523.212265089196, 520.208057015424, 524.601185857702, 523.598843197132, 519.273417704323, 520.94663111527, 521.333995639261, 520.922126299008, 519.437607884885, 523.35013597803, 523.803494369135, 522.531129196464, 524.985921188784, 520.758533592207, 524.759906713839, 519.036474485495, 523.801970494294, 522.006321698917, 524.893226831012, 526.419113555142, 521.386407389637, 515.068031262594, 523.85745758048, 525.892912475384, 523.348536895223, 521.005332672384, 520.833373158912, 520.599923184868, 524.614064234232, 520.336619662496, 524.356912218766, 523.737811150181, 518.7231442302, 525.072241791814, 525.1866386643, 522.166937640221, 521.129204166554, 524.647552703502, 518.051951259001, 523.731644142926, 523.073823259778, 526.546624151245, 526.748692530831, 518.599507418734, 523.570497801712, 524.387920828348, 525.570641316306, 519.029282210172, 521.50518005025, 522.295297770202, 521.538237511592, 523.784240223631, 521.176115896117, 524.431188379776, 523.342496302232, 522.319209643139, 522.071169411839, 522.733671734652, 521.855915096511, 526.132730385443, 518.505342969087, 524.19178146951, 521.904152528143, 526.650579136268, 518.654423675393, 520.357219655504, 524.080256494634, 526.645309176435, 523.094641328222, 526.640701311021, 524.769475631969, 518.548854487067, 520.865241388689, 527.173514175303, 515.526600409229, 521.244315393125, 525.542801721426, 522.733883083456, 524.079924702338, 523.304753270175, 523.661295029731, 523.152728128841, 523.61716987276, 525.004672470096, 527.315006930257, 520.386654413943, 521.663851198281, 523.635652422426, 526.285095000883, 519.377473000187, 519.54287442079, 523.546561722092, 523.491029612982, 522.209397392491, 524.204134792672, 528.940276909981, 518.921034076826, 522.693721322006, 521.674618620144, 522.244579383622, 519.88508589528, 521.64362970629, 524.587921956856, 515.774243948092, 530.154872738433, 520.93972358416, 523.093996106328, 527.442374177328, 521.879153642031, 522.902431875995, 518.23634252334, 517.774264248718, 521.298708023526, 519.927299184235, 522.47391107934, 524.192422085161, 526.641829271653, 522.207365810625, 524.327333538858, 517.954073040342, 523.278547636601, 523.933866091015, 524.008975741379, 527.027558035756, 518.244618447054, 516.800828912993, 525.57491605136, 523.911595589173, 527.753282265275, 529.000687424482, 523.939059411394, 521.436769533982, 527.720530221277, 522.63282178429, 526.425307473664, 522.706643080952, 523.346725217181, 528.213427476858, 521.095490012763, 521.041725067049, 524.874071528393, 522.63810923506, 518.293809116329, 524.251404591249, 523.920824302807, 518.408397433124, 522.085217558322, 523.513238123566, 525.482461296134, 523.009907059576, 518.059635455114, 522.722111437477, 520.986600857334, 526.175029280799, 518.967455318986, 520.251983712939, 522.086778696819, 528.229554836801, 527.048341856734, 522.218664618672, 522.815791019653, 521.239468853904, 525.675032668982, 525.877826523769, 520.21095416334, 520.874314410844, 522.088527779979, 518.387557110269, 523.815168900042, 523.668055732901, 521.229891527639, 519.232604836181, 524.641183525106, 525.681038355144, 527.627275782355, 522.016071910381, 519.068841135811, 527.011391064138, 519.655398270856, 518.241830030044, 526.035867219583, 523.041313614661, 517.679230473024, 521.444147818904, 519.726825046437, 526.416522388172, 522.503374758681, 522.573986989015, 517.894408362704, 520.40525285706, 526.69783467223, 526.75346569735, 518.377685242039, 524.309176268168, 526.098040742186, 521.783963930274, 518.277767460491, 518.757532654379, 525.625256155211, 522.894923315062, 518.931113694687, 523.082291563241, 524.196600624955, 523.453207248698, 522.580702031244, 522.089681320218, 520.88861891924, 526.432108290856, 523.854176543554, 525.520723487988, 523.012190746648, 523.828805553293, 522.124195148356, 522.16420657119, 524.466060710661, 521.815007432852, 525.219000911471, 526.082670038842, 524.835778795077, 514.713692099438, 524.635423686255, 515.033548360739, 522.968975114068, 518.988675417994, 523.831852649282, 522.733196473595, 525.907320116923, 518.215127109998, 525.474366184539, 523.538006235657, 521.834708059783, 523.964002278939, 523.008198455078, 522.374068473983, 523.927386787677, 525.492865337462, 521.688628397095, 522.935127068412, 524.016791707161, 522.514058109927, 522.041588556372, 524.179573550458, 528.715760834012, 522.483702487967, 526.926922329836, 520.668244685541, 524.802166917139, 524.318449704117, 523.117109457786, 521.906078655972, 530.893428020178, 516.412880445156, 520.824466928644, 525.719486361538, 524.111220071906, 525.413597819649, 527.826206151704, 524.284787529646, 521.165840972834, 518.37208088849, 519.124257582175, 523.349824303843, 515.119651632974, 518.766231382176, 524.429978867727, 524.311390360971, 521.071924876842, 519.755761732979, 521.77015094572, 529.209528893549, 523.727117169241, 526.075709058441, 522.765066115044, 522.012180506487, 524.56924076591, 524.475761633197, 519.821204610147, 525.700394027263, 525.845334368723, 521.718475078919, 520.908311384378, 519.610084815307, 527.268720104496, 524.494740245705, 523.755667413907, 524.459195982756, 522.459162502152, 523.171621541483, 523.964446504839, 523.949074173402, 524.604623333121, 521.061431779267, 523.926827792268, 517.595340620284, 517.486800995029, 522.44016080764, 520.087315105305, 525.207615270256, 521.18551543242, 520.543708078489, 522.80141736522, 525.078834627133, 526.675771636317, 524.905698612132, 521.776416370099, 521.659144030487, 522.488033598196, 525.551023834693, 522.172222408708, 525.342189155172, 519.090849728557, 520.127444224042, 520.036706344165, 523.519272041281, 522.148325851652, 522.418247635997, 520.802645789638, 523.238991584138, 523.942664725706, 525.73789334556, 521.385232345631, 518.835731876858, 526.408583423856, 528.300323153963, 523.094025703593, 521.021727647846, 522.092522143137, 519.159271394915, 522.954513204098, 517.163768871689, 523.041931775217, 518.964152540691, 525.171880387241, 525.274497882336, 522.285546320049, 521.766798988234, 524.889444120297, 522.541444681219, 519.939963954375, 525.9001719983, 518.056657473553, 523.645385734915, 524.97180712322, 523.307417442012, 519.439298528153, 524.472729406099, 525.956522820521, 523.582355610247, 524.297588932354, 521.710996725715, 522.377979966973, 525.145510846701, 516.955300010319, 526.210984984018, 520.657938628342, 523.13665752966, 522.253132699087, 519.829917314661, 524.995868548985, 523.581169024272, 523.933844032061, 521.536808852079, 522.533196988346, 521.171544225218, 520.76894574798, 513.479276338905, 524.388905343156, 520.973414106617, 521.587163586783, 519.2746250031, 528.163081987102, 522.643721764387, 520.073645212658, 519.884767008548, 521.965015274905, 528.297833590121, 523.573299489075, 520.857780401457, 524.616073371468, 525.669746789609, 522.912680115663, 521.85469645383, 519.594253022833, 525.860745462854, 525.421453692234, 520.723801733286, 522.848001997368, 519.794893396731, 528.394460644994, 520.309225764326, 522.78250507914, 522.288071136717, 520.766297536095, 521.640792197913, 527.133009915471, 524.203848044056, 522.563111757975, 520.526222537031, 524.976549427934, 528.189898116008, 521.913012579989, 523.659130935985, 521.526016891311, 524.632115194702, 522.378003461284, 525.882007503652, 525.374067524347, 522.504188553115, 517.665140616274, 521.357724498237, 520.137933764761, 522.096457316193, 525.113302837798, 523.507088932238, 526.712241807667, 521.651327551112, 524.405586003966, 521.461763865973, 522.401010104432, 526.856824214355, 526.567020369606, 523.772084172102, 523.908456126096, 519.761441806146, 521.925066418772, 527.950650534505, 524.053192684904, 525.843123776746, 525.692432811293, 525.584683821452, 524.746701181754, 523.175124038031, 519.150966426625, 525.934233150864, 517.10199086919, 520.608834144029, 522.309352116434, 521.880025597479, 522.574194351322, 520.318095586872, 520.041250361864, 520.748255324513, 521.192559000586, 523.068529041888, 521.541424369817, 523.409510762988, 524.727668850855, 523.819711190114, 526.650735651711, 522.592846898826, 525.07843075494, 529.985684207858, 523.39980332508, 521.489236960464, 523.282712984593, 523.766547097354, 523.374055388869, 519.993235463193, 517.435525052233, 521.872567451302, 521.711449154107, 521.581502049165, 522.166196454942, 521.657231402816, 522.498657649955, 523.78676325837, 521.574913018397, 522.890205183665, 523.406455130517, 523.21055491392, 522.93226339465, 522.662898004864, 519.459107399545, 521.789804742142, 526.5480304452, 519.447506353677, 523.244900390495, 521.681512287785, 521.896740683575, 521.563716421954, 523.641692071417, 524.776163152363, 521.494870370666, 519.774331219969, 526.690470182605, 525.085535404884, 523.219143400011, 522.137196994915, 522.036771450358, 524.238841942199, 516.898977233594, 515.11293317945, 521.250074107981, 525.067598794535, 524.24314879103, 522.274941612959, 522.854644765441, 525.688818950667, 522.359290242129, 522.205024118931, 524.401384473966, 519.980868710867, 523.601202026085, 521.102055763954, 523.37618811633, 524.910037778717, 526.728413474569, 522.193493037716, 521.810610626881, 519.414091663732, 517.325858685366, 528.452848216298, 520.622260592983, 521.512857219232, 528.216241987869, 521.047385630864, 525.179270577363, 518.408514684599, 525.259264643303, 526.304310120681, 523.824072240258, 523.584086091866, 520.659388064689, 522.083181882266, 523.467424814532, 518.574443870418, 526.867618322889, 519.568005843821, 522.307491947275, 517.786883739666, 527.669511848662, 525.679787283336, 524.098700734932, 527.837776485258, 524.261127344693, 526.939561934025, 519.847294823249, 520.854365883855, 528.155740839155, 520.680696245507, 524.178318987073, 522.031169876192, 518.81917382833, 519.484744674948, 526.279730196288, 525.075866981085, 523.762291036603, 519.507465429739, 519.424076381376, 522.274594221952, 521.230279064098, 522.47702634733, 525.304348156483, 521.028926016848, 519.480901021822, 523.4618162078, 524.949896556252, 520.473270666679, 519.726092400606, 524.474484112773, 526.818013949162, 529.623104102694, 522.621131579831, 530.06665601097, 516.321209058309, 517.968307271724, 525.182238188726, 526.715886903867, 523.795993811477, 522.172042694017, 513.627475563605, 525.287467748557, 527.848432745672, 520.074635597483, 527.227680518639, 521.073495167493, 525.036811663775, 524.733862587135, 524.985147446429, 527.171644187161, 532.631251063751, 525.912868245734, 520.159373505475, 526.71692100957, 521.88298378945, 527.290033093134, 523.510626199567, 525.798395092907, 525.315437065452, 522.380143205712, 521.748222453952, 523.07235837469, 524.593821924614, 523.450963621286, 520.946989280385, 525.750805279038, 523.582729223772, 522.414579991781, 525.45501748652, 525.100074447012, 528.950053789201, 525.859409603105, 521.827939332862, 526.567568157156, 518.77431677748, 519.722069567094, 520.095928356088, 522.010761737718, 526.19337663046, 524.899169835578, 525.713930575988, 519.927939142918, 521.389324749813, 522.052107337364, 520.963825637924, 521.982321897351, 520.52511699292, 525.632862099676, 524.623760463138, 524.663416992029, 521.921225245955, 522.85457998621, 525.968721489176, 516.353774458616, 519.027005933649, 525.765786822334, 521.922407748033, 528.051518916894, 522.32408506509, 521.177448443788, 523.078809268453, 523.39355828692, 520.084007111503, 521.427567529556, 524.404620768214, 525.439532026393, 522.885613803767, 523.311250709499, 521.713171520522, 526.229982441073, 524.656566771493, 525.046752506906, 521.55011329632, 519.553749998202, 520.616630410462, 520.305149934, 524.772758186004, 521.872851456619, 524.854149663199, 520.930842555418, 527.503415573979, 521.996614485945, 522.336193157649, 522.249838591775, 521.670720611262, 523.316486430925, 524.972283017061, 524.511942481251, 526.315932434387, 519.977710445899, 522.802414834359, 525.741157979008, 520.381024714816, 519.910139894584, 520.286285758419, 523.981316281037, 523.086911544888, 516.258266260332, 521.708720257155, 521.735606624795, 518.017435017757, 520.907100565414, 526.692877795101, 523.615674014121, 522.80243264516, 521.33371617948, 520.127126004516, 528.564928695074, 523.429051801887, 526.044269532792, 520.622807323891, 521.423130120505, 525.579512273397, 524.568237520131, 520.400972365397, 517.495309896968, 532.185023725319, 518.342904184727, 517.911257421141, 520.372259629346, 522.88400987429, 520.273030305122, 527.275478719554, 526.957964473217, 522.279404889761, 518.644428177251, 520.754373347586, 522.122708981686, 522.973670444939, 524.249869648693, 519.357917910339, 521.1969140222, 518.477663793272, 520.685315478555, 520.829705681052, 523.720392002818, 519.670945166824, 521.285600674303, 525.073520001874, 520.404197011573, 523.614159924016, 523.987338248697, 525.079140387027, 523.545998387685, 527.289487595009, 520.578285727744, 522.281979608613, 527.859033997794, 522.677242033801, 519.37046956326, 523.330023560967, 526.640696262663, 522.530027341019, 526.83555381033, 527.862957174202, 529.356375534444, 527.98681580394, 523.455362443598, 524.645035048848, 527.745521738561, 523.181861198551, 523.998255327147, 523.081768634181, 529.107691082796, 526.437349746138, 520.465205423754, 518.830671903784, 520.97651752887, 524.688647224569, 526.52701009707, 522.349468543519, 523.643859200917, 526.700338245362, 524.779988559588, 530.772081955921, 526.684080183043, 518.197072966507, 522.93640937995, 523.947992728316, 522.74478924135, 528.472591098526, 523.138080652651, 523.308923934028, 523.841045465804, 521.306152931015, 525.853029605855, 521.114977489078, 523.24705268597, 525.461529742406, 518.792905311192, 520.477264982258, 515.46211000783, 525.893469009865, 520.783659535325, 530.023159676607, 529.097859453978, 527.331645443479, 527.368549347431, 528.456167715505, 518.88975308419, 519.123437312505, 526.680678265322, 523.816241677966, 522.857324650213, 522.535855273674, 522.699086612444, 521.597449009942, 522.140149690216, 523.329788739658, 521.334697705193, 523.036522138598, 525.335235793406, 525.072119728052, 527.509643096737, 525.053073579282, 524.59039840534, 518.662976939669, 531.633332005859, 522.896261206622, 521.097272380838, 525.645873205006, 521.328864432968, 524.771722319484, 523.552420828149, 525.568270886832, 524.876985385885, 522.220911841924, 524.986238610391, 524.748132883015, 523.917049082491, 528.708660534638, 522.926420233142, 522.856696142246, 517.233692484957, 520.713779180297, 522.583852331633, 523.984483358288, 527.910136305681, 530.105016946465, 523.031801009294, 521.983029262595, 526.788919570862, 521.794237975972, 520.460423418627, 524.609408586241, 519.394456295165, 523.748854308131, 525.889691062814, 523.342723320437, 528.530622077344, 521.752077109601, 520.017203791215, 525.303976156985, 520.380629869968, 520.233412541009, 524.134454854825, 516.66197252188, 516.190018778569, 521.353259681311, 528.081894758668, 521.918491965951, 521.489619395898, 524.007218927469, 526.830762344058, 525.005264969392, 524.848662717827, 523.054641444925, 528.536537063528, 518.646782315961, 523.781688370337, 520.551077849753, 522.658063924722, 522.435689014349, 522.597692186293, 524.466803920465, 520.44609320055, 523.969770845715, 522.010293384026, 522.217440971716, 517.105547417592, 527.885018446394, 522.289043496806, 523.353991374669, 521.014059704607, 522.084035926715, 520.397412484863, 523.473040915534, 520.393408773745, 527.999220131698, 525.403638779324, 520.710433118259, 518.737397765661, 523.683660263301, 515.054851945066, 520.659397914571, 524.959324731503, 525.597598760508, 521.947148133809, 524.009985940747, 521.709228587759, 520.685432338884, 519.565793311818, 523.163104889065, 521.828657419104, 520.506676773385, 517.512664179139, 521.947689578565, 519.641553593387, 520.536365324609, 519.836443210629, 522.440695170801, 523.172857637927, 525.096001534626, 520.545344081837, 524.0488052731, 524.382217548157, 522.469782222349, 525.353300365502, 524.274806721744, 525.005632207365, 524.748102804709, 524.102899091914, 522.456406001669, 519.899724091757, 518.123320377352, 521.410575372432, 522.612348480722, 525.184670283789, 527.430815832327, 526.119280073142, 527.4451880893, 526.232841558415, 526.84730645699, 521.233737220399, 521.019085494658, 524.559963785803, 522.281877217214, 522.610386581349, 520.860494579988, 520.916727411511, 526.434658578304, 520.525183476888, 529.104651224731, 526.672679556123, 519.738391904881, 524.873519430643, 523.767579725961, 521.647264334478, 524.878267914655, 521.866619743273, 524.099647982645, 525.79216564558, 520.563279315658, 525.942000211552, 520.646663062588, 525.46199189481, 518.712559556425, 522.439768354153, 524.590162574886, 522.060490475418, 521.730926754447, 524.051696394542, 523.276859789029, 524.364614063473, 519.48904754679, 522.422200664122, 523.890366393388, 524.961571131731, 519.994542557223, 523.531245522068, 524.88795817022, 522.478438605489, 524.215403263189, 520.616677823194, 523.786236238137, 524.539130135325, 521.112688903315, 521.486581079449, 519.479516633903, 522.581680533019, 529.453822262689, 522.162296396344, 522.882588910281, 521.33024258855, 523.456695996561, 519.115071270584, 528.388978399419, 522.689231327687, 521.846309014504, 521.553818821313, 521.949575872859, 513.726784172129, 521.371508274411, 521.447759228427, 527.35553513839, 524.860300802266, 519.810897332342, 524.43943218165, 527.815335038262, 524.09621299482, 520.781120467473, 526.922681584079, 521.871712829353, 522.647818310249, 521.117309665516, 522.393091004804, 519.177388966091, 523.953676833114, 517.441214111142, 522.898467221018, 523.640781646083, 522.321685466846, 524.872493343597, 521.453711141373, 524.207334797419, 521.559203755211, 520.870365246539, 521.944358588757, 525.557645877292, 525.998433486369, 519.85378268644, 520.189246934892, 519.114829427762, 517.943347770128, 525.664023343432, 520.374131773553, 525.353359022103, 524.772766074399, 521.376588769551, 525.165364695555, 521.101097350053, 525.787843486561, 526.359266356486, 520.645683624815, 523.171941622932, 524.3124934297, 519.743023939774, 526.856915522909, 520.990918210483, 524.909758793054, 519.385321077552, 522.139649992947, 525.972211187153, 522.382442805294, 526.726170195459, 523.073253881149, 522.846953279459, 524.981449059091, 522.176198639147, 518.339456958686, 519.29983279582, 517.628172955281, 526.90642318361, 531.225079746797, 522.523344893805, 521.952548222343, 519.411271629293, 521.61865658703, 521.045652951256, 521.803826495399, 529.219794974544, 520.72365813926, 517.660289907605, 526.161335402666, 526.212796235405, 521.495699187092, 525.507189311477, 520.371597098791, 525.121613283081, 528.414512120053, 525.998145390207, 518.915539268037, 520.06692584801, 528.502887995166, 520.589162496222, 520.644046520231, 522.409988421925, 523.899242099826, 524.683561776711, 523.048067914504, 518.785356858604, 525.490048030822, 528.541139217543, 525.832440951731, 522.619630440028, 524.283042607225, 522.571229607185, 525.337949885473, 522.232564063796, 523.66865827407, 529.853974230344, 519.594325420068, 520.529782065611, 523.525551863854, 523.818607973613, 522.692440458019, 523.770772969142, 528.233889964304, 521.515912757714, 521.977913235656, 523.324960310835, 523.695195114023, 525.324274408803, 526.898375187493, 521.533320222264, 524.36228706473, 520.935446587743, 524.872102634332, 520.131564635865, 518.3023861504, 523.424563070296, 524.618877673931, 525.721116604862, 518.098051099575, 525.160018977073, 527.073516563194, 530.859514684182, 520.924877788117, 521.571033466433, 520.620322911437, 521.281943204974, 526.34865888939, 524.504433380797, 528.554211557121, 524.41494041827, 521.085061946396, 528.473334213649, 520.417944262351, 521.110108585965, 519.416356312768, 520.100339791834, 523.046648441427, 525.25530036005, 518.813945174458, 520.686523472486, 527.096336934762, 522.565850790851, 518.711616827236, 527.74363163925, 524.099961952531, 522.589898423321, 523.021870529129, 527.581479518943, 522.682223078256, 525.056118647717, 522.559776546304, 526.806673832232, 522.98062114091, 520.18111603807, 525.450580218118, 519.436104696663, 522.074336101275, 520.604806420271, 523.403546456543, 531.328682763998, 524.057613842203, 524.870311622541, 523.207927481561, 533.802281147029, 525.790821259452, 520.312576968797, 523.263517315428, 521.886760667123, 520.720030213007, 520.969162420533, 523.426983606389, 522.081004583226, 521.030992890968, 524.147844898465, 523.732000757934, 528.249084234166, 517.280636791819, 523.355510280265, 521.273809730368, 528.353980538121, 523.239809060238, 523.182961325848, 528.364855701263, 524.040613638423, 523.133695725207, 527.595288397464, 524.388438521733, 519.920201334518, 522.650428807319, 520.216830743202, 524.229116202471, 522.417837223016, 520.725706398438, 526.02559610367, 519.991667888264, 524.711416874021, 520.706346558537, 520.072903910478, 521.659992253691, 523.380486098617, 527.056816284933, 526.176019591132, 526.079917443715, 522.366781031321, 528.442108750306, 527.898195101402, 525.882894478477, 521.768459736759, 524.843131241477, 519.706116160834, 519.545344602853, 525.803119044966, 520.693017014213, 527.138930574502, 517.54179380352, 524.540244202348, 523.010459060712, 515.541464352108, 521.203463572233, 526.284855636165, 526.653541821694, 524.265186236828, 523.893973977011, 525.78047479959, 523.069065000156, 521.646291043659, 522.403149026234, 522.517147034059, 522.318983486624, 521.704491871242, 522.800940184403, 521.056543366195, 523.504836894233, 518.797836502952, 521.246928934727, 526.36864507184, 525.787884153493, 521.277539567721, 520.452209601971, 518.160173678409, 523.03455035349, 520.19764375451, 523.341840345231, 517.669622536756, 526.570540994316, 517.503222180169, 519.777772315586, 533.324215847778, 523.164976608186, 519.59071560275, 523.197554364305, 521.627287837953, 522.891386535845, 524.714328976862, 523.151879708899, 522.585177696031, 525.004487270569, 522.701324491659, 521.459741966411, 526.093810282802, 526.6364898043, 523.810237061525, 526.582996005576, 525.31043490628, 524.434421977861, 522.678397245567, 520.375164253494, 520.900716413884, 522.711217007628, 520.37272380954, 525.617027004435, 526.236242572283, 518.118425371293, 515.499602403721, 523.949494107889, 522.512723988906, 522.005319132375, 527.365991197904, 523.707297057218, 523.276141354745, 523.893039550082, 521.664039234494, 524.467466422044, 523.70394577688, 524.376077761788, 522.57584528568, 519.886782594419, 518.237327739726, 524.750944403988, 524.920726632673, 520.655329957789, 521.355738912963, 523.073412513197, 521.317699961988, 525.955554047505, 521.830827249562, 523.318870858639, 524.115847803817, 518.603638466427, 521.812590664509, 517.657017357659, 522.982670007254, 519.496623549544, 521.342532772135, 526.830012215715, 527.58120036226, 524.453569303676, 528.17109046435, 530.291305278523, 513.665547547974, 520.259598992645, 526.340830104665, 525.381672473796, 524.51394050664, 520.848224091764, 525.038543967264, 520.677207140264, 522.551199949148, 518.294150106039, 522.224915338971, 520.374192034113, 524.717593087438, 523.00431891547, 521.013123681667, 521.361469918595, 522.73285931232, 522.715131958282, 522.640543266711, 524.8602416126, 522.715108743444, 518.14703626308, 524.715829849981, 526.598293089397, 524.599887633638, 524.864802238211, 518.492524618527, 518.526959883596, 526.065848506609, 523.971877366822, 523.905668557344, 525.88497430645, 519.080308383882, 523.778471877732, 516.958070063566, 520.545419189953, 519.563876316841, 522.596657055874, 520.729655336788, 522.824892725293, 522.390852557901, 524.107210923846, 523.719098923023, 525.251902536121, 527.708237557612, 517.369569242779, 518.49791867496, 524.843461977588, 520.248887810364, 523.433039022395, 519.425950399385, 521.721837298576, 521.979790399618, 525.549451267556, 522.252840857976, 518.513709316554, 521.821790434315, 519.084327392334, 526.51407427531, 526.29884227172, 522.750104350422, 516.270872796217, 519.949240145205, 527.663864904474, 522.045608105874, 519.322460184372, 526.508959421137, 521.341194533593, 526.180689516108, 527.660007418929, 523.058260120343, 521.150944280827, 525.612487895872, 521.823341125149, 518.471450657737, 519.409140838795, 520.209187319077, 514.585392571696, 521.772068645399, 524.818304093102, 523.437846926953, 522.403151030366, 526.855882192294, 520.528344761489, 522.911960223164, 524.488366797563, 524.373033510475, 523.159552642491, 520.460624431526, 519.750442183858, 520.043683015323, 522.123157665304, 522.251184246744, 521.600881031738, 522.75082587661, 523.106977927235, 523.141440913161, 531.14383069723, 522.087341669117, 525.348311168124, 521.234547964061, 522.690944194118, 523.932514425238, 519.995254406044, 524.25512251821, 521.776529947952, 525.807430532977, 525.346530758472, 520.92843848972, 524.346942188764, 518.534707601281, 527.67762552491, 527.306052226864, 522.832300079568, 518.318832008916, 521.037654288737, 517.331331757023, 522.080350110014, 520.944147081319, 526.59406651203, 519.111145347629, 522.962539651138, 517.450374063411, 524.099319186456, 523.477909092111, 524.719519344355, 522.903219422385, 521.979198399127, 526.027964840052, 525.261814556558, 521.71464114635, 526.551453928913, 527.891381695908, 523.163571781756, 518.082860558188, 522.187015398542, 527.897301312368, 529.02319760298, 518.380555949449, 520.906384888487, 522.595772730857, 523.658321067523, 520.234998986229, 528.080738602845, 522.143995520609, 522.98430406178, 523.779464789411, 521.423323857116, 527.002772696908, 526.428696977096, 520.430338691958, 524.709446850952, 527.232322579311, 525.541697471711, 523.821618382034, 520.208654006586, 521.971128130955, 521.859092859432, 519.709681503629, 515.163173992068, 520.273130731396, 517.004595444394, 519.026990317868, 525.053596604414, 521.95522419569, 529.546170341837, 522.055250236232, 523.189385450594, 522.768264381612, 525.4881276958, 525.301208804358, 520.831314563949, 522.924502387949, 526.423331181519, 523.531185876945, 522.616481633465, 519.033261612293, 517.92943639186, 518.324997557825, 524.577214254913, 521.624168277041, 522.649960665692, 518.696976922657, 520.238570368037, 524.004029698907, 523.626855843203, 516.14068880724, 518.537089269312, 524.15584922961, 526.626590105304, 521.215698851921, 518.930437588531, 523.480391557016, 520.569090355888, 526.138561378501, 525.978582028356, 524.72696234199, 528.760105415311, 524.767683329781, 521.245938451899, 524.184905891665, 522.574714713998, 527.919140319469, 524.88669635985, 521.613743504472, 523.31062197202, 522.654316313912, 523.862875921745, 527.498660248511, 518.144876345067, 523.475563315477, 520.853084506924, 524.755393899445, 524.113743474244, 519.574435686786, 522.053080240783, 520.796871427405, 522.748249075702, 525.407864412192, 521.288154654512, 521.834586643054, 524.466620199748, 526.005763066633, 521.473643808477, 523.854495874618, 518.024867795766, 522.853901968634, 524.891218273441, 529.001837087588, 522.973953011242, 522.479886858377, 519.935473730784, 527.850764518567, 522.67621371055, 520.695210711483, 519.118686864525, 526.7879458025, 524.786918325122, 524.957770996553, 523.204458197929, 521.190958812734, 521.848446471995, 522.476259457656, 525.131584388941, 525.287354671192, 518.928396746714, 525.065358701765, 523.04554417991, 522.901142045641, 519.413640371159, 522.099871295684, 525.841697493339, 520.012467204294, 522.448122555837, 520.613893048531, 524.519727944521, 525.657576209415, 522.763393760894, 521.980389255655, 518.637009158472, 519.644108010219, 527.091040001884, 521.320853223347, 523.265139362229, 524.938379475366, 528.624329934778, 524.89362789596, 521.570978399324, 519.653149403328, 520.511158484413, 522.9839755938, 528.934607535201, 524.235416027531, 523.125833321919, 518.873000010171, 524.104157839559, 525.539333751897, 522.892452625881, 519.176896918037, 523.247113700241, 524.931737954532, 523.492865913804, 527.112553574259, 528.050546713819, 521.828530112906, 527.371804336149, 521.164305451339, 518.185411394393, 518.592402626366, 524.483121950995, 524.545454537354, 526.798376836209, 525.158186238637, 524.733261429683, 524.622210378482, 525.686088693855, 525.384903958949, 522.077298712368, 518.356108450049, 526.340881115019, 527.307267175913, 527.698493844358, 522.482114732356, 521.318632373435, 523.472353192663, 522.318414119637, 520.071388561422, 527.070024381783, 524.802120571924, 522.342591299719, 519.218526971884, 527.054492139688, 530.548505272713, 521.092466342554, 521.861416323985, 515.946073998534, 528.640647332339, 523.611541415176, 525.673509862054, 519.6639963269, 527.61415495551, 518.767701669865, 524.527565522507, 521.975620276146, 523.847889132713, 529.522312718209, 524.792087080268, 518.954757885747, 524.199592251429, 526.264246291174, 520.881709444965, 521.645063534526, 525.327412523963, 522.989738308208, 521.667601814278, 524.612507263493, 524.366585461029, 522.19346514161, 525.772286202879, 522.511496976755, 519.220899740196, 526.271995602369, 523.677802683097, 523.341204989934, 522.916283711968, 517.521739786227, 521.789964432137, 521.988187045106, 528.852402765075, 521.525287340878, 524.086990955996, 522.735104313271, 527.050570467325, 526.451933833122, 515.677861996407, 517.99742070653, 523.509124490735, 520.093780360217, 519.15370488046, 520.526844989249, 517.115738902457, 519.548412339448, 524.12255880425, 527.376466754206, 525.902642140055, 523.261490468007, 527.008457903034, 519.537518308766, 529.13602725458, 525.99954139306, 521.037662074719, 524.976122496901, 525.355406585235, 525.063615463865, 520.667331821956, 528.926000769216, 525.093563477182, 522.339371369409, 519.387906638398, 526.032861362895, 516.038728615762, 520.576779222874, 522.045226445499, 518.047583458367, 524.297570876512, 518.730759577306, 521.043468090961, 527.978531600275, 522.543396041145, 525.240227271564, 521.422929102239, 519.121039436187, 524.395278001447, 525.639619982297, 521.326090270355, 523.552410962308, 522.93430999721, 526.37464599987, 525.519030627762, 514.223204481588, 524.142341806417, 521.314345181755, 518.862539413023, 523.569188745631, 524.702812880107, 523.6118367359, 525.32749708556, 522.084700929146, 526.105043088488, 524.029087476128, 522.574790489699, 520.859754193886, 518.1099309754, 529.970503634442, 528.007277930505, 526.318701581706, 525.600580383549, 516.841402766174, 525.869566768807, 525.655736919591, 516.839010610458, 524.231625697325, 521.078480584342, 519.537447755232, 528.371610926804, 519.034629571679, 518.485920351367, 517.260109570983, 518.861306327089, 521.731633919182, 521.276936140875, 524.28507659246, 522.074568428818, 526.646012858093, 523.321597023566, 520.675490119472, 525.958074111301, 522.538441286145, 521.500747828556, 522.386896026426, 524.930459449422, 518.768323940364, 524.964637972108, 527.526205716352, 523.039225657967, 519.69096096957, 519.047563276282, 524.476790219099, 527.738182486312, 521.944642046667, 522.991095459151, 524.798357537842, 527.174105256757, 520.151963493905, 525.330729237077, 518.874748315226, 527.678331614297, 522.274519390585, 520.391182923073, 521.207313355874, 523.338684947746, 523.787442452569, 522.155655125043, 524.50862310121, 524.757642357973, 522.349721574694, 512.528771575256, 520.545144435777, 523.513989492905, 529.904259671461, 521.822358396998, 524.520970622448, 523.876004337742, 525.171910059801, 523.167309213654, 526.17106537053, 519.480076865397, 522.451327611073, 523.558295459365, 521.307031904664, 522.03613523931, 523.754174427351, 525.650412162806, 523.634404400121, 518.83177674432, 515.992492984483, 526.98861624039, 525.959800053294, 522.76951411795, 521.538135941502, 525.944353343835, 528.245910232187, 524.416586617652, 521.942464894135, 524.770947968306, 524.473536803925, 529.013484586052, 522.821354560869, 514.740992441799, 526.68520199119, 521.344936752788, 520.986902503714, 517.818723378083, 528.293567673487, 528.09953238586, 524.314408547302, 522.171785642368, 522.27086832242, 525.047337276867, 522.721031717165, 528.310315789675, 525.938036696563, 525.101719283339, 527.593243256656, 521.787134384938, 523.955416003652, 519.883503131252, 522.81966817491, 520.265685926679, 524.627662304863, 524.850199055009, 525.305077504246, 521.61761983528, 521.895199668371, 527.315507543347, 526.146082657573, 517.151197693912, 523.988462656959, 516.670659548143, 521.40441877031, 523.319588182532, 526.386988294612, 524.147354546915, 520.210413657228, 524.153894398297, 526.131714690122, 524.364591067907, 521.970744200512, 524.033405741306, 521.891063375921, 526.687985420531, 523.214839465413, 521.937119092045, 521.003786128162, 518.22731949334, 521.816964561738, 521.769035881015, 521.893419154493, 522.725089218464, 526.056716537844, 524.783122797068, 527.104130838847, 523.887997496958, 524.707128817982, 523.527520299436, 522.326563157193, 526.945643126046, 526.660159788347, 522.432513476607, 518.622087356854, 523.434372152052, 520.632078911098, 522.162281062188, 523.975061725207, 522.287423166696, 521.42892037422, 520.659917526385, 523.310494292917, 521.658359563801, 520.934932915065, 521.582961309899, 525.628502584187, 525.425056678053, 525.569231076973, 523.986481924152, 521.338217888092, 522.942792203125, 522.978238372139, 523.027079294093, 522.916025446748, 528.195696523777, 525.255509733686, 524.764404118454, 521.435753793426, 524.908851186524, 517.523175961306, 520.239973047114, 523.835557468482, 519.648075122976, 521.870844297835, 526.466977895214, 520.472968033599, 517.082662615744, 528.480263376148, 520.044832544629, 518.793518404471, 523.831712132351, 525.463479462761, 528.160448878839, 528.570441690644, 523.820704143427, 521.769533579861, 524.728513187824, 517.627727408772, 523.219655053139, 522.097273600864, 523.462574931406, 519.190936007921, 520.310266441098, 524.406831308117, 522.997895572325, 525.168102800276, 524.76656291399, 517.787775341212, 519.326876373651, 525.581000760848, 525.171262019606, 524.413588918207, 526.080157941178, 518.501270548361, 523.989853180551, 525.297448928624, 524.104308566942, 522.013899204108, 521.515775729877, 524.910011492629, 528.559930742456, 523.621449961117, 524.284025365968, 524.685536506175, 524.893084977194, 525.997207388978, 522.03145873417, 521.520807613967, 520.552113098499, 523.377882567131, 525.861615610597, 528.214257292956, 515.396757096171, 527.720180419915, 520.336654020546, 518.626791464955, 521.183749277255, 522.582880931757, 520.791719366286, 519.425663962493, 520.28946099042, 522.49829993154, 515.880455751526, 526.040352172667, 525.792534843351, 518.237644988312, 524.180052467082, 522.693032830262, 524.003825802208, 523.770018559643, 520.29148174866, 519.725378459781, 524.270808273633, 523.924109959944, 520.643651243727, 524.474928865454, 520.558231669, 521.496659083492, 524.367240325338, 524.5827468669, 525.50388497724, 521.279965777721, 528.644328181949, 524.193881554278, 527.494050538564, 523.353302095926, 520.676731313358, 523.075866986507, 528.066649522624, 521.046467091057, 524.98246097804, 526.809807096682, 524.144988042061, 518.271958082191, 526.517680452219, 520.550034784574, 524.408425372525, 523.970484336515, 522.598913942743, 526.636164398131, 523.440206225427, 525.659359619379, 522.127728835894, 525.354761118063, 520.800667956029, 522.644712648689, 523.322778722185, 526.605543748956, 528.238357481143, 523.363889373809, 523.240333220555, 523.460818047575, 520.225711511986, 523.619043742709, 520.76468735404, 529.29818577937, 523.746288275219, 523.985528935758, 520.408711267474, 527.63568759512, 519.205156667055, 524.460086963025, 523.01936907982, 524.345350398131, 523.971455338328, 518.156357725523, 518.924162145978, 520.120432144879, 526.602371974505, 520.858972244996, 519.392664003557, 523.771571688732, 525.764443798651, 522.849219554604, 522.394808044231, 524.902012687232, 524.090953659786, 524.864573353552, 525.29515843125, 533.93483735226, 521.881142307783, 527.517964302813, 519.481584560902, 527.78953664964, 523.360310263824, 522.915447994185, 523.811601232649, 521.957193985946, 520.960087084053, 525.692494505305, 521.64005552046, 520.505576692124, 522.820289678151, 522.428968606484, 521.212049883716, 519.930265223924, 524.603599262581, 523.565585140974, 524.02809304873, 524.567993029256, 526.616962240742, 521.49885046324, 520.073782280823, 524.511331815272, 522.595965191033, 525.743924087009, 520.275468243684, 525.260761989746, 520.648802767508, 519.510110432892, 522.130651877052, 527.04961181338, 526.105318457142, 525.519941680449, 518.078162819504, 526.673670420263, 523.995504183903, 528.127784425137, 523.71154309106, 524.441517709945, 523.830792848009, 517.676859385814, 523.56116588989, 525.144226010522, 523.186914702285, 521.649463928513, 522.344791283161, 518.858234391337, 526.422252635396, 528.798656890728, 523.688042377226, 522.081218054878, 518.766489381762, 523.439748795603, 523.477472945914, 519.615583061722, 520.28413381222, 525.350659327781, 522.548279781193, 523.918137155844, 527.762519837322, 518.866310992788, 523.088065318725, 526.930935322853, 521.097471901058, 520.19340212643, 523.532875249931, 523.635229985027, 521.301425386154, 522.97557427006, 521.342146688815, 520.988747967261, 519.215375818425, 519.949012452771, 525.262768278796, 524.017427713429, 526.10614394414, 523.963008110848, 520.335975414127, 527.151559907761, 522.543739346331, 525.084366551046, 526.061063379815, 521.452433499686, 528.343102105534, 522.835318686588, 524.458900239462, 525.523683515373, 515.265298979892, 518.975486061203, 520.968112846909, 521.18917297777, 525.60663579121, 528.094848177441, 523.944313557646, 524.033749645929, 518.736510275443, 523.992757514123, 525.849195374818, 518.169082174713, 520.579057426721, 515.191166441191, 521.534985635377, 524.86428692349, 522.871858812181, 527.393530857304, 526.081405150343, 521.256091056095, 519.023716484933, 523.754452051522, 527.432423421486, 517.926579106645, 522.343277582834, 528.842878861632, 524.309377891056, 526.832855949407, 522.473206246086, 523.416409483703, 522.16028714103, 523.391943373016, 524.519174934577, 525.878672917376, 525.656946648176, 526.319788196046, 521.104281167701, 519.334385849345, 522.504654862624, 524.56380254112, 520.51826038151, 520.254467346418, 522.329476644964, 521.189031599222, 520.582937265625, 522.390505721439, 518.970706577077, 525.901425234076, 521.804953018143, 523.68337008488, 526.611177755452, 524.572360273202, 523.620677143598, 522.049674981729, 528.107491724316, 521.169082778404, 525.210067045244, 514.8580560245, 522.09732117703, 521.543899765525, 522.463371431752, 520.001929780305, 525.467471711207, 526.788642714173, 516.755068205312, 522.011665504392, 519.63459190231, 519.763185779053, 525.002530976843, 518.410402007423, 524.503774143155, 517.79005080951, 522.800576497469, 519.454547922273, 516.801854527062, 522.943702446455, 521.912320054611, 521.293128210543, 524.183530820871, 521.757768953797, 523.359186662158, 520.954406961641, 525.27782262271, 522.320535514906, 521.647298979136, 519.914427213371, 525.51570829499, 523.628372526387, 526.6901077324, 522.098253036706, 520.486524932949, 519.231873263017, 524.821568667269, 523.908356344461, 519.982350761112, 519.061714401603, 532.087025592471, 522.282593361932, 516.894046054365, 519.681706311619, 521.067607903805, 523.116512973123, 523.705634992782, 521.513147027912, 523.544493396894, 527.701957429005, 524.099016298444, 519.213536926497, 521.216012414019, 527.340752636751, 523.957029579004, 528.892801520185, 521.150099580708, 525.488018187533, 523.007861356208, 523.786213930681, 518.809654956676, 525.234595705535, 521.176002461025, 525.491289442287, 524.367702152538, 523.78438775732, 525.816545839584, 520.9249372313, 525.655094885511, 521.952205711343, 518.303638978031, 521.370302157865, 527.73487501602, 515.567025340787, 520.733057984395, 524.522346669655, 525.590788263975, 517.032137705676, 524.677137383787, 522.199245292398, 520.621555467142, 524.531818016521, 522.035950671392, 522.440901292565, 517.690944843379, 526.121838566243, 518.282129655228, 525.314822831992, 527.072703454013, 522.008605564501, 522.058138439499, 520.869435494697, 521.946093400321, 519.874577011407, 524.959219542832, 521.845489005276, 520.574584218237, 522.41349231213, 521.920153819692, 523.965589613424, 524.699374679323, 524.480157981753, 519.481590668902, 520.383730873268, 524.510486373543, 525.388455975847, 522.621581798328, 522.1367715503, 518.267639599307, 525.213866529975, 527.287823465398, 522.165557764756, 525.943455824147, 524.025544660882, 527.253192465689, 520.76352439484, 524.626972383581, 525.42208261099, 523.922863707481, 525.243475442591, 524.912136325933, 521.027252515687, 526.443554921928, 518.543961038437, 519.967170342374, 522.690837139264, 522.488262823423, 524.517518059596, 524.61175790676, 522.026989573414, 524.33954064959, 525.663449822641, 516.332200957337, 517.70121076988, 525.806921291163, 521.937331308243, 519.895368352149, 525.340785578655, 525.081315391619, 522.054009779705, 524.415274341835, 526.74116911429, 523.50017166144, 522.069263660436, 517.777418075545, 522.747695819729, 524.741381081903, 519.886919658597, 522.885010028361, 528.042398855733, 522.040286654685, 522.441502559, 524.192911900673, 517.794976513938, 519.616055431474, 524.813239383686, 522.238769262124, 518.772981517074, 526.55839470371, 526.003326770948, 519.607399770641, 521.665944914934, 519.52114457703, 521.582260363971, 528.729431798609, 524.158139674546, 520.202877334066, 521.70494113826, 519.419609893545, 524.51887683212, 523.550105869241, 525.501416397657, 518.847185986174, 519.961974931063, 518.074397716535, 521.063545281924, 522.925343244587, 522.199865680134, 524.252750139223, 523.630982166631, 527.760611759222, 524.742428689861, 520.792485493086, 520.511102114506, 523.715962507703, 521.148096031711, 527.720188685029, 518.189554977399, 531.022844975828, 521.986820123536, 525.108553791544, 528.377472888751, 519.268231135227, 522.625682580501, 525.066667546534, 524.2362690255, 520.906358224952, 526.978888787463, 528.851940953169, 525.308444329583, 522.467555734622, 523.522848791944, 519.905624837823, 517.048906070734, 522.584516008945, 529.532909216834, 525.213907885573, 524.593629362704, 521.430820365458, 523.766249605223, 528.816242553186, 524.876290335198, 524.868637588337, 521.694150440718, 523.882167416093, 515.609274474649, 524.551467089187, 521.444296501632, 524.407282856579, 524.411872701503, 524.811520795255, 518.340338980974, 523.2773552077, 522.245022708384, 520.511334269794, 524.148652734736, 522.447744046106, 524.373047445008, 528.354304096306, 527.560045519752, 526.910129182563, 520.802064652481, 523.810888811548, 519.731189322973, 521.962461075688, 526.700501451624, 519.68292945071, 523.449273301344, 521.665698252207, 522.709667274362, 518.864674876822, 516.487618885947, 521.743723347021, 528.735549214845, 523.14658256662, 524.402798950241, 523.633294093019, 522.548322724006, 523.33353789679, 527.071179561887, 520.784353609223, 524.22478682267, 525.233074874048, 527.895869586633, 520.802354559314, 521.281498123317, 516.654008141339, 522.525977998032, 522.485569789523, 527.176591002472, 517.481018193778, 520.822570989089, 520.409854601397, 523.477101508671, 521.373678988091, 524.764658284416, 523.780596563465, 526.321028557849, 526.102417916173, 519.038546946013, 520.482113451876, 523.943774031866, 521.037794012276, 522.924034070314, 523.89509363918, 525.679301143604, 524.867654913554, 522.235647451511, 521.995674570632, 525.397104758721, 524.741905629776, 528.293200642057, 515.102523223599, 526.108163918393, 521.205462721044, 526.773615935072, 521.719938162432, 519.28755760319, 524.275804840116, 528.500152219451, 525.061132703066, 523.295715008109, 526.687150729662, 527.819980337223, 521.095363787374, 529.797066495709, 528.722439380427, 523.834772963168, 520.945292978909, 524.988491267136, 522.28733508569, 523.710830377348, 523.516799988605, 525.980408388188, 524.551370300129, 521.80417970208, 521.227187693554, 529.118514230183, 519.986739055598, 527.648817471545, 518.353261548456, 519.792764059399, 522.926552739678, 520.19758670646, 524.611271993659, 524.730073774614, 518.664609629363, 526.332086115207, 524.861626000123, 525.308896223312, 521.509904871936, 523.154558264653, 519.787146535521, 529.442917987816, 522.093869343722, 520.918510293701, 525.277736481885, 520.234283707337, 514.146164128525, 525.279618480284, 521.598737039677, 525.323838441588, 525.365409901601, 526.038394535886, 524.030609417609, 528.689019421372, 521.149943736479, 522.163245306188, 523.032117356244, 522.205491706178, 519.125072132713, 518.454456688629, 523.018853867192, 520.218304925689, 517.965616458339, 522.828659370042, 526.714846852163, 519.913979400693, 520.106225876987, 525.022276076374, 523.911140691361, 522.947628744481, 527.088040957496, 523.175577401235, 526.16454646468, 521.278241932362, 521.338380780875, 522.952817077974, 522.553187580859, 522.514028865724, 526.624401444534, 520.817961868263, 523.230247825386, 520.966952606361, 520.969427237284, 521.618193270936, 527.155699278989, 524.707489675895, 522.934412745656, 524.772539732555, 524.050842837445, 521.283246674388, 522.51317960927, 524.90526267447, 524.392657842828, 524.389285859023, 515.909484434709, 523.294509503083, 527.028860288708, 523.592863396361, 524.779101276044, 522.155568065453, 519.87251633678, 519.468593369441, 521.893199185318, 523.233729389932, 528.656344499415, 526.294843523356, 518.472624885999, 525.97294445744, 528.785884980092, 522.14220438814, 529.734222732275, 529.000623575213, 524.606879464869, 525.206574412621, 522.684489076824, 523.666601431567, 521.741639896776, 522.749424570715, 519.571838775569, 523.868616123577, 522.547913574126, 518.98802541979, 519.433809677909, 523.54253026362, 521.172062295313, 528.549504857756, 529.589568472043, 522.084787090029, 520.331929235069, 519.642316341237, 521.99859355255, 520.688663895, 523.558333093857, 522.25881148613, 521.540914421944, 521.071778970981, 522.518127764332, 522.805103323499, 520.355080042066, 519.494269400093, 524.698901960851, 526.049319347229, 517.32829560402, 521.517363338732, 523.600940748198, 524.443554467057, 523.5595605034, 523.404750153185, 520.865124037539, 518.983774779147, 525.039202297187, 518.999412932781, 525.243559171086, 519.286424452027, 522.015244093461, 525.107387162853, 519.066567415558, 528.223204355226, 527.604861325323, 520.669713000938, 519.864239457118, 522.288603194287, 527.734184905248, 516.90861418079, 517.342745444163, 523.665237361131, 524.857551851126, 523.583051182807, 524.447556592957, 522.804194074291, 525.941117261665, 526.829211812214, 520.637163850343, 525.334584070095, 526.644578190103, 521.662201010925, 526.918548179739, 525.253306632244, 525.672646391998, 528.359687163935, 527.814574571728, 526.143010356174, 520.519485699138, 521.504022561271, 517.901870422305, 522.184536450931, 524.661630742151, 524.67949421093, 524.338616154169, 524.898261433459, 525.50394531421, 530.406047339742, 527.634274260234, 523.642872514691, 529.839367242782, 518.814006458197, 520.368768583221, 518.657594825969, 526.563092633019, 519.564498231316, 525.573925060144, 521.755069674058, 518.717905406638, 519.533941000931, 524.522825293162, 513.896331754422, 521.302761940464, 522.456121233807, 524.404850443196, 521.315740729664, 525.08066374818, 526.842658169896, 522.008263565368, 524.818030265792, 522.895672349271, 519.958987691617, 521.097819766171, 524.662778213051, 520.363273147588, 523.286442291841, 522.594374769154, 523.710807936828, 527.171661894643, 526.348540214387, 521.722764858355, 521.543942250478, 525.43366664792, 521.363970430628, 521.735532849417, 522.089118072392, 525.390952403232, 526.227510594087, 527.11352084032, 522.381956994295, 521.309534947713, 525.595758048668, 522.350808513054, 526.564464672454, 523.304459006446, 520.135378277747, 523.096089812777, 526.240524881312, 528.27753694735, 521.910184158446, 522.905393897573, 524.843120679003, 527.372596221527, 517.289877158024, 526.440670560829, 524.864212437096, 520.541405607923, 527.045924707326, 523.971131884504, 519.624360838432, 519.41179045415, 519.330710855001, 522.155098730663, 522.17759796452, 526.158424390474, 525.020943181261, 523.757980150978, 521.720146625855, 520.160374768393, 531.313170933649, 523.575567649232, 523.929000190811, 526.494071202396, 519.922756398705, 531.446627784072, 519.707100097051, 522.33355044185, 518.157855074696, 525.757803559732, 525.701241995705, 515.180790059386, 522.856218731126, 520.203372150556, 524.716015918792, 522.57585410541, 522.796705431452, 523.766670375687, 522.902245102115, 519.462162876445, 522.460793606304, 521.198983851889, 522.165200106273, 520.433936434014, 519.455057887939, 518.852851385147, 523.067649467507, 525.689797013179, 519.667678933263, 523.001507256894, 521.237498519713, 522.777244205848, 528.294585140964, 523.037889033432, 523.685149052182, 523.119623074907, 518.903852277255, 520.365574123101, 522.096759266802, 520.430109094737, 523.211690409782, 518.159368708954, 521.546033214365, 521.944132316665, 524.991265388283, 525.901116519615, 521.945520044057, 523.715210153889, 524.241751313096, 522.864300474292, 518.931366647892, 522.372946598444, 523.785262576009, 524.990963143257, 516.183013991975, 525.058342571037, 525.462082497753, 521.548382601794, 522.733983467348, 519.799989028774, 522.503922248853, 520.846466271144, 525.243383816319, 520.092831440849, 522.197026108575, 526.998068644096, 522.974164955573, 514.765926692535, 522.289449206442, 524.765645334081, 523.373759827786, 522.530599036831, 521.311077748593, 528.645390722452, 526.777495937489, 523.066800845405, 513.348366331084, 521.880489632167, 523.399721033506, 523.558558483129, 521.017357827705, 522.24282236481, 522.248747686135, 528.189159029137, 522.087837950542, 525.087274991171, 526.616435314281, 514.996085196225, 524.267855545834, 523.428281833704, 524.792945211574, 523.424951381512, 517.717812854851, 524.601139953318, 526.296955723732, 518.750168706708, 524.908673120615, 520.406168634956, 523.062394419463, 518.1973299451, 519.979235008668, 523.311959613587, 523.408757583074, 522.841532043731, 524.694494623919, 525.579944161914, 525.677972616391, 517.690279035681, 523.63089681003, 519.29663572757, 527.858795543626, 523.917504779226, 516.252040210718, 522.875677059583, 525.049631075967, 520.066358338307, 521.036247589156, 520.835679102344, 523.135316790893, 521.017805091338, 519.692825214156, 524.181674343793, 523.314576247128, 524.560946307691, 522.183431476657, 525.215771449078, 521.311365979168, 525.805462395626, 520.82588119668, 521.610045622033, 517.513565457914, 522.893252199633, 521.69756572838, 521.944618251586, 528.360519170688, 516.43362499351, 522.852422749443, 519.194222710641, 524.900045391856, 523.722557372079, 516.531980625758, 522.177038636151, 520.244851689558, 523.188169313467, 520.564513176998, 523.363244347459, 525.306420414967, 525.023871250995, 525.267751347825, 520.079604331953, 522.211076537961, 521.569753866893, 522.814331914887, 524.525533516801, 525.158415433851, 518.784217399834, 521.926585823469, 524.542000855848, 523.605480994038, 521.612628420093, 522.126905412106, 522.890384396855, 523.704346952214, 528.852799314676, 522.313454880698, 523.674394068421, 525.430540063246, 523.177494929454, 529.420267736454, 518.16197747653, 519.85588416688, 525.602867402794, 524.596866659278, 525.713833369478, 519.263811778249, 522.187242107599, 515.886635808462, 527.740635314375, 526.548983525161, 523.48972154033, 522.727652968945, 525.275459659282, 522.53300830747, 522.477853679568, 519.302222413117, 526.860812662029, 521.104962913493, 524.528231643873, 522.605127347165, 525.083124377696, 522.359241591852, 523.369680173382, 517.306940979222, 525.222096913079, 519.606111787665, 520.629071768803, 518.769203584048, 525.4545445513, 524.139150905531, 524.740351641282, 518.495810585155, 522.683325769056, 524.469416616983, 518.926729504767, 522.483759837453, 524.023508423701, 523.163409417555, 526.337402561147, 520.863444252012, 523.284412593612, 525.511003939945, 522.807692103478, 524.37402608611, 521.67071059315, 526.640865230894, 526.689387970104, 519.725347056418, 517.618348022772, 527.162275265612, 514.287391232695, 527.850688409248, 525.591388579111, 523.992130137205, 519.748194925317, 522.475775890566, 526.914379159031, 520.432097696508, 523.651638431093, 523.028861957897, 519.702457108903, 521.808056860656, 519.979632564232, 520.504290808464, 525.012760086508, 524.612640607159, 521.513820053828, 524.59500186273, 524.829349048364, 521.876971852539, 522.811185994748, 519.032221824364, 523.300508452946, 520.9422066871, 523.050501370041, 519.135535558687, 524.235525232808, 526.61747686734, 525.675478902472, 520.550402127801, 527.786303183363, 523.523346583578, 522.08740165107, 524.553039158005, 518.128373316257, 527.156509175561, 521.755445017909, 523.160064627189, 525.383263262374, 520.293983893888, 520.045620132645, 519.868118752687, 528.64672748674, 528.116337454115, 523.62202971113, 522.442068885515, 522.556637663921, 524.991394257596, 522.559775782834, 523.638752963064, 525.122169094612, 521.41834808951, 519.925229065838, 523.378259273499, 528.296681399472, 521.142257210176, 524.685269617162, 522.994541179729, 523.022203677449, 521.823497230509, 523.945763352698, 522.549643759666, 515.675805828121, 517.118610944717, 520.714754487839, 527.165435167625, 521.250058836201, 528.589112702374, 523.889869960566, 524.358163633711, 522.246975597837, 530.625010216038, 523.946106173262, 523.585536604639, 520.906270441218, 526.611195037467, 530.15217743212, 523.943311782531, 519.027694521135, 528.71095386661, 523.587233640594, 519.145103148571, 521.579000756859, 524.369040273924, 522.646054708469, 522.572646148975, 523.493450301183, 524.219771730312, 528.201189838415, 522.441969117653, 528.899564574095, 523.241725132277, 523.764996416509, 521.764288286291, 519.845328097497, 529.246785115554, 524.80043577729, 520.793295566386, 525.42083575008, 520.033034428683, 525.049742249163, 524.410901621744, 520.513376659386, 526.577356749519, 523.583338483733, 520.79519632765, 524.863373673524, 521.618366294775, 523.869275911751, 523.477920114975, 526.155583281521, 521.490723862518, 520.604740698348, 524.710557675222, 520.887002505325, 524.080673714972, 519.414977161563, 523.86646195369, 520.459574063422, 515.009767221652, 521.155488679344, 521.628298428611, 519.329647713895, 525.04120680215, 528.364947340252, 521.70215378993, 528.992644846383, 519.397094988444, 520.578702702231, 525.212347920983, 523.419028325808, 515.323621374045, 525.873390639425, 518.279219372995, 525.753516166402, 523.836392821141, 519.383510602528, 519.625406410718, 521.160737639667, 519.945258810323, 521.328572503451, 519.686174481506, 523.147183710588, 518.568818298572, 523.152493526657, 519.567033648925, 522.214313671043, 521.463234022245, 523.225491214754, 524.934181298675, 517.29763708509, 523.95357191259, 522.278449497778, 521.786745926937, 521.880351741356, 523.340133906262, 524.074584155394, 517.741504416308, 517.889169213028, 525.342381562492, 517.551430396915, 518.687444502273, 524.773775808623, 524.400400619848, 524.278569661629, 527.793131258341, 521.335139596275, 529.5890373882, 526.139753768516, 525.273188843308, 521.165274345699, 524.35620970933, 518.252971420014, 523.416272807797, 520.868360584635, 518.573932333475, 524.237473554919, 524.471824155455, 525.799582544054, 521.366294504011, 524.613182591457, 526.693240118379, 524.517511125952, 524.893748930887, 527.422139988094, 526.415249814872, 523.520958740107, 522.222453301309, 522.701432863139, 521.229753468065, 525.088790114483, 523.356176691316, 524.495608454191, 525.299472843267, 515.793400378567, 524.947111974971, 521.870586940421, 527.797615338821, 527.424471220576, 520.660073325661, 523.296740979126, 527.351341514959, 521.151402486629, 516.806276618188, 520.779196580581, 523.819093707479, 523.782879851243, 522.726557995007, 524.778536799695, 520.681427421808, 521.694799054195, 524.34334202322, 523.187122474492, 525.034664152902, 521.918882234799, 521.871249722145, 528.407437607002, 527.373350256289, 525.951153198835, 522.308807036073, 526.081353334676, 522.829607217454, 522.080704475364, 523.756598976371, 521.173759307165, 522.348951346941, 519.972868168119, 524.167949825036, 518.154607566434, 522.600597020322, 522.437904208275, 523.251526765695, 519.678688110514, 518.692518585843, 518.744808515359, 521.097038558045, 521.60981679969, 524.560917855614, 519.505044216502, 519.373310528946, 525.498813628644, 524.134594457217, 519.193367997573, 521.587181047863, 519.844102468362, 516.893810670887, 522.605139363816, 524.064915121612, 523.359016238798, 526.213234970422, 525.930867230424, 523.820549428989, 516.816690694552, 522.329306729938, 525.715279414346, 519.999754132579, 519.663555614031, 525.219749502006, 524.729205799596, 521.594873574044, 525.782436247117, 521.546006613091, 524.777771080343, 522.069832621289, 526.857624863185, 520.952512273954, 522.338818921135, 520.131214878782, 524.894342677079, 523.447271069106, 525.367583729655, 519.227633162813, 522.286990594966, 522.857794123598, 524.541748573035, 524.979823116634, 517.29869140971, 522.193334588289, 523.259871647808, 525.643483707439, 522.306094266635, 526.651195363197, 517.364063414035, 521.688673067606, 521.45275482565, 523.047909642368, 522.642663376044, 519.554269408144, 521.611566473878, 521.326153372274, 524.329899076506, 523.827944698748, 525.867384627618, 516.397132776422, 521.943734371822, 520.887941875581, 521.192736744441, 519.643060298253, 520.921582590532, 521.278006310193, 519.870363767323, 521.056620314911, 527.406049781598, 521.055890028226, 524.439536761506, 522.598344222815, 522.429404126787, 520.673911697415, 526.191448794677, 526.553703227508, 523.415759694933, 523.552717772337, 521.826527645314, 520.643119934577, 521.179147647871, 519.191862353135, 523.264696019293, 518.554550137158, 524.744536815917, 521.209128703118, 525.707063130712, 523.853197811627, 520.828885677056, 530.299686307853, 521.536967782918, 521.025088999457, 527.538788117321, 523.267392351953, 523.834333418868, 520.202574245583, 526.980980311258, 516.631060717188, 518.948307225314, 525.765199341821, 519.358691668732, 519.510384155749, 526.194281129829, 523.177605821594, 523.019710195162, 526.346010687642, 522.190729719655, 523.766590552233, 518.2084406059, 523.881725975715, 523.255787471856, 525.007900771336, 524.569946513141, 526.72562225959, 522.468640541595, 522.393212062859, 519.098320012641, 521.569288931484, 520.307228351818, 527.683072271731, 521.30989158399, 521.534443041207, 530.124411571722, 521.469776414596, 520.592577609211, 522.606462953938, 521.253658854542, 524.881148528838, 520.943736296676, 522.669199116084, 521.643893939451, 520.538644809771, 521.208524634436, 523.934535023351, 518.785720619568, 522.906409673381, 522.257788705049, 530.782693344625, 525.587826078555, 520.343367862206, 515.175410503843, 525.438881097803, 517.720430914536, 520.456509584298, 525.818577969414, 525.946918681051, 521.505119820663, 519.506081399516, 523.488881164939, 524.08207909714, 527.88505049258, 520.43921111061, 525.471419037384, 520.643074913685, 524.069611468471, 525.149138422683, 528.162910792695, 525.710252679976, 529.357879245478, 521.261266731536, 524.135708758595, 527.505564826418, 518.743905978943, 517.268435167361, 525.569102494365, 523.362274894282, 519.953989745245, 522.448960713183, 521.254131244163, 522.593685474834, 519.665509838916, 523.544695344577, 522.744769601463, 523.845140991678, 524.608182163427, 521.801309085347, 520.487886874603, 517.825707010371, 523.50690003589, 522.036099184308, 525.792565615883, 518.130463869413, 521.430135151739, 518.228532427164, 520.875098649942, 528.350920543794, 520.800590012361, 521.477452969749, 520.387246905157, 522.92955236145, 523.412222238122, 523.076392699755, 524.445002986131, 521.182423998227, 520.834901249126, 519.224958885252, 520.511560848082, 521.222188882866, 518.191117990737, 518.044666241093, 519.035659397495, 521.313890753389, 520.678347930334, 526.225268216026, 527.731424570593, 527.895048203083, 523.442101155629, 521.400374164974, 526.107059699965, 513.345088927098, 525.876963158364, 521.371489885982, 522.256566214009, 521.582968080977, 525.530138600199, 525.236844657667, 524.354212964311, 525.450410093301, 521.504201144781, 521.749722928069, 519.641887784455, 525.18297343547, 525.759520306033, 518.82432332759, 523.788213747955, 519.849140861312, 520.522727740719, 524.768844146693, 529.473783196757, 526.724618248989, 520.933157509664, 527.063681869979, 527.694252444196, 527.55177573689, 524.912793909493, 524.039312563093, 522.251453882018, 519.765231513668, 521.449513737187, 521.721873888737, 525.865027870771, 523.953481804824, 525.908853926518, 524.202830375715, 521.797582601621, 526.819183064194, 521.414633445379, 520.439260613809, 525.017697085736, 525.004369816022, 521.74925599238, 525.36489834344, 523.955269452876, 521.976860638796, 520.947031843418, 517.558405377584, 523.115087477669, 519.056814973575, 521.721093269871, 529.629982929758, 523.356951670833, 529.125511757956, 515.237841550635, 526.457318793381, 521.898561587663, 527.525243716324, 522.148051044575, 526.704276988051, 523.283632377163, 527.391924898169, 521.343427508099, 514.408548492274, 520.174856417884, 518.811114001372, 523.96350542428, 528.245021216638, 523.384236517699, 523.202183824773, 519.755071383875, 524.025342597012, 524.341612279685, 523.515199361393, 523.913484649338, 526.41774949655, 522.918740422319, 525.361959535523, 517.546640967841, 523.927269709416, 520.483230070656, 523.445060310171, 525.758565593608, 524.354332745544, 522.830635700858, 523.034079956003, 523.364039010325, 526.415597665732, 527.021738492324, 527.229748473266, 522.702511897678, 522.310302346885, 521.270693832908, 530.197321375461, 522.339576951044, 518.083224727223, 524.204294779643, 523.887953103572, 524.211070389026, 526.048501168693, 522.82683931431, 520.27690593764, 520.619250443108, 523.19085688994, 522.533593324119, 523.823990853743, 524.647178002566, 524.823201302108, 523.174447423932, 524.324789943799, 523.213031651166, 525.11117733364, 518.782953799129, 524.781580976205, 525.957166792059, 524.226258290549, 522.177686645518, 523.232667951024, 523.938040715355, 525.515736520503, 527.589435885131, 520.883837143724, 520.182833635344, 529.295847475076, 525.387523920266, 519.342939164466, 526.549667834267, 522.441660713061, 522.555625084882, 528.002000104628, 523.711716059612, 525.350101845694, 522.277640362665, 522.100044857093, 521.302663529512, 522.814031253935, 522.652618395189, 519.852668038018, 530.33291634509, 519.296818140064, 523.365487337099, 521.053973670649, 526.339788394235, 523.52445820407, 522.104781988187, 524.734621860881, 527.407316561124, 518.47481287651, 521.628978801648, 527.322016371539, 526.434440607545, 524.595851823723, 519.877663142205, 524.240282525747, 523.63669954678, 524.40109933898, 523.905674885577, 524.414929572679, 521.489778328337, 527.242919635708, 523.094194350818, 518.896536157274, 517.935116540906, 522.50979979902, 522.157541979764, 524.625401847341, 522.148472764344, 525.305713269805, 525.315105175671, 523.444535534457, 527.048528938261, 521.146717565986, 522.910481212663, 522.521393424805, 522.735487171734, 520.669246411359, 523.86209961409, 522.233369390214, 518.36069737108, 523.181516887568, 522.553792538968, 523.32837950996, 525.190734433026, 522.020378168772, 523.118058153999, 522.226491620384, 523.755062627352, 522.626630032907, 518.413374629692, 522.54911963894, 518.0070570168, 526.896112633623, 525.317714052502, 524.836610945792, 523.83959694147, 524.373289612915, 520.200354259751, 521.078923900487, 516.448824367873, 518.396253364502, 523.07919877642, 525.047337756263, 525.803324173089, 520.599911135036, 520.409347733203, 521.583279395278, 520.774903285771, 523.372212869505, 519.745723630258, 531.387156572305, 522.847640477917, 526.248862901491, 526.375040642011, 520.103531663405, 525.094873191262, 522.875423244037, 521.48684072779, 520.05176813036, 521.448325599846, 521.33684830245, 527.662207798715, 527.359290078845, 522.812982203422, 521.502432923727, 524.665466215498, 526.852673502302, 523.863510545617, 527.387936055815, 528.505209032641, 522.926587115204, 525.509162425143, 522.104502375848, 525.430376604131, 521.866780449892, 527.282350138301, 528.523942568331, 520.060643921843, 520.926552136693, 521.002131819444, 524.855236676943, 521.261442089611, 524.570592031309, 523.023146381683, 523.762672443564, 522.034382890684, 522.954726885185, 525.052760179522, 528.386122253549, 521.755949965187, 523.544307162429, 521.050498241873, 526.41940086059, 520.365562567618, 520.753341596845, 524.618482344039, 520.16165318525, 522.90682851748, 526.137918807949, 521.113798874516, 527.365096752842, 524.128392404097, 527.336360052431, 522.854914402926, 524.763934289268, 525.951240285586, 522.956877235326, 526.434161189223, 525.094142288371, 518.694126656156, 524.819789687806, 521.04715712525, 523.750358498209, 518.139672981924, 527.538760858154, 520.363695595363, 526.597334803628, 525.31019488513, 527.945916500607, 521.807551297009, 524.744642492006, 522.978501539923, 522.605970967526, 522.437527573524, 524.451020889184, 529.08899300784, 526.199627679162, 520.656448027017, 525.174372069567, 519.486018483806, 522.731850787091, 524.930705954317, 525.41228893138, 522.260942546825, 521.325285425193, 522.231712340428, 524.333615462341, 524.919647426946, 518.719418427514, 519.406224759271, 519.68658115605, 527.749469086053, 517.115782812525, 522.292661271762, 527.394572733914, 527.302736909087, 520.313662100311, 530.825560985253, 520.827403541023, 526.583482067911, 529.015017052958, 525.784194188005, 522.474996557791, 524.204170751473, 522.724934924358, 526.969397199395, 519.220099798805, 521.153312551378, 525.6793038834, 525.967208519904, 524.069671312996, 518.204569134412, 527.55488806311, 522.040865633118, 523.374203299163, 522.787164445613, 515.982937318895, 528.104958925622, 524.417932864389, 521.634079669016, 526.720802603751, 522.974291724663, 521.47431785308, 522.714779135857, 522.563985655811, 527.132042974698, 518.902201407933, 524.956291616586, 516.687477749684, 520.119931452686, 522.865434888317, 523.613765586274, 526.423625373573, 527.180663698379, 520.722980995204, 528.591756415886, 524.209060343358, 532.041922924204, 524.754488008035, 524.476472939611, 525.25936083505, 516.33187123869, 520.32574225066, 526.622174197194, 524.455485900895, 521.004533504728, 526.144948483851, 525.988462843846, 529.831460599139, 524.125128557917, 518.875002591918, 522.487336644974, 524.113514550403, 521.189342532197, 524.347141966104, 526.850417362813, 522.781461280808, 525.064416289618, 521.247888761557, 519.976126144769, 521.163554699566, 523.999676344878, 523.035342996517, 523.596640932506, 524.911666714983, 525.725845284046, 525.402328254702, 524.498099047413, 524.805760772215, 523.98022040928, 522.398148367917, 522.539811683829, 525.154720935102, 517.621103944035, 516.302605804253, 519.014991459628, 519.923677693358, 518.54930521249, 522.920468139872, 524.008585004943, 525.234882899776, 519.038365693509, 520.285899021846, 528.018458712629, 523.975711512757, 525.389145362328, 523.956624918372, 525.418260669929, 523.421160922656, 521.977385264444, 521.69471836101, 528.207152897608, 519.476478262723, 517.847359209907, 522.600690563613, 524.529416114259, 522.400375888864, 523.121076867753, 519.750213093504, 523.084537099748, 528.973111211003, 517.498488862599, 522.635147884724, 526.642877520028, 522.836934954223, 515.309689813269, 517.74823356316, 522.017746576465, 517.961468515395, 519.869743680994, 530.194358029858, 525.505313787317, 527.191529420876, 519.31438276965, 516.953876871062, 524.712214225024, 526.788165453024, 525.929749603333, 522.471276798809, 531.137429077925, 529.728236301808, 523.572528825072, 522.020652749127, 522.797734343489, 524.40499223468, 526.141263781045, 523.417910797148, 520.150555125834, 521.371321077338, 523.046558991176, 524.355213992876, 523.662145139104, 519.709843344831, 522.787635070534, 521.181763978486, 525.60387070112, 521.793341263035, 518.068912273595, 520.122564352757, 518.977481555614, 523.023714899809, 522.216418988381, 519.854590127446, 524.232838563978, 517.948832454622, 523.541845098238, 524.729328888441, 525.089262969425, 519.334725111424, 523.700579294961, 523.120043012774, 525.306586410881, 522.872918421668, 520.688939541559, 518.266087154962, 521.725235689837, 521.186065103438, 529.34641940647, 524.5878861665, 525.705263229077, 515.248846348158, 518.288623036747, 521.431880037, 522.550383430115, 523.318881650619, 523.37594220365, 526.117539485795, 520.83836227987, 522.825892938707, 521.802394097623, 522.853018146652, 518.433536297901, 523.895879703607, 520.736535262364, 527.939757514779, 522.814159109293, 520.521804247268, 521.299283774975, 524.987811460314, 526.922882132473, 522.031462637155, 525.353772460379, 521.45582812873, 523.605071271214, 517.923233529352, 520.073543453312, 522.534403019053, 516.5142618632, 523.499538181594, 520.843067653517, 525.960500978991, 524.500947412289, 521.662786778733, 520.584373605845, 520.301890237395, 524.993215065161, 522.658901477549, 522.359757802318, 522.214316777693, 524.663456568259, 524.117639708571, 520.169829365914, 524.29959435029, 523.775010031646, 522.460296322309, 522.873458576496, 524.960224942638, 525.948147893202, 526.083720726974, 529.377932384774, 526.881988810806, 526.553525148927, 527.245994957857, 523.951499302526, 529.073822984209, 524.619043403283, 526.332844678225, 520.169457030037, 518.634900443638, 521.002304784349, 526.745039280213, 523.065079133689, 527.385105435202, 519.645539461643, 520.417370079851, 525.23636537588, 521.862762888221, 524.622641774155, 524.519785693883, 522.548272445176, 526.789657235402, 518.473644299627, 523.636406305707, 521.169673836583, 525.18160865129, 520.711641191778, 523.08698418784, 521.590575572859, 525.970837030653, 524.420479559621, 521.893879078074, 525.508269210442, 524.217856752492, 525.029292789081, 520.360622999579, 522.244404966671, 522.676809889653, 523.538831577584, 524.94993663462, 520.884354444926, 523.725589998575, 523.291196670326, 519.029486179833, 521.282537698851, 520.828273112897, 523.391505725727, 520.398607228869, 519.473948575104, 520.62572664086, 519.892266253314, 523.745834336952, 519.935801837459, 515.055248168945, 525.113393006047, 522.313461591464, 527.144307189344, 524.493413140564, 532.153039740443, 518.404303711158, 524.233063666391, 526.191906688473, 526.701874265545, 517.369516207865, 525.774416211481, 530.24202375987, 517.772736357891, 527.286500268386, 523.996378866702, 517.878554291654, 522.710992480139, 526.918365896695, 523.882567012948, 521.694702379052, 525.812304694838, 524.352044345479, 525.124773347224, 528.220240039511, 514.450789181919, 523.282180122586, 523.96572857373, 526.068886083266, 522.298050038502, 527.231129062354, 524.702788982252, 524.163922274119, 524.838279385579, 523.114119773904, 525.909910606372, 520.672939184947, 526.487135233179, 519.075702952377, 519.755434119644, 529.165425723639, 516.473895522805, 521.879189332108, 519.575434549441, 523.559742849469, 522.461305400717, 523.075505206845, 516.414877944096, 524.158163625982, 524.130662702757, 527.104162665024, 521.504088883531],[668.354195628505, 671.189455650551, 669.361989372415, 671.460860034771, 676.650228311632, 671.464287257543, 674.213070974843, 671.696848612414, 670.909711552599, 668.748918028013, 673.339643117901, 675.988027471907, 669.015119444236, 675.673378067662, 672.841254964402, 670.480294966374, 672.386977113411, 673.556366726708, 669.299232657003, 677.840224058191, 673.967399518908, 671.662307675722, 670.835220796212, 671.310484236802, 673.189840527992, 669.864914770331, 671.375249716823, 664.948039671589, 675.056836896189, 674.704556687125, 675.392030434261, 673.930844605834, 670.396847374337, 674.12966137312, 675.890827732973, 677.479598505063, 668.549429054377, 673.93642143522, 667.29657344295, 672.817360744261, 669.829966915771, 670.864328705211, 673.287778428008, 672.840071665214, 664.85605568883, 673.448395894907, 677.120934550788, 672.590612768749, 673.933976285832, 669.172162624179, 678.929045280042, 668.786105720485, 674.174866305285, 675.41734918772, 669.407720558449, 675.137375122358, 668.851560940611, 668.050921784019, 675.053141729543, 669.875134076715, 671.522693501749, 670.988357889569, 670.766564654888, 674.602294201196, 669.085369620703, 675.439028219376, 671.612064734048, 671.016309013725, 672.156779746996, 670.388291309213, 672.115969154254, 669.768773372308, 669.821996519816, 669.717880094023, 668.576066442193, 673.849637565927, 670.320105554548, 672.449219301363, 666.699199760588, 671.092598348006, 672.18401917976, 670.416043840562, 670.489053691413, 668.530731912743, 669.861983086416, 669.798484441659, 672.966464859084, 671.765885711974, 674.337216479195, 674.012473773997, 676.398606993514, 668.682490414147, 670.632874777404, 671.738611509067, 670.672400685182, 671.356383046716, 676.239531896521, 677.186886235066, 675.682594916626, 668.889339096011, 674.909969025854, 668.77154076663, 671.325574850667, 669.695830104706, 664.73324815872, 672.413102058727, 672.603792066811, 673.824213493385, 672.742336726889, 673.974271536862, 673.505529828492, 669.727416461739, 673.446461641911, 671.549195813364, 674.265575477086, 668.964404184037, 676.339319286729, 672.698352999781, 670.778417756571, 678.141961321746, 675.647764485348, 669.852570535391, 671.981651225425, 668.62880218994, 670.629468587882, 668.691000386532, 669.851160610281, 669.790599036453, 672.638364281051, 673.845824774018, 670.985931008946, 669.562339080961, 671.830355998136, 672.368898960441, 676.993276810259, 669.290139207629, 670.321524381929, 669.083596389236, 672.672942856566, 679.37637710443, 666.378277622712, 670.517348803626, 670.082124405262, 672.234181239498, 672.652888216402, 674.51450592819, 671.50935609413, 678.262566552019, 670.668660251274, 674.470209863336, 671.598323607647, 671.208579434375, 675.61773576801, 675.270302812209, 674.973811095516, 672.346966236049, 674.275900549425, 673.177159827717, 675.794482011358, 676.121872180381, 672.234488095307, 672.118370957208, 665.283880596388, 664.496702365473, 672.0932872445, 675.534596786935, 671.946582901915, 670.374395101123, 665.775123714209, 674.971891097387, 673.445927593026, 671.286761317266, 667.934713577605, 673.127628145841, 668.404253399227, 672.638927482327, 665.983908677802, 668.590510206615, 672.640490026952, 670.173861966921, 670.191796338976, 673.781013914605, 675.311058300708, 670.656853551691, 673.454415831567, 675.151956054423, 671.302449632145, 679.273937694106, 670.110763610217, 669.33255426427, 674.757011679967, 671.752007528729, 669.910697894145, 667.053021363223, 666.370545284976, 676.109546708581, 675.16906761732, 672.376617921882, 672.242638980593, 669.505051967076, 664.820253475051, 670.697694010287, 676.400460195288, 671.893445064523, 673.518895818485, 672.960722226949, 674.808968405646, 668.715729864295, 670.603974018597, 670.489955743813, 672.173386400709, 669.898959332128, 676.95666818144, 673.68592248039, 670.486798656984, 674.484828080615, 661.310990317365, 673.372756898156, 668.972041584298, 674.502619646158, 671.400337872726, 671.478055019749, 665.817413039556, 666.994172026307, 673.472216590583, 674.618179910079, 676.618075238928, 671.484511288369, 674.684005708786, 671.230753159443, 673.480505219698, 671.669604669507, 674.423885571413, 670.957106243563, 674.178548624883, 672.900224288755, 666.74006127129, 671.565843737626, 669.99972276392, 669.436939979031, 672.83012898348, 680.858154859602, 675.604493005045, 668.001627608703, 667.255259398283, 674.776395102033, 672.97364710017, 673.565625977432, 670.215609969481, 670.989615294319, 665.011558687732, 673.515992789666, 673.686605154958, 671.721651166092, 669.81781512134, 670.35998994044, 666.792172008158, 671.429984423279, 672.216981768726, 670.922441232537, 673.563832150381, 670.682320800764, 673.596376240344, 671.131198018324, 677.809358784975, 670.061152401198, 669.248267495852, 678.893290700119, 671.314421116612, 679.635235919509, 670.931303562743, 673.332580537661, 676.426215396529, 669.007051480905, 674.151180537274, 677.395819540678, 677.083992600048, 670.696108068762, 668.432588112494, 672.97483143452, 678.269932920209, 672.008705600438, 673.6015906102, 671.806138464161, 675.062533209926, 674.823756327622, 666.020852984115, 671.833142971794, 671.929484886306, 666.91599247556, 671.427296646856, 672.013996766089, 667.527736704455, 662.481101992601, 672.56488389903, 671.851649911418, 673.196223980916, 671.269138862655, 675.907067979604, 665.110900153069, 671.730555385982, 672.236964086212, 677.557436433825, 670.343645185221, 673.008773608671, 671.466817956823, 667.760011194767, 671.36545156026, 669.250541129673, 672.697498331584, 669.411413683903, 674.89355408916, 669.848578324642, 667.0400232021, 670.167893440591, 669.220656930398, 673.274070553489, 676.050244428152, 672.51468493262, 671.835727589631, 671.050152223948, 668.438969467693, 667.287965132444, 667.48436620391, 673.969092263368, 673.664799599131, 667.409903407716, 673.347160074431, 673.608322595392, 671.90494561933, 670.621641968006, 669.23991458855, 669.857963791571, 671.857736928294, 674.776296840451, 669.817700121276, 667.993582380288, 670.6403674717, 674.100806395891, 677.685723973603, 673.628161867061, 670.233445402176, 672.012920383267, 670.697883409996, 671.499480933997, 668.87464248205, 668.356113422903, 673.030381206494, 674.107674090707, 673.212213871309, 670.755223360783, 677.870071170338, 679.607459459326, 674.357825347, 669.772043584732, 663.825449471592, 670.773400731083, 670.062985883883, 673.28360425884, 668.417342260559, 675.598597067946, 673.237118536455, 671.571377592892, 672.211805280422, 673.450548960412, 670.730596689114, 675.659462453733, 672.960836953401, 666.759412730528, 668.770406733036, 671.471010216661, 674.434810672546, 674.030410763078, 676.309220068382, 672.087283966926, 670.128888441991, 673.97807044046, 674.934005242953, 673.204028603885, 666.491155404351, 671.093426399508, 673.118024459459, 668.582094889802, 675.034088575304, 670.776801247276, 671.637766455937, 673.344695370594, 668.802588741412, 667.734179613205, 678.40451191159, 669.196029875597, 665.916424636785, 666.525834739111, 674.458344359947, 675.867520120098, 676.103455556162, 672.396273893716, 671.280437646262, 675.004830524638, 672.047406478071, 673.002006467017, 668.3647910338, 670.825901308845, 674.736839943067, 670.604950434332, 674.816928987964, 667.262409157453, 673.479034138212, 667.033221779596, 670.570505542566, 670.993321476854, 673.635275864095, 674.758552716188, 672.598285025572, 670.635587784148, 671.518371048753, 668.929521938864, 672.095737836058, 671.655377258674, 670.905028709679, 672.333866262054, 672.250759033547, 673.787190512736, 673.961199041349, 671.21663029076, 669.642004185604, 670.769359205121, 667.804605033089, 672.157083247578, 673.168671934074, 673.402644308673, 670.9786305713, 674.133235740548, 675.577570051559, 674.233440190185, 669.1467603942, 669.14076985947, 668.909178172542, 667.444476068167, 674.21134537806, 671.891911522956, 666.822203104911, 671.633847019208, 674.486236570887, 670.089162349214, 672.299471753993, 666.497056792249, 675.455169452161, 677.784285372809, 675.420551443283, 671.175861924253, 670.5567871652, 674.246402799047, 668.517437388553, 671.290043494672, 668.463979518637, 679.08304052486, 669.11069035102, 676.012675620788, 674.409030600248, 670.046386227027, 674.702580179926, 668.625440524981, 668.367248540307, 669.99077851635, 678.938838198519, 672.993566308396, 670.94254760307, 675.714904532478, 669.241801986764, 671.825052489391, 669.335324012057, 674.247795830304, 677.564166821462, 672.157233101932, 669.943005549355, 676.043844671229, 669.296610713863, 672.324146359467, 670.439065222918, 672.445318338252, 673.076444891324, 673.587481444125, 670.306609623777, 669.188849545388, 675.100565765595, 668.068531199333, 669.765869907768, 674.002179476198, 673.525313380692, 663.695596076347, 671.917886308051, 667.210406441928, 677.003449194342, 673.988511260496, 677.591348869849, 671.845302363086, 671.947043651409, 671.69498289067, 673.030618905344, 672.513941259769, 669.487866211445, 672.841400112012, 677.379785791356, 673.089465808632, 672.275239137083, 669.315476728309, 672.804369130996, 671.746274207599, 670.692698789727, 674.337248800932, 675.818899450992, 670.338739501902, 665.098723057756, 673.685279250633, 670.358266889031, 673.9743161015, 674.21293662438, 677.511026191735, 670.09265654628, 675.203927747111, 673.678773664109, 672.501812623458, 671.949106178595, 668.189383104959, 672.921281962695, 666.027298952954, 667.801544711412, 674.651723783007, 672.486935087164, 673.530278313916, 670.018281025297, 676.328649964586, 672.850257392866, 675.79768273776, 669.091402968694, 671.997197014259, 669.440696794535, 671.813857380228, 673.499139692977, 675.024498305355, 678.9913068659, 675.637732284817, 674.121952252998, 668.972088868292, 668.243135443877, 672.990325220819, 671.101316160522, 675.422891300492, 671.286567526374, 670.52379592847, 670.032584265224, 669.811729083842, 671.612585859945, 675.544195616603, 672.498944839274, 669.831802771884, 669.136710992169, 666.101540537548, 673.221761325387, 668.167830737745, 670.715519088673, 673.789803422224, 666.300857533329, 670.989445742549, 674.895099710135, 672.713495302647, 672.542798112984, 672.33553107887, 667.462809759982, 670.833731983915, 672.287871435763, 667.490330044682, 667.264015426629, 674.672243579374, 671.686250160998, 673.766516412811, 671.859531607802, 671.467439254292, 671.999783283659, 673.400530177868, 675.394174063489, 668.861317814515, 670.389115451296, 672.799027559634, 672.919711162412, 676.465198389986, 670.361518547329, 664.667872469918, 673.204473672984, 672.651176550941, 668.158636722532, 667.665877775656, 672.746748595723, 668.061505219455, 672.787516199832, 674.315760036419, 673.449651999301, 671.904712220407, 668.882043038897, 674.934077915887, 671.951119234959, 675.913418370233, 672.638093016547, 664.659781413717, 668.062516621992, 673.140248392586, 673.9945669763, 669.947340461276, 672.553182821869, 676.695362140857, 673.467132865717, 673.756924500449, 675.10055814647, 677.023471227426, 670.760326810448, 672.947808260396, 670.91258065255, 666.250703825923, 672.076383881989, 670.075604682286, 681.643120157683, 671.332815825122, 667.636067134942, 671.031530791599, 671.80109382959, 673.101546165893, 678.375997157892, 666.523383802738, 669.434518319562, 673.084313215232, 677.849415768847, 677.240954489759, 672.599333917815, 674.483390501976, 670.073247481879, 670.149972149165, 673.881704601061, 670.495273603141, 673.909743537243, 672.491968939759, 676.241064963984, 674.359065520927, 675.086206352801, 673.388348073872, 672.897492217688, 672.756915782666, 663.695036019173, 673.04212204531, 672.548153024905, 671.330109107349, 667.786687359449, 668.079909950828, 672.610275733734, 674.022672092058, 671.499847143104, 669.948499771081, 668.543929306477, 667.281923971352, 673.957504290035, 674.788191306075, 671.826689711749, 676.472004879542, 673.839462058548, 671.847782583643, 677.080730563903, 667.599259043588, 671.684439328945, 675.630500538285, 667.601594539153, 671.148244575896, 666.118501517423, 671.866569466409, 669.956917262714, 672.304259190057, 676.387225035869, 674.28122189382, 669.461067919324, 675.617699944776, 678.902565160678, 674.367696223437, 668.024831700251, 672.170044624072, 673.660575259928, 673.968290327093, 670.322104720785, 677.51655434419, 675.266132731238, 671.979460595427, 669.991764864716, 669.58852824404, 669.456893769152, 670.365455986404, 670.267365466401, 667.351899767991, 673.968957581019, 672.003726931802, 672.721991658542, 663.916262320676, 667.820026794681, 668.673527086596, 668.718354513538, 669.888612975896, 669.173231644784, 672.619866225599, 675.916709664855, 672.090193893163, 675.544971577565, 665.203107292851, 671.075498809431, 669.787766604948, 675.808747561127, 672.736495123529, 674.369289589872, 669.666489083694, 673.790094170369, 670.775331238262, 670.76880611436, 670.455957337451, 669.678904422167, 673.263111767337, 674.516405705155, 670.378053635479, 671.164981897036, 672.211889632126, 673.044449586022, 670.294582498446, 667.94853473726, 675.158612035921, 670.235331030931, 673.401909054222, 676.653882773707, 672.739802601866, 672.145969000229, 666.863153008492, 677.275729025537, 675.134792093488, 671.134364711217, 676.100256876419, 670.446835464757, 671.033532494893, 674.907366656566, 672.118299833987, 669.270574593856, 674.350130099322, 673.392346644573, 676.164292284754, 671.354832029669, 667.63092616873, 671.853240155489, 676.562735029812, 665.395225195499, 671.655763211648, 675.672811991126, 673.298835724301, 674.29026011387, 671.740483513672, 673.662216212576, 678.548325748909, 667.610133422238, 675.236759258308, 674.78313552626, 670.528492731495, 674.883858577318, 673.921884964897, 671.644924468493, 667.916616835785, 668.570870166586, 673.293377624021, 669.676703811325, 676.797009849729, 673.36168108657, 670.657628521638, 666.714544849816, 676.124147564807, 670.386678589774, 676.308533910097, 672.238546896485, 670.706302031655, 675.869704750174, 668.593901343096, 675.232088304215, 669.936909199036, 679.01439564254, 673.544417846122, 669.66634532689, 672.529264556465, 671.593881753477, 673.545536257482, 668.480643693415, 668.463614411532, 660.137458252536, 676.526783396827, 679.4025374224, 672.226068583439, 672.962623252357, 673.673383198385, 675.12438655569, 667.103881307364, 673.589669684223, 672.614000206345, 669.735446824307, 670.813538345741, 670.98858932774, 675.100193744182, 672.502621347121, 676.153413921954, 674.306778083514, 671.727955048914, 670.705860768771, 670.470041886163, 676.938338537134, 673.715087485516, 668.856785507273, 673.439004696519, 665.475695414341, 678.244998042655, 672.168628931744, 671.915379646333, 667.324010571603, 673.772785490924, 675.276254899083, 672.866676776065, 673.87691402637, 668.306774296411, 673.622414315534, 669.986087733942, 668.732711573447, 671.616445805772, 671.573558568911, 669.589243660888, 674.260243754202, 672.24497729082, 669.158405096738, 674.52007564064, 673.764446330951, 670.973315941206, 672.896080556577, 672.50316052647, 671.831882942442, 673.342214473917, 671.739632140579, 675.348040345081, 673.718116594111, 673.23051292224, 671.693818481359, 672.617415744689, 671.951202515608, 665.820083545338, 673.292400499823, 670.11540188344, 675.357098214313, 671.134620213741, 669.206290184645, 674.370993954043, 675.636141742969, 677.585103984309, 673.444795076876, 664.996465453658, 673.575701482328, 672.593603231529, 677.696459046525, 673.911585607119, 671.172474576567, 669.34229639914, 671.147485695397, 670.606904034655, 671.28565714319, 673.221051402084, 676.771679780059, 671.937524598864, 673.89836165734, 675.836310562635, 674.13294793291, 670.816674623609, 675.129722580922, 671.069357617551, 671.31018501796, 675.002037622061, 670.224874778233, 672.17836478245, 672.842994830152, 676.204031008653, 667.93834387489, 668.083994786303, 673.216519026918, 669.497821351571, 671.930194498703, 674.038328521086, 671.612671983418, 672.42290071976, 675.470740670458, 674.534297716164, 674.248896690135, 671.337873883139, 669.670206703867, 675.093324181921, 675.140613883515, 667.784706410994, 671.23155529194, 678.032329599969, 675.503612666159, 677.48009594657, 674.365589071443, 671.821000026837, 675.526415459709, 669.424795647819, 668.139782353975, 670.18819299721, 672.060534128044, 669.944236256345, 667.338349410591, 672.147039518475, 673.319745898841, 676.908121967048, 671.066568236048, 670.906890190805, 676.287364828178, 670.208928091477, 672.131811602206, 674.161146282193, 672.75198825628, 673.582660160222, 672.269873153062, 669.6216883435, 677.020390332416, 674.578662753033, 676.9552114742, 676.240460229745, 669.658490281726, 679.316982598421, 671.587923634179, 673.751729730011, 670.949276317412, 671.062422856295, 672.953462357663, 668.453275188975, 665.113681214253, 672.422223692844, 670.95167695557, 672.155856425121, 672.430605502809, 668.621584667449, 669.98210307376, 674.50904795038, 671.249621521434, 676.442038552457, 669.845307553484, 669.183450723633, 676.764615570331, 673.406037151046, 677.310941646734, 674.795913104263, 673.844510286936, 672.849745203581, 670.74521225615, 669.319572396768, 676.760159051809, 673.118622173087, 672.717223454936, 675.579004444603, 677.290602185881, 674.238854703174, 668.637399865935, 669.673981201237, 674.498102601105, 665.630437840187, 672.248661649135, 671.826950957463, 672.115675729743, 673.280196141992, 670.639576748905, 671.755055487264, 666.093492455344, 676.509435655523, 673.317209867717, 668.982695764759, 661.629542799451, 667.706255821135, 669.674604470834, 671.820196359359, 674.086972177408, 676.01266064999, 670.427107304864, 674.772191215342, 670.922875199355, 673.882994837777, 673.106565747352, 670.253503498298, 666.687522315861, 667.985423722935, 669.592144530844, 668.563248769603, 675.599658506143, 677.235965674457, 671.884424393582, 674.310507226675, 670.226952858564, 670.853403202459, 673.145578656047, 673.467360114327, 671.568250340822, 676.87168229344, 675.777818755264, 674.804470662279, 676.798812807353, 669.164123087921, 676.486600621756, 665.225496020175, 672.364175089382, 666.550757828253, 670.142803118711, 673.706022135252, 666.579587364864, 672.390694914418, 671.45996178403, 674.85275319431, 671.137337264799, 671.123129236015, 671.343435765005, 678.458535357615, 672.387183747619, 667.254447055443, 671.464799482069, 673.861940568148, 668.373430997789, 669.098191074846, 673.37987030186, 670.03038941405, 675.673102637692, 669.847511072566, 673.50617096398, 672.165836613706, 671.280946533885, 675.927325342731, 672.356980793311, 675.231896724773, 669.082463536458, 672.126461730011, 673.625847269083, 672.453589633818, 674.685835421534, 670.202430449472, 673.184656733535, 670.10299730039, 674.96238947847, 676.800227053021, 667.957689038655, 670.850122846096, 666.353854738289, 671.640660387806, 673.977420552253, 673.869833624848, 668.976237327733, 668.388011261571, 672.395291281666, 664.982133187622, 669.385910859303, 670.842999127372, 672.642134991677, 667.428622895163, 667.982177677605, 673.51084589188, 664.485121416032, 670.529872187789, 674.401629403831, 673.696738064729, 673.015547837532, 674.875459146638, 666.867395402578, 676.144479321175, 675.831498784237, 670.71198988977, 672.400139088206, 667.396218157134, 674.372154548291, 669.302454802293, 670.99300596315, 669.621611093918, 673.917327986202, 670.154866359262, 667.613824443228, 670.424595538211, 665.596384626724, 670.373820866849, 667.474820609637, 677.692104110312, 663.22865229079, 675.264739772001, 674.434096961261, 670.617731217864, 672.447937148544, 674.250787119665, 672.307654267545, 674.736903826686, 668.063033698637, 673.325820605334, 674.701267707432, 676.388030907926, 673.020570185553, 678.708215640621, 674.113539161453, 670.818150896681, 672.619428078457, 670.132879506123, 674.258652248814, 673.265732892004, 673.264836312877, 674.378276659378, 671.131412907859, 672.755582471368, 672.898016382009, 670.895910223919, 671.997852585549, 670.151712007473, 675.271746955247, 670.112761818308, 670.894081274165, 677.288600459484, 673.739760865474, 672.507000376564, 670.17201367195, 674.51011405686, 672.933972743834, 671.989647270381, 668.562199036174, 666.949725960113, 669.921188807615, 669.679126397773, 671.176124800365, 671.759917780219, 670.726755367974, 673.420183118987, 671.539516021797, 672.665410372493, 666.805084937828, 670.595485882538, 671.324414965426, 677.132366550254, 670.346361024913, 668.390428661723, 672.90447640624, 671.696590981003, 676.192505907958, 670.550975919769, 672.620538639123, 671.274666011407, 673.210491720288, 665.476115170313, 671.824150608408, 672.838376438358, 676.640360520888, 669.93607797555, 673.755769354315, 674.696168433491, 672.50048769541, 672.508004001972, 676.842608905784, 671.265063629042, 673.593037649802, 667.409166459064, 673.635398293967, 670.921826716961, 676.664827466666, 677.616808988516, 668.310694466497, 668.493409180087, 671.115854000745, 672.143547489961, 675.430894409644, 669.568716207817, 672.181971936833, 674.305181165703, 672.547337727385, 668.067754404191, 673.140050282672, 676.784643031981, 672.874792062215, 668.370708407863, 670.16574732717, 672.104577069855, 673.145538445318, 666.935636486203, 671.225657419942, 675.603322380321, 673.440946993679, 673.910374141513, 677.699716935273, 673.53768556347, 674.89566146497, 668.118298736977, 666.221127140559, 673.372396413067, 674.041748341213, 675.896482793576, 669.61122534018, 669.27624919765, 671.473772482781, 674.679849401499, 672.940808195231, 672.046282766816, 674.175839851402, 670.654586363769, 673.916847226987, 669.559893251477, 671.524751087373, 669.632432895418, 676.016155335475, 669.97966005229, 673.170727183008, 670.63983482757, 671.955279984249, 670.463251820003, 668.487672212606, 667.157612366006, 668.158237826326, 667.711413393779, 674.912697334912, 676.429171863835, 670.827175496036, 673.075882000789, 673.211066376067, 669.609856464373, 668.940158096662, 669.199238389481, 671.325325421803, 672.172164134188, 672.249100079971, 667.464162544096, 665.240679697978, 669.77877423899, 668.572971800667, 675.534927103634, 670.90028358128, 673.400843950601, 672.625531923569, 669.355765483917, 668.073797112718, 672.205088976467, 672.891507647496, 677.09834997088, 668.478787676032, 673.112691545843, 671.422385212262, 672.750950872969, 672.935430569065, 667.168901902857, 671.072702272185, 675.598303929921, 675.197692856466, 667.382353232515, 668.554790376486, 672.053146237956, 677.550648293809, 674.738151866197, 671.011825626201, 670.06181429097, 670.079079931452, 669.921853849462, 674.437677928469, 677.035681717517, 671.384097803782, 674.66985658099, 672.696899412276, 673.857270315407, 668.83370476206, 671.906524418284, 678.998412108925, 670.166634894146, 670.269475081596, 670.91145446935, 673.213226391355, 668.201068988649, 668.593736096126, 669.709159031509, 673.878782177467, 670.65014311518, 676.732802229045, 670.401097700553, 668.675232488938, 676.996851460514, 675.031073752513, 665.312846637866, 675.280404550217, 675.591138894001, 672.92984684085, 672.630148350412, 673.062551178101, 671.603718440237, 670.793527055941, 665.848130324749, 674.052157486185, 669.279424063861, 676.252056214621, 677.552075508955, 673.783160168537, 672.77123037555, 675.820359719243, 671.314251659696, 671.443986967295, 667.596771953363, 674.119919707911, 674.625467642199, 673.1068531446, 670.369211834399, 673.989911667435, 678.724493927723, 670.788751314292, 674.13561624096, 670.218899186515, 675.390908034435, 673.569095970472, 676.911512619859, 673.811931671713, 675.364170780378, 671.998879146998, 675.937583472121, 670.419263322573, 672.930572079063, 669.545664621177, 667.966590871298, 673.651026523653, 677.398464262095, 670.589597458455, 670.12464600895, 674.401330486328, 674.777745823865, 674.766184043027, 671.939107426754, 670.979405907448, 671.973854217945, 671.749019005546, 674.231328096666, 668.895316198639, 670.599174760373, 672.184226384396, 665.377007328009, 672.537810215665, 672.823252187131, 668.933732158693, 668.805976197537, 672.079153116641, 668.617814736563, 665.077113937963, 674.152301598461, 668.695001912825, 670.704847723137, 674.127378871004, 674.697319110686, 671.551150769778, 671.531260416188, 670.70764920865, 671.769887509868, 672.182257931729, 676.193245443821, 671.125121557875, 670.685207723957, 671.323903464523, 676.167284710671, 673.513706772157, 669.291808306544, 670.918552943805, 670.243892005649, 674.616605395443, 668.147129589498, 674.862756936037, 679.096718087089, 672.21611305141, 671.142345842481, 675.192399034249, 673.360768662745, 672.095890906657, 670.930109447281, 674.224743488765, 666.655463452861, 672.425493878456, 673.659834934194, 671.206067625509, 673.532964104075, 674.296377417448, 673.415349148273, 677.815742767872, 672.631650030534, 670.517959855964, 674.549781240091, 676.238041026112, 673.4401014068, 673.491252746664, 673.34489266358, 671.179449372855, 673.243169157557, 674.474780062238, 673.572163766096, 673.787956796633, 669.882265271568, 672.772092645831, 673.906802050933, 672.082589288919, 668.232364952989, 672.064614486709, 671.423660490662, 673.899031167667, 675.702438567266, 670.878897812633, 676.113137607926, 677.101059755503, 671.102699245286, 679.275735731747, 671.903034034985, 674.408307076307, 672.940765812687, 668.2763094212, 672.987230952543, 673.565083460052, 673.373513024325, 677.404416267411, 670.879015965042, 665.774757861752, 675.78394898056, 670.532038662471, 670.452055067713, 666.759527291076, 672.792153330896, 674.311462186525, 669.848768721105, 668.137121037687, 673.896483144457, 667.964498506478, 673.257910815537, 670.269743693955, 677.058199056592, 667.449676650924, 672.526984859482, 676.084698066995, 670.762967872067, 668.877317701478, 673.980979359206, 675.076654151884, 665.72377142176, 674.74415832496, 679.087064242283, 671.031723125273, 675.679934571729, 673.522338403744, 670.604486468853, 670.894617108455, 672.342622109355, 668.779223944379, 672.759928843479, 671.490948408619, 670.655310619841, 668.056535818159, 676.488654710622, 674.654484456735, 673.383339789649, 672.754179914774, 667.826517309135, 668.950900745816, 673.192967798516, 669.750647208263, 669.311578444295, 670.199692745952, 669.521736101466, 674.088000483155, 672.452943499735, 670.501731464086, 672.077671338374, 677.452483916412, 669.458037454609, 669.835943337645, 675.70996612623, 670.970502120236, 668.389594396904, 675.661632998259, 670.466590873281, 669.342244600876, 672.928953068383, 672.919934059948, 668.053833833339, 672.208445637213, 674.196633166483, 671.612671653778, 675.579671458604, 667.793121447254, 676.862265903765, 668.607386584665, 670.426597113837, 672.213771909051, 674.627927315943, 670.319243288756, 671.611687637685, 668.363098101532, 670.07102040932, 670.58585700168, 673.39385791867, 671.737730840761, 671.298224092369, 670.43771047168, 674.000168546308, 672.216970691694, 672.575719295371, 673.408542794469, 675.342053987397, 671.976428681554, 671.950125611795, 675.868487904089, 683.858541993661, 674.999452178922, 668.112999008939, 668.869543555862, 670.247347249806, 670.232661061178, 673.931231349145, 669.678963735669, 675.106167693669, 669.48868717437, 680.961723995469, 672.583611563568, 669.645423928246, 669.677687616875, 673.046661732613, 672.955483241201, 668.737065775809, 668.772816646869, 675.327410683027, 671.678315171101, 670.695426437311, 676.756227567873, 666.260834724379, 670.190218530401, 666.818300693135, 672.427054209641, 676.383954127498, 670.381866598032, 674.743240874131, 670.397859726331, 674.337759203729, 670.838902232968, 672.573771499626, 676.48824932362, 674.189836008892, 671.339877879267, 670.398546903171, 669.611286539694, 676.667211416368, 672.180342382444, 677.172529622827, 672.669191791724, 673.993632289367, 671.750649369569, 672.008188642043, 670.202923592006, 668.800471424852, 668.864033681928, 666.492804861473, 672.847018930145, 670.723674781047, 669.668286176744, 675.917184822902, 666.239735506217, 668.160914473688, 669.27921756826, 668.211356211852, 670.952020040044, 674.598491501959, 667.384036140498, 667.217859372763, 671.276353711444, 680.365931472021, 676.542601913086, 672.14496213633, 668.905003646593, 670.989893688966, 674.700891484011, 671.846157094854, 673.020020216285, 669.722126520382, 677.445837000787, 670.07096139019, 673.994400192278, 668.483087417382, 669.57840501773, 673.545767384837, 676.443980612586, 670.167078483481, 677.837069828224, 669.967804411651, 669.46690058201, 675.517382905347, 671.446494517523, 668.424626225448, 674.781654930629, 673.329019744575, 670.560787758407, 670.168534322933, 675.47327021565, 672.976851975414, 673.815194348007, 673.063271324699, 669.49093811056, 665.228850593126, 674.840913473559, 667.717908416266, 675.447004670649, 671.114860101984, 675.809777094622, 673.72138284356, 665.27071547175, 674.834129027645, 671.478914523612, 672.15441054173, 674.355158197357, 673.393460920647, 666.351643933883, 674.550722250937, 670.694023102278, 671.018732532031, 668.988206250316, 670.748465238306, 667.884055425716, 667.768574213037, 673.886738625143, 675.342267044258, 669.637334007698, 668.8164477563, 671.622419947444, 671.222001765933, 670.774873317156, 674.346483894723, 675.452162070236, 667.211584570575, 671.427230221149, 670.021490268797, 672.202979962445, 674.738162916332, 672.102629606315, 674.696054855648, 671.354210084191, 673.107764962205, 671.797400474859, 673.720796130691, 675.623524633255, 673.542113118904, 671.372761767908, 671.545324218528, 678.398533614282, 672.761305968, 671.325533456374, 670.351485484938, 672.43057639776, 672.243649354995, 673.439752229735, 667.416014856813, 670.95057625359, 674.438744099087, 674.916601262597, 673.56491350818, 674.975220670786, 668.278378151542, 668.864166950648, 672.635626388301, 674.554169108092, 673.27088626452, 670.969119432838, 669.724258594176, 674.033878145916, 670.619309155384, 670.606694731259, 669.403694394889, 671.536839354121, 667.447751582598, 669.087923456568, 670.677713310232, 672.231677941351, 675.56152114227, 673.316271081376, 672.980065501251, 672.160910664962, 671.912282253916, 672.461114450797, 668.988454927603, 673.971109775181, 672.731793525038, 677.392463901196, 668.765336428305, 668.540926655161, 669.831424342631, 671.587153500651, 670.070794924992, 669.208146113943, 669.597250037561, 668.795419702968, 670.591132226044, 674.457344582318, 672.895351287375, 671.485544885974, 669.844543476462, 672.739699763541, 671.305266850109, 667.983894484366, 670.064078361852, 668.562429670231, 672.492189773402, 668.819143414336, 670.369370777944, 667.194618182792, 674.167440387161, 675.411440113501, 671.48835766278, 667.820389298306, 668.206940661016, 676.819750293491, 670.113291105989, 679.150743536512, 674.16603796251, 670.113105106527, 668.561046640148, 668.777569211146, 665.613082174102, 678.706070220788, 672.530910096918, 666.543401939477, 672.214691246414, 669.127397973194, 672.820120992831, 674.310327201515, 673.250184021599, 669.196212952605, 671.015651005608, 669.18626118691, 674.833112929317, 677.039352510039, 673.485227624973, 673.14484025518, 670.897598610169, 668.424645576356, 670.52116249279, 671.843882168439, 674.231750430106, 669.961191340972, 674.829419861348, 674.009534403974, 668.905935139993, 671.506858167212, 667.982453436704, 662.530719472032, 669.889911870212, 671.633790440797, 670.513422033181, 666.28696095095, 672.484628647193, 670.137157698881, 673.842515639109, 668.489125706808, 671.91471768358, 669.83688624793, 670.627609592101, 677.567011165238, 678.824285243355, 668.278053267899, 674.345395320691, 678.120620304644, 670.816014640048, 672.188398365117, 671.509463845034, 671.731540721094, 672.521663780851, 673.050072677016, 679.044563078139, 670.252492675125, 672.582618546514, 679.308229834121, 670.362844944985, 671.996181910589, 665.725918674818, 674.736626184917, 674.187557676376, 672.96117478213, 669.322113141593, 665.941163282459, 671.650510652961, 670.630971942745, 667.316014665225, 672.692384597113, 669.999789881368, 669.428816966183, 673.737466733333, 673.96297694609, 672.958606823974, 673.415553406176, 673.525338216742, 670.830321607526, 673.921305288695, 666.558231219891, 670.822911545721, 669.795609303315, 667.627356471112, 670.848715492514, 674.999263487474, 669.62723563963, 680.110195091584, 669.450027013136, 673.755408326774, 672.450786947984, 675.939964069774, 670.615765764376, 678.166625971384, 670.869563452831, 668.675548495064, 669.423780399359, 673.609074189275, 672.053659002603, 671.524790525428, 673.193914118032, 670.131677583463, 668.100348175253, 672.895346917332, 672.688340791918, 675.351221111749, 671.775807593315, 675.473574060218, 671.390429593229, 668.783369218291, 670.006088986786, 672.779760810848, 669.61026144943, 672.932007497828, 673.592733681304, 667.934789875124, 673.947286322904, 670.059908912026, 667.838894490173, 670.378516836111, 674.247843038094, 678.237601523223, 673.65880549154, 673.222500078879, 676.229207037067, 672.469053814007, 671.872064479841, 673.408255084593, 671.536905454587, 669.65176873219, 673.98977638358, 669.922148003705, 673.495458920597, 671.897581128363, 666.680031680343, 670.97991432333, 675.293576081117, 664.615908277853, 672.575865750071, 671.761620638668, 677.994138296028, 675.157682296862, 671.064839212142, 669.111029373425, 668.106115288245, 674.306618060754, 671.810992575699, 671.246876324285, 674.879181110445, 673.29538575217, 669.296966931366, 674.006446879814, 673.135884963484, 671.128475495957, 670.059137287008, 675.459705784543, 665.394790982476, 673.508181499953, 677.457122758551, 673.979617339207, 675.573559414134, 670.536252006942, 674.917012287583, 675.12533657524, 675.215870033109, 666.748490844998, 670.65583602843, 672.290125834115, 665.762610595497, 668.526739000549, 672.221002864072, 668.587043329, 676.78245733736, 677.072448207924, 669.684240128599, 673.970624581675, 676.133259477576, 674.106334556793, 678.099509452219, 673.084983638894, 667.017451897917, 675.466039624254, 676.154430394667, 675.927567713728, 670.06277664392, 668.99640577361, 670.559662188358, 673.960266531007, 673.832293880501, 675.652179139321, 669.960366033647, 675.370270563654, 677.583251857021, 671.34673524282, 675.461587879388, 669.948527515437, 673.272679701951, 667.131368854749, 668.649145919367, 675.700624584997, 673.017341226529, 675.991140873551, 673.237990179824, 668.535326658724, 672.250952030739, 669.120421452902, 671.716834086289, 668.579988756418, 675.997218755213, 676.69982444847, 674.795802216083, 672.113233103171, 665.834393309094, 665.460310309799, 676.042491342242, 671.962077342308, 667.373905793722, 674.312572187356, 676.279290587912, 671.273734060892, 667.037664007707, 675.976876743302, 668.653832742543, 670.885278205674, 664.414138029623, 671.990786813835, 673.956949353715, 674.608715510229, 673.175003669436, 669.578311335813, 673.493418233741, 669.551326203755, 668.816592783795, 672.176949207147, 671.237648198513, 669.463686374473, 674.745477014662, 674.046387547181, 673.737642290525, 671.182708208163, 676.891920852494, 671.111412401678, 672.086275703253, 671.513957209413, 675.067304979027, 673.232067616358, 671.081306746261, 674.633160009882, 674.919134167707, 668.191048624223, 671.686850955103, 670.774459781757, 670.77721171275, 673.784217733126, 666.152311186392, 674.020671234973, 672.219114122743, 676.054208798823, 675.353611712087, 673.337453572672, 668.50585250285, 673.612704238423, 667.415058465099, 677.756934161774, 669.328591057292, 668.652942728545, 667.770404121412, 670.315397959559, 676.245884788611, 668.689050376855, 669.792558869108, 673.162114441961, 676.858608933056, 676.816685186569, 664.433646603628, 672.080892327862, 671.342259135449, 668.422550671951, 676.37929497161, 669.710681498742, 675.627181409853, 672.156038335996, 667.481918886169, 673.304152812644, 670.544177856258, 673.877637825185, 670.342637698515, 666.9126827053, 675.611955778267, 671.719561160506, 668.6343300522, 672.440203272693, 673.080933931532, 675.639051181148, 670.203023964965, 669.695225115876, 670.714207747736, 670.957385289106, 676.661844791268, 665.253460885102, 673.944257475843, 669.718492590752, 674.458644630496, 669.904304334347, 674.02622348261, 671.945114926785, 679.218013797799, 668.350706458288, 671.934137592297, 672.855724219847, 669.212849619383, 668.747675731428, 674.729247517805, 673.802789594709, 672.623476143894, 676.530597495129, 669.326622747954, 670.356030760492, 675.507176203307, 676.237686922407, 677.244155501095, 671.022796485163, 676.894484700318, 671.777731209391, 667.463283732419, 665.436776495983, 673.834762164493, 675.624663994567, 672.075690785691, 674.105750039152, 672.937372668607, 675.362537815141, 673.313045465684, 670.18907719647, 670.700383250293, 672.295691057703, 673.055134956542, 670.97033535092, 666.86795068467, 674.710120146837, 668.819029834633, 672.210719806957, 670.955811729032, 672.832711704022, 670.279862339963, 666.1078359433, 666.703728213033, 670.46984343803, 665.830931031401, 679.483471467635, 667.944487596975, 676.299361698995, 671.179298715419, 666.90417889393, 670.612732156402, 674.266051225046, 670.575335762426, 670.948909695619, 669.01295203732, 666.631852171982, 675.564779326403, 673.44989888472, 672.281565579625, 673.47327752501, 672.379697806913, 669.715637844975, 670.100724133376, 672.099484318606, 672.10067435664, 666.518036921514, 674.287979614908, 664.776855265565, 668.159161090048, 671.389224755073, 671.7176307311, 667.567188658135, 669.171814966238, 674.342008344129, 674.359031601372, 669.267248804969, 674.387524418507, 669.129254039884, 671.9594262801, 679.602234617162, 674.983585899787, 665.673803950169, 670.021601361961, 672.139436098939, 672.938429072146, 674.906458363455, 671.477478974293, 670.666671649463, 672.579899092649, 672.962421760117, 669.252063955091, 678.896983409656, 676.105977866625, 673.487086277412, 668.796517580049, 672.858931388818, 674.251338022167, 672.203100835874, 673.437435692719, 672.37781966126, 671.9408977694, 669.794102751052, 669.639961143953, 671.700787490916, 672.193802529942, 678.125712698669, 669.552448276455, 672.022786059882, 666.806605935757, 675.05120170073, 671.094861482051, 674.432380017153, 668.487380619689, 676.409846773396, 669.590048418508, 671.088106175934, 672.142640334911, 671.369576477393, 667.175200190055, 670.051236142805, 674.366251268534, 671.453929108293, 674.978518262293, 664.589748724596, 675.140779889614, 672.328879919434, 673.135970157875, 670.687242903317, 670.339665448599, 665.986043884008, 677.127160829468, 669.70238433363, 669.495916199656, 673.662021133743, 672.00346288236, 671.014952697888, 675.712453299055, 668.518837214745, 672.907496036141, 673.857055751167, 661.853859141216, 673.739627027947, 674.806940223857, 670.298101704475, 673.420055233324, 673.368702136973, 671.074515624686, 677.646833451813, 672.284874909961, 669.420820014502, 667.987301464934, 674.661049941056, 673.761703679466, 677.407442477591, 671.949251768987, 670.98089359008, 671.97742559916, 670.3963134909, 671.387645121959, 672.391348520801, 672.533376230197, 669.766166721611, 673.265181094837, 671.106052410896, 671.902615698237, 668.767686235583, 671.436628776593, 673.285358644298, 671.828506624273, 675.045126989979, 668.592222155971, 677.143815919885, 668.250023035476, 672.019301785798, 673.364675343782, 673.863581158607, 673.792906193126, 671.756697037731, 670.200176058081, 675.866121530192, 672.349547251314, 668.438904272753, 666.990456035674, 672.516440304056, 672.223112281644, 673.595811242169, 671.282568356912, 670.172185970708, 669.112273802367, 670.71560523137, 669.342117499119, 675.296231046118, 672.182266422167, 666.6812449579, 665.301345012487, 673.355711656385, 673.022574315674, 672.395841476685, 674.765415639466, 669.77520971598, 673.452150683336, 668.070747045022, 669.310306816203, 669.631077098903, 670.626708456712, 675.281239691712, 673.657716073933, 676.274233324915, 671.064068238948, 673.144735791348, 665.552337182615, 668.558479061649, 668.958045372344, 675.636498501269, 673.389988177818, 679.03253908752, 671.399792986079, 669.901037205314, 675.415735334075, 666.602823877909, 676.561780087299, 673.791053826497, 672.950779539937, 672.98107494331, 665.252435325934, 667.37020739715, 672.724425964396, 670.899291709596, 672.450994121069, 672.736932509701, 677.556366435158, 673.424694481051, 669.078193903852, 671.712657300272, 672.083426561235, 677.367249547285, 669.777858285097, 675.434471537341, 668.690882050153, 669.058865841193, 671.397094230608, 674.435707745475, 669.234326224545, 674.48994490024, 675.488524821497, 672.980772317456, 671.879566449259, 673.163577715416, 676.13757970055, 672.016342385056, 671.421875880017, 670.840227774245, 674.539194458156, 668.696057724096, 664.909390168208, 669.036534618818, 676.475118066906, 679.374689873083, 677.796322688339, 675.649510910743, 675.039266110832, 674.682906429613, 669.426090916601, 673.271370551629, 677.626750102089, 667.547822416674, 669.124132274924, 670.870911472065, 670.155020268405, 674.267902485593, 671.211816752946, 671.242891480922, 675.228320381771, 675.825744184693, 674.631424740577, 671.694648780239, 670.871740767422, 672.57521485527, 670.67736389512, 664.020968592069, 677.802180241343, 677.019281723021, 678.839652529585, 678.235814841194, 671.032227934726, 675.096771138752, 669.399899455859, 671.936934606271, 672.724374270814, 682.145460942446, 671.319109119832, 670.119465253742, 670.827769418712, 666.950250037187, 669.551204526495, 672.752776917954, 670.692043937876, 670.960558019278, 669.17176716986, 673.198762202814, 670.13641455711, 670.289076787824, 668.377992996789, 670.473812024543, 673.215457888939, 670.491225274819, 670.622711776118, 674.743163992583, 669.286169573338, 673.346861252857, 669.569915146889, 674.586289061133, 672.305250123434, 670.165524795263, 669.289868526397, 675.616910368986, 672.527545759489, 670.369255133748, 675.140810407944, 674.158080615043, 671.385445763237, 672.052910064866, 674.297671490442, 672.350483612791, 669.016511304583, 670.114375435168, 670.879272674333, 672.334300964172, 671.420305344031, 674.05126071829, 673.1545279463, 671.127262709451, 673.606605635077, 670.734456254393, 676.602328433439, 672.737904548204, 673.005953833198, 670.537084418675, 669.792004177774, 668.592393966543, 672.062178577418, 672.695707949677, 669.157776037508, 676.418950148251, 675.145778943097, 676.587056457141, 676.740832241016, 673.144870203524, 669.136152104923, 668.005796346234, 671.839982312963, 674.024335149663, 671.884735448743, 671.19317381582, 669.139254327119, 674.940297603342, 673.833272448913, 670.022777022257, 671.24439768587, 672.515728437262, 669.914090339424, 674.075246975596, 674.943984901868, 672.389462981925, 671.602131472419, 674.288270198448, 672.518871520647, 673.117522163611, 672.28899083583, 668.72864514499, 669.394410151517, 674.205898026761, 673.320920363718, 669.436123485579, 668.93240776443, 680.3329779286, 675.467453095142, 667.900915885478, 676.55324388289, 674.822893177264, 671.356588167571, 671.081911465515, 671.373851906808, 673.783098237713, 673.639401999937, 673.795938868995, 667.939719518309, 671.349811584935, 671.382944935577, 674.107533554229, 671.456024847069, 668.170865524176, 672.369920368069, 674.364132794878, 670.785159752314, 665.102749199142, 672.231787242422, 670.403678251689, 673.353740450458, 675.268191832133, 671.944283663534, 670.946372038058, 670.824665916746, 666.33570832008, 670.752907622116, 674.563080938141, 674.35323111694, 667.088802373512, 673.234714369657, 672.730864849849, 673.963900086866, 671.120053536986, 670.597191886869, 674.654645101093, 673.009964229556, 671.013719128869, 665.987130931054, 672.438610177319, 666.479648100325, 661.223080761213, 671.304394466426, 674.137340450038, 671.356563839006, 673.023054729472, 672.628707618448, 675.623463266349, 669.801354970917, 673.082454948067, 670.209539287126, 673.049848915912, 675.787971437094, 671.21288058524, 672.880317685961, 672.862461435898, 674.292621640532, 677.771091709215, 673.694597936563, 671.22158451197, 673.610388383124, 673.648651926343, 672.4281077364, 670.448554015766, 674.212874999812, 667.079242320743, 667.155164605779, 670.819917430588, 669.518284565014, 677.336875081739, 671.145889308513, 672.922616648725, 670.330263905896, 676.137923240724, 673.445778497963, 673.173760429981, 669.814803221536, 676.158866931463, 671.274066481036, 670.808680946014, 671.200346710642, 673.29787798874, 671.041388100385, 673.505722947126, 673.233201852937, 669.704267145411, 673.448034942924, 671.22378992238, 669.98479643482, 676.654639564723, 672.69458627604, 672.812652514395, 670.743368426303, 674.623629588097, 672.439035749471, 675.848177469702, 671.698189310473, 672.347437341806, 669.850511251371, 673.742671571189, 675.175849085929, 677.609027230475, 672.09201278563, 667.868919338293, 668.491259727602, 667.921220649312, 673.058099290102, 675.56569222349, 671.777639897898, 669.689451520223, 672.109623602458, 673.814879498084, 670.082988565488, 673.750563683369, 675.227323671642, 668.553530797308, 668.804223565, 670.801940998973, 669.855351547967, 670.737365140667, 675.408199791903, 670.577880617844, 678.034281747647, 675.063945838062, 666.887998348746, 680.383057434007, 673.432398375317, 668.65692469453, 674.374500555372, 671.051750790005, 673.004610207415, 669.760093115298, 668.075273992847, 669.144803148071, 665.923964808097, 673.739064646646, 669.385884032062, 672.694391467523, 670.864958036235, 669.018138741658, 669.374446645643, 675.022990934315, 673.736796710583, 667.724535514363, 674.180111374769, 673.06824413419, 670.99721154574, 672.278667488715, 673.500049478524, 668.73326962053, 670.372765954192, 668.743643041565, 668.039033134399, 671.912131270297, 671.13038704478, 669.118127414189, 678.212752355558, 675.119558984455, 670.220488388518, 676.496364691311, 674.51748479704, 674.132182624785, 668.993925309603, 664.020019357826, 668.279480021861, 670.525553775309, 674.235642615686, 669.103547839357, 674.874000904186, 673.236636459757, 671.383439531768, 672.031111590725, 667.299200250803, 670.640064757499, 672.648758125523, 676.837374691311, 675.043694551126, 669.205856970149, 676.565758396585, 668.606650133584, 665.268936079926, 666.617091470148, 666.751936261009, 670.953083519294, 672.314023922084, 673.676422924763, 672.896377619647, 670.64322146555, 671.840825592526, 674.843232136099, 672.124021259527, 672.739174994585, 668.36099774644, 673.333279347802, 665.974475291657, 670.242414180126, 671.864452516343, 672.490718785574, 668.081103019593, 672.410409527578, 670.026946484371, 678.480601453756, 669.919299071982, 669.705573677217, 671.993004565266, 669.471301121363, 668.692749189327, 674.824737675951, 672.5230347577, 669.807956225848, 671.100593119112, 677.255722732148, 670.830362308775, 674.668739374309, 670.382062265145, 675.126117186815, 672.375154673777, 677.526296563745, 668.356378274658, 674.671415385256, 670.265796737622, 677.092744004748, 670.637882074152, 666.386568124684, 675.051719415452, 670.894745461339, 672.041495026886, 679.55885457453, 672.375845915045, 670.364154002866, 679.114445368029, 672.488879718337, 675.187537612715, 671.54646262563, 674.060957033387, 674.034105595249, 676.862998933961, 671.112872116289, 671.757855350935, 676.722478336791, 672.059082268896, 672.425533276362, 667.545541483387, 673.702023956694, 669.012838627636, 671.043108135432, 675.822637057578, 674.726141973376, 672.81936262829, 673.291006150648, 672.012035213116, 673.594092140472, 669.084596970934, 668.937291175299, 672.863879654557, 674.772786665094, 672.759144514005, 674.418830475207, 673.181038167504, 671.882982869628, 673.159164942797, 671.017482912161, 673.555522076905, 671.351190970303, 671.520458859375, 672.498140591862, 670.79228763366, 671.775023470369, 669.898601289728, 670.870372765699, 670.487045310014, 668.609666171843, 673.934478635129, 667.410155160043, 669.128092186974, 673.55912100745, 671.942603035177, 670.211897016738, 670.377817921342, 673.471653232101, 672.377677496861, 669.850088703862, 670.996524516453, 677.372786491851, 674.157704155178, 674.141675211226, 667.915283174341, 674.305478702004, 667.484786317789, 668.433079934303, 670.376093873768, 672.270468188474, 675.706602701328, 675.958327096473, 673.29390602775, 672.091162404115, 668.09938971746, 672.920257164342, 668.327141417701, 669.82683226011, 670.573678492221, 669.756719076685, 668.633924531732, 669.859324683254, 672.222061107022, 670.848010128012, 668.027613164153, 667.870088421734, 670.202577876117, 671.556586192481, 674.990273214621, 678.388444451825, 676.27876432926, 672.148692411582, 669.713079349035, 671.201465832031, 671.577354341778, 671.10085981525, 674.813248009211, 671.964339017067, 669.255357126911, 671.296007545677, 673.694839091442, 673.367140773677, 676.219513469951, 674.676876838442, 672.268655114568, 672.171578038727, 665.441462898319, 670.872219114249, 672.70345383113, 673.162868693168, 669.292164091215, 673.345687899783, 677.339004735647, 670.17062784024, 668.700939886834, 669.951795414944, 670.921449119027, 674.162292165464, 673.028921384791, 674.708491628762, 669.610179821246, 669.723310053403, 674.884406909393, 673.423619604946, 667.133990617906, 676.176391414782, 670.389613642239, 672.75647243698, 669.715264556896, 671.694053232208, 667.675205344614, 672.715310398201, 672.987807254232, 668.004881562279, 670.666791815855, 674.493115825598, 673.085398510579, 671.30966053181, 672.278551313504, 672.436273464993, 674.403158277299, 674.001933446395, 673.221281248984, 672.784717027771, 671.078698191739, 666.575895895412, 673.933760702065, 671.21936377869, 668.988451778777, 672.485050164189, 676.05445722055, 672.248130954742, 672.256899798613, 674.550319067303, 668.526891903464, 669.239162792673, 671.893980511305, 671.455920525395, 675.39668900479, 668.610881031367, 677.753827704176, 674.014038826402, 671.625467409236, 673.873193643031, 671.311954385218, 674.123205159947, 668.606193943223, 675.347809286858, 675.79172625522, 668.721466183916, 672.979956272593, 672.387885874952, 667.058231564446, 673.657912220344, 668.420186840785, 674.070025920278, 670.802118464449, 673.211227744122, 675.248470283119, 670.631468866483, 669.07875232735, 670.278130163876, 669.267944184756, 673.054253948426, 673.619681263115, 673.360657209564, 670.484887916518, 665.686051386759, 674.551365798748, 671.045756912697, 672.418683806703, 675.137509011056, 675.26790730807, 675.423416634087, 669.340920124048, 677.006869170969, 672.796851491706, 674.110055864352, 669.984269684202, 673.79317274617, 672.14225621516, 668.321376517981, 667.793531084219, 671.124175522047, 670.44244675993, 674.461826796142, 677.111567819981, 677.186920145144, 673.018640670424, 671.049594497753, 677.131256362956, 670.859862479053, 668.283332248133, 675.372714788147, 671.212251334813, 668.042526880581, 672.518309205135, 671.006051308907, 671.813775336572, 675.501319725216, 675.049567886927, 679.297866439029, 670.934560213664, 671.898806543108, 673.239365832471, 673.292709547353, 668.462626331393, 673.784592499051, 670.354820944456, 675.603874818068, 668.274586766927, 675.17514877724, 672.2392840371, 668.508618188924, 674.415561053267, 665.918221398277, 666.979831831764, 670.778643900598, 670.444566179319, 670.522732927262, 668.899457318527, 672.674603637586, 664.227345286621, 669.65484969023, 677.509003138371, 666.309705324095, 678.721941167111, 678.549008169365, 671.759544470962, 671.672103479013, 674.165659662432, 671.123054852412, 669.780584583558, 676.449347879878, 666.093355681558, 667.212342840499, 672.874850464985, 673.099456663567, 672.767075324129, 673.081695101728, 666.759644783169, 667.793437852312, 673.45864117469, 671.878423497123, 669.469867636548, 671.912954426089, 663.306592993308, 669.96308567338, 669.074121136037, 674.186183220208, 670.366800535058, 674.728770232749, 672.679143110946, 665.547006626325, 669.363459575893, 672.950750312323, 674.212568802376, 666.200481066651, 670.703127609262, 666.816615565477, 668.96777312804, 668.197511493676, 665.327673014315, 670.624480670057, 672.789878962682, 671.759948489664, 674.293127378541, 671.997640546959, 670.413778333589, 671.724944165367, 674.334118735558, 671.156666743288, 672.088992841363, 674.955771168649, 672.580398146153, 670.094497230572, 667.210827277931, 676.436888919005, 672.331043690865, 675.888853917443, 669.364650562269, 670.173606597395, 673.180461818739, 668.316652352832, 668.202762314585, 673.939395046064, 669.02587601297, 671.430212756603, 665.648877217707, 672.380728549705, 675.765128012375, 675.470150154217, 668.98621061428, 670.767646931653, 672.299189219823, 666.728175823049, 675.89422686245, 675.817487922735, 670.192989260841, 674.888103842684, 670.681162769361, 672.039424986416, 672.158642076177, 673.712757221921, 669.82803316625, 674.802512165013, 671.316393162534, 669.496351933267, 671.397418966907, 671.681247904684, 674.968261400391, 673.321139648156, 673.456139574051, 668.745150320175, 665.611275390706, 675.849841068321, 671.454454878642, 668.863691450995, 667.918799626068, 671.717337385069, 670.087758045632, 671.605686582169, 673.513074284653, 671.4180597124, 669.055878600629, 668.218753094319, 669.599848528763, 672.741515435851, 672.501851541798, 674.092251187422, 673.277920532303, 672.572718756003, 673.663139770296, 676.019657336105, 669.280502528242, 674.459092693912, 672.880813227477, 672.332292179042, 671.913835109349, 674.077747501507, 669.937992789419, 665.014182434602, 666.488051350325, 676.172889937772, 673.841192820661, 670.488216469324, 672.979455941956, 674.552071872187, 669.035503151033, 669.245612618951, 668.061498266666, 671.966235466693, 672.15001177821, 671.88220835115, 666.086930500117, 675.945425641816, 670.786467329314, 676.190169597414, 667.5833585305, 674.308389461643, 669.538896491612, 671.700282930211, 669.443176555646, 676.201967729377, 671.344850757736, 674.604645644318, 672.865320129757, 667.786206509641, 674.295709692469, 672.741256186323, 674.692332343693, 671.18137141979, 668.192495795607, 674.99276368778, 669.920900606205, 671.433349599855, 669.387088981352, 673.207624189608, 672.92062996412, 672.662548756672, 674.70423359046, 672.270362664642, 675.62906426891, 674.983258612529, 669.030132264512, 672.199996711532, 673.617637769384, 671.695932571651, 670.307680696752, 674.797859825869, 674.125422905687, 670.508327578674, 673.369496176624, 674.590640518363, 672.414426908116, 673.624411962153, 670.766081156796, 671.381468488938, 671.62447001648, 669.837957025818, 672.295156393235, 676.347599464135, 673.798668720585, 672.608129232211, 672.856896754307, 671.088558022622, 674.237499763145, 667.822906009329, 673.973734739995, 676.839850608872, 669.244745217308, 670.008732771687, 670.489512496285, 670.927793877807, 672.383825311498, 677.956903936602, 674.929539918421, 672.314666494784, 674.44806671979, 670.368755828206, 669.976301652122, 670.226367986243, 669.438293915988, 671.700907198402, 679.130376822598, 675.923130840851, 673.386987248324, 671.705448379704, 673.938867838081, 678.023913449972, 671.543009946956, 671.704581193317, 673.305840262107, 676.253159660885, 671.139674502555, 672.563935014824, 670.320834151157, 671.312041720562, 667.413996285058, 671.430369460839, 672.470156979098, 674.583613175582, 673.139728608424, 673.472260094157, 669.088922359298, 674.089813505143, 665.769032792259, 672.259016482358, 669.314541148444, 666.099310084651, 671.22120549393, 670.248703028188, 666.334935191614, 671.87916233754, 675.290716880581, 670.693421893604, 670.593101055656, 673.787194316529, 668.076798217169, 666.045396775494, 675.184587653326, 672.635470751075, 675.835313868299, 677.986288954009, 671.830987716823, 666.177920674607, 674.345774775222, 670.635076188454, 671.164786490922, 674.593800293895, 677.297080893526, 673.69738700696, 668.595180103229, 668.705710811439, 668.893777354762, 668.143918581444, 669.299911374653, 669.337990352538, 669.938704812112, 669.07342787721, 676.037220640067, 669.458894283934, 672.792817625707, 667.551824352432, 670.898755272368, 672.823375745236, 670.598195994662, 669.746962628316, 670.951776433849, 675.134384888989, 675.294591928913, 673.386395272307, 667.18113759066, 667.292642564854, 673.4483373143, 673.714491707419, 670.667030739002, 669.851266750762, 667.748966284735, 668.017500625667, 671.652420212847, 674.165180774198, 674.055546453479, 676.182120067937, 668.687786983575, 672.915674832695, 671.08239727815, 670.108604856608, 673.617817736141, 672.268130824657, 671.910020939218, 675.418126383584, 672.243247191122, 672.810364265073, 671.293565726982, 672.621283401374, 673.468328767988, 671.438236624959, 670.1508185593, 669.919505651368, 671.833212195044, 665.006273960195, 670.715157546339, 672.7494608168, 669.690596713171, 667.591551454629, 669.574739295045, 673.415350327492, 674.263874801497, 674.356497042221, 675.022283999412, 673.997823112494, 670.881697937763, 669.654010840739, 670.701576748459, 664.716559392696, 674.508610356526, 671.748055847508, 673.765874239883, 672.311320149132, 670.117303097536, 670.977583282493, 671.484554769156, 672.935618531348, 673.973984041401, 671.029055830753, 672.940159089922, 674.807112576847, 671.584292606056, 666.995902601233, 670.760852487389, 669.416328710313, 672.910397843675, 673.228279369531, 675.869635490721, 671.33250533983, 675.756683346853, 676.700138322357, 670.043155607925, 666.261277176123, 670.705318415679, 673.106900702928, 674.017827997279, 669.218071858327, 671.707887811882, 668.552406114855, 674.678473684323, 674.022138997303, 669.943724817296, 669.941433118792, 674.806326078966, 674.250841477216, 673.79004234455, 668.361187026911, 668.456349427833, 677.091491282949, 669.654097381582, 673.185857906191, 675.496230807596, 670.186279563443, 677.363245511279, 668.6845321144, 670.671310205647, 673.847880921606, 671.787408182059, 670.161580591013, 673.541719641781, 668.775240696788, 670.63918213344, 671.058927114913, 677.442843433524, 672.405594723826, 673.665512207769, 675.20654228056, 668.01035176758, 674.354147815376, 671.555677841419, 674.588076346859, 672.166775381867, 675.51976424484, 669.050926975594, 671.85847256247, 671.017195183593, 668.298611536448, 673.134368645554, 671.045060270334, 677.697232011807, 670.450743521901, 669.475550932879, 672.277814194749, 668.865958704071, 676.084013411436, 671.647668393559, 669.259030232753, 669.973219569919, 666.990626693321, 672.736148683594, 672.483514912741, 671.085979355614, 670.079020697681, 675.542975884179, 673.119959139554, 669.235116669464, 669.388009931757, 674.168042812805, 669.048062257428, 667.733736254063, 672.574239305597, 671.868377286478, 673.897526573882, 671.058888169153, 673.616778789664, 672.008380389893, 677.364957517164, 670.654313371124, 675.381357933451, 676.065108942054, 670.03492610711, 674.767318350431, 670.863284170923, 668.897112641186, 674.23829696288, 670.073360393581, 669.043652623439, 672.76507834287, 670.431313110166, 672.077729191014, 673.224812926453, 675.141427200299, 663.903283108188, 671.802179147054, 671.477401747683, 667.073969741556, 675.799340876979, 663.322557738315, 666.045427686087, 670.490544440831, 673.056147822922, 675.346764080238, 668.322955405678, 668.925155717972, 673.154437974659, 673.424002972264, 672.615940408918, 674.067022490011, 673.398513697017, 675.095676506287, 671.027396329457, 667.746692300653, 671.415528220407, 667.538227176248, 676.808830529296, 665.12600377732, 674.846834019226, 670.136486593628, 674.045015428581, 671.31450905695, 676.041121902556, 677.447960893154, 677.341644015605, 672.510915007934, 667.167711123294, 671.96403821878, 666.833653154395, 669.637563593804, 666.491457515197, 673.240930180869, 668.196079863699, 676.990866178204, 667.808168843945, 673.149906554297, 669.28817858853, 666.239744331998, 673.461765623362, 671.993409960287, 669.155795916619, 672.475829558416, 672.237686960303, 677.381791800962, 669.285221100534, 671.49737034452, 674.428620161051, 677.396304027658, 676.074450464017, 671.622997973113, 667.403999108854, 675.295549867819, 670.578283867803, 672.185686094602, 673.816671747953, 675.548463457935, 674.198917372545, 668.445070469415, 675.563242127556, 666.113956135883, 669.23671919389, 677.853991667497, 672.463591323377, 671.046864969818, 670.036713430729, 674.391191221347, 670.107980898135, 671.017860717313, 669.77141010251, 672.871202388164, 670.390089750683, 670.641288813824, 669.67675004092, 674.524086811617, 672.598390215182, 670.150150387369, 669.615606803516, 668.412942498717, 674.820851333172, 669.974480569337, 671.986758860219, 670.538073109983, 672.163996808311, 673.071384469284, 671.205085586602, 667.356948121431, 669.302099653115, 673.468001588024, 671.082690792698, 673.063402927699, 675.311883664698, 668.353558506098, 671.505889546557, 672.708797568188, 674.609250651922, 674.801094325974, 679.234558499986, 673.058046045419, 668.696072916722, 667.059392135111, 669.403155559139, 670.884598570637, 670.099045587343, 667.893437371472, 670.490862019791, 672.07035477553, 671.348229742902, 666.399688099675, 675.852677259016, 668.731830552889, 671.131950919814, 674.703474831261, 671.413804600469, 669.693867483564, 668.051336738734, 669.816445719049, 671.005235261792, 672.52887316209, 675.776345614921, 675.224786133759, 668.715827942562, 672.95967465719, 671.054061567512, 678.146803630577, 669.068329789116, 672.705730118866, 673.448281772181, 671.970192507437, 674.497585836839, 675.905088039739, 671.370067907872, 672.190721503345, 676.534835732073, 672.483414750932, 672.816282890718, 670.021635355942, 672.806797833686, 670.623565663139, 672.319873172583, 671.404147747483, 670.368835495422, 674.60266426769, 672.803439860658, 669.428870656009, 669.874316724574, 669.713437990248, 671.631583039296, 666.818025387175, 672.395327666326, 671.100506266363, 671.758559702071, 668.511473421273, 671.269575977568, 677.77337993875, 667.491084066219, 667.424950864626, 675.443568100236, 673.195066931887, 675.751522422831, 668.613833013075, 667.833480040697, 671.06564946939, 669.377021194902, 673.607314686284, 669.858130059738, 676.467567302033, 674.424385432593, 672.672674029262, 673.72523160056, 677.202177921344, 673.526157119089, 674.578222315762, 671.65090147359, 669.810750894971, 673.035838732994, 673.057310494526, 669.396589301525, 672.910063747366, 673.185291909935, 665.49402306879, 674.62562458039, 670.946568731671, 668.872133336512, 673.653439667541, 670.207237542601, 662.221251394075, 673.425283154705, 672.591126271021, 669.616284122662, 675.969160591554, 667.224927191234, 674.719651797623, 673.281780406443, 675.497380597866, 671.031040127459, 671.089702726045, 667.979311267076, 674.902350840009, 669.760978813456, 671.272985986386, 673.194901664894, 670.882325596639, 670.626852371633, 674.20193730073, 670.690446578536, 675.024675529755, 670.431728410558, 673.783436103346, 671.192483500923, 672.175254906315, 673.020294720661, 673.585703305813, 675.438550935227, 673.830704411871, 677.756648760762, 670.042267269162, 676.493854228717, 671.514079230807, 663.640977637131, 673.153150509901, 671.970371706327, 679.095232570588, 671.132662088187, 667.475154812533, 675.144770794652, 670.089829854987, 669.401455352041, 668.928229142825, 672.82172214061, 670.120058281021, 676.674141989626, 676.450969683775, 668.297788452584, 671.562216127817, 672.128746793715, 667.097030317176, 675.606316664462, 678.510576951945, 666.332103347936, 674.329330778471, 674.150773416203, 668.98032908284, 672.336987453659, 668.070189048491, 672.188712986607, 675.8066735817, 673.32211232068, 675.2570995368, 669.794168595864, 673.20431240428, 672.518288321248, 670.808426516669, 674.772538655115, 669.007008383915, 668.415695382001, 675.379767044312, 674.853549188837, 672.637080825892, 670.344798192672, 673.059748493491, 671.378194634607, 675.199056863526, 674.759586770077, 675.747527168496, 668.582636161145, 669.634814118338, 676.852841354826, 668.397356061203, 673.221821371213, 671.595799211013, 672.637677029495, 675.006330426132, 675.8646979568, 675.501654200208, 670.225594273612, 671.195437401718, 674.484957306769, 674.445000117898, 669.941069387853, 675.21128782632, 673.234439785754, 668.826036586468, 672.099844138823, 671.937795696893, 669.357619754058, 671.018911419086, 670.236033217329, 678.08327340788, 670.474229700177, 670.889631636883, 670.462265972137, 673.337176750344, 673.415235613763, 672.868174783132, 671.3167581386, 669.811126241074, 675.827238796718, 670.759123361532, 670.602044403899, 674.821309220324, 671.477876961071, 670.669562424737, 676.288399597272, 672.982837070517, 673.625210474565, 674.693388691673, 669.823627655466, 674.06973437704, 670.889154702674, 670.768012155465, 670.12543784526, 669.582997487847, 667.970623611055, 673.299469698572, 671.454030050397, 676.202664404259, 677.257273354753, 665.677508266705, 674.304874627654, 671.291023416175, 673.378838172574, 673.869045244673, 668.933315746105, 672.961891830745, 677.881769240092, 673.473085444939, 671.599201622227, 672.586685150914, 674.537050949555, 672.658870799646, 674.350072085994, 667.3021710261, 670.692204065091, 671.290652769992, 673.904374786128, 674.837358296721, 668.719888622196, 672.834642554524, 674.253289923513, 667.529674265616, 675.615753779164, 669.763882861864, 667.500835722904, 671.821764714838, 673.288502774429, 672.491189907749, 674.778368372488, 676.095709453589, 669.917607164077, 675.170268625501, 672.215495877214, 675.403708901883, 670.129186552629, 669.88304540668, 672.006235829646, 667.347415442748, 676.330559873861, 670.858672714799, 675.061036632431, 672.211552992766, 666.339242167928, 674.219036827398, 675.424336344326, 670.741594951425, 670.302002564636, 680.516774897592, 674.419845894973, 672.039292875678, 674.815201774078, 671.317532052683, 674.102835094493, 672.454304336884, 675.68330230363, 674.223363296334, 669.842137630598, 672.11950795203, 673.066117081991, 669.973468772095, 670.510210053313, 674.353672129264, 671.326874992531, 672.371064102134, 673.310344532597, 674.630561737769, 673.647907688372, 669.1208490293, 671.896592680261, 669.20643095637, 672.143370025533, 671.754845535836, 676.250595460513, 669.744976724918, 670.406776341216, 672.009601701895, 675.324875864768, 672.083170092015, 667.576588933503, 669.940047547639, 675.924089386888, 669.644003478281, 668.610470355776, 668.941855750321, 676.966733523008, 672.848432380805, 668.995709583094, 676.097491296503, 674.087562212752, 672.934909791916, 671.740516958388, 673.783375232389, 672.252584318454, 671.303998969872, 671.128119402538, 672.743194543187, 668.534912132189, 669.525737383858, 673.396922673738, 677.461034116911, 673.375703258248, 675.020722050836, 670.906502618113, 670.496778729934, 674.681755408836, 671.551957269752, 671.996971008461, 678.340335940588, 673.746934239323, 665.309438206104, 667.371550518094, 672.527185902582, 671.236472880296, 670.905852030753, 671.902110861473, 673.116349608316, 670.237538513743, 672.346271066114, 667.839574485344, 678.598918327236, 670.153413180724, 673.621851514846, 670.633296092045, 675.454954619064, 673.410437618833, 670.574976265821, 666.691659731974, 675.04432078625, 669.485875620568, 666.819189730925, 673.747711160897, 668.522810493823, 675.444052494462, 677.383881707384, 675.156286837385, 671.919929038035, 666.074444706839, 672.715242267174, 674.334397477172, 677.680882946437, 674.616345878616, 667.757504221525, 674.722050627426, 673.439769838522, 672.706658944312, 670.18277128196, 671.379789724627, 669.813549583824, 674.34661278615, 669.266989084547, 675.514785372772, 670.34315801372, 677.512329566427, 670.920594077396, 668.879339285374, 673.475971427097, 673.56898505278, 669.251879919946, 670.885059739503, 670.283733169219, 669.171653425225, 669.293618561398, 671.517275183001, 674.818525586141, 671.184097396198, 668.162085514604, 668.328771831122, 673.270306914009, 668.117467605305, 668.842748735341, 671.136209963268, 668.779209204046, 671.539860763526, 681.291912199287, 671.48206278215, 667.477617234144, 671.004219752678, 670.485134852831, 670.201948372653, 670.259114032183, 673.090184313196, 671.26273300505, 671.478090678605, 669.843671098685, 669.590943894798, 674.207956137981, 674.150998950544, 671.66296979521, 667.651492996085, 670.984537158262, 667.986287744988, 668.195670949914, 672.547300466966, 667.254277059518, 670.247311228842, 673.803343941729, 665.670166410057, 672.963912040126, 669.900018454575, 674.117302343409, 677.070362066262, 673.56899990044, 677.863333731352, 676.823921567428, 671.116348043587, 678.440166475874, 673.514279060654, 679.813548544049, 668.30386301317, 669.393828455481, 668.988182240161, 673.899405886589, 671.902992062913, 670.013839537392, 670.660667253177, 673.233267129437, 672.523599724175, 668.782658354128, 673.378226393256, 670.718816831343, 676.316501258166, 670.286069704347, 670.584222821367, 672.668851465872, 674.842287305395, 671.196744277916, 673.49316599568, 669.761089395603, 673.751107877842, 666.920873108993, 672.262175331111, 676.348464432619, 672.833300677917, 671.283410808752, 672.736896868349, 664.351735608947, 672.547030063364, 671.498399482267, 673.474712610134, 668.922245053594, 671.522662990313, 670.261075980727, 667.061658522851, 669.91970131329, 666.221412317745, 665.244584377228, 668.584766095514, 670.971018908687, 672.044583196432, 673.064624394127, 669.195999440162, 674.894064999346, 671.01735294976, 669.87556630051, 673.625373657697, 669.888827496793, 672.665350750618, 677.087748034999, 667.976273015591, 675.112435117622, 676.014610287583, 675.533376331781, 673.153965900847, 670.013298554802, 675.067546927434, 670.702975195441, 670.494555739395, 671.832805813222, 671.695480098575, 675.329304386313, 675.446167256179, 677.411479938914, 669.201213132493, 679.321631408966, 673.351645107205, 668.401671052238, 669.658790463132, 674.948708641894, 670.61153596669, 672.186469830699, 672.007601882601, 668.343831572133, 671.233139600481, 672.27784015993, 671.850762029531, 681.683201128545, 675.013429227882, 671.315203263813, 672.544189679941, 674.026653466789, 668.383367878508, 669.30496955189, 672.806877384874, 674.805681637442, 673.528504645596, 673.28263795694, 676.788088777307, 669.939614966487, 670.71914310945, 668.203486567093, 670.697822752388, 671.511123429084, 675.603161638638, 671.154911396829, 674.535741788067, 671.675697521813, 672.807670005536, 672.375176711542, 672.982514940185, 669.223576893582, 670.950952406727, 671.453505548406, 672.296182025509, 672.838469225929, 671.566565566167, 675.291827076992, 675.167454739864, 668.503546385078, 670.762979007359, 675.16861959549, 672.478434702291, 675.845039208993, 669.893187501173, 673.205812029156, 675.097798999098, 667.589288960221, 673.757163275777, 675.485028342617, 675.52782066829, 669.229957540867, 670.458830892266, 668.604140107803, 672.501353216936, 673.670863775713, 671.320377713872, 671.99376284905, 672.447463439813, 671.449770576126, 673.093004849288, 668.446076102882, 674.299875900232, 676.321835502692, 669.611520756425, 670.564857239868, 674.875886790498, 672.10613414374, 676.660273798513, 668.221786741188, 673.590525515109, 677.896559277595, 670.295657455186, 675.663100156933, 675.181718148928, 670.452020106055, 670.988363646082, 668.009403777267, 674.386723952358, 668.777960502372, 666.990929465317, 667.127567284091, 676.618606210175, 673.627894976105, 677.726814456232, 676.523010347051, 673.757816524193, 673.994369464696, 667.70897574063, 665.056571700169, 668.41336844818, 678.115874555, 672.998533610961, 679.798849920393, 672.79137303493, 674.505852577396, 671.653257910862, 672.035999457948, 670.812409138195, 678.662076845918, 676.220502917731, 672.749150859439, 672.497826489319, 672.541955252278, 677.395790738722, 672.451376366462, 664.948811244845, 671.163869308686, 669.425311643369, 671.946043332139, 670.209205419541, 669.636099151609, 677.153781057582, 668.203783233804, 676.920649666606, 673.584205667442, 676.026693614769, 670.752438373972, 664.428534465673, 667.070518566332, 671.744806829514, 672.836244685001, 671.323245606762, 674.529524550284, 665.516337806123, 674.94439284199, 672.227080304259, 669.628617326787, 669.905440207084, 676.404475668687, 668.549095266377, 672.90156978707, 668.138605151226, 668.241669276886, 669.652545699355, 675.742877677801, 671.341439191754, 668.858246196737, 668.662321311447, 672.179359895148, 676.6705798329, 672.774583990313, 674.175274071377, 668.866031557149, 672.62853493554, 669.591283207928, 667.244467468362, 676.401456124974, 671.018277092894, 670.407799416646, 675.50927298349, 677.157188000276, 671.021140842326, 671.091658557548, 670.766421701564, 670.374377610571, 667.088196194617, 672.760334999884, 669.858000941682, 671.791229978894, 671.815364988551, 676.282922582287, 675.777320618952, 671.034523952917, 674.413685010463, 672.126778092324, 664.716105961669, 676.450860003903, 673.757039159745, 669.126017952258, 671.332730470827, 666.915409884814, 672.206998843834, 670.328836756716, 669.205329393808, 666.164760786094, 672.550259482943, 678.003720635321, 672.698281344321, 674.898918925441, 671.93577671949, 670.739813631662, 670.873833796534, 672.156099911205, 674.665511193303, 672.220426213441, 674.52276092012, 667.318937774544, 670.96398094274, 672.754941122477, 670.223661645814, 668.076480740613, 670.130455297465, 671.072527835067, 668.911955145074, 674.400389417817, 670.339403368829, 675.656099744204, 675.327811119368, 670.730835863057, 672.168896201488, 676.474589218182, 669.499618734121, 671.411491989001, 675.892074355138, 668.605585221609, 675.59480514423, 670.220609103629, 676.268174409365, 670.525697981607, 672.55724859138, 671.559927006061, 669.435555811267, 671.592670850194, 667.515076081528, 672.335074306055, 669.662806668143, 669.16278970204, 671.146649633659, 673.408152094725, 669.792996795376, 672.872070169719, 676.074960574832, 668.166559134456, 669.91098928699, 669.79285993131, 671.976984916245, 673.784560648415, 670.7653208292, 667.538127669922, 669.70130790905, 670.533979026296, 671.914571496019, 673.302943615726, 671.75559524187, 669.202289608329, 674.009821878065, 676.866503006204, 674.423059334338, 669.189782520376, 675.038410041047, 676.96159524967, 674.265201328997, 669.975209249384, 672.413176479653, 673.896668486574, 668.496306114901, 677.135593484128, 678.473034816689, 675.008896668811, 673.177480914693, 671.865516151003, 667.107886141353, 673.085825795723, 672.214313360198, 669.512405711039, 671.399401115907, 675.481474047548, 672.11851807327, 671.759603702058, 675.701596477519, 673.81562783844, 671.902509559264, 671.983143105592, 674.228965368522, 672.041543662184, 669.46279688859, 669.869103652549, 668.148200114206, 672.291661154306, 671.186696719558, 671.272934587206, 675.475530859171, 672.134364769783, 673.332816002613, 670.569678020496, 668.965530166147, 667.212489100438, 672.449818025118, 672.691462495164, 672.84658630607, 676.349102870284, 673.418223917573, 673.975323992332, 669.031796707354, 671.62762540825, 674.705092415787, 670.252517271365, 672.191745655499, 672.286509685279, 668.555704563838, 670.982751413045, 672.48095898304, 667.498472070958, 675.381155187935, 669.642264753457, 671.239013072775, 673.933048473156, 671.742143673547, 672.283303556951, 672.233338208404, 672.105849807168, 673.647309990047, 672.760789539813, 676.25469355471, 672.633446087469, 671.365057899295, 677.490072556995, 670.897218934375, 675.919571957009, 673.164195410362, 675.59045374936, 668.255592035863, 675.562497533336, 675.300000851635, 670.867249886609, 668.130479520363, 673.893045366508, 668.948616728382, 674.957457691792, 671.345942477701, 673.967107382492, 670.405192708197, 674.389053820189, 672.123924669253, 668.991414445302, 673.228894393426, 675.106627935473, 671.970007784908, 671.829683781189, 669.282576947964, 673.205946381262, 674.063709939869, 673.437979092342, 670.693359985124, 674.209175286667, 671.619005413904, 673.497646387137, 676.81462410567, 671.558551486492, 670.31097416717, 673.057052146486, 669.166789271231, 670.398949217726, 672.578371000859, 669.532110107831, 675.626800628683, 675.330796677051, 672.864658108197, 668.254728444273, 665.59271500308, 676.285086120261, 671.684793714031, 676.0040359297, 675.640964817121, 677.095594845764, 671.625569506045, 670.462078780569, 672.27565030299, 676.00403116567, 673.664262824142, 672.243338378904, 674.725218590837, 669.498845776394, 671.039746669729, 671.62541911849, 664.671924515566, 672.900289862875, 666.324107764567, 674.547104526107, 672.922599689907, 675.511220839409, 665.215423241852, 675.400525465365, 666.565629355097, 670.36459653525, 670.327146576517, 670.419261876273, 668.975865602818, 674.279358395724, 672.992874121656, 673.406679610788, 673.991379881718, 674.413898897505, 674.883166594137, 675.480815504494, 668.305189365753, 675.545648864932, 672.248398573705, 671.539991906871, 675.780461765184, 674.750412642592, 675.15477081566, 668.249038872909, 673.931708384302, 668.909816314887, 673.382844544604, 670.260262926268, 669.997499347473, 670.205107348146, 673.624521399658, 668.66941902948, 675.183885330389, 671.296114941399, 673.951022364457, 671.995583518238, 676.125006481387, 669.048842369731, 674.340693851824, 669.09295835022, 669.679273639653, 670.01404034076, 674.638744793125, 668.972886460942, 675.825506299499, 674.100209568136, 673.337783952929, 673.973825075343, 671.314955252428, 670.016525664292, 674.151219827345, 675.390770322533, 671.912326730739, 678.416348992594, 666.874493145911, 677.208141788502, 673.490788100848, 668.324348747326, 671.287028714228, 671.170649123547, 674.474161488914, 672.43429515909, 672.574786998159, 673.15098539163, 669.843226149367, 666.551033788593, 674.490499288289, 670.280315023188, 669.327346492387, 670.986861168074, 668.186787396744, 671.180171047233, 674.164821841793, 667.478310540949, 670.196195647517, 673.532927112025, 668.331691963994, 670.72095779208, 675.536677175763, 671.308929144329, 671.228986586942, 671.494766373783, 669.348359612526, 676.072242188355, 673.517843074329, 674.837754399406, 674.367612410785, 661.39199099188, 670.406162613929, 673.214928424609, 668.634963869514, 670.307048562462, 669.390285639434, 671.734271565203, 670.127979010083, 666.842853629291, 667.085097142428, 671.719025446354, 670.139525522415, 672.675125934493, 670.471240668678, 672.208620279703, 671.626561781156, 676.016912264086, 669.589412699933, 671.511817580154, 670.234865483845, 673.581809497393, 668.979338242723, 668.08163897413, 671.307388015218, 670.495438237292, 672.769038568957, 670.714761025826, 676.647651087196, 672.104594329863, 667.174008975456, 678.131507303216, 672.025690295744, 669.764771781618, 668.725223478353, 676.202229438682, 669.190498623087, 668.029621736172, 670.404548454601, 669.523202287732, 669.648683514391, 671.814123420857, 674.843382095483, 669.984921535638, 674.188546324609, 664.903684841993, 671.706174155774, 676.160937189432, 669.103880759701, 669.232118412778, 676.024199553172, 671.339237891484, 666.626828959965, 674.118603081061, 677.100667054653, 666.736657328651, 673.115916526791, 672.716799780014, 674.494337305206, 671.287415035851, 676.03468910065, 667.11037396311, 669.709771428945, 676.119543988656, 671.065687808451, 674.196776826638, 670.832828175526, 670.817165075108, 668.513869262822, 675.989188249543, 674.531187916122, 670.809652870496, 674.835313626888, 670.311648717578, 673.346578597086, 666.055884269607, 668.057178991548, 671.552991913492, 669.069411448925, 673.637242206431, 671.496508266197, 668.085305574656, 671.504382204166, 668.08077355911, 674.196764176438, 666.436251649387, 671.723677044644, 674.692269093228, 671.820665432886, 667.721282114965, 674.470527238872, 672.085760539152, 670.9826041976, 675.008138291626, 674.344519996535, 667.96878129105, 677.084839553394, 671.206483924421, 675.458468467195, 676.215314154385, 673.540799751039, 668.930914521181, 674.693970652601, 673.235303152939, 668.461812170667, 672.957293053193, 676.035354536433, 671.285412524107, 673.688264218531, 667.084526291063, 672.770626394904, 668.449989492149, 677.361460612684, 666.959856956171, 672.268451160992, 671.032162612865, 672.618241424746, 667.053595286508, 673.571237215897, 672.639314856451, 664.796987981172, 665.064738107639, 672.975484661261, 674.684416792627, 669.694550834478, 681.508336259813, 670.963270229315, 671.816859011748, 672.914759037292, 672.98112158398, 677.695750501006, 670.781505470165, 670.22803704923, 670.128886511069, 672.671815059169, 669.650684850238, 663.921542375438, 670.841715106725, 673.401986908945, 676.668775509663, 673.733747546187, 671.491849507806, 671.974388922878, 674.143182914241, 671.293631034426, 673.270216590939, 672.871640344002, 671.500898218064, 673.530299171282, 669.518653863006, 674.589617612765, 668.61936116615, 671.739643166128, 670.643910589126, 669.117001963831, 676.025033790869, 672.209171450611, 674.231844281633, 668.992018090815, 670.101236807612, 675.975675005893, 672.027891168462, 672.617064365662, 671.987084521575, 675.824022848963, 666.441351898109, 666.982392872782, 671.710226150181, 670.010762091182, 668.000312742852, 672.978445377701, 672.479905917192, 667.573006715984, 668.596571885076, 670.132570506663, 675.086704106002, 671.75265509337, 674.413337933138, 671.715258060896, 670.963188035297, 677.390836257888, 668.770190549439, 672.917322961712, 670.876646196635, 673.144115831835, 667.401514773008, 674.334223385507, 675.255945684043, 673.307023969997, 674.782641590881, 674.948499190418, 677.543909368351, 674.559045042489, 672.98201916321, 679.577661196141, 667.787044798713, 674.905046375052, 673.57585399038, 672.608162831847, 676.244945934724, 673.306759012697, 669.897307615641, 671.366066661204, 669.734160812973, 671.615375689716, 669.072007689134, 667.152593741039, 672.2243942148, 672.310467918867, 670.399645011803, 668.853983533291, 674.686430770801, 669.750740740256, 662.206018048703, 676.906450629576, 672.682003231564, 669.101673852521, 670.680177071934, 672.63054435505, 671.062294831599, 668.681998551658, 675.53316939098, 675.540430679069, 670.109878354234, 671.676719675037, 673.072797195418, 670.646335173931, 669.285635101943, 675.788664083834, 673.124863440894, 672.920531342651, 667.936841639047, 676.369811468616, 668.303894611531, 669.574146298945, 671.652983616157, 665.961770341265, 672.168856127693, 676.134077985695, 671.382665295947, 668.538047119284, 674.013069584754, 663.676411127675, 674.1579097389, 666.158180831413, 668.20922233455, 669.804900297795, 667.683913137184, 673.578708373124, 676.442862246319, 671.888736715521, 667.344373129693, 668.043827858762, 671.02002535013, 667.578767102284, 672.21533722351, 674.242348582188, 678.26015616987, 669.243347578213, 674.109584305724, 676.885162051951, 674.714211215914, 669.366117080908, 673.775678347986, 671.306209493453, 676.233829614439, 674.940393725524, 670.397784962972, 668.907113030947, 671.938481687848, 675.255054090926, 668.712526941573, 669.38323146716, 672.39649310854, 672.702705358321, 666.51145925517, 672.710870574221, 674.022563643257, 671.332547994569, 675.737437368806, 673.402942692301, 671.08725160904, 671.988169219801, 672.172471294844, 676.149019883075, 673.466375703356, 670.829335312952, 676.440928960721, 673.164550200092, 673.620665406654, 675.775282353363, 673.63277150059, 671.799028700606, 673.046638356273, 671.55411926148, 667.547871858903, 675.391226493401, 678.168426067492, 671.007008680296, 672.095975988917, 676.480745400823, 672.677428943874, 673.301212854342, 675.097813197455, 671.896733086661, 672.496212284742, 667.872752357798, 669.725956229437, 675.12039343784, 668.898078284619, 675.605953924423, 670.732499070633, 665.109267960832, 670.251791572324, 674.443155302688, 674.040949571097, 675.385428528314, 672.61307472725, 669.797948806858, 674.68783903469, 670.26384544265, 672.066047332044, 674.039256252526, 677.214994274462, 674.578378909599, 672.156295548897, 666.878389532489, 664.94690921399, 678.687429439332, 673.545807684641, 671.909317758764, 668.076968785551, 673.337426023609, 677.298007417892, 667.842471559147, 669.95741821915, 677.915350606449, 671.8604795296, 671.708857414277, 673.02363657428, 674.586848975778, 669.570680449306, 668.07858016223, 670.919581939122, 673.941466639617, 674.750295747175, 674.234867789742, 672.645121857514, 670.511269107301, 679.308725075773, 674.398500217264, 670.411055132019, 669.828213871119, 671.226958329797, 674.879051521284, 674.063819428018, 673.169339296749, 671.381538041434, 666.781095006542, 667.71014052117, 672.151047144901, 674.503640596566, 669.49040025588, 670.005707156066, 674.18361434197, 673.406235124383, 669.081093099325, 676.449178914418, 671.33210740174, 669.787462572352, 671.252274668739, 677.715626455887, 669.907911989053, 672.311650360084, 671.66331906414, 674.524035644665, 670.739556011192, 670.81914386338, 674.092998397401, 675.39575989472, 670.628277828148, 674.179714480751, 674.093397450626, 668.519929635495, 663.820469075981, 670.128669651252, 672.818078843495, 673.120877102707, 674.186695083748, 674.150922845213, 672.272216880263, 672.745066287824, 673.23389381425, 671.053936828746, 671.9272063343, 671.994508979045, 673.710716127895, 671.31341809524, 674.242987791498, 672.811379246839, 672.415725048742, 667.945860124727, 671.213077418026, 675.000019760663, 676.644840796696, 674.554831784518, 672.114376526904, 671.218713446002, 671.081152018999, 670.56416050042, 675.393628994575, 671.271070438073, 670.121143230043, 674.022934342982, 664.646261317517, 673.164517918009, 671.652830387492, 669.922669978837, 668.19823446643, 670.653567324445, 671.310453030582, 677.764676398201, 671.971824739505, 672.522415045343, 671.646593365321, 673.772823681733, 677.27357571478, 676.147548295174, 672.944761140833, 676.89715615678, 673.518979808973, 673.49004998961, 667.770613833512, 677.17638302125, 677.337022283947, 672.014624440193, 671.201277877554, 674.442231799861, 670.39967321186, 677.3232770261, 667.217886635982, 679.954770111749, 673.685775372562, 666.9524292218, 670.610559119344, 675.265278467227, 670.655656449478, 671.138189846562, 674.450680245419, 675.695184564499, 673.615191455498, 667.7949979183, 671.446476543855, 669.91453665075, 672.200539765205, 668.742872587017, 671.366140581569, 672.357417479421, 674.115897763398, 675.200290944949, 664.569711324105, 668.45627226085, 675.461482674499, 671.00299429199, 678.129409269301, 673.109855720641, 673.235024568047, 672.313028783045, 672.589325826823, 669.737573184075, 673.799098422505, 670.828074831802, 676.05573112751, 672.000468061409, 671.331804798098, 668.759318623035, 675.026055403287, 677.937688205152, 672.776148978732, 671.824189196232, 672.079236695965, 669.511767044586, 672.680307639, 674.414428634171, 670.554528902727, 674.244483475546, 676.553485812267, 671.406055988273, 669.372641428971, 669.717792619663, 670.269607835122, 672.995239971094, 672.649270293363, 673.52396123142, 668.635963308123, 666.01194517518, 678.218662437035, 669.415422257478, 671.954636104968, 675.072845737155, 668.596618044563, 667.926437109515, 670.976675120416, 673.06931555066, 670.966794959284, 665.53219823675, 667.989320967374, 668.19764555102, 674.76982059614, 671.089494518523, 676.583922962881, 670.280919339612, 672.989881634754, 668.386077625771, 679.375098872514, 670.448470266766, 669.590398804654, 672.269176510109, 671.179999035942, 672.133544883475, 671.073613870476, 681.317944397616, 676.159688081498, 672.900413764576, 676.721887755532, 670.485861723804, 675.259842021696, 672.559009455132, 676.633143864212, 672.509437802677, 672.397893870062, 675.518022124918, 672.487387990053, 676.869364809592, 670.442068030377, 675.440415917467, 670.423140939726, 674.321121998329, 676.66854854753, 670.583393559787, 674.908943140744, 670.064850847988, 668.87626513644, 671.359940610482, 674.933306570549, 671.797661250206, 677.194573187097, 676.145098367356, 672.774269710574, 672.61696278118, 675.35404656308, 666.314232983974, 671.911169636531, 673.399430546076, 673.22704592969, 666.843431855857, 674.736223554125, 675.146497991819, 671.048292220555, 671.278615456929, 672.157809616256, 672.555583652216, 670.079184792425, 672.092930015276, 674.932913799672, 672.8644766825, 667.800084813471, 669.757817335076, 673.421356466259, 673.289023933868, 676.138876364906, 669.078038042129, 672.687451181104, 672.378943889843, 669.172244107416, 674.342162771192, 670.594906027586, 669.625049336742, 668.44408728394, 668.706978995874, 676.251188500431, 671.925977296258, 674.624374070672, 668.578748762193, 672.860142632232, 669.161978476365, 678.528831533665, 671.247438959969, 667.051097708503, 670.681542188955, 670.222734407405, 673.209025623372, 674.075391063988, 672.112427647191, 669.576069793179, 665.406549758143, 672.695119152215, 673.233449350172, 672.637842528171, 673.683610405555, 675.215324474816, 669.897467752879, 673.711381007873, 669.322675426625, 671.969394168987, 664.194132187537, 676.12147990632, 674.841316207298, 673.965699365484, 672.931478165552, 678.661623573915, 674.350874790939, 668.599480238638, 669.33577311443, 674.724203317751, 670.166626730703, 670.444026028548, 673.593694429576, 672.313289850203, 673.43500986023, 674.917083181131, 673.71575676004, 676.302605964704, 669.654188510265, 669.520310971106, 673.116600682064, 673.01159994468, 673.405051340244, 676.31532678201, 671.431862448217, 673.654591454861, 672.303015480869, 672.636001622758, 666.910305504537, 675.843916328098, 668.508012035726, 673.456653679405, 674.501725482879, 669.969928500151, 674.538112959481, 670.56208838079, 672.987546369374, 673.371974447571, 675.470154566161, 668.558682679226, 675.25892300444, 674.02566481367, 673.063007538425, 669.994716111829, 671.446212902969, 669.588696114136, 668.884323585281, 672.205628768262, 672.521421640948, 675.637373808799, 672.541289966386]];
