# Supplementary material for: Hypothetical Outcome Plots Outperform Error Bars and Violin Plots for Inferences about Reliability of Variable Ordering
Source: PLoS One. 2015 Nov 16;10(11):e0142444. doi: 10.1371/journal.pone.0142444 (PMC4646698; doi:10.1371/journal.pone.0142444)
Supplement: S4 File — All experiment interface and visualization stimuli code is available as a zipped file. (ZIP) [file pone.0142444.s004.zip › experiment_code/data/one/13.csv]

	sample_num	task1	task2	task3	task4
1	1	137.3278348483	305.358765394871	526.096364091628	671.573053800012
2	2	129.462240379082	330.992452231031	522.339745682249	671.615274518407
3	3	125.337004120609	340.458827179142	523.589753231262	672.916807196721
4	4	118.964758523671	319.435012478059	520.212971722353	672.816991471757
5	5	120.955138743662	355.248539943403	526.878695850648	672.546404002308
6	6	119.484849740643	334.938381923091	521.239830369931	674.764769564316
7	7	152.557076887626	338.545687610071	521.287613750221	670.429746560482
8	8	104.184926122144	317.41497245515	521.336121922733	675.585033486367
9	9	124.316671162748	342.072556373903	530.910723241149	674.602921541876
10	10	130.825535101706	360.202815306783	522.135515539243	669.802313716127
11	11	170.684450138071	348.08306956414	517.899382009302	675.114477779122
12	12	138.788026096386	339.582505761714	522.000714502691	675.715213389245
13	13	110.817942700867	324.512038062519	526.760601526296	673.914137612047
14	14	118.827462127739	360.489511135038	519.789167627414	669.564370752594
15	15	139.923796972237	335.825862139802	520.744347925581	668.33509060522
16	16	140.486356609134	360.271396802914	520.855760326484	672.22149230305
17	17	141.982139449158	361.738065800391	527.331102130124	670.030483328371
18	18	133.759471509667	310.601562536777	523.010402497453	668.032465906235
19	19	149.173584127419	336.459559312384	519.544456310056	674.458426732426
20	20	117.924239285667	375.530763941228	525.635251331329	673.318087262922
21	21	152.627747993779	358.524657748861	522.358064577608	674.602581945189
22	22	131.691087248325	322.034233489523	524.705948307239	671.747874665953
23	23	141.524310856319	343.918017293248	522.641073797942	668.326421938857
24	24	139.456435386501	330.192629506183	523.208451271458	662.064336486765
25	25	97.4168412565405	342.492975582764	521.469885197346	672.643361048789
26	26	141.648572353772	332.445643807216	520.98143266669	669.864171390692
27	27	113.829095581292	344.220856362627	523.116088936353	671.967404890119
28	28	174.001319226781	315.484407997749	522.58245928993	668.496269092117
29	29	134.306830349109	328.164543852072	518.902409127731	672.262574286357
30	30	108.161389185848	360.607496646749	522.102668701132	673.34048811955
31	31	128.963328284194	340.678694670043	523.462913135173	674.680596537195
32	32	117.61117173833	337.814844038011	521.418960372322	671.184299111286
33	33	105.673417079077	341.999695123225	520.550296799831	674.868088152023
34	34	123.393354549923	345.210864464782	517.791767753118	669.780442734883
35	35	124.927613676411	331.58868216598	522.081320970098	672.617623895497
36	36	159.667786818833	356.968058809498	519.739240686029	675.972073600946
37	37	140.361530770386	359.12860546161	526.043365326172	673.001971763206
38	38	138.003906115366	341.38827927105	522.793068102181	671.939526998393
39	39	146.164463965149	355.987759120672	522.304216280897	676.115527500727
40	40	121.461286592595	360.163069325992	522.897262648059	675.228989655043
41	41	110.910237983592	352.03212541127	526.246298584605	669.510432590845
42	42	121.900546949416	331.197175346897	524.787352244109	671.821730596793
43	43	139.477144451167	350.645849720821	525.545118948471	666.516625287213
44	44	123.0102697059	334.13928462242	522.393971777717	675.10746299315
45	45	139.985936294331	324.123844285116	524.658569660916	676.402635216679
46	46	99.3505337076639	371.492141168047	528.522305924837	677.084542118654
47	47	131.979581676921	333.824625688966	521.173773839429	676.592699655353
48	48	135.077159849777	363.261382412353	527.990982847218	675.367920221498
49	49	119.331630169868	342.370931721239	523.264100955037	671.26439701286
50	50	139.996763893499	324.285006879119	523.000122457898	672.570923339895
51	51	118.191305455253	354.711707103164	519.127791251384	664.492734610008
52	52	127.03424322353	324.309151102757	518.50549479104	672.141451866835
53	53	142.592350098735	347.197297352097	525.834342366911	673.699601044863
54	54	146.31165786717	323.68884272282	517.993475674516	671.269970178569
55	55	127.049952604331	348.216124057412	520.134489913583	671.56869724141
56	56	100.587269188603	343.265852364728	521.428255571961	670.406944482727
57	57	104.507878916531	325.675855892988	521.850735640359	669.965504323126
58	58	180.977470127166	314.332695592141	518.205205341171	667.30383722425
59	59	99.0489534866518	325.897478107576	521.819327992845	667.103974053158
60	60	116.13981841235	340.880171765552	522.705008329809	669.717469309068
61	61	152.009551899196	348.328462587185	521.042649942559	668.314317174039
62	62	144.70571029014	369.341307493786	519.872509288789	670.265532305491
63	63	115.751888994571	353.56652980153	520.824509627998	673.847529778945
64	64	131.517896453589	355.979521379025	519.093836734456	670.650373773821
65	65	137.68748885179	346.546702588996	523.782201299204	672.275573804174
66	66	143.83109548753	345.722943757771	522.905590391062	674.957986871412
67	67	121.25362950897	336.145718347575	521.47775986811	671.274279125846
68	68	153.104480397876	370.650418910131	519.367468681581	676.630020890523
69	69	140.895503399014	340.560259056094	524.924311970188	669.560232129901
70	70	154.102638007304	325.432332074395	524.312592699567	670.409294270444
71	71	124.706950794275	351.765181361959	527.482444562064	667.366395330153
72	72	121.475866458849	333.32470269032	520.899223160891	673.260126634521
73	73	132.212474481616	360.627723881626	524.308680026245	672.910179964021
74	74	145.458960730191	342.926730120825	526.554018028618	672.333771676698
75	75	132.670348767523	362.305150304977	522.836970721678	673.781357158951
76	76	84.4729914848596	372.688479261032	518.269235152195	669.242202010912
77	77	117.374306890004	310.246651015227	527.820614728512	676.975317463401
78	78	139.146674118305	339.797630966238	519.454359335846	673.477450170301
79	79	118.783399612482	389.80263705708	529.674352731008	670.870150796314
80	80	110.945987489127	352.781999883029	525.03432597734	670.806240376898
81	81	122.848343365987	334.81923107716	521.349334613175	676.228296623038
82	82	137.382332901647	338.624903854149	522.845774664993	670.331632463617
83	83	123.077357208673	342.504899694083	524.318473861113	670.425923152537
84	84	128.744218445661	353.897750714577	523.635127684478	674.396750514326
85	85	174.166459352994	349.315683635827	520.952015778839	670.236655414302
86	86	127.395741824792	295.867099796453	526.496321470751	668.078709467538
87	87	117.438361532258	315.612130901471	524.498928506821	670.210369440038
88	88	137.204829613234	327.643815738739	519.716674383022	676.232075300856
89	89	113.878405131947	341.317128272483	525.24183499875	673.687375399835
90	90	157.214585841306	357.211287414196	522.66596405376	669.84923007218
91	91	136.861080944468	348.063176080185	525.591815074281	674.750192499347
92	92	134.546918619712	342.200096647058	524.995024651403	672.163747190115
93	93	122.972931993164	336.814970222357	523.541539301943	675.356467075752
94	94	127.757419917586	326.537723135968	520.819310508183	669.676666279315
95	95	101.069885474916	356.83008964283	521.63710544816	670.842181750927
96	96	128.117212842622	380.500364625234	518.955471964304	672.507676357616
97	97	121.734992045483	333.252258054776	526.606619309839	668.452624719385
98	98	103.313897351163	335.826323196199	523.17843891013	669.159554109802
99	99	107.078863290122	357.135781984751	523.061659438363	670.428683630528
100	100	136.072167041725	357.351590095136	522.346049545204	675.418586334738
101	101	135.910733078688	345.045549298219	521.825362758776	679.379722174641
102	102	115.454274984219	365.926700243498	521.25026880357	670.65860738265
103	103	126.426223909566	365.318388355009	521.578012943457	672.295198887481
104	104	104.41062484069	346.015724481452	522.588203170075	666.079758700395
105	105	146.503504810503	328.565698975765	524.818526943344	675.269295274881
106	106	124.102538028713	342.531159930415	523.578193649042	672.236132494631
107	107	149.522814914267	340.526203766758	519.980677938429	666.74496584234
108	108	131.642541053529	351.219494997344	521.448130649442	665.304770315251
109	109	155.765601803527	332.069015921012	521.261702392772	667.911382041536
110	110	115.20804647869	318.836909088253	521.464371495501	671.481449451409
111	111	134.991057729548	315.134028549385	520.833975850398	668.445638145742
112	112	111.279068790669	316.618020043315	519.070284874854	675.302004898512
113	113	113.613612006716	335.780177257706	523.869092659239	671.979539005345
114	114	94.9542483830545	332.776752597855	520.72728389854	670.747201654001
115	115	114.043988467692	332.955659961205	523.348311832371	667.391791895891
116	116	133.870453137265	322.473295655655	526.975654665807	673.587384386055
117	117	127.882778505061	349.33651401756	522.842942499394	671.544211776788
118	118	101.351369912992	333.44465996133	521.598049245925	665.244068450796
119	119	117.400036737996	323.719730721106	523.38569752773	676.837880659027
120	120	128.162378518153	346.544666118962	526.345767994069	674.616169719582
121	121	126.897352077173	330.006510108695	515.699392460866	673.513113597777
122	122	159.177121111348	359.099373842253	519.715721731031	669.880330303913
123	123	164.397786462165	351.357281874935	524.075763171319	671.021015252631
124	124	137.879237337579	346.242439863155	521.960790695727	670.982710142925
125	125	147.373164785457	321.427264361593	521.842293013917	668.941830425484
126	126	148.946141608559	351.582124813933	523.270332768455	672.947248071168
127	127	128.418270431982	319.209281795753	520.759536600902	667.256848492821
128	128	146.268351826376	342.630032199707	519.977344127248	671.612343046977
129	129	163.759350810716	370.583889287495	523.465827116535	669.150173995244
130	130	135.4525589103	352.718446162231	524.565192354808	674.319484289391
131	131	131.933420211566	319.535120791059	521.191322080845	671.281624833216
132	132	107.458781356432	347.008830392929	522.109235815156	674.711852537852
133	133	159.692362779801	345.467247877167	524.773908803987	676.211377463317
134	134	142.180617258286	344.583781494214	514.726401680684	669.999900154407
135	135	149.038697666526	368.413306026213	526.934091758837	674.676101115672
136	136	113.334263604609	364.568155766051	522.654027597755	669.995619196848
137	137	101.077645668103	325.243261689658	521.26154862481	675.793037359858
138	138	146.34964253393	334.152003406801	526.272169236757	670.355496437091
139	139	150.468876651839	323.530055681408	524.057683969467	673.50244674996
140	140	130.420961174178	348.104646339461	519.430637379878	675.35304775009
141	141	131.45457985668	348.575404790793	521.21390972255	676.937617353172
142	142	126.903163616882	339.90115812133	524.309189812099	671.430106430138
143	143	121.46448321863	314.459985988981	522.655409675671	674.36008639849
144	144	138.378854879393	352.747233411178	524.209517187152	673.325200473089
145	145	133.54597406416	346.103484102984	524.914161018485	675.330602275956
146	146	142.651906105595	344.735712739899	521.455493266721	670.684929679458
147	147	125.339246012545	342.330280414905	520.799289645329	673.448167506747
148	148	137.573359867473	330.553345130575	524.032096580089	670.288564280101
149	149	110.945699359941	350.825907012449	518.578332925947	672.091796039781
150	150	156.394705916713	361.026319723541	526.224527376408	674.888785677761
151	151	126.339522004961	360.533239657824	523.604767642767	668.661417833209
152	152	147.642243913014	344.574282120763	527.784808569377	665.980311232184
153	153	127.35160286652	333.136772671661	521.859822185596	673.439421028137
154	154	153.708700240932	330.662565807484	522.047625075766	672.062259610159
155	155	106.103867449563	348.148708886113	527.794397621256	673.916723861992
156	156	111.157591417293	358.439602982962	522.353375578233	673.002787777849
157	157	121.770887068866	306.334573954418	526.300047834917	672.213946793879
158	158	115.786442552762	325.7969379904	523.467689259582	673.330014165931
159	159	93.8923078245833	324.532977355308	524.946562276568	672.959300478731
160	160	127.78091034682	354.422647398881	518.007388231811	676.053697767827
161	161	150.828167964874	351.149355699714	517.453028656643	671.538343442675
162	162	126.136622771122	337.902528082286	515.613921816752	671.140341228061
163	163	119.184488680565	367.721259330679	526.913338234315	675.920869620049
164	164	129.706957940973	344.740784098137	526.055261778364	671.876509193901
165	165	138.041136137302	353.436515235247	519.715616053357	665.611465006876
166	166	97.8260837734564	347.165421048231	521.817387092836	665.960842438867
167	167	128.023939390685	328.496629027653	527.878041555704	669.59469147621
168	168	124.867278324867	367.88544133433	527.442341757621	678.376508074312
169	169	169.875341310711	339.429658388787	522.445108690935	672.043734630139
170	170	154.905030788152	357.834654664676	521.655933344785	669.771775409206
171	171	128.111491103815	347.328216722839	525.190397145474	671.883642415425
172	172	106.916710091344	351.42099444695	526.411367179151	680.66732970544
173	173	126.65530625014	350.430911585021	519.151735991542	669.267552290572
174	174	133.422745966177	330.925818108066	524.954579120748	673.889689571262
175	175	146.476460393878	331.290786021229	525.835291081154	669.309218498633
176	176	105.847436276716	355.892180554247	521.354252296685	671.242388125869
177	177	120.616661776414	351.027881284845	523.77850287399	671.662779715366
178	178	89.6918453944216	353.834883828347	526.015948921532	673.549539150174
179	179	126.347676722648	357.868478359098	522.770748338833	672.040817044989
180	180	120.512872102851	326.98654417781	526.091388470743	667.154770216267
181	181	127.279225924662	376.890556659197	522.562317013788	667.323037832173
182	182	136.502316705661	333.208726129593	523.076540044027	673.621126586028
183	183	150.912187260326	334.130593673576	524.025528402429	674.483889733428
184	184	128.465675411754	343.376149114306	524.320049870212	675.60151991539
185	185	119.921549524591	348.367680154603	522.592883836134	670.430093546931
186	186	85.2517295788828	357.804095532937	521.062109105811	668.142301215951
187	187	153.613137751875	350.471590967366	520.561312002056	670.267727020943
188	188	122.209427697521	327.204740704091	520.947404137554	672.427904252571
189	189	133.410648017596	356.157722021842	523.794296069752	671.234488511215
190	190	126.712273184408	347.393458815082	519.883707221318	670.717513880402
191	191	133.024457953345	320.515056765067	522.543249055765	677.868702464001
192	192	73.3748172111827	348.738115408109	521.159303530111	672.006679270733
193	193	104.66262612546	345.891612878524	517.446020128483	672.749092159066
194	194	147.198562935014	345.196004237736	528.505110118594	670.72157145022
195	195	146.273401157252	362.581556076031	525.956543025252	673.17570274243
196	196	112.900585481427	323.910628934282	523.650725785854	670.943111558371
197	197	138.570133050123	347.879871836084	521.934608508816	671.114029858004
198	198	155.541859576965	331.096433592466	521.074227761084	674.079470897648
199	199	132.096044084673	344.066264529744	517.067316259401	674.932532088118
200	200	160.991290811596	322.787454657243	515.849648029538	666.1555580005
201	201	145.6881275507	362.511872818967	525.933107874149	673.621306759498
202	202	139.159612187076	360.198989362806	525.664806405825	674.121463352152
203	203	128.347898847875	332.942352240564	524.066722603196	673.454228385585
204	204	126.255560893921	346.334662143837	524.017137123463	671.983258270804
205	205	108.460342202671	373.265213201905	523.309568671709	667.68528331428
206	206	133.305218530342	366.433454095009	524.283945305505	671.180548942315
207	207	148.397498165822	337.487380059907	527.814585005735	675.678925541079
208	208	136.367028755799	351.694853616058	524.664465686339	669.113209975271
209	209	127.38243586111	371.463594839381	523.73522979786	674.611901654935
210	210	104.208478290858	340.919066679858	524.858540225472	666.585538218918
211	211	118.179532205921	335.938327270533	527.756924994268	674.734762524863
212	212	121.725338585064	337.444356945117	520.152589261546	669.35685217646
213	213	147.292820105517	365.33536823493	525.892134669304	673.241695285335
214	214	126.45580855479	357.180400721118	527.563417065015	672.820541819035
215	215	129.140290762214	335.331840062581	521.440952708756	672.18194653486
216	216	114.179617639737	366.43254851838	521.49420632123	670.892676284146
217	217	146.944151644939	357.412940554262	524.107290618256	671.606490972759
218	218	107.97810684162	333.514053949034	527.453578296437	673.115182065178
219	219	110.913156771395	309.898563212266	520.745400638641	672.572043724264
220	220	141.0265969358	359.348900093621	524.953115524227	677.14116468129
221	221	131.033386232408	368.953129236607	519.156447054827	672.102737340796
222	222	99.8009213883614	327.533721685099	521.177234893281	669.264974652519
223	223	118.409817650925	324.458870403886	525.252312960613	674.322379138422
224	224	150.986537180018	321.263557696733	521.340783469565	670.527868902507
225	225	113.824837610108	360.119276642083	515.018231731287	666.783405321325
226	226	137.477200552472	357.175411674322	523.475182451515	671.584105909238
227	227	129.925115013553	346.756490370044	523.819583234373	673.844368308239
228	228	130.340369454199	372.41593610009	519.773673918802	668.767193863076
229	229	155.610921535999	352.540799510893	526.517856295354	672.997899644263
230	230	136.136827385449	354.386694273151	526.909073577208	675.003144957905
231	231	104.763648476653	370.794415278693	525.885813243279	681.50394541383
232	232	121.657660408127	333.546928758874	516.375285106052	672.944263683158
233	233	129.504513086156	326.174141620779	520.645083465733	670.092731709418
234	234	116.800866043252	363.961026000175	521.3883789338	672.956024322187
235	235	152.814897370838	364.204487603867	522.629555434914	675.54082756168
236	236	145.546915812894	319.422184957293	521.62061528488	672.42147684006
237	237	144.597585843541	363.603917858349	523.426358093828	671.240215137115
238	238	152.782182992166	344.309921066128	523.08453426172	672.892040986175
239	239	141.494469166634	311.729015375665	518.33650053999	668.898447437307
240	240	125.839797925338	361.15525136322	521.959263478587	672.428047797123
241	241	141.545102382753	324.796565097406	517.927565069542	673.202534522859
242	242	105.671193732374	337.464082032016	521.641874813103	672.336267060937
243	243	141.40952437633	302.144404372857	522.37926459967	675.88916415088
244	244	161.936428033448	351.825362736844	523.253122328454	674.989810158846
245	245	138.735866367199	340.74628277536	521.044358475437	670.311200876359
246	246	118.758242840731	325.749530975708	524.7478638798	673.633175820595
247	247	128.876560419249	344.76661500923	521.946295026529	668.696271652605
248	248	119.531061354047	335.953017284861	519.958275070174	669.04750007563
249	249	109.69108722456	350.590371736959	522.840467227846	669.401125419337
250	250	156.916620514378	317.728515504147	528.966965907546	673.032303939531
251	251	130.495176761342	327.408674700506	524.965174493383	662.390859945432
252	252	153.290601684411	330.230645273308	523.319290246666	669.772546678601
253	253	154.971211550073	357.870329322603	522.348309717433	672.879333792401
254	254	98.9609794299623	340.987730263459	525.588090586563	668.062073718414
255	255	151.393253681817	325.541198953937	523.723723588546	672.43556053707
256	256	142.708645061146	368.146558743664	524.008711861496	671.23327459078
257	257	126.143905533229	364.746966123832	526.465653687561	670.721086657735
258	258	138.162081829435	331.220137422515	521.080368031841	667.704147136414
259	259	135.725033895148	328.676882205054	516.192506362504	675.969308545593
260	260	158.617186031757	351.076215735539	517.48023944737	663.064548938229
261	261	118.938421832221	354.011534433314	524.98859801841	678.342600079192
262	262	117.693149597107	367.646946178078	521.741865265491	670.669013293229
263	263	124.959467197458	339.728971285894	524.149816408573	672.407778895298
264	264	142.022609596115	344.85560165165	521.225689947208	672.295919232468
265	265	118.343286884345	356.835572468243	522.81227646545	675.505030455747
266	266	126.62192647962	371.368286266245	518.71356541151	674.120114556963
267	267	146.712426732313	333.889434423017	517.303078273008	664.776524597262
268	268	165.285006291782	338.286083676876	519.409650234647	673.461040020706
269	269	125.008430403144	368.908858590709	524.033843342921	674.803251515464
270	270	132.525134824279	329.191708459731	522.096114695284	672.116118194074
271	271	112.031925079321	345.30883778083	522.103585467107	666.69740064128
272	272	155.384297659775	339.253063638652	525.538208710836	676.201961803098
273	273	111.219821078473	343.548509705761	523.294994887809	670.708599809319
274	274	111.142088324768	347.259257194461	525.375085364517	671.256200962706
275	275	156.284789950609	364.489541973931	517.543026542623	670.307347810664
276	276	133.510414910441	363.870403957042	523.82573313332	667.323772236507
277	277	104.315405284055	350.019554921337	525.2415346322	669.991782479181
278	278	116.568118212281	330.427676553502	523.484930557001	667.036918314113
279	279	103.015940460163	350.963614688322	521.357499698664	674.896345208724
280	280	142.488179461467	345.603658679352	527.135650409707	674.197340727438
281	281	132.619305268611	351.759028399996	520.887526319221	670.578463805571
282	282	127.330017176621	347.657184806154	525.721143533242	670.349754339739
283	283	102.193906958728	363.073523250667	526.42658361307	674.46730278362
284	284	134.011610138939	382.802321331524	524.388151799954	667.562742273991
285	285	100.28945951122	322.757928081286	522.122891683982	678.334389251604
286	286	129.680042985512	344.154092822239	521.440104951961	670.335047844394
287	287	135.115730856488	357.683043280312	525.671704644455	674.594742572353
288	288	135.045193036956	346.887295773779	520.23720984912	666.873569827545
289	289	135.307101810375	334.0338591811	524.004376862525	671.908211754688
290	290	133.681322310404	334.853438811288	524.003132320395	672.308775781156
291	291	129.215248419258	316.700404715194	526.073980057741	674.385137206398
292	292	147.4249779435	334.168453221675	523.797049591198	668.691074039759
293	293	124.924546843927	333.949164622173	521.739038325249	673.149374461853
294	294	114.119431895081	327.825749171784	525.836288096334	675.289152046258
295	295	116.869270665772	328.047682832543	526.515380657489	671.605488178058
296	296	122.516106289776	358.726722266949	522.488870682134	672.890859490039
297	297	148.520958956075	342.531050304091	526.351996902941	672.066644180979
298	298	136.058698120119	337.818040841792	525.407345038216	673.248355085755
299	299	124.701504891821	344.726665064966	521.354408089777	672.024063480794
300	300	146.107554478103	328.149069803889	523.361050724837	672.556060178812
301	301	136.618157306514	316.28242907624	521.011507384711	673.813107355423
302	302	116.673325811221	367.961881634763	524.121767686916	671.28453076596
303	303	140.275105235755	357.835936778586	529.271696197575	675.290672539826
304	304	127.301979398952	334.919678572476	520.742316108543	673.166890462655
305	305	122.90495892324	338.6182448574	529.394343242286	671.817114890445
306	306	131.912778032941	346.748695925841	527.638766190233	672.883016944008
307	307	150.442614782445	366.226464365877	519.613959512377	674.549023454635
308	308	147.186086241979	313.895689383354	520.571577946999	665.361274049894
309	309	146.145650863359	334.051990765661	525.7653185216	674.627165016243
310	310	130.50297464299	330.628635561378	523.514735725777	672.368554858662
311	311	156.301824168982	331.710243110979	522.236933861863	675.326656572188
312	312	152.436779725408	348.217379889738	521.607625104664	676.497621889289
313	313	155.745609930671	348.005576986579	520.383609448583	671.073157380539
314	314	110.389165042684	371.83087357909	523.766211629092	668.213324144827
315	315	143.449763618407	359.935397163028	521.44181235872	667.944649170059
316	316	163.860505323806	341.506663241838	525.44886138684	670.983639552658
317	317	145.17479270577	348.366662641589	519.931396672056	669.050449320302
318	318	149.958559963045	333.882882624048	524.364957456733	670.552919481378
319	319	134.993610344455	327.896398352519	522.617476397829	670.615419899301
320	320	153.291268591682	345.311048842825	527.747610536812	669.127849795195
321	321	127.213626914196	331.643959721713	518.140584860328	675.298877862782
322	322	131.387252254641	365.730991891627	524.326111376888	672.456765065333
323	323	126.127282588191	346.341930214091	520.913159669827	675.978410921107
324	324	124.041239920185	331.460956645721	521.210110021752	674.258144816958
325	325	142.212558410421	349.775564494245	523.434777216488	669.737313776536
326	326	126.324284627179	341.698140517008	523.087196279016	673.123072668297
327	327	116.964764220889	343.147130361609	521.952385782838	671.392157518371
328	328	116.918441556144	352.77990744023	525.975220883643	668.411318996047
329	329	145.4877743208	350.274057113452	521.776236263533	675.359819570422
330	330	154.329505445082	325.179751824552	524.788904286259	674.315376908078
331	331	120.988397516164	335.297601956313	521.878607320735	674.770982478838
332	332	123.385023971662	340.429537777823	523.903317819507	672.929122117444
333	333	143.276273481109	346.764178232674	524.598775463376	673.629663370274
334	334	83.3930553739253	325.180511054401	523.134078142073	672.418947024398
335	335	136.967377463071	320.861145444813	518.069691641761	671.478794594567
336	336	115.665777149137	366.309742471339	518.754442346123	674.682316311963
337	337	145.262936874952	361.098487062007	526.308528201983	669.125777466783
338	338	144.353757292867	355.126825575062	525.521163018141	667.613141316601
339	339	117.228414945255	360.742527420121	527.248903151711	669.347615847119
340	340	161.467400384612	326.183488600601	520.277518557743	669.361444635903
341	341	126.74599670398	348.042905029741	519.776681999355	669.807383681746
342	342	139.742326763437	350.922389629398	520.826775076805	666.989184968569
343	343	142.521757891335	358.745402053523	522.288598018957	671.782796638816
344	344	157.683928415976	330.196389622002	519.983725383254	672.158957345209
345	345	158.331526098401	327.949593070809	522.562935911814	670.204221690945
346	346	129.948479700781	343.464380444733	526.170263323306	678.25048933636
347	347	152.118119364641	338.664867737997	522.198260453482	672.132691064815
348	348	129.517754558997	355.850410894353	526.2709477849	674.599822615517
349	349	140.807928969827	351.459332233426	524.58358883852	672.122841948568
350	350	145.566322948272	341.129022506585	522.736482156376	674.986335069006
351	351	154.708163689445	331.496103712603	520.26649250226	669.964715115847
352	352	149.462085706701	333.671579422887	523.279915492706	670.889153405365
353	353	139.317274311568	356.022757624755	528.304885160087	675.278310881328
354	354	114.33729736666	367.903704877987	523.375198176113	670.340544141772
355	355	147.746969208231	345.289606832426	520.559092621044	668.223645249866
356	356	137.550005695335	336.999607590299	525.572577965625	674.425579967846
357	357	139.091459942951	361.789285273681	524.31883671801	672.15084085556
358	358	145.998810979041	354.030572026822	520.528993611903	670.212940286518
359	359	139.426830046737	324.726908617188	519.246445811531	673.487123843973
360	360	139.53910956052	318.20951043477	522.723453135004	672.209903764517
361	361	116.687264129809	337.433609146363	524.011252314652	672.704643369623
362	362	145.401552428278	368.408481072788	522.584492815848	675.146124246076
363	363	145.076222636699	336.639417197296	522.533523275364	676.259583048926
364	364	154.923468019594	363.075758760383	524.478748571693	674.992266240796
365	365	136.129820409276	311.741739975897	523.581143385429	672.416212352958
366	366	117.747939786454	350.937203077369	526.058133410544	669.119431208875
367	367	139.016333939946	326.09873196515	519.968550764661	672.794690777558
368	368	111.949187912008	340.280851688054	521.751451971694	676.05671276144
369	369	125.320023106991	333.935035204645	522.274077592966	672.424212178629
370	370	148.380111656356	338.186241696558	520.510056348279	672.995851581269
371	371	111.139671482886	339.022571080631	522.167884449728	673.859577892158
372	372	146.928708109016	360.96538824535	520.141480684801	675.392894110729
373	373	132.126402178899	331.918391642622	522.837619514194	670.729813724619
374	374	98.6463530734195	350.357016355766	524.847887923133	668.710071588581
375	375	119.276853834236	318.136122437686	521.424697399016	671.340403115295
376	376	105.737325602265	344.971348866874	522.944874172379	670.338081727625
377	377	112.579447336115	334.484508410094	522.768271262529	675.448476085289
378	378	129.122100692441	337.667670406024	525.058415118318	666.550289337791
379	379	128.3226735307	355.902918986501	519.273728259213	672.714465744454
380	380	131.072753683595	333.409597900673	522.978729108333	664.890754395543
381	381	159.768763379033	325.129495621864	528.807300379412	669.773932020277
382	382	140.055802017258	350.396394966916	519.513807452392	670.528386057126
383	383	135.941187599525	329.030206747983	519.351092161662	669.253241642759
384	384	149.762515010902	347.820279461965	519.275583795081	677.079652447744
385	385	155.334866649668	378.377364494729	532.301156971579	672.434741360632
386	386	87.6311557165554	358.875134085512	521.555449157527	672.582320563521
387	387	136.477990492275	382.998204347004	528.219436817183	681.406591146665
388	388	107.077641119914	354.355413526609	522.0241091114	669.676161392265
389	389	138.499517020344	360.273041170125	519.763195479432	674.80610996466
390	390	107.595489355947	333.858782255839	521.172184768898	671.633935939238
391	391	122.190178048164	356.88131170211	524.906943416322	672.233555989519
392	392	129.579041937399	357.85153486663	528.288041410253	671.570274061341
393	393	98.9120067245233	367.996946406303	530.097789162357	665.610417246269
394	394	101.636569408236	336.736089601217	521.834614940598	671.563652258426
395	395	152.08577476232	345.275275502506	516.328959679926	675.021868098305
396	396	92.4404533726544	340.483270091585	523.022985580873	670.738226079578
397	397	147.738901270596	379.037214688882	519.588834223747	669.664141588819
398	398	135.874685621944	339.089184836936	521.190155351902	673.37929895734
399	399	132.718980579161	363.354985141558	530.242078690498	666.55941246943
400	400	125.489969993757	334.356030688778	522.249597941356	671.93299866295
401	401	130.554006449733	326.931739003813	523.870246808226	671.708714093136
402	402	118.534885383086	302.695405882511	526.916197868357	667.502138449501
403	403	163.787751624541	357.968891172677	517.172885197924	670.209646869709
404	404	116.272244294496	345.357944985162	525.053680018798	672.092716781362
405	405	111.277760870799	326.247897729093	519.508134454255	671.033771856987
406	406	133.167603388789	373.069057090847	525.26884890498	672.162776548329
407	407	130.648904750099	337.114829403696	520.646999703063	669.476220677669
408	408	124.980170291852	342.44342041513	519.807137103061	676.5775030256
409	409	142.843740387844	356.474773829827	520.853236204826	667.229916305038
410	410	161.928873414669	340.338272569627	517.744500483309	675.84925995008
411	411	138.315625743729	356.416312400311	529.944418420734	667.349524681739
412	412	138.521953926977	363.980731290787	518.169390466455	675.71809952064
413	413	142.97598363666	370.273292746828	525.218860715155	669.995597586531
414	414	163.202656948879	317.022148853904	522.34433552719	671.682676039516
415	415	132.077837799128	350.996592542007	523.874548523747	673.451020563855
416	416	156.005904235294	344.933259850245	523.60203306445	673.759807883762
417	417	104.813095189102	343.146811364548	521.962490793161	672.35358421467
418	418	116.165460690417	363.662387289325	523.752685409602	675.450259860201
419	419	91.825704526076	358.242352203899	515.86114606014	669.449397125201
420	420	117.444572787926	353.43003798431	518.602602825127	672.470866224355
421	421	141.1982859529	349.308385516737	525.726573725638	667.460048022707
422	422	126.284185379281	349.469311587988	524.405041609984	670.827854149849
423	423	141.535514527014	373.371522791023	522.430355512739	667.667098542134
424	424	126.374831337768	329.325699173242	523.242464186577	678.931652260738
425	425	135.32708534003	349.315989578862	519.139696502459	663.81052878971
426	426	160.178226385097	337.830639688321	524.535949812426	673.387803926895
427	427	171.629187719168	355.465592696297	526.93779291507	667.767604459991
428	428	143.862220563451	346.739630862991	522.852795549049	670.384947632991
429	429	123.710499162076	336.373685107497	518.980317638977	668.455080481324
430	430	93.6957767998558	348.453606451084	524.924297933757	668.26720865837
431	431	131.198507019695	315.007607696271	526.904081550873	674.070168861857
432	432	134.111286777385	353.383078449066	524.83577246144	667.549306152965
433	433	129.826406234397	337.098141470358	516.834871335301	673.239059797305
434	434	132.205294431458	321.286057450657	523.562594003167	671.959272607479
435	435	161.496504860614	331.292793119112	518.359149824865	670.799356312954
436	436	136.985379951179	342.755689370342	524.29333794984	670.855784489146
437	437	116.963369773195	335.214539356447	523.623289726645	671.977194037242
438	438	136.031284810135	359.974890660708	517.939816068724	673.003110463815
439	439	133.297149978265	331.96204846914	526.921614373454	670.00493047435
440	440	147.981449358113	347.463808562975	521.909706690117	668.249531341705
441	441	125.462962392451	345.321072224096	526.439801609936	666.52233524986
442	442	113.138941889778	315.882837369916	521.801646421344	674.430855146712
443	443	164.919161211284	348.842126389268	524.499141720493	676.233197211537
444	444	149.123967548751	343.683977371361	523.001070590963	671.385060425603
445	445	163.767882800616	347.917452827138	522.401596923496	673.385689572686
446	446	127.948581417492	343.790103578157	521.43478304958	666.787325038137
447	447	120.442283697072	337.928598012303	522.858587528873	672.144104464255
448	448	131.893222794754	349.767080956171	523.601912649943	672.415485929651
449	449	126.541307883518	353.897828119164	521.063931058191	669.420128988862
450	450	115.340583296114	339.936687130063	528.211785031623	666.459127913212
451	451	112.970833688852	331.707951751138	525.562931775706	671.996109116745
452	452	122.579405273769	334.066350469393	527.259548589873	671.197666979908
453	453	138.54595868981	353.753019165309	521.202739884353	673.254856836823
454	454	122.977022163963	326.665740071258	521.969280359411	674.236386694968
455	455	141.191008268323	331.321962030077	524.428208222698	668.006366010256
456	456	145.067467468756	370.634316456513	519.073770089629	673.912974240684
457	457	152.046184399723	342.977358805449	524.388967721505	677.129853893868
458	458	111.647556905532	308.389791168873	523.969682188841	677.452288742117
459	459	122.456088120232	325.055960273309	525.802319471109	673.243480153988
460	460	125.493354130278	332.820273286848	518.451450230319	672.763384271161
461	461	136.759239871901	355.374814318918	526.139755837808	672.923393585893
462	462	129.189734422422	382.285912393818	517.496633757084	671.967958631569
463	463	127.822627470132	369.619335811787	522.598045107809	670.739323535483
464	464	139.137827606846	331.182557207458	523.584124781769	676.161504809558
465	465	121.36043662152	349.861448687111	522.004756253023	670.144337418438
466	466	139.667999494808	343.21604186836	525.043966196461	673.173059209587
467	467	127.378157792693	315.979738357145	520.493827772986	673.593914683425
468	468	134.737074385194	381.630135244689	518.388300660587	665.8051348547
469	469	147.780030677893	329.390886396922	521.507511329013	670.050940161661
470	470	143.673950552142	341.918783131359	529.234832306792	674.356866158599
471	471	129.488830561603	360.205321061692	529.277729335031	678.068797740929
472	472	116.13137712486	330.920702950863	520.094807275381	667.963695390423
473	473	109.26503639932	352.140587494471	522.94499465528	672.458916730082
474	474	142.409547944926	344.726622453729	520.205767256074	667.168943474279
475	475	142.046322087758	292.13643016169	519.056479379653	668.307810067293
476	476	109.464406546073	360.652314731835	528.881389215917	670.385305003499
477	477	112.059683912099	360.904751458732	517.052777680007	670.813394455889
478	478	113.814113482371	340.494211033804	528.320596179868	666.617922008532
479	479	141.777155653319	358.762985429393	519.085148517645	672.001493736059
480	480	145.033068660064	329.922529895705	521.445812597448	672.039951278144
481	481	132.710691018612	356.936708239674	521.232157764939	669.197077572792
482	482	145.972725798872	340.381331548163	525.011528408852	672.201337184809
483	483	149.199777774372	362.807610830042	529.508770924064	667.667887739277
484	484	128.09092686282	330.452493907262	523.191595534603	667.019396277222
485	485	147.04999649561	335.68527236393	527.615081526504	676.702238819262
486	486	96.9208881346992	343.194224615631	527.641879655855	673.007628598421
487	487	126.518480466842	360.304180255434	525.225098128321	672.727570926848
488	488	146.461680183452	354.380266458117	520.946886934192	671.604123202216
489	489	106.046857165568	391.358311797116	521.153161579324	674.985727004262
490	490	166.874012650717	343.087036735122	522.656210049575	671.843860359047
491	491	108.401576808933	342.385274080063	525.264492774007	674.752707749287
492	492	110.05994058197	348.638231557884	523.766894534446	667.541703591561
493	493	110.875368683994	358.226161183603	520.625671925264	671.009807552668
494	494	125.177213646277	336.567215390772	524.160804683124	676.48635631116
495	495	140.497871087161	365.568555109164	521.641330974903	676.594904729008
496	496	112.929854511679	380.227690176865	522.309345124059	667.458552180847
497	497	112.493610782774	342.917917392142	524.245168542005	671.470506930804
498	498	133.006254103316	335.701031671204	521.771141172084	672.708905298555
499	499	153.767268472275	370.354134952485	518.349859337378	669.457592372175
500	500	127.871634422428	342.387857499821	525.403443681456	669.611400222172
501	501	95.9170979047864	318.033937171999	527.583962142562	673.217707444365
502	502	150.606431916744	363.475192174966	522.851299210011	672.888658547809
503	503	139.419784052405	352.879739308216	520.437975326888	672.254415468442
504	504	144.722451619311	342.977378184907	516.424335808238	678.09665553603
505	505	125.467487617419	341.119113525312	521.218483319168	668.09672111001
506	506	101.507331319228	334.654489027728	523.913896036936	669.645812300371
507	507	144.34468444695	318.171040827217	523.294937282541	676.858871128632
508	508	131.813940257183	341.558286308114	521.858508101679	676.067661287034
509	509	85.8805083797621	345.842728197089	522.906703057377	671.932617375702
510	510	137.437147998439	357.027704435698	524.347382913667	674.878705367396
511	511	119.822523358071	344.448701303539	519.48879976977	670.700475644993
512	512	163.141544636698	340.089175393278	519.271366848042	669.756153163998
513	513	153.287832573518	368.405468004464	525.324348771309	674.62848429336
514	514	159.91169203433	338.494079358506	523.112433287846	672.37690645815
515	515	116.991974338544	361.556722840476	522.943772276984	673.275830873622
516	516	134.203706078459	333.663270141734	519.695998632159	670.293587606679
517	517	107.18594944734	339.947267216282	522.000797292611	666.980783510055
518	518	116.414704146915	324.916435231518	519.672285882869	671.793195681884
519	519	130.725967329976	323.081043234677	524.349097439215	672.965981801973
520	520	129.702606119489	344.15453582026	517.243361489064	670.711039461957
521	521	103.141255639928	344.481298532626	521.224676661335	677.353400687757
522	522	138.351960016818	377.097000525468	519.35361352846	673.568767022752
523	523	104.365637138676	319.007730995345	518.936442040771	670.591014371006
524	524	87.3886298569439	337.853146333819	522.267919178149	668.558524596654
525	525	121.704395290525	326.865250446242	523.426812323554	667.134048288598
526	526	117.641615719545	320.82868782145	521.823359977605	671.595620438353
527	527	137.014002211339	360.536150410209	523.074408788104	678.581567057378
528	528	122.381464168275	333.464290277638	525.691524127847	668.219146829936
529	529	130.651304003174	345.117895688614	523.999460438147	671.931823099448
530	530	153.413698699511	355.711426435815	523.111464970876	672.30599913571
531	531	156.148962211707	330.831640124316	521.419595204988	672.964555199454
532	532	134.905731447831	331.830181674633	520.330474258779	672.666182481133
533	533	131.178556930592	314.892647286831	523.562874708017	671.282368948206
534	534	137.633805513375	341.180475313902	521.673751011395	671.11014087378
535	535	143.845267002192	326.955854638356	525.434410477382	673.045213565475
536	536	117.764019337752	338.426220104664	526.16702709239	667.679577736838
537	537	130.101198539802	374.390365213246	521.925758244094	672.629405319051
538	538	111.50428398997	331.97065469836	529.160222097999	671.060163692128
539	539	149.527214776063	357.537510730159	524.659121712764	672.227158316676
540	540	103.274059530623	342.875958623987	521.871485486284	672.686034497974
541	541	153.784962543997	354.941071204805	529.313449166432	674.983197584498
542	542	120.911555512395	393.269526534722	525.054221644024	676.634754370465
543	543	160.646740734934	335.086616571972	525.539035808869	675.834315310704
544	544	109.891835447621	355.438620240728	522.093000116456	669.229948792772
545	545	132.051433583578	354.085831740862	523.479546584234	667.347135856488
546	546	144.535137537608	352.279860096601	522.287625733076	672.207653233299
547	547	126.806464220774	331.941806547192	521.52323205372	673.854401778909
548	548	115.465371499925	328.27091917934	527.029934600573	674.668686107421
549	549	141.564629005481	372.017465719191	523.226538157644	672.980561467709
550	550	125.457628095325	359.76560194586	528.151489328002	673.607903244513
551	551	148.107168769941	360.37462388304	515.510708216598	671.729442276087
552	552	145.03439427973	346.144969528966	523.816787008459	672.672631924806
553	553	137.743125192952	319.897699227356	524.80021702169	668.750038893546
554	554	90.7712917794207	371.543854061708	525.191328214744	669.259093496157
555	555	126.333683893187	330.418653607683	523.068852488953	672.349532323264
556	556	128.400214814149	343.606840334568	522.305878231827	675.266209276107
557	557	107.675960205795	335.153875077248	516.178863471258	670.006120135724
558	558	129.024917895401	317.668852665519	524.100252021625	672.874314022392
559	559	107.679377356513	329.142652712969	521.309510836316	669.929899571808
560	560	122.440161049984	367.267587108654	518.45641842861	674.595865753257
561	561	101.60285224002	350.87158789135	525.875914595321	667.70778349711
562	562	149.596669062194	340.061564839618	521.828404617764	669.007006645096
563	563	138.608341519213	351.995272886485	521.415786667491	671.027574682151
564	564	151.477429370726	338.867889942589	526.378019462527	670.997403225283
565	565	139.364086108701	346.344714766785	523.488925313158	680.51598974147
566	566	125.260978769346	315.329336361444	520.163166473997	671.74424568866
567	567	131.539140172676	357.797212672569	521.948503771902	669.455362219008
568	568	115.233561288926	370.377249140264	519.470872844128	669.747127380001
569	569	108.492056760146	362.031947850712	525.210107115518	676.953436109674
570	570	124.952327583903	369.973052541736	521.944193253596	664.903497156407
571	571	150.637007975536	290.18378168645	523.378563544905	669.869447270837
572	572	156.681446425865	363.393803047082	525.155381012469	672.034568588699
573	573	110.616365648471	369.698948987648	521.193036951818	674.84666856076
574	574	110.440916206802	351.151504852211	524.126859386051	672.700104829752
575	575	145.685381604291	356.008561973972	517.279591571512	673.467362930161
576	576	128.553427104377	337.768454767483	518.581929769986	677.165225456778
577	577	140.739332437117	314.770019379885	521.427931365323	668.078761127461
578	578	155.527852761344	318.231869904634	523.241442819093	675.857352923979
579	579	124.036718164315	326.468689476601	520.227395792554	669.833118002129
580	580	128.038397441724	379.39587688094	521.956198561168	674.413999153648
581	581	161.869633432711	333.992115233225	529.416024414084	671.248921077117
582	582	155.109922457366	372.334039891397	526.378750701558	669.21559149988
583	583	132.72817542028	338.774348889723	527.670108252319	669.549380097188
584	584	111.354806340528	340.061020569384	520.141650960482	665.594749743592
585	585	138.463693991301	341.849427247292	527.892845625032	667.931842092171
586	586	114.063697800629	349.531179528478	524.768989035415	668.93482150659
587	587	101.025030416058	322.341169350016	527.408799681556	665.723165996949
588	588	108.054513049311	348.309742096931	520.291066201203	673.293414517584
589	589	127.039877447256	337.088056266062	526.010255006907	672.442797947905
590	590	117.95129819126	330.875206049323	521.100733594601	675.164368566996
591	591	131.221789985849	335.485140434671	527.183707944973	675.009700764733
592	592	137.834103241055	358.022419166366	517.650815291736	673.026260741379
593	593	146.926391723029	339.689415540004	520.43119705021	673.23450477954
594	594	133.67435715768	345.210318026782	525.544061296317	673.884805455867
595	595	112.950155128617	313.36145653435	521.856557086052	671.571306417188
596	596	172.491210148033	347.623050757676	522.745393791452	668.302062891563
597	597	121.635871852126	361.577461023564	518.901416708616	672.462319008983
598	598	117.283202469795	326.586210543253	521.686522192023	673.383957603575
599	599	146.472231002125	328.877926475029	522.500347434749	671.227384190782
600	600	133.740118319042	355.491933721943	523.250893381286	675.451563286805
601	601	125.919525528637	334.056546601175	521.075420066599	675.414985531869
602	602	130.991401612505	320.776089207975	524.623037847206	671.23270512309
603	603	121.702778376059	353.177012910345	526.359634382709	673.328606920478
604	604	121.815344443206	317.317148917979	524.340633539454	675.792286088223
605	605	100.146100720399	342.820641490451	521.413373969854	675.337680547857
606	606	113.256559928709	335.069047394378	520.81588182013	671.403555924467
607	607	123.548562435452	347.599415493677	522.346522378	672.062394271463
608	608	119.806159569646	332.670576723198	526.822678657124	674.215752031727
609	609	132.405882599345	327.292393398582	522.268005939529	666.576404992715
610	610	114.706987622204	355.56642488248	518.751779636676	674.699083268531
611	611	127.527402785083	350.490222524477	522.698293724348	670.544451656922
612	612	148.83926589299	357.209651312439	525.790080384281	674.744528898541
613	613	93.4869181402506	360.971675773745	523.095600142535	673.083212195983
614	614	137.496284662988	365.780859447415	520.415809125256	671.771570167326
615	615	149.429993485081	346.898679162477	522.494964806252	670.741828975034
616	616	139.850097870191	331.238042706448	523.265111803915	673.378200722651
617	617	145.531373266383	344.190592206487	524.530330019368	674.742816701534
618	618	119.195356697015	307.827390121068	526.253209503062	674.468890170529
619	619	139.18222757243	372.253632097744	527.654799970905	672.795643005662
620	620	121.847667123317	321.349448797803	525.41810542795	670.919789059449
621	621	143.85801559096	349.051852895643	521.453201525841	671.013911649929
622	622	174.855565658708	330.435440300606	524.468373008214	664.342644051499
623	623	129.959908535235	372.413061952664	522.675395387069	670.317531322675
624	624	135.663170974112	332.239781535947	525.525045913972	665.356826278078
625	625	124.078438806821	345.44423323394	519.491425419536	670.093504620401
626	626	123.821672120543	340.551746077787	525.700680769017	667.61007096891
627	627	142.986595574747	342.712972887464	525.780505311957	672.838863851111
628	628	147.873637726812	338.198011212112	520.439177537785	675.783512348271
629	629	129.897467743121	325.794489409596	519.590828993529	669.146564870489
630	630	98.3351151683934	367.870658536354	522.39661829553	667.450655140538
631	631	136.522597232708	342.903870399003	525.742676215452	677.264421083765
632	632	136.770528678599	347.531820606802	518.505231398641	673.202135066322
633	633	135.939295278215	328.045481433339	526.532889427048	676.131266825729
634	634	128.643886870965	338.967266867648	524.872862306544	671.649662947176
635	635	119.042723262656	366.675933170965	524.159743376616	669.079261583086
636	636	144.148660597841	351.147209372519	520.573692974728	673.380752873823
637	637	150.742326763732	382.875253774525	523.936997735706	670.461155109594
638	638	137.176700553749	335.708752388969	524.594208347122	676.814521201554
639	639	158.688738043932	356.104969804608	526.346778275873	671.447325995603
640	640	158.809679044894	344.655993572585	526.111563065545	671.298342375708
641	641	124.526550273791	351.937740055607	524.346898108588	666.105085881971
642	642	116.730856165062	338.499261436654	522.035896699393	675.29538821085
643	643	128.985345267658	321.405487307825	520.156241962721	669.264997266415
644	644	111.893719992948	395.401336197444	521.901852700865	667.201189416214
645	645	133.1893934214	340.124075291747	522.646541893112	672.386797538952
646	646	119.670687846485	328.438879487971	523.052675500125	675.727297557342
647	647	131.971420314017	362.402942028235	519.45984542796	667.384357080525
648	648	132.545235399905	335.90967341353	526.566802542291	669.541127267425
649	649	150.958330201705	319.128629912362	519.596880964938	674.264473717715
650	650	124.30550623416	346.190924826627	518.560022010334	674.167298786108
651	651	112.642014916562	325.909277899439	526.67829191134	671.182532412296
652	652	147.307313796816	357.147489145834	520.834407559697	680.648287071267
653	653	129.475169630688	352.693211508534	524.724652821297	670.736635398539
654	654	135.007564618865	359.003931580762	522.221424109032	671.566581725549
655	655	138.842575387569	377.877802248801	521.100665050374	678.368870112591
656	656	136.527271782332	332.651004416415	523.216841177211	678.466256438283
657	657	127.437098123415	337.981071596167	523.563584270536	674.513367111117
658	658	121.147500933305	350.132605685133	530.089226558568	668.832390738055
659	659	120.620091604837	338.385470690776	526.120152033922	676.964908382151
660	660	122.299821355622	316.766866031478	518.553780682559	669.877002780197
661	661	139.311663258792	351.488599254923	522.92013199542	672.974340723887
662	662	91.9816274258031	331.464679120963	522.542274980202	670.276139259575
663	663	125.264028482855	357.867024236756	525.550240189498	670.596307357645
664	664	137.865255546609	334.600845323357	523.758526731443	671.234598150912
665	665	142.720100544701	364.002627800434	523.84937890286	673.286841667249
666	666	149.454335094367	367.799567998677	525.112970613389	677.625524910434
667	667	133.403026409236	364.093866140141	516.475882293816	672.508309550993
668	668	143.752365605694	351.56647267407	526.569520193097	673.82481278722
669	669	145.553434562569	342.339746479917	528.627913090178	671.374057842254
670	670	126.475043200852	344.630180465485	524.490928161453	670.98672346117
671	671	139.713860161448	331.298526861495	525.082826844931	673.794053202692
672	672	119.914199619116	378.368709622334	527.392742126549	671.68121841911
673	673	130.638362745405	309.794321954342	521.959423882808	668.506319965967
674	674	148.573030992292	334.323751831053	515.708298488891	668.252550335644
675	675	148.71764742664	331.741196767485	526.396330139047	669.20349936091
676	676	133.582398072401	337.163655302444	521.934450941213	668.918298576205
677	677	149.828050581802	329.427254474028	521.46309182615	672.743862132334
678	678	139.810750888839	328.253768050751	528.022034040639	671.656573573108
679	679	107.750814154997	340.036915305229	519.548178877252	669.270715385542
680	680	113.915334322383	346.962497726193	522.190367398592	672.47655343942
681	681	119.573395772342	347.251761743656	524.922189252886	675.077872103332
682	682	136.504873938201	340.418154627698	524.758501202923	675.036521034472
683	683	134.568104518914	333.928249932762	526.115850964571	671.173990142467
684	684	100.240054697442	316.449337981926	523.586645898477	671.050385206932
685	685	118.237901258543	347.901346844214	521.429300087413	674.315388769546
686	686	146.941556673056	323.49721657948	525.604215935428	672.846532323202
687	687	114.100894317014	333.105073027609	518.10850296496	670.073945793801
688	688	139.958660800584	321.283698685263	517.67450255601	668.83234141659
689	689	125.629188734352	331.256761640008	520.960928914126	667.00698551807
690	690	111.82518780249	347.965004554859	526.469105604354	676.507370600968
691	691	118.305030309408	349.244142726012	522.129925871565	671.957186466286
692	692	134.802139945934	340.039446691073	518.487388550667	669.342024780542
693	693	119.677839988579	346.117665427025	520.015009346865	670.065846033718
694	694	124.063415764253	318.351995371144	521.366458586676	675.71137447514
695	695	131.197235946523	365.024583655448	525.767287343248	667.688879950641
696	696	125.452227280756	361.923314628454	524.190687343072	672.791078036172
697	697	160.966605873161	329.302095732734	523.301308534726	674.669434780753
698	698	131.501979427299	335.194372567911	525.196668705245	671.760199082677
699	699	139.439837818063	347.845828856183	520.910162577627	671.106526520596
700	700	136.962460575327	327.960342916674	521.628686734476	674.23193549001
701	701	135.877355540012	370.318629737536	526.588282173117	671.23001419081
702	702	113.98526879872	344.430569920613	519.762199537441	673.046012587833
703	703	144.455208972413	349.42667377745	525.0889626839	670.714564650186
704	704	129.84285954909	363.513970997189	530.566030798773	669.901988441261
705	705	114.333496948098	342.948101054501	527.169382680943	673.651517047936
706	706	149.855720124831	304.772931929764	524.091950303466	676.984897375436
707	707	135.539868677687	350.865953314841	525.108831812257	669.780365288417
708	708	114.404049132582	332.584099817492	521.923561916542	665.109345639019
709	709	127.192182587035	348.9263222837	523.241024343059	671.289587570653
710	710	134.053508008282	363.389944122416	526.135542992096	676.012670516101
711	711	128.468025667232	330.260363454455	527.160091633102	672.682345685836
712	712	153.80002281969	338.391631751547	520.447586703178	670.9639750339
713	713	137.406580672768	382.603839725361	527.028807273457	673.822386857156
714	714	117.420696570943	341.46228860004	521.639294594543	671.637871622902
715	715	133.540507960766	367.781767905634	521.787597959795	671.659359699051
716	716	104.240384283125	348.201879554853	522.937410641167	671.29295192355
717	717	134.585455902472	350.689399859451	522.884359152091	675.72204249729
718	718	131.796246208489	342.733772728563	529.361156212186	673.804633919943
719	719	101.298213457566	367.6510906421	522.841233207571	672.022017690316
720	720	121.355697861431	355.572242244695	525.301667405164	672.003044370391
721	721	126.741657123199	331.231484849601	521.527707263165	671.184540642772
722	722	123.592128843281	356.424279238974	522.717809911567	674.006535257431
723	723	137.051564251792	350.232939808569	523.175788655592	669.961189001717
724	724	131.782733520069	357.15868690838	520.709532158566	674.42485136963
725	725	110.394042070064	326.120085705986	522.840637375726	672.79095802447
726	726	151.229428276885	329.77936885947	522.861072382768	668.162622652992
727	727	157.825048201995	342.28058609588	525.705241924843	667.423431638153
728	728	115.205516715908	334.057525878225	523.775092044435	664.95498940322
729	729	144.928959322861	360.959266010816	521.9271253711	679.852577594552
730	730	144.132396441559	367.778180346913	519.769345117104	672.254881611439
731	731	112.330252004848	348.514028532136	526.433617009953	672.318446831014
732	732	122.708698189515	339.979906668242	521.383141299951	670.019787522651
733	733	148.598535787337	352.938812390085	521.252315893834	669.136050745994
734	734	134.053052342431	346.382586938893	524.229022978061	672.628922849722
735	735	125.158699113527	345.148850175389	525.592108945872	675.474635127587
736	736	150.578523261161	354.144728164376	527.162521578568	670.586062916509
737	737	136.173201775745	360.925418836455	526.215647801031	669.172586335479
738	738	99.5706824564353	349.720231225349	525.118351411431	668.403381930489
739	739	151.026092073002	358.290392740736	522.699942955523	673.617863489289
740	740	118.844611028898	344.620325369189	523.903424742389	665.573715128148
741	741	158.050629720053	307.488407751734	522.831557754617	669.850532850515
742	742	163.093449273326	325.481721106939	519.069052677998	671.259705839684
743	743	141.778136972587	329.861591303814	526.285254604615	677.885623894105
744	744	157.255861492167	306.642836824895	521.576703371038	670.320315176321
745	745	133.044015402684	363.521443301979	526.282280734768	672.92521147025
746	746	109.83902392774	379.697748143562	519.070592944234	667.454370967778
747	747	106.058894748782	310.379188649954	526.373181989067	670.999808250838
748	748	106.783570074351	342.337326905642	523.919878921243	670.461832389877
749	749	123.6405490564	327.863237183564	522.527912967662	671.901290427743
750	750	121.4320159564	345.420653868722	519.800442034391	672.283836938391
751	751	126.553242149705	355.115173999703	517.237865488852	680.124087898608
752	752	114.613210939635	327.096334656977	525.066054637905	673.11200322907
753	753	129.74351527959	311.802600757449	522.679542723644	669.22650732106
754	754	105.14397908664	353.433089494531	529.573890411791	673.837584151592
755	755	139.603075836199	320.362264927061	526.745583824361	668.282975552089
756	756	153.130507154274	330.132505899363	522.495327120108	673.596425056753
757	757	169.222651728966	357.843749985759	524.695345043137	671.359979161703
758	758	111.2272406165	370.508143586979	519.056398752007	667.748076880882
759	759	137.861888479677	348.481992167652	526.953581255834	669.245064916047
760	760	142.082738830554	352.846512224058	523.940004923773	668.349386606183
761	761	139.558331933532	342.198372657753	520.960673036436	672.058764612783
762	762	137.507576183235	324.27575897178	518.253351597444	671.934816207513
763	763	130.431935141137	342.78604701716	523.86176978339	672.334610900151
764	764	134.568418761403	335.635695438685	519.58549899312	672.44349201449
765	765	155.569856106914	354.626705033425	520.545758386396	672.527774445624
766	766	117.660280340081	340.597023488311	521.674482203546	671.869502382605
767	767	158.779108990561	358.376170398516	520.497891537442	675.079691600186
768	768	129.936603886694	349.002064783256	521.739821434071	667.221454271516
769	769	156.655502163561	350.744438170854	520.700788891991	670.134231045645
770	770	129.75651461963	360.138125537407	524.117450684114	675.32420906479
771	771	124.974350743927	334.285356224536	527.19378412142	679.428647432189
772	772	131.618855565355	350.338733529709	521.318109194803	669.78765783699
773	773	117.310373556675	346.954299473605	522.777316727706	668.541900618816
774	774	99.7123168694918	343.660501891469	524.684762710703	670.631491201262
775	775	112.293935694964	358.877323303097	526.954476337266	668.245901524255
776	776	117.025351128818	325.947814096839	525.692826863758	674.487052199245
777	777	115.223704621715	364.870455342459	521.863269602775	670.593590820725
778	778	124.830954862267	335.706557203667	519.847262346062	672.168529507388
779	779	100.972016412732	368.197347179683	526.695914838823	671.981110276651
780	780	112.74247443423	326.457206431401	523.101530969753	671.732085485792
781	781	81.5787814952915	344.307122502215	522.484687503496	673.564803359117
782	782	128.286324199195	361.294255687606	529.689290021928	676.509421221636
783	783	140.775298868084	315.056602377772	518.83648982741	674.47968089667
784	784	122.081078395088	399.159154934682	520.808113513084	670.235365948613
785	785	131.285244896081	348.529843908389	519.647814460104	671.827511994252
786	786	129.009955980872	361.529867059572	525.036849252424	670.239280052019
787	787	141.139756098451	351.769876256194	524.003822004613	673.816984324672
788	788	140.250080394542	345.637970345034	525.968329281552	669.565211326773
789	789	113.838901423227	328.420900947413	527.898220939851	670.70332370491
790	790	123.171811668581	348.636919407443	526.111231857035	669.81391129036
791	791	136.858593376282	348.48709790685	519.584258935453	673.052314553011
792	792	140.621841882632	339.332242400621	523.652733923672	673.154744549466
793	793	150.183084107632	345.866198908315	521.617348517677	670.240253175798
794	794	118.324456870347	360.033108406662	527.610650341905	670.918583036276
795	795	122.38751865838	348.404231495225	525.730659029063	673.389732414969
796	796	149.013359639503	345.538612989648	525.225093523766	669.811783353196
797	797	106.64539341769	331.971733437347	529.097380805699	672.193684114154
798	798	135.112925302491	346.786018330873	525.358710090395	667.76010156216
799	799	141.535180203669	347.75537121687	527.143172503566	668.679920744509
800	800	134.474018770558	349.580371931092	523.471513818407	668.107105915594
801	801	115.922094385509	357.058861090974	520.312752894692	677.880642209775
802	802	125.315542060385	334.099234503787	523.031015797122	674.6633129805
803	803	130.817662019908	368.133973735633	519.246732263528	671.421284169778
804	804	95.2520217542586	333.973940477533	525.571453460251	673.464738908599
805	805	134.206000557113	336.631756211932	522.167782368863	672.375251742014
806	806	135.921005224861	364.000210946958	519.448797124956	674.138726532141
807	807	164.279945749262	340.186011913169	527.470536172955	675.03819980081
808	808	124.796710422185	330.244434833115	521.298035926293	671.48383193754
809	809	114.051592768789	349.772724826093	525.061433233456	675.076556108789
810	810	115.714253148912	344.875961575616	521.55551144279	668.818658182852
811	811	152.98112630741	380.556892524836	519.373239604349	674.698766990544
812	812	117.750297914943	340.417988471435	523.933537514358	674.411171757229
813	813	103.347949935058	355.758016552818	520.191966325805	674.779782715857
814	814	141.006377292778	331.077008911604	527.593167995331	672.716696238273
815	815	123.619681737408	354.011402694793	519.726542209959	677.104455024582
816	816	102.262955543958	338.280269294147	519.320073446416	667.755425594593
817	817	123.515183819168	352.863804402863	520.02121743085	669.912563000421
818	818	116.98948272798	317.310672210785	527.200896281215	670.891188224224
819	819	119.957981085648	333.216628947376	521.195822693728	675.968818509623
820	820	134.253057351797	334.194328585806	525.136893916558	670.7077371845
821	821	118.080786807489	328.002761563839	524.531657414906	672.3319516792
822	822	143.426646774649	363.134264481901	520.638319439379	673.535714540054
823	823	156.961355721363	326.299390335383	525.634400504804	669.388244665549
824	824	141.55900878269	369.155577885286	525.387300837829	671.309421412911
825	825	144.282077310977	347.888838003053	529.488623698786	667.996542455306
826	826	135.181683261898	338.068730982788	525.793700168892	671.369344179799
827	827	113.046915320208	330.739381516621	524.801219896071	673.058881269209
828	828	119.830377714138	339.139537683783	525.171969852447	674.388726145569
829	829	130.307664071964	344.618426093444	525.545907022748	666.025180931674
830	830	112.413464905547	344.830530809084	518.772137387699	672.626139817041
831	831	109.882024689612	338.678776286874	526.373776973285	669.294055815998
832	832	144.245016543797	363.393204509576	522.360045782634	668.814646193611
833	833	150.95704080743	362.173753235574	524.679813146658	669.546560555594
834	834	108.615495889348	343.862721735497	525.008812181808	675.681501680293
835	835	129.762062035078	358.254566281191	520.030154032695	676.145442876784
836	836	103.427101500502	327.774158171074	522.307888959738	670.355187322455
837	837	135.815954779949	374.309148402926	525.460558890031	669.764236709475
838	838	122.973836564102	326.847315150344	526.235162014643	670.783518801018
839	839	145.001718871659	354.33342978312	521.163696404577	671.344906268724
840	840	140.785197890014	354.921314556648	518.812733123523	668.087756204597
841	841	120.296653468277	368.91024256971	521.147915093303	667.919640143043
842	842	119.687690395947	357.43377997357	523.480409109705	672.471732084355
843	843	123.696005448471	339.912798548342	528.925167748787	674.323255895698
844	844	91.9557295560101	350.477777868148	519.654777275116	668.907764822045
845	845	106.524084787909	327.412120401487	520.916744948928	674.092888145316
846	846	135.06353649017	367.941084798474	525.996424646236	674.666544127696
847	847	130.619728646	351.423689981144	516.905163662261	678.028958561755
848	848	116.526837863698	334.074760856174	520.338418299429	672.735076933984
849	849	118.008453463478	346.038135881444	522.782370850603	678.122006435696
850	850	136.989825748233	358.52434961597	524.773526126456	673.90535407809
851	851	160.505088422766	350.276365312308	523.099582637593	667.143859430704
852	852	116.129821204164	338.112286155595	525.727773262934	670.761949807339
853	853	104.036711749929	380.726911702422	527.458072250571	668.493351878494
854	854	125.08068523731	339.653467853427	525.28008713798	673.748184718153
855	855	122.093255071381	344.954557367305	527.185080833727	670.442217372124
856	856	147.012334906042	345.613582509874	523.942698272952	674.241291165339
857	857	103.132481273399	370.554115173566	519.947199593478	671.133885942889
858	858	121.44586307195	363.771118568111	525.256435727156	673.437337265712
859	859	138.927388003947	320.650268791204	521.189326865603	676.786029939629
860	860	122.550190172941	338.354194169416	525.638516897549	670.326904980752
861	861	122.985832165679	320.4316460405	518.128249897204	667.805548361022
862	862	148.268651626713	344.096030077316	522.430890444215	681.113692620256
863	863	137.456220223889	356.628345940207	518.277676490658	673.335990740418
864	864	122.808206257668	356.818444863502	520.29129626326	676.39974283436
865	865	140.93182442382	317.162765115668	523.925591415109	676.256904583102
866	866	136.738933485503	323.602189159808	521.698124953572	670.420314621343
867	867	116.355132527614	331.16053202956	528.369691872083	671.055875986371
868	868	147.295261122502	341.603791179947	520.737649744966	677.970438632608
869	869	142.357912593928	321.096287772986	522.033168259549	676.096060510655
870	870	127.142023076434	357.417023027821	528.920661329514	678.502025358422
871	871	133.755176092799	327.753691726226	522.225147483113	667.658257718698
872	872	132.555987984506	319.217168929461	522.840446941565	676.28121027582
873	873	110.193430305256	329.977096621493	518.116561141034	667.809757177277
874	874	133.950383295136	343.704221930032	519.464059737975	674.521533566869
875	875	142.473410320257	357.079661814375	524.036218946444	672.773459267155
876	876	130.783921216905	314.072341084082	522.900266318072	670.21696545133
877	877	142.985786686894	333.710217185349	519.634201521763	672.911302617129
878	878	138.864662890344	382.905533941283	519.836864416851	671.18361512286
879	879	112.387463641436	344.30667455778	525.106936041499	677.482198418993
880	880	112.506050418504	345.44485782396	523.287261408263	664.493154053073
881	881	128.788778535289	354.490825790582	525.256069553045	677.201304511817
882	882	140.965363362916	332.509912236896	524.041694723769	671.079911426529
883	883	142.243721535072	349.088320369956	526.971535131237	679.896727473445
884	884	140.359718042693	358.68850385848	516.429045994453	671.800770935747
885	885	123.875409120002	340.714552868322	524.410209183731	672.779198144853
886	886	137.172199650737	346.028454319458	518.173836306927	670.366637345196
887	887	140.782186543253	338.007454651586	518.701142263363	672.322325826095
888	888	126.681644265143	342.420281895756	530.459882947459	670.734956952117
889	889	127.338657102577	373.943144038666	526.784651395254	669.161245680276
890	890	96.5339205038979	342.625077143469	518.048512632233	678.528587117524
891	891	146.495399152462	348.485001300793	521.69138094738	674.836581079421
892	892	154.615440102514	359.43416291935	520.337351630695	677.681042058746
893	893	144.538694245964	357.665196478869	519.672945338031	668.86488239614
894	894	120.40741706498	356.050371248169	527.816103460462	670.700229918382
895	895	129.398520151125	340.336603377138	520.168907098672	669.201703014306
896	896	169.743613413294	353.039592054321	526.296583170474	672.844123519046
897	897	108.296833651106	366.023155369109	526.742076628673	671.793546301295
898	898	128.744108938579	347.152778262273	526.287709110299	674.696809004279
899	899	96.0090214328317	331.500301472642	523.933039805066	671.125390965687
900	900	107.132881792926	372.985537339195	518.917203694522	672.62004061266
901	901	129.333340598658	341.142809739025	520.807031982231	670.542296719648
902	902	139.256041871189	320.851443011133	526.989373866419	669.93302078546
903	903	141.538460646848	309.564536996754	521.794324810856	671.763055689836
904	904	147.432552178405	357.619422324203	519.27077238129	670.743054427753
905	905	134.025439069239	344.356055083735	521.919703715119	673.671361345853
906	906	118.220053242565	346.59393029237	526.372133802996	676.597167955662
907	907	159.536334214747	332.534782024956	520.851996678228	672.521748214749
908	908	120.481306894535	372.017964971719	524.363886001868	672.309163834005
909	909	125.548224536456	344.765599299224	523.550669093325	667.609661344362
910	910	112.459207848247	359.726449418846	523.388941453223	676.648951379249
911	911	118.255799394376	338.010484520068	520.757453884195	674.452248989973
912	912	125.022419590755	357.284866647379	517.821549592665	676.784819616732
913	913	142.307408225767	328.640890040648	524.588794365503	669.315256304247
914	914	124.747362024168	332.310760661883	527.442331237448	667.260332686711
915	915	153.908809495802	330.488518391515	526.109604195969	672.792208561979
916	916	137.822337883397	354.728341186498	525.349127627043	675.191394192395
917	917	155.215670833023	361.295536321564	512.787870552043	675.295813690186
918	918	122.639308919794	340.493812245736	516.48262742182	667.808416854274
919	919	124.555451821163	364.557285706477	528.092481178915	672.545744381776
920	920	117.366439072139	367.784860422355	517.535977695881	674.349349754776
921	921	121.556928958787	336.057437862392	522.238681937697	672.920889874259
922	922	124.264141177282	328.451100462311	521.335231800266	670.844047853014
923	923	161.228736385016	380.613489943269	523.157500601087	673.195548064005
924	924	107.867483574033	357.693519323201	522.313424467706	675.280064616625
925	925	125.170495858589	326.710585028038	516.621629965025	669.447290151366
926	926	107.69368275363	333.409691200905	525.116459779638	673.461376081374
927	927	112.24626232191	328.663838365433	527.043361405258	668.874229282526
928	928	133.094600134776	321.618351161032	518.710047981715	674.412831363328
929	929	144.080722087828	332.548369541766	526.472196017204	670.680986981629
930	930	146.889320244586	327.877088840809	528.817188783494	668.781449075758
931	931	129.433323063825	329.321584289476	522.526429077444	679.173965462523
932	932	123.619599036266	324.639657510632	524.565871461651	669.076809279527
933	933	167.581150584115	375.345206809724	520.593041668686	677.710647669645
934	934	132.260505234498	367.809889914758	526.890485138299	666.978987011104
935	935	110.5816029824	341.787453586527	525.608241751046	666.684459850844
936	936	115.492565738287	339.098501687824	529.237143070068	670.57979940477
937	937	101.634821131888	340.801579008749	523.585107907049	674.164055144964
938	938	138.324603230842	335.306836486676	523.395280555227	672.359391309924
939	939	108.374526236646	302.283122544646	520.611701511483	670.932290044155
940	940	154.348334389706	338.625334146972	522.309211356092	672.018622293687
941	941	174.480029152325	359.687857930862	518.75684066209	672.989875134266
942	942	98.4001520776918	339.760048833767	524.600818832297	670.433035900917
943	943	151.344992724341	320.406425089016	519.907246861141	665.987361837178
944	944	138.877036725737	328.577188807425	518.902370384576	671.329391446552
945	945	107.198127268276	337.933963038239	524.754278081001	675.52866875293
946	946	140.272755874543	343.365815292564	526.299844732271	670.730808905325
947	947	127.976847371234	332.481593154978	521.385912991322	672.849811996844
948	948	126.743416330559	332.612498096029	520.845402034043	668.386998236812
949	949	135.157177310179	321.195899715869	520.244078480625	674.94056304726
950	950	169.507387374087	349.001030143905	529.228173965506	680.306712494644
951	951	160.057151601356	346.435532751511	518.156165792458	679.264125826429
952	952	127.492333181676	375.455425693811	521.856253192346	676.792846624911
953	953	118.231932994875	343.495136487004	520.586290403195	671.706649180439
954	954	128.366716354493	345.439387936173	522.553140677307	670.942074208392
955	955	124.32104435647	307.365711781225	526.722270132045	672.529318140545
956	956	140.169194308467	348.619344716879	527.609826943516	673.070928213606
957	957	114.883606842666	343.332129803279	521.750254474648	675.187068286596
958	958	137.355404129795	344.743359933071	527.320278331172	670.917299539821
959	959	148.826976932441	349.935697632496	520.073088731096	671.529518993964
960	960	142.649161851443	312.59067340531	526.002678304949	670.878218264325
961	961	121.382626190841	357.120091194257	522.977078055614	671.717972896015
962	962	90.5976555074361	321.008150148948	522.103588573401	675.513972777721
963	963	128.965169519448	327.601962011601	523.666111998028	668.909986642899
964	964	168.843113518449	327.749280408341	528.475674470904	667.311046080337
965	965	119.074118257085	322.057020467609	523.867925276119	672.276998087058
966	966	148.510974712139	340.667145646648	525.421913307431	677.427586998822
967	967	117.681565081517	311.748585717709	522.412377999198	670.083912047257
968	968	126.784623541715	350.652640053859	519.946771514072	662.652027863521
969	969	123.934958520524	352.931409996569	522.60638223956	673.726788115045
970	970	113.485890794312	322.653819850231	515.56753242003	670.768830024151
971	971	140.318563917948	356.96735203599	525.531890419807	669.056695472474
972	972	151.356277330568	366.702282409667	519.978244791047	674.360002421618
973	973	109.871180506054	350.216377838111	524.19067258265	665.668700227164
974	974	97.5502887499325	337.232638846537	520.002197577218	675.559899696886
975	975	139.213442509876	353.490339918726	519.565882512584	672.23733576753
976	976	137.84402780933	352.410776401626	526.984610928075	670.084657833702
977	977	105.190977967351	337.1790164878	516.425765898768	672.009271413419
978	978	126.902314295561	341.695246883514	524.185779638742	671.716624083095
979	979	146.403426409352	387.341912333867	521.343986192831	672.70166121608
980	980	146.702404328698	371.41182686742	527.819113780393	671.75020341842
981	981	147.471940781383	342.597346941608	522.169080511291	673.558971144502
982	982	130.918708158754	349.845925766293	520.276502257606	667.642002067731
983	983	137.231326740397	364.858100431079	524.850511755333	676.451063471255
984	984	157.405190645616	353.311437749397	525.430599614796	668.217301162219
985	985	125.074400197935	353.106225718158	523.355921009563	672.689162285634
986	986	118.113933285283	346.780321752825	521.907670657246	670.212127954871
987	987	129.804162491031	364.171589727525	525.143279502604	671.690694794718
988	988	103.203258679703	344.768071867007	522.492954665437	671.164021344082
989	989	131.3666477361	345.605028367157	524.826284602911	670.088033516061
990	990	129.348925921933	377.361782528216	524.178816575558	672.984077434382
991	991	86.302286109896	340.925193467023	525.807512357752	678.746303276321
992	992	126.337059236705	337.167901584755	523.292242286668	670.155705909277
993	993	138.012633425837	362.193734237478	522.199739099635	678.77593137003
994	994	115.690389611831	346.897884357525	530.122054420414	669.515713392749
995	995	102.333910642918	346.677262255066	515.440584580759	673.656916083092
996	996	103.917205218202	349.70232847074	520.345041306523	674.313935393228
997	997	121.159949032961	379.507531455639	527.722525405199	671.927916804459
998	998	142.153649570033	363.622983584049	520.550004875184	671.317006875072
999	999	143.915837364376	368.689828401566	528.05628734736	675.871340148856
1000	1000	112.495774549667	348.654614279129	528.671094342406	667.006470771799
1001	1001	146.911935116994	354.589117603655	525.219270279472	673.809068800721
1002	1002	91.119323023531	332.708483268715	520.297184830224	672.842760170387
1003	1003	138.594927306547	350.217944564262	523.311087170808	671.773735865305
1004	1004	141.553509634902	325.935808706568	528.147621708441	674.194161810521
1005	1005	112.095470197924	358.344547328625	526.109355242885	670.622719937573
1006	1006	134.107307701805	332.492715140377	519.23178081623	675.596623813312
1007	1007	119.657571610447	356.588917128449	520.048688251408	676.582752225473
1008	1008	167.821948504134	360.171159096523	520.069543136842	676.481009256196
1009	1009	158.716400131462	348.345695286216	518.921590158791	673.40496674904
1010	1010	122.869196245989	329.241062595751	528.750863419364	678.51762958094
1011	1011	134.560243843368	340.82707555197	519.372809643666	671.984917275706
1012	1012	101.697196960299	363.165716439374	524.024589342589	674.737118472687
1013	1013	144.427350127353	319.706889154933	519.375536313021	667.551418730305
1014	1014	149.919449565734	327.102312145942	524.700951384935	668.96309630764
1015	1015	104.709390363159	353.511796769323	519.980813282328	675.963929296052
1016	1016	137.543336246711	327.932076617862	526.149199439701	670.885186790713
1017	1017	139.820982029724	340.458699434208	520.630239220082	671.962501186734
1018	1018	111.326707332955	372.813944067689	527.657325709171	670.29854136405
1019	1019	122.223053498223	355.318751282696	525.218618577289	670.671375540808
1020	1020	131.737554955755	350.518882675071	518.811094304896	675.737326394512
1021	1021	116.013584027708	346.599294966937	523.871545227031	671.35273752978
1022	1022	130.627203975299	358.875068739103	520.771440308385	669.013085134958
1023	1023	150.565524721062	346.161897638597	525.573274933878	673.340065791463
1024	1024	133.079200883179	327.11556909085	527.460254812934	673.285402452242
1025	1025	138.78048548754	343.349183364976	519.989034061803	674.26153189279
1026	1026	123.219705790686	337.964978667953	517.450296738518	676.205990181213
1027	1027	132.066329646032	376.777891179342	516.347842386637	672.240706267482
1028	1028	118.59930373955	343.540312769181	525.45788976268	668.97547221366
1029	1029	132.49290347478	364.231954343395	526.887797102151	665.875534468277
1030	1030	149.082968331254	326.959703289565	524.323599955187	672.43021312526
1031	1031	126.669165386514	328.910839048288	527.515935842049	669.628851522973
1032	1032	114.702121192995	339.21105261343	519.984897146666	669.919944512172
1033	1033	113.602155509091	352.455108773894	526.549737530078	674.672413000763
1034	1034	163.672774510124	346.450649878315	513.020357501388	671.502129283726
1035	1035	160.572069782285	343.463709181389	517.409665247143	671.801231619038
1036	1036	116.730606301897	346.323798689921	523.433777364983	675.139675938771
1037	1037	118.435217557871	295.576164184356	527.480153599125	666.893289765805
1038	1038	112.247676980535	328.772352820436	519.772936452902	672.191094768191
1039	1039	134.027264512822	312.598660932622	525.005966594285	674.137576263261
1040	1040	145.784841153576	344.62082670494	524.022423566746	674.208177303898
1041	1041	106.070740500787	347.749163752995	522.871453617596	673.71516115305
1042	1042	120.739714254679	365.515331082791	523.914533540242	677.706197432198
1043	1043	148.39899845979	347.338181191575	524.843971228284	674.708879661247
1044	1044	146.392851504323	377.727243709736	525.157877521546	675.873186132536
1045	1045	147.226644197441	350.487520506476	519.544198708527	669.867041734829
1046	1046	134.155586536469	328.550716373487	521.000068116065	671.20937432943
1047	1047	137.098518019859	326.548650704383	523.821161220872	674.674942299642
1048	1048	141.09237797128	340.934834339313	522.420790681355	671.708160869381
1049	1049	157.339963301776	320.70558048203	528.97226365744	668.262624103016
1050	1050	86.5946340884919	328.926009120432	525.195078999842	671.747848012251
1051	1051	133.078867296849	315.149185085458	521.740029924859	672.029823635312
1052	1052	122.473293796912	327.127801735209	526.257769932192	673.262146040797
1053	1053	122.071914224948	336.045393511644	521.520041975604	670.254107527285
1054	1054	133.027041080915	369.893952054196	518.661288454736	672.994571487491
1055	1055	132.007377009317	314.617765184575	526.154078015898	674.521142579652
1056	1056	128.513132466562	361.712479331631	524.756926790376	673.819754775879
1057	1057	129.918064886349	335.512721681773	522.711455923069	672.04718491611
1058	1058	121.877247297991	342.407579314252	521.812270538994	671.829946533644
1059	1059	137.051884051993	347.51155373052	516.816853435042	676.462731301618
1060	1060	156.419937909271	347.032063120663	527.008242480809	675.814881322727
1061	1061	161.735592691018	344.698409081081	521.777635144029	670.538385626067
1062	1062	101.207815923173	342.162188309375	514.688708865568	671.998310350095
1063	1063	127.31112009722	341.890195383835	524.772442440588	667.29550334006
1064	1064	112.885712925092	355.321191204862	521.563675734788	668.765803174285
1065	1065	123.33589929931	318.230771740741	526.665638337143	668.850796052137
1066	1066	131.169527357421	347.763940455979	525.135499347682	672.021412605473
1067	1067	134.174196453204	370.704093327671	523.869088387087	666.976362524521
1068	1068	119.623470168164	336.050229485839	523.042214531244	674.085908937178
1069	1069	131.562795572428	369.212702292471	516.301201648083	670.166334494557
1070	1070	158.837903470213	383.272774260625	522.22022060361	670.513341643519
1071	1071	105.073689879839	357.676197766245	518.07092910292	671.273046218671
1072	1072	132.259200806067	336.233011892115	529.717866053631	674.433806020197
1073	1073	133.225681172138	351.42568011159	530.076022374131	676.140698901522
1074	1074	123.858790738826	356.666260651581	523.565129562781	671.303453336035
1075	1075	163.468823064057	334.94335535032	521.909762580813	672.271130318085
1076	1076	121.344859486289	317.251497712682	523.659009346795	673.139050124358
1077	1077	129.359921833947	329.693931097841	526.20794123516	671.927036715014
1078	1078	134.001827569083	348.044629474386	531.673228611359	670.097824443401
1079	1079	113.814881799505	324.212319766011	519.097757973567	674.838752918987
1080	1080	143.481526123719	350.700031513948	520.247773018839	675.102973284896
1081	1081	132.706144930942	334.71309476045	520.884601337323	671.818657309498
1082	1082	138.612455330737	340.066977734397	524.964872887565	668.062825086294
1083	1083	150.336082007749	336.856137217132	521.118690264621	669.382070289076
1084	1084	152.531326734579	351.400322265568	521.343269072047	673.033962141867
1085	1085	106.999106200112	369.895505482052	525.615530210497	670.833924749372
1086	1086	142.141070564872	345.871022995203	519.954955001715	671.457945192846
1087	1087	149.60562695576	361.562027151867	522.576946214376	669.918431506934
1088	1088	133.750493045171	342.006511034984	517.198779267276	672.413516477879
1089	1089	122.849634589824	328.08766446729	524.980831441709	678.319977734311
1090	1090	132.391247807882	324.921466712558	525.465382060088	666.151889081498
1091	1091	131.731973348012	333.753917035178	520.608892017977	673.150636528695
1092	1092	159.177436110928	371.480388953992	519.152340599553	672.046054906009
1093	1093	110.112068444882	325.857691072326	521.438026956384	668.17780288708
1094	1094	113.045853887107	331.06982163895	523.889561414592	668.450897423344
1095	1095	131.531661442539	370.540802884551	527.920187929799	671.887131193262
1096	1096	129.48039924363	395.471941957072	526.120234917973	673.313750835557
1097	1097	114.797949715977	358.490005960499	529.009799007516	670.667700270698
1098	1098	115.18338502714	351.370642036056	527.886898843459	670.056348076759
1099	1099	87.8552789789696	320.990066445998	524.307555647816	669.028028373434
1100	1100	139.744964989886	359.849765583389	521.405528897108	671.071920229693
1101	1101	103.711121340991	333.066741779438	525.379189171079	671.562270091965
1102	1102	138.943039198517	323.545082833088	525.274932798516	675.958172774806
1103	1103	172.431571880681	357.530861264701	524.362653606227	673.113854690638
1104	1104	128.039821693504	329.328702801249	524.823609354536	671.636237642629
1105	1105	129.869393191873	358.315091767154	520.844707165269	668.654286697272
1106	1106	143.619068691495	323.23875219642	523.778503039577	668.926835944765
1107	1107	124.417999285581	354.234643215545	528.213320844771	670.195308325551
1108	1108	164.051845054072	382.795051147424	519.288287765345	670.102485821154
1109	1109	149.078858588358	370.153847323817	525.472412647846	672.106296843801
1110	1110	115.246895535587	351.763711711071	527.252344999536	674.57762470176
1111	1111	135.018108044326	351.122123476853	520.08082380782	664.335961121148
1112	1112	144.905361399454	349.598006142274	521.40578162398	672.779333473271
1113	1113	144.370463299802	349.145271557671	523.407179031281	669.713066854508
1114	1114	102.729466191022	351.877179884387	517.534347866846	670.063701973566
1115	1115	129.777302044392	399.376324417628	526.277430996306	673.537772541589
1116	1116	104.95650235682	326.814826038671	521.33829751316	675.559251103958
1117	1117	113.152748212507	334.678635690884	523.155233251647	677.021980929008
1118	1118	139.058761308278	350.192307219661	526.274148415	665.950980162477
1119	1119	161.379330120429	353.210831250877	523.243689804937	672.19376147383
1120	1120	132.776633359578	336.458542212737	524.132434680611	676.963344930824
1121	1121	136.412427053612	346.585585712423	529.361677676188	667.216446241998
1122	1122	108.021444601036	341.063183521258	524.16473793411	675.795535570455
1123	1123	152.814230013723	317.929971563259	524.670087952865	673.348569332176
1124	1124	146.498756106756	308.385661038084	521.049697569821	679.478660345483
1125	1125	156.529881542364	336.888699460566	527.10735266863	671.50053788921
1126	1126	135.646679371124	328.787416358831	525.01257104505	676.516020550555
1127	1127	111.850014086029	353.559180144651	524.637803133489	672.16680729554
1128	1128	130.016371097328	358.400206711522	520.566171195571	675.863285626892
1129	1129	116.226414854942	303.325233439338	524.396816229782	671.97126862221
1130	1130	158.447216640817	346.658402808035	527.264743365155	673.88613742692
1131	1131	139.908310441356	345.716846513548	527.313757122516	678.256070245692
1132	1132	104.101928247965	359.040209809615	527.754034361311	673.22119387849
1133	1133	158.707878316581	355.31445337998	520.396827669472	673.358078975582
1134	1134	128.951444605445	336.165483449934	524.964780543778	672.18831941185
1135	1135	126.652234028022	343.402258181364	524.952044916886	672.195447700067
1136	1136	153.694253046413	335.54553154282	523.077870430073	673.336907876298
1137	1137	117.361357016531	352.511738191101	521.023523626121	676.510074842702
1138	1138	121.469549289644	330.440881765847	528.348450367428	675.385461889105
1139	1139	133.39150661333	364.039970364374	522.056470615073	674.94280685792
1140	1140	147.031415781716	343.763576771327	522.717947621257	671.797144605466
1141	1141	144.332580682463	345.031203403626	521.891431339301	674.002064690549
1142	1142	154.784278381933	330.13407839289	522.097253093276	675.780346588019
1143	1143	125.884784125209	340.373130134435	524.733460824267	667.129241166688
1144	1144	129.912451817478	355.59827368736	521.752723622825	676.378338101212
1145	1145	125.931249562258	350.543290796359	528.115621496767	670.316420650447
1146	1146	127.449767208273	357.925466277052	522.785623552156	673.594834427293
1147	1147	111.163900264213	341.588877930033	521.386306972883	670.749434942712
1148	1148	142.676161078479	330.728845608596	520.395436434388	672.610527919473
1149	1149	105.445266718356	347.202255432925	521.141115307875	666.684601629264
1150	1150	142.817311615628	343.11979397803	522.790860985119	671.652670362551
1151	1151	165.138971454891	312.581227385266	523.874737667566	673.616787437137
1152	1152	105.189328093601	316.09425239772	520.267811410341	677.328918070948
1153	1153	137.909938776725	360.294927771092	527.88367852784	674.536436681788
1154	1154	130.778168923971	356.828902657423	525.839563581113	671.695556158018
1155	1155	117.89840148621	327.195275931221	522.829122272465	673.55495907383
1156	1156	136.359724695533	361.600578472459	524.499166709483	672.647317071832
1157	1157	112.426368052674	332.40238774233	518.40396484978	668.36032246513
1158	1158	125.863697491056	329.98510354195	524.168608386045	672.131621073497
1159	1159	130.552286168356	320.818040819263	515.867021032681	671.958504758632
1160	1160	151.409896925433	331.054072518275	522.496317971468	669.181507619989
1161	1161	121.059715455447	382.846013971722	525.526686487828	673.952614306695
1162	1162	90.5825903343976	312.959228852264	519.669400810198	672.057196023713
1163	1163	149.002535262319	342.253564967239	520.756049963513	677.809150634259
1164	1164	150.648313016834	359.075500629105	526.733191047476	674.353931024245
1165	1165	151.508900186115	358.963859292567	523.490017792301	671.675422865045
1166	1166	157.792457424219	357.651046243245	519.446908294266	673.476575923752
1167	1167	111.630775898292	345.435024760243	522.875639268536	676.422318863697
1168	1168	130.172806298492	366.625990521347	520.169258200118	673.566076777563
1169	1169	149.192276428614	341.16652716322	522.491554585089	666.464541912079
1170	1170	129.732787431678	342.674170210536	524.323716295835	670.323260244626
1171	1171	111.933848414603	370.175527275935	522.776460604292	669.336366001091
1172	1172	123.954556955113	366.617570168797	523.873363705752	671.840496454981
1173	1173	114.086542921471	336.961347019052	526.217142767203	667.565140644182
1174	1174	111.987184369825	330.134963505716	521.613429888379	670.902018872195
1175	1175	114.074632551931	342.770311456864	518.563177590935	672.685234493377
1176	1176	128.289694518824	344.384647389539	523.280252382013	674.011172650557
1177	1177	131.923236292287	331.935425707999	520.827266994024	674.037390112168
1178	1178	133.276417371572	327.613170977383	525.103168806846	670.357468292692
1179	1179	135.509784448373	362.366750496305	526.260204102041	670.054502871544
1180	1180	144.81241152572	359.591988012024	519.453539263881	674.94011658328
1181	1181	129.810771681626	371.346399147326	520.909576827489	674.559280169588
1182	1182	112.059578784048	344.937691024552	522.706086318216	675.437638110105
1183	1183	139.181218236034	363.182367389825	523.579923944174	671.484061681499
1184	1184	121.38262829765	353.080497120304	523.275473769142	670.447405487068
1185	1185	141.407579493349	332.346973559661	529.150017465724	670.168283963678
1186	1186	151.079412892252	326.598359505788	526.709584167549	673.810700787521
1187	1187	133.106766163345	332.428007233577	520.967855657945	671.229779253726
1188	1188	135.518420094277	343.057852349746	522.400002726158	669.732252709607
1189	1189	156.449620999368	348.091626137634	518.772557974265	669.254800043096
1190	1190	112.761200050412	312.25605221936	526.12621663146	673.161555815551
1191	1191	147.841568262244	347.543502620844	520.743555042377	673.970704795433
1192	1192	109.81304932742	368.479408939814	525.641057852366	672.809716821808
1193	1193	128.546591366596	355.640026246592	519.779880000215	672.054265782315
1194	1194	97.5760991675424	352.953311214135	525.382932221514	674.505740370035
1195	1195	126.615370255638	352.796267242232	521.702955017466	679.349032666269
1196	1196	119.994952155856	354.079320245303	526.158769463743	672.918136828941
1197	1197	117.350233946547	343.93368612075	520.596229444328	674.524588093939
1198	1198	100.720285994046	380.68973473344	524.388118809706	676.470337421033
1199	1199	155.060444084159	346.369505486047	524.454418675288	674.23268667791
1200	1200	159.342988248045	338.654967434858	524.803523477519	672.058530237206
1201	1201	134.489682639013	331.388280275244	519.970061093219	671.34710324732
1202	1202	144.56597944754	314.629407974232	522.431340115894	670.047480025651
1203	1203	162.890270326108	332.304862180438	521.092894941821	672.868729158101
1204	1204	140.329858350366	346.061068404819	525.323410127013	666.846149578712
1205	1205	115.909231954202	338.449359727377	526.100537941939	671.179000837692
1206	1206	126.501221145004	323.634645937857	521.928085798722	670.412869001833
1207	1207	124.726947719696	360.405257990469	521.340312879624	674.017235380163
1208	1208	134.774196230815	304.727863254169	521.57228750403	668.608279130596
1209	1209	132.113051995529	368.269265616943	520.819053874289	670.000532711759
1210	1210	112.557675985103	357.628137578806	522.457425638733	673.533065766223
1211	1211	118.880266342478	344.483797991907	520.147444595474	669.694487696654
1212	1212	110.322387982896	300.529182989987	525.88103082524	674.465016703091
1213	1213	113.804899152738	341.289436378671	524.566619608491	676.232874576345
1214	1214	118.761244176791	364.295965770318	522.294302833335	674.09293957356
1215	1215	152.359272938997	374.002701776174	521.109819079113	671.390034968027
1216	1216	119.143672327818	347.969025292686	523.745278356865	671.271866052804
1217	1217	108.858397266424	335.078769719988	524.462543475172	677.484769086675
1218	1218	125.913121261543	347.086368142068	522.220851471284	671.938190197581
1219	1219	143.700985834534	336.792225088256	522.024047971622	671.605465634567
1220	1220	106.083647626119	340.008919565285	522.686992774724	669.87695723967
1221	1221	97.479796137533	317.641092500219	523.820067277816	669.285497354704
1222	1222	137.235967295311	353.347071077763	523.628239769466	669.097362891332
1223	1223	145.494066077606	332.236700024762	525.150440414947	670.654550804479
1224	1224	112.079027410341	345.594063321385	526.306115954903	675.348664974191
1225	1225	165.924012541253	332.435359171364	525.191944089685	668.320968896675
1226	1226	147.120251568261	341.17580746555	526.640396627868	671.116744704884
1227	1227	138.904777334113	317.770340316105	522.172654321016	677.417310472474
1228	1228	106.559293877568	351.806656573376	523.941080459113	666.558577680066
1229	1229	123.833675056616	348.835793583567	523.000691704238	672.368475212403
1230	1230	170.520111732508	344.90060817092	520.52290277666	670.548942742059
1231	1231	188.341620415242	360.709438006595	522.117768975195	674.800588893214
1232	1232	124.858592822875	345.963207497432	524.315633952515	671.249131134016
1233	1233	128.92304739834	326.507640584634	522.018490951151	672.717141129731
1234	1234	136.556443395679	329.424247458363	518.996505925564	674.225845416577
1235	1235	112.874631469991	347.719968089012	525.927801440052	669.445051766541
1236	1236	123.515052639946	345.092389992181	519.040222957186	671.929707124327
1237	1237	134.064203782884	338.613524166151	523.484845811855	675.467724851511
1238	1238	153.984564743859	379.827326445751	525.121708508477	672.375236929064
1239	1239	107.059443775868	322.906605307888	522.939135620594	676.04223251915
1240	1240	127.953858957983	348.231145915954	521.363827137909	670.33149009008
1241	1241	132.589306097262	364.140922783163	523.097631611233	676.698448595978
1242	1242	108.656082185437	346.595090216629	521.630740837234	664.972738983431
1243	1243	163.174425353422	313.508216644242	523.694756006656	664.578423763531
1244	1244	148.155959942372	359.725616937259	524.418414440823	670.334998281806
1245	1245	155.961392358019	383.979267216598	521.55078506653	671.001914336458
1246	1246	149.459349869309	341.565586024291	524.331519221385	678.056315633868
1247	1247	139.479466128396	343.082516904023	526.423182402333	675.510745685959
1248	1248	129.088768670239	332.865696205456	526.215843272615	668.562812345538
1249	1249	126.748561794319	344.591703601472	525.953628854598	673.189789487218
1250	1250	158.936880615522	332.96448267393	526.317316992813	670.094603606983
1251	1251	123.892851297514	326.787400029742	525.2288442371	674.538929611657
1252	1252	138.175683163	345.202948779648	520.463954928938	673.323585911758
1253	1253	138.143137485161	328.106455413804	522.288160455587	676.246678311232
1254	1254	122.779798519926	349.459803392306	527.870365167579	671.706824637436
1255	1255	145.625033119176	357.737003874199	517.082286598409	672.966307723999
1256	1256	159.846698256163	339.141175988495	521.049260983615	676.1389339588
1257	1257	134.689375890211	351.249233580709	517.33317076288	670.49694541618
1258	1258	131.012291611867	341.384970612827	525.405649628564	672.596893166355
1259	1259	110.133980574359	376.237247512193	519.872882649292	672.179474884287
1260	1260	113.899812262644	363.284920757698	521.920602943058	666.970409168299
1261	1261	115.722643331203	320.049636927389	519.46183151994	672.114879504046
1262	1262	117.362431169541	343.257591222912	520.799224675618	674.364971645103
1263	1263	122.768578828019	313.041034134999	526.271775595435	675.910492638227
1264	1264	107.62567885129	343.192102710932	525.419378402409	673.934478429448
1265	1265	118.308073185742	339.209246639947	524.830065394227	671.803926912418
1266	1266	149.641103402393	337.619136952085	522.426939256618	670.896949403777
1267	1267	105.25475278349	350.529402175705	524.846281659187	670.926350005406
1268	1268	129.554318791785	347.905557251752	524.643296232167	670.349041726701
1269	1269	170.582490723225	329.306048028741	524.336827786866	672.908858411813
1270	1270	154.520175174118	354.759999129074	524.781310993538	666.767315269124
1271	1271	166.383390585173	343.284231710241	526.539101654583	669.814927334114
1272	1272	120.171667308598	342.543184930677	518.895477491814	668.131198359663
1273	1273	122.754743170462	344.622682726881	522.53953205926	675.110198516715
1274	1274	112.0410759613	345.214610456784	522.745520820569	672.749468540305
1275	1275	113.010817164071	364.071013659053	522.1483825936	669.504038255237
1276	1276	132.194996006271	337.380255339014	521.690612456912	669.626774442505
1277	1277	105.145583856445	353.831153535198	524.497959791476	675.784624086682
1278	1278	136.739722658258	363.831298448309	525.34162569712	671.690356055291
1279	1279	137.166043287516	346.331283958531	525.60159284425	667.991589092389
1280	1280	123.844219595123	330.232336821096	520.270365863829	667.472299774801
1281	1281	123.425522081506	342.969587223269	519.74909565351	668.640620839892
1282	1282	133.956530500316	326.454331422227	521.287025047339	672.515756550963
1283	1283	126.958002372357	328.617796047829	521.039972006129	672.617230224149
1284	1284	112.621030504313	373.382772336429	527.355140455578	674.387898462812
1285	1285	126.345316911574	343.265142842875	523.310155996069	673.209342181874
1286	1286	140.61462259495	327.970589044275	521.398697873798	668.204433027408
1287	1287	128.784425713356	346.132077141848	522.21094044467	667.956912877565
1288	1288	102.8510702421	361.40351092151	521.171885000225	671.950419799709
1289	1289	111.066060534776	351.671877443824	525.031262534495	676.236921247244
1290	1290	131.556410622499	331.431130803234	515.853900223869	675.142048774838
1291	1291	132.591590556369	340.137026953177	522.864697345868	678.413159792953
1292	1292	148.712600563803	339.394044832511	517.891113410575	674.790076265309
1293	1293	113.820501563348	342.569211569792	527.396889303633	669.416735044122
1294	1294	140.272175543304	370.149422441898	525.37024242629	673.269831087597
1295	1295	103.362352459568	308.479918746839	518.037012468718	671.26912566174
1296	1296	153.873095140538	349.255170371871	522.75459301134	675.310562301849
1297	1297	90.7286276299112	374.065027809903	518.176100620953	674.803237721903
1298	1298	128.687763641982	347.435176844226	529.121195680896	675.44867124472
1299	1299	133.912876333441	330.324170953607	523.872860496572	673.020783881713
1300	1300	112.989473755688	375.953779674114	522.950017746187	672.642235443055
1301	1301	121.274412380364	325.947783944371	522.465512181081	668.311097275161
1302	1302	134.527824551334	347.07968895729	518.439063494025	672.093661203248
1303	1303	144.017575382954	336.749076870732	526.123276445646	669.897488869582
1304	1304	110.647270908982	361.536707685923	518.796628178354	676.100355101329
1305	1305	109.220578267466	316.737057698329	523.606745124234	671.338287448851
1306	1306	153.001074016534	372.6566438483	524.647203084295	668.828863717293
1307	1307	136.087753261472	333.253038011661	525.520472582921	675.999715782924
1308	1308	133.840518736888	345.410722487672	521.676331894472	672.012793049235
1309	1309	138.833769992065	348.116774308624	519.123963758253	669.561565590555
1310	1310	140.27284676011	355.719098205407	523.858022862566	679.379811728919
1311	1311	120.111303838119	345.937121140071	519.13641177921	673.365272220965
1312	1312	139.162869896779	352.254377832796	522.876377008964	676.532865032359
1313	1313	170.275632207399	323.347769825725	524.127921625474	671.155973928747
1314	1314	124.06528276748	377.965758310648	521.791387523647	675.677102954098
1315	1315	138.774309662291	341.568392114723	523.939985261179	677.68830196902
1316	1316	164.110554204821	314.334885319789	533.177603129976	672.310776187401
1317	1317	154.854054104216	346.740759408138	526.371987806103	670.854315041812
1318	1318	161.491090153723	317.924737982457	515.225283621104	670.709149735088
1319	1319	144.736132714807	357.53190883192	525.199478962303	672.723975812
1320	1320	107.015622786459	362.64985119997	530.497849063155	671.273897998346
1321	1321	149.28999674083	321.558805598842	518.559333674797	670.162057609734
1322	1322	132.25030305751	347.944408649997	525.434924151239	670.431725290334
1323	1323	131.870476608683	325.64805045216	525.428574314624	672.789722520329
1324	1324	149.76757467601	349.481998431177	520.423272481428	670.145717333301
1325	1325	147.825371991752	380.48162115431	523.090229362337	669.032517845449
1326	1326	151.448696644452	345.614666617409	522.513200593792	671.713951032175
1327	1327	133.748070395499	315.382240416957	518.790177488216	670.28597277947
1328	1328	117.266352440925	339.589173334232	517.880620745013	667.649435058267
1329	1329	101.086923120672	346.488341679102	520.299157030182	673.631405752834
1330	1330	147.735058816489	333.421268785804	517.543917579716	672.140371535602
1331	1331	124.180113645483	372.857430040473	518.885132661783	671.840535979515
1332	1332	125.710654902602	335.123362010847	522.547235068798	671.937788210039
1333	1333	134.43582279239	342.241018108946	519.703885312827	670.170716284788
1334	1334	123.664079525798	321.606216833677	522.218160763212	668.950031901708
1335	1335	141.224631767864	365.041723369976	523.74007796649	672.902070351815
1336	1336	117.110299150144	347.26156544337	517.744906530839	672.210686711821
1337	1337	159.725972804977	312.907713114048	517.794441800091	665.465098409225
1338	1338	101.318127581741	325.853364929423	519.469525068417	673.859881535477
1339	1339	146.081562238654	332.081229949794	527.393730988457	668.659100403938
1340	1340	134.746422028755	338.625033042729	521.967389904566	674.235945110218
1341	1341	122.234735680641	361.003910396174	522.652131578361	672.673778046318
1342	1342	123.477414140193	306.646192141186	519.413573837029	670.342631464209
1343	1343	97.7365849666234	341.401415780302	524.517879910118	674.975416543549
1344	1344	107.254941540503	335.907676021168	520.64261417463	669.811991356054
1345	1345	141.797776810261	334.09122685273	522.430859720535	666.892902451894
1346	1346	146.450610373714	336.685497044338	524.739558498862	671.962120706993
1347	1347	122.244696438455	341.691602451403	520.574105413608	673.583090685055
1348	1348	112.575549830933	332.336849087577	522.600425167723	670.852871166122
1349	1349	112.758489250521	341.187488834741	531.935465443657	676.242348000652
1350	1350	122.908744544038	349.831448274081	522.53565898752	678.103313567185
1351	1351	106.125716044332	334.828178440782	524.28539813017	671.752481256038
1352	1352	123.935674859188	343.230978941133	526.948128189159	673.906746902594
1353	1353	157.376489106977	330.389631820712	524.611220746992	669.877468804102
1354	1354	101.189022090034	333.643311662505	522.375053101223	667.068326229074
1355	1355	136.175675094425	363.0085352475	525.00448256829	670.657559791784
1356	1356	133.139034206546	350.140121313697	519.435360559309	672.656508291148
1357	1357	150.855645540632	342.68792367574	522.306794783441	673.749398751596
1358	1358	123.20456162171	346.052699986593	525.621137269162	669.260766633765
1359	1359	145.589308909565	321.422099492482	525.21982636761	673.500600991804
1360	1360	123.069369393974	348.315283714542	526.313724113193	670.468668956588
1361	1361	130.301668339956	341.48631695872	521.383529089084	673.712658513415
1362	1362	96.0865386960565	323.543011241929	519.213951191175	671.353852901645
1363	1363	163.537999134762	367.001715462146	522.602782754321	673.276620532073
1364	1364	113.662037943702	362.96440125591	524.746251618678	677.603885229685
1365	1365	134.753896968367	340.975845397164	524.486089740658	674.471832481374
1366	1366	140.256341415534	366.755269764628	518.167102920425	674.428386499819
1367	1367	139.775117312904	370.071283353831	523.988372077184	674.099749912688
1368	1368	119.821353268796	356.099014026478	524.711483488129	671.165789555539
1369	1369	116.185969428814	328.283178172648	523.58351814633	674.281950123042
1370	1370	145.836409492029	366.007979159287	526.096127486414	677.159165317765
1371	1371	98.3917232769169	335.389166196548	525.28265040673	670.251994579585
1372	1372	131.450745638473	325.463180691262	523.062672936032	672.850392321007
1373	1373	140.782003477382	316.109216212906	524.248613517672	671.553227127509
1374	1374	132.132478850557	310.860511124517	517.152125157332	674.115059734868
1375	1375	112.660981015212	333.038508281241	526.766081715533	666.408428403902
1376	1376	111.440116201528	300.922648158524	529.026731116204	669.077895373397
1377	1377	142.631270852488	347.113739734005	522.744389962916	674.039363563719
1378	1378	117.873459572317	373.061851325477	527.165996915619	669.40801553194
1379	1379	102.447496193357	331.376410732567	523.964871566236	669.01637703941
1380	1380	148.364964267688	362.418008519672	524.686335300259	676.533846724244
1381	1381	130.461598438556	318.331169498871	526.681625260137	670.898080277632
1382	1382	145.613600643442	335.995753673519	518.209250131202	668.867593358568
1383	1383	154.466775425864	369.786740931378	524.947448168242	677.296560862372
1384	1384	137.321776618404	343.75047967776	523.793218681372	671.53174702795
1385	1385	136.484467083167	341.03059271617	525.66356367632	669.477918320763
1386	1386	160.212809360471	365.276576993659	514.710000471956	675.072223058026
1387	1387	147.028777944984	347.53538826036	525.662789864368	673.038912121346
1388	1388	125.886959183087	320.355701766862	521.536263744686	669.616451117635
1389	1389	143.354314575898	368.83765907359	518.929415259662	676.91732709548
1390	1390	117.493870455013	360.002733317668	525.052557206445	668.162752064123
1391	1391	116.21508188093	340.028856100069	525.797614035544	672.133716092311
1392	1392	112.243960273502	336.526616990549	521.350983312899	670.788732943287
1393	1393	125.385869354722	318.975365426369	524.710455519406	674.140336509507
1394	1394	154.465002619198	336.350982123174	528.548620137874	670.860160759449
1395	1395	134.00683616658	325.658907319289	522.528078345318	671.156064134855
1396	1396	119.032658908755	344.70573828142	528.456554819642	671.96635000875
1397	1397	111.338302556502	363.29995845184	522.703188671059	667.774359281964
1398	1398	156.016706046656	356.108500647838	521.847648215985	674.610184599375
1399	1399	147.469360652986	332.181392800282	525.594093600623	667.115460586537
1400	1400	134.867091961842	343.673714674086	522.940395274616	675.973955297644
1401	1401	118.747274918722	328.359479972746	517.75417341909	669.081139348482
1402	1402	134.173089493836	344.560001756948	524.230681330529	670.130096194256
1403	1403	132.042142406122	360.782344178091	525.613129430158	669.999732980797
1404	1404	130.973316925133	344.054694922076	520.281691677225	671.484165899121
1405	1405	126.698194998793	378.129677755086	526.573186389823	666.198580844524
1406	1406	151.258362741494	353.97694665014	528.300444428303	674.075407599467
1407	1407	138.846073478472	327.35606812189	518.722758032477	668.762974277138
1408	1408	137.577184590779	342.778938503887	521.401714388371	673.086721872146
1409	1409	149.08023972347	355.385323222214	526.854272725905	678.464721618845
1410	1410	111.76089359957	343.625899395369	523.453109982061	675.160768059344
1411	1411	144.006083113109	340.523288501078	520.283262197794	669.442503520203
1412	1412	124.642232646626	369.065528065407	519.006260491078	677.642010306623
1413	1413	138.851254740784	347.866913914078	522.009913152398	670.76463017381
1414	1414	122.895229363823	340.916858492546	524.210653395488	664.767503405035
1415	1415	149.5949537063	337.15457547836	521.976671531803	674.59613412512
1416	1416	127.168558800022	347.311689694434	523.974878044906	671.337305374901
1417	1417	129.774969103333	349.174618749234	517.761824136916	674.370086782717
1418	1418	126.64977090867	326.985608963105	523.367262023889	671.186117706653
1419	1419	120.515900092105	351.259052664414	521.724078467335	670.76884881851
1420	1420	111.612261065134	336.620451417469	523.004882107868	679.687151566421
1421	1421	136.618100032274	363.269079320815	524.265022050584	673.085574471161
1422	1422	137.729817951947	333.951482974678	519.968444961756	675.317732157294
1423	1423	127.842865812966	364.527807328395	522.214201707876	675.389855825915
1424	1424	148.451830440621	342.746851684096	523.788959902696	673.05067803285
1425	1425	129.761412772643	373.941123713837	518.166862407631	671.56938610352
1426	1426	136.174680176084	374.727680350238	523.53838309448	670.067668039584
1427	1427	123.764608243792	355.782443417651	519.101208622023	669.292377275867
1428	1428	118.720747372016	354.266735504942	524.386674370808	674.141822388433
1429	1429	123.736402328722	329.587960785438	524.688539563028	673.838359381132
1430	1430	117.286223893067	326.63191555982	520.729702173599	675.18346541125
1431	1431	146.265667478379	336.447279450815	520.284264863156	667.375291707061
1432	1432	129.353064482569	339.642409066233	527.409978399099	671.244435545895
1433	1433	135.507537686731	347.986421248652	523.168877981277	670.551768163985
1434	1434	166.967571519548	340.566271772641	527.949526243031	671.475693271499
1435	1435	141.565490970865	319.717644820573	524.23844098425	673.003020374036
1436	1436	120.212133470879	340.500522093877	523.573109158919	670.609387637234
1437	1437	127.152272316244	352.485469091413	524.297538580639	669.739520188527
1438	1438	139.372205371423	350.453736900006	522.301047071648	674.101145209979
1439	1439	117.510541895694	368.171726156164	528.173968299685	672.330206207329
1440	1440	109.863634072174	354.894597998928	525.274653631514	675.057112001333
1441	1441	131.457683467867	341.803106226489	527.208012204536	671.650157753509
1442	1442	148.688688305186	367.021899296257	526.51922440671	666.601287552247
1443	1443	109.658777167121	324.574711005053	517.774731923058	673.291166607944
1444	1444	137.256049081621	350.484885722103	528.254989809657	672.830038759144
1445	1445	133.928283368883	330.626727101577	517.496936753201	672.206305177112
1446	1446	103.732895810725	343.741864848591	522.516555373572	675.278280797802
1447	1447	113.402076406468	367.021938462918	527.486793531674	674.851361222932
1448	1448	136.916774456221	348.088675799042	523.576131324414	674.907537153832
1449	1449	152.325269590533	355.41706240356	525.298576576163	673.488519107761
1450	1450	139.102033825747	331.477871357345	525.25897808485	670.623613101073
1451	1451	135.761870470312	321.676930251711	522.788149384933	671.26780010953
1452	1452	127.370346925317	338.9048407638	520.323284857207	673.72830447317
1453	1453	133.059839840849	358.441588221153	521.873953663019	674.130434632755
1454	1454	148.57617022207	386.924309961185	522.741943459167	676.453853423982
1455	1455	127.661278265577	323.194072572606	521.109885318108	668.308710327013
1456	1456	133.520616752018	341.508186414848	523.772934346503	673.374965139012
1457	1457	112.935238648594	371.896990606574	527.916355983537	666.643199204105
1458	1458	157.302183461345	335.947672897552	524.356791450415	671.723075775409
1459	1459	119.096188810195	339.956020336157	525.778037995628	671.40145082842
1460	1460	125.559584306493	336.434703340728	524.76416894823	672.289597608138
1461	1461	78.8006102687932	319.745538515092	526.879383377062	673.451371844694
1462	1462	139.620316992097	320.611604930512	527.363109950274	668.593234016311
1463	1463	112.795538882546	334.184620679246	524.089993680289	677.048631932083
1464	1464	160.871224022538	340.716929382646	528.120321359539	673.91851991625
1465	1465	131.532898444427	376.426178232838	523.183932963368	678.57207826766
1466	1466	120.226726149575	315.370577996462	524.136779622042	678.068574506309
1467	1467	143.467667296268	373.594465990192	520.926010779792	672.508798703991
1468	1468	121.330544726754	361.031167285758	525.402487446927	678.433089232327
1469	1469	112.710762722377	324.805478697288	520.875630420897	666.410772952706
1470	1470	95.7779689140278	319.12251973527	525.248688907037	667.665597726844
1471	1471	133.539222670415	338.834582031273	516.341953758185	668.431307196029
1472	1472	120.401697146005	355.194714798868	522.372107338518	676.030767666678
1473	1473	93.9457139671185	320.019781418678	522.37416206849	676.796205060679
1474	1474	96.8786547796354	384.45930776989	521.814505668919	676.202952032803
1475	1475	128.472832618126	361.158684405105	525.884231768822	674.82162223412
1476	1476	141.955627180036	309.211405683768	522.974452851488	678.581300069957
1477	1477	121.178630034304	356.760555022356	523.893092181283	675.071300263769
1478	1478	110.897468804741	351.504391047598	524.748577206778	672.719888140685
1479	1479	159.111359721253	362.659844090695	524.87160446872	671.521784819522
1480	1480	145.937955124467	348.28603677676	524.097489921116	668.941792186958
1481	1481	115.362296884628	346.268732047305	524.798212495251	671.726486659249
1482	1482	142.433642855617	322.904770806144	524.009306240763	672.544209746613
1483	1483	127.287238675499	331.58130274297	524.071513925601	670.504789244067
1484	1484	124.864901137881	352.082136303809	529.876262066353	674.068101996959
1485	1485	127.501492712086	350.842485766757	522.613625549327	674.249687841692
1486	1486	149.133367467993	362.798934554314	526.235943731883	675.554902264673
1487	1487	121.602553827185	322.650516119813	521.546369398906	675.425815255532
1488	1488	127.658162320925	346.859443979623	522.005287174848	673.372149784267
1489	1489	121.485578167799	368.949335463861	527.732525086127	668.863691297466
1490	1490	113.581274143511	352.07044563124	521.670849899367	668.136794418192
1491	1491	128.133011409272	347.756549769875	523.75800111162	670.809258136118
1492	1492	149.412875608357	343.177312175967	525.376287317259	672.727317653665
1493	1493	112.777857051853	316.355925346182	528.440617929004	669.31020101348
1494	1494	127.857761081116	338.014190330553	518.065197448698	676.069695124141
1495	1495	144.751581156524	364.268587685173	519.810063393194	666.549689493581
1496	1496	143.405576540462	344.841821285252	523.108438491166	675.379531658003
1497	1497	119.002860424017	326.044736778704	517.258916096149	669.037219006702
1498	1498	146.074553258368	339.633524914313	520.79007975559	668.71622806727
1499	1499	146.884079681048	346.460794681224	525.258957628448	669.530443146607
1500	1500	152.245355982205	367.071288422906	521.687961603741	676.616030804012
1501	1501	130.133673160892	352.417269927048	518.110661862139	671.781989044197
1502	1502	115.849821789486	346.010344002336	521.520423477926	670.130155204166
1503	1503	110.451252077408	362.72564591889	523.062511598352	673.030382502033
1504	1504	113.780150045974	344.185592118738	517.81804427515	667.011290955323
1505	1505	134.185706263968	345.804829077731	518.807711572019	674.717796104599
1506	1506	150.183811703992	345.320440922443	520.967753423061	668.762069018515
1507	1507	142.022638913772	334.832498434782	522.738988386781	674.560926054715
1508	1508	139.51216576075	344.05780871677	520.759149491019	670.390628286061
1509	1509	100.86497965106	335.740080301674	523.330039687367	672.3920245444
1510	1510	152.010060856961	356.34134131736	521.536218601752	668.718308292578
1511	1511	124.464282704648	365.816295337196	520.964434793521	675.142035033206
1512	1512	131.677656590041	317.325682366015	522.434665478263	670.999291887428
1513	1513	145.304149666905	326.562627308968	524.366396809656	673.079622644917
1514	1514	155.34369750436	354.053683149334	521.447482580638	672.656932295064
1515	1515	140.192556583794	392.779309739286	528.213830812671	669.713941862665
1516	1516	118.624498013724	360.358342174818	525.150176301299	673.19976673968
1517	1517	148.241993289061	332.615596605782	524.588715832544	672.162860930954
1518	1518	107.085580349416	316.593015470584	524.018988094492	672.358542823562
1519	1519	125.933321976191	343.771521413982	526.115855911252	676.222302450059
1520	1520	138.202985907906	338.523631714331	517.025552359839	668.475192048522
1521	1521	135.988537798672	345.043798716253	521.124203194191	664.769665361517
1522	1522	130.186308310935	335.772054260774	520.527830120006	672.626512453419
1523	1523	131.743087993201	336.241532396707	523.6745514165	672.437249597523
1524	1524	124.115351526333	361.607382912794	520.022078634197	665.924515962774
1525	1525	101.935114989603	360.511197520564	518.532058018957	675.445560114878
1526	1526	100.065178776897	345.005695964915	522.975650467152	667.914191186303
1527	1527	113.560916709576	354.476736080119	521.759660406266	672.257459524026
1528	1528	148.138982967485	331.430685254111	525.889797644268	672.786585944595
1529	1529	155.514815242337	337.096353036803	520.11429008	674.870163987944
1530	1530	174.266491164022	329.18255227131	524.094018604957	670.803188945652
1531	1531	146.180551165927	355.116939655104	518.870161100342	671.971674281333
1532	1532	116.377463936999	361.74558015544	523.245078241182	670.269013209311
1533	1533	147.596359737777	335.983841999008	526.257469684464	672.251705656425
1534	1534	129.224737126575	337.129188016241	519.199339550983	666.441568877552
1535	1535	111.371514122427	337.690845807749	518.266464288329	669.418304431011
1536	1536	126.316951509347	331.54793149195	521.835600539002	673.996902986055
1537	1537	102.855568486838	352.461614841763	528.815358152614	669.371181477684
1538	1538	124.996440533936	334.100264414144	519.354049419718	668.738698430856
1539	1539	145.607722432594	345.81985122987	523.649937529775	667.85952365918
1540	1540	116.273842234623	355.427440509275	523.433660063137	670.325725681379
1541	1541	106.76063169144	341.836205634788	514.962454713351	674.795797831428
1542	1542	114.350171941302	325.583938417773	519.242667666176	669.169971337226
1543	1543	67.9012660635728	366.137612210174	526.586381514796	669.670378363136
1544	1544	127.94280007805	333.215545588759	525.210954267087	675.075788944914
1545	1545	148.553111800409	322.645971955992	523.514825503036	674.98562457418
1546	1546	150.247172001776	328.239978547418	519.988238956718	670.177015433153
1547	1547	144.27677766791	348.093834905428	525.573618831474	674.075622154956
1548	1548	138.437117905937	350.723084460882	524.626453779535	673.016210870925
1549	1549	102.883555670776	321.617451056462	520.722709767868	673.348085456756
1550	1550	154.364049803256	333.949999829631	521.755932290486	670.263935998033
1551	1551	135.263720083281	333.373037580929	518.851767371518	670.407968564939
1552	1552	135.312568479599	341.386848600873	517.74660418175	681.504573182929
1553	1553	148.197918719426	359.01052391758	524.796427326926	681.03089887643
1554	1554	124.475959455047	356.367292867859	527.140482707005	675.877995905792
1555	1555	136.170813342176	339.18976399287	519.222135572755	668.38657850076
1556	1556	143.29968026323	335.815088525996	518.036299716494	668.734022493521
1557	1557	146.967476488278	341.46166679668	528.464078080211	667.028391268553
1558	1558	121.544730823497	382.110271238554	526.235856090657	674.923075867154
1559	1559	127.202307746623	335.783050742951	526.485388380607	669.985678119493
1560	1560	121.368932071223	347.977144381223	523.28132858842	670.94676748301
1561	1561	140.519545064961	319.28909925104	525.589002627905	671.749493782805
1562	1562	133.068949449536	352.687609213662	522.503048356473	671.726145378966
1563	1563	121.447966358945	332.697030777354	517.787372997225	668.548511903798
1564	1564	142.838075933301	329.880949283014	520.666516522912	672.497422742031
1565	1565	122.662668647639	350.442363336134	521.330840925734	672.975684407482
1566	1566	132.60856499331	348.116917800504	526.438420043054	674.486979952999
1567	1567	140.214111377489	344.444214010361	526.634207873912	675.475021818778
1568	1568	152.635985056643	360.358148832848	523.880670690249	671.587801682204
1569	1569	125.49223124274	354.566895547511	520.217413278661	672.045689112421
1570	1570	120.767669005086	354.182970238239	518.096926880524	677.889761878456
1571	1571	164.096550266873	370.881435814088	527.503417083179	675.026599292626
1572	1572	158.517920140604	347.872013347304	523.036397543885	674.183195326543
1573	1573	121.441948919264	343.344548383959	520.990673105799	665.802515599925
1574	1574	147.433195026466	359.62774924913	522.166491415996	670.500453358214
1575	1575	167.465559870385	320.460191835354	521.94226997182	669.57110824526
1576	1576	111.367413736217	343.702999595563	524.715919285617	672.986067538912
1577	1577	129.288724668642	325.775866314885	525.279727396428	671.967221512083
1578	1578	123.240213299519	362.311712095076	529.477926861389	670.199781655524
1579	1579	143.640210226552	315.605350457755	525.635298640354	673.28223035762
1580	1580	146.825243539911	364.229485114481	524.324794034484	670.913808016328
1581	1581	100.743844618817	314.418213504332	522.508160983064	673.749961088661
1582	1582	143.128744262957	346.910196585486	522.661004644234	671.438835088907
1583	1583	147.03941472967	378.600436459731	521.924003031381	666.67300486536
1584	1584	123.915864848191	360.588674524287	516.897440775787	675.273956120114
1585	1585	111.438682680114	349.962383428648	522.642404418815	671.809996296949
1586	1586	77.4563152508272	351.2890951096	521.128721603429	670.020729160286
1587	1587	148.558396487263	321.558170986866	517.980557560672	673.201384885614
1588	1588	158.870311469166	335.843331619441	524.051961673386	673.961697534373
1589	1589	130.42079692256	339.109804332505	528.158166125422	673.119898181197
1590	1590	138.451825439884	334.660718899	520.476902209563	669.589547131427
1591	1591	144.745297288321	377.007102886836	523.520910897411	673.254069274089
1592	1592	133.3883863454	379.170925054599	531.808149643744	673.128733068374
1593	1593	120.035160333804	336.531830688073	521.546932723005	667.818877001441
1594	1594	116.836383740566	364.182436050157	524.182952749803	674.282923077883
1595	1595	147.749298523407	322.496901389674	520.019709937366	677.026691704459
1596	1596	130.129140848131	308.36033055124	517.326605504209	669.743635310457
1597	1597	117.915626655527	293.052880394546	523.219014782882	676.477335715461
1598	1598	150.986859560326	333.788564237458	522.160230063975	676.842842175376
1599	1599	130.599670154016	361.705871517319	528.133222636483	668.400749363971
1600	1600	107.935976196684	319.776433253882	523.05044290355	669.68193025117
1601	1601	114.547795945732	352.152723726537	520.173615047026	673.404463155236
1602	1602	145.462895229296	333.209495596927	522.763626803243	670.501907385658
1603	1603	121.802181912779	362.041579451765	523.663716647999	680.152305693517
1604	1604	144.959078671321	306.026912233168	522.092342979742	671.177447099111
1605	1605	143.581195982603	354.28625551008	520.656261753707	670.307934978674
1606	1606	139.180654298772	337.129940128883	525.153481261696	670.379300007706
1607	1607	127.84599136975	339.31187526363	526.568480095847	670.467214639534
1608	1608	112.928619801053	359.228508951479	519.849368290841	674.522063663877
1609	1609	131.805064176876	347.925727094351	520.782622117917	670.358016732511
1610	1610	114.907196432902	362.320181951697	524.389395094577	673.623264708355
1611	1611	136.853268841806	346.750357508336	522.51854615422	673.648590657215
1612	1612	127.536424574824	338.710336556471	520.449513374407	671.911781943285
1613	1613	117.422104836316	356.073354437685	524.763424095245	669.144090309371
1614	1614	139.215912564487	335.616396873889	526.225053415873	673.239286537678
1615	1615	170.31373841221	357.471120797783	521.456133373033	674.563423612063
1616	1616	117.2535725888	316.526221480049	519.770859770433	670.720690080034
1617	1617	143.223050146318	359.551385685933	524.426665115795	666.946961234334
1618	1618	140.618297897624	336.206790678726	529.287295949433	669.755210077902
1619	1619	137.684391616869	329.395480225058	522.560263287446	668.367456098073
1620	1620	119.123871059684	345.524267014216	525.197666044978	673.248256301424
1621	1621	119.268188855906	340.354571159477	523.325172144223	671.341437111295
1622	1622	145.394256370158	382.124853655904	522.218869390528	675.650138031613
1623	1623	94.2079364546883	338.256661953077	520.998778516745	673.41980590899
1624	1624	129.667236575183	336.247746715994	525.135550137791	669.367890988155
1625	1625	137.805483778953	322.77190311973	523.053634838804	668.121597104906
1626	1626	171.454969497861	362.850703556788	524.213765195022	677.130318358787
1627	1627	123.659503860715	329.360446500092	523.564074511956	669.27310414738
1628	1628	152.241935238171	316.115950478124	522.53501447643	678.65759112135
1629	1629	131.906559447314	327.232095801088	520.721737806888	672.919388727427
1630	1630	116.256673624237	348.061443598979	524.022936449094	671.559808427509
1631	1631	127.888500085674	357.491177594098	518.060288579072	672.536290476734
1632	1632	113.404907694349	357.9148592728	524.307864724645	668.687302484914
1633	1633	140.316282157592	326.385716315622	524.088591380351	674.719718070224
1634	1634	119.247384813943	325.838976415974	518.362840059396	672.838284134201
1635	1635	126.32287084874	348.39959574337	528.002514574498	670.623055889838
1636	1636	147.706893316102	377.457464670094	526.083358084541	674.33005771618
1637	1637	121.575353218586	349.81954410358	522.996472101224	673.697593297222
1638	1638	147.830003594902	340.902662226585	520.680796403912	674.31419824637
1639	1639	117.354014765506	339.611243266481	525.350685977569	674.255599454868
1640	1640	147.600818223075	357.207353535578	522.159968717732	673.516685199466
1641	1641	120.998244718475	340.819493023599	526.373957921151	670.89086895246
1642	1642	117.478699804924	386.657329005564	518.696339165103	675.629510080633
1643	1643	144.545316683239	348.77171815467	521.826567314315	676.994261613116
1644	1644	116.914023324792	327.235890433548	526.434008465405	672.870398996962
1645	1645	155.746644186392	363.886226264183	524.51906948955	672.412689081415
1646	1646	124.834557956499	342.867682217504	521.569847650791	671.833686026048
1647	1647	109.436786194873	324.905127654017	522.616743210054	674.459023755152
1648	1648	141.548376819512	302.336663117256	521.557098180453	672.058867038523
1649	1649	133.785850951105	375.31244901357	522.177423571417	669.370299172488
1650	1650	122.963047005883	323.363996376835	523.68638320007	675.680364902796
1651	1651	128.067968167793	354.799823131095	523.886905316614	675.79321370529
1652	1652	123.824097817942	307.039607639615	524.641697270974	674.877566725251
1653	1653	127.894167828814	334.174530564693	523.964234205323	673.838407160417
1654	1654	119.782699792633	331.878516740284	523.6445920005	677.540877474351
1655	1655	127.200884922069	360.205018037513	523.713096961359	679.782965420718
1656	1656	146.893631475656	366.289239739597	530.049903270476	673.458542444295
1657	1657	145.324029521538	330.821984189019	525.667924378649	675.394552107784
1658	1658	122.286512979906	323.863744266691	518.279916153073	670.677390696477
1659	1659	140.075198958659	358.280423976339	523.226285588551	672.12584775959
1660	1660	121.491767564818	312.915057516978	524.120121696296	670.81608437075
1661	1661	125.079568887355	366.683996919844	524.467265713028	670.753968825306
1662	1662	155.845325471268	348.078628887195	520.311339990266	671.958942770558
1663	1663	107.358598077993	333.259393792712	523.941413332092	669.493351631676
1664	1664	140.29473826048	342.566468651188	523.827164433463	668.165989466254
1665	1665	120.145492546537	367.30782609245	520.256744250057	672.159199956211
1666	1666	144.717131848407	364.173430070075	522.469287531634	671.884937278882
1667	1667	132.172793331226	348.37819567151	521.375109701697	673.033802683496
1668	1668	164.070335047768	347.741269835324	525.545447100803	675.740521654798
1669	1669	135.718391149058	347.978792810174	524.359617328643	672.597783000237
1670	1670	133.974424203491	342.182079638061	516.613770588501	676.816117058385
1671	1671	138.554040948848	326.253834556786	527.286500523258	670.898659253233
1672	1672	128.909234960116	369.061632273358	525.164566695094	673.547503274421
1673	1673	136.133662020521	314.541365702366	518.624132200248	672.112960100589
1674	1674	112.827383148199	351.318042074082	519.034654984289	666.532854032659
1675	1675	118.818285724611	338.729753479436	521.401423176386	676.104447651531
1676	1676	129.339349946727	334.841174837576	515.579181395193	670.766000254263
1677	1677	136.336471629201	332.42714486665	520.682047158218	671.091794909679
1678	1678	158.865073903828	338.960950677472	523.49741054942	672.508068252649
1679	1679	137.76598445852	373.559043480705	519.285735801447	674.504789433279
1680	1680	124.371873947282	345.786037564591	529.217542361479	671.978964858671
1681	1681	117.818294991088	341.608956775398	522.350034220749	669.175505695281
1682	1682	127.755616079617	356.224857943322	527.4527409577	669.814379517494
1683	1683	125.903148785764	350.138144076916	525.852387209641	675.909952709145
1684	1684	125.788057156583	359.295328683686	520.792362527773	666.167220316024
1685	1685	103.16088977623	333.912892479278	525.620774787617	667.381974042856
1686	1686	146.362025120858	343.484372617829	520.101688773273	677.794395357678
1687	1687	170.104602227288	351.993070694576	526.294000741344	669.88841949986
1688	1688	147.275079302312	372.012891805195	519.849011008466	675.977752106393
1689	1689	164.91751173988	340.798845982898	522.614748304062	672.893740068226
1690	1690	151.347967818948	353.906885408985	524.820273591293	666.165345840163
1691	1691	151.303227118165	359.983547890956	521.215582629267	673.613968027245
1692	1692	148.592284373486	364.973158333109	523.585262269121	672.831873010766
1693	1693	144.148658016152	334.739354642846	523.425162927784	668.683821341655
1694	1694	90.4843931986765	292.437304410133	527.3479696242	670.482961458021
1695	1695	121.621779671302	354.855970169997	517.027098634805	669.593588099397
1696	1696	106.247278462967	341.549995455907	522.090339783601	673.077294412362
1697	1697	144.563636768859	340.506264143967	523.08678774538	673.335676536493
1698	1698	106.837480683735	346.946599042627	518.78978074984	669.186832424571
1699	1699	122.759570299405	356.732577585732	517.900107371358	671.5036770986
1700	1700	115.349622249614	329.583842717079	524.002448471966	676.317172822268
1701	1701	136.986706443391	350.936656681059	520.134457315586	670.774828835938
1702	1702	99.9851338188487	338.476985201342	524.843068282389	669.300978782321
1703	1703	103.515931823592	360.227190865106	525.633531225668	669.428942317851
1704	1704	119.506060439332	338.054431734911	522.839469419639	671.438925985411
1705	1705	143.422421274091	354.38942655417	524.341050227417	673.646202357864
1706	1706	108.516168204641	337.946465831641	525.824265308134	671.913754643844
1707	1707	104.071420177964	332.997266475834	518.648657126962	667.227258797195
1708	1708	129.820614947546	359.508268546645	521.40306800741	671.425125156645
1709	1709	118.662497679592	332.725036278732	520.890819769022	671.117159195659
1710	1710	125.493169465544	335.749994126616	523.299827639079	672.249578696954
1711	1711	135.277284072801	361.587042003068	520.21034307128	670.092609588403
1712	1712	125.415901846563	344.487361300896	520.950993529405	674.84634990499
1713	1713	129.94286619622	318.743360629679	529.116274065588	676.97432586127
1714	1714	136.048846788011	352.638618751565	523.229845240362	665.728634486576
1715	1715	123.51095290812	345.474366747165	524.845624576038	669.501701428352
1716	1716	122.888172867757	345.580321321978	524.051964090656	673.663893399305
1717	1717	124.671400356439	315.27756716117	524.123240121711	665.657222364145
1718	1718	141.205256700561	352.244418446742	524.350192893104	675.698956120039
1719	1719	117.218778713707	339.306727523882	525.508956727552	672.559503792008
1720	1720	147.368829889096	345.226914716443	526.612941519088	670.689315016414
1721	1721	116.989340718911	356.357203567995	522.921079903918	671.449112801518
1722	1722	146.707928001278	367.117220663105	519.438792590658	674.565834441126
1723	1723	96.3767287840479	350.415866325406	524.891786284747	673.047522406005
1724	1724	125.812491054966	336.751700929687	533.186380656701	675.407892420805
1725	1725	122.801478743512	341.041891216558	515.931855089547	668.602422171164
1726	1726	106.231302017884	322.713512623157	527.070250767062	673.870531801987
1727	1727	135.281057575758	328.762254215562	521.665916174223	670.372002811776
1728	1728	136.01447289108	321.318616319464	530.683396767533	672.616414608458
1729	1729	126.21710722375	384.855082494954	524.203520480846	674.526538447893
1730	1730	123.794624310613	352.26935916184	524.970482536505	668.599255411393
1731	1731	134.015090641486	327.997119887404	525.37018157447	671.325805875842
1732	1732	125.37656926382	340.162295379773	514.742654322828	673.690502357125
1733	1733	121.526559901871	375.278958507922	526.99644953128	668.031441755057
1734	1734	173.361978799985	336.146312329384	526.286831354874	667.200599796181
1735	1735	109.660220897373	328.470947492869	519.398193384055	671.970308409837
1736	1736	107.911898341476	345.915361485582	520.035444920925	671.558329866217
1737	1737	117.554440444436	338.808116665733	519.157044101276	675.340662171514
1738	1738	108.928346765079	328.722743869753	525.56097684359	672.179850330505
1739	1739	151.002391019622	366.183359529492	525.479613316384	668.040342271174
1740	1740	157.090357258268	338.22165567385	521.714264786416	673.011884610399
1741	1741	142.551629863717	340.369127542937	518.065917214486	678.657255719513
1742	1742	153.204324612688	345.525990943139	521.168431261471	678.065580779867
1743	1743	127.195281826933	332.979084173687	527.216979726563	678.330393088931
1744	1744	139.588637421193	338.935846177641	521.614010336687	664.349613776232
1745	1745	142.706599948463	355.55007785709	519.049614025757	672.870795211363
1746	1746	139.587395703082	356.012556773222	526.849458802196	670.238940039655
1747	1747	155.165415838908	346.773720861569	523.962912920146	671.593723063149
1748	1748	102.823677389796	326.063405505594	526.2296111044	670.404347602107
1749	1749	168.710032272705	332.945641432736	526.304445817208	670.77723171313
1750	1750	150.038692076054	348.17611297585	521.035017099684	676.588185695066
1751	1751	145.469916103096	344.406037704729	524.911209869306	671.496878812875
1752	1752	137.945653780701	355.901106321948	526.466841320553	674.684162674581
1753	1753	109.810526064023	339.151429171978	529.014841501025	663.959485112952
1754	1754	147.022145670207	328.900483113063	525.958637604965	671.680372440556
1755	1755	134.781534249729	336.509789528575	522.735997939048	673.102003204579
1756	1756	126.265463553987	316.935768974652	525.541698386779	672.097693716029
1757	1757	135.945591749222	363.280509703266	521.740960425903	670.704932687803
1758	1758	131.207723779165	349.876828408099	518.854470965416	675.469646311867
1759	1759	127.633442786523	334.649054575311	521.490905813472	671.103071839039
1760	1760	131.207735966072	338.997968085889	519.987910116256	676.763761566028
1761	1761	114.107814256554	341.712090946999	524.694599417168	674.890156293681
1762	1762	112.260889997253	332.406950698029	523.214821213559	673.506720353366
1763	1763	138.98258591412	319.787613780105	521.260828397629	673.479536596156
1764	1764	154.176992639127	315.966727015901	518.843743322482	672.706799284728
1765	1765	146.712106556938	314.583641248497	520.395895159065	670.348328802977
1766	1766	119.314733133942	339.690021123878	524.533523376919	669.998933506116
1767	1767	121.008415522955	333.002165992954	524.68661483339	671.73083602383
1768	1768	126.022662327547	320.150924821571	526.312305513664	674.977496289127
1769	1769	147.333631448474	326.050754319175	522.202525788964	675.839586513127
1770	1770	138.421349454545	372.093595528156	524.711106022847	669.681900283871
1771	1771	108.353722389073	323.661934779178	521.629052447922	670.853083716196
1772	1772	126.587373864632	321.44315562098	523.59495455588	671.279574198973
1773	1773	108.890906664121	351.038731885336	520.434174593846	674.523062329741
1774	1774	122.919538567739	346.348967512661	525.976141156386	671.937974987005
1775	1775	136.317802315659	329.608569643439	522.849849919728	668.794528807189
1776	1776	158.518582913086	340.67472105435	518.171058013576	668.85542684237
1777	1777	134.348013458187	354.596329361596	523.754178108908	675.026757870235
1778	1778	124.411763770497	350.235201899371	520.320221998748	671.719534067313
1779	1779	139.613162789726	308.840774661438	528.655974881724	668.652118211794
1780	1780	172.583946554796	362.776807522534	522.874534366149	671.428816408666
1781	1781	125.012747596702	350.392512917801	518.167790066117	672.813858013603
1782	1782	124.16506450044	348.357282174604	523.181045973614	670.944627166029
1783	1783	146.325715038198	341.610804135157	522.57036933713	673.976939464887
1784	1784	162.249763444676	327.0090070352	521.119914435077	669.125285614326
1785	1785	162.115335304494	313.795042199979	525.28901390032	668.547438243487
1786	1786	117.608536300808	357.641910658468	519.153564765006	672.400437105655
1787	1787	130.294712822963	319.081871079604	524.561157007411	670.397890874766
1788	1788	116.104933338076	347.044399374003	526.159280306107	672.904121868803
1789	1789	94.6136717592569	337.51703510214	524.598831227625	667.207251432287
1790	1790	135.001086801174	355.703669081053	524.93203647288	674.148631607276
1791	1791	111.205131556345	344.425824124941	520.095997603587	672.866047947191
1792	1792	147.39194046528	346.002210245946	523.295700375538	667.601873058885
1793	1793	105.519444672962	336.654752182175	518.311455578499	671.181372943656
1794	1794	106.305947500618	345.590000677693	524.010529653081	673.369109842792
1795	1795	133.624868961247	342.696147737659	521.446420298584	663.675658039432
1796	1796	132.185150603147	343.619857073774	519.945329146259	671.471749290499
1797	1797	106.065164028063	329.06144625708	520.957391378185	669.349189655495
1798	1798	136.017909680559	326.687457900295	529.722180314527	673.460332348559
1799	1799	121.851111875113	375.980111322921	521.88482437566	670.822769025605
1800	1800	136.343527648429	356.119753639194	513.69479628394	671.91600488589
1801	1801	170.609942499081	314.827593056441	524.450700670316	669.467207033505
1802	1802	158.491812285729	336.80758070719	532.600340954782	667.383531696896
1803	1803	109.285287277111	345.975804630976	520.457106067733	668.44939444994
1804	1804	91.9348880636763	361.694816630798	525.444730442551	665.322505164811
1805	1805	135.154186493964	351.349272771987	527.095778871434	668.529904422205
1806	1806	109.66555078691	341.23020378227	520.993991686741	672.14669726551
1807	1807	101.47592684067	362.2531411382	526.664970170311	670.109322976734
1808	1808	142.827597054377	342.816626818961	521.443836060893	672.487783048473
1809	1809	150.590600036666	375.046447191555	523.935538235028	672.565361783776
1810	1810	128.835161427732	334.140109880404	523.842758824191	675.16889055704
1811	1811	157.955684599448	334.800453349913	521.250068669852	672.787109762812
1812	1812	130.963818717754	346.839758772387	519.500170348313	671.69919547263
1813	1813	165.030819371024	309.943104007459	521.264665339015	674.227354413501
1814	1814	128.59870207673	315.918976273244	521.999253506186	671.148228346205
1815	1815	112.002834282467	333.053669005246	520.137552598499	671.149231560108
1816	1816	146.302963023008	328.153427054901	521.477444782346	674.160811067639
1817	1817	140.141677578148	324.514384619442	524.094544451768	671.550330110234
1818	1818	120.241204986099	339.554244434046	526.802543456261	670.488468285161
1819	1819	146.477559091097	338.542884515855	521.153895972833	678.03789547887
1820	1820	156.126127657595	360.277347783162	519.471216372652	670.171828989407
1821	1821	132.664777000079	327.972792301615	528.038566720002	675.994371520988
1822	1822	139.856967253629	391.595322954055	526.345977194138	674.625522314392
1823	1823	110.608346278355	355.71174800704	523.699735062677	674.796344592333
1824	1824	137.583449664644	324.106373604305	524.21688051312	672.165781214081
1825	1825	132.940597426094	371.236171004857	525.288580471775	671.87962889372
1826	1826	136.247319455754	357.879899208353	521.83015224977	669.571711636641
1827	1827	115.10914649256	341.59857239618	520.959698879725	669.717140108028
1828	1828	124.246293240553	354.253418025738	523.533448053981	672.826621592391
1829	1829	124.905504448428	343.972631466053	523.325365728897	676.318772780895
1830	1830	144.905626371104	353.188398909663	524.807108535921	672.919780483715
1831	1831	102.994584978001	338.633895497182	522.997071406038	671.408394678918
1832	1832	114.91193239488	345.053949390342	518.772731439949	671.498625089103
1833	1833	138.484629366378	328.271715521753	516.51251952694	673.213845097753
1834	1834	154.531148590901	339.384028483527	520.615405963152	675.450903406143
1835	1835	121.961243552517	365.154284061261	521.793892456666	667.698553264044
1836	1836	157.594404257214	357.403724032322	526.919111218967	673.143921791204
1837	1837	170.559828257489	329.531349909072	526.569306878322	672.125601872169
1838	1838	176.087531801059	346.164834066714	519.582632483943	671.906094847424
1839	1839	126.401584587276	328.036287352547	525.364416038305	665.771567197916
1840	1840	108.985069153929	339.427511113372	526.908669892678	671.6212240407
1841	1841	113.386386078332	344.380780312374	522.196859179479	673.504939670133
1842	1842	161.175088611139	337.492201269762	516.530040215712	669.904251948304
1843	1843	128.906537376243	351.27614178831	518.986196909012	666.810737873744
1844	1844	119.730557310543	349.684038251198	521.043038063108	668.037950704315
1845	1845	144.555885505931	327.248779349655	514.876888888721	673.783776330387
1846	1846	142.427472784439	350.0564581894	517.211567559417	670.293135407139
1847	1847	133.098878102159	349.846287987316	520.321815658694	666.972949108092
1848	1848	148.379993071302	335.042068282527	522.824452523257	675.315637918879
1849	1849	127.462107582928	317.138765648284	528.096193720527	672.323575521207
1850	1850	122.415501607806	338.884163886249	525.413151007988	670.467701107017
1851	1851	111.133507602573	337.006074810728	522.286354027892	670.741424328136
1852	1852	132.672957687451	320.26054980704	522.678767914499	669.562373921085
1853	1853	136.127422054631	386.88570934894	520.125141933889	676.256846034281
1854	1854	135.070517335108	343.4980318826	523.415455187524	668.001102131112
1855	1855	155.478664598516	315.206436038767	523.016238467735	668.94341530162
1856	1856	107.624593541973	328.682979458611	521.585485538703	674.262556660961
1857	1857	165.122661639246	321.675460970977	520.430928616835	667.351297272127
1858	1858	123.482461082325	340.359667383052	518.330289685077	674.839874357263
1859	1859	124.658419750315	340.331056106268	527.011511721643	673.913684901667
1860	1860	102.645848161967	342.155933453394	525.256569917653	674.241168110765
1861	1861	109.77591398507	336.077883363323	521.997974896523	666.365211241658
1862	1862	126.803692169943	323.409144171547	521.583118553521	672.942747803722
1863	1863	150.79957974635	353.771977356099	522.302340832327	671.901267729611
1864	1864	134.745491832384	352.401913185793	523.696189769918	675.730365879569
1865	1865	114.795691109408	364.689329083105	523.379950650692	672.312682550584
1866	1866	147.716515536962	359.423837605749	527.327552476029	668.251170214249
1867	1867	102.469984590643	361.596283452796	524.264057343791	668.872340221329
1868	1868	147.098507355291	333.493112723385	523.837817485987	670.98016947564
1869	1869	158.339664176256	331.418274826437	520.731924670352	679.666898392202
1870	1870	127.245170052473	387.838722390015	522.402194247269	672.238663336393
1871	1871	127.825185153286	341.586081830952	523.998675518193	671.058708432758
1872	1872	118.941827691453	323.471847368586	522.390850228863	671.524099496468
1873	1873	121.636050834229	347.040118994792	528.886631443317	671.21397327731
1874	1874	136.726863253352	396.482022432254	521.99444123158	671.217363207718
1875	1875	128.522426612504	363.757130392411	525.117391203843	669.455052285588
1876	1876	145.179891988544	324.968306127353	523.17038653531	668.480453141946
1877	1877	119.890806290788	346.648782822577	525.50846461445	671.84443696319
1878	1878	119.883375266798	355.286179079565	524.389251083017	673.077666793937
1879	1879	101.364562317367	319.986670238318	520.822776164424	670.638998609507
1880	1880	136.039094651267	345.923393590802	525.558658825425	670.830298762703
1881	1881	97.9140038046294	350.903937646373	523.604268714433	673.732224648389
1882	1882	93.3135651210967	365.999967952073	520.782813608124	670.905406816837
1883	1883	143.569624268549	328.389271050711	523.100334753954	665.807052376289
1884	1884	105.983748357504	334.903995380385	524.448054442411	674.559163047165
1885	1885	161.636150110356	340.950622186786	525.520164271827	676.667482444383
1886	1886	126.308735694268	353.226764395722	525.488382831291	672.339930789051
1887	1887	100.939659709522	325.00681661408	524.694313881289	671.567823528385
1888	1888	160.394459015025	341.763112554896	522.192226662315	673.48947977469
1889	1889	147.900475189377	363.630552700954	526.510842408442	676.447958531762
1890	1890	122.68628767222	314.085275660596	520.657567009326	667.942921406669
1891	1891	126.6012882376	372.109623805106	527.574716405435	671.238819656844
1892	1892	138.64905546529	320.968156024169	521.318683392729	671.766735609845
1893	1893	172.711874854839	312.640995581107	521.563289181005	668.910761722787
1894	1894	146.987486239544	333.487895867976	521.064472444678	676.788412176228
1895	1895	120.293583210526	340.947136364984	523.11745952759	674.594747850716
1896	1896	123.801829389937	340.029696383256	524.311237180841	668.106442814176
1897	1897	134.957935179983	358.217410535642	522.473290304771	669.672150424514
1898	1898	159.696408707688	362.206176897581	519.454020420655	672.864823157725
1899	1899	100.253002359492	314.640335227146	519.317640535244	672.654382428517
1900	1900	97.8895180904551	362.308462455846	523.940732396377	669.456426735056
1901	1901	136.042037519694	336.418266478377	526.190204770633	674.605944994389
1902	1902	102.560955091678	350.401126016544	519.66635056688	668.238588456397
1903	1903	133.716904886866	306.745978851667	522.624644179547	672.68906466313
1904	1904	119.144638126482	333.478930852484	519.293682689421	673.295183258768
1905	1905	123.511517805095	362.02904992465	520.495819557277	673.352654855443
1906	1906	121.271113505776	340.771633080153	515.951903450919	668.227645331837
1907	1907	133.626005351717	303.245431794234	522.620264903438	671.723149428321
1908	1908	116.692351021142	341.18856990246	521.740633121202	676.7106599936
1909	1909	142.200319102383	334.464054200787	528.717871581673	676.368230328463
1910	1910	141.055245312279	371.903542835031	523.036043703232	669.301772475564
1911	1911	133.000013185992	328.103649159196	520.90620760069	667.701074718855
1912	1912	124.0321917359	336.952229287892	524.853155079179	675.20225224382
1913	1913	112.045995962232	316.974377056827	521.116935770986	671.773705029493
1914	1914	123.430019680405	330.500836935654	520.762750016311	674.654469258212
1915	1915	149.490292272368	354.169584147072	519.575411433098	663.895948317138
1916	1916	139.825861190539	330.728773991478	522.868308324621	672.320139102634
1917	1917	101.998587050113	350.914579525753	525.189452957075	674.121327198883
1918	1918	120.256031338895	308.474666267141	523.939682827702	666.154376778449
1919	1919	153.698315679601	336.867997026174	521.595061433807	675.452861489504
1920	1920	134.716035800332	342.37282071953	526.335174124884	671.479575383233
1921	1921	114.630517133498	342.827076053603	521.969727846718	669.753640629285
1922	1922	135.45017848351	321.916947053987	526.514026069284	667.696980452918
1923	1923	127.604436026613	316.544010943863	520.573151972782	669.651826039179
1924	1924	132.771005883169	360.760460332084	519.828586069597	668.63875055893
1925	1925	145.66281746727	349.812165252037	522.042728351358	671.504990271028
1926	1926	116.996264489154	332.876111039138	520.624384017783	672.980582706433
1927	1927	123.019044389021	375.837443936891	522.317697836392	675.164636658647
1928	1928	140.545649103982	332.51167804251	519.974119618539	674.939032082602
1929	1929	126.274970905891	316.321176846717	524.783784625019	668.781310117708
1930	1930	141.443136784604	338.423874902848	522.742672745327	671.523724201216
1931	1931	141.459213945764	330.884428820002	518.85340601926	672.712165518756
1932	1932	152.735289903814	333.463411440998	517.750372481607	669.164354573738
1933	1933	121.237329414263	349.333623477996	520.070805520133	670.991553404986
1934	1934	110.652559458083	348.167994707896	525.009605036803	675.153126811235
1935	1935	131.895123828764	332.745098521285	525.28407268479	670.000705503631
1936	1936	129.233739603568	336.369606443439	518.755056673116	671.867020392262
1937	1937	130.887400654712	317.427061861465	522.515489812125	671.763010311138
1938	1938	115.880646459015	335.777648405177	523.697115248322	668.973605211466
1939	1939	126.005131947584	352.784756214951	521.738828779027	668.79418092641
1940	1940	115.246570209829	325.380114572255	529.378581237071	671.758926175086
1941	1941	109.173119550392	325.866022142381	519.41249786307	674.423088600294
1942	1942	123.761135268459	354.566313093088	517.076152544591	672.688625165623
1943	1943	126.372687427873	362.307087094064	520.43684580895	669.451726357522
1944	1944	157.667195338839	348.274566250877	527.370700743567	666.640697266017
1945	1945	117.961471313621	357.397623959699	521.741441410384	672.333336474402
1946	1946	121.166627677408	340.25481075709	527.274251734941	671.382297115142
1947	1947	104.421601177138	343.331981417629	522.711685709965	667.402977340499
1948	1948	116.117983392896	360.622636744317	521.698678769803	665.602581015379
1949	1949	123.435633802463	375.856490489399	521.120975841922	680.064275984949
1950	1950	168.554742514437	357.064441161757	526.240553542839	674.956158951099
1951	1951	131.036783594993	347.394553413151	525.07218854607	670.479300927224
1952	1952	145.4158426132	319.443448386969	525.135880522847	671.448308040685
1953	1953	146.541394418535	318.015812212218	521.743118327891	672.672708527339
1954	1954	160.568583260474	379.157033256662	523.78648145982	668.386271603716
1955	1955	133.305565632066	333.453173418046	520.088035649067	675.173752227165
1956	1956	127.00685396393	335.210261288904	525.534908170447	671.09588461627
1957	1957	166.093561786477	358.667980653896	521.558725390137	670.676400407703
1958	1958	160.267037534938	346.591616123213	525.421421359113	670.198186043034
1959	1959	107.039807221756	353.850254185378	527.355976303392	669.738628758118
1960	1960	163.223245334003	350.861967741937	525.934658013433	671.58748615994
1961	1961	118.425414995582	341.172852698739	525.166942778825	672.251996946041
1962	1962	129.917703737423	354.477686889546	525.68577383016	669.45470180864
1963	1963	158.904174862517	333.658114702241	525.183436516008	670.681532134686
1964	1964	136.212375210637	365.015234922288	526.039191299475	673.751648967674
1965	1965	126.518131366711	335.954727899852	522.353380471041	675.363070315511
1966	1966	136.960479841013	353.973319376343	524.076122709308	671.451710457096
1967	1967	139.121152346108	324.387335159621	519.364956949648	673.611185306853
1968	1968	116.304197206748	357.090795970279	520.36280050774	672.415092427858
1969	1969	149.142127266794	354.250184579554	521.852581717692	668.672161242746
1970	1970	116.712189153103	304.296902399048	520.063505195649	675.139224844943
1971	1971	91.0374536655096	318.876118086934	526.977355449254	674.573945286177
1972	1972	122.729607175837	360.819816961378	522.483321879424	672.016769543258
1973	1973	146.387970324134	323.045028902928	523.71426910832	672.852147560294
1974	1974	147.156288660875	346.962587447806	523.897462150058	668.68181698412
1975	1975	151.833463141039	350.580522749901	523.719268462551	673.605446086995
1976	1976	122.07615432713	348.193359941987	517.896285381203	667.47938494393
1977	1977	149.049621591309	358.206526662155	527.438729129635	667.986513385885
1978	1978	162.257066255098	353.283556080983	521.469517872934	666.622022275191
1979	1979	154.540168209671	355.662095012004	527.715330510144	670.718886278856
1980	1980	113.832626544484	375.177433669368	523.496710685941	669.516047426881
1981	1981	109.979404781121	355.489748884825	524.362012858495	671.898760729275
1982	1982	131.646528517703	342.271617068612	525.257248231023	670.782571783467
1983	1983	158.08479191344	324.120614424072	523.311410654906	673.680441873138
1984	1984	159.097644406749	344.736096692104	521.846336020519	674.331873359653
1985	1985	108.074908865937	343.543798936101	522.043165710325	677.430759362541
1986	1986	129.547332118143	342.002639157196	524.299639573462	671.101445763997
1987	1987	106.344656921828	324.844329944292	524.680542248375	665.535152378059
1988	1988	112.679191142087	323.360154052894	522.960799325413	674.254994098133
1989	1989	139.498372057635	347.65655117334	522.335539297501	672.461241525234
1990	1990	111.224070781688	310.349874294132	529.780195208562	672.498606366997
1991	1991	121.797271445704	369.406112926674	523.315785045844	671.691508519297
1992	1992	115.01526842176	326.214156527749	524.565058293002	672.480341019715
1993	1993	129.721889272954	343.3133696232	521.689180433774	675.338245488645
1994	1994	136.509859055642	340.712385984466	519.268174911059	671.967002560555
1995	1995	141.685015109337	318.280022695135	524.457043422306	674.95863932268
1996	1996	151.249401675753	357.171715531317	528.384365309596	666.050623654906
1997	1997	136.305914557759	371.683277728417	521.982253478043	678.323781806014
1998	1998	82.6298292999494	329.635663684611	517.807540239878	671.272147104192
1999	1999	120.083413864631	347.599670005878	523.373949162065	667.837728225929
[truncated: 3,001 more rows]
