# Supplementary material for: Hypothetical Outcome Plots Outperform Error Bars and Violin Plots for Inferences about Reliability of Variable Ordering
Source: PLoS One. 2015 Nov 16;10(11):e0142444. doi: 10.1371/journal.pone.0142444 (PMC4646698; doi:10.1371/journal.pone.0142444)
Supplement: S4 File — All experiment interface and visualization stimuli code is available as a zipped file. (ZIP) [file pone.0142444.s004.zip › experiment_code/data/one/13.js]

var results = [[137.3278348483, 129.462240379082, 125.337004120609, 118.964758523671, 120.955138743662, 119.484849740643, 152.557076887626, 104.184926122144, 124.316671162748, 130.825535101706, 170.684450138071, 138.788026096386, 110.817942700867, 118.827462127739, 139.923796972237, 140.486356609134, 141.982139449158, 133.759471509667, 149.173584127419, 117.924239285667, 152.627747993779, 131.691087248325, 141.524310856319, 139.456435386501, 97.4168412565405, 141.648572353772, 113.829095581292, 174.001319226781, 134.306830349109, 108.161389185848, 128.963328284194, 117.61117173833, 105.673417079077, 123.393354549923, 124.927613676411, 159.667786818833, 140.361530770386, 138.003906115366, 146.164463965149, 121.461286592595, 110.910237983592, 121.900546949416, 139.477144451167, 123.0102697059, 139.985936294331, 99.3505337076639, 131.979581676921, 135.077159849777, 119.331630169868, 139.996763893499, 118.191305455253, 127.03424322353, 142.592350098735, 146.31165786717, 127.049952604331, 100.587269188603, 104.507878916531, 180.977470127166, 99.0489534866518, 116.13981841235, 152.009551899196, 144.70571029014, 115.751888994571, 131.517896453589, 137.68748885179, 143.83109548753, 121.25362950897, 153.104480397876, 140.895503399014, 154.102638007304, 124.706950794275, 121.475866458849, 132.212474481616, 145.458960730191, 132.670348767523, 84.4729914848596, 117.374306890004, 139.146674118305, 118.783399612482, 110.945987489127, 122.848343365987, 137.382332901647, 123.077357208673, 128.744218445661, 174.166459352994, 127.395741824792, 117.438361532258, 137.204829613234, 113.878405131947, 157.214585841306, 136.861080944468, 134.546918619712, 122.972931993164, 127.757419917586, 101.069885474916, 128.117212842622, 121.734992045483, 103.313897351163, 107.078863290122, 136.072167041725, 135.910733078688, 115.454274984219, 126.426223909566, 104.41062484069, 146.503504810503, 124.102538028713, 149.522814914267, 131.642541053529, 155.765601803527, 115.20804647869, 134.991057729548, 111.279068790669, 113.613612006716, 94.9542483830545, 114.043988467692, 133.870453137265, 127.882778505061, 101.351369912992, 117.400036737996, 128.162378518153, 126.897352077173, 159.177121111348, 164.397786462165, 137.879237337579, 147.373164785457, 148.946141608559, 128.418270431982, 146.268351826376, 163.759350810716, 135.4525589103, 131.933420211566, 107.458781356432, 159.692362779801, 142.180617258286, 149.038697666526, 113.334263604609, 101.077645668103, 146.34964253393, 150.468876651839, 130.420961174178, 131.45457985668, 126.903163616882, 121.46448321863, 138.378854879393, 133.54597406416, 142.651906105595, 125.339246012545, 137.573359867473, 110.945699359941, 156.394705916713, 126.339522004961, 147.642243913014, 127.35160286652, 153.708700240932, 106.103867449563, 111.157591417293, 121.770887068866, 115.786442552762, 93.8923078245833, 127.78091034682, 150.828167964874, 126.136622771122, 119.184488680565, 129.706957940973, 138.041136137302, 97.8260837734564, 128.023939390685, 124.867278324867, 169.875341310711, 154.905030788152, 128.111491103815, 106.916710091344, 126.65530625014, 133.422745966177, 146.476460393878, 105.847436276716, 120.616661776414, 89.6918453944216, 126.347676722648, 120.512872102851, 127.279225924662, 136.502316705661, 150.912187260326, 128.465675411754, 119.921549524591, 85.2517295788828, 153.613137751875, 122.209427697521, 133.410648017596, 126.712273184408, 133.024457953345, 73.3748172111827, 104.66262612546, 147.198562935014, 146.273401157252, 112.900585481427, 138.570133050123, 155.541859576965, 132.096044084673, 160.991290811596, 145.6881275507, 139.159612187076, 128.347898847875, 126.255560893921, 108.460342202671, 133.305218530342, 148.397498165822, 136.367028755799, 127.38243586111, 104.208478290858, 118.179532205921, 121.725338585064, 147.292820105517, 126.45580855479, 129.140290762214, 114.179617639737, 146.944151644939, 107.97810684162, 110.913156771395, 141.0265969358, 131.033386232408, 99.8009213883614, 118.409817650925, 150.986537180018, 113.824837610108, 137.477200552472, 129.925115013553, 130.340369454199, 155.610921535999, 136.136827385449, 104.763648476653, 121.657660408127, 129.504513086156, 116.800866043252, 152.814897370838, 145.546915812894, 144.597585843541, 152.782182992166, 141.494469166634, 125.839797925338, 141.545102382753, 105.671193732374, 141.40952437633, 161.936428033448, 138.735866367199, 118.758242840731, 128.876560419249, 119.531061354047, 109.69108722456, 156.916620514378, 130.495176761342, 153.290601684411, 154.971211550073, 98.9609794299623, 151.393253681817, 142.708645061146, 126.143905533229, 138.162081829435, 135.725033895148, 158.617186031757, 118.938421832221, 117.693149597107, 124.959467197458, 142.022609596115, 118.343286884345, 126.62192647962, 146.712426732313, 165.285006291782, 125.008430403144, 132.525134824279, 112.031925079321, 155.384297659775, 111.219821078473, 111.142088324768, 156.284789950609, 133.510414910441, 104.315405284055, 116.568118212281, 103.015940460163, 142.488179461467, 132.619305268611, 127.330017176621, 102.193906958728, 134.011610138939, 100.28945951122, 129.680042985512, 135.115730856488, 135.045193036956, 135.307101810375, 133.681322310404, 129.215248419258, 147.4249779435, 124.924546843927, 114.119431895081, 116.869270665772, 122.516106289776, 148.520958956075, 136.058698120119, 124.701504891821, 146.107554478103, 136.618157306514, 116.673325811221, 140.275105235755, 127.301979398952, 122.90495892324, 131.912778032941, 150.442614782445, 147.186086241979, 146.145650863359, 130.50297464299, 156.301824168982, 152.436779725408, 155.745609930671, 110.389165042684, 143.449763618407, 163.860505323806, 145.17479270577, 149.958559963045, 134.993610344455, 153.291268591682, 127.213626914196, 131.387252254641, 126.127282588191, 124.041239920185, 142.212558410421, 126.324284627179, 116.964764220889, 116.918441556144, 145.4877743208, 154.329505445082, 120.988397516164, 123.385023971662, 143.276273481109, 83.3930553739253, 136.967377463071, 115.665777149137, 145.262936874952, 144.353757292867, 117.228414945255, 161.467400384612, 126.74599670398, 139.742326763437, 142.521757891335, 157.683928415976, 158.331526098401, 129.948479700781, 152.118119364641, 129.517754558997, 140.807928969827, 145.566322948272, 154.708163689445, 149.462085706701, 139.317274311568, 114.33729736666, 147.746969208231, 137.550005695335, 139.091459942951, 145.998810979041, 139.426830046737, 139.53910956052, 116.687264129809, 145.401552428278, 145.076222636699, 154.923468019594, 136.129820409276, 117.747939786454, 139.016333939946, 111.949187912008, 125.320023106991, 148.380111656356, 111.139671482886, 146.928708109016, 132.126402178899, 98.6463530734195, 119.276853834236, 105.737325602265, 112.579447336115, 129.122100692441, 128.3226735307, 131.072753683595, 159.768763379033, 140.055802017258, 135.941187599525, 149.762515010902, 155.334866649668, 87.6311557165554, 136.477990492275, 107.077641119914, 138.499517020344, 107.595489355947, 122.190178048164, 129.579041937399, 98.9120067245233, 101.636569408236, 152.08577476232, 92.4404533726544, 147.738901270596, 135.874685621944, 132.718980579161, 125.489969993757, 130.554006449733, 118.534885383086, 163.787751624541, 116.272244294496, 111.277760870799, 133.167603388789, 130.648904750099, 124.980170291852, 142.843740387844, 161.928873414669, 138.315625743729, 138.521953926977, 142.97598363666, 163.202656948879, 132.077837799128, 156.005904235294, 104.813095189102, 116.165460690417, 91.825704526076, 117.444572787926, 141.1982859529, 126.284185379281, 141.535514527014, 126.374831337768, 135.32708534003, 160.178226385097, 171.629187719168, 143.862220563451, 123.710499162076, 93.6957767998558, 131.198507019695, 134.111286777385, 129.826406234397, 132.205294431458, 161.496504860614, 136.985379951179, 116.963369773195, 136.031284810135, 133.297149978265, 147.981449358113, 125.462962392451, 113.138941889778, 164.919161211284, 149.123967548751, 163.767882800616, 127.948581417492, 120.442283697072, 131.893222794754, 126.541307883518, 115.340583296114, 112.970833688852, 122.579405273769, 138.54595868981, 122.977022163963, 141.191008268323, 145.067467468756, 152.046184399723, 111.647556905532, 122.456088120232, 125.493354130278, 136.759239871901, 129.189734422422, 127.822627470132, 139.137827606846, 121.36043662152, 139.667999494808, 127.378157792693, 134.737074385194, 147.780030677893, 143.673950552142, 129.488830561603, 116.13137712486, 109.26503639932, 142.409547944926, 142.046322087758, 109.464406546073, 112.059683912099, 113.814113482371, 141.777155653319, 145.033068660064, 132.710691018612, 145.972725798872, 149.199777774372, 128.09092686282, 147.04999649561, 96.9208881346992, 126.518480466842, 146.461680183452, 106.046857165568, 166.874012650717, 108.401576808933, 110.05994058197, 110.875368683994, 125.177213646277, 140.497871087161, 112.929854511679, 112.493610782774, 133.006254103316, 153.767268472275, 127.871634422428, 95.9170979047864, 150.606431916744, 139.419784052405, 144.722451619311, 125.467487617419, 101.507331319228, 144.34468444695, 131.813940257183, 85.8805083797621, 137.437147998439, 119.822523358071, 163.141544636698, 153.287832573518, 159.91169203433, 116.991974338544, 134.203706078459, 107.18594944734, 116.414704146915, 130.725967329976, 129.702606119489, 103.141255639928, 138.351960016818, 104.365637138676, 87.3886298569439, 121.704395290525, 117.641615719545, 137.014002211339, 122.381464168275, 130.651304003174, 153.413698699511, 156.148962211707, 134.905731447831, 131.178556930592, 137.633805513375, 143.845267002192, 117.764019337752, 130.101198539802, 111.50428398997, 149.527214776063, 103.274059530623, 153.784962543997, 120.911555512395, 160.646740734934, 109.891835447621, 132.051433583578, 144.535137537608, 126.806464220774, 115.465371499925, 141.564629005481, 125.457628095325, 148.107168769941, 145.03439427973, 137.743125192952, 90.7712917794207, 126.333683893187, 128.400214814149, 107.675960205795, 129.024917895401, 107.679377356513, 122.440161049984, 101.60285224002, 149.596669062194, 138.608341519213, 151.477429370726, 139.364086108701, 125.260978769346, 131.539140172676, 115.233561288926, 108.492056760146, 124.952327583903, 150.637007975536, 156.681446425865, 110.616365648471, 110.440916206802, 145.685381604291, 128.553427104377, 140.739332437117, 155.527852761344, 124.036718164315, 128.038397441724, 161.869633432711, 155.109922457366, 132.72817542028, 111.354806340528, 138.463693991301, 114.063697800629, 101.025030416058, 108.054513049311, 127.039877447256, 117.95129819126, 131.221789985849, 137.834103241055, 146.926391723029, 133.67435715768, 112.950155128617, 172.491210148033, 121.635871852126, 117.283202469795, 146.472231002125, 133.740118319042, 125.919525528637, 130.991401612505, 121.702778376059, 121.815344443206, 100.146100720399, 113.256559928709, 123.548562435452, 119.806159569646, 132.405882599345, 114.706987622204, 127.527402785083, 148.83926589299, 93.4869181402506, 137.496284662988, 149.429993485081, 139.850097870191, 145.531373266383, 119.195356697015, 139.18222757243, 121.847667123317, 143.85801559096, 174.855565658708, 129.959908535235, 135.663170974112, 124.078438806821, 123.821672120543, 142.986595574747, 147.873637726812, 129.897467743121, 98.3351151683934, 136.522597232708, 136.770528678599, 135.939295278215, 128.643886870965, 119.042723262656, 144.148660597841, 150.742326763732, 137.176700553749, 158.688738043932, 158.809679044894, 124.526550273791, 116.730856165062, 128.985345267658, 111.893719992948, 133.1893934214, 119.670687846485, 131.971420314017, 132.545235399905, 150.958330201705, 124.30550623416, 112.642014916562, 147.307313796816, 129.475169630688, 135.007564618865, 138.842575387569, 136.527271782332, 127.437098123415, 121.147500933305, 120.620091604837, 122.299821355622, 139.311663258792, 91.9816274258031, 125.264028482855, 137.865255546609, 142.720100544701, 149.454335094367, 133.403026409236, 143.752365605694, 145.553434562569, 126.475043200852, 139.713860161448, 119.914199619116, 130.638362745405, 148.573030992292, 148.71764742664, 133.582398072401, 149.828050581802, 139.810750888839, 107.750814154997, 113.915334322383, 119.573395772342, 136.504873938201, 134.568104518914, 100.240054697442, 118.237901258543, 146.941556673056, 114.100894317014, 139.958660800584, 125.629188734352, 111.82518780249, 118.305030309408, 134.802139945934, 119.677839988579, 124.063415764253, 131.197235946523, 125.452227280756, 160.966605873161, 131.501979427299, 139.439837818063, 136.962460575327, 135.877355540012, 113.98526879872, 144.455208972413, 129.84285954909, 114.333496948098, 149.855720124831, 135.539868677687, 114.404049132582, 127.192182587035, 134.053508008282, 128.468025667232, 153.80002281969, 137.406580672768, 117.420696570943, 133.540507960766, 104.240384283125, 134.585455902472, 131.796246208489, 101.298213457566, 121.355697861431, 126.741657123199, 123.592128843281, 137.051564251792, 131.782733520069, 110.394042070064, 151.229428276885, 157.825048201995, 115.205516715908, 144.928959322861, 144.132396441559, 112.330252004848, 122.708698189515, 148.598535787337, 134.053052342431, 125.158699113527, 150.578523261161, 136.173201775745, 99.5706824564353, 151.026092073002, 118.844611028898, 158.050629720053, 163.093449273326, 141.778136972587, 157.255861492167, 133.044015402684, 109.83902392774, 106.058894748782, 106.783570074351, 123.6405490564, 121.4320159564, 126.553242149705, 114.613210939635, 129.74351527959, 105.14397908664, 139.603075836199, 153.130507154274, 169.222651728966, 111.2272406165, 137.861888479677, 142.082738830554, 139.558331933532, 137.507576183235, 130.431935141137, 134.568418761403, 155.569856106914, 117.660280340081, 158.779108990561, 129.936603886694, 156.655502163561, 129.75651461963, 124.974350743927, 131.618855565355, 117.310373556675, 99.7123168694918, 112.293935694964, 117.025351128818, 115.223704621715, 124.830954862267, 100.972016412732, 112.74247443423, 81.5787814952915, 128.286324199195, 140.775298868084, 122.081078395088, 131.285244896081, 129.009955980872, 141.139756098451, 140.250080394542, 113.838901423227, 123.171811668581, 136.858593376282, 140.621841882632, 150.183084107632, 118.324456870347, 122.38751865838, 149.013359639503, 106.64539341769, 135.112925302491, 141.535180203669, 134.474018770558, 115.922094385509, 125.315542060385, 130.817662019908, 95.2520217542586, 134.206000557113, 135.921005224861, 164.279945749262, 124.796710422185, 114.051592768789, 115.714253148912, 152.98112630741, 117.750297914943, 103.347949935058, 141.006377292778, 123.619681737408, 102.262955543958, 123.515183819168, 116.98948272798, 119.957981085648, 134.253057351797, 118.080786807489, 143.426646774649, 156.961355721363, 141.55900878269, 144.282077310977, 135.181683261898, 113.046915320208, 119.830377714138, 130.307664071964, 112.413464905547, 109.882024689612, 144.245016543797, 150.95704080743, 108.615495889348, 129.762062035078, 103.427101500502, 135.815954779949, 122.973836564102, 145.001718871659, 140.785197890014, 120.296653468277, 119.687690395947, 123.696005448471, 91.9557295560101, 106.524084787909, 135.06353649017, 130.619728646, 116.526837863698, 118.008453463478, 136.989825748233, 160.505088422766, 116.129821204164, 104.036711749929, 125.08068523731, 122.093255071381, 147.012334906042, 103.132481273399, 121.44586307195, 138.927388003947, 122.550190172941, 122.985832165679, 148.268651626713, 137.456220223889, 122.808206257668, 140.93182442382, 136.738933485503, 116.355132527614, 147.295261122502, 142.357912593928, 127.142023076434, 133.755176092799, 132.555987984506, 110.193430305256, 133.950383295136, 142.473410320257, 130.783921216905, 142.985786686894, 138.864662890344, 112.387463641436, 112.506050418504, 128.788778535289, 140.965363362916, 142.243721535072, 140.359718042693, 123.875409120002, 137.172199650737, 140.782186543253, 126.681644265143, 127.338657102577, 96.5339205038979, 146.495399152462, 154.615440102514, 144.538694245964, 120.40741706498, 129.398520151125, 169.743613413294, 108.296833651106, 128.744108938579, 96.0090214328317, 107.132881792926, 129.333340598658, 139.256041871189, 141.538460646848, 147.432552178405, 134.025439069239, 118.220053242565, 159.536334214747, 120.481306894535, 125.548224536456, 112.459207848247, 118.255799394376, 125.022419590755, 142.307408225767, 124.747362024168, 153.908809495802, 137.822337883397, 155.215670833023, 122.639308919794, 124.555451821163, 117.366439072139, 121.556928958787, 124.264141177282, 161.228736385016, 107.867483574033, 125.170495858589, 107.69368275363, 112.24626232191, 133.094600134776, 144.080722087828, 146.889320244586, 129.433323063825, 123.619599036266, 167.581150584115, 132.260505234498, 110.5816029824, 115.492565738287, 101.634821131888, 138.324603230842, 108.374526236646, 154.348334389706, 174.480029152325, 98.4001520776918, 151.344992724341, 138.877036725737, 107.198127268276, 140.272755874543, 127.976847371234, 126.743416330559, 135.157177310179, 169.507387374087, 160.057151601356, 127.492333181676, 118.231932994875, 128.366716354493, 124.32104435647, 140.169194308467, 114.883606842666, 137.355404129795, 148.826976932441, 142.649161851443, 121.382626190841, 90.5976555074361, 128.965169519448, 168.843113518449, 119.074118257085, 148.510974712139, 117.681565081517, 126.784623541715, 123.934958520524, 113.485890794312, 140.318563917948, 151.356277330568, 109.871180506054, 97.5502887499325, 139.213442509876, 137.84402780933, 105.190977967351, 126.902314295561, 146.403426409352, 146.702404328698, 147.471940781383, 130.918708158754, 137.231326740397, 157.405190645616, 125.074400197935, 118.113933285283, 129.804162491031, 103.203258679703, 131.3666477361, 129.348925921933, 86.302286109896, 126.337059236705, 138.012633425837, 115.690389611831, 102.333910642918, 103.917205218202, 121.159949032961, 142.153649570033, 143.915837364376, 112.495774549667, 146.911935116994, 91.119323023531, 138.594927306547, 141.553509634902, 112.095470197924, 134.107307701805, 119.657571610447, 167.821948504134, 158.716400131462, 122.869196245989, 134.560243843368, 101.697196960299, 144.427350127353, 149.919449565734, 104.709390363159, 137.543336246711, 139.820982029724, 111.326707332955, 122.223053498223, 131.737554955755, 116.013584027708, 130.627203975299, 150.565524721062, 133.079200883179, 138.78048548754, 123.219705790686, 132.066329646032, 118.59930373955, 132.49290347478, 149.082968331254, 126.669165386514, 114.702121192995, 113.602155509091, 163.672774510124, 160.572069782285, 116.730606301897, 118.435217557871, 112.247676980535, 134.027264512822, 145.784841153576, 106.070740500787, 120.739714254679, 148.39899845979, 146.392851504323, 147.226644197441, 134.155586536469, 137.098518019859, 141.09237797128, 157.339963301776, 86.5946340884919, 133.078867296849, 122.473293796912, 122.071914224948, 133.027041080915, 132.007377009317, 128.513132466562, 129.918064886349, 121.877247297991, 137.051884051993, 156.419937909271, 161.735592691018, 101.207815923173, 127.31112009722, 112.885712925092, 123.33589929931, 131.169527357421, 134.174196453204, 119.623470168164, 131.562795572428, 158.837903470213, 105.073689879839, 132.259200806067, 133.225681172138, 123.858790738826, 163.468823064057, 121.344859486289, 129.359921833947, 134.001827569083, 113.814881799505, 143.481526123719, 132.706144930942, 138.612455330737, 150.336082007749, 152.531326734579, 106.999106200112, 142.141070564872, 149.60562695576, 133.750493045171, 122.849634589824, 132.391247807882, 131.731973348012, 159.177436110928, 110.112068444882, 113.045853887107, 131.531661442539, 129.48039924363, 114.797949715977, 115.18338502714, 87.8552789789696, 139.744964989886, 103.711121340991, 138.943039198517, 172.431571880681, 128.039821693504, 129.869393191873, 143.619068691495, 124.417999285581, 164.051845054072, 149.078858588358, 115.246895535587, 135.018108044326, 144.905361399454, 144.370463299802, 102.729466191022, 129.777302044392, 104.95650235682, 113.152748212507, 139.058761308278, 161.379330120429, 132.776633359578, 136.412427053612, 108.021444601036, 152.814230013723, 146.498756106756, 156.529881542364, 135.646679371124, 111.850014086029, 130.016371097328, 116.226414854942, 158.447216640817, 139.908310441356, 104.101928247965, 158.707878316581, 128.951444605445, 126.652234028022, 153.694253046413, 117.361357016531, 121.469549289644, 133.39150661333, 147.031415781716, 144.332580682463, 154.784278381933, 125.884784125209, 129.912451817478, 125.931249562258, 127.449767208273, 111.163900264213, 142.676161078479, 105.445266718356, 142.817311615628, 165.138971454891, 105.189328093601, 137.909938776725, 130.778168923971, 117.89840148621, 136.359724695533, 112.426368052674, 125.863697491056, 130.552286168356, 151.409896925433, 121.059715455447, 90.5825903343976, 149.002535262319, 150.648313016834, 151.508900186115, 157.792457424219, 111.630775898292, 130.172806298492, 149.192276428614, 129.732787431678, 111.933848414603, 123.954556955113, 114.086542921471, 111.987184369825, 114.074632551931, 128.289694518824, 131.923236292287, 133.276417371572, 135.509784448373, 144.81241152572, 129.810771681626, 112.059578784048, 139.181218236034, 121.38262829765, 141.407579493349, 151.079412892252, 133.106766163345, 135.518420094277, 156.449620999368, 112.761200050412, 147.841568262244, 109.81304932742, 128.546591366596, 97.5760991675424, 126.615370255638, 119.994952155856, 117.350233946547, 100.720285994046, 155.060444084159, 159.342988248045, 134.489682639013, 144.56597944754, 162.890270326108, 140.329858350366, 115.909231954202, 126.501221145004, 124.726947719696, 134.774196230815, 132.113051995529, 112.557675985103, 118.880266342478, 110.322387982896, 113.804899152738, 118.761244176791, 152.359272938997, 119.143672327818, 108.858397266424, 125.913121261543, 143.700985834534, 106.083647626119, 97.479796137533, 137.235967295311, 145.494066077606, 112.079027410341, 165.924012541253, 147.120251568261, 138.904777334113, 106.559293877568, 123.833675056616, 170.520111732508, 188.341620415242, 124.858592822875, 128.92304739834, 136.556443395679, 112.874631469991, 123.515052639946, 134.064203782884, 153.984564743859, 107.059443775868, 127.953858957983, 132.589306097262, 108.656082185437, 163.174425353422, 148.155959942372, 155.961392358019, 149.459349869309, 139.479466128396, 129.088768670239, 126.748561794319, 158.936880615522, 123.892851297514, 138.175683163, 138.143137485161, 122.779798519926, 145.625033119176, 159.846698256163, 134.689375890211, 131.012291611867, 110.133980574359, 113.899812262644, 115.722643331203, 117.362431169541, 122.768578828019, 107.62567885129, 118.308073185742, 149.641103402393, 105.25475278349, 129.554318791785, 170.582490723225, 154.520175174118, 166.383390585173, 120.171667308598, 122.754743170462, 112.0410759613, 113.010817164071, 132.194996006271, 105.145583856445, 136.739722658258, 137.166043287516, 123.844219595123, 123.425522081506, 133.956530500316, 126.958002372357, 112.621030504313, 126.345316911574, 140.61462259495, 128.784425713356, 102.8510702421, 111.066060534776, 131.556410622499, 132.591590556369, 148.712600563803, 113.820501563348, 140.272175543304, 103.362352459568, 153.873095140538, 90.7286276299112, 128.687763641982, 133.912876333441, 112.989473755688, 121.274412380364, 134.527824551334, 144.017575382954, 110.647270908982, 109.220578267466, 153.001074016534, 136.087753261472, 133.840518736888, 138.833769992065, 140.27284676011, 120.111303838119, 139.162869896779, 170.275632207399, 124.06528276748, 138.774309662291, 164.110554204821, 154.854054104216, 161.491090153723, 144.736132714807, 107.015622786459, 149.28999674083, 132.25030305751, 131.870476608683, 149.76757467601, 147.825371991752, 151.448696644452, 133.748070395499, 117.266352440925, 101.086923120672, 147.735058816489, 124.180113645483, 125.710654902602, 134.43582279239, 123.664079525798, 141.224631767864, 117.110299150144, 159.725972804977, 101.318127581741, 146.081562238654, 134.746422028755, 122.234735680641, 123.477414140193, 97.7365849666234, 107.254941540503, 141.797776810261, 146.450610373714, 122.244696438455, 112.575549830933, 112.758489250521, 122.908744544038, 106.125716044332, 123.935674859188, 157.376489106977, 101.189022090034, 136.175675094425, 133.139034206546, 150.855645540632, 123.20456162171, 145.589308909565, 123.069369393974, 130.301668339956, 96.0865386960565, 163.537999134762, 113.662037943702, 134.753896968367, 140.256341415534, 139.775117312904, 119.821353268796, 116.185969428814, 145.836409492029, 98.3917232769169, 131.450745638473, 140.782003477382, 132.132478850557, 112.660981015212, 111.440116201528, 142.631270852488, 117.873459572317, 102.447496193357, 148.364964267688, 130.461598438556, 145.613600643442, 154.466775425864, 137.321776618404, 136.484467083167, 160.212809360471, 147.028777944984, 125.886959183087, 143.354314575898, 117.493870455013, 116.21508188093, 112.243960273502, 125.385869354722, 154.465002619198, 134.00683616658, 119.032658908755, 111.338302556502, 156.016706046656, 147.469360652986, 134.867091961842, 118.747274918722, 134.173089493836, 132.042142406122, 130.973316925133, 126.698194998793, 151.258362741494, 138.846073478472, 137.577184590779, 149.08023972347, 111.76089359957, 144.006083113109, 124.642232646626, 138.851254740784, 122.895229363823, 149.5949537063, 127.168558800022, 129.774969103333, 126.64977090867, 120.515900092105, 111.612261065134, 136.618100032274, 137.729817951947, 127.842865812966, 148.451830440621, 129.761412772643, 136.174680176084, 123.764608243792, 118.720747372016, 123.736402328722, 117.286223893067, 146.265667478379, 129.353064482569, 135.507537686731, 166.967571519548, 141.565490970865, 120.212133470879, 127.152272316244, 139.372205371423, 117.510541895694, 109.863634072174, 131.457683467867, 148.688688305186, 109.658777167121, 137.256049081621, 133.928283368883, 103.732895810725, 113.402076406468, 136.916774456221, 152.325269590533, 139.102033825747, 135.761870470312, 127.370346925317, 133.059839840849, 148.57617022207, 127.661278265577, 133.520616752018, 112.935238648594, 157.302183461345, 119.096188810195, 125.559584306493, 78.8006102687932, 139.620316992097, 112.795538882546, 160.871224022538, 131.532898444427, 120.226726149575, 143.467667296268, 121.330544726754, 112.710762722377, 95.7779689140278, 133.539222670415, 120.401697146005, 93.9457139671185, 96.8786547796354, 128.472832618126, 141.955627180036, 121.178630034304, 110.897468804741, 159.111359721253, 145.937955124467, 115.362296884628, 142.433642855617, 127.287238675499, 124.864901137881, 127.501492712086, 149.133367467993, 121.602553827185, 127.658162320925, 121.485578167799, 113.581274143511, 128.133011409272, 149.412875608357, 112.777857051853, 127.857761081116, 144.751581156524, 143.405576540462, 119.002860424017, 146.074553258368, 146.884079681048, 152.245355982205, 130.133673160892, 115.849821789486, 110.451252077408, 113.780150045974, 134.185706263968, 150.183811703992, 142.022638913772, 139.51216576075, 100.86497965106, 152.010060856961, 124.464282704648, 131.677656590041, 145.304149666905, 155.34369750436, 140.192556583794, 118.624498013724, 148.241993289061, 107.085580349416, 125.933321976191, 138.202985907906, 135.988537798672, 130.186308310935, 131.743087993201, 124.115351526333, 101.935114989603, 100.065178776897, 113.560916709576, 148.138982967485, 155.514815242337, 174.266491164022, 146.180551165927, 116.377463936999, 147.596359737777, 129.224737126575, 111.371514122427, 126.316951509347, 102.855568486838, 124.996440533936, 145.607722432594, 116.273842234623, 106.76063169144, 114.350171941302, 67.9012660635728, 127.94280007805, 148.553111800409, 150.247172001776, 144.27677766791, 138.437117905937, 102.883555670776, 154.364049803256, 135.263720083281, 135.312568479599, 148.197918719426, 124.475959455047, 136.170813342176, 143.29968026323, 146.967476488278, 121.544730823497, 127.202307746623, 121.368932071223, 140.519545064961, 133.068949449536, 121.447966358945, 142.838075933301, 122.662668647639, 132.60856499331, 140.214111377489, 152.635985056643, 125.49223124274, 120.767669005086, 164.096550266873, 158.517920140604, 121.441948919264, 147.433195026466, 167.465559870385, 111.367413736217, 129.288724668642, 123.240213299519, 143.640210226552, 146.825243539911, 100.743844618817, 143.128744262957, 147.03941472967, 123.915864848191, 111.438682680114, 77.4563152508272, 148.558396487263, 158.870311469166, 130.42079692256, 138.451825439884, 144.745297288321, 133.3883863454, 120.035160333804, 116.836383740566, 147.749298523407, 130.129140848131, 117.915626655527, 150.986859560326, 130.599670154016, 107.935976196684, 114.547795945732, 145.462895229296, 121.802181912779, 144.959078671321, 143.581195982603, 139.180654298772, 127.84599136975, 112.928619801053, 131.805064176876, 114.907196432902, 136.853268841806, 127.536424574824, 117.422104836316, 139.215912564487, 170.31373841221, 117.2535725888, 143.223050146318, 140.618297897624, 137.684391616869, 119.123871059684, 119.268188855906, 145.394256370158, 94.2079364546883, 129.667236575183, 137.805483778953, 171.454969497861, 123.659503860715, 152.241935238171, 131.906559447314, 116.256673624237, 127.888500085674, 113.404907694349, 140.316282157592, 119.247384813943, 126.32287084874, 147.706893316102, 121.575353218586, 147.830003594902, 117.354014765506, 147.600818223075, 120.998244718475, 117.478699804924, 144.545316683239, 116.914023324792, 155.746644186392, 124.834557956499, 109.436786194873, 141.548376819512, 133.785850951105, 122.963047005883, 128.067968167793, 123.824097817942, 127.894167828814, 119.782699792633, 127.200884922069, 146.893631475656, 145.324029521538, 122.286512979906, 140.075198958659, 121.491767564818, 125.079568887355, 155.845325471268, 107.358598077993, 140.29473826048, 120.145492546537, 144.717131848407, 132.172793331226, 164.070335047768, 135.718391149058, 133.974424203491, 138.554040948848, 128.909234960116, 136.133662020521, 112.827383148199, 118.818285724611, 129.339349946727, 136.336471629201, 158.865073903828, 137.76598445852, 124.371873947282, 117.818294991088, 127.755616079617, 125.903148785764, 125.788057156583, 103.16088977623, 146.362025120858, 170.104602227288, 147.275079302312, 164.91751173988, 151.347967818948, 151.303227118165, 148.592284373486, 144.148658016152, 90.4843931986765, 121.621779671302, 106.247278462967, 144.563636768859, 106.837480683735, 122.759570299405, 115.349622249614, 136.986706443391, 99.9851338188487, 103.515931823592, 119.506060439332, 143.422421274091, 108.516168204641, 104.071420177964, 129.820614947546, 118.662497679592, 125.493169465544, 135.277284072801, 125.415901846563, 129.94286619622, 136.048846788011, 123.51095290812, 122.888172867757, 124.671400356439, 141.205256700561, 117.218778713707, 147.368829889096, 116.989340718911, 146.707928001278, 96.3767287840479, 125.812491054966, 122.801478743512, 106.231302017884, 135.281057575758, 136.01447289108, 126.21710722375, 123.794624310613, 134.015090641486, 125.37656926382, 121.526559901871, 173.361978799985, 109.660220897373, 107.911898341476, 117.554440444436, 108.928346765079, 151.002391019622, 157.090357258268, 142.551629863717, 153.204324612688, 127.195281826933, 139.588637421193, 142.706599948463, 139.587395703082, 155.165415838908, 102.823677389796, 168.710032272705, 150.038692076054, 145.469916103096, 137.945653780701, 109.810526064023, 147.022145670207, 134.781534249729, 126.265463553987, 135.945591749222, 131.207723779165, 127.633442786523, 131.207735966072, 114.107814256554, 112.260889997253, 138.98258591412, 154.176992639127, 146.712106556938, 119.314733133942, 121.008415522955, 126.022662327547, 147.333631448474, 138.421349454545, 108.353722389073, 126.587373864632, 108.890906664121, 122.919538567739, 136.317802315659, 158.518582913086, 134.348013458187, 124.411763770497, 139.613162789726, 172.583946554796, 125.012747596702, 124.16506450044, 146.325715038198, 162.249763444676, 162.115335304494, 117.608536300808, 130.294712822963, 116.104933338076, 94.6136717592569, 135.001086801174, 111.205131556345, 147.39194046528, 105.519444672962, 106.305947500618, 133.624868961247, 132.185150603147, 106.065164028063, 136.017909680559, 121.851111875113, 136.343527648429, 170.609942499081, 158.491812285729, 109.285287277111, 91.9348880636763, 135.154186493964, 109.66555078691, 101.47592684067, 142.827597054377, 150.590600036666, 128.835161427732, 157.955684599448, 130.963818717754, 165.030819371024, 128.59870207673, 112.002834282467, 146.302963023008, 140.141677578148, 120.241204986099, 146.477559091097, 156.126127657595, 132.664777000079, 139.856967253629, 110.608346278355, 137.583449664644, 132.940597426094, 136.247319455754, 115.10914649256, 124.246293240553, 124.905504448428, 144.905626371104, 102.994584978001, 114.91193239488, 138.484629366378, 154.531148590901, 121.961243552517, 157.594404257214, 170.559828257489, 176.087531801059, 126.401584587276, 108.985069153929, 113.386386078332, 161.175088611139, 128.906537376243, 119.730557310543, 144.555885505931, 142.427472784439, 133.098878102159, 148.379993071302, 127.462107582928, 122.415501607806, 111.133507602573, 132.672957687451, 136.127422054631, 135.070517335108, 155.478664598516, 107.624593541973, 165.122661639246, 123.482461082325, 124.658419750315, 102.645848161967, 109.77591398507, 126.803692169943, 150.79957974635, 134.745491832384, 114.795691109408, 147.716515536962, 102.469984590643, 147.098507355291, 158.339664176256, 127.245170052473, 127.825185153286, 118.941827691453, 121.636050834229, 136.726863253352, 128.522426612504, 145.179891988544, 119.890806290788, 119.883375266798, 101.364562317367, 136.039094651267, 97.9140038046294, 93.3135651210967, 143.569624268549, 105.983748357504, 161.636150110356, 126.308735694268, 100.939659709522, 160.394459015025, 147.900475189377, 122.68628767222, 126.6012882376, 138.64905546529, 172.711874854839, 146.987486239544, 120.293583210526, 123.801829389937, 134.957935179983, 159.696408707688, 100.253002359492, 97.8895180904551, 136.042037519694, 102.560955091678, 133.716904886866, 119.144638126482, 123.511517805095, 121.271113505776, 133.626005351717, 116.692351021142, 142.200319102383, 141.055245312279, 133.000013185992, 124.0321917359, 112.045995962232, 123.430019680405, 149.490292272368, 139.825861190539, 101.998587050113, 120.256031338895, 153.698315679601, 134.716035800332, 114.630517133498, 135.45017848351, 127.604436026613, 132.771005883169, 145.66281746727, 116.996264489154, 123.019044389021, 140.545649103982, 126.274970905891, 141.443136784604, 141.459213945764, 152.735289903814, 121.237329414263, 110.652559458083, 131.895123828764, 129.233739603568, 130.887400654712, 115.880646459015, 126.005131947584, 115.246570209829, 109.173119550392, 123.761135268459, 126.372687427873, 157.667195338839, 117.961471313621, 121.166627677408, 104.421601177138, 116.117983392896, 123.435633802463, 168.554742514437, 131.036783594993, 145.4158426132, 146.541394418535, 160.568583260474, 133.305565632066, 127.00685396393, 166.093561786477, 160.267037534938, 107.039807221756, 163.223245334003, 118.425414995582, 129.917703737423, 158.904174862517, 136.212375210637, 126.518131366711, 136.960479841013, 139.121152346108, 116.304197206748, 149.142127266794, 116.712189153103, 91.0374536655096, 122.729607175837, 146.387970324134, 147.156288660875, 151.833463141039, 122.07615432713, 149.049621591309, 162.257066255098, 154.540168209671, 113.832626544484, 109.979404781121, 131.646528517703, 158.08479191344, 159.097644406749, 108.074908865937, 129.547332118143, 106.344656921828, 112.679191142087, 139.498372057635, 111.224070781688, 121.797271445704, 115.01526842176, 129.721889272954, 136.509859055642, 141.685015109337, 151.249401675753, 136.305914557759, 82.6298292999494, 120.083413864631, 184.260212115897, 117.745681828886, 149.544715811289, 145.545514954384, 128.642975961782, 132.018831667568, 111.566797742591, 180.901044792584, 109.627384573991, 156.341001107858, 106.815554497679, 138.983580076545, 138.882893218097, 133.002480563709, 157.788378244014, 142.055833105711, 160.862948019718, 142.525176853043, 148.747198680373, 121.673014965562, 128.090580518344, 117.577485979693, 95.9997355658889, 126.232483150349, 141.536806509891, 111.315834158964, 136.50853452328, 138.042182186419, 122.320054073656, 136.12528115031, 127.956581478, 137.277489691222, 139.262090655714, 147.127052861651, 120.044658660309, 113.880473339457, 138.630438388636, 118.019214033085, 134.929655293566, 141.413972608426, 115.892625901417, 132.216541327197, 116.225179236782, 128.125130006, 102.779858840556, 133.023211214057, 110.221007232715, 152.347306433157, 102.799053427317, 113.629342894011, 119.664879633447, 122.56375351714, 144.740672159231, 124.241282993472, 138.164565510756, 138.273519649808, 142.513258886971, 123.911733607822, 136.221845439192, 138.851954662534, 139.546923229269, 106.529485147508, 129.018929403726, 133.203425271413, 86.5483811804102, 117.088580059796, 147.210170840397, 146.431512210908, 137.148907134563, 118.812477066329, 119.564474223805, 139.476328485872, 120.474972727745, 125.925612153447, 112.884924450377, 153.493607276296, 121.932565805521, 123.449122332393, 154.471524610168, 134.073858187052, 97.8848319548956, 121.6046821894, 118.388185808117, 104.697667574019, 143.093292232628, 145.328755687893, 102.333152197431, 140.517089761801, 152.008127194738, 131.568854181701, 141.951918649289, 139.099936062428, 139.900461887993, 126.318166350266, 139.312011289141, 144.174526171149, 124.216756581955, 141.311082370074, 122.026853441532, 138.482838787129, 150.652965370466, 128.860280380196, 134.555629317395, 121.582097589907, 126.818325686423, 149.032204631421, 141.380624521632, 120.733976842637, 112.876432741316, 131.190424452141, 117.786171859265, 120.110836285213, 147.020628096865, 134.732139246383, 129.946200290191, 129.654422845557, 137.849171986372, 112.787528821648, 149.097214500035, 128.713562537699, 140.900990170899, 131.785663939531, 105.488540674836, 138.776653980197, 170.564604193342, 133.661751478995, 98.0592413071656, 127.49745630102, 145.986820038832, 140.625364096849, 148.877739773837, 148.948453219088, 141.736380026018, 162.694787372843, 132.36434335639, 134.603329348414, 112.794098168471, 141.822264193438, 97.5889685400778, 136.654662613969, 122.930255942254, 125.754365530928, 143.998177538732, 130.041380553163, 169.322842017299, 155.475759932263, 152.981645198654, 156.586248575872, 131.731283960225, 127.948153005875, 124.596158264691, 126.627923470071, 164.160809467274, 119.820814402635, 129.590814972478, 157.70607247891, 157.529061875669, 108.45611316841, 133.701231534115, 126.533390408459, 112.452021970888, 152.562619788007, 134.160846738081, 125.033096137444, 141.364431384035, 134.412609135731, 135.373574382046, 145.236929622322, 135.720225730883, 124.965226437489, 126.394286093553, 149.215270425374, 103.478033479883, 142.02591793883, 98.647544116475, 151.333520155863, 123.66867863194, 136.31390741776, 140.56695319597, 146.36024923557, 148.672882217895, 112.358631606149, 120.415936728588, 110.3882627738, 128.330549113523, 156.516179327242, 120.039480711064, 135.288112717071, 113.894055350976, 135.471964910195, 121.859961270179, 138.595234105605, 125.265245024005, 136.942526353911, 137.840067568652, 123.326823729301, 110.453753007509, 145.146548569503, 144.291039223147, 118.72181084879, 139.955015137125, 123.056385727771, 94.2444560086387, 119.37776262321, 119.402065866356, 115.319716446791, 127.023242144278, 121.475414355347, 114.07977089516, 122.209882793902, 118.779541034711, 145.876149781507, 105.142323264519, 150.743762606106, 154.216755388801, 165.439821212322, 164.921517497127, 120.595923012768, 135.383601433708, 130.393536879841, 149.134639792891, 128.597608031553, 116.23965810594, 130.527106634823, 118.765735966597, 162.285366653933, 112.192339449884, 125.344642547333, 122.618789552015, 113.805091809315, 110.337955528086, 107.448934527249, 122.824577837898, 134.688927535092, 102.340099311388, 132.018462183856, 147.709369081122, 136.927043209392, 118.161212291078, 127.014594232054, 128.742223139851, 116.610957527793, 159.6938483145, 90.1268406140925, 113.837369424741, 127.444150529943, 132.382698480984, 120.705591214492, 112.640973380643, 161.614247147014, 134.409436773308, 137.027109162918, 140.171703109811, 149.895036410947, 127.963172914949, 154.271988793472, 115.772428781598, 140.426580910854, 138.816101674476, 157.375785609178, 121.700209756125, 99.815639488341, 149.571161258658, 103.469122137379, 124.246708635279, 142.645065502472, 133.057533567991, 159.576449828108, 139.770308750518, 143.29144016006, 110.882294432586, 122.883147121526, 151.935729849978, 138.951464819103, 129.374730954435, 130.569730880987, 129.579800509909, 118.300337025252, 135.614066108968, 128.36613273459, 109.487803630519, 113.744289105837, 148.434786281883, 164.496239772306, 122.104321949231, 95.7503720206922, 125.391338131825, 110.505121199783, 154.766762288333, 134.077891026534, 142.173392336484, 138.201039711521, 119.154554358915, 131.4283132095, 105.097145702368, 169.332165634499, 118.074212423177, 143.548198757511, 136.56230719281, 146.628925739986, 126.277684329652, 126.190696508461, 116.214136942472, 113.872127115926, 167.342282270823, 146.82991441264, 140.553921713238, 118.351138035549, 118.083189329197, 141.569414032143, 126.536095904117, 120.751136663571, 124.205045675418, 102.634730472813, 107.622655650584, 122.375502744853, 135.236154988434, 130.798312913707, 120.169755626973, 108.018722005013, 158.045583290181, 120.593921224224, 120.738626784525, 146.18679719365, 146.962356213603, 147.267151975593, 113.224814596922, 124.724267110089, 156.461913936218, 152.802484028986, 131.517366609005, 127.144716529038, 144.644965014806, 153.035145679691, 98.8762100719497, 129.999915258448, 108.47929371258, 134.293003598799, 144.013601619247, 145.241269963807, 149.435982312084, 130.075968229869, 97.7704819993623, 130.323359324564, 122.540321959816, 133.23640780087, 158.701702796949, 122.401805569433, 130.33532312628, 122.082176786146, 151.030988969339, 145.887492606104, 146.067272056706, 150.356975946126, 147.600289620584, 136.773765170312, 133.041908995535, 138.106401054649, 138.03478795841, 87.2921697062609, 103.702945060416, 113.339270820571, 150.771069638355, 130.197932287431, 147.183328373009, 117.242497001496, 136.947247992273, 143.04270478498, 152.035975212668, 124.986399445097, 119.944980040656, 147.117034781991, 103.363878086788, 148.478882156529, 120.593367598014, 118.60550931869, 137.984657114685, 157.837085643722, 123.182821115849, 115.837448881, 154.521013722826, 116.469495824434, 133.790562424123, 141.501096593845, 121.078327192248, 122.370093875048, 109.314715964318, 102.067050453238, 137.154135604777, 120.200691273232, 130.008505943379, 128.463278995259, 119.514719901352, 132.523454777163, 135.147893230738, 119.729721091952, 132.176480596618, 144.217999255073, 132.361136493573, 128.744798140065, 147.068307310315, 162.47274855546, 144.179748371433, 113.609049421631, 145.91162159851, 146.758198267974, 114.083230127092, 139.234605694018, 110.834407551615, 112.959809725596, 120.319971241456, 117.255313912417, 107.759991873712, 132.737575924348, 152.286015730807, 122.902531721589, 104.467266105941, 127.965275165113, 139.26320154188, 132.642803656855, 177.235149441491, 132.525159693234, 126.632733336704, 123.101796773722, 126.638425396157, 141.736302615751, 117.426434939044, 134.204100439731, 142.506378465718, 120.384341272018, 121.434496518355, 153.380057458127, 109.285523941885, 103.009442093591, 125.201726574047, 131.772628951912, 138.640234244309, 133.421776237939, 137.485951299604, 150.467103941453, 132.955324295966, 185.2450878141, 130.108356185308, 144.696433741181, 110.226346888418, 122.042814837717, 153.756178626247, 131.648955462517, 153.382445843091, 143.467322449632, 150.378510075907, 130.717892152932, 134.851595629492, 131.258446974227, 129.98529298446, 132.242967155628, 140.784607757901, 146.001020509576, 134.921096786057, 151.559180595326, 132.663196917212, 133.590008802532, 126.158415715309, 141.676837115619, 98.5629729684104, 153.576009867538, 143.491116006021, 128.862678548368, 139.960738667727, 136.307880227994, 135.749386288916, 167.435522049441, 131.237774197978, 131.580988411195, 133.90614826274, 143.556636219945, 116.875386306195, 139.392774991159, 142.501300879314, 127.413130744057, 117.206664617803, 111.564803543929, 154.206738244218, 138.486125968241, 122.891439610286, 104.322126373945, 143.369003135181, 161.549329868992, 123.296600578353, 128.253185914025, 146.843561156961, 133.271004780582, 126.456147184715, 126.724703786655, 122.483123085861, 108.256779416944, 141.386082449864, 128.538679117053, 126.970859931915, 160.811852948644, 141.566650657699, 129.833564799024, 109.916395642837, 93.8867737352663, 146.622176524295, 118.44160192697, 147.479575825704, 102.734924040242, 144.787489008727, 124.882828241106, 116.812127785053, 136.90694913126, 134.310409991129, 145.992495491833, 147.633627708136, 127.300942964988, 137.97740541805, 111.435923585214, 117.895808125845, 113.302395169965, 134.451542457223, 131.381956242815, 130.129115792872, 104.899207965801, 146.540119853308, 147.787791217855, 122.236029338461, 135.117294825674, 159.119264704579, 120.651096305395, 131.639341376828, 154.793699710964, 135.457317020422, 128.46515926773, 144.214530080491, 127.231408552935, 149.490320431847, 158.346131387512, 141.477028605339, 136.567745394545, 119.305363922313, 150.223347211978, 143.286776659354, 158.681919967329, 127.137516551385, 117.713737780667, 124.781361281087, 128.472878432613, 142.495844606504, 135.206480168038, 122.834915319927, 133.441243740182, 156.32711912356, 136.347388569755, 108.106245288765, 120.781062556213, 110.016725270656, 129.284754935716, 106.996307978142, 129.672328520042, 136.625986055666, 147.913524004669, 141.046976664849, 141.84421135644, 134.351968517546, 121.658753444928, 102.315338819809, 138.059729927012, 129.431597896389, 133.367739499473, 154.142556676896, 112.339674550901, 109.048225183206, 135.768777080131, 121.065507833854, 133.067526443271, 130.112453451114, 120.741590595016, 149.871863275003, 120.749697320533, 121.59208367263, 99.9554663992491, 119.477402699324, 158.035196839637, 101.720720226854, 117.452051064916, 147.209843255688, 170.050884704597, 133.46512464349, 142.639939040327, 128.323941399906, 123.017646410595, 126.67590946059, 138.712606702666, 137.205955532633, 130.73218892098, 108.63976971395, 120.575942838363, 112.915499202365, 136.015848827601, 138.742069746542, 168.534797397521, 134.292485301214, 116.835491272954, 110.54860688263, 143.211965187715, 145.674723867954, 111.371988336958, 145.463015667892, 148.271533485056, 144.666502868198, 147.662931321235, 134.949032348443, 170.880591821967, 149.795532872166, 156.064721587546, 110.125775973926, 119.401964983587, 106.392823388338, 136.148852830992, 94.9195709054914, 131.330863156085, 141.117444195538, 115.609854862993, 110.277856206645, 142.489971786968, 147.424024120913, 115.492262252126, 129.848532736156, 102.883283000931, 121.081430001837, 148.491014141684, 136.528038524397, 128.75766051407, 125.756493574425, 113.383870055714, 152.021910205748, 123.719127416015, 106.377519122974, 130.80261196573, 109.553265791396, 107.726604046236, 152.499264349056, 91.4087457222365, 150.277060063215, 177.324787244708, 126.248895178255, 133.906275991814, 137.604163112132, 134.945560415357, 136.363015623766, 146.352405726684, 117.291174485336, 157.002434921656, 121.098844000691, 161.812261355375, 117.473536765456, 141.798750124855, 122.560758208082, 119.080646459488, 125.268615757328, 134.164006218136, 119.658818158104, 159.364462626845, 115.770939765219, 128.953793163832, 93.6681420449567, 157.957162254565, 123.11051299275, 145.867916924571, 142.224700851689, 159.971009627487, 124.208596494924, 134.226805740552, 137.244066189726, 133.732050630994, 120.97369865594, 87.4239517675692, 113.566212483194, 129.123511444679, 147.659054917275, 123.496896007553, 126.043927713234, 91.7326239041419, 135.143948493418, 130.994868356324, 142.387903123951, 117.5193460245, 118.501192351309, 156.476524267765, 101.074975781569, 162.481188803937, 104.691902391681, 101.769298124559, 159.693810058884, 102.018096086669, 114.699368059785, 114.237731770275, 125.421788536965, 131.604845971313, 105.949649500014, 119.416024057784, 99.1946690878622, 117.804747537846, 127.253878161584, 130.716775747903, 136.284940444117, 110.431680069298, 132.639108162474, 146.011647793843, 123.525841539982, 127.307404029078, 119.864442333669, 109.951826027108, 145.556822943678, 138.990105454002, 117.313881167643, 143.010049776512, 147.668497931046, 146.12360291537, 153.49465350829, 120.350997526814, 146.928752412406, 153.964798139883, 89.8189573174433, 140.540568145344, 146.6040807397, 154.084715403107, 141.230984448858, 143.194032423985, 130.523334440603, 142.418068302077, 131.930992786923, 168.445287113616, 121.518587667249, 137.021572196454, 142.674015913239, 126.545708852119, 138.615586570551, 145.454817835786, 155.97938796669, 175.292289485586, 114.276975496726, 143.272213361716, 142.330587103926, 131.385365721951, 133.878344034417, 116.051891424405, 118.404892254691, 146.57887337594, 146.296751694057, 152.720323519129, 138.106354016832, 119.588441334217, 101.959121738442, 137.126698734145, 162.236208050134, 124.114281755149, 131.303702035822, 118.823394744454, 135.586409258569, 139.481354121854, 135.285634718985, 134.97732544124, 177.592037280971, 94.9688956885165, 138.586564093301, 130.562771853386, 127.033310540766, 133.973053903445, 142.642598242737, 122.379221453525, 119.500127712787, 124.199588394114, 160.497451793612, 140.84282677684, 124.634962943749, 155.29542834797, 107.556694943926, 131.444862221751, 114.927104635863, 139.458167189132, 102.893009258753, 119.820491739269, 135.929412403097, 116.88005886827, 130.021627430046, 126.584572872752, 131.100432925775, 138.363727249453, 127.661677149879, 131.235849574671, 104.681758764023, 134.19891978521, 112.015866703218, 101.934087011107, 134.097160313032, 129.963174272073, 137.780033915838, 132.243594333177, 129.325197127636, 149.629017600063, 163.459300280162, 145.966961331967, 113.580788141527, 154.816886448883, 150.326130986098, 149.098835278317, 151.089799831056, 150.196335738679, 143.173500029027, 129.213969960204, 126.36186230219, 122.277748914967, 103.247985000421, 139.424275061004, 138.673644650894, 127.210248201901, 157.571762364013, 147.329094259253, 125.038183678942, 145.030991143356, 94.4554568068383, 162.66684659956, 104.964090842125, 176.068667566882, 128.312304652811, 140.061073571969, 130.312486232023, 153.567513745225, 128.274315123799, 150.188703895191, 142.04723272432, 118.820689455363, 139.894111128853, 136.929136056075, 112.177849915022, 132.624500402678, 112.551707059511, 125.730846533662, 174.132934943122, 145.144706084088, 116.530479922406, 113.313868174033, 133.778521732489, 141.626855358622, 123.722593908573, 145.371382462322, 166.912233488258, 153.942882720128, 127.847192588072, 138.386038657171, 135.891648683109, 129.919834568102, 102.931485340956, 137.331291022465, 154.94248739957, 146.784580479502, 146.605064447285, 137.310563716719, 107.94967919265, 128.050514916891, 118.985942937273, 123.232824528317, 147.085359293042, 146.726612379957, 104.263228557821, 132.972192981215, 123.196418101072, 154.599453208794, 137.826496310289, 151.259341297203, 112.090802348853, 125.748081038608, 148.165454258278, 137.171045568243, 153.830396572283, 124.371556301819, 152.269843328106, 131.489257629648, 135.681032110989, 136.328804328221, 124.24000918107, 130.685807964041, 105.739363510326, 139.473124658117, 129.957212611501, 120.103766123706, 152.197873887238, 118.331056411685, 149.862149641937, 118.155405578958, 132.28349690101, 149.248027662525, 118.886555772606, 94.5149473522543, 133.355538411383, 116.428678464004, 171.280923134831, 124.339310910766, 132.164430102818, 145.264404977017, 131.381042742689, 147.855108091969, 148.199358068768, 148.335185822505, 85.2528249330372, 120.052087974204, 131.658271215226, 169.174864347122, 126.842502363102, 109.823123086103, 112.912590128329, 139.660208765088, 118.721292869957, 118.923751234048, 107.578107419444, 130.918298625326, 137.404432031174, 136.636161922103, 139.812623054356, 118.258806912663, 125.410421076282, 121.606399580832, 122.755872139293, 136.13948575005, 163.976041101849, 125.67144997549, 137.641213723901, 138.061379226784, 130.07707148221, 116.386224231703, 139.547357697171, 132.31023321982, 182.891952544882, 125.610692575848, 135.502560042907, 103.002972522159, 125.39877110381, 141.679621889281, 113.464175891367, 120.516018489875, 105.735579270709, 135.241941812798, 119.764886509823, 128.788552449796, 143.64521630107, 128.690603819841, 157.632973097158, 115.849994274647, 109.235294718064, 152.004123016725, 132.02845706643, 163.855187097807, 109.164987707114, 134.144818100915, 94.7810989707206, 133.791274994645, 131.023505620376, 125.260594006928, 121.200587329094, 126.333267319559, 84.4662017840646, 148.394344145201, 125.541727416772, 126.074985748282, 141.185253726978, 139.210987042721, 147.164349889002, 167.134037424702, 114.897006239272, 137.980391331866, 138.66971883181, 134.776754747522, 136.001983516984, 142.076746132445, 126.056761570796, 128.018487331808, 158.378639055838, 127.619200332383, 133.753816278105, 131.373420695815, 166.21479661476, 163.789217240444, 149.486310021061, 126.932554147791, 137.038240638313, 125.270934187951, 145.725963752261, 151.419617620902, 114.9550752909, 131.887851654432, 114.685241468681, 114.494800878678, 127.407902452933, 111.958510921516, 149.654963655215, 115.274440660863, 121.313802196675, 105.36628178589, 136.61354505193, 125.582720954597, 133.11985475861, 106.921009350562, 121.266212867435, 156.313666344789, 141.496638447115, 159.682901496682, 168.271065140876, 119.233757595382, 120.482724042936, 147.278538393892, 126.639142427122, 173.244351823343, 114.152880930341, 141.056917225743, 141.528982176116, 133.564684240455, 87.2702167549365, 118.596560437403, 111.080856884566, 155.042245679856, 106.557978524225, 141.585828728759, 164.179911424044, 144.739571399518, 116.557722200853, 103.665140324282, 119.764213953104, 109.494695265174, 156.595676740959, 114.94279717141, 133.089013629909, 153.976457874237, 106.446499356966, 142.323287602188, 143.617087844604, 105.663260149844, 149.094715342205, 140.297999944343, 129.634813978776, 114.800404686389, 142.742927772534, 136.351377332338, 105.944116382919, 115.141052353052, 176.053770806152, 134.972373270925, 138.810895845795, 132.962218759355, 100.95404922981, 146.631618596909, 125.65880045739, 148.423139260919, 127.262833195596, 120.61249769078, 155.239784368546, 129.214077202871, 134.414545728688, 125.087017520187, 144.404427409971, 122.451866992933, 131.874541594761, 125.967364851176, 136.847849077986, 135.523080321349, 110.626649003215, 132.683579666764, 134.272194379684, 145.21815146764, 128.32567555554, 102.049487539756, 123.039266362884, 108.014414386987, 145.159405652792, 111.149366004233, 129.765497261822, 98.7822361769985, 139.868722066891, 155.466090697416, 158.889962610058, 122.462805413341, 128.697587684534, 144.239807195815, 134.372510289639, 155.19130274511, 112.925441594651, 93.0493444778357, 128.652254440908, 148.520167620289, 145.269949695167, 123.236992194467, 107.102296109753, 162.771002326362, 144.454970199531, 117.338924431528, 94.8116838273858, 133.103281392704, 158.016190971379, 111.214812455752, 162.76425848396, 148.252706513074, 102.100893598265, 136.321684084801, 96.4484681779256, 115.996726651147, 132.77092189163, 106.645075293331, 109.868388538936, 127.654047335839, 156.637807708715, 138.892062133954, 122.161463225011, 100.50358361819, 137.636239349436, 133.404065478769, 130.449371087087, 128.386627693902, 130.22807530894, 103.207042772305, 148.87144108566, 134.009487725656, 119.64743513361, 150.202771289444, 114.031416445245, 111.739480993979, 155.673460181594, 173.910798225987, 156.256039639074, 126.869709717918, 141.029989557978, 117.750935215504, 119.798268389618, 118.691515636636, 151.856741822454, 131.68529553536, 121.636146789322, 113.051758071985, 147.85275532977, 122.465100010814, 134.38495793597, 159.852217613266, 131.262560726964, 102.637648249805, 116.432070803133, 103.838754625566, 122.224036926656, 123.305321748295, 139.970685749739, 151.546338522735, 147.689761354265, 155.486289830774, 145.367139497726, 117.106390648399, 126.010552442452, 129.610539300774, 144.747831475409, 132.682026818502, 143.971463353745, 151.304843627147, 145.055629622391, 137.544745927009, 117.861455647372, 137.892914708987, 121.117311242284, 125.143009895129, 127.79737194028, 145.646771834884, 136.920468869382, 151.084247315896, 135.857173028332, 116.937957400262, 145.162936733661, 118.208795219372, 143.38037126029, 155.864643461197, 119.904703322606, 110.330049205184, 133.684461127675, 120.63935323414, 156.789294040943, 128.500660693908, 105.635666565831, 128.748412823355, 136.897331201662, 155.585452408552, 107.943805684714, 116.318936368801, 116.103602154049, 134.655798046055, 139.881945423846, 141.563994804189, 140.854434505031, 133.004642585277, 116.821225979756, 110.766450462109, 114.767348832046, 118.599584350498, 151.413500609605, 146.152037697466, 125.290532869184, 138.496357269373, 123.577436466426, 133.151011092676, 112.960177795822, 140.661589808561, 115.36624359689, 142.010401806103, 102.636542211427, 117.781532040351, 140.873608163354, 99.3991729850318, 122.118760420695, 132.543984252593, 138.466824221886, 164.617001163727, 142.07492278719, 144.106948973752, 125.898410978106, 120.602052025421, 141.46410999054, 115.608308767263, 104.881635530732, 142.692207742985, 124.912965762345, 131.039216053139, 112.544783852985, 145.50572505301, 121.268940146936, 142.998603204414, 111.614733282627, 139.621776702889, 139.401312419455, 137.430899545702, 143.600519203029, 125.57845675485, 129.596740709355, 117.215587056619, 127.368852038715, 144.891591513122, 107.43385754526, 122.67578702539, 171.637160774564, 96.7090612467215, 105.778744946805, 142.567930347161, 111.676240084222, 125.565154996988, 108.566592805887, 142.467854313619, 125.624045692994, 144.91538444171, 125.380074349093, 127.350912244918, 141.399237993944, 122.955363349332, 144.16621326484, 100.771378377936, 125.779911751593, 111.888308630049, 107.697209363079, 98.3888527596226, 122.224675888791, 134.036233442553, 129.296015373699, 132.45917640501, 126.300600493106, 152.137906663032, 107.610359580647, 166.384650110987, 119.519041959812, 133.699534745278, 159.30613668973, 144.448197104283, 126.564319990939, 116.370943568958, 125.69519361144, 107.063776055608, 165.718055098809, 136.047221013441, 125.025212581134, 141.488086199139, 146.64445225553, 135.554541970666, 122.687074082738, 110.983936300068, 82.5691214524539, 114.997372318381, 140.903053082143, 110.813681485607, 136.663312724096, 102.512380204684, 128.62417142818, 143.138113102899, 150.871219420275, 143.454822910334, 149.522552188603, 124.343006031113, 124.317596509534, 152.585556297111, 105.429712918374, 139.190400394199, 136.742579839497, 140.958037228929, 133.287435781261, 144.731714020079, 149.290170659634, 129.778693782506, 134.525492426029, 134.120972203113, 124.074706565171, 131.802766695447, 139.179507754641, 112.886069587251, 154.455724613638, 136.459958854089, 95.5434557343541, 111.780969353612, 125.403933010309, 152.701284232072, 152.432950141849, 161.751220252734, 129.532994122483, 113.340003427106, 121.210838856098, 108.871983212775, 180.876549634732, 122.550132338134, 133.664428717545, 98.9372100095319, 129.421699258212, 123.755918018673, 144.112270681698, 121.441485493137, 145.147876913083, 139.532341382096, 129.510670864689, 120.550722667862, 162.466585954325, 108.743172744341, 102.236799140165, 122.810755311216, 122.275459915133, 166.490840874956, 131.224784386133, 143.977900326994, 141.543671302447, 113.669491720224, 103.461298960239, 135.458000502641, 143.653444690071, 143.826169615306, 128.390904601549, 127.460778362569, 122.37975251132, 116.902397808486, 114.517009570253, 177.283214225955, 120.994523680616, 112.543759917343, 99.2224043371973, 122.355079587745, 132.84466297403, 131.286091209524, 156.831134781429, 122.426453661775, 132.484219304431, 113.8637048378, 122.687244739217, 114.777278657335, 97.8983699019619, 156.420778452485, 135.284761782817, 124.976069021466, 130.649887268655, 146.883820747874, 131.074850655458, 121.793269027503, 143.972785411089, 120.130528940975, 113.335557593516, 121.406283090564, 106.95087888606, 118.822028796118, 159.478806474394, 136.653865804595, 130.266491693708, 128.080410041404, 138.986081041888, 128.067127810043, 135.970973045749, 143.228316244016, 163.257358119269, 158.61607783289, 127.576725725504, 152.288426982851, 125.858012889362, 128.851970592697, 145.733902104336, 126.303579589085, 140.665044420787, 147.044170127488, 140.934075083424, 167.224745331383, 133.272950287624, 149.676571328047, 159.518996399421, 118.40100280581, 132.227793860841, 147.738004203425, 135.359284718799, 155.344851598661, 155.479952868161, 100.996000217779, 127.265983124043, 120.566453548333, 119.079301017149, 154.659242475322, 125.745737932273, 126.641285704215, 139.693431943312, 102.236351720368, 130.915126086093, 153.920441522103, 127.131992471586, 107.72724016469, 109.38911687905, 147.352421561047, 122.343757698585, 139.066926297332, 105.423348414171, 129.08190913633, 112.960121977621, 117.339244628461, 130.477684656947, 147.858475376544, 108.510076552545, 124.798771472631, 121.504577703889, 128.016472054058, 119.022909373845, 124.216932171966, 110.465680622776, 95.051488682897, 134.9229222886, 128.629641696454, 131.257481816645, 103.050344021893, 114.430391558884, 137.44060171287, 139.091526811689, 170.116416235021, 158.383598183594, 115.27226146223, 129.920402097705, 144.524985223232, 136.37653865343, 105.046751238856, 99.2986056407649, 118.731013092547, 123.859401250363, 123.858245048227, 146.54513639397, 129.195984908199, 133.098829827391, 134.341927251906, 94.6675819314142, 137.673392554464, 166.958469093512, 143.431433008107, 129.223045605164, 132.987438763567, 142.711789318472, 87.3252290144194, 173.65851262142, 161.467782891788, 143.802286626312, 126.443733917921, 130.763891542539, 107.818264234933, 132.89410171478, 166.295680415992, 108.714967797247, 130.896873907094, 145.379495898577, 142.901555727692, 130.657177249734, 123.456247691352, 139.358671620432, 138.113681456545, 124.424072748807, 163.770337432734, 131.606331743238, 124.423643750231, 122.624398512663, 166.961345141894, 108.119440348733, 157.54057488353, 127.334265965602, 153.271295237007, 131.570974363761, 143.206682073942, 129.365052139662, 122.80837522284, 103.356885713137, 132.321495765454, 151.236822566629, 135.114696427607, 129.162216416395, 128.232138485813, 128.843860080097, 139.992382069911, 126.492362801437, 125.275144451823, 130.792873605924, 94.1483789287673, 112.231188029705, 109.927160392466, 137.958644265298, 133.667942974483, 138.162744955647, 126.986098886777, 139.813608014129, 135.66417239226, 129.640079277132, 148.692444786265, 155.06527905187, 142.882961683765, 124.288145859157, 129.515957895914, 122.071269124195, 135.866773268304, 134.51315188253, 149.64370934763, 109.97851474221, 151.852316436761, 128.508476947195, 148.134802509287, 136.282665085263, 125.28283538999, 135.267217267327, 119.847007663028, 126.435319692239, 122.663601741544, 126.404619683338, 122.539936811832, 137.942389773154, 123.612289526978, 130.298920145537, 145.37858718789, 109.292675324275, 149.08144995431, 119.965358551003, 98.5625981510222, 129.425137365349, 94.9229305189823, 123.588735913159, 141.569385204795, 111.125895842355, 145.096898398158, 156.170521687502, 138.651085008073, 166.155751094386, 127.895286104733, 154.132948464063, 138.05466127711, 114.151787949607, 103.292429300531, 123.294865516656, 136.824476155655, 109.030352086485, 151.530177570828, 101.250830745983, 123.340397132553, 145.095953173177, 123.028339863059, 127.779664863142, 121.243988590558, 147.357376593552, 135.154327767097, 149.104700604022, 158.011318934779, 138.164292338812, 136.7665655651, 143.492261382299, 141.002647461543, 95.4250775558004, 116.738554967187, 150.488291238051, 141.405309901787, 114.439229447573, 120.427391878882, 123.12696305503, 152.929696711242, 109.513536003836, 148.926830990114, 135.236003019428, 129.4059934286, 123.238766648812, 127.780147859564, 122.570749765605, 126.908381013023, 142.131600562792, 103.870617125843, 122.892120518192, 122.099068614098, 128.267763215344, 96.6878753467885, 120.788848752942, 141.408698445289, 126.210305062677, 93.8448683273114, 151.269220155738, 127.23105526667, 161.864318326559, 111.932390016838, 109.17946162271, 112.373896221767, 142.200892404653, 140.963615798154, 117.13918656313, 140.828268233484, 154.012817901392, 131.816403608849, 129.196423069977, 137.917390506703, 168.237137837407, 134.837706389897, 127.737734854786, 124.508801460728, 123.203054702269, 151.808961657409, 110.956898399224, 121.661196059525, 164.044859266755, 120.393717993953, 161.942206134543, 119.344207701713, 120.916153981715, 139.943713079694, 138.635661550551, 149.006554759519, 123.10785342823, 118.216084745595, 138.307023532335, 143.464305902047, 136.909054405295, 156.568537232871, 129.888234997256, 104.530227734837, 118.821301029005, 118.595395431274, 118.925113023586, 104.514194313858, 109.023173711583, 100.234456167725, 140.356597873107, 101.942049904344, 124.793114211233, 124.11219835407, 125.548534297173, 118.122345983314, 146.158217635976, 149.063182786122, 112.547761273495, 150.787314929511, 131.114633498421, 121.092535394295, 157.926834040702, 115.006849043215, 111.391119071056, 148.515292131735, 106.022307338841, 146.125603174044, 139.438316589201, 129.415594901352, 108.732526194766, 135.140541972093, 112.749281109383, 122.899246719896, 158.318673727628, 109.695538748025, 122.58171998218, 107.771538561025, 143.696320620666, 126.145150281097, 139.271205678173, 123.6949671888, 166.133009641414, 150.907640405051, 108.457079026532, 150.812090473532, 134.520313457964, 141.955685202423, 141.551675707384, 135.137435215607, 141.589223721419, 131.910520088728, 110.246067163212, 144.723548648782, 126.007812642934, 118.874885624638, 146.131193152628, 135.912757281502, 144.783090454588, 99.620337578174, 123.955719295014, 112.088693409396, 118.887507292325, 99.5552276295015, 99.2849413041211, 139.124118149856, 137.1153440751, 95.9406199797201, 158.798795033699, 163.503648767064, 143.620498356857, 139.999335571684, 112.375545194043, 141.616683792088, 148.83623671342, 128.27363741722, 133.851704663929, 145.579633513369, 140.44736308042, 138.598409221677, 176.836654349175, 132.951363618484, 112.208656578196, 125.639265873021, 130.680994747743, 124.305617597902, 144.166290451258, 128.780257129934, 113.478754662533, 141.628973846304, 137.211853985526, 101.20281661974, 122.991680818712, 121.168516697712, 117.278757200498, 138.994492304353, 146.289743145365, 120.511712941035, 84.7466085531491, 99.5888826682785, 140.191720418946, 154.171513696921, 124.369089996701, 113.678217943727, 113.699212769706, 149.798557547533, 120.923541332172, 150.509630661969, 129.33526160317, 115.160301268326, 142.818663500679, 125.776704460537, 135.04646709208, 157.405657401535, 125.457447533298, 127.89284743178, 127.401722563386, 116.22303043931, 142.117665303755, 136.172350509134, 142.113175090478, 135.790846805645, 129.085025332221, 130.373531949576, 110.248895009225, 157.938730032962, 131.310824792503, 135.566059855302, 131.11010318671, 130.06975623707, 126.054724852889, 136.755586321607, 107.283649012753, 131.810903344161, 114.920604632236, 131.571753110202, 168.252352044928, 159.973554890959, 135.113663094912, 129.741750528645, 155.193101659089, 164.891619459744, 117.063681792037, 146.5910907124, 123.296097706269, 130.498800858127, 127.12251191351, 126.420842655487, 125.90036000605, 130.461659241392, 129.811064097374, 137.857306236913, 138.710493854454, 74.0448251667206, 126.771469953056, 146.381792703098, 116.795162551675, 146.077627187135, 130.031792998775, 135.298626584713, 155.456962279184, 158.548344551651, 129.261050848453, 150.715574341001, 126.954500139096, 162.804572798198, 138.25576906869, 134.321402631567, 132.141332410905, 130.766812256218, 154.318814298324, 152.760961482061, 155.955296664851, 156.715142238379, 143.795538940434, 124.941362371373, 102.370033488017, 138.138952386161, 127.577913393419, 139.216345751911, 133.074512655681, 129.155254971197, 141.905737417013, 110.893684603202, 94.225650507425, 142.211821088028, 152.764017827704, 123.418107788492, 144.4352844822, 114.266871880285, 155.485523959597, 134.888021697162, 116.3556690485, 124.279098508224, 154.093471694485, 111.451201552941, 145.193507866522, 136.599982168764, 158.15729699898, 123.550153591498, 132.08539351452, 143.830406459488, 140.454625648649, 148.814581649461, 121.340503109008, 140.886135750287, 149.790705283662, 151.887990490409, 129.341548121283, 136.132790449766, 130.574742978872, 150.346903144847, 119.203065254522, 101.787998459455, 120.431112076451, 116.395056037119, 128.438424320684, 103.407344725043, 127.221047150139, 136.143329837316, 135.078858874546, 153.389165558846, 150.469982984757, 131.982416152776, 88.3814312358226, 129.150914307469, 103.8494485518, 143.12326365034, 133.361875003855, 140.70327754242, 186.830440079613, 104.19126109517, 104.141176133143, 161.819882338171, 138.437977442163, 147.68689856709, 132.645578439376, 89.810140495837, 127.335941715139, 134.38297660673, 125.816347253937, 134.850037990003, 111.322119890087, 130.426671065027, 154.094796258479, 121.640787376751, 114.328641074076, 146.434137237485, 144.298142794585, 99.3529127487254, 121.763904595084, 98.0503125794798, 139.731819761072, 120.090976503006, 136.324226038366, 139.102233508083, 136.456472819492, 106.685540706233, 126.265966568271, 147.185688434175, 108.907597104618, 144.913917980168, 136.898194766726, 114.581338349263, 131.904404379275, 135.24461546108, 130.731624227687, 134.316054027149, 97.4146755277058, 129.908989011229, 140.154250006302, 144.256142648352, 138.085508079708, 128.829981701439, 107.48681527628, 147.782560498419, 108.128197181403, 147.836447908871, 137.354739466614, 124.127541606663, 111.894397394926, 125.649066345489, 144.946037343867, 135.190619920015, 107.755618428302, 138.590634213956, 137.321535462084, 136.317597091103, 136.772723205831, 156.950869705044, 114.011213048599, 127.936027460429, 136.840514621586, 118.502578320355, 130.195093397615, 139.991118063665, 129.898188709562, 128.869932392127, 165.631534818608, 118.458728886772, 131.597155958856, 135.387221207931, 133.48355753762, 141.853133036722, 122.978937459517, 132.692451876282, 128.639730582684, 128.082562912985, 98.3963837463039, 116.050056600411, 124.663727147631, 142.817903609259, 114.326928004498, 129.007653733712, 141.275199587648, 123.601936346704, 130.027706863484, 172.488739674054, 131.984917959209, 140.453880556924, 133.471404774905, 127.381248745196, 118.464998462798, 123.781132838708, 121.206670890175, 137.867484604143, 120.224334167371, 135.862657566786, 108.78902405126, 118.486385083216, 134.782930845932, 105.473491163487, 116.698254346892, 133.413599790873, 143.856644105586, 144.650065544089, 132.284285692384, 119.589835713486, 114.619606146701, 130.656903173712, 135.572014291357, 124.761149906517, 121.376333260498, 113.881144505678, 154.361983820939, 144.612384462628, 137.717461306642, 167.284117577554, 160.482954698954, 124.467298053806, 114.474082217795, 158.111781666033, 120.204135061127, 127.205740381101, 137.995460510257, 117.244379325949, 138.692574381923, 128.881600620012, 107.308860968377, 127.355040604124, 143.461386656513, 122.210457659898, 130.606214697451, 128.365224588231, 154.869223998596, 129.658155052705, 132.819842828051, 120.442030037266, 86.5947566517505, 135.838080620679, 152.541923476209, 98.0496421710464, 133.053791154152, 131.668876797597, 151.972575202233, 114.351928052636, 132.051244424944, 152.154240332644, 147.625531933859, 120.392950415219, 103.996545425479, 172.983806897152, 133.883121105414, 132.33139250502, 131.494659072089, 149.138812236863, 151.946533119607, 139.448073541337, 141.705987359195, 123.373481916769, 129.816113740638, 113.471353437235, 99.7319468304509, 149.841107235951, 122.884073274025, 148.875151019797, 159.656667815632, 142.672237030499, 153.885801362082, 135.649131395796, 124.418690423928, 127.985229582198, 130.346855205803, 118.769738934892, 92.616460816074, 99.4194766735428, 130.407627582055, 139.923834417853, 115.781868058977, 117.065047143323, 103.868063394215, 99.3818584073887, 150.091764992784, 128.097331757707, 107.179685402746, 112.175821427713, 107.005758678555, 147.955287215778, 118.296643823161, 122.840177387218, 120.724333596088, 101.467037499541, 141.149298144432, 107.893112362558, 144.059216624669, 106.427988226659, 164.504437812635, 134.490846598837, 161.294021503162, 147.192885613679, 156.212710451896, 119.6260948901, 102.591916347795, 141.973943584532, 111.051013939548, 114.958072046554, 140.904600604092, 122.396614488495, 107.953604811837, 116.880368721302, 151.205702275356, 125.220544985118, 145.363694387905, 132.237834428556, 95.2374348892454, 112.074774480861, 107.811685756581, 118.232771493768, 151.989744551751, 140.075158028341, 160.387450337704, 127.230016199925, 124.751664840621, 157.17740458632, 125.534508501341, 106.808412914844, 142.765999664765, 139.935537738293, 106.106480057973, 138.514513388448, 137.092358096922, 144.19805885346, 145.783808252137, 94.5269418517141, 145.334309232786, 140.968345074754, 128.712704427233, 109.097558783732, 102.785835676099, 129.061546744156, 114.243638972917, 153.449265277336, 127.31661332188, 146.148758621651, 147.153049688685, 119.6601751305, 155.099909654933, 131.72757182997, 117.799694950477, 132.126440650869, 122.385076415658, 114.365987317291, 133.467432700128, 105.011389284423, 125.119804232746, 137.314767306321, 124.358571464782, 132.090437405957, 165.922978520608, 148.860733214516, 112.966348783333, 133.55323474457, 140.864248534377, 125.573047543364, 146.437820393364, 139.827250407393, 128.391941528582, 139.16076137258, 120.940372651145, 164.859968920044, 145.813307996916, 85.0348560171334, 116.985547829814, 122.305480253607, 162.367545217822, 166.2200461912, 123.956146130967, 141.737975049306, 132.594677129758, 166.660485129096, 119.651799041122, 126.016702718096, 144.930122228345, 121.009550861641, 130.796396984747, 124.355478179241, 135.056990157464, 145.158854408928, 151.929092718635, 137.363647046016, 115.262467431409, 146.563987227907, 149.178524248621, 106.561090917202, 98.7194581943206, 78.7148194206676, 120.717520514545, 149.861819408299, 130.270123624689, 99.11331208035, 135.337565877799, 119.229862091981, 104.303788135359, 100.164813904477, 146.554801255592, 142.836629823795, 120.212531705766, 155.332068171781, 107.221353194768, 145.066521894334, 122.48659423519, 139.208197021461, 161.13655469709, 141.264585336878, 125.742635746262, 114.733186109807, 136.484000187953, 116.928496408954, 127.79437716287, 122.790956004036, 133.955787320265, 150.206244496101, 126.443417451476, 134.204788480121, 143.618389419999, 134.869525321014, 125.807271771072, 147.557582527789, 98.001754297297, 133.353573537214, 143.121654948278, 147.275518936577, 137.425609974651, 121.919995254408, 168.84985453586, 124.061828362123, 130.02240271822, 133.914728215717, 127.963262272697, 150.749983129917, 105.059989785472, 134.615423585077, 102.755127842123, 102.780557621789, 130.118507946387, 108.409961383384, 126.404290324085, 143.027211093507, 118.243210382309, 114.887365127481, 141.577667768208, 133.747171455278, 102.227682484264, 149.456593561921, 136.526636282542, 127.089919193263, 148.36467521404, 97.3307551785924, 143.706668226252, 135.503905606907, 132.583310689729, 107.869427399234, 142.206023733217, 114.917381663338, 150.836369772474, 126.425900743471, 137.623132682292, 94.6072977750898, 151.781925880985, 119.08061192713, 107.948688049784, 121.484494564134, 147.209059433722, 159.90164006916, 134.72972330608, 104.082049068695, 127.617502247666, 141.911413424403, 143.956713544028, 151.589248585963, 141.192827981277, 126.266515409745, 117.451926972473, 132.188195086122, 151.835175648747, 125.2149739086, 136.583876453461, 137.236732980764, 104.649449447609, 119.066156065902, 144.045338611766, 114.080631319252, 118.211255276371, 102.472974439649, 149.528926308634, 151.644793328663, 109.803798263471, 128.042722123569, 147.755374002868, 118.391366629031, 134.811438524353, 144.437482461983, 158.921184635593, 124.090098284136, 117.887995917651, 117.546843996818, 110.77130493986, 106.28796763947, 149.613676895149, 109.133982075369, 145.636883703894, 146.004345346653, 117.232313133126, 112.13893093478, 128.715849639588, 118.803940092787, 89.7414500073581, 137.12016291235, 129.641021069534, 134.14953929349, 128.154690359443, 115.115064842942, 143.182749481785, 150.442934695668, 119.177270236537, 121.164953541419, 123.797764691559, 147.951427884764, 109.833887738289, 143.89244419509, 121.513451470813, 158.514814061706, 141.24479457282, 134.976458141245, 116.178466669341, 138.89383311503, 141.436387731732, 97.4716592275387, 121.520804891159, 136.966521164292, 155.403542686912, 135.618171585379, 117.197706351724, 139.879979840321, 141.056374935692, 102.941883373787, 123.092010889485, 150.134471216276, 122.927472137396, 123.315823891353, 123.487624595608, 143.684512842222, 127.579181515275, 126.263561708796, 121.678723323185, 111.68520603901, 123.480015497217, 154.997349006103, 124.585952010103, 130.186468572094, 120.977089844989, 113.555542673118, 138.689581678851, 111.738440741372, 140.24595743272, 133.667644335177, 149.099918000449, 151.58885341385, 114.354577177424, 109.795504115249, 170.269061297951, 144.936071013693, 127.405214121786, 177.364402389819, 104.009050371803, 140.150813662623, 140.346899885738, 133.719380720081, 107.848926496016, 133.219528652938, 128.505381952329, 154.730770481886, 94.460432779307, 131.270441211319, 160.302442832487, 116.727786428442, 138.564908355768, 116.886020928553, 113.137328090525, 140.780422364899, 143.384405998135, 128.156551441395, 117.920717536717, 152.292694947982, 146.386221792614, 142.407525237101, 116.043418301582, 127.10909694054, 130.747384809517, 149.028148826495, 100.179854272802, 147.35260186261, 125.660462028118, 139.493655704222, 126.164488467777, 102.124964843906, 139.276281659467, 142.646254220822, 131.945261309762, 112.719116471766, 144.374885985521, 139.191421816724, 163.527666961984, 118.160957172765, 120.547838671193, 122.737425083448, 126.08828107402, 110.968697052437, 112.746016188293, 133.927133065477, 143.563896009381, 125.284482694434, 138.824151187377, 98.9400060393913, 104.200291381891, 117.357202184524, 144.53834742352, 144.044289674367, 106.005802844982, 106.955902597252, 142.524964124028, 138.193162896912, 145.636062045835, 108.894127134499, 131.411709709566, 145.771074315043, 137.16258841008, 128.18349296023, 107.233107686594, 130.888570580329, 138.089902655821, 118.087121221248, 106.355502396539, 102.371941406926, 126.46040389656, 144.433054519179, 104.357777294551, 117.978751155955, 139.248429447615, 148.896722152671, 148.645107630427, 145.484324242598, 117.552322379405, 143.412263433331, 129.616234409421, 145.490067207002, 159.726216320957, 137.506615505849, 139.667342420374, 100.197874281349, 132.204689016794, 143.686750750286, 125.400458615799, 134.251936914669, 119.139972534107, 101.915601245765, 125.744756347565, 107.079364550008, 119.367816101613, 122.611866946832, 136.838037129697, 125.502651291152, 95.3058068305902, 160.153782055101, 118.200503121628, 133.45087188922, 104.259102484104, 141.975913340679, 171.031995599512, 132.630984801221, 124.558548637864, 137.216204429018, 147.646322404148, 124.130580188678, 145.716727959175, 128.449660905579, 155.855885518129, 148.066105132504, 109.592976465699, 154.869755442968, 107.945198942829, 167.320155011213, 112.849621755491, 124.318633519574, 138.543485034935, 115.111685110358, 127.682661967527, 118.625337054763, 126.892615293986, 118.452539803964, 158.778864137599, 116.622274425198, 134.945751451311, 146.793152110518, 116.658952209765, 150.212577574131, 134.095360014631, 130.298399450575, 136.140836461652, 123.349903479582, 135.417076344631, 130.068436820839, 133.85648919232, 151.385460352373, 100.87565233924, 129.009175995905, 140.542023422819, 139.439008075003, 159.933599513176, 142.80950977243, 108.504371547106, 120.41542850801, 157.319035781745, 121.524688967513, 140.802181385448, 132.019815141693, 114.825227539297, 137.170850441747, 121.767954091502, 147.303148471393, 143.285996789626, 127.53743823314, 110.118839232933, 152.907793788867, 136.074274383269, 139.593474089801, 147.978770243358, 143.76197230924, 133.550649595569, 115.79753856927, 129.671567533073, 119.462705020641, 135.187982960857, 122.229334326549, 147.281317153762, 137.818926549427, 137.454521177717, 140.486267035381, 144.849276590631, 121.353657824616, 122.875251395517, 102.420954808009, 138.254590030304, 91.2093940883285, 129.114389793074, 131.190944461859, 117.974590636368, 141.743501608481, 129.157749709534, 111.14487455255, 120.892001378902, 150.612621163526, 136.841772928115, 121.596048203848, 117.513587422089, 80.2062265663464, 131.818688024543, 125.856138836918, 137.804782211894, 134.943062663463, 164.629172981803, 142.54280522127, 137.290070707998, 136.398193240937, 127.263547047799, 117.262251014962, 134.05018104898, 130.812140982341, 159.478433991119, 108.603078028877, 140.117522011944, 110.475813794904, 151.368310389477, 104.112214058667, 146.646274560699, 138.688863968377, 133.004022326574, 128.000349473315, 163.56576686881, 148.539112913518, 122.274747223352, 107.819179663492, 116.81070193061, 130.732943318745, 133.072938878926, 131.894908330386, 141.306574698311, 138.472003786861, 109.620308665408, 100.240925444257, 151.488450432497, 107.324722006443, 146.706407232695, 158.43763898967, 131.439943181571, 129.348948710579, 150.687468992367, 108.771190742905, 139.60556487233, 141.754021338423, 129.931540946181, 110.481402596078, 89.264166767248, 138.314513948996, 121.358502402116, 119.40684292914, 141.432493675439, 147.298000932357, 114.714328261171, 122.796648610925, 130.86407985718, 154.726680429207, 158.643649296737, 153.268852587847, 117.439973769916, 121.003737025052, 126.074598831499, 126.653219392348, 74.9408643617224, 126.728726605382, 138.506556811286, 140.649219950106, 104.467854307981, 128.374921634442, 130.750475424221, 108.738499621914, 138.491123816123, 146.127610041104, 122.686686176808, 147.585178515075, 150.478424482891, 145.925674604309, 135.792175430458, 120.0409300064, 120.139076963474, 149.408854612841, 152.379081973607, 119.143766191371, 131.812231639848, 133.04295025893, 109.065863307522, 122.515105576813, 151.934264753159, 144.24849074015, 168.029497259226, 141.130352502458, 123.335911674796, 137.208557147224, 137.476726081268, 89.0451490916606, 125.015997457757, 97.4545748433571, 110.648015989811, 143.462954810298, 147.14742065088, 163.199057101559, 133.456630561869, 139.020366108616, 100.288636957912, 100.978165056871, 126.861201702114, 165.50211026387, 115.204298499193, 144.247891656244, 132.657844698014, 100.955974765078, 149.235148997815, 145.443273199007, 140.040944689339, 116.84856082968, 101.6103695429, 152.972551913141, 138.769702720643, 125.493846694455, 132.837391735944, 131.896234546145, 132.388027783361, 140.18537225919, 160.059720603736, 105.866891018626, 150.223451536902, 141.057275729895, 135.945324589385, 146.176026151066, 156.069966984642, 154.517178337638, 174.39771719221, 169.437503224865, 121.143183790606, 113.697761920607, 134.585294268254, 131.213344622261, 148.872774781356, 149.934809550389, 141.801093540515, 115.888902429692, 116.286878093968, 167.735692566986, 134.85711579965, 145.162185969825, 148.415394857452, 159.850007071437, 127.186539309813, 140.414244520672, 109.754828527858, 131.492448746207, 137.48955753251, 153.070480937996, 114.196726201633, 157.572476014468, 160.393837599959, 133.732430774318, 138.636537572954, 166.630806606188, 133.610067726679, 170.376378879146, 128.283968408316, 99.440662206699, 149.217412539722, 141.156439286773, 117.369412380615, 118.733596845617, 154.421098564086, 121.755130492839, 120.570783096263, 101.91053341322, 140.365171250859, 137.601209837145, 127.936616060822, 145.577244928789, 114.401809831767, 133.971505981163, 112.388555296507, 124.177377833199, 106.684899306089, 123.691763974246, 128.976797474105, 108.061157721098, 141.017358467459, 141.746245416618, 145.400696490678, 124.142067798724, 110.46422811757, 150.32156919767, 120.052677833691, 141.425363456332, 162.026744300014, 116.671444177805, 122.441290531461, 176.348027350547, 112.184715881516, 153.286170154603, 129.029345113405, 99.4635096283667, 128.05294892699, 119.539935468229, 140.250433271702, 88.5252557640055, 111.751941532244, 129.315629152618, 152.584077452868, 125.698453640246, 139.694040506147, 132.439662287104, 132.961119497002, 149.675415731377, 131.114774747193, 126.052824864915, 132.443733170375, 148.639209564535, 150.059964898611, 132.76495447461, 150.184545563948, 137.459150015854, 139.525625264795, 133.169212376819, 135.762375978051, 158.558731961302, 151.332797497679, 143.013695190414, 114.095870209688, 141.822370409123, 134.848818021512, 120.051694216586, 157.983969719748, 128.132851241025, 142.057456023816, 131.578996177928, 117.067043867757, 130.545115540462, 104.194407660492, 149.679374424466, 158.206050451943, 134.403843122466, 122.827409932252, 146.39019443439, 156.38099190849, 121.401210236654, 154.147789076348, 122.274497511725, 128.677689568801, 126.446995507951, 144.333079522407, 133.432330135758, 123.877038439827, 124.506080002885, 138.131883811685, 112.903134423007, 126.12119894121, 128.073834355916, 130.406600319303, 149.115862394777, 176.425893926645, 140.004800782568, 144.953926111114, 138.539109387714, 130.217185056296, 132.99440313534, 136.45289745564, 118.766630540795, 134.848093607647, 155.986315600065, 118.765542441804, 140.218558103929, 134.493804696732, 143.398514182746, 123.231135999191, 151.410082168871, 133.707952501105, 151.214440391351, 112.603139057356, 125.914787713196, 109.223430430226, 114.833920357193, 100.295677908323, 148.297824895185, 141.267166896178, 115.231543588591, 132.185386398157, 103.135200929255, 139.744981175706, 165.201307832069, 125.170228741891, 136.961055779594, 111.345208504506, 136.734828291601, 142.877166576829, 113.992009369196, 123.021902994901, 143.86618529176, 161.165007608272, 123.919640024787, 107.388069207935, 95.2614523783138, 98.8551527530229, 143.021665527685, 115.101244896803, 117.613518207484, 139.026154640423, 134.225448767373, 103.949058960137, 136.111659337515, 157.740307447537, 130.820645977739, 128.806594828456, 134.845397482241, 125.528867719589, 122.365549223854, 153.060159121639, 125.101861774859, 129.082177157634, 118.839376277627, 129.464147890889, 127.012421710587, 120.095425129272, 112.736352129955, 126.695880899153, 144.939164981153, 100.806586929058, 145.271004173555, 120.619726484456, 95.779248823187, 141.791073983481, 111.22307121513, 146.807921990502, 119.025912018564, 124.778685741523, 138.629273826976, 145.592521767535, 129.828411350386, 154.176316928279, 136.08783942414, 136.080444088822, 131.427667080012, 130.385733873702, 123.486291681189, 147.052411364925, 138.140737456322, 152.881506452267, 114.213751061402, 138.893278075676, 139.584581431765, 133.214266041575, 103.821350797188, 137.219349112632, 157.361012246639, 117.166860647041, 121.563793851372, 105.923640601205, 170.814986163474, 123.014870023898, 172.209077607003, 145.647448413193, 146.961223196088, 149.648191816813, 120.838029931928, 101.204335753794, 116.489583732577, 144.781297875783, 130.975381277732, 151.809702011479, 137.365284590793, 125.302075319804, 122.794080307897, 117.751277365199, 140.357284509183, 128.772002062695, 115.372565131542, 114.141873073031, 96.3558470876873, 150.449474441063, 135.714591089633, 118.801912158763, 126.075220591848, 124.746903056952, 101.702833976977, 99.4463266640172, 134.623617922501, 115.424402701073, 138.753548160557, 124.110699161194, 78.9657455801832, 139.78954307653, 104.297343278733, 151.168824318707, 137.216174050037, 124.126768815163, 135.847318790273, 104.165758943283, 120.29663989142, 142.62945242238, 122.871541410981, 110.853390682199, 124.307217351077, 122.453265582928, 155.819171831883, 116.916725982483, 118.561176864065, 129.252748954348, 130.844579868448, 130.888550948382, 110.602254256171, 122.903038193841, 128.805256404562, 145.021470165145, 155.104657971445, 108.546657694916, 146.492463394395, 146.792773373657, 120.389614961876, 144.942664104359, 132.887278786731, 130.726307872417, 140.758354378773, 143.161671987519, 140.732208842402, 151.235583193327, 124.712494356504, 94.7347442698207, 115.359663345551, 131.671168933985, 151.662454454174, 129.191970436204, 121.440201628727, 137.998253409085, 146.082782612657, 129.454902279125, 125.769702768794, 107.492422333216, 149.326803027069, 135.509844494324, 136.49809433619, 116.175324441148, 121.87612469342, 142.847724395343, 122.41803918712, 118.392024331575, 158.085821757726, 136.830356699755, 132.628608363834, 124.970003020331, 121.019732968407, 129.759774308442, 118.32871287123, 140.255315868628, 123.490040118911, 119.179772768616, 144.253529022666, 145.896964644764, 139.146006817769, 143.524196445404, 119.078599467252, 115.480313363562, 143.74030249319, 137.07124103915],[305.358765394871, 330.992452231031, 340.458827179142, 319.435012478059, 355.248539943403, 334.938381923091, 338.545687610071, 317.41497245515, 342.072556373903, 360.202815306783, 348.08306956414, 339.582505761714, 324.512038062519, 360.489511135038, 335.825862139802, 360.271396802914, 361.738065800391, 310.601562536777, 336.459559312384, 375.530763941228, 358.524657748861, 322.034233489523, 343.918017293248, 330.192629506183, 342.492975582764, 332.445643807216, 344.220856362627, 315.484407997749, 328.164543852072, 360.607496646749, 340.678694670043, 337.814844038011, 341.999695123225, 345.210864464782, 331.58868216598, 356.968058809498, 359.12860546161, 341.38827927105, 355.987759120672, 360.163069325992, 352.03212541127, 331.197175346897, 350.645849720821, 334.13928462242, 324.123844285116, 371.492141168047, 333.824625688966, 363.261382412353, 342.370931721239, 324.285006879119, 354.711707103164, 324.309151102757, 347.197297352097, 323.68884272282, 348.216124057412, 343.265852364728, 325.675855892988, 314.332695592141, 325.897478107576, 340.880171765552, 348.328462587185, 369.341307493786, 353.56652980153, 355.979521379025, 346.546702588996, 345.722943757771, 336.145718347575, 370.650418910131, 340.560259056094, 325.432332074395, 351.765181361959, 333.32470269032, 360.627723881626, 342.926730120825, 362.305150304977, 372.688479261032, 310.246651015227, 339.797630966238, 389.80263705708, 352.781999883029, 334.81923107716, 338.624903854149, 342.504899694083, 353.897750714577, 349.315683635827, 295.867099796453, 315.612130901471, 327.643815738739, 341.317128272483, 357.211287414196, 348.063176080185, 342.200096647058, 336.814970222357, 326.537723135968, 356.83008964283, 380.500364625234, 333.252258054776, 335.826323196199, 357.135781984751, 357.351590095136, 345.045549298219, 365.926700243498, 365.318388355009, 346.015724481452, 328.565698975765, 342.531159930415, 340.526203766758, 351.219494997344, 332.069015921012, 318.836909088253, 315.134028549385, 316.618020043315, 335.780177257706, 332.776752597855, 332.955659961205, 322.473295655655, 349.33651401756, 333.44465996133, 323.719730721106, 346.544666118962, 330.006510108695, 359.099373842253, 351.357281874935, 346.242439863155, 321.427264361593, 351.582124813933, 319.209281795753, 342.630032199707, 370.583889287495, 352.718446162231, 319.535120791059, 347.008830392929, 345.467247877167, 344.583781494214, 368.413306026213, 364.568155766051, 325.243261689658, 334.152003406801, 323.530055681408, 348.104646339461, 348.575404790793, 339.90115812133, 314.459985988981, 352.747233411178, 346.103484102984, 344.735712739899, 342.330280414905, 330.553345130575, 350.825907012449, 361.026319723541, 360.533239657824, 344.574282120763, 333.136772671661, 330.662565807484, 348.148708886113, 358.439602982962, 306.334573954418, 325.7969379904, 324.532977355308, 354.422647398881, 351.149355699714, 337.902528082286, 367.721259330679, 344.740784098137, 353.436515235247, 347.165421048231, 328.496629027653, 367.88544133433, 339.429658388787, 357.834654664676, 347.328216722839, 351.42099444695, 350.430911585021, 330.925818108066, 331.290786021229, 355.892180554247, 351.027881284845, 353.834883828347, 357.868478359098, 326.98654417781, 376.890556659197, 333.208726129593, 334.130593673576, 343.376149114306, 348.367680154603, 357.804095532937, 350.471590967366, 327.204740704091, 356.157722021842, 347.393458815082, 320.515056765067, 348.738115408109, 345.891612878524, 345.196004237736, 362.581556076031, 323.910628934282, 347.879871836084, 331.096433592466, 344.066264529744, 322.787454657243, 362.511872818967, 360.198989362806, 332.942352240564, 346.334662143837, 373.265213201905, 366.433454095009, 337.487380059907, 351.694853616058, 371.463594839381, 340.919066679858, 335.938327270533, 337.444356945117, 365.33536823493, 357.180400721118, 335.331840062581, 366.43254851838, 357.412940554262, 333.514053949034, 309.898563212266, 359.348900093621, 368.953129236607, 327.533721685099, 324.458870403886, 321.263557696733, 360.119276642083, 357.175411674322, 346.756490370044, 372.41593610009, 352.540799510893, 354.386694273151, 370.794415278693, 333.546928758874, 326.174141620779, 363.961026000175, 364.204487603867, 319.422184957293, 363.603917858349, 344.309921066128, 311.729015375665, 361.15525136322, 324.796565097406, 337.464082032016, 302.144404372857, 351.825362736844, 340.74628277536, 325.749530975708, 344.76661500923, 335.953017284861, 350.590371736959, 317.728515504147, 327.408674700506, 330.230645273308, 357.870329322603, 340.987730263459, 325.541198953937, 368.146558743664, 364.746966123832, 331.220137422515, 328.676882205054, 351.076215735539, 354.011534433314, 367.646946178078, 339.728971285894, 344.85560165165, 356.835572468243, 371.368286266245, 333.889434423017, 338.286083676876, 368.908858590709, 329.191708459731, 345.30883778083, 339.253063638652, 343.548509705761, 347.259257194461, 364.489541973931, 363.870403957042, 350.019554921337, 330.427676553502, 350.963614688322, 345.603658679352, 351.759028399996, 347.657184806154, 363.073523250667, 382.802321331524, 322.757928081286, 344.154092822239, 357.683043280312, 346.887295773779, 334.0338591811, 334.853438811288, 316.700404715194, 334.168453221675, 333.949164622173, 327.825749171784, 328.047682832543, 358.726722266949, 342.531050304091, 337.818040841792, 344.726665064966, 328.149069803889, 316.28242907624, 367.961881634763, 357.835936778586, 334.919678572476, 338.6182448574, 346.748695925841, 366.226464365877, 313.895689383354, 334.051990765661, 330.628635561378, 331.710243110979, 348.217379889738, 348.005576986579, 371.83087357909, 359.935397163028, 341.506663241838, 348.366662641589, 333.882882624048, 327.896398352519, 345.311048842825, 331.643959721713, 365.730991891627, 346.341930214091, 331.460956645721, 349.775564494245, 341.698140517008, 343.147130361609, 352.77990744023, 350.274057113452, 325.179751824552, 335.297601956313, 340.429537777823, 346.764178232674, 325.180511054401, 320.861145444813, 366.309742471339, 361.098487062007, 355.126825575062, 360.742527420121, 326.183488600601, 348.042905029741, 350.922389629398, 358.745402053523, 330.196389622002, 327.949593070809, 343.464380444733, 338.664867737997, 355.850410894353, 351.459332233426, 341.129022506585, 331.496103712603, 333.671579422887, 356.022757624755, 367.903704877987, 345.289606832426, 336.999607590299, 361.789285273681, 354.030572026822, 324.726908617188, 318.20951043477, 337.433609146363, 368.408481072788, 336.639417197296, 363.075758760383, 311.741739975897, 350.937203077369, 326.09873196515, 340.280851688054, 333.935035204645, 338.186241696558, 339.022571080631, 360.96538824535, 331.918391642622, 350.357016355766, 318.136122437686, 344.971348866874, 334.484508410094, 337.667670406024, 355.902918986501, 333.409597900673, 325.129495621864, 350.396394966916, 329.030206747983, 347.820279461965, 378.377364494729, 358.875134085512, 382.998204347004, 354.355413526609, 360.273041170125, 333.858782255839, 356.88131170211, 357.85153486663, 367.996946406303, 336.736089601217, 345.275275502506, 340.483270091585, 379.037214688882, 339.089184836936, 363.354985141558, 334.356030688778, 326.931739003813, 302.695405882511, 357.968891172677, 345.357944985162, 326.247897729093, 373.069057090847, 337.114829403696, 342.44342041513, 356.474773829827, 340.338272569627, 356.416312400311, 363.980731290787, 370.273292746828, 317.022148853904, 350.996592542007, 344.933259850245, 343.146811364548, 363.662387289325, 358.242352203899, 353.43003798431, 349.308385516737, 349.469311587988, 373.371522791023, 329.325699173242, 349.315989578862, 337.830639688321, 355.465592696297, 346.739630862991, 336.373685107497, 348.453606451084, 315.007607696271, 353.383078449066, 337.098141470358, 321.286057450657, 331.292793119112, 342.755689370342, 335.214539356447, 359.974890660708, 331.96204846914, 347.463808562975, 345.321072224096, 315.882837369916, 348.842126389268, 343.683977371361, 347.917452827138, 343.790103578157, 337.928598012303, 349.767080956171, 353.897828119164, 339.936687130063, 331.707951751138, 334.066350469393, 353.753019165309, 326.665740071258, 331.321962030077, 370.634316456513, 342.977358805449, 308.389791168873, 325.055960273309, 332.820273286848, 355.374814318918, 382.285912393818, 369.619335811787, 331.182557207458, 349.861448687111, 343.21604186836, 315.979738357145, 381.630135244689, 329.390886396922, 341.918783131359, 360.205321061692, 330.920702950863, 352.140587494471, 344.726622453729, 292.13643016169, 360.652314731835, 360.904751458732, 340.494211033804, 358.762985429393, 329.922529895705, 356.936708239674, 340.381331548163, 362.807610830042, 330.452493907262, 335.68527236393, 343.194224615631, 360.304180255434, 354.380266458117, 391.358311797116, 343.087036735122, 342.385274080063, 348.638231557884, 358.226161183603, 336.567215390772, 365.568555109164, 380.227690176865, 342.917917392142, 335.701031671204, 370.354134952485, 342.387857499821, 318.033937171999, 363.475192174966, 352.879739308216, 342.977378184907, 341.119113525312, 334.654489027728, 318.171040827217, 341.558286308114, 345.842728197089, 357.027704435698, 344.448701303539, 340.089175393278, 368.405468004464, 338.494079358506, 361.556722840476, 333.663270141734, 339.947267216282, 324.916435231518, 323.081043234677, 344.15453582026, 344.481298532626, 377.097000525468, 319.007730995345, 337.853146333819, 326.865250446242, 320.82868782145, 360.536150410209, 333.464290277638, 345.117895688614, 355.711426435815, 330.831640124316, 331.830181674633, 314.892647286831, 341.180475313902, 326.955854638356, 338.426220104664, 374.390365213246, 331.97065469836, 357.537510730159, 342.875958623987, 354.941071204805, 393.269526534722, 335.086616571972, 355.438620240728, 354.085831740862, 352.279860096601, 331.941806547192, 328.27091917934, 372.017465719191, 359.76560194586, 360.37462388304, 346.144969528966, 319.897699227356, 371.543854061708, 330.418653607683, 343.606840334568, 335.153875077248, 317.668852665519, 329.142652712969, 367.267587108654, 350.87158789135, 340.061564839618, 351.995272886485, 338.867889942589, 346.344714766785, 315.329336361444, 357.797212672569, 370.377249140264, 362.031947850712, 369.973052541736, 290.18378168645, 363.393803047082, 369.698948987648, 351.151504852211, 356.008561973972, 337.768454767483, 314.770019379885, 318.231869904634, 326.468689476601, 379.39587688094, 333.992115233225, 372.334039891397, 338.774348889723, 340.061020569384, 341.849427247292, 349.531179528478, 322.341169350016, 348.309742096931, 337.088056266062, 330.875206049323, 335.485140434671, 358.022419166366, 339.689415540004, 345.210318026782, 313.36145653435, 347.623050757676, 361.577461023564, 326.586210543253, 328.877926475029, 355.491933721943, 334.056546601175, 320.776089207975, 353.177012910345, 317.317148917979, 342.820641490451, 335.069047394378, 347.599415493677, 332.670576723198, 327.292393398582, 355.56642488248, 350.490222524477, 357.209651312439, 360.971675773745, 365.780859447415, 346.898679162477, 331.238042706448, 344.190592206487, 307.827390121068, 372.253632097744, 321.349448797803, 349.051852895643, 330.435440300606, 372.413061952664, 332.239781535947, 345.44423323394, 340.551746077787, 342.712972887464, 338.198011212112, 325.794489409596, 367.870658536354, 342.903870399003, 347.531820606802, 328.045481433339, 338.967266867648, 366.675933170965, 351.147209372519, 382.875253774525, 335.708752388969, 356.104969804608, 344.655993572585, 351.937740055607, 338.499261436654, 321.405487307825, 395.401336197444, 340.124075291747, 328.438879487971, 362.402942028235, 335.90967341353, 319.128629912362, 346.190924826627, 325.909277899439, 357.147489145834, 352.693211508534, 359.003931580762, 377.877802248801, 332.651004416415, 337.981071596167, 350.132605685133, 338.385470690776, 316.766866031478, 351.488599254923, 331.464679120963, 357.867024236756, 334.600845323357, 364.002627800434, 367.799567998677, 364.093866140141, 351.56647267407, 342.339746479917, 344.630180465485, 331.298526861495, 378.368709622334, 309.794321954342, 334.323751831053, 331.741196767485, 337.163655302444, 329.427254474028, 328.253768050751, 340.036915305229, 346.962497726193, 347.251761743656, 340.418154627698, 333.928249932762, 316.449337981926, 347.901346844214, 323.49721657948, 333.105073027609, 321.283698685263, 331.256761640008, 347.965004554859, 349.244142726012, 340.039446691073, 346.117665427025, 318.351995371144, 365.024583655448, 361.923314628454, 329.302095732734, 335.194372567911, 347.845828856183, 327.960342916674, 370.318629737536, 344.430569920613, 349.42667377745, 363.513970997189, 342.948101054501, 304.772931929764, 350.865953314841, 332.584099817492, 348.9263222837, 363.389944122416, 330.260363454455, 338.391631751547, 382.603839725361, 341.46228860004, 367.781767905634, 348.201879554853, 350.689399859451, 342.733772728563, 367.6510906421, 355.572242244695, 331.231484849601, 356.424279238974, 350.232939808569, 357.15868690838, 326.120085705986, 329.77936885947, 342.28058609588, 334.057525878225, 360.959266010816, 367.778180346913, 348.514028532136, 339.979906668242, 352.938812390085, 346.382586938893, 345.148850175389, 354.144728164376, 360.925418836455, 349.720231225349, 358.290392740736, 344.620325369189, 307.488407751734, 325.481721106939, 329.861591303814, 306.642836824895, 363.521443301979, 379.697748143562, 310.379188649954, 342.337326905642, 327.863237183564, 345.420653868722, 355.115173999703, 327.096334656977, 311.802600757449, 353.433089494531, 320.362264927061, 330.132505899363, 357.843749985759, 370.508143586979, 348.481992167652, 352.846512224058, 342.198372657753, 324.27575897178, 342.78604701716, 335.635695438685, 354.626705033425, 340.597023488311, 358.376170398516, 349.002064783256, 350.744438170854, 360.138125537407, 334.285356224536, 350.338733529709, 346.954299473605, 343.660501891469, 358.877323303097, 325.947814096839, 364.870455342459, 335.706557203667, 368.197347179683, 326.457206431401, 344.307122502215, 361.294255687606, 315.056602377772, 399.159154934682, 348.529843908389, 361.529867059572, 351.769876256194, 345.637970345034, 328.420900947413, 348.636919407443, 348.48709790685, 339.332242400621, 345.866198908315, 360.033108406662, 348.404231495225, 345.538612989648, 331.971733437347, 346.786018330873, 347.75537121687, 349.580371931092, 357.058861090974, 334.099234503787, 368.133973735633, 333.973940477533, 336.631756211932, 364.000210946958, 340.186011913169, 330.244434833115, 349.772724826093, 344.875961575616, 380.556892524836, 340.417988471435, 355.758016552818, 331.077008911604, 354.011402694793, 338.280269294147, 352.863804402863, 317.310672210785, 333.216628947376, 334.194328585806, 328.002761563839, 363.134264481901, 326.299390335383, 369.155577885286, 347.888838003053, 338.068730982788, 330.739381516621, 339.139537683783, 344.618426093444, 344.830530809084, 338.678776286874, 363.393204509576, 362.173753235574, 343.862721735497, 358.254566281191, 327.774158171074, 374.309148402926, 326.847315150344, 354.33342978312, 354.921314556648, 368.91024256971, 357.43377997357, 339.912798548342, 350.477777868148, 327.412120401487, 367.941084798474, 351.423689981144, 334.074760856174, 346.038135881444, 358.52434961597, 350.276365312308, 338.112286155595, 380.726911702422, 339.653467853427, 344.954557367305, 345.613582509874, 370.554115173566, 363.771118568111, 320.650268791204, 338.354194169416, 320.4316460405, 344.096030077316, 356.628345940207, 356.818444863502, 317.162765115668, 323.602189159808, 331.16053202956, 341.603791179947, 321.096287772986, 357.417023027821, 327.753691726226, 319.217168929461, 329.977096621493, 343.704221930032, 357.079661814375, 314.072341084082, 333.710217185349, 382.905533941283, 344.30667455778, 345.44485782396, 354.490825790582, 332.509912236896, 349.088320369956, 358.68850385848, 340.714552868322, 346.028454319458, 338.007454651586, 342.420281895756, 373.943144038666, 342.625077143469, 348.485001300793, 359.43416291935, 357.665196478869, 356.050371248169, 340.336603377138, 353.039592054321, 366.023155369109, 347.152778262273, 331.500301472642, 372.985537339195, 341.142809739025, 320.851443011133, 309.564536996754, 357.619422324203, 344.356055083735, 346.59393029237, 332.534782024956, 372.017964971719, 344.765599299224, 359.726449418846, 338.010484520068, 357.284866647379, 328.640890040648, 332.310760661883, 330.488518391515, 354.728341186498, 361.295536321564, 340.493812245736, 364.557285706477, 367.784860422355, 336.057437862392, 328.451100462311, 380.613489943269, 357.693519323201, 326.710585028038, 333.409691200905, 328.663838365433, 321.618351161032, 332.548369541766, 327.877088840809, 329.321584289476, 324.639657510632, 375.345206809724, 367.809889914758, 341.787453586527, 339.098501687824, 340.801579008749, 335.306836486676, 302.283122544646, 338.625334146972, 359.687857930862, 339.760048833767, 320.406425089016, 328.577188807425, 337.933963038239, 343.365815292564, 332.481593154978, 332.612498096029, 321.195899715869, 349.001030143905, 346.435532751511, 375.455425693811, 343.495136487004, 345.439387936173, 307.365711781225, 348.619344716879, 343.332129803279, 344.743359933071, 349.935697632496, 312.59067340531, 357.120091194257, 321.008150148948, 327.601962011601, 327.749280408341, 322.057020467609, 340.667145646648, 311.748585717709, 350.652640053859, 352.931409996569, 322.653819850231, 356.96735203599, 366.702282409667, 350.216377838111, 337.232638846537, 353.490339918726, 352.410776401626, 337.1790164878, 341.695246883514, 387.341912333867, 371.41182686742, 342.597346941608, 349.845925766293, 364.858100431079, 353.311437749397, 353.106225718158, 346.780321752825, 364.171589727525, 344.768071867007, 345.605028367157, 377.361782528216, 340.925193467023, 337.167901584755, 362.193734237478, 346.897884357525, 346.677262255066, 349.70232847074, 379.507531455639, 363.622983584049, 368.689828401566, 348.654614279129, 354.589117603655, 332.708483268715, 350.217944564262, 325.935808706568, 358.344547328625, 332.492715140377, 356.588917128449, 360.171159096523, 348.345695286216, 329.241062595751, 340.82707555197, 363.165716439374, 319.706889154933, 327.102312145942, 353.511796769323, 327.932076617862, 340.458699434208, 372.813944067689, 355.318751282696, 350.518882675071, 346.599294966937, 358.875068739103, 346.161897638597, 327.11556909085, 343.349183364976, 337.964978667953, 376.777891179342, 343.540312769181, 364.231954343395, 326.959703289565, 328.910839048288, 339.21105261343, 352.455108773894, 346.450649878315, 343.463709181389, 346.323798689921, 295.576164184356, 328.772352820436, 312.598660932622, 344.62082670494, 347.749163752995, 365.515331082791, 347.338181191575, 377.727243709736, 350.487520506476, 328.550716373487, 326.548650704383, 340.934834339313, 320.70558048203, 328.926009120432, 315.149185085458, 327.127801735209, 336.045393511644, 369.893952054196, 314.617765184575, 361.712479331631, 335.512721681773, 342.407579314252, 347.51155373052, 347.032063120663, 344.698409081081, 342.162188309375, 341.890195383835, 355.321191204862, 318.230771740741, 347.763940455979, 370.704093327671, 336.050229485839, 369.212702292471, 383.272774260625, 357.676197766245, 336.233011892115, 351.42568011159, 356.666260651581, 334.94335535032, 317.251497712682, 329.693931097841, 348.044629474386, 324.212319766011, 350.700031513948, 334.71309476045, 340.066977734397, 336.856137217132, 351.400322265568, 369.895505482052, 345.871022995203, 361.562027151867, 342.006511034984, 328.08766446729, 324.921466712558, 333.753917035178, 371.480388953992, 325.857691072326, 331.06982163895, 370.540802884551, 395.471941957072, 358.490005960499, 351.370642036056, 320.990066445998, 359.849765583389, 333.066741779438, 323.545082833088, 357.530861264701, 329.328702801249, 358.315091767154, 323.23875219642, 354.234643215545, 382.795051147424, 370.153847323817, 351.763711711071, 351.122123476853, 349.598006142274, 349.145271557671, 351.877179884387, 399.376324417628, 326.814826038671, 334.678635690884, 350.192307219661, 353.210831250877, 336.458542212737, 346.585585712423, 341.063183521258, 317.929971563259, 308.385661038084, 336.888699460566, 328.787416358831, 353.559180144651, 358.400206711522, 303.325233439338, 346.658402808035, 345.716846513548, 359.040209809615, 355.31445337998, 336.165483449934, 343.402258181364, 335.54553154282, 352.511738191101, 330.440881765847, 364.039970364374, 343.763576771327, 345.031203403626, 330.13407839289, 340.373130134435, 355.59827368736, 350.543290796359, 357.925466277052, 341.588877930033, 330.728845608596, 347.202255432925, 343.11979397803, 312.581227385266, 316.09425239772, 360.294927771092, 356.828902657423, 327.195275931221, 361.600578472459, 332.40238774233, 329.98510354195, 320.818040819263, 331.054072518275, 382.846013971722, 312.959228852264, 342.253564967239, 359.075500629105, 358.963859292567, 357.651046243245, 345.435024760243, 366.625990521347, 341.16652716322, 342.674170210536, 370.175527275935, 366.617570168797, 336.961347019052, 330.134963505716, 342.770311456864, 344.384647389539, 331.935425707999, 327.613170977383, 362.366750496305, 359.591988012024, 371.346399147326, 344.937691024552, 363.182367389825, 353.080497120304, 332.346973559661, 326.598359505788, 332.428007233577, 343.057852349746, 348.091626137634, 312.25605221936, 347.543502620844, 368.479408939814, 355.640026246592, 352.953311214135, 352.796267242232, 354.079320245303, 343.93368612075, 380.68973473344, 346.369505486047, 338.654967434858, 331.388280275244, 314.629407974232, 332.304862180438, 346.061068404819, 338.449359727377, 323.634645937857, 360.405257990469, 304.727863254169, 368.269265616943, 357.628137578806, 344.483797991907, 300.529182989987, 341.289436378671, 364.295965770318, 374.002701776174, 347.969025292686, 335.078769719988, 347.086368142068, 336.792225088256, 340.008919565285, 317.641092500219, 353.347071077763, 332.236700024762, 345.594063321385, 332.435359171364, 341.17580746555, 317.770340316105, 351.806656573376, 348.835793583567, 344.90060817092, 360.709438006595, 345.963207497432, 326.507640584634, 329.424247458363, 347.719968089012, 345.092389992181, 338.613524166151, 379.827326445751, 322.906605307888, 348.231145915954, 364.140922783163, 346.595090216629, 313.508216644242, 359.725616937259, 383.979267216598, 341.565586024291, 343.082516904023, 332.865696205456, 344.591703601472, 332.96448267393, 326.787400029742, 345.202948779648, 328.106455413804, 349.459803392306, 357.737003874199, 339.141175988495, 351.249233580709, 341.384970612827, 376.237247512193, 363.284920757698, 320.049636927389, 343.257591222912, 313.041034134999, 343.192102710932, 339.209246639947, 337.619136952085, 350.529402175705, 347.905557251752, 329.306048028741, 354.759999129074, 343.284231710241, 342.543184930677, 344.622682726881, 345.214610456784, 364.071013659053, 337.380255339014, 353.831153535198, 363.831298448309, 346.331283958531, 330.232336821096, 342.969587223269, 326.454331422227, 328.617796047829, 373.382772336429, 343.265142842875, 327.970589044275, 346.132077141848, 361.40351092151, 351.671877443824, 331.431130803234, 340.137026953177, 339.394044832511, 342.569211569792, 370.149422441898, 308.479918746839, 349.255170371871, 374.065027809903, 347.435176844226, 330.324170953607, 375.953779674114, 325.947783944371, 347.07968895729, 336.749076870732, 361.536707685923, 316.737057698329, 372.6566438483, 333.253038011661, 345.410722487672, 348.116774308624, 355.719098205407, 345.937121140071, 352.254377832796, 323.347769825725, 377.965758310648, 341.568392114723, 314.334885319789, 346.740759408138, 317.924737982457, 357.53190883192, 362.64985119997, 321.558805598842, 347.944408649997, 325.64805045216, 349.481998431177, 380.48162115431, 345.614666617409, 315.382240416957, 339.589173334232, 346.488341679102, 333.421268785804, 372.857430040473, 335.123362010847, 342.241018108946, 321.606216833677, 365.041723369976, 347.26156544337, 312.907713114048, 325.853364929423, 332.081229949794, 338.625033042729, 361.003910396174, 306.646192141186, 341.401415780302, 335.907676021168, 334.09122685273, 336.685497044338, 341.691602451403, 332.336849087577, 341.187488834741, 349.831448274081, 334.828178440782, 343.230978941133, 330.389631820712, 333.643311662505, 363.0085352475, 350.140121313697, 342.68792367574, 346.052699986593, 321.422099492482, 348.315283714542, 341.48631695872, 323.543011241929, 367.001715462146, 362.96440125591, 340.975845397164, 366.755269764628, 370.071283353831, 356.099014026478, 328.283178172648, 366.007979159287, 335.389166196548, 325.463180691262, 316.109216212906, 310.860511124517, 333.038508281241, 300.922648158524, 347.113739734005, 373.061851325477, 331.376410732567, 362.418008519672, 318.331169498871, 335.995753673519, 369.786740931378, 343.75047967776, 341.03059271617, 365.276576993659, 347.53538826036, 320.355701766862, 368.83765907359, 360.002733317668, 340.028856100069, 336.526616990549, 318.975365426369, 336.350982123174, 325.658907319289, 344.70573828142, 363.29995845184, 356.108500647838, 332.181392800282, 343.673714674086, 328.359479972746, 344.560001756948, 360.782344178091, 344.054694922076, 378.129677755086, 353.97694665014, 327.35606812189, 342.778938503887, 355.385323222214, 343.625899395369, 340.523288501078, 369.065528065407, 347.866913914078, 340.916858492546, 337.15457547836, 347.311689694434, 349.174618749234, 326.985608963105, 351.259052664414, 336.620451417469, 363.269079320815, 333.951482974678, 364.527807328395, 342.746851684096, 373.941123713837, 374.727680350238, 355.782443417651, 354.266735504942, 329.587960785438, 326.63191555982, 336.447279450815, 339.642409066233, 347.986421248652, 340.566271772641, 319.717644820573, 340.500522093877, 352.485469091413, 350.453736900006, 368.171726156164, 354.894597998928, 341.803106226489, 367.021899296257, 324.574711005053, 350.484885722103, 330.626727101577, 343.741864848591, 367.021938462918, 348.088675799042, 355.41706240356, 331.477871357345, 321.676930251711, 338.9048407638, 358.441588221153, 386.924309961185, 323.194072572606, 341.508186414848, 371.896990606574, 335.947672897552, 339.956020336157, 336.434703340728, 319.745538515092, 320.611604930512, 334.184620679246, 340.716929382646, 376.426178232838, 315.370577996462, 373.594465990192, 361.031167285758, 324.805478697288, 319.12251973527, 338.834582031273, 355.194714798868, 320.019781418678, 384.45930776989, 361.158684405105, 309.211405683768, 356.760555022356, 351.504391047598, 362.659844090695, 348.28603677676, 346.268732047305, 322.904770806144, 331.58130274297, 352.082136303809, 350.842485766757, 362.798934554314, 322.650516119813, 346.859443979623, 368.949335463861, 352.07044563124, 347.756549769875, 343.177312175967, 316.355925346182, 338.014190330553, 364.268587685173, 344.841821285252, 326.044736778704, 339.633524914313, 346.460794681224, 367.071288422906, 352.417269927048, 346.010344002336, 362.72564591889, 344.185592118738, 345.804829077731, 345.320440922443, 334.832498434782, 344.05780871677, 335.740080301674, 356.34134131736, 365.816295337196, 317.325682366015, 326.562627308968, 354.053683149334, 392.779309739286, 360.358342174818, 332.615596605782, 316.593015470584, 343.771521413982, 338.523631714331, 345.043798716253, 335.772054260774, 336.241532396707, 361.607382912794, 360.511197520564, 345.005695964915, 354.476736080119, 331.430685254111, 337.096353036803, 329.18255227131, 355.116939655104, 361.74558015544, 335.983841999008, 337.129188016241, 337.690845807749, 331.54793149195, 352.461614841763, 334.100264414144, 345.81985122987, 355.427440509275, 341.836205634788, 325.583938417773, 366.137612210174, 333.215545588759, 322.645971955992, 328.239978547418, 348.093834905428, 350.723084460882, 321.617451056462, 333.949999829631, 333.373037580929, 341.386848600873, 359.01052391758, 356.367292867859, 339.18976399287, 335.815088525996, 341.46166679668, 382.110271238554, 335.783050742951, 347.977144381223, 319.28909925104, 352.687609213662, 332.697030777354, 329.880949283014, 350.442363336134, 348.116917800504, 344.444214010361, 360.358148832848, 354.566895547511, 354.182970238239, 370.881435814088, 347.872013347304, 343.344548383959, 359.62774924913, 320.460191835354, 343.702999595563, 325.775866314885, 362.311712095076, 315.605350457755, 364.229485114481, 314.418213504332, 346.910196585486, 378.600436459731, 360.588674524287, 349.962383428648, 351.2890951096, 321.558170986866, 335.843331619441, 339.109804332505, 334.660718899, 377.007102886836, 379.170925054599, 336.531830688073, 364.182436050157, 322.496901389674, 308.36033055124, 293.052880394546, 333.788564237458, 361.705871517319, 319.776433253882, 352.152723726537, 333.209495596927, 362.041579451765, 306.026912233168, 354.28625551008, 337.129940128883, 339.31187526363, 359.228508951479, 347.925727094351, 362.320181951697, 346.750357508336, 338.710336556471, 356.073354437685, 335.616396873889, 357.471120797783, 316.526221480049, 359.551385685933, 336.206790678726, 329.395480225058, 345.524267014216, 340.354571159477, 382.124853655904, 338.256661953077, 336.247746715994, 322.77190311973, 362.850703556788, 329.360446500092, 316.115950478124, 327.232095801088, 348.061443598979, 357.491177594098, 357.9148592728, 326.385716315622, 325.838976415974, 348.39959574337, 377.457464670094, 349.81954410358, 340.902662226585, 339.611243266481, 357.207353535578, 340.819493023599, 386.657329005564, 348.77171815467, 327.235890433548, 363.886226264183, 342.867682217504, 324.905127654017, 302.336663117256, 375.31244901357, 323.363996376835, 354.799823131095, 307.039607639615, 334.174530564693, 331.878516740284, 360.205018037513, 366.289239739597, 330.821984189019, 323.863744266691, 358.280423976339, 312.915057516978, 366.683996919844, 348.078628887195, 333.259393792712, 342.566468651188, 367.30782609245, 364.173430070075, 348.37819567151, 347.741269835324, 347.978792810174, 342.182079638061, 326.253834556786, 369.061632273358, 314.541365702366, 351.318042074082, 338.729753479436, 334.841174837576, 332.42714486665, 338.960950677472, 373.559043480705, 345.786037564591, 341.608956775398, 356.224857943322, 350.138144076916, 359.295328683686, 333.912892479278, 343.484372617829, 351.993070694576, 372.012891805195, 340.798845982898, 353.906885408985, 359.983547890956, 364.973158333109, 334.739354642846, 292.437304410133, 354.855970169997, 341.549995455907, 340.506264143967, 346.946599042627, 356.732577585732, 329.583842717079, 350.936656681059, 338.476985201342, 360.227190865106, 338.054431734911, 354.38942655417, 337.946465831641, 332.997266475834, 359.508268546645, 332.725036278732, 335.749994126616, 361.587042003068, 344.487361300896, 318.743360629679, 352.638618751565, 345.474366747165, 345.580321321978, 315.27756716117, 352.244418446742, 339.306727523882, 345.226914716443, 356.357203567995, 367.117220663105, 350.415866325406, 336.751700929687, 341.041891216558, 322.713512623157, 328.762254215562, 321.318616319464, 384.855082494954, 352.26935916184, 327.997119887404, 340.162295379773, 375.278958507922, 336.146312329384, 328.470947492869, 345.915361485582, 338.808116665733, 328.722743869753, 366.183359529492, 338.22165567385, 340.369127542937, 345.525990943139, 332.979084173687, 338.935846177641, 355.55007785709, 356.012556773222, 346.773720861569, 326.063405505594, 332.945641432736, 348.17611297585, 344.406037704729, 355.901106321948, 339.151429171978, 328.900483113063, 336.509789528575, 316.935768974652, 363.280509703266, 349.876828408099, 334.649054575311, 338.997968085889, 341.712090946999, 332.406950698029, 319.787613780105, 315.966727015901, 314.583641248497, 339.690021123878, 333.002165992954, 320.150924821571, 326.050754319175, 372.093595528156, 323.661934779178, 321.44315562098, 351.038731885336, 346.348967512661, 329.608569643439, 340.67472105435, 354.596329361596, 350.235201899371, 308.840774661438, 362.776807522534, 350.392512917801, 348.357282174604, 341.610804135157, 327.0090070352, 313.795042199979, 357.641910658468, 319.081871079604, 347.044399374003, 337.51703510214, 355.703669081053, 344.425824124941, 346.002210245946, 336.654752182175, 345.590000677693, 342.696147737659, 343.619857073774, 329.06144625708, 326.687457900295, 375.980111322921, 356.119753639194, 314.827593056441, 336.80758070719, 345.975804630976, 361.694816630798, 351.349272771987, 341.23020378227, 362.2531411382, 342.816626818961, 375.046447191555, 334.140109880404, 334.800453349913, 346.839758772387, 309.943104007459, 315.918976273244, 333.053669005246, 328.153427054901, 324.514384619442, 339.554244434046, 338.542884515855, 360.277347783162, 327.972792301615, 391.595322954055, 355.71174800704, 324.106373604305, 371.236171004857, 357.879899208353, 341.59857239618, 354.253418025738, 343.972631466053, 353.188398909663, 338.633895497182, 345.053949390342, 328.271715521753, 339.384028483527, 365.154284061261, 357.403724032322, 329.531349909072, 346.164834066714, 328.036287352547, 339.427511113372, 344.380780312374, 337.492201269762, 351.27614178831, 349.684038251198, 327.248779349655, 350.0564581894, 349.846287987316, 335.042068282527, 317.138765648284, 338.884163886249, 337.006074810728, 320.26054980704, 386.88570934894, 343.4980318826, 315.206436038767, 328.682979458611, 321.675460970977, 340.359667383052, 340.331056106268, 342.155933453394, 336.077883363323, 323.409144171547, 353.771977356099, 352.401913185793, 364.689329083105, 359.423837605749, 361.596283452796, 333.493112723385, 331.418274826437, 387.838722390015, 341.586081830952, 323.471847368586, 347.040118994792, 396.482022432254, 363.757130392411, 324.968306127353, 346.648782822577, 355.286179079565, 319.986670238318, 345.923393590802, 350.903937646373, 365.999967952073, 328.389271050711, 334.903995380385, 340.950622186786, 353.226764395722, 325.00681661408, 341.763112554896, 363.630552700954, 314.085275660596, 372.109623805106, 320.968156024169, 312.640995581107, 333.487895867976, 340.947136364984, 340.029696383256, 358.217410535642, 362.206176897581, 314.640335227146, 362.308462455846, 336.418266478377, 350.401126016544, 306.745978851667, 333.478930852484, 362.02904992465, 340.771633080153, 303.245431794234, 341.18856990246, 334.464054200787, 371.903542835031, 328.103649159196, 336.952229287892, 316.974377056827, 330.500836935654, 354.169584147072, 330.728773991478, 350.914579525753, 308.474666267141, 336.867997026174, 342.37282071953, 342.827076053603, 321.916947053987, 316.544010943863, 360.760460332084, 349.812165252037, 332.876111039138, 375.837443936891, 332.51167804251, 316.321176846717, 338.423874902848, 330.884428820002, 333.463411440998, 349.333623477996, 348.167994707896, 332.745098521285, 336.369606443439, 317.427061861465, 335.777648405177, 352.784756214951, 325.380114572255, 325.866022142381, 354.566313093088, 362.307087094064, 348.274566250877, 357.397623959699, 340.25481075709, 343.331981417629, 360.622636744317, 375.856490489399, 357.064441161757, 347.394553413151, 319.443448386969, 318.015812212218, 379.157033256662, 333.453173418046, 335.210261288904, 358.667980653896, 346.591616123213, 353.850254185378, 350.861967741937, 341.172852698739, 354.477686889546, 333.658114702241, 365.015234922288, 335.954727899852, 353.973319376343, 324.387335159621, 357.090795970279, 354.250184579554, 304.296902399048, 318.876118086934, 360.819816961378, 323.045028902928, 346.962587447806, 350.580522749901, 348.193359941987, 358.206526662155, 353.283556080983, 355.662095012004, 375.177433669368, 355.489748884825, 342.271617068612, 324.120614424072, 344.736096692104, 343.543798936101, 342.002639157196, 324.844329944292, 323.360154052894, 347.65655117334, 310.349874294132, 369.406112926674, 326.214156527749, 343.3133696232, 340.712385984466, 318.280022695135, 357.171715531317, 371.683277728417, 329.635663684611, 347.599670005878, 343.5169884313, 349.16434560536, 329.919645980761, 349.438377896004, 337.413068638602, 367.1141950878, 338.657136874081, 328.184434069737, 329.244622237686, 329.619415907301, 322.372904212466, 365.806260703041, 317.831619830156, 335.595091698373, 340.271018255653, 358.903779200853, 322.766501428004, 337.985102936235, 320.556498878187, 342.287544245746, 346.341311206239, 366.708374903347, 319.38729758547, 345.504968506033, 317.933659094962, 336.817165697521, 324.656479582368, 334.937708629331, 341.024340443675, 343.54765368376, 359.201628896409, 333.472366530687, 366.304880445427, 344.338942369151, 382.174537811279, 339.865815714268, 332.151045256318, 369.173457765181, 362.649798160456, 352.243801814431, 344.175928460956, 360.146046963948, 378.982742927802, 358.583644243364, 341.799524787735, 346.662635975239, 366.940416838677, 363.847566139252, 332.286454055359, 304.160166246942, 328.225464470422, 358.003487560004, 352.031975289384, 368.059393053529, 361.9259389743, 349.083124942354, 358.713802829948, 328.763754155786, 323.205992337779, 335.097979150156, 305.000028046871, 386.253590469498, 350.108451658892, 321.152189972048, 333.974018899688, 327.111475886283, 329.207335508213, 368.558657500037, 373.278114860699, 370.197618856727, 346.587908106605, 347.677028371163, 325.646260372391, 360.954790508635, 337.509316321911, 321.535081542761, 331.373832303729, 321.912503504851, 359.935790853904, 365.20120647947, 339.675266570171, 347.611540007175, 328.384479189254, 369.118697962682, 371.069739437085, 353.872693883578, 355.512712019823, 331.346446899391, 357.963645560791, 341.505133909821, 320.498756152451, 345.378209998339, 341.699201230463, 345.784825836754, 318.605949580894, 335.29621298572, 351.435112039131, 347.128457497426, 337.195972203315, 296.600912321671, 365.05226174061, 333.721485826631, 358.934138330281, 321.264183856259, 365.832416791215, 333.397152778972, 333.109249501168, 350.926652772523, 332.637937998398, 344.996410299515, 363.334607600181, 354.888177361472, 349.903925031593, 337.293379657322, 348.500823602707, 316.44161776359, 314.197718962734, 338.239288814762, 340.929555543543, 363.357806547516, 328.967789927224, 341.118683887935, 375.51294660341, 339.420760705172, 339.763443072924, 326.623706866931, 374.123655317996, 346.454098805601, 327.960362532645, 351.324729093163, 355.329675467098, 344.823549662025, 365.539286393587, 331.235919034895, 330.912007209811, 377.382926177385, 340.797806307118, 347.563754962767, 319.441381220604, 331.613515776134, 332.595007286874, 314.789287018851, 359.248717478336, 313.188904457698, 361.381436030601, 308.851219978608, 343.662429553525, 357.459572752951, 347.869293998528, 345.372483464638, 346.635664076222, 354.648334358517, 343.774427888877, 366.811394208125, 317.217309445855, 345.341215470451, 338.228681544019, 340.213704843459, 332.930021198821, 373.435245439467, 329.833253377923, 337.820785489263, 326.588418159833, 345.332493990567, 299.42166790443, 314.8788977256, 325.337208072264, 370.483513761296, 319.353927039624, 384.158855084269, 370.524260258379, 310.659954323988, 351.87507204529, 348.13993792568, 321.402763787678, 308.413615871601, 354.737427215776, 331.733615299748, 371.751747568127, 359.816209934275, 335.344155867869, 355.790151487688, 328.748086536427, 347.10191048455, 316.49787439222, 316.899829136372, 310.182547338484, 333.459481835609, 355.390679947341, 335.729940743704, 357.256853920357, 339.625510963888, 346.087788738894, 341.254070186748, 352.514218944762, 358.235416512027, 326.624358422535, 369.373696504992, 338.857700028446, 297.501774134881, 346.344140348406, 355.295830540864, 361.596923849361, 338.770014392489, 348.203425676118, 320.167974668735, 354.193569388462, 342.114776825255, 357.970463685744, 337.701750669059, 331.418892903285, 331.264839233565, 342.59037419948, 333.231250357463, 355.489923667796, 338.764292535849, 336.965627253108, 347.125424811518, 367.311610037736, 337.865833032985, 352.825612428009, 319.084738408717, 334.081070623627, 372.610593155761, 336.867234304258, 352.12584505647, 358.132511013516, 325.579008031723, 337.079066338603, 361.075952460639, 342.50928989649, 331.692237461603, 340.646388191423, 329.073109419405, 382.177778663616, 344.193259367239, 357.125269643963, 321.028030530548, 350.471527944234, 354.999293181081, 337.241815579142, 349.096845556666, 308.392610506312, 377.58403418137, 340.162606144356, 346.436035940414, 328.608857391003, 311.720861190527, 332.738589223325, 330.910523130133, 311.775098101813, 351.426837393616, 354.869524086601, 324.816456133434, 354.3434701962, 333.488424459076, 369.090311652481, 327.69613358037, 366.109523612787, 337.403961124613, 320.153743026533, 352.659889669602, 365.341349502886, 357.138063657533, 340.436143369953, 345.839283958297, 338.084625399314, 330.765861930129, 356.241299089247, 372.951530443575, 328.973810434291, 335.384935307329, 357.794306880636, 329.889339009454, 331.981168679056, 336.765001923726, 369.300820817418, 349.921044790826, 350.293514525684, 335.143306354983, 365.920547869915, 362.395644909832, 315.98902967171, 365.5187113929, 314.795794228466, 385.792121159482, 317.149753394858, 371.415942291712, 339.600006379937, 361.744445756433, 340.71219139301, 369.123595350416, 352.038317277251, 336.085836328698, 336.314827618391, 363.545046212003, 348.00944171437, 359.024773466125, 370.75069511333, 314.032019571473, 382.723816338004, 345.394882342704, 320.135110479362, 354.635695263862, 341.443720005422, 363.655957907387, 333.541696281057, 318.728421774201, 333.64359849197, 345.794656101796, 374.666627533615, 343.129977885124, 370.658377702668, 326.460649592344, 306.053988835563, 355.669526378439, 367.120194498863, 366.967690129468, 368.604340707071, 335.881386385941, 350.648619903822, 360.144075583231, 326.046347614924, 324.936766210824, 338.892032468212, 349.124534237497, 381.897853593727, 332.293642682533, 336.071942697391, 358.387847017912, 311.523829814527, 364.514987002449, 339.322291631683, 355.406063269128, 308.04848554361, 383.792514398216, 348.579529000976, 342.869381221436, 357.788209094505, 356.166171993019, 341.894304835939, 346.407802035604, 348.98091780607, 358.626944411611, 358.450053346344, 347.316853109157, 344.58324877476, 347.789767870521, 368.19705854325, 351.968558213364, 332.07735191993, 371.60974211253, 367.026229576023, 356.42898958684, 337.81965878082, 346.127865330809, 362.231844484252, 353.868199964668, 345.145746579631, 361.419203657021, 347.495426764364, 335.467072419486, 349.622751417462, 335.939579331554, 368.868413046748, 338.85181227262, 335.012838721981, 364.5382965388, 346.810721132591, 337.248065394182, 363.264778025455, 356.707785029215, 340.060332479824, 354.997287759902, 359.769008506688, 335.137487112412, 342.943448208283, 355.198254401006, 329.095956845239, 374.139133876147, 341.14202264332, 355.589415567419, 320.592082495006, 352.009604383712, 350.65144722188, 332.788536671994, 343.127332796301, 359.617612208724, 329.58258268074, 336.286770782151, 346.899637443224, 358.103885024915, 344.138412201016, 332.847364349229, 337.678141438843, 334.76553733057, 364.790239424854, 326.591346977581, 332.780824711952, 332.157534589258, 374.180022479019, 359.631709096785, 338.701079180214, 315.577543153197, 337.664468575209, 333.55340590851, 325.408525890405, 366.077070548928, 328.917910593316, 352.818367369925, 366.132705995808, 351.715401784369, 304.134349094591, 371.96176368481, 353.933956641849, 334.862127730696, 367.092448488491, 359.193342099914, 341.074056781442, 364.529494577584, 332.115391971888, 335.284284558161, 329.097009825644, 330.261032754219, 371.433829086008, 350.833604230359, 358.203801153889, 372.900586714602, 372.100325634369, 337.534276748628, 358.633861230967, 333.380319983891, 405.082956486531, 339.038763918563, 324.177889045925, 337.827469956588, 368.946092481632, 348.551752703949, 341.373997013857, 313.232742213519, 319.951791085429, 348.499552303868, 357.501784774791, 325.397680686098, 371.491868942495, 330.363422843168, 354.619556488394, 349.013134282939, 358.541108005928, 344.12756399536, 343.650452221608, 337.941525871215, 330.327058905855, 358.28092736783, 340.805303721757, 343.248742094698, 357.261684859868, 334.129640763816, 333.686630297322, 343.782158454569, 345.796116842237, 366.888097217089, 323.838685059886, 373.06933642441, 383.854460254473, 321.573307532077, 351.22763801018, 341.88695556366, 359.869275497259, 321.17683193857, 360.553440473037, 338.879423553429, 342.400342122623, 327.361847056953, 351.474911724227, 350.977580393526, 349.403519005301, 338.284031061728, 373.608370650594, 348.232061833494, 297.520973697845, 341.003078169958, 367.606491376642, 348.879562265715, 336.020893796636, 349.268536924909, 352.875755445431, 346.546417991991, 342.109839121183, 356.150944798012, 335.89007587321, 338.026409936295, 326.126829431779, 354.091541258906, 347.546409392511, 337.338520851139, 339.525093550891, 344.232398870382, 344.271608130186, 353.187057631689, 331.347274929406, 356.589598971903, 330.352739294923, 319.242816670149, 347.015640225679, 345.215230403658, 374.044549022995, 338.716344453274, 335.424495695581, 338.710906648591, 327.724144336391, 305.378152633274, 361.494447212598, 346.330836541168, 321.922023117754, 362.51180934881, 341.033017810634, 333.591345352475, 320.744133508506, 317.615018666565, 316.087266559375, 331.664515387813, 370.733725473246, 331.494631125377, 318.312745147803, 349.906414981057, 336.467536211837, 313.808942958713, 342.46485731576, 341.472200799704, 356.457658544566, 312.853487684892, 342.787104205033, 344.077636130453, 360.952677325197, 334.083847275619, 323.837394409015, 338.412395079797, 356.568896285935, 334.327446543524, 368.998154940489, 354.289476833518, 331.446370181535, 344.688983876631, 351.007859455574, 382.492028066332, 349.259588198622, 343.593122808208, 376.429841107486, 349.050419623281, 337.365849486668, 323.407194124705, 316.974208860996, 361.978795337061, 373.545566292383, 341.725337712455, 341.886028963801, 344.654794592042, 346.034852718864, 329.210387462543, 348.818161090213, 350.526961114982, 356.161872271187, 350.511694483913, 362.06763193882, 344.739426510069, 331.566998234044, 326.342873956181, 337.95051978319, 349.058184118563, 365.938398136077, 374.611607903794, 315.862441451371, 346.720617588966, 337.836476884379, 332.856587112701, 358.933087056506, 334.182857441898, 350.851463482944, 350.203429147675, 343.200172406338, 339.401976256001, 354.390925598033, 359.392396553706, 368.016176937456, 374.199367053468, 317.876219245414, 356.569933623354, 357.435531517024, 337.952874469981, 314.913066812099, 363.535673702886, 337.990965357535, 369.755553909361, 341.034963804919, 333.337519272753, 348.478008981623, 333.061128530556, 342.880363050278, 334.769740881418, 351.888442695383, 342.103334026572, 329.321552115872, 361.333484577032, 326.740372291173, 336.784191091905, 318.039969941482, 360.983777107083, 352.623126815644, 361.476142835014, 373.973635231764, 350.203024653334, 344.887668106576, 322.563428047952, 297.66641575411, 302.699403581584, 319.156485932848, 323.556712558326, 337.731181962345, 345.612943947655, 300.049169397572, 360.866640958078, 363.133672681429, 331.414402218015, 346.496078007225, 339.883125101118, 332.440816154195, 357.678599195895, 349.443527560838, 329.938013551904, 330.276032854337, 353.957178675806, 367.874776249404, 379.293217057049, 338.772089184038, 347.976300443685, 315.372172724152, 321.439742819304, 315.442930605468, 344.737579410994, 314.088106939781, 359.970749679144, 348.697824333975, 341.030978218476, 331.511981889494, 380.629010884919, 346.643626295457, 337.989467397946, 337.697866270399, 342.172748241414, 363.759827079919, 337.783044870938, 345.025311722355, 352.955622823683, 350.651835444652, 343.028046132113, 341.154012465626, 346.308303697097, 371.482448791554, 351.709375314378, 352.112616899897, 351.500204444968, 352.174851093269, 323.623785537258, 348.1274615374, 364.888804582298, 355.807896048769, 350.900756851863, 329.5270933328, 343.233766995856, 330.952151723833, 314.483838227133, 337.419477960065, 367.107853057855, 346.318814863165, 328.220836127457, 346.876973609369, 349.272475779551, 376.127213132238, 335.024788507452, 371.653773849851, 347.046244891796, 353.266298399014, 340.743139916465, 348.350095692107, 360.851204222911, 346.957876893709, 335.709229824874, 337.344269593189, 373.688564237329, 371.23675807926, 329.289966374278, 345.579647085371, 359.130510293307, 319.370810034703, 344.454719936096, 322.052265604859, 356.041665185743, 332.061988049838, 362.709055689995, 318.576831612299, 381.119261449073, 353.582631400235, 365.704131078102, 349.867769313698, 356.747039343581, 324.138765043693, 327.349809436986, 342.497023555971, 317.657181604188, 367.856616618983, 333.641228318384, 340.604559567742, 323.017347036165, 367.014707598853, 336.675487975369, 358.695882374943, 347.51897061522, 358.493085089797, 345.136916878924, 329.018032567545, 346.564263275762, 356.594236089366, 339.994692491776, 336.867875792921, 341.110326136014, 334.352059013687, 366.198763080544, 336.396484906428, 350.775574328955, 319.807785835261, 349.169976805976, 342.744291004553, 360.317717176692, 352.442559288144, 357.95335862338, 332.86146477013, 321.083607030213, 351.847992096591, 326.264865568762, 349.467072196081, 360.813040829484, 316.950084015391, 365.77969049071, 350.268217863311, 359.514333242627, 368.951632496614, 388.230155243791, 356.895002676887, 397.419080170659, 328.272030257742, 339.09088232275, 345.886693879063, 363.097868041588, 332.024965892527, 312.825138072458, 326.551824819453, 349.360701234707, 343.485327331759, 350.561238320278, 339.687731475561, 348.941219536094, 338.368080217186, 342.897407398568, 365.263826902771, 312.262032179698, 326.901933834228, 343.0447900566, 348.43441354048, 348.459697965462, 355.921601719805, 355.523268048317, 334.903407457486, 333.154533957602, 354.010271864124, 347.246417834815, 352.339526569329, 348.530477824122, 335.6736735208, 359.912972741634, 345.756925004818, 350.564102173082, 344.931828215464, 347.248402034922, 365.286682711274, 363.438418304372, 345.281337525953, 347.054831555391, 320.587009236086, 339.814263672233, 348.829803183463, 367.67138926856, 337.384863056217, 347.83403099299, 343.348285825853, 340.431419681231, 383.885604315364, 353.430499281169, 372.992024643225, 316.897644878623, 342.071938882409, 351.495265803376, 324.618471093795, 357.667769261915, 352.44238236508, 363.658514038676, 313.858835431728, 359.869730140957, 335.200223727169, 340.239417832968, 301.968558662193, 378.18053654146, 336.110070767869, 341.676159834188, 348.385329080238, 379.637582830708, 332.051796524824, 340.643699857711, 333.321449498383, 370.45527524299, 328.790238318199, 329.25610192704, 348.566586099512, 365.786455366804, 353.1080595872, 349.877384809634, 326.307064658182, 336.594347528276, 369.736759427169, 345.547794123669, 350.810607865289, 349.21837911261, 299.070417554939, 371.031033115626, 336.509231655879, 353.63804012291, 356.05826729406, 332.923260161382, 327.097496399165, 337.020276805622, 339.83771013252, 350.302000292318, 346.434625507368, 353.545390868441, 350.221764611552, 332.199281706164, 333.260005355205, 352.826374971754, 371.0484365959, 344.41038492253, 325.608062498366, 337.915088695578, 314.674916939561, 357.171296709464, 371.891495156978, 349.477506225009, 352.887207060129, 357.851708545444, 334.374381533135, 378.245592776422, 340.40252480958, 327.599324639366, 353.260236760538, 334.645155057222, 342.676174688953, 322.659541437585, 351.437898269254, 333.908739264572, 327.373052011837, 340.39931380269, 331.171874220957, 327.824805164406, 372.754525246715, 346.544952737556, 345.812149563622, 347.959653699152, 336.886402968594, 352.323231548358, 348.993637024313, 323.957045004851, 339.376639535952, 359.402814349157, 362.063671111344, 349.688287156888, 333.979757370279, 338.794097080828, 339.859512251924, 351.20176444497, 339.060594371887, 332.910875389867, 332.084602093944, 344.720522593567, 328.995203278296, 331.457447965175, 348.395880445889, 343.825622736291, 371.449057380556, 352.929237398128, 323.076348639032, 351.746067586309, 365.802140148172, 354.360358092926, 344.526176573442, 374.369378152013, 345.400214253611, 360.934892148044, 317.030352178514, 361.749145429351, 356.40071256795, 343.576077802069, 370.240934192458, 340.744340628213, 360.346291771676, 326.405188733558, 342.465855415089, 348.286018096388, 334.41836397572, 346.58709104797, 332.370828905807, 342.43981921264, 363.518816245115, 361.483780280123, 371.12382381861, 325.980177112338, 320.266012840475, 374.298843112182, 367.327400646358, 296.143076815973, 356.561699789725, 353.704980248884, 339.954146226895, 320.168384324577, 357.466418489249, 343.425576758746, 348.892345151576, 359.77794314796, 334.31474766763, 329.888442679453, 322.547302503728, 339.235049869297, 346.251347605572, 333.147863782367, 338.564283737959, 347.803772454813, 372.373101412661, 365.492316129035, 356.220798424284, 339.721286043764, 340.749262372328, 307.77044349065, 347.994108400593, 337.630849959781, 339.648806919304, 310.624814396264, 301.341040419578, 330.512916323504, 344.429737879352, 334.014906609917, 336.242628777864, 337.650288664545, 331.863316706231, 379.120522159499, 355.776299513069, 337.963071555464, 342.474627506601, 378.417032860541, 351.546306152984, 349.48625200529, 328.647740755535, 357.028417684041, 343.638423218466, 368.619014299923, 379.786951640947, 319.795891414378, 359.85739416497, 355.746034703695, 357.467223522124, 346.575699937703, 321.447183604413, 359.791590280404, 341.281289023218, 344.502033855587, 335.223588722271, 333.340579077467, 348.572507255767, 351.235948267891, 358.789452433609, 336.808397673428, 315.836060403858, 325.136221946507, 340.981856447999, 363.198709483528, 344.544133933222, 338.711596224446, 359.634885338192, 344.477775829125, 335.442832010159, 335.374050890595, 374.375289375752, 355.264024018912, 329.491476607307, 373.183310728564, 347.255498515327, 319.431917906131, 355.938554585385, 340.67712700964, 320.645458775511, 333.0375935578, 331.553325592595, 349.469153450919, 321.559357591366, 329.45903023697, 361.314026454939, 340.337643433215, 370.369569226931, 379.793019863838, 321.119302939935, 351.897112493466, 332.463261380254, 372.154609335878, 348.26335310355, 341.819526933432, 363.356021531269, 327.6784326169, 344.487523751158, 373.211843731738, 359.809329552755, 325.749616730832, 318.777003849473, 326.104962359437, 355.148546163906, 367.157031060005, 350.238558864722, 342.357846098658, 325.441693758642, 340.904731359827, 354.495461161824, 367.930225360716, 345.411835070969, 343.890786073094, 331.054354010687, 385.008611643299, 367.114876297197, 327.549462863661, 357.879951826555, 348.827670191232, 344.201664208449, 330.537878632889, 359.834127485196, 346.036297827299, 351.661385271277, 346.017481366575, 334.20577308289, 318.213844351249, 340.350051377162, 310.733242505346, 317.196183167646, 346.368037994354, 327.30828949408, 339.403040236825, 354.461949682986, 350.469525807701, 368.220508017298, 342.591714376295, 320.672797301579, 332.831807346653, 360.695304884041, 321.515242272496, 335.513442113448, 335.556813917388, 369.62476844135, 334.24966455659, 336.150373539879, 321.390623522063, 325.969612702756, 344.295273495749, 339.008500237809, 354.728799723704, 344.219644182518, 345.432439599764, 348.309190893327, 361.382334060962, 346.434200013914, 359.563336786268, 340.886662503842, 332.877570810521, 319.426105300021, 341.835630501101, 334.169339991379, 357.528721211486, 355.996854184243, 343.343107744266, 337.989283479567, 379.491127027089, 344.43543082563, 361.748286357094, 353.699085151142, 358.40021914816, 342.136798900356, 356.031457574795, 340.664606153961, 354.876827338437, 332.913859582857, 333.900864367447, 351.856603791198, 378.584584962033, 348.145950981989, 371.83203863295, 344.462013104119, 339.107565028006, 342.400157658829, 359.470631079246, 344.831996587254, 381.577678918974, 372.741618736612, 361.840670438207, 342.173760389866, 337.783980495663, 368.50839743172, 341.341967701179, 342.110472178679, 353.16663175557, 297.961948304782, 318.486929590809, 358.135641192351, 354.521550276028, 308.00543841428, 374.542426181715, 368.102372478999, 335.390088127827, 324.009463548387, 338.347469038924, 349.312213381112, 361.188997065234, 365.345221583382, 363.933216602253, 363.935436045991, 347.035612064588, 367.714882956472, 343.290511232027, 349.142937994475, 367.591789708082, 367.066334903525, 369.20404185472, 336.639394745091, 356.523056635707, 351.406832019095, 352.892974671032, 343.444822216227, 338.928629421671, 350.39375583976, 338.181548730258, 351.882961327668, 361.90198339417, 325.189837297071, 332.509399973487, 305.491846102386, 353.031130653868, 349.583674804801, 342.676633040465, 368.180792341708, 349.172619176725, 327.325675616669, 332.198620217302, 354.856425120333, 331.83150861416, 330.424057711613, 351.575098725883, 357.509546738461, 344.493415758861, 360.608343378138, 328.575711042372, 350.121015398146, 351.632065805657, 334.053878520093, 314.802885060134, 369.072451930589, 325.250189343156, 331.773604113746, 361.881240171466, 312.190537932665, 324.894366247299, 332.832108631933, 318.050405809838, 349.961737371854, 356.74296416919, 340.442379439855, 337.3601275823, 333.019995632005, 341.981676064588, 357.921622952005, 333.725691261695, 367.228911185029, 356.398124210652, 378.416812843366, 382.91373707319, 349.870089230104, 330.956894727084, 354.315100258393, 315.502680174087, 332.268144472455, 364.436123096371, 344.59051953651, 330.232368063256, 336.52798564353, 348.947525339279, 343.237710192836, 355.289723080557, 335.175618183372, 349.934292120004, 372.762159680458, 314.277871286351, 357.584201155177, 360.35306475163, 345.771069592393, 333.612717236393, 351.694464221511, 362.977899923997, 351.574226722147, 335.908844668945, 381.056663053163, 322.360481524555, 358.518150179558, 312.134667975003, 345.421603590833, 360.923631688924, 345.33019777857, 327.559556677565, 361.255922571763, 353.084928550242, 322.082241521902, 381.508205182752, 313.858456470843, 348.870237901478, 322.432822552219, 348.081602412773, 316.228007409595, 328.480327772253, 348.252898222985, 342.780159495846, 398.064343218372, 344.648506389698, 341.922240205631, 348.510534728477, 355.388962178093, 343.646330813957, 339.44027336253, 322.576542160923, 339.34197611765, 343.617929602514, 317.595713563336, 337.170897127606, 373.189456335655, 333.605082067831, 350.480829018324, 329.700013728471, 339.931663556897, 338.261217472941, 370.945221374092, 342.683435463606, 325.054231639169, 340.229492713995, 346.514546935157, 347.838515787045, 339.043591667694, 302.906724333505, 345.07864053412, 345.666016372343, 339.016204728205, 338.001252571081, 322.000349163696, 351.212805496151, 313.357053009784, 355.355838903018, 334.964467791855, 358.091842371116, 339.383669702305, 312.396846043836, 364.161220154145, 360.338515390207, 329.914312670239, 318.439723422372, 317.911141292673, 352.941091772484, 360.672718942001, 343.211568628154, 340.354002027475, 359.086382271698, 336.667241305886, 341.862333945193, 357.049470635351, 345.42258359765, 343.715060636146, 355.565877239309, 342.975696427258, 354.747780607189, 321.729971395319, 347.622387542077, 337.062743687648, 337.280996950558, 322.564682433189, 366.482791543981, 348.58739692255, 317.910510713398, 315.801074031465, 328.85414202158, 318.799366331843, 358.380834246984, 345.379292156945, 315.999201236257, 344.359876259647, 355.233766180591, 347.707467961154, 313.076923964724, 342.536345986968, 346.058229689841, 327.670867648081, 328.505859161486, 348.08514385157, 343.135441577507, 350.650878559602, 330.550763824576, 333.803749821863, 325.275252113889, 349.272650393963, 371.101170726856, 325.599712271197, 361.636413333821, 350.602480660253, 336.798999601587, 344.924176107853, 345.673352688367, 348.360159469491, 341.752109754723, 351.523726110735, 340.18268966996, 334.243351789619, 355.02951928869, 328.088608997215, 381.084185663499, 333.578718979796, 343.988539644086, 351.213764039784, 341.115210173051, 352.117152352302, 325.636553144921, 349.732964240369, 336.551536809744, 333.877819793326, 326.178120473546, 358.985501921067, 344.321270856421, 324.897197401717, 341.301089965015, 345.307713166357, 310.451618003493, 332.068330182522, 328.531339735811, 337.4320426039, 339.807024979604, 328.117791575242, 346.002080921451, 321.240459034964, 339.494571301263, 364.830192462233, 344.595425011032, 356.253803231062, 371.083430893167, 356.141227630286, 333.024454754203, 346.594519639764, 327.315271067248, 356.355019741087, 370.099833027235, 329.019375022614, 336.605776700654, 346.489397973662, 369.570969785279, 367.433617749806, 349.380027000542, 336.527066100848, 357.962333849469, 353.193107965852, 359.142683842517, 353.031234187649, 349.311749728802, 340.201930459482, 367.688486142699, 365.044753937264, 331.852455142008, 329.319083012485, 315.446615596219, 338.921582037613, 340.355353134732, 326.747722484985, 354.507763426584, 325.964040095726, 359.7151034519, 356.511068684607, 412.79258163659, 321.091556663719, 329.903766968097, 362.045460497766, 362.893817973703, 363.118426371035, 350.334788973613, 324.342670106594, 338.38067432586, 348.310646158203, 335.741074654491, 365.720631327323, 342.669880128668, 371.704606856972, 358.819099883793, 335.409491174429, 351.896972838259, 347.142061346575, 341.042666611874, 357.906917742267, 327.033994497188, 353.35333700042, 327.33395601862, 348.295495508592, 352.573540476714, 357.161258011085, 350.46884764161, 345.970809593686, 360.646069322325, 334.599691520982, 338.025420230389, 334.440938900332, 354.532774804245, 361.467752750053, 351.047488830898, 339.630885020372, 365.537462883342, 339.926215096338, 353.173325368408, 329.653677855211, 337.131832237911, 314.203729486189, 360.235600953611, 363.712941923084, 362.933826426035, 354.513503317466, 338.923993482621, 325.680502158067, 362.161457883184, 341.052665053415, 350.592498525154, 320.533268232404, 354.793698345398, 348.70665081044, 334.227063134625, 308.580708884687, 333.069997579599, 349.680475094494, 342.896644538571, 357.78192710643, 384.101332910053, 369.079816850523, 348.410938849762, 337.770047006896, 317.234887140794, 351.319087062369, 361.275474917965, 347.351458391467, 355.221490601378, 324.67361856385, 373.864381374106, 340.175192644103, 333.07756550966, 371.443102023228, 331.165892308953, 315.972775451248, 354.325437866889, 354.457694064481, 370.157556084169, 307.820373563514, 346.999562434271, 360.579304570101, 318.140023947392, 353.263094148363, 339.787305804689, 329.766837416277, 335.750399725635, 323.310774976783, 337.328279432314, 350.029097853169, 352.646728315973, 348.185874400436, 329.897522128631, 336.492163792817, 342.207343215829, 348.591307311697, 341.31703456598, 333.264746114528, 377.110402930891, 336.692766561992, 312.794678353875, 368.754863245914, 337.990045310931, 313.167986891345, 323.303049921336, 351.700322188017, 330.594025963577, 351.924391232528, 360.138910830493, 373.793381590584, 327.719423794144, 363.431049358428, 340.038300276516, 330.50383784361, 351.057968054505, 367.648687808237, 340.565049278669, 355.404556110048, 332.577841316384, 363.509566412174, 347.847927526482, 371.847000342654, 345.273038828797, 358.163716718198, 343.217688902533, 350.347386631202, 302.357770641176, 346.760107670609, 354.321610092049, 361.828072052931, 330.91103088816, 339.266059689254, 363.095473076955, 322.687728953559, 358.341536107844, 323.156455982784, 335.894578412364, 348.230981848774, 352.398044686603, 321.169131762075, 349.701750184481, 336.348353646809, 368.969285020681, 334.822001736678, 355.707709830804, 331.974064897896, 347.142848284539, 374.556923288946, 346.944771414582, 402.679609967596, 332.184977916507, 329.54044449162, 330.566503314157, 335.249990488237, 346.929462466415, 309.062928012035, 335.960029994258, 363.508937567039, 367.687181376843, 357.57839819995, 372.996255802347, 338.327222726193, 328.206812258926, 359.042665409838, 356.432006173422, 341.702888755597, 332.217228216047, 322.706410882704, 375.322420043888, 359.557694144056, 338.243137201509, 323.940395498593, 333.600562371313, 345.010176483684, 364.229030535731, 346.188108547949, 339.022442730769, 311.006659210152, 329.232622716523, 341.379604019973, 315.723499784478, 355.662830286904, 336.931608424862, 336.49531580361, 358.227475259255, 343.527261909107, 352.535345716474, 340.164525669347, 336.316603111059, 340.529339453309, 352.998329740088, 342.782529007425, 368.865978769236, 329.842960976648, 371.176342173064, 326.881611745035, 348.989408922069, 348.463446469994, 339.537409258003, 372.131648995815, 318.277650069799, 330.057396189951, 364.925117922396, 354.881676263085, 336.757728996621, 322.283239551181, 322.955983876767, 355.483080094038, 349.065263868383, 371.819647263714, 362.090368027926, 325.742815929204, 352.815697651358, 347.786380444029, 345.180327819773, 333.63581128349, 333.890095298309, 344.737016587546, 335.474185299472, 361.16130292257, 380.885344049702, 346.982818504773, 354.132828038801, 342.155003200401, 338.335204955581, 332.275103950139, 341.564959461581, 338.765334742671, 384.619913056478, 331.78368794156, 343.743294780034, 372.375684245365, 335.174692614796, 329.621333558924, 351.187353607744, 366.200208659023, 295.228236766487, 349.398892584564, 384.651819500731, 324.52459426056, 365.313650717803, 342.703961623345, 353.434907533731, 341.042139393623, 345.915711710135, 332.464374331623, 353.726909719135, 354.878200969009, 333.978653647437, 351.089044456189, 327.814928942511, 320.806877056048, 315.87378737149, 318.199709059566, 356.041628586822, 322.725557869774, 345.36811511461, 335.799693646773, 365.402235049547, 325.262142378937, 339.752775530999, 320.031941387616, 353.287118121196, 345.238383334242, 365.95551797522, 365.111255248597, 366.287245343043, 373.664829344859, 343.541831572896, 348.131030678404, 365.818979104091, 338.916953524285, 348.283948630823, 353.225699469238, 304.406139298749, 355.407813551203, 348.313306246704, 360.201942589879, 338.881180619668, 338.586236276463, 366.919331311693, 352.432572661555, 335.204349538217, 341.35726291774, 308.850683364564, 337.198888592994, 343.951614685336, 343.931854291251, 367.540132151239, 365.652951542267, 378.105566520986, 339.850265401758, 320.388068169482, 346.551615278106, 360.955301923272, 342.130170926402, 305.391342371627, 373.987261435239, 362.896212309721, 330.902268061491, 334.753382508417, 319.140643116347, 379.200491441078, 355.082912817074, 361.624635272801, 329.911067596832, 354.809167142478, 332.566329091088, 335.096831219065, 366.448168445369, 332.39212257633, 352.65085688994, 345.746595003101, 315.274972148123, 331.191118776578, 358.976883283534, 331.002860841416, 372.647712248373, 363.699716709404, 350.887343859755, 357.707299817894, 330.696539736702, 354.791624891398, 399.745176120432, 342.938596310564, 315.326925681965, 386.145347052403, 326.226051433136, 342.762986216286, 340.198484494526, 367.886376111927, 347.771205330753, 327.900233208224, 372.447935424428, 349.96978215822, 337.782035588629, 355.436213923188, 322.711886965034, 348.189021440585, 342.141607425379, 342.090386987599, 363.51250319165, 331.332488152439, 345.997315179709, 357.05877503621, 378.180927140928, 350.948233201449, 317.838667137889, 363.943493355516, 327.278589405694, 325.308324635305, 361.757636099822, 348.729489633902, 344.186961040517, 343.785081271627, 342.512368639166, 347.439260324923, 350.042235444344, 340.785035542752, 360.363858152448, 336.875641271112, 334.92131335867, 342.8055761419, 324.658263687512, 350.938846094961, 351.911654353708, 330.238684324956, 366.367509299371, 364.402855824624, 324.735952300405, 305.268225922329, 326.006654293484, 375.659113843906, 358.779611407852, 336.494596719059, 356.041950875866, 351.262208662997, 347.30890083158, 344.885425837853, 346.701722144378, 330.168252619976, 323.023846698651, 338.30999889103, 341.044821114957, 332.229596311864, 347.484753471042, 338.275635120797, 344.217238690984, 338.158219917572, 331.433343687019, 353.617941029346, 371.582807188372, 336.678889557586, 324.819115056478, 336.904167614413, 347.641861674725, 312.389896816936, 323.01092579141, 343.990276871436, 332.709014957612, 326.455996404139, 339.080387202895, 340.928062935225, 316.24424698681, 373.446745177187, 360.157058123831, 333.957199867668, 361.828886208049, 327.289671443498, 342.183470946623, 334.732032920266, 331.731639060724, 335.57907069748, 361.196023499559, 361.917732697537, 309.026165652395, 332.471669491339, 328.601875479372, 343.690506509723, 371.849063881724, 342.299085622578, 378.818043899666, 330.527149184249, 351.293237481614, 345.876038923403, 350.353481316569, 325.788290886567, 318.185646370109, 347.270439557937, 337.398999656951, 338.220783031866, 371.040920036984, 344.080582322866, 338.392064077096, 351.373835543466, 368.896274804955, 358.034452281526, 312.127842446205, 351.45371685031, 334.087747369131, 332.885227932126, 372.305372708637, 356.089127110274, 382.982613884604, 338.819785535014, 334.112369756997, 355.241607805415, 297.796291987709, 358.748360469565, 347.441902863093, 362.937735822268, 352.239912836124, 352.984808263914, 348.228528611625, 332.616809034742, 356.422009025844, 316.457510238162, 361.407454179894, 360.545482381038, 362.505417875647, 337.31433542167, 355.092118056098, 348.363319518764, 370.768713468884, 350.083248465508, 329.406187158583, 336.431939916248, 367.471884097473, 337.090803281237, 337.108519047183, 345.568837693219, 352.996755317457, 365.731868581589, 335.677739450656, 353.22699748966, 355.13534052094, 342.546706978467, 353.156630121657, 328.439227114581, 335.350563915956, 323.790916886651, 343.756961775106, 356.495473424278, 319.489413029177, 341.600080187672, 358.52590128943, 347.366549898302, 357.460996969195, 358.427793812373, 336.462939444228, 346.971512417723, 332.096721862612, 308.58530386632, 349.871527649736, 361.510177397846, 343.688913759558, 360.524358494274, 298.903427044858, 332.189478275654, 338.243496740523, 340.34212789966, 366.493847963858, 325.743609150298, 337.240490910843, 355.72465577935, 342.433162678456, 344.816247987678, 310.528396034607, 349.368191301942, 347.632434659606, 329.244123130826, 321.809850097538, 348.991785685806, 343.4205714471, 344.589257810457, 377.732299450453, 318.888095399179, 362.510711082392, 353.884531607118, 329.882563123257, 363.922828354406, 320.09820051809, 361.980697992805, 342.780986136711, 329.886604801635, 380.603534469629, 350.108708508754, 334.53727362531, 358.195289845745, 367.181562839161, 333.67721957772, 364.961215038113, 357.441295991987, 323.891036566667, 373.135455442561, 342.857597683543, 359.334459861998, 340.750080189173, 378.616858430164, 334.565398316998, 326.956754214751, 348.164363030312, 337.40706941439, 337.536126866577, 341.108673637387, 348.936913522158, 340.057052000408, 349.605754217974, 360.007606285807, 368.515677504372, 353.091869607942, 329.72517827945, 342.430388608968, 329.777086819835, 358.931764965524, 336.156995997685, 337.674878935534, 337.555732622975, 398.855534381965, 390.894033264733, 398.94108016427, 323.142339983261, 340.989900327279, 341.14308318553, 353.797905275405, 365.562612978545, 321.445495485408, 342.520303688407, 318.424624257217, 342.551758870502, 346.65538921354, 346.237480673306, 377.569701575195, 347.940555974676, 357.220695382502, 347.057040486299, 313.292296682577, 316.101914522987, 332.500961454573, 319.23975636974, 334.193142883493, 362.323069433923, 349.114376507912, 363.21038745501, 343.216990046855, 354.824132330947, 345.951897288335, 345.648408730129, 327.353494086, 361.25832711583, 373.856136361652, 322.671951158207, 331.628896004012, 371.223243244045, 345.387560036893, 370.463019114516, 346.971938482041, 319.998300386052, 329.829054154182, 347.343386609147, 344.706946810084, 359.585865398693, 334.08494263851, 341.476992594906, 364.216287596371, 316.430147864459, 338.519578965519, 359.326531196348, 339.128765611871, 342.954806143637, 323.54441799497, 355.070370202756, 340.887663572293, 365.020700919358, 321.646871587561, 362.567171448412, 360.815241000173, 358.233986977738, 355.978428267141, 339.949638255409, 352.585389313134, 338.750415493814, 364.257515878994, 318.648857791503, 331.521540698234, 360.992017692816, 328.208254119339, 336.187126224164, 375.659654489839, 382.448206402309, 355.815285752737, 354.827084686729, 331.768229246868, 347.065341815402, 354.218742710283, 362.951356500938, 351.839161928546, 370.635418118157, 362.386219713454, 346.992164950026, 367.644628006928, 342.687715598806, 347.727904959134, 327.184221368815, 371.913036346189, 355.738728859144, 338.163484381918, 302.738307427609, 383.793082879941, 390.141580447485, 341.142538691807, 352.117105444079, 343.887884761905, 348.16674250329, 340.568763751924, 349.919262496409, 340.851356426425, 351.461633002213, 350.305794014753, 370.868439785087, 333.913772750023, 319.65279101153, 319.116627369214, 386.079095671361, 342.547577623419, 362.734489818158, 340.84521904327, 327.558978645, 338.805680573754, 349.753494307947, 353.7921739878, 353.067927074081, 337.79225999806, 344.821355900129, 350.653381824513, 345.275046335246, 366.455622715073, 363.358883844203, 346.131174911598, 333.828359478364, 352.764564248554, 316.63494965853, 363.527281688661, 328.14552721758, 328.579890240439, 338.189719608006, 338.6240257057, 344.446896669393, 343.863292839033, 359.06008357894, 368.824230242947, 345.797079433159, 341.552456406483, 325.691218379284, 322.83308730848, 340.333413915212, 354.129901913024, 362.421717551425, 348.625863373403, 359.221386136996, 356.534662497598, 365.685194698096, 323.411734776138, 344.503676970689, 352.779597546193, 345.393389681112, 367.302076937595, 346.352706693626, 352.926694555518, 326.933986338464, 355.208646982384, 314.420933380326, 342.77814000902, 375.85351221899, 349.034676520443, 327.339994673297, 376.512544362533, 350.248500031159, 352.565911200962, 361.316552044948, 336.568669499898, 327.847071260155, 324.666297697724, 332.821295311688, 346.711760335035, 350.259180128771, 346.9753779011, 353.461998882198, 333.200666571797, 348.627329802772, 332.64807161321, 386.480145528964, 338.956890525747, 354.720246244724, 341.810987219621, 330.047528861238, 344.931956745265, 352.228099058914, 349.952767168747, 350.316388222017, 358.07807079309, 338.404445464709, 346.246326798151, 309.734303948449, 327.202318253952, 344.882116972722, 335.956367752265, 331.727922386759, 363.260461063577, 381.704778847116, 347.08702914474, 340.036938890276, 356.236464574514, 340.567104197611, 351.20951331901, 328.758851745924, 365.38499138054, 361.841805366104, 359.237697593252, 347.849989567885, 327.825929910264, 341.339277525023, 367.958179172044, 337.257465017768, 340.351413595623, 350.375491375186, 325.495704342171, 347.948849791851, 350.261547308334, 333.060361441249, 312.471008470126, 384.626632930694, 347.38725659166, 320.733614950803, 363.896285288732, 315.76829123237, 348.549168237127, 331.33430507163, 357.290306803031, 324.996457617031, 328.020447496772, 357.178837183272, 368.022360720797, 315.787050060602, 337.87022923631, 332.298164906802, 332.195187647393, 333.968123989754, 351.467558817273, 317.412279417234, 350.679737430265, 327.983064019088, 336.93883803511, 364.692310839912, 325.665834523918, 355.487077608205, 334.565211602684, 371.924036060468, 365.019948579761, 340.910789497381, 319.073402847131, 347.787419132364, 334.30919201016, 363.261450034516, 338.304551336748, 331.041393434522, 317.38911889289, 311.525259078154, 340.689726293743, 349.770653807907, 323.974514202654, 360.15363016366, 346.48278631271, 328.996082183694, 350.50780991598, 350.859679103042, 337.977064838164, 303.581314251707, 374.766812792769, 347.677234311912, 355.632866830475, 375.28325494068, 331.648951147862, 325.433613333314, 366.886751424573, 345.652780060194, 323.76633468734, 290.259873648214, 357.899590873817, 332.826548680472, 343.96913456604, 348.479120658656, 360.075517028981, 348.23028913167, 323.979376246953, 348.657221776684, 348.391943603127, 355.536379152138, 368.262902702347, 355.398820712348, 329.361912943833, 324.464313452159, 338.157465796017, 322.060262930895, 365.016538994293, 354.807918636926, 358.998107389978, 345.37762816262, 357.330290816302, 337.467235325577, 351.212006572053, 338.807776449465, 347.393910336512, 353.09612469578, 306.200089265703, 326.912136109784, 329.665893530617, 315.106186937326, 347.821804471257, 309.743456752984, 362.863257134071, 347.568543346597, 341.244177254881, 308.730289889402, 327.35511839017, 327.277217732653, 367.506835582539, 346.253314524476, 321.132746696987, 335.546260389356, 360.203560140051, 373.833421589681, 336.285155884908, 334.047097845717, 345.676683710562, 354.605509125982, 368.51837491524, 339.967122212519, 363.807468822757, 332.721689945622, 331.985176307719, 353.222578528496, 325.720718739473, 343.608436581093, 352.778877621727, 340.757118431353, 334.568912488516, 342.039304151462, 363.383341144357, 325.121732049266, 358.466515405342, 356.475619978131, 337.190853373768, 331.993880181178, 322.009439138945, 355.839796350268, 356.062559191005, 329.211383899131, 379.256747993703, 347.005880193931, 303.735937541891, 339.070210182979, 342.143219987298, 359.389209278915, 365.797293633175, 331.226752987732, 339.224544253069, 343.664072302855, 341.241564122972, 355.820521343693, 306.063012130179, 365.046223050894, 345.194182341386, 327.827861102364, 339.770590895098, 361.808128264135, 359.03021998882, 323.999761768586, 371.085021403978, 359.827442580064, 372.057994081921, 344.47771821429, 358.030282807731, 317.924899722696, 357.005933811609, 334.158536026867, 346.10361651565, 321.78438652347, 318.313887483079, 334.059520072389, 345.685929669653, 318.990227107816, 327.27812706882, 355.20291143027, 315.598181669739, 311.495206869407, 366.831180773745, 328.447186190831, 344.88134963107, 344.667877140747, 331.176986485864, 330.11525645066, 333.979119510655, 346.544259472964, 349.686555035108, 361.797045260165, 337.737954101206, 358.592658650774, 327.249211074337, 341.584587051461, 333.166624454046, 338.637224706728, 343.736943453573, 345.438363010306, 334.832423170767, 370.795315687932, 345.879258241562, 367.124058563111, 343.633000628621, 356.891805162581, 397.344207008596, 315.658921087544, 337.315853340467, 338.090278147078, 334.17399669242, 350.562273042177, 361.706184054761, 338.271966586385, 350.765534644753, 363.318831618192, 333.772172545674, 323.096701077541, 351.913193703741, 348.874088454022, 366.320849011312, 371.861296119438, 345.348546295981, 348.544362307945, 364.011058591163, 356.106287306682, 360.066154694123, 360.492813966654, 333.512647235294, 324.988936409891, 339.575159584144, 340.462281259676, 336.584119753675, 356.524187982762, 351.671900095849, 314.885438167982, 326.310736717628, 352.971915453574, 338.859834950362, 365.237860017652, 331.848041773341, 330.619870304021, 352.501354361399, 324.551865016572, 333.008326568505, 366.26585069167, 340.839532307099, 345.826007313783, 363.627618758905, 328.875407211708, 299.13109206379, 358.0411234589, 332.639322646819, 314.465917810246, 325.344792567481, 351.172362900232, 331.850615552671, 331.452698411884, 360.930137669465, 368.494475499119, 366.150492274372, 353.385771765181, 347.789554723437, 360.688622381866, 335.758490580325, 348.710775574035, 348.952671910855, 331.023566439471, 326.433984714939, 340.169719047664, 374.872757799936, 347.910330932659, 349.355326955929, 342.604813253847, 339.765494158706, 400.914952126389, 330.355649742847, 324.147587913441, 330.78770857044, 315.946467919817, 334.533267753129, 356.489326689818, 326.727315912317, 347.637193436774, 324.134544810969, 341.593489539337, 372.951599776455, 358.130966942488, 379.092316407225, 352.572597240727, 378.340382610041, 357.498652400165, 345.116228908539, 349.367322736189, 332.826065801317, 342.409572539902, 342.333693692109, 333.077513765584, 333.374165578673, 331.011346008106, 319.023980168804, 329.019919328909, 323.551618699756, 366.920177701312, 340.062432413835, 343.22123452844, 312.058390769482, 347.028727986549, 342.881554526083, 347.03504775682, 356.95113562617, 321.445770983351, 323.610165735983, 315.986444526768, 345.058458010805, 326.151132399898, 335.164311339864, 338.179621879881, 316.117476029886, 340.207204714664, 351.375209699875, 311.550545958039, 381.961490191057, 337.307940354014, 350.437533360908, 328.371525780896, 331.295658558475, 358.908551117487, 350.137914140358, 360.584274608163, 342.910909193636, 365.192400312122, 352.829828424893, 336.004726266586, 332.941218695845, 342.093921462408, 358.922645145851, 346.154820039548, 364.215214999561, 355.398887489979, 348.024670870755, 348.584640313214, 335.167073169467, 338.12468227951, 359.186712374744, 368.077234331293, 343.970447560047, 377.891732000447, 332.707959670573, 342.985637584953, 369.045877656313, 365.014747556535, 358.713738172164, 339.716916911001, 325.05560720073, 332.529200866393, 360.554053192748, 350.845842286032, 367.56495579546, 322.25275634898, 359.980165580675, 338.361462099246, 323.412612532721, 367.970800666462, 345.973272684861, 332.865791806898, 328.480936164704, 367.174623289822, 368.447704643045, 328.855078274417, 364.443869894833, 326.795203870226, 357.741887111292, 359.586984271415, 363.096106493562, 355.641913480055, 328.891301788822, 317.548960800136, 317.790772767616, 337.768045410023, 326.885687606622, 374.44446005366, 347.025447905399, 346.034517183275, 338.946820327486, 345.294860874499, 327.136794922306, 314.801287632184, 322.299639567704, 333.714021898917, 320.387589590889, 323.390092405393, 329.922971334221, 351.258091895343, 353.389709702015, 365.945286851617, 324.927430138682, 306.034387406652, 341.256878269079, 299.008498046097, 330.974901091098, 346.513349300063, 364.603990358394, 319.653383167948, 340.302664779358, 353.494566901529, 355.726598341373, 357.701202256785, 345.299939719332, 357.68196107579, 353.674283269436, 345.897146745335, 332.497367443028, 310.994160300224, 333.958222304111, 317.715041009043, 333.723571732325, 361.440936363328, 361.285659117181, 352.44700958484, 334.354461945087, 334.420764116614, 345.445977163753, 366.612369999063, 361.692472109787, 336.287106606455, 367.141239817257, 336.450342624697, 360.961484739045, 348.719845462738, 343.105233021329, 354.158960351103, 345.681076854719, 357.820110245643, 310.74490539508, 353.82889667976, 351.552012683695, 331.072457137365, 347.999560609949, 337.090544001828, 336.598236880903, 345.831686153821, 358.597008392068, 328.013283125246, 341.146064669985, 350.209681006281, 343.877504204312, 357.026415425117, 390.50966019981, 334.13520454676, 324.580449890984, 350.460820181848, 366.494178113283, 344.869893782539, 362.77609336796, 345.192708673736, 332.253462269967, 346.183981640793, 339.641523378397, 326.661874068026, 326.785706891821, 373.156154629118, 341.094903702594, 355.574491590674, 321.634189730005, 354.706054511367, 338.446468989299, 346.268645867223, 347.065675694903, 309.345297356859, 359.001640845735, 339.953620838738, 326.074384748353, 343.089204362759, 366.637340150592, 314.815826269843, 347.955101097418, 360.166829241666, 332.955347095978, 359.682670977566, 343.8915351305, 348.48418048446, 349.52169702319, 354.49920548091, 385.32295184596, 353.796146828036, 342.767380342743, 346.197564801894, 356.385969726341, 346.545641227035, 335.684244537609, 346.996481661923, 342.790009554281, 326.513662222786, 337.058245609214, 343.031958884437, 351.689486434706, 347.101965140353, 348.22810099176, 367.728830930422, 366.04146161196, 347.886293780547, 347.855876754492, 352.98988785828, 365.733698224071, 373.854203909408, 365.874092605966, 322.610795379837, 327.367116844147, 358.628255937462, 323.879090985229, 317.240261127882, 336.67375101361, 366.561360378603, 317.156089904381, 332.143655827035, 358.315382918513, 329.343023864888, 337.53107613267, 312.8996664369, 337.884190142526, 342.268220427332, 336.56962126433, 355.83049587762, 344.99071497852, 351.264964989297, 370.990940589395, 348.554234596424, 347.174844153681, 325.03988755185, 364.29831449196, 362.662475992882, 375.180043288736, 338.16163725691, 329.451005042926, 341.35442339633, 330.43125724102, 347.815471750901, 348.75139302429, 337.237745464367, 347.343736372234, 339.16345594777, 349.2727744279, 321.180265680348, 334.944772347712, 359.587031085791, 311.538985591767, 336.460812242325, 332.069654499751, 330.431169695949, 359.352361635349, 334.24677205274, 360.623698067558, 350.932903969461, 329.486275869555, 357.476939079311, 354.126327474688, 324.952991782279, 377.477121774464, 324.944677456275, 320.830952661213, 345.312636253342, 338.312130741446, 344.068794368255, 350.599682932733, 367.806952827886, 353.543455167593, 346.794583504134, 348.540592275686, 364.690777580888, 343.184096492816, 334.222430346315, 347.590194388179, 335.180670265029, 339.566160902433, 358.765923892897, 336.200594915555, 336.263277199965, 349.980753287284, 363.095578511404, 319.320708109752, 352.376522786597, 358.540194527366, 350.24648309392, 360.533662365764, 343.975741244295, 353.930149013034, 352.986961339376, 303.663110415731, 316.167687522706, 307.512354636223, 340.269672942127, 348.664647716329, 344.822137410127, 346.476781322742, 357.731628624949, 333.446545652195, 379.611793999523, 336.841509467275, 350.906033254017, 331.85597564199, 334.777477650457, 362.194785114538, 315.817861678318, 352.223667584779, 329.088725775052, 326.562726005179, 312.955468946766, 351.837272744103, 329.036694373145, 354.205806714541, 329.70130447365, 340.426487297914, 357.489179438211, 335.283738699625, 346.602803324499, 337.457917300562, 330.277734255119, 362.550057273133, 323.597467226136, 301.149310957848, 307.017679215367, 355.2543733793, 330.969741580006, 358.243448778694, 334.287303456505, 350.986072903914, 365.666054201012, 329.395520334993, 345.863732825559, 329.533415227671, 359.863945914624, 336.679520161564, 342.000706556375, 343.80231293348, 339.398584550425, 334.141982425842, 327.381060460935, 355.737216893054, 344.362544977986, 329.453598160617, 348.114522392119, 323.342227904271, 349.534287154009, 333.419233639401, 333.658252336678, 320.361579073076, 331.194378933759, 355.932298469051, 345.450533717386, 376.679921865096, 351.36139175069, 326.505324099633, 320.480545999482, 321.247541679985, 331.970453655233, 313.408347973798, 313.635274899184, 340.239448950991, 336.008078287896, 341.162196837621, 353.42720023531, 363.133220369205, 333.636571133373, 308.017806170075, 330.604153772366, 372.687697878003, 319.475832213824, 327.042540656411, 311.277852197974, 356.061604473288, 356.827851211334, 387.022527445092, 343.696909037523, 329.616002136537, 327.063554374904, 339.587014778181, 331.363043760289, 331.849541505164, 365.09943103283, 367.830077371379, 313.457240564475, 346.115331343249, 366.169736430788, 334.259721431294, 355.337413320298, 367.599577611828, 340.21444070076, 359.194260086047, 323.27719986254, 286.989852407559, 327.745028929738, 359.523368440611, 337.901001007007, 345.520619834762, 345.356482928731, 352.646001996349, 319.303770883838, 369.405226556889, 327.40414411994, 336.35780011053, 322.21623959024, 332.299816152182, 345.366683485984, 322.905488226697, 369.941047030792, 319.041133303483, 356.493854256697, 336.984552675053, 341.065687130396, 331.565607373974, 338.252971339638, 375.889583548291, 348.119128425763, 322.017475063662, 300.925579523259, 347.232182090252, 334.131042191133, 368.542900260113, 322.598141805798, 362.911049436197, 350.353611707548, 347.262927259992, 382.123170564222, 331.19610567833, 334.514483260305, 345.878864452914, 337.480896944858, 308.038692389087, 329.132485754428, 335.229653097309, 354.87960252469, 372.842126069887, 350.229394332451, 334.167518652977, 335.24819515123, 365.124629117522, 320.873904375165, 346.075437884541, 319.617870079844, 354.682470353751, 356.33841982922, 344.619538402305, 374.170308874973, 347.016878525972, 317.640263362883, 388.726615432485, 356.869319954131, 342.553606482804, 333.619963388661, 342.937312522291, 351.859470265376, 362.891198632386, 331.245016115652, 312.033026289597, 337.479323756346, 341.224444475004, 336.775630705133, 335.794964573604, 336.837865793137, 354.040746640634, 339.788422592448, 351.570493454566, 346.632557018755, 323.790386274114, 327.845368851652, 339.518670929665, 339.981179453857, 360.288251978203, 402.375885408421, 352.25543818391, 338.372175421081, 359.461118056675, 343.866043040124, 317.519118158837, 360.199872020177, 336.850009027543, 323.80752480472, 334.953563420626, 338.099640906632, 350.895338014724, 341.513907933242, 336.356534089489, 377.769607618896, 367.12112933434, 349.41817457202, 344.432023583166, 329.041200620692, 378.6798020611, 326.743477756827, 338.359014914792, 368.196441144266, 350.106662946233, 319.174492012795, 356.126076004633, 353.701075381533, 363.103607101795, 349.712440646262, 342.63196463535, 352.259905492675, 348.531706619784, 335.534634965111, 363.358322601375, 341.204314204528, 352.34849941387, 338.400249497484, 328.091423506768, 356.62932556765, 344.951235996003, 334.067071885246, 363.761992654853, 349.666899314225, 355.021158588408, 374.490545296126, 334.66779333184, 351.815693522657, 328.715025878985, 333.490455698626, 347.713077522126, 377.397703747821, 341.724842859978, 318.735550739915, 346.481359147802, 344.117285848214, 354.19756170138, 346.660124228588, 322.219755896966, 338.421743576186, 341.398044655586, 357.892011349505, 329.288810574909, 321.948515665939, 374.345865161016, 294.036435949567, 346.018549424739, 328.124239584257, 349.736722354574, 310.450788080018, 344.86740752148, 350.346009222946, 330.73690504837, 319.236121731009, 322.986639531324, 307.426248182023, 356.898938316809, 326.786692176702, 350.213776277226, 324.927516352],[526.096364091628, 522.339745682249, 523.589753231262, 520.212971722353, 526.878695850648, 521.239830369931, 521.287613750221, 521.336121922733, 530.910723241149, 522.135515539243, 517.899382009302, 522.000714502691, 526.760601526296, 519.789167627414, 520.744347925581, 520.855760326484, 527.331102130124, 523.010402497453, 519.544456310056, 525.635251331329, 522.358064577608, 524.705948307239, 522.641073797942, 523.208451271458, 521.469885197346, 520.98143266669, 523.116088936353, 522.58245928993, 518.902409127731, 522.102668701132, 523.462913135173, 521.418960372322, 520.550296799831, 517.791767753118, 522.081320970098, 519.739240686029, 526.043365326172, 522.793068102181, 522.304216280897, 522.897262648059, 526.246298584605, 524.787352244109, 525.545118948471, 522.393971777717, 524.658569660916, 528.522305924837, 521.173773839429, 527.990982847218, 523.264100955037, 523.000122457898, 519.127791251384, 518.50549479104, 525.834342366911, 517.993475674516, 520.134489913583, 521.428255571961, 521.850735640359, 518.205205341171, 521.819327992845, 522.705008329809, 521.042649942559, 519.872509288789, 520.824509627998, 519.093836734456, 523.782201299204, 522.905590391062, 521.47775986811, 519.367468681581, 524.924311970188, 524.312592699567, 527.482444562064, 520.899223160891, 524.308680026245, 526.554018028618, 522.836970721678, 518.269235152195, 527.820614728512, 519.454359335846, 529.674352731008, 525.03432597734, 521.349334613175, 522.845774664993, 524.318473861113, 523.635127684478, 520.952015778839, 526.496321470751, 524.498928506821, 519.716674383022, 525.24183499875, 522.66596405376, 525.591815074281, 524.995024651403, 523.541539301943, 520.819310508183, 521.63710544816, 518.955471964304, 526.606619309839, 523.17843891013, 523.061659438363, 522.346049545204, 521.825362758776, 521.25026880357, 521.578012943457, 522.588203170075, 524.818526943344, 523.578193649042, 519.980677938429, 521.448130649442, 521.261702392772, 521.464371495501, 520.833975850398, 519.070284874854, 523.869092659239, 520.72728389854, 523.348311832371, 526.975654665807, 522.842942499394, 521.598049245925, 523.38569752773, 526.345767994069, 515.699392460866, 519.715721731031, 524.075763171319, 521.960790695727, 521.842293013917, 523.270332768455, 520.759536600902, 519.977344127248, 523.465827116535, 524.565192354808, 521.191322080845, 522.109235815156, 524.773908803987, 514.726401680684, 526.934091758837, 522.654027597755, 521.26154862481, 526.272169236757, 524.057683969467, 519.430637379878, 521.21390972255, 524.309189812099, 522.655409675671, 524.209517187152, 524.914161018485, 521.455493266721, 520.799289645329, 524.032096580089, 518.578332925947, 526.224527376408, 523.604767642767, 527.784808569377, 521.859822185596, 522.047625075766, 527.794397621256, 522.353375578233, 526.300047834917, 523.467689259582, 524.946562276568, 518.007388231811, 517.453028656643, 515.613921816752, 526.913338234315, 526.055261778364, 519.715616053357, 521.817387092836, 527.878041555704, 527.442341757621, 522.445108690935, 521.655933344785, 525.190397145474, 526.411367179151, 519.151735991542, 524.954579120748, 525.835291081154, 521.354252296685, 523.77850287399, 526.015948921532, 522.770748338833, 526.091388470743, 522.562317013788, 523.076540044027, 524.025528402429, 524.320049870212, 522.592883836134, 521.062109105811, 520.561312002056, 520.947404137554, 523.794296069752, 519.883707221318, 522.543249055765, 521.159303530111, 517.446020128483, 528.505110118594, 525.956543025252, 523.650725785854, 521.934608508816, 521.074227761084, 517.067316259401, 515.849648029538, 525.933107874149, 525.664806405825, 524.066722603196, 524.017137123463, 523.309568671709, 524.283945305505, 527.814585005735, 524.664465686339, 523.73522979786, 524.858540225472, 527.756924994268, 520.152589261546, 525.892134669304, 527.563417065015, 521.440952708756, 521.49420632123, 524.107290618256, 527.453578296437, 520.745400638641, 524.953115524227, 519.156447054827, 521.177234893281, 525.252312960613, 521.340783469565, 515.018231731287, 523.475182451515, 523.819583234373, 519.773673918802, 526.517856295354, 526.909073577208, 525.885813243279, 516.375285106052, 520.645083465733, 521.3883789338, 522.629555434914, 521.62061528488, 523.426358093828, 523.08453426172, 518.33650053999, 521.959263478587, 517.927565069542, 521.641874813103, 522.37926459967, 523.253122328454, 521.044358475437, 524.7478638798, 521.946295026529, 519.958275070174, 522.840467227846, 528.966965907546, 524.965174493383, 523.319290246666, 522.348309717433, 525.588090586563, 523.723723588546, 524.008711861496, 526.465653687561, 521.080368031841, 516.192506362504, 517.48023944737, 524.98859801841, 521.741865265491, 524.149816408573, 521.225689947208, 522.81227646545, 518.71356541151, 517.303078273008, 519.409650234647, 524.033843342921, 522.096114695284, 522.103585467107, 525.538208710836, 523.294994887809, 525.375085364517, 517.543026542623, 523.82573313332, 525.2415346322, 523.484930557001, 521.357499698664, 527.135650409707, 520.887526319221, 525.721143533242, 526.42658361307, 524.388151799954, 522.122891683982, 521.440104951961, 525.671704644455, 520.23720984912, 524.004376862525, 524.003132320395, 526.073980057741, 523.797049591198, 521.739038325249, 525.836288096334, 526.515380657489, 522.488870682134, 526.351996902941, 525.407345038216, 521.354408089777, 523.361050724837, 521.011507384711, 524.121767686916, 529.271696197575, 520.742316108543, 529.394343242286, 527.638766190233, 519.613959512377, 520.571577946999, 525.7653185216, 523.514735725777, 522.236933861863, 521.607625104664, 520.383609448583, 523.766211629092, 521.44181235872, 525.44886138684, 519.931396672056, 524.364957456733, 522.617476397829, 527.747610536812, 518.140584860328, 524.326111376888, 520.913159669827, 521.210110021752, 523.434777216488, 523.087196279016, 521.952385782838, 525.975220883643, 521.776236263533, 524.788904286259, 521.878607320735, 523.903317819507, 524.598775463376, 523.134078142073, 518.069691641761, 518.754442346123, 526.308528201983, 525.521163018141, 527.248903151711, 520.277518557743, 519.776681999355, 520.826775076805, 522.288598018957, 519.983725383254, 522.562935911814, 526.170263323306, 522.198260453482, 526.2709477849, 524.58358883852, 522.736482156376, 520.26649250226, 523.279915492706, 528.304885160087, 523.375198176113, 520.559092621044, 525.572577965625, 524.31883671801, 520.528993611903, 519.246445811531, 522.723453135004, 524.011252314652, 522.584492815848, 522.533523275364, 524.478748571693, 523.581143385429, 526.058133410544, 519.968550764661, 521.751451971694, 522.274077592966, 520.510056348279, 522.167884449728, 520.141480684801, 522.837619514194, 524.847887923133, 521.424697399016, 522.944874172379, 522.768271262529, 525.058415118318, 519.273728259213, 522.978729108333, 528.807300379412, 519.513807452392, 519.351092161662, 519.275583795081, 532.301156971579, 521.555449157527, 528.219436817183, 522.0241091114, 519.763195479432, 521.172184768898, 524.906943416322, 528.288041410253, 530.097789162357, 521.834614940598, 516.328959679926, 523.022985580873, 519.588834223747, 521.190155351902, 530.242078690498, 522.249597941356, 523.870246808226, 526.916197868357, 517.172885197924, 525.053680018798, 519.508134454255, 525.26884890498, 520.646999703063, 519.807137103061, 520.853236204826, 517.744500483309, 529.944418420734, 518.169390466455, 525.218860715155, 522.34433552719, 523.874548523747, 523.60203306445, 521.962490793161, 523.752685409602, 515.86114606014, 518.602602825127, 525.726573725638, 524.405041609984, 522.430355512739, 523.242464186577, 519.139696502459, 524.535949812426, 526.93779291507, 522.852795549049, 518.980317638977, 524.924297933757, 526.904081550873, 524.83577246144, 516.834871335301, 523.562594003167, 518.359149824865, 524.29333794984, 523.623289726645, 517.939816068724, 526.921614373454, 521.909706690117, 526.439801609936, 521.801646421344, 524.499141720493, 523.001070590963, 522.401596923496, 521.43478304958, 522.858587528873, 523.601912649943, 521.063931058191, 528.211785031623, 525.562931775706, 527.259548589873, 521.202739884353, 521.969280359411, 524.428208222698, 519.073770089629, 524.388967721505, 523.969682188841, 525.802319471109, 518.451450230319, 526.139755837808, 517.496633757084, 522.598045107809, 523.584124781769, 522.004756253023, 525.043966196461, 520.493827772986, 518.388300660587, 521.507511329013, 529.234832306792, 529.277729335031, 520.094807275381, 522.94499465528, 520.205767256074, 519.056479379653, 528.881389215917, 517.052777680007, 528.320596179868, 519.085148517645, 521.445812597448, 521.232157764939, 525.011528408852, 529.508770924064, 523.191595534603, 527.615081526504, 527.641879655855, 525.225098128321, 520.946886934192, 521.153161579324, 522.656210049575, 525.264492774007, 523.766894534446, 520.625671925264, 524.160804683124, 521.641330974903, 522.309345124059, 524.245168542005, 521.771141172084, 518.349859337378, 525.403443681456, 527.583962142562, 522.851299210011, 520.437975326888, 516.424335808238, 521.218483319168, 523.913896036936, 523.294937282541, 521.858508101679, 522.906703057377, 524.347382913667, 519.48879976977, 519.271366848042, 525.324348771309, 523.112433287846, 522.943772276984, 519.695998632159, 522.000797292611, 519.672285882869, 524.349097439215, 517.243361489064, 521.224676661335, 519.35361352846, 518.936442040771, 522.267919178149, 523.426812323554, 521.823359977605, 523.074408788104, 525.691524127847, 523.999460438147, 523.111464970876, 521.419595204988, 520.330474258779, 523.562874708017, 521.673751011395, 525.434410477382, 526.16702709239, 521.925758244094, 529.160222097999, 524.659121712764, 521.871485486284, 529.313449166432, 525.054221644024, 525.539035808869, 522.093000116456, 523.479546584234, 522.287625733076, 521.52323205372, 527.029934600573, 523.226538157644, 528.151489328002, 515.510708216598, 523.816787008459, 524.80021702169, 525.191328214744, 523.068852488953, 522.305878231827, 516.178863471258, 524.100252021625, 521.309510836316, 518.45641842861, 525.875914595321, 521.828404617764, 521.415786667491, 526.378019462527, 523.488925313158, 520.163166473997, 521.948503771902, 519.470872844128, 525.210107115518, 521.944193253596, 523.378563544905, 525.155381012469, 521.193036951818, 524.126859386051, 517.279591571512, 518.581929769986, 521.427931365323, 523.241442819093, 520.227395792554, 521.956198561168, 529.416024414084, 526.378750701558, 527.670108252319, 520.141650960482, 527.892845625032, 524.768989035415, 527.408799681556, 520.291066201203, 526.010255006907, 521.100733594601, 527.183707944973, 517.650815291736, 520.43119705021, 525.544061296317, 521.856557086052, 522.745393791452, 518.901416708616, 521.686522192023, 522.500347434749, 523.250893381286, 521.075420066599, 524.623037847206, 526.359634382709, 524.340633539454, 521.413373969854, 520.81588182013, 522.346522378, 526.822678657124, 522.268005939529, 518.751779636676, 522.698293724348, 525.790080384281, 523.095600142535, 520.415809125256, 522.494964806252, 523.265111803915, 524.530330019368, 526.253209503062, 527.654799970905, 525.41810542795, 521.453201525841, 524.468373008214, 522.675395387069, 525.525045913972, 519.491425419536, 525.700680769017, 525.780505311957, 520.439177537785, 519.590828993529, 522.39661829553, 525.742676215452, 518.505231398641, 526.532889427048, 524.872862306544, 524.159743376616, 520.573692974728, 523.936997735706, 524.594208347122, 526.346778275873, 526.111563065545, 524.346898108588, 522.035896699393, 520.156241962721, 521.901852700865, 522.646541893112, 523.052675500125, 519.45984542796, 526.566802542291, 519.596880964938, 518.560022010334, 526.67829191134, 520.834407559697, 524.724652821297, 522.221424109032, 521.100665050374, 523.216841177211, 523.563584270536, 530.089226558568, 526.120152033922, 518.553780682559, 522.92013199542, 522.542274980202, 525.550240189498, 523.758526731443, 523.84937890286, 525.112970613389, 516.475882293816, 526.569520193097, 528.627913090178, 524.490928161453, 525.082826844931, 527.392742126549, 521.959423882808, 515.708298488891, 526.396330139047, 521.934450941213, 521.46309182615, 528.022034040639, 519.548178877252, 522.190367398592, 524.922189252886, 524.758501202923, 526.115850964571, 523.586645898477, 521.429300087413, 525.604215935428, 518.10850296496, 517.67450255601, 520.960928914126, 526.469105604354, 522.129925871565, 518.487388550667, 520.015009346865, 521.366458586676, 525.767287343248, 524.190687343072, 523.301308534726, 525.196668705245, 520.910162577627, 521.628686734476, 526.588282173117, 519.762199537441, 525.0889626839, 530.566030798773, 527.169382680943, 524.091950303466, 525.108831812257, 521.923561916542, 523.241024343059, 526.135542992096, 527.160091633102, 520.447586703178, 527.028807273457, 521.639294594543, 521.787597959795, 522.937410641167, 522.884359152091, 529.361156212186, 522.841233207571, 525.301667405164, 521.527707263165, 522.717809911567, 523.175788655592, 520.709532158566, 522.840637375726, 522.861072382768, 525.705241924843, 523.775092044435, 521.9271253711, 519.769345117104, 526.433617009953, 521.383141299951, 521.252315893834, 524.229022978061, 525.592108945872, 527.162521578568, 526.215647801031, 525.118351411431, 522.699942955523, 523.903424742389, 522.831557754617, 519.069052677998, 526.285254604615, 521.576703371038, 526.282280734768, 519.070592944234, 526.373181989067, 523.919878921243, 522.527912967662, 519.800442034391, 517.237865488852, 525.066054637905, 522.679542723644, 529.573890411791, 526.745583824361, 522.495327120108, 524.695345043137, 519.056398752007, 526.953581255834, 523.940004923773, 520.960673036436, 518.253351597444, 523.86176978339, 519.58549899312, 520.545758386396, 521.674482203546, 520.497891537442, 521.739821434071, 520.700788891991, 524.117450684114, 527.19378412142, 521.318109194803, 522.777316727706, 524.684762710703, 526.954476337266, 525.692826863758, 521.863269602775, 519.847262346062, 526.695914838823, 523.101530969753, 522.484687503496, 529.689290021928, 518.83648982741, 520.808113513084, 519.647814460104, 525.036849252424, 524.003822004613, 525.968329281552, 527.898220939851, 526.111231857035, 519.584258935453, 523.652733923672, 521.617348517677, 527.610650341905, 525.730659029063, 525.225093523766, 529.097380805699, 525.358710090395, 527.143172503566, 523.471513818407, 520.312752894692, 523.031015797122, 519.246732263528, 525.571453460251, 522.167782368863, 519.448797124956, 527.470536172955, 521.298035926293, 525.061433233456, 521.55551144279, 519.373239604349, 523.933537514358, 520.191966325805, 527.593167995331, 519.726542209959, 519.320073446416, 520.02121743085, 527.200896281215, 521.195822693728, 525.136893916558, 524.531657414906, 520.638319439379, 525.634400504804, 525.387300837829, 529.488623698786, 525.793700168892, 524.801219896071, 525.171969852447, 525.545907022748, 518.772137387699, 526.373776973285, 522.360045782634, 524.679813146658, 525.008812181808, 520.030154032695, 522.307888959738, 525.460558890031, 526.235162014643, 521.163696404577, 518.812733123523, 521.147915093303, 523.480409109705, 528.925167748787, 519.654777275116, 520.916744948928, 525.996424646236, 516.905163662261, 520.338418299429, 522.782370850603, 524.773526126456, 523.099582637593, 525.727773262934, 527.458072250571, 525.28008713798, 527.185080833727, 523.942698272952, 519.947199593478, 525.256435727156, 521.189326865603, 525.638516897549, 518.128249897204, 522.430890444215, 518.277676490658, 520.29129626326, 523.925591415109, 521.698124953572, 528.369691872083, 520.737649744966, 522.033168259549, 528.920661329514, 522.225147483113, 522.840446941565, 518.116561141034, 519.464059737975, 524.036218946444, 522.900266318072, 519.634201521763, 519.836864416851, 525.106936041499, 523.287261408263, 525.256069553045, 524.041694723769, 526.971535131237, 516.429045994453, 524.410209183731, 518.173836306927, 518.701142263363, 530.459882947459, 526.784651395254, 518.048512632233, 521.69138094738, 520.337351630695, 519.672945338031, 527.816103460462, 520.168907098672, 526.296583170474, 526.742076628673, 526.287709110299, 523.933039805066, 518.917203694522, 520.807031982231, 526.989373866419, 521.794324810856, 519.27077238129, 521.919703715119, 526.372133802996, 520.851996678228, 524.363886001868, 523.550669093325, 523.388941453223, 520.757453884195, 517.821549592665, 524.588794365503, 527.442331237448, 526.109604195969, 525.349127627043, 512.787870552043, 516.48262742182, 528.092481178915, 517.535977695881, 522.238681937697, 521.335231800266, 523.157500601087, 522.313424467706, 516.621629965025, 525.116459779638, 527.043361405258, 518.710047981715, 526.472196017204, 528.817188783494, 522.526429077444, 524.565871461651, 520.593041668686, 526.890485138299, 525.608241751046, 529.237143070068, 523.585107907049, 523.395280555227, 520.611701511483, 522.309211356092, 518.75684066209, 524.600818832297, 519.907246861141, 518.902370384576, 524.754278081001, 526.299844732271, 521.385912991322, 520.845402034043, 520.244078480625, 529.228173965506, 518.156165792458, 521.856253192346, 520.586290403195, 522.553140677307, 526.722270132045, 527.609826943516, 521.750254474648, 527.320278331172, 520.073088731096, 526.002678304949, 522.977078055614, 522.103588573401, 523.666111998028, 528.475674470904, 523.867925276119, 525.421913307431, 522.412377999198, 519.946771514072, 522.60638223956, 515.56753242003, 525.531890419807, 519.978244791047, 524.19067258265, 520.002197577218, 519.565882512584, 526.984610928075, 516.425765898768, 524.185779638742, 521.343986192831, 527.819113780393, 522.169080511291, 520.276502257606, 524.850511755333, 525.430599614796, 523.355921009563, 521.907670657246, 525.143279502604, 522.492954665437, 524.826284602911, 524.178816575558, 525.807512357752, 523.292242286668, 522.199739099635, 530.122054420414, 515.440584580759, 520.345041306523, 527.722525405199, 520.550004875184, 528.05628734736, 528.671094342406, 525.219270279472, 520.297184830224, 523.311087170808, 528.147621708441, 526.109355242885, 519.23178081623, 520.048688251408, 520.069543136842, 518.921590158791, 528.750863419364, 519.372809643666, 524.024589342589, 519.375536313021, 524.700951384935, 519.980813282328, 526.149199439701, 520.630239220082, 527.657325709171, 525.218618577289, 518.811094304896, 523.871545227031, 520.771440308385, 525.573274933878, 527.460254812934, 519.989034061803, 517.450296738518, 516.347842386637, 525.45788976268, 526.887797102151, 524.323599955187, 527.515935842049, 519.984897146666, 526.549737530078, 513.020357501388, 517.409665247143, 523.433777364983, 527.480153599125, 519.772936452902, 525.005966594285, 524.022423566746, 522.871453617596, 523.914533540242, 524.843971228284, 525.157877521546, 519.544198708527, 521.000068116065, 523.821161220872, 522.420790681355, 528.97226365744, 525.195078999842, 521.740029924859, 526.257769932192, 521.520041975604, 518.661288454736, 526.154078015898, 524.756926790376, 522.711455923069, 521.812270538994, 516.816853435042, 527.008242480809, 521.777635144029, 514.688708865568, 524.772442440588, 521.563675734788, 526.665638337143, 525.135499347682, 523.869088387087, 523.042214531244, 516.301201648083, 522.22022060361, 518.07092910292, 529.717866053631, 530.076022374131, 523.565129562781, 521.909762580813, 523.659009346795, 526.20794123516, 531.673228611359, 519.097757973567, 520.247773018839, 520.884601337323, 524.964872887565, 521.118690264621, 521.343269072047, 525.615530210497, 519.954955001715, 522.576946214376, 517.198779267276, 524.980831441709, 525.465382060088, 520.608892017977, 519.152340599553, 521.438026956384, 523.889561414592, 527.920187929799, 526.120234917973, 529.009799007516, 527.886898843459, 524.307555647816, 521.405528897108, 525.379189171079, 525.274932798516, 524.362653606227, 524.823609354536, 520.844707165269, 523.778503039577, 528.213320844771, 519.288287765345, 525.472412647846, 527.252344999536, 520.08082380782, 521.40578162398, 523.407179031281, 517.534347866846, 526.277430996306, 521.33829751316, 523.155233251647, 526.274148415, 523.243689804937, 524.132434680611, 529.361677676188, 524.16473793411, 524.670087952865, 521.049697569821, 527.10735266863, 525.01257104505, 524.637803133489, 520.566171195571, 524.396816229782, 527.264743365155, 527.313757122516, 527.754034361311, 520.396827669472, 524.964780543778, 524.952044916886, 523.077870430073, 521.023523626121, 528.348450367428, 522.056470615073, 522.717947621257, 521.891431339301, 522.097253093276, 524.733460824267, 521.752723622825, 528.115621496767, 522.785623552156, 521.386306972883, 520.395436434388, 521.141115307875, 522.790860985119, 523.874737667566, 520.267811410341, 527.88367852784, 525.839563581113, 522.829122272465, 524.499166709483, 518.40396484978, 524.168608386045, 515.867021032681, 522.496317971468, 525.526686487828, 519.669400810198, 520.756049963513, 526.733191047476, 523.490017792301, 519.446908294266, 522.875639268536, 520.169258200118, 522.491554585089, 524.323716295835, 522.776460604292, 523.873363705752, 526.217142767203, 521.613429888379, 518.563177590935, 523.280252382013, 520.827266994024, 525.103168806846, 526.260204102041, 519.453539263881, 520.909576827489, 522.706086318216, 523.579923944174, 523.275473769142, 529.150017465724, 526.709584167549, 520.967855657945, 522.400002726158, 518.772557974265, 526.12621663146, 520.743555042377, 525.641057852366, 519.779880000215, 525.382932221514, 521.702955017466, 526.158769463743, 520.596229444328, 524.388118809706, 524.454418675288, 524.803523477519, 519.970061093219, 522.431340115894, 521.092894941821, 525.323410127013, 526.100537941939, 521.928085798722, 521.340312879624, 521.57228750403, 520.819053874289, 522.457425638733, 520.147444595474, 525.88103082524, 524.566619608491, 522.294302833335, 521.109819079113, 523.745278356865, 524.462543475172, 522.220851471284, 522.024047971622, 522.686992774724, 523.820067277816, 523.628239769466, 525.150440414947, 526.306115954903, 525.191944089685, 526.640396627868, 522.172654321016, 523.941080459113, 523.000691704238, 520.52290277666, 522.117768975195, 524.315633952515, 522.018490951151, 518.996505925564, 525.927801440052, 519.040222957186, 523.484845811855, 525.121708508477, 522.939135620594, 521.363827137909, 523.097631611233, 521.630740837234, 523.694756006656, 524.418414440823, 521.55078506653, 524.331519221385, 526.423182402333, 526.215843272615, 525.953628854598, 526.317316992813, 525.2288442371, 520.463954928938, 522.288160455587, 527.870365167579, 517.082286598409, 521.049260983615, 517.33317076288, 525.405649628564, 519.872882649292, 521.920602943058, 519.46183151994, 520.799224675618, 526.271775595435, 525.419378402409, 524.830065394227, 522.426939256618, 524.846281659187, 524.643296232167, 524.336827786866, 524.781310993538, 526.539101654583, 518.895477491814, 522.53953205926, 522.745520820569, 522.1483825936, 521.690612456912, 524.497959791476, 525.34162569712, 525.60159284425, 520.270365863829, 519.74909565351, 521.287025047339, 521.039972006129, 527.355140455578, 523.310155996069, 521.398697873798, 522.21094044467, 521.171885000225, 525.031262534495, 515.853900223869, 522.864697345868, 517.891113410575, 527.396889303633, 525.37024242629, 518.037012468718, 522.75459301134, 518.176100620953, 529.121195680896, 523.872860496572, 522.950017746187, 522.465512181081, 518.439063494025, 526.123276445646, 518.796628178354, 523.606745124234, 524.647203084295, 525.520472582921, 521.676331894472, 519.123963758253, 523.858022862566, 519.13641177921, 522.876377008964, 524.127921625474, 521.791387523647, 523.939985261179, 533.177603129976, 526.371987806103, 515.225283621104, 525.199478962303, 530.497849063155, 518.559333674797, 525.434924151239, 525.428574314624, 520.423272481428, 523.090229362337, 522.513200593792, 518.790177488216, 517.880620745013, 520.299157030182, 517.543917579716, 518.885132661783, 522.547235068798, 519.703885312827, 522.218160763212, 523.74007796649, 517.744906530839, 517.794441800091, 519.469525068417, 527.393730988457, 521.967389904566, 522.652131578361, 519.413573837029, 524.517879910118, 520.64261417463, 522.430859720535, 524.739558498862, 520.574105413608, 522.600425167723, 531.935465443657, 522.53565898752, 524.28539813017, 526.948128189159, 524.611220746992, 522.375053101223, 525.00448256829, 519.435360559309, 522.306794783441, 525.621137269162, 525.21982636761, 526.313724113193, 521.383529089084, 519.213951191175, 522.602782754321, 524.746251618678, 524.486089740658, 518.167102920425, 523.988372077184, 524.711483488129, 523.58351814633, 526.096127486414, 525.28265040673, 523.062672936032, 524.248613517672, 517.152125157332, 526.766081715533, 529.026731116204, 522.744389962916, 527.165996915619, 523.964871566236, 524.686335300259, 526.681625260137, 518.209250131202, 524.947448168242, 523.793218681372, 525.66356367632, 514.710000471956, 525.662789864368, 521.536263744686, 518.929415259662, 525.052557206445, 525.797614035544, 521.350983312899, 524.710455519406, 528.548620137874, 522.528078345318, 528.456554819642, 522.703188671059, 521.847648215985, 525.594093600623, 522.940395274616, 517.75417341909, 524.230681330529, 525.613129430158, 520.281691677225, 526.573186389823, 528.300444428303, 518.722758032477, 521.401714388371, 526.854272725905, 523.453109982061, 520.283262197794, 519.006260491078, 522.009913152398, 524.210653395488, 521.976671531803, 523.974878044906, 517.761824136916, 523.367262023889, 521.724078467335, 523.004882107868, 524.265022050584, 519.968444961756, 522.214201707876, 523.788959902696, 518.166862407631, 523.53838309448, 519.101208622023, 524.386674370808, 524.688539563028, 520.729702173599, 520.284264863156, 527.409978399099, 523.168877981277, 527.949526243031, 524.23844098425, 523.573109158919, 524.297538580639, 522.301047071648, 528.173968299685, 525.274653631514, 527.208012204536, 526.51922440671, 517.774731923058, 528.254989809657, 517.496936753201, 522.516555373572, 527.486793531674, 523.576131324414, 525.298576576163, 525.25897808485, 522.788149384933, 520.323284857207, 521.873953663019, 522.741943459167, 521.109885318108, 523.772934346503, 527.916355983537, 524.356791450415, 525.778037995628, 524.76416894823, 526.879383377062, 527.363109950274, 524.089993680289, 528.120321359539, 523.183932963368, 524.136779622042, 520.926010779792, 525.402487446927, 520.875630420897, 525.248688907037, 516.341953758185, 522.372107338518, 522.37416206849, 521.814505668919, 525.884231768822, 522.974452851488, 523.893092181283, 524.748577206778, 524.87160446872, 524.097489921116, 524.798212495251, 524.009306240763, 524.071513925601, 529.876262066353, 522.613625549327, 526.235943731883, 521.546369398906, 522.005287174848, 527.732525086127, 521.670849899367, 523.75800111162, 525.376287317259, 528.440617929004, 518.065197448698, 519.810063393194, 523.108438491166, 517.258916096149, 520.79007975559, 525.258957628448, 521.687961603741, 518.110661862139, 521.520423477926, 523.062511598352, 517.81804427515, 518.807711572019, 520.967753423061, 522.738988386781, 520.759149491019, 523.330039687367, 521.536218601752, 520.964434793521, 522.434665478263, 524.366396809656, 521.447482580638, 528.213830812671, 525.150176301299, 524.588715832544, 524.018988094492, 526.115855911252, 517.025552359839, 521.124203194191, 520.527830120006, 523.6745514165, 520.022078634197, 518.532058018957, 522.975650467152, 521.759660406266, 525.889797644268, 520.11429008, 524.094018604957, 518.870161100342, 523.245078241182, 526.257469684464, 519.199339550983, 518.266464288329, 521.835600539002, 528.815358152614, 519.354049419718, 523.649937529775, 523.433660063137, 514.962454713351, 519.242667666176, 526.586381514796, 525.210954267087, 523.514825503036, 519.988238956718, 525.573618831474, 524.626453779535, 520.722709767868, 521.755932290486, 518.851767371518, 517.74660418175, 524.796427326926, 527.140482707005, 519.222135572755, 518.036299716494, 528.464078080211, 526.235856090657, 526.485388380607, 523.28132858842, 525.589002627905, 522.503048356473, 517.787372997225, 520.666516522912, 521.330840925734, 526.438420043054, 526.634207873912, 523.880670690249, 520.217413278661, 518.096926880524, 527.503417083179, 523.036397543885, 520.990673105799, 522.166491415996, 521.94226997182, 524.715919285617, 525.279727396428, 529.477926861389, 525.635298640354, 524.324794034484, 522.508160983064, 522.661004644234, 521.924003031381, 516.897440775787, 522.642404418815, 521.128721603429, 517.980557560672, 524.051961673386, 528.158166125422, 520.476902209563, 523.520910897411, 531.808149643744, 521.546932723005, 524.182952749803, 520.019709937366, 517.326605504209, 523.219014782882, 522.160230063975, 528.133222636483, 523.05044290355, 520.173615047026, 522.763626803243, 523.663716647999, 522.092342979742, 520.656261753707, 525.153481261696, 526.568480095847, 519.849368290841, 520.782622117917, 524.389395094577, 522.51854615422, 520.449513374407, 524.763424095245, 526.225053415873, 521.456133373033, 519.770859770433, 524.426665115795, 529.287295949433, 522.560263287446, 525.197666044978, 523.325172144223, 522.218869390528, 520.998778516745, 525.135550137791, 523.053634838804, 524.213765195022, 523.564074511956, 522.53501447643, 520.721737806888, 524.022936449094, 518.060288579072, 524.307864724645, 524.088591380351, 518.362840059396, 528.002514574498, 526.083358084541, 522.996472101224, 520.680796403912, 525.350685977569, 522.159968717732, 526.373957921151, 518.696339165103, 521.826567314315, 526.434008465405, 524.51906948955, 521.569847650791, 522.616743210054, 521.557098180453, 522.177423571417, 523.68638320007, 523.886905316614, 524.641697270974, 523.964234205323, 523.6445920005, 523.713096961359, 530.049903270476, 525.667924378649, 518.279916153073, 523.226285588551, 524.120121696296, 524.467265713028, 520.311339990266, 523.941413332092, 523.827164433463, 520.256744250057, 522.469287531634, 521.375109701697, 525.545447100803, 524.359617328643, 516.613770588501, 527.286500523258, 525.164566695094, 518.624132200248, 519.034654984289, 521.401423176386, 515.579181395193, 520.682047158218, 523.49741054942, 519.285735801447, 529.217542361479, 522.350034220749, 527.4527409577, 525.852387209641, 520.792362527773, 525.620774787617, 520.101688773273, 526.294000741344, 519.849011008466, 522.614748304062, 524.820273591293, 521.215582629267, 523.585262269121, 523.425162927784, 527.3479696242, 517.027098634805, 522.090339783601, 523.08678774538, 518.78978074984, 517.900107371358, 524.002448471966, 520.134457315586, 524.843068282389, 525.633531225668, 522.839469419639, 524.341050227417, 525.824265308134, 518.648657126962, 521.40306800741, 520.890819769022, 523.299827639079, 520.21034307128, 520.950993529405, 529.116274065588, 523.229845240362, 524.845624576038, 524.051964090656, 524.123240121711, 524.350192893104, 525.508956727552, 526.612941519088, 522.921079903918, 519.438792590658, 524.891786284747, 533.186380656701, 515.931855089547, 527.070250767062, 521.665916174223, 530.683396767533, 524.203520480846, 524.970482536505, 525.37018157447, 514.742654322828, 526.99644953128, 526.286831354874, 519.398193384055, 520.035444920925, 519.157044101276, 525.56097684359, 525.479613316384, 521.714264786416, 518.065917214486, 521.168431261471, 527.216979726563, 521.614010336687, 519.049614025757, 526.849458802196, 523.962912920146, 526.2296111044, 526.304445817208, 521.035017099684, 524.911209869306, 526.466841320553, 529.014841501025, 525.958637604965, 522.735997939048, 525.541698386779, 521.740960425903, 518.854470965416, 521.490905813472, 519.987910116256, 524.694599417168, 523.214821213559, 521.260828397629, 518.843743322482, 520.395895159065, 524.533523376919, 524.68661483339, 526.312305513664, 522.202525788964, 524.711106022847, 521.629052447922, 523.59495455588, 520.434174593846, 525.976141156386, 522.849849919728, 518.171058013576, 523.754178108908, 520.320221998748, 528.655974881724, 522.874534366149, 518.167790066117, 523.181045973614, 522.57036933713, 521.119914435077, 525.28901390032, 519.153564765006, 524.561157007411, 526.159280306107, 524.598831227625, 524.93203647288, 520.095997603587, 523.295700375538, 518.311455578499, 524.010529653081, 521.446420298584, 519.945329146259, 520.957391378185, 529.722180314527, 521.88482437566, 513.69479628394, 524.450700670316, 532.600340954782, 520.457106067733, 525.444730442551, 527.095778871434, 520.993991686741, 526.664970170311, 521.443836060893, 523.935538235028, 523.842758824191, 521.250068669852, 519.500170348313, 521.264665339015, 521.999253506186, 520.137552598499, 521.477444782346, 524.094544451768, 526.802543456261, 521.153895972833, 519.471216372652, 528.038566720002, 526.345977194138, 523.699735062677, 524.21688051312, 525.288580471775, 521.83015224977, 520.959698879725, 523.533448053981, 523.325365728897, 524.807108535921, 522.997071406038, 518.772731439949, 516.51251952694, 520.615405963152, 521.793892456666, 526.919111218967, 526.569306878322, 519.582632483943, 525.364416038305, 526.908669892678, 522.196859179479, 516.530040215712, 518.986196909012, 521.043038063108, 514.876888888721, 517.211567559417, 520.321815658694, 522.824452523257, 528.096193720527, 525.413151007988, 522.286354027892, 522.678767914499, 520.125141933889, 523.415455187524, 523.016238467735, 521.585485538703, 520.430928616835, 518.330289685077, 527.011511721643, 525.256569917653, 521.997974896523, 521.583118553521, 522.302340832327, 523.696189769918, 523.379950650692, 527.327552476029, 524.264057343791, 523.837817485987, 520.731924670352, 522.402194247269, 523.998675518193, 522.390850228863, 528.886631443317, 521.99444123158, 525.117391203843, 523.17038653531, 525.50846461445, 524.389251083017, 520.822776164424, 525.558658825425, 523.604268714433, 520.782813608124, 523.100334753954, 524.448054442411, 525.520164271827, 525.488382831291, 524.694313881289, 522.192226662315, 526.510842408442, 520.657567009326, 527.574716405435, 521.318683392729, 521.563289181005, 521.064472444678, 523.11745952759, 524.311237180841, 522.473290304771, 519.454020420655, 519.317640535244, 523.940732396377, 526.190204770633, 519.66635056688, 522.624644179547, 519.293682689421, 520.495819557277, 515.951903450919, 522.620264903438, 521.740633121202, 528.717871581673, 523.036043703232, 520.90620760069, 524.853155079179, 521.116935770986, 520.762750016311, 519.575411433098, 522.868308324621, 525.189452957075, 523.939682827702, 521.595061433807, 526.335174124884, 521.969727846718, 526.514026069284, 520.573151972782, 519.828586069597, 522.042728351358, 520.624384017783, 522.317697836392, 519.974119618539, 524.783784625019, 522.742672745327, 518.85340601926, 517.750372481607, 520.070805520133, 525.009605036803, 525.28407268479, 518.755056673116, 522.515489812125, 523.697115248322, 521.738828779027, 529.378581237071, 519.41249786307, 517.076152544591, 520.43684580895, 527.370700743567, 521.741441410384, 527.274251734941, 522.711685709965, 521.698678769803, 521.120975841922, 526.240553542839, 525.07218854607, 525.135880522847, 521.743118327891, 523.78648145982, 520.088035649067, 525.534908170447, 521.558725390137, 525.421421359113, 527.355976303392, 525.934658013433, 525.166942778825, 525.68577383016, 525.183436516008, 526.039191299475, 522.353380471041, 524.076122709308, 519.364956949648, 520.36280050774, 521.852581717692, 520.063505195649, 526.977355449254, 522.483321879424, 523.71426910832, 523.897462150058, 523.719268462551, 517.896285381203, 527.438729129635, 521.469517872934, 527.715330510144, 523.496710685941, 524.362012858495, 525.257248231023, 523.311410654906, 521.846336020519, 522.043165710325, 524.299639573462, 524.680542248375, 522.960799325413, 522.335539297501, 529.780195208562, 523.315785045844, 524.565058293002, 521.689180433774, 519.268174911059, 524.457043422306, 528.384365309596, 521.982253478043, 517.807540239878, 523.373949162065, 525.427940664014, 520.998149731286, 524.172099035845, 523.341028809505, 522.789314270942, 526.391677616917, 521.428412841764, 523.859318393246, 522.263607237893, 524.034970278332, 518.045205979834, 519.90696402898, 529.722849323091, 517.998099264391, 525.943563179095, 517.570153288084, 522.290306940628, 523.364644806722, 525.20350446296, 522.01944493981, 526.009439972812, 520.392804756407, 524.697479503068, 524.84936299955, 518.914331701289, 521.803809754012, 521.923720853997, 523.084518984459, 526.059731435362, 521.222830696226, 517.238832267487, 525.247043534087, 521.716571633126, 523.527658909996, 525.39330709581, 522.76050013532, 524.733933485364, 525.082015187949, 522.965779800587, 518.471105753973, 521.148015347517, 524.008459726067, 520.884944978438, 525.055523122286, 521.44178630511, 522.155050163847, 519.996937262996, 518.366952729523, 520.664718930283, 522.107388686607, 524.181102692852, 524.956251535816, 523.405082240644, 521.906267255468, 526.946685549476, 523.866322083199, 524.875772775022, 521.716686195741, 521.875405403315, 521.939272789355, 518.906875511739, 525.9961436272, 521.478158626223, 521.729172514918, 525.497715813374, 523.647820925481, 514.713775437406, 515.468020746114, 516.089874803862, 519.384831054932, 522.530075566009, 524.332585057352, 523.211664726416, 523.649874531928, 521.724912089364, 520.083542985332, 525.065351333227, 518.833058343958, 528.577248733748, 522.311447866762, 524.046206851624, 522.997858674328, 518.748647895692, 521.689627261849, 521.285405215791, 519.947466064202, 520.895988177294, 516.291893150477, 522.169901029566, 522.569198883753, 522.868311006073, 519.961723007084, 523.47733751891, 523.638833734449, 521.353434388572, 525.58914734645, 527.258946409832, 522.253520774956, 523.118493945592, 524.627260868911, 522.712844098627, 521.286522749917, 517.320940996911, 524.335353332942, 521.40681891783, 521.296000368852, 525.253065453822, 524.869935251038, 525.191559026885, 524.77077057774, 523.491007426457, 523.942970929051, 526.149721689343, 520.735214086753, 525.424187881115, 519.857639402081, 520.764973366097, 521.265459757945, 525.010049750621, 525.632569173199, 527.152851905344, 523.575196522587, 523.234374983963, 526.767685481303, 523.145886107259, 524.961703728516, 524.137059509135, 522.683083224038, 524.296426187597, 520.911444658835, 525.00594848562, 526.462330552914, 515.137331384244, 521.338864061535, 522.852834511221, 519.628106513138, 524.000981022302, 521.561531519551, 525.945558691848, 523.677288693189, 525.870869761955, 523.350575300591, 527.138730691543, 522.002672751976, 522.441561858648, 522.765561585742, 526.507957784335, 523.159071971597, 519.309863081034, 518.438194025741, 526.300372907367, 521.511543253927, 519.537313162369, 523.893237197591, 520.089433277999, 524.499956133926, 515.624463348174, 522.710165472038, 515.097219566974, 522.307952986351, 529.295310639476, 521.957136850567, 520.133291615634, 518.650154937143, 517.373550719186, 524.752687591773, 526.403721449183, 524.265973267866, 525.493154255657, 525.652413399363, 521.840440497114, 523.288980763118, 524.577607960562, 519.562125496647, 520.89923157874, 527.863115866368, 528.269250280692, 526.012181341776, 517.059402512708, 523.565326698214, 521.174395836013, 520.294234793409, 525.714450178468, 525.451645955456, 525.995146856899, 524.375374780835, 525.959932656737, 521.306743601458, 522.821185625033, 528.359361904604, 526.680978187594, 520.636859686101, 522.044866587522, 523.453427855586, 516.056114224567, 523.781849781276, 527.272647531121, 523.564263185837, 522.655785597769, 521.846635690065, 519.476707391791, 525.425751281137, 526.793232228988, 525.023537935901, 521.48908401337, 524.008852847979, 521.601413558525, 525.497204964512, 526.461793505215, 524.44918691643, 522.064043682816, 523.615020553976, 521.829840993767, 523.983527499732, 522.729883034964, 523.854574862056, 528.39950659947, 525.647188654994, 526.972509236322, 520.29550329367, 520.275757838661, 522.402063769578, 524.645333354798, 522.017987388979, 517.563299401468, 523.122975331026, 525.368720289578, 525.005592575497, 518.001306450606, 528.253355111679, 529.502358814571, 527.910925203343, 521.724799026504, 524.804343409489, 524.181754132232, 523.769757067121, 522.802885761519, 525.612283699402, 518.530934088539, 525.473675090484, 517.519546456516, 525.03418446689, 526.383885692191, 525.71235260779, 522.276133832086, 522.585618018643, 522.661627015539, 521.794122150351, 525.193340261814, 528.605173419074, 519.763090519648, 523.845802886737, 519.169438888552, 521.145176156532, 522.459696939001, 522.096633704798, 520.357002654316, 522.168171683347, 529.193088660697, 527.924169585, 524.097084739363, 524.955033243841, 523.734636830786, 527.234231983296, 526.616940972748, 523.555435452155, 522.881650221736, 532.436524586818, 523.701442767271, 526.520640031454, 526.177631122409, 520.230794814377, 524.14502202026, 525.087109966789, 519.080954422659, 523.211162515272, 526.094738226686, 523.750878947302, 525.134333470666, 526.627354256748, 525.511208764293, 522.958624765046, 522.263302117921, 520.897162728552, 522.980928351348, 522.752999515269, 527.414392935202, 526.816547071226, 522.446434909796, 524.074561692201, 523.815869608246, 522.897313194218, 525.058627433895, 526.975055571307, 522.364732614131, 519.914456332266, 524.572460719332, 522.846577035267, 520.074031391634, 520.049390061175, 524.370719864561, 525.149316776076, 519.852593220319, 519.494826143972, 519.573313401736, 518.651437042952, 519.678994744088, 521.392557170165, 520.643965314112, 522.701607309561, 518.729877652811, 521.887885188249, 526.248179583807, 522.820984351882, 526.891847976099, 523.615723112335, 525.194953932149, 525.257741651913, 520.177093484067, 520.516267737694, 522.585793325208, 519.477458887081, 525.8719932515, 523.273439763737, 526.592051052662, 522.480166240917, 527.863101383392, 525.309874449662, 522.268455371749, 520.166954784705, 524.528214391343, 521.240880660253, 523.200711517589, 519.060527421028, 519.853815446624, 523.426447151508, 524.173049823884, 523.543202214317, 523.556233999118, 521.587888615021, 522.426639758325, 519.065205495734, 524.490341245052, 523.520409902597, 524.653750617697, 529.289619171063, 529.161989139798, 520.026644350488, 525.791993601771, 520.925487443464, 521.093550866046, 520.616697397685, 522.832270324526, 521.84544749463, 519.41128017071, 520.907064226676, 525.666599874021, 527.707886987875, 525.186409217236, 521.738761063718, 519.77636175336, 518.403434737566, 523.835003892522, 522.824453605215, 519.352780503832, 522.346424297343, 516.381741062592, 523.110277230559, 518.600946488205, 523.23287213315, 520.881636486036, 522.678074725482, 520.985507328106, 523.466189498356, 524.693659099806, 524.84369514297, 527.570686346293, 525.921178517074, 517.868842644802, 517.576436027899, 523.975649342471, 524.305511543035, 523.770942286549, 524.641614791631, 526.832450891107, 523.284245567319, 521.268385612301, 517.026316948475, 519.274747190459, 528.687997271051, 522.441597113531, 523.014842552657, 520.374597127308, 521.620144697564, 524.309789916074, 523.064840323878, 521.786327790035, 524.183852077063, 524.312901022324, 529.073900836076, 519.143079811595, 521.327046376896, 526.483328578219, 519.115361998563, 524.945221289903, 513.633913153433, 528.44834601507, 523.501422993031, 522.445133716255, 519.957437662716, 521.603957839441, 523.908181007268, 526.004755242523, 519.686561470283, 525.690960615957, 525.657636081707, 517.618948928584, 522.59570322133, 523.708441555004, 523.43556920545, 518.612995059871, 522.741223637907, 522.463255910717, 521.942202594415, 523.373805338603, 525.138994681455, 524.52625536842, 522.800776245567, 523.793812896287, 525.635791593374, 520.235481687677, 524.53922401948, 523.876003229647, 524.449558937147, 521.142487160422, 520.268309772162, 522.497552838932, 527.048364187264, 526.008939055576, 519.115225208985, 524.812669733892, 525.558855605821, 528.856037550361, 522.587856186307, 524.096221704583, 528.193020506283, 517.78369368808, 524.761133350363, 522.52142067702, 527.169201689094, 517.144266781862, 529.494880704141, 527.293248295924, 516.604725053429, 522.962077494565, 515.442510306379, 525.958180006692, 524.341478303783, 521.04906874745, 524.480353487833, 522.47076037611, 523.733168682754, 521.717152760619, 523.026289264751, 520.301730996226, 522.154283820069, 522.079909412986, 522.479831128093, 523.633659383026, 524.551780922609, 526.125950995418, 525.79087323733, 524.38402396101, 522.793399154001, 524.512411150847, 523.29477849754, 517.280659867658, 517.241356549783, 520.557576027836, 519.837632313916, 515.923893200682, 526.643479540985, 524.15184955495, 519.946001407, 521.07375439891, 524.307459417781, 523.847946447922, 523.950991340723, 523.765488265102, 522.042582969832, 521.064194817936, 523.803458985925, 520.558867703209, 522.726797690676, 521.385413464504, 523.347682132567, 522.437395048529, 526.921900129483, 521.579874150398, 520.539620206991, 525.620446274111, 520.153132521132, 525.730926778799, 523.564827751024, 526.416063198551, 522.069093576047, 526.221834504285, 524.984206300723, 521.357038378705, 518.537425473777, 525.69412840477, 526.686679993111, 521.312495594731, 520.039899727699, 518.997260356883, 522.65268256693, 517.670208937271, 524.889088812711, 528.796727358136, 519.481324253777, 521.013493927792, 525.872340114459, 525.35430824748, 520.597713334481, 524.866685619531, 520.975621009085, 523.793189488241, 523.844355476683, 524.432341173188, 523.325727214946, 525.769051742085, 528.737062543281, 526.780409822143, 520.358045051686, 521.365498515298, 523.863282999991, 526.537311393986, 524.842857523171, 526.235522988094, 520.586246924685, 525.000978655043, 520.33509491382, 525.416614142395, 519.822536621787, 523.517277069363, 521.126296071559, 524.358566709866, 521.591626455386, 522.264123087379, 522.327902446882, 521.981538376496, 524.082839182957, 524.257630668561, 522.220164636325, 523.06413394402, 518.65169642489, 525.924271140975, 523.487977429752, 519.593503913231, 522.920684622658, 529.002033349473, 524.100401912389, 524.345754791285, 522.692765189666, 528.708396967565, 524.659773362687, 521.026517619736, 524.562146722845, 521.375429829219, 521.17707950432, 525.788406756307, 519.713251638392, 519.658847547771, 521.448125991158, 521.983586569277, 524.787113969667, 527.223152132699, 517.522038617828, 523.755007642115, 521.497862787934, 513.971687594804, 515.594770811338, 521.223590040941, 525.405020041358, 521.598808983437, 523.058321974359, 526.996413948673, 528.377086644567, 524.887467468253, 512.772999949127, 517.869272000864, 522.182874489046, 522.73738122997, 525.10232213794, 522.414294481838, 521.180081046886, 524.037835249051, 526.289028908927, 521.892099499976, 523.343003209548, 523.77575825555, 523.002274833837, 517.465518905516, 527.099408029401, 525.525993694314, 521.159609630944, 521.479959909083, 521.634192062619, 522.572783524181, 524.807400600313, 523.282377438315, 523.668002143443, 525.407698637525, 523.946653421088, 519.402913336637, 521.799444550603, 523.011706236886, 524.147560083162, 517.34639833463, 524.850132248613, 519.558787873797, 525.169130704918, 521.861412378685, 521.645321577101, 521.690481016357, 523.744074308971, 521.396509784836, 523.839311561732, 518.109040940358, 519.905238413792, 525.83440011398, 520.775221364704, 521.706803973274, 519.344771343559, 516.267168510672, 521.212963310816, 524.177099054048, 524.152186858771, 522.637361283495, 521.546652300105, 521.683548485377, 528.108994628065, 524.243339833999, 525.242253080795, 518.673997172894, 525.973857837602, 525.160394033387, 524.560085692788, 519.58153278512, 522.389080116829, 519.857854328635, 519.162577681989, 527.532584506133, 520.040833587623, 523.514059778154, 521.907380612557, 522.007140282601, 518.387927038982, 519.654677116026, 523.233167246869, 523.16305010025, 525.012342906192, 526.032710077836, 524.112424572059, 523.018251776019, 519.605547148623, 520.717104855011, 523.388058148749, 526.235344844758, 525.371473647597, 519.178325857783, 516.239001088913, 522.129877855269, 524.379549491888, 526.643128367895, 524.369247487112, 520.349416876727, 519.141319202093, 521.076894607051, 521.268217911173, 523.261718011351, 523.3933010499, 522.061037676309, 521.846877795849, 527.233001982405, 518.520596077003, 528.454242994134, 524.985474458103, 523.345323567678, 519.320013742725, 523.187525005418, 522.435624369187, 525.658409038477, 525.015547020306, 526.351455949262, 523.528686084526, 521.767979593376, 522.571973206333, 521.81052621211, 521.064430406735, 522.239465874492, 523.978926627394, 524.571908233238, 521.84293929874, 528.066683811682, 522.571537756857, 522.481084068608, 524.795706242598, 522.745885803016, 523.571767445909, 521.338813842389, 522.170426282897, 524.043129228125, 520.517068586285, 519.70528009709, 523.432120011685, 523.886125386264, 517.969995762499, 525.677170825686, 527.039346283938, 522.592194825935, 522.635887195074, 520.572586706068, 521.057438344445, 523.610065853368, 525.989496415411, 518.091106951986, 525.833221071952, 521.022972754315, 520.167917107565, 524.301171948315, 519.784124891826, 526.99363612222, 515.119986244876, 525.51914572946, 522.800450622821, 524.087782269444, 524.900974717968, 526.677163393774, 518.862406171438, 526.05767112534, 522.801710820335, 522.698220752454, 517.568311365131, 524.637483896281, 521.333181045598, 523.796723688829, 527.292946430932, 523.6600661903, 521.828133842526, 523.42508449652, 529.215325173033, 523.120018685909, 519.487147568092, 525.991521881726, 525.071361859082, 519.716618667903, 526.239483844622, 521.057817176525, 523.660778041771, 530.123881970913, 521.483465066955, 523.47679182592, 522.553135506296, 528.723438802266, 519.49609440938, 521.661090062977, 524.682553040791, 527.397230697332, 523.622283264911, 522.167494375875, 528.882704221738, 524.479959450508, 521.835636115459, 525.745782505226, 519.863193717968, 519.208587224469, 520.569622534786, 516.783337875729, 523.862277320239, 526.413354677508, 520.157738171958, 521.673795846997, 525.588078347962, 519.827833303026, 524.447417124902, 522.974531191743, 524.00187996753, 524.119101172204, 524.99905885202, 522.957211651579, 525.07000750991, 528.862897923146, 523.865183903173, 517.186851593208, 522.750548166583, 521.514003498355, 525.316095890647, 515.683188406978, 527.472536366458, 524.692215446787, 528.337243588972, 525.42728826297, 524.643910844521, 517.423076900578, 526.027448533146, 522.147705357371, 524.728619302246, 521.738100989947, 527.575835052788, 520.60855600969, 523.4374270109, 524.061432229398, 520.148999926431, 524.591581459048, 522.407589737373, 523.719466245598, 524.380982321124, 522.60749426045, 527.520094291339, 520.88971560096, 520.606116367882, 523.241640869481, 530.854164265966, 519.005991175557, 519.133356909384, 522.942737823137, 525.062739676658, 520.15316327689, 517.12534955298, 523.60871594032, 519.271206833232, 524.014880704065, 521.726242035625, 516.511611181796, 523.085162596727, 523.318283942068, 525.879033451342, 524.0930886154, 524.817142456936, 519.138722817265, 522.917375243402, 524.670813272934, 521.164746789629, 518.119006682354, 524.665492332838, 526.659435862623, 525.140509207025, 521.868430074503, 520.364410118665, 524.396977926684, 520.555006011954, 524.215570644102, 518.204016429287, 520.722200092055, 524.698465253288, 526.109204597761, 519.667720760231, 519.0996345746, 518.116777652315, 525.406399170464, 522.984256421142, 526.916817609464, 523.865131695112, 525.655242814913, 519.383705783773, 521.758428424681, 518.634402522116, 520.286394699762, 525.818300693229, 520.673613784172, 518.589545307831, 518.54005813569, 522.953637852549, 521.100295269892, 525.561455385813, 527.27053459873, 521.479788004505, 523.124651828713, 524.061107860638, 519.790520289725, 525.991440025457, 522.353857359988, 527.104211727541, 525.1703022143, 521.851702724764, 521.417339491889, 520.323810476903, 528.987900134992, 518.612544828008, 519.983892170865, 527.60941270203, 524.170181610736, 519.542617231531, 526.04114015253, 519.762103659239, 520.012746001226, 520.299696194829, 525.172465921553, 520.839615254123, 522.957898995959, 525.495348104548, 518.358219955656, 525.921279414722, 525.065305015697, 519.374237073498, 516.779233291476, 520.728835844967, 525.581713256325, 523.072835672454, 524.86686509463, 524.692518937419, 524.683192968064, 519.859453794923, 519.321127789388, 520.514395940287, 517.936419810691, 518.746494945177, 518.93165340387, 519.997784958063, 525.179692221731, 523.002376563219, 525.058273841389, 521.189865646223, 523.981957095913, 521.698658576598, 520.495278059892, 523.766226986105, 519.091177670304, 524.90185945092, 516.781476473213, 519.601018818064, 524.499952418153, 528.973371680382, 520.599931690808, 520.16782564739, 528.401484445831, 522.525778203665, 522.499512075148, 521.433184652073, 526.444880493231, 524.823857030841, 521.367947648241, 530.797374288821, 522.220754475374, 528.741704980734, 523.058979289063, 521.885921003759, 519.082279703626, 521.226391620785, 523.236241951818, 523.417495388772, 521.156897366713, 521.444418124121, 521.717081866703, 522.016516355932, 525.956059433293, 529.353998509096, 529.323785686512, 520.918535147541, 520.856671668369, 527.498839096234, 518.85461365976, 524.695811030267, 523.965629768527, 520.311874748022, 528.116741678866, 522.95226451562, 526.821795388664, 518.680089840321, 523.61948752564, 523.864760490387, 519.946159520868, 523.739380088533, 522.831964343389, 525.115990873987, 526.451983310563, 525.523075081628, 522.375369391914, 526.87380545893, 523.241688268601, 525.163223593427, 527.957747764531, 524.524126711105, 522.857812272873, 520.495549863082, 524.86314347193, 524.96497186787, 521.561747391718, 529.209518868968, 522.469903047208, 528.368651846168, 528.169614094298, 526.765747004693, 520.471770830862, 523.374229544375, 520.995003609236, 525.440064518429, 520.682589615562, 521.008165402348, 522.684636054944, 524.555029455489, 524.790607616432, 522.231796263117, 516.726734232985, 526.945612893826, 521.043560175059, 525.026897798325, 523.32364386748, 524.140615926366, 521.012409523464, 520.761906016152, 526.474979645498, 524.428705660122, 524.651102734256, 524.050227104914, 526.197565848015, 518.854437763322, 521.848708867964, 529.632943735709, 525.51643601823, 526.723966180387, 521.252836279256, 524.141579235879, 526.574966693998, 525.897048063392, 519.957894367983, 527.26299433849, 520.159875746386, 528.156055217708, 524.333870412961, 519.57005023515, 519.954352615629, 525.148363956915, 522.935312364164, 520.299683948858, 520.031218167476, 524.039425187099, 528.857913077064, 525.789753271686, 522.385203793761, 522.627577374459, 522.003716023283, 527.421255699534, 518.626368421419, 525.483345537872, 516.543952165125, 526.315256254909, 523.114721740278, 520.0446295021, 518.793287211307, 525.663054664738, 519.855877185532, 527.628893678863, 524.439006283811, 520.366107008442, 525.230383959841, 521.912164488853, 526.102463781718, 523.770012031913, 526.872785920325, 523.988091560916, 522.999677214047, 521.720749769933, 524.778705621961, 522.250266428655, 523.621310722467, 522.908910904833, 523.127017184261, 519.541834789261, 528.933557702655, 523.592439234529, 520.721405669998, 526.43395853882, 523.449898776717, 523.548404166252, 522.256374740776, 521.108547795634, 527.03068614793, 525.909289072356, 521.779454788151, 521.261234947713, 524.380231851327, 515.219923507142, 521.046165961775, 521.476279403641, 520.654777807743, 521.957912328769, 524.121800458304, 523.59920411186, 521.48209077043, 522.071305333414, 524.291530903676, 525.325066803518, 524.144966082987, 525.746804520434, 524.835388353013, 526.130009424783, 524.454654366513, 527.678047492375, 525.686072012816, 522.764154597658, 526.660144680497, 522.224643041681, 520.383133333431, 518.808317609037, 526.982691390021, 526.572735449105, 520.868886395014, 521.885347430465, 527.031509410637, 524.057573550867, 519.51799352101, 523.492775673174, 530.659111292338, 525.981332477973, 523.146697387063, 522.986811055053, 521.825752365893, 523.797601708762, 519.531313718312, 529.188403529074, 524.013079770415, 523.087645425747, 519.766782535026, 523.357449930542, 526.746466165458, 528.471836190553, 523.598497391332, 520.768742878717, 526.109400497197, 522.415423342812, 519.367252951282, 520.367063536873, 519.215046763609, 519.224841959653, 522.969496613732, 527.235719699696, 522.429468986685, 518.720356228179, 521.793785169679, 527.10396885279, 525.722395707408, 519.120302610389, 520.427322995842, 529.448786609316, 523.680591808316, 527.838185378287, 528.575437438095, 524.165751547661, 519.47335631877, 524.424368056384, 524.269037470396, 519.5316796664, 523.885374294902, 520.066033421323, 525.527198854278, 523.797328995006, 521.359523537978, 523.342988786964, 524.191496309241, 519.905364163905, 527.492390600925, 517.55513855106, 518.829458456925, 527.939678751371, 526.650567295149, 524.095254417975, 522.425749668111, 520.486986638864, 522.52482564883, 525.560874297286, 524.424848042322, 524.419861577064, 520.107123974948, 529.306350070532, 521.166833069818, 526.588646713499, 518.563350954366, 521.306903434144, 527.553521873519, 519.884329081084, 521.75327922593, 524.931523287527, 521.44074690481, 519.577528095239, 523.552285142698, 526.794461624846, 522.384550889922, 523.824395770034, 516.360441485377, 523.431573654937, 517.387139065964, 525.709230375295, 524.571390437101, 524.040617845893, 522.210299528144, 522.269009785702, 521.278401867398, 525.878162392378, 523.395838138706, 523.261488511712, 521.106267685654, 519.112931182536, 524.578465595653, 525.991930557284, 519.854948525339, 523.110677099819, 522.499207894438, 526.963482201476, 522.58805859188, 525.233240205922, 521.982751569234, 526.667036086349, 524.909383812065, 526.487565851988, 519.833365685004, 517.658924503695, 525.555729597658, 525.522966260209, 522.586400932849, 517.272649556203, 525.325473025633, 523.909069777172, 525.507635144879, 520.89872905996, 520.387245254032, 526.14109056382, 527.048364813142, 519.493257247866, 517.635390475981, 525.630336965302, 527.797722061038, 525.57680357508, 523.145603504327, 527.539978246519, 524.51687410598, 527.38965617585, 521.808826073975, 519.681830648637, 524.005118369718, 516.289070934959, 524.324628804808, 521.011531901766, 525.661891641789, 519.834412165954, 523.054739263256, 525.062444459811, 527.538053208537, 525.502320084949, 524.255608953193, 526.605919009212, 520.65828658745, 519.800829776973, 519.082611521356, 523.643070803265, 527.875001174495, 516.758048081026, 524.186375230852, 521.751388148425, 522.464430851375, 526.108830187943, 528.091811231086, 524.543466013389, 520.330433663047, 519.78628731453, 518.687657736144, 521.448680376093, 525.318379271047, 522.193695858101, 528.882061314426, 518.663858253216, 524.053545441442, 525.576898415493, 522.2161732738, 521.869741036292, 518.00925378742, 526.439553917368, 525.580471626067, 527.469689965073, 527.299709939899, 522.515377775168, 521.641535821601, 520.396987086256, 527.170051833532, 525.916839260533, 519.123103350682, 518.338357638605, 521.530684913232, 519.288029517394, 527.235123206801, 524.251939639306, 523.072754907781, 526.153456798553, 529.48020471583, 523.46801376038, 525.203518700702, 519.632615391421, 530.215456784788, 522.816284908743, 527.281980784828, 522.249474510017, 526.335810032057, 530.209213101171, 521.678165309795, 525.125254078359, 520.870637638586, 520.978698144905, 531.448514158194, 521.515914523273, 520.952465612334, 521.246275180856, 523.36511172676, 524.531785891754, 513.495326614734, 523.387404547738, 523.205607488349, 521.743145399634, 521.415280554736, 521.536972036478, 521.366778164601, 522.899058275816, 521.411254881611, 527.212785087195, 521.027102782679, 522.673650709441, 522.622060439828, 522.076493532128, 524.639644593439, 522.908549937286, 525.742709469362, 523.538403501706, 521.457165675821, 523.627825329494, 522.281517029508, 525.031227214874, 523.825184316898, 520.341379305647, 518.484071564476, 525.61181687372, 524.047979877937, 523.953505262463, 527.873573052108, 519.096136327647, 519.614439331088, 526.659933745555, 521.641708429756, 525.526506186325, 526.035923677342, 520.284893388726, 520.878942355878, 521.736158171593, 523.572828589134, 524.569502108843, 521.075064160091, 523.466758827471, 523.550291385695, 525.888669614917, 523.48648898737, 522.702205541279, 524.323326369931, 523.859436478906, 525.002452183432, 524.23714466166, 520.040051899019, 521.744512042938, 520.714905390619, 526.25819578985, 526.785347233405, 522.324623825298, 525.440429440972, 527.177867152137, 519.039136525496, 517.948808111086, 526.886470009424, 524.580677617598, 524.426444096558, 518.950985450159, 522.643358858349, 521.247994795404, 518.658249577099, 525.367044802686, 525.762211526339, 521.187758002269, 529.220077306362, 526.928016576323, 523.426301671767, 521.720880879313, 523.031246443238, 526.24404705038, 528.306358224149, 523.761814804941, 523.741921483532, 526.738908943793, 520.076406811329, 528.041408068387, 519.967570757272, 520.16807771796, 521.381178119893, 525.563907773638, 523.605605220951, 523.252570193203, 514.587477605894, 524.242538992474, 527.754105461881, 524.094649732746, 522.820944442692, 517.54063675059, 524.739421613729, 522.88928089234, 523.619410018465, 521.776753419934, 527.77057235185, 523.932639875014, 524.792809527264, 523.474417043517, 522.747139351941, 524.684376335154, 522.744286857382, 526.79230385219, 524.737123371058, 524.69957688578, 522.408527892593, 524.231540634152, 528.220412554889, 524.487393061978, 521.339488236133, 525.35073624926, 520.628854411281, 525.22727747432, 522.611766460173, 522.143720344965, 520.961714482448, 523.689419597799, 524.042172453285, 522.702830137124, 518.539496403193, 521.341094797945, 526.791884669443, 526.766560578597, 523.743693880323, 523.257562771134, 521.281247349119, 522.776308185549, 522.311835696841, 525.054894649261, 523.938904469459, 527.309296638696, 523.216424765002, 515.671708545145, 528.327334116001, 519.237579220631, 521.900535079772, 521.973267691895, 519.60040563393, 527.043980005968, 525.90254722541, 521.31427678526, 516.671788983462, 522.694210179933, 522.20102666674, 524.534867439421, 524.2640722743, 521.452820938624, 528.740639135198, 521.497395934284, 526.449225230372, 526.944584776848, 524.245365312353, 518.876999696483, 523.097401574954, 524.647589593767, 519.925266554743, 529.145676844706, 527.476669355437, 521.672762109123, 521.281128669592, 517.5071856109, 523.587440940151, 524.86330557862, 521.371525715047, 522.421359506528, 529.668802453105, 522.152474619608, 527.00860105408, 522.145086286797, 523.105594630496, 524.480009878475, 517.167888015766, 523.514330557886, 522.337836315654, 520.08677906957, 524.029274450853, 523.564768668381, 523.955821042213, 521.61153765176, 521.943127200878, 524.234067658414, 521.043401692087, 523.716174766981, 520.823888316543, 520.206381339246, 517.600423923676, 522.256517612753, 523.844610625103, 519.790631761369, 523.503047713452, 519.00417447115, 519.683493714152, 524.152796035188, 524.547067510289, 525.5304630806, 531.619005502294, 517.163801842439, 522.76138025767, 517.795210848567, 521.310404794017, 516.038258986166, 525.66066785785, 525.389096077159, 525.049649038533, 522.090088094237, 521.094683212224, 521.416919656056, 524.272488925536, 525.19070488241, 525.959977923788, 522.532480600087, 519.207149119593, 520.687513681961, 519.910673097609, 519.316332674944, 525.330241505656, 525.213834224206, 521.707163162837, 521.702682758746, 528.297262752612, 521.685061276676, 518.342573398869, 518.455662293528, 521.936486271107, 525.986697457248, 522.51893730145, 526.11736827917, 525.184857018608, 524.475769224886, 525.961684568102, 520.965650492366, 523.984624011984, 524.1736961868, 518.696937619993, 526.69945007691, 524.024443704911, 523.99979740824, 523.269991060939, 525.765326370372, 522.532070099829, 524.204158187563, 519.860162855237, 519.215185323667, 524.053381778706, 524.764517478736, 523.247906972783, 522.779458874483, 522.444575988368, 521.139979190113, 524.376874797553, 521.477735983213, 528.153092468118, 522.825543717635, 521.424015104289, 524.709177782178, 526.576455414736, 525.348485892349, 521.128191660128, 520.299082940457, 528.281074716154, 524.267466488849, 518.754900003086, 526.101357939608, 520.10093341711, 526.635555496053, 520.870873879277, 523.642660238758, 518.776106672409, 521.802159881732, 521.991236047244, 527.396584280419, 521.312247928939, 520.776306140107, 523.761959673179, 528.750075720287, 530.086153440608, 522.1801884445, 522.020015506783, 523.31668741316, 525.083894169956, 518.561924951591, 523.09390300251, 527.421305881575, 521.925320357739, 523.497835539189, 516.944818298536, 524.838749479346, 520.713940106426, 523.485683729019, 518.042546794147, 524.311738558269, 520.401426354658, 518.955791991415, 522.176310862542, 524.145131845067, 521.797647420423, 526.01654798999, 522.52894737525, 519.308120338852, 518.225257205775, 521.744660669249, 526.261550035745, 524.812917360323, 519.121551881285, 521.239971416903, 519.630730779596, 521.722285852594, 526.523251374757, 519.099342271307, 518.773569311259, 518.664423724949, 524.515243142464, 524.958654182817, 526.283767882935, 519.45387861698, 525.071930149525, 521.561628801098, 524.917530038381, 525.81384910088, 518.288556024294, 521.721243364164, 518.248800074236, 521.956430379151, 524.721690457498, 518.221749557101, 524.416102341197, 523.067772290683, 524.105400208423, 522.05710821442, 524.031320264438, 522.981040557362, 522.091773396827, 517.421688456181, 523.535794369654, 523.212385009231, 526.901244572636, 521.112640723352, 522.176393596561, 519.909795358644, 525.621855521014, 524.831947693381, 523.221463024008, 517.868968582307, 525.157111547572, 524.591702848907, 527.931417380614, 521.354502444234, 523.248821910497, 525.759469725044, 521.863577348187, 518.711900600645, 525.815369003137, 521.553754037996, 522.358016422544, 524.738324272553, 523.6262845783, 517.765223267174, 519.404153509056, 527.717308938009, 524.686739019049, 517.500430718308, 519.881688180764, 518.366755348923, 522.845071753802, 526.358621400152, 522.312491810628, 519.636156592843, 520.880774900863, 519.206000633642, 520.580165666236, 524.092477030267, 524.335709351787, 523.0068827795, 521.476137855589, 523.014884556249, 523.511705166024, 526.213893532404, 520.418191093166, 524.272001247342, 524.841765337657, 520.428531873406, 525.842922254724, 527.876051623967, 524.346303935814, 523.951119904892, 524.106428794207, 526.151640352088, 523.476697180023, 521.259767054566, 524.171949586461, 523.966535753001, 523.507632546754, 519.788188019778, 525.339030572992, 520.231208251025, 521.82387494816, 523.533780051938, 524.450806558919, 523.208273157515, 522.885873441042, 522.932943457811, 524.271222756145, 524.350824782649, 519.174564400927, 524.650271437528, 523.865656005948, 520.61409409968, 525.559863342865, 523.062705949192, 526.894092377818, 527.104032227825, 527.774033518938, 519.995471064543, 524.431716928447, 518.380689758584, 527.264656351466, 525.999228179247, 520.107543817389, 530.93561680261, 521.624987586814, 521.261486234716, 524.463392745868, 524.876682637997, 526.667331073972, 526.969346937811, 528.15472067565, 523.825678557154, 528.550505593217, 520.038561591178, 522.057381859251, 526.949401272121, 521.692269581811, 529.317654567281, 524.39026022914, 515.808782747055, 521.233971356869, 524.579823494693, 518.783970638514, 515.428516788535, 518.235828027232, 522.16811057204, 522.057247019037, 521.068070518182, 526.10595089269, 519.770498847452, 521.523539028117, 521.239585747001, 523.243429067866, 528.05314598878, 520.428547899773, 521.077149259872, 522.962523939656, 518.941529614098, 518.122879932635, 526.934533476868, 520.043397256903, 522.003381021879, 521.387435375766, 517.958214099948, 526.688615434466, 517.96796206233, 527.223962478321, 521.225626851275, 519.928615344883, 529.396552190918, 519.686810810698, 523.833290963067, 524.910685856985, 520.669412718679, 525.063625998389, 521.599776180455, 525.972190087355, 526.929635025075, 519.982458938608, 523.747174374336, 526.314630142141, 521.528961056877, 520.408934182243, 524.438991549794, 526.29554852999, 522.564136906609, 514.650283245552, 521.042452825974, 531.329666491327, 521.807298422923, 523.630322623211, 524.093034013044, 527.885383933679, 526.016353380164, 523.819340312469, 524.041810440794, 521.936761367089, 521.659081651272, 524.762103461357, 529.319519610986, 518.774759064398, 524.71015489429, 528.64324188783, 518.916364440085, 527.714758691255, 525.499526250802, 523.522060015724, 525.605171421636, 526.280971908482, 518.593424173512, 529.203693626463, 517.71247536287, 524.639289491141, 523.738202341088, 520.00220956402, 518.594973866591, 521.536264777498, 521.01868791119, 520.633464444758, 522.906199309473, 521.201504609619, 522.734344810469, 523.830371407514, 520.43832785154, 522.178619884356, 527.390126512779, 521.400173524588, 522.228212413849, 522.468868505098, 525.079547940301, 522.366850069888, 519.642997160854, 524.228401887845, 524.008596046117, 520.380053111749, 525.60122929637, 526.786465647655, 518.481093401783, 520.844688564178, 523.466039959636, 520.364479826739, 523.251228928402, 523.668875634484, 519.308568469974, 516.822615163524, 521.894530701529, 523.164016392515, 523.152974558004, 524.864736035755, 526.922919805335, 521.362333683496, 521.287545512509, 524.47940891282, 523.757868105522, 522.026290825762, 525.381813833822, 527.498402369242, 515.061852490493, 523.606908295746, 523.692222300039, 518.93007540515, 526.403842531324, 522.630248645077, 523.401755237309, 524.913587763762, 522.310883990869, 524.998132893156, 522.519572590736, 524.347871974161, 524.83597824735, 523.412256017128, 521.642956579849, 523.693218088359, 525.96664469495, 519.662026924536, 525.893783374659, 521.910853221651, 519.73575755091, 519.862544419933, 525.218829417998, 520.773161912388, 522.300954579359, 528.317017859513, 525.653793178314, 523.687506785203, 523.944005381008, 520.290139713653, 523.678834605626, 530.238956145585, 525.244170935472, 519.334979142603, 522.066445481555, 519.314488558808, 526.293476347892, 524.673961570108, 521.133005695286, 524.1002531281, 528.385354337383, 523.004227542126, 524.170990776383, 524.921055877173, 526.821469056926, 516.807059637573, 524.748191001199, 522.556437663381, 525.479604149497, 525.368852118502, 521.65188249106, 523.015661897092, 524.762975744202, 522.782987738023, 519.126849233397, 525.479494239686, 524.748640104136, 528.718379586661, 527.078312847533, 525.05244516464, 521.572536262633, 519.360341371128, 527.952933904818, 527.804699102501, 520.031467251087, 525.702691087359, 524.059542573857, 515.866183414994, 522.729222586959, 522.726002627873, 522.580407931619, 524.29236293126, 519.542383210705, 524.021353079245, 525.61698306451, 524.714852822248, 525.551072863483, 524.72410874246, 522.817941136085, 528.457998368988, 528.940867437664, 522.924775381822, 521.925895607926, 517.912559647907, 520.612847235756, 526.198623997516, 525.298072020953, 523.351313102455, 520.913567687295, 526.386510355438, 527.772770262929, 528.762892836948, 527.217222006453, 527.200888142318, 523.013705948289, 523.5345939163, 519.762370100263, 521.962052258228, 519.765743578796, 518.078627911375, 530.060745519712, 527.206759160108, 523.400655068366, 523.438104995884, 520.696667027021, 520.748915229619, 525.987161873514, 523.915033267668, 524.045404153584, 525.630114220545, 526.245126979647, 516.552200708873, 520.369452822691, 525.093406443814, 524.598223326422, 521.781301846187, 527.812241932727, 517.440362236676, 524.054565165632, 518.459693044052, 521.139000443683, 521.227309360389, 519.663520722502, 525.428422940435, 515.316847606731, 519.32689906579, 522.129233401997, 525.762530767368, 525.001121894329, 522.016999733049, 532.566546351641, 526.143763740691, 523.255950326677, 521.57445454318, 514.693530187424, 522.926498149986, 523.229772667986, 521.204527331032, 524.274894947816, 522.80476866426, 524.095698172253, 528.444506444465, 524.667060547747, 525.436541329462, 519.128676469362, 524.968088912868, 523.779548875535, 516.595276014703, 523.919758119702, 524.725676641721, 519.892437018229, 517.295951718795, 526.206391616942, 520.149109615854, 527.661815607568, 521.93941785952, 525.279166977098, 521.727524415007, 524.018165753942, 524.335563402748, 524.531000978349, 521.796737096545, 520.301746435479, 524.670189311467, 525.277551070825, 523.670700172968, 522.911703199615, 520.335562126585, 522.64160646765, 522.830889672502, 522.891945013803, 528.552142313869, 528.150676194899, 521.782985796452, 524.194164319188, 525.991950487536, 521.208335003385, 519.223303925758, 517.758912220027, 518.859241969416, 524.694150867176, 517.937517158053, 521.974689186439, 525.567156351226, 525.768380456363, 524.131323669974, 520.983238602946, 519.934606047941, 524.708103212912, 526.178291756378, 528.429713179518, 520.159738706584, 524.989691880638, 520.242204536365, 523.187674630153, 521.40175069068, 521.458754281644, 519.43525512826, 524.064817738379, 516.961736953246, 524.657114426546, 518.670954409219, 522.055432120848, 521.696035245909, 521.309670493667, 518.027260942399, 520.192298288141, 521.656910603334, 519.65173321995, 522.448978269862, 524.523718647597, 520.672666451465, 520.893279107865, 525.582924477505, 521.951500092536, 518.955340445987, 521.022730946907, 527.072864684457, 526.982336662815, 524.168948971787, 521.256399554586, 523.691132444816, 523.193666809981, 520.523706553647, 520.880910048202, 524.540713653847, 523.326010674183, 525.799181642262, 522.054267859328, 521.512964298757, 520.90036131801, 525.939163642627, 522.744842726134, 521.149907872478, 521.132276391603, 521.505272596244, 524.930755937267, 520.200884053528, 523.551909559476, 516.997279498928, 520.330424255956, 526.00159381588, 518.922724809629, 523.179217156671, 519.448604862967, 528.865588054326, 521.928055837706, 527.311937038253, 520.793864880641, 526.988342164077, 519.356035155351, 523.748779685063, 521.884288591017, 521.985096863893, 522.826165149124, 520.172823052896, 525.811498327967, 517.650481957967, 522.691201410835, 524.370486829402, 525.709693538854, 528.336660410068, 526.044363290998, 518.80068314359, 526.902023031456, 521.767900117358, 524.458690307432, 519.851274584059, 521.143723621534, 529.919737541819, 526.578300784581, 522.614444392375, 523.413630950179, 526.727541824486, 522.376288799732, 522.930984253428, 520.489126459968, 516.320999671256, 523.316588487274, 523.611427430844, 527.240971831029, 525.315292565703, 519.407659259751, 520.150820022902, 522.714520521333, 523.928857545415, 522.240508878816, 523.494432975659, 518.215532562705, 522.683516620445, 520.638767760941, 525.747679696874, 523.907126281921, 519.880141867019, 520.665161394864, 524.453775870046, 523.234785221203, 526.399616491734, 520.434503219021, 520.99708831461, 522.146313734428, 524.783165116593, 523.470715527835, 524.837981068707, 526.202556720595, 522.602524153393, 519.780459931625, 519.119438797634, 521.9655526659, 522.924839703127, 525.933860056244, 524.021764162223, 522.161240236337, 526.825836613348, 523.882244414672, 527.778160412544, 526.434299430705, 520.92536728392, 521.098087555862, 524.519371247637, 525.550436293035, 523.309581633802, 524.882214242028, 526.279604787232, 521.83910175366, 521.653029164679, 515.761665674692, 520.442237895636, 526.119849809006, 526.063189795321, 523.06210852026, 522.595682083547, 519.483068452785, 520.823392396398, 524.26232831441, 518.946627607779, 523.415714895879, 521.815239479033, 527.689032492211, 520.003211123889, 525.291011987442, 519.424343361304, 522.526780898882, 521.852261996481, 523.316859318387, 524.417940314924, 518.463574230219, 517.151732733391, 526.37511291185, 521.860568804417, 523.745017796173, 524.755584041559, 518.214108098487, 522.361658679065, 519.430988436694, 525.386633405214, 521.795756901029, 527.402483599054, 519.580773404544, 521.83909190293, 526.279477670584, 521.398506097532, 524.710742884022, 525.980734906473, 520.694403306864, 518.235791212638, 519.795571861957, 533.108922554896, 523.867224820029, 522.120012467032, 526.557102752958, 522.724284146468, 525.282336648032, 524.606618920059, 524.680749190031, 528.135771438528, 527.907799996773, 524.002845653642, 523.611534854848, 526.533462389304, 523.579064942902, 521.792940457714, 523.756670643828, 525.71678750925, 519.687288782604, 520.772031439555, 519.630717683989, 521.365923697852, 524.087833789755, 519.604473735387, 527.289528202528, 525.220208671924, 527.75618961648, 526.101318116373, 525.735645608338, 527.390800696284, 524.162679146482, 524.225603683107, 524.722639269755, 525.151230093766, 525.119241451769, 520.187304179809, 520.887464109837, 524.960072044482, 520.814432668397, 525.022929267572, 526.547823017984, 526.573710889196, 526.086929627495, 525.270933840179, 520.049165519158, 520.548179643096, 521.744482632096, 524.508261934083, 523.385095413341, 523.194375302593, 516.529213077083, 522.075957910045, 521.084489052543, 523.483221326189, 527.483743732314, 521.431460752219, 528.020627662712, 522.409557865981, 525.065567680009, 517.204337530405, 527.606048023737, 530.040920436043, 527.244137987289, 519.466651938774, 520.729490375728, 524.913585411445, 525.625807899398, 524.877703342882, 519.116359373225, 525.598597901109, 524.714224481602, 528.729912584283, 522.351016941679, 520.711699067345, 524.391173883586, 522.067244655889, 527.310694466125, 520.264456193668, 523.746111904193, 520.196594497835, 521.347470233339, 521.298868074504, 521.338142596255, 520.929611063762, 524.54997306546, 526.812884198413, 522.260603635839, 524.33619009737, 518.505849109464, 521.880762788213, 524.070146256295, 525.185348454423, 522.275958093543, 522.897536708463, 521.493881677193, 520.687945603551, 520.983756311656, 522.550017332112, 523.823302789461, 523.416722563833, 518.248457726706, 525.377275785942, 520.032866467113, 521.934511791715, 524.744634679736, 517.550139660098, 519.078579185643, 530.533468814244, 522.053702836947, 522.012251222015, 527.619172885472, 518.337406619304, 525.501898468194, 524.633664607946, 524.603759158388, 529.144365197705, 524.252940191003, 523.802498787423, 529.925549293366, 516.263694881349, 523.949146475014, 518.386253296612, 517.242170489865, 522.969773435436, 522.922328048089, 523.167161981419, 523.438315761797, 524.121351972828, 526.083669153819, 517.4848901453, 522.202706146053, 520.164460093179, 520.739767707478, 526.269616352917, 524.375446466739, 520.431256865243, 522.345582982815, 519.739369927415, 527.507928557456, 524.688612798959, 513.427151833005, 524.005252701555, 521.855505066267, 526.212134758137, 523.822274161575, 519.644315711459, 520.605208188466, 522.735594273626, 519.55830032046, 519.897560635002, 520.247326663301, 516.498619969607, 526.150063510216, 520.294450476276, 522.350583250593, 516.797382628798, 518.881511782318, 524.36912443298, 519.903111428467, 522.28527478417, 526.515240557955, 521.623593696649, 522.693101622075, 525.935972855519, 520.594760795532, 525.253659888463, 524.186488454157, 522.597333059717, 524.706542463424, 522.465857619601, 522.248859717774, 522.020684669455, 523.854490586613, 527.290051378608, 523.255183388801, 522.845133068516, 524.358197240973, 523.474541002385, 519.084739171162, 527.466434731446, 521.987715809861, 522.27947957731, 528.362992138832, 523.372411577106, 521.012903830272, 519.725274740945, 522.632406915692, 520.339007277069, 522.318991229424, 523.829939738589, 519.016757040704, 530.321519377884, 522.813059720169, 521.283772780392, 527.263835100417, 521.12479553806, 528.405364548437, 525.551991886531, 525.29322160512, 523.372711447345, 524.831168709117, 524.320105198644, 519.759060437633, 522.7260520761, 517.802928775331, 520.563280321081, 523.335662651251, 523.903443172043, 522.270580814981, 522.719506856771, 521.421628577762, 521.449492325994, 525.648343238317, 523.398593267423, 523.748409057209, 526.344996044015, 520.595034024571, 522.072675553272, 527.250257285382, 521.801937008855, 516.469324212267, 522.611301004742, 526.01931075428, 523.022694635432, 523.927097498758, 526.663009135786, 522.933239207937, 524.875180526, 519.957948303725, 522.747894206659, 518.394791626476, 524.596943099414, 517.751243359238, 519.651757274306, 523.916529195168, 528.07021168888, 524.884461113333, 526.1365323685, 521.935696738197, 527.820897937686, 524.773206163402, 521.982514142721, 527.657178224489, 520.264465616704, 523.188384622621, 518.682924546525, 523.573914564905, 522.097840071601, 526.946562553669, 522.721336924011, 527.853770727706, 523.57382321563, 525.094313981756, 521.159174990035, 522.41457260507, 523.629459297409, 527.211712021123, 524.773723102208, 526.264947889209, 522.872374303418, 524.521978593602, 524.825205100835, 528.440494220285, 521.800444420925, 520.393780320408, 531.358730909163, 517.610999651055, 525.119926955288, 522.107385755787, 517.488336584391, 524.183200457166, 522.90219493472, 522.992939376195, 520.851073857108, 521.692046851272, 524.165031790473, 520.233843171717, 525.316614323448, 526.382816165108, 517.53639141529, 520.348721043292, 519.7060695171, 521.186526447979, 520.726460556259, 524.67639629689, 521.38257593677, 524.488001948596, 520.976525266612, 526.462443193579, 527.545297491656, 521.649491276477, 519.995666928327, 524.310122795896, 520.789629022457, 518.510381845362, 521.253124297207, 520.781115214711, 525.876464506761, 524.524758715489, 524.454856638489, 520.451525012217, 518.337702989177, 525.584677761255, 527.990930258962, 530.021406532642, 523.071859754715, 522.835273977908, 527.530250309674, 524.178165865881, 520.167040234629, 524.03252984116, 527.904847713282, 525.3202271737, 524.1993319332, 525.19306979127, 523.662162580676, 528.242238805515, 526.370820503982, 521.62967613079, 521.330545249016, 521.559981319233, 525.271306108675, 522.446522100622, 525.683354525505, 518.417819823036, 525.14056611405, 526.914611948146, 520.63477956888, 525.832509687777, 527.893544710853, 525.240424956268, 522.388098362931, 520.589875677383, 519.111275118821, 522.813503237882, 525.49235331017, 523.215216649227, 520.686125028871, 523.558029350527, 520.892405756871, 516.362089536129, 528.457086436996, 521.525593365702, 524.669456641011, 519.094700765738, 523.421324160233, 524.617361982353, 527.629490167986, 529.096661343577, 522.883899692353, 522.942596106225, 515.355104077839, 521.663431630616, 524.909698788596, 526.152017011261, 527.326620754498, 526.338340914355, 521.307905542043, 524.328051975849, 522.108063087348, 520.535838503598, 521.877420451721, 520.042601630423, 521.531139162249, 522.589641050854, 516.146896684681, 521.720024730649, 518.208464905334, 524.602702538154, 524.731335103345, 527.12222494954, 523.264405869033, 520.121323064263, 522.266893043188, 524.913511141539, 521.204322278054, 522.250771258595, 521.87681590986, 521.909475314801, 523.441946497497, 524.674090931784, 523.510911422433, 522.80573860352, 526.078642998844, 525.682368632045, 523.73617509658, 519.612482836326, 522.221442020403, 524.15032824397, 523.127729259625, 526.511687739483, 519.705039194918, 521.207309459194, 520.841271990732, 520.155315452777, 522.602435447399, 522.209244364832, 526.59317346661, 522.623820306823, 519.099113253172, 523.027230829172, 522.13971161214, 517.228809113558, 520.76861608641, 523.553100584815, 530.20490024078, 523.009069235548, 529.493747079887, 524.324280273665, 524.45677622698, 516.583658505292, 523.923824210487, 517.139245279783, 523.181829417614, 524.037813911881, 521.087964293002, 527.459667699055, 521.862931551326, 524.014305268577, 519.879240450923, 521.711268428509, 518.734276005097, 522.741108245584, 524.677886246914, 518.250923544735, 524.183552071766, 521.137077731701, 521.677229928178, 529.276171168854, 520.227779237685, 522.755140025017, 520.099219688937, 526.544138474229, 524.056353774502, 522.597514281978, 522.803609854442, 519.055306505712, 526.451496808926, 526.682710281676, 522.777851639196, 523.239232240294, 517.10122886183, 525.432273199455, 524.608458315777, 522.033150985724, 523.653381547262, 528.036864753461, 523.918554208177, 521.47982835046, 523.594892870657, 523.650754515823, 524.167817527411, 521.433654924593, 523.159082296165, 526.235700640707, 520.599282937888, 515.945412315897, 522.09271850388, 522.430236373159, 524.8777826835, 528.179539457483, 525.332731317436, 521.166047814441, 522.393420548882, 524.825285053669, 527.15518334388, 520.742017485979, 518.845304063272, 531.093409048205, 528.551116719818, 524.432267256002, 516.115936994568, 528.390606694268, 523.752421834528, 522.884607003279, 525.968600575473, 523.365396365258, 518.618347218856, 527.449678963226, 521.194316682062, 521.878144144734, 521.639194724483, 528.699751841364, 528.292524676402, 522.435984712653, 527.148877361859, 521.168937352347, 525.420908914896, 520.755932974677, 525.43790338157, 521.470172667575, 522.633560097289, 525.772628289659, 523.176381899994, 519.707802612195, 518.931502726333, 530.809695764165, 523.707352115224, 526.43929288665, 518.611008747912, 519.982928887711, 525.119965169245, 518.005944919034, 525.298968675812, 526.767975556309, 526.263111967002, 523.228315808965, 522.021940748881, 525.339309053145, 526.228395094533, 521.789165794393, 530.04888686754, 526.490620183394, 523.60065039806, 517.326428851974, 524.972195997496, 521.742666507221, 519.437889469206, 524.061972701771, 516.939959449836, 525.843894681795, 522.339694474055, 519.700052080904, 518.008845375719, 515.738123530636, 518.913063118676, 521.628445263698, 519.134057117907, 521.303752262401, 517.122921808705, 517.91935503697, 523.162229484675, 526.95959541006, 525.184057154207, 523.411019456837, 524.709815018722, 523.002687710064, 527.700615094794, 524.395844498579, 524.050674853647, 519.79332311594, 523.914406258684, 522.550328073287, 520.051682723804, 521.542801472557, 521.984523591308, 521.791424431754, 521.434892911699, 522.043000591572, 522.211121425855, 521.142313421578, 524.003348570798, 524.835273524429, 518.949646079935, 523.028217584115, 526.637598003526, 521.374419954626, 521.585155432984, 518.160440241172, 524.324743804439, 522.927078452625, 521.353693820285, 521.462644317401, 523.907833296939, 514.655786301335, 520.111495357056, 521.603470650652, 526.295048872438, 522.726493324985, 522.847986257427, 519.983727106272, 524.981735288406, 528.30399564838, 529.244007569055, 520.045259700178, 523.463355439583, 527.057804358653, 525.631151764871, 521.705281496807, 523.789515738034, 525.496890513466, 519.206036518548, 520.735738800605, 526.945466145642, 521.176622189997, 524.133551350338, 523.458495547723, 525.734718211558, 521.977250577478, 523.423932953673, 526.753814492054, 516.814766489156, 518.651290522467, 521.599247346092, 528.363998832729, 519.864426755637, 520.468616261207, 518.360474707709, 520.430603840908, 525.056207271994, 519.689046659268, 520.505619403683, 527.013572597565, 521.109808847433, 520.644398452005, 521.960149494192, 525.071473144313, 522.969122991368, 522.050164039957, 525.930915202831, 519.544619866493, 525.005089465611, 521.680760190387, 521.30893648241, 526.274910919316, 523.174132485916, 525.561818202526, 523.327173524341, 522.364098109481, 517.324236138584, 523.124316309816, 523.300694880522, 523.270333227678, 516.946696507959, 523.849755811974, 523.134656750951, 521.296566288779, 522.222881815317, 523.825327834375, 525.45044317706, 525.0861455748, 526.889206393876, 527.804033244937, 525.278381509779, 517.682299900151, 525.513572208415, 523.576259533196, 522.687754460262, 528.454865649528, 527.94799450784, 525.057930879165, 523.481302446487, 520.268530003937, 521.959382867148, 520.966652221606, 524.662290958588, 522.037939586257, 524.6648289379, 521.723540876797, 520.326184165884, 527.470467364789, 520.932379339568, 526.208977085993, 524.636342185022, 523.937503976924, 523.898265243392, 524.698624957249, 526.986231352965, 523.563429733087, 521.88684881046, 524.398494569136, 518.547733870558, 522.675031963044, 520.416305656569, 523.04010052662, 521.424186310604, 523.866076999551, 523.377590289777, 524.732084292275, 523.424752194859, 519.682238292285, 520.984586841481, 522.901937779413, 522.391070771362, 523.821584930872, 524.319139061502, 520.968424627693, 519.763274570897, 523.167045449982, 524.840752889361, 530.278619186083, 519.977014459019, 531.987008720478, 516.893172653568, 521.436823896058, 523.287506925979, 526.13575788911, 522.434324134886, 526.355027446443, 524.81771954761, 517.646242946391, 525.327087437328, 522.393369574434, 528.452573249334, 524.323670546224, 522.421247219673, 526.194886420133, 527.522415497835, 524.337286669156, 526.365409802572, 519.950357248123, 528.050323437127, 524.326349458254, 523.750325781358, 524.388459379493, 522.518930776496, 520.553195988351, 520.62297288793, 526.667716241937, 520.519827761222, 520.55269757758, 515.304086100532, 519.465329904186, 524.457541280816, 522.635530868957, 523.422244118934, 522.559653443905, 521.664990693225, 522.193004440599, 522.554551613626, 525.114481526788, 525.46314572262, 525.971876791514, 525.208291422752, 522.488874950918, 523.779278845653, 522.582198927139, 520.833631541394, 523.446914570572, 521.31451538421, 521.758382946345, 528.401397000092, 524.29751413264, 523.084338168759, 523.208326362633, 524.343860639905, 524.854073536585, 523.705902402771, 522.331080403602, 529.577906007686, 518.336139557624, 522.802134947024, 525.222730235265, 525.56767034828, 525.791128222551, 524.05085054587, 528.458469243502, 517.469067279869, 525.202510877367, 524.304498747609, 525.454558688876, 528.865998388358, 527.795310855272, 524.19011398486, 523.260372067902, 520.997584262713, 522.987615135039, 530.075692762347, 523.94104076149, 523.212299238269, 520.76038544582, 526.842204511444, 521.149496390557, 517.27507671682, 521.676600394713, 517.714167142448],[671.573053800012, 671.615274518407, 672.916807196721, 672.816991471757, 672.546404002308, 674.764769564316, 670.429746560482, 675.585033486367, 674.602921541876, 669.802313716127, 675.114477779122, 675.715213389245, 673.914137612047, 669.564370752594, 668.33509060522, 672.22149230305, 670.030483328371, 668.032465906235, 674.458426732426, 673.318087262922, 674.602581945189, 671.747874665953, 668.326421938857, 662.064336486765, 672.643361048789, 669.864171390692, 671.967404890119, 668.496269092117, 672.262574286357, 673.34048811955, 674.680596537195, 671.184299111286, 674.868088152023, 669.780442734883, 672.617623895497, 675.972073600946, 673.001971763206, 671.939526998393, 676.115527500727, 675.228989655043, 669.510432590845, 671.821730596793, 666.516625287213, 675.10746299315, 676.402635216679, 677.084542118654, 676.592699655353, 675.367920221498, 671.26439701286, 672.570923339895, 664.492734610008, 672.141451866835, 673.699601044863, 671.269970178569, 671.56869724141, 670.406944482727, 669.965504323126, 667.30383722425, 667.103974053158, 669.717469309068, 668.314317174039, 670.265532305491, 673.847529778945, 670.650373773821, 672.275573804174, 674.957986871412, 671.274279125846, 676.630020890523, 669.560232129901, 670.409294270444, 667.366395330153, 673.260126634521, 672.910179964021, 672.333771676698, 673.781357158951, 669.242202010912, 676.975317463401, 673.477450170301, 670.870150796314, 670.806240376898, 676.228296623038, 670.331632463617, 670.425923152537, 674.396750514326, 670.236655414302, 668.078709467538, 670.210369440038, 676.232075300856, 673.687375399835, 669.84923007218, 674.750192499347, 672.163747190115, 675.356467075752, 669.676666279315, 670.842181750927, 672.507676357616, 668.452624719385, 669.159554109802, 670.428683630528, 675.418586334738, 679.379722174641, 670.65860738265, 672.295198887481, 666.079758700395, 675.269295274881, 672.236132494631, 666.74496584234, 665.304770315251, 667.911382041536, 671.481449451409, 668.445638145742, 675.302004898512, 671.979539005345, 670.747201654001, 667.391791895891, 673.587384386055, 671.544211776788, 665.244068450796, 676.837880659027, 674.616169719582, 673.513113597777, 669.880330303913, 671.021015252631, 670.982710142925, 668.941830425484, 672.947248071168, 667.256848492821, 671.612343046977, 669.150173995244, 674.319484289391, 671.281624833216, 674.711852537852, 676.211377463317, 669.999900154407, 674.676101115672, 669.995619196848, 675.793037359858, 670.355496437091, 673.50244674996, 675.35304775009, 676.937617353172, 671.430106430138, 674.36008639849, 673.325200473089, 675.330602275956, 670.684929679458, 673.448167506747, 670.288564280101, 672.091796039781, 674.888785677761, 668.661417833209, 665.980311232184, 673.439421028137, 672.062259610159, 673.916723861992, 673.002787777849, 672.213946793879, 673.330014165931, 672.959300478731, 676.053697767827, 671.538343442675, 671.140341228061, 675.920869620049, 671.876509193901, 665.611465006876, 665.960842438867, 669.59469147621, 678.376508074312, 672.043734630139, 669.771775409206, 671.883642415425, 680.66732970544, 669.267552290572, 673.889689571262, 669.309218498633, 671.242388125869, 671.662779715366, 673.549539150174, 672.040817044989, 667.154770216267, 667.323037832173, 673.621126586028, 674.483889733428, 675.60151991539, 670.430093546931, 668.142301215951, 670.267727020943, 672.427904252571, 671.234488511215, 670.717513880402, 677.868702464001, 672.006679270733, 672.749092159066, 670.72157145022, 673.17570274243, 670.943111558371, 671.114029858004, 674.079470897648, 674.932532088118, 666.1555580005, 673.621306759498, 674.121463352152, 673.454228385585, 671.983258270804, 667.68528331428, 671.180548942315, 675.678925541079, 669.113209975271, 674.611901654935, 666.585538218918, 674.734762524863, 669.35685217646, 673.241695285335, 672.820541819035, 672.18194653486, 670.892676284146, 671.606490972759, 673.115182065178, 672.572043724264, 677.14116468129, 672.102737340796, 669.264974652519, 674.322379138422, 670.527868902507, 666.783405321325, 671.584105909238, 673.844368308239, 668.767193863076, 672.997899644263, 675.003144957905, 681.50394541383, 672.944263683158, 670.092731709418, 672.956024322187, 675.54082756168, 672.42147684006, 671.240215137115, 672.892040986175, 668.898447437307, 672.428047797123, 673.202534522859, 672.336267060937, 675.88916415088, 674.989810158846, 670.311200876359, 673.633175820595, 668.696271652605, 669.04750007563, 669.401125419337, 673.032303939531, 662.390859945432, 669.772546678601, 672.879333792401, 668.062073718414, 672.43556053707, 671.23327459078, 670.721086657735, 667.704147136414, 675.969308545593, 663.064548938229, 678.342600079192, 670.669013293229, 672.407778895298, 672.295919232468, 675.505030455747, 674.120114556963, 664.776524597262, 673.461040020706, 674.803251515464, 672.116118194074, 666.69740064128, 676.201961803098, 670.708599809319, 671.256200962706, 670.307347810664, 667.323772236507, 669.991782479181, 667.036918314113, 674.896345208724, 674.197340727438, 670.578463805571, 670.349754339739, 674.46730278362, 667.562742273991, 678.334389251604, 670.335047844394, 674.594742572353, 666.873569827545, 671.908211754688, 672.308775781156, 674.385137206398, 668.691074039759, 673.149374461853, 675.289152046258, 671.605488178058, 672.890859490039, 672.066644180979, 673.248355085755, 672.024063480794, 672.556060178812, 673.813107355423, 671.28453076596, 675.290672539826, 673.166890462655, 671.817114890445, 672.883016944008, 674.549023454635, 665.361274049894, 674.627165016243, 672.368554858662, 675.326656572188, 676.497621889289, 671.073157380539, 668.213324144827, 667.944649170059, 670.983639552658, 669.050449320302, 670.552919481378, 670.615419899301, 669.127849795195, 675.298877862782, 672.456765065333, 675.978410921107, 674.258144816958, 669.737313776536, 673.123072668297, 671.392157518371, 668.411318996047, 675.359819570422, 674.315376908078, 674.770982478838, 672.929122117444, 673.629663370274, 672.418947024398, 671.478794594567, 674.682316311963, 669.125777466783, 667.613141316601, 669.347615847119, 669.361444635903, 669.807383681746, 666.989184968569, 671.782796638816, 672.158957345209, 670.204221690945, 678.25048933636, 672.132691064815, 674.599822615517, 672.122841948568, 674.986335069006, 669.964715115847, 670.889153405365, 675.278310881328, 670.340544141772, 668.223645249866, 674.425579967846, 672.15084085556, 670.212940286518, 673.487123843973, 672.209903764517, 672.704643369623, 675.146124246076, 676.259583048926, 674.992266240796, 672.416212352958, 669.119431208875, 672.794690777558, 676.05671276144, 672.424212178629, 672.995851581269, 673.859577892158, 675.392894110729, 670.729813724619, 668.710071588581, 671.340403115295, 670.338081727625, 675.448476085289, 666.550289337791, 672.714465744454, 664.890754395543, 669.773932020277, 670.528386057126, 669.253241642759, 677.079652447744, 672.434741360632, 672.582320563521, 681.406591146665, 669.676161392265, 674.80610996466, 671.633935939238, 672.233555989519, 671.570274061341, 665.610417246269, 671.563652258426, 675.021868098305, 670.738226079578, 669.664141588819, 673.37929895734, 666.55941246943, 671.93299866295, 671.708714093136, 667.502138449501, 670.209646869709, 672.092716781362, 671.033771856987, 672.162776548329, 669.476220677669, 676.5775030256, 667.229916305038, 675.84925995008, 667.349524681739, 675.71809952064, 669.995597586531, 671.682676039516, 673.451020563855, 673.759807883762, 672.35358421467, 675.450259860201, 669.449397125201, 672.470866224355, 667.460048022707, 670.827854149849, 667.667098542134, 678.931652260738, 663.81052878971, 673.387803926895, 667.767604459991, 670.384947632991, 668.455080481324, 668.26720865837, 674.070168861857, 667.549306152965, 673.239059797305, 671.959272607479, 670.799356312954, 670.855784489146, 671.977194037242, 673.003110463815, 670.00493047435, 668.249531341705, 666.52233524986, 674.430855146712, 676.233197211537, 671.385060425603, 673.385689572686, 666.787325038137, 672.144104464255, 672.415485929651, 669.420128988862, 666.459127913212, 671.996109116745, 671.197666979908, 673.254856836823, 674.236386694968, 668.006366010256, 673.912974240684, 677.129853893868, 677.452288742117, 673.243480153988, 672.763384271161, 672.923393585893, 671.967958631569, 670.739323535483, 676.161504809558, 670.144337418438, 673.173059209587, 673.593914683425, 665.8051348547, 670.050940161661, 674.356866158599, 678.068797740929, 667.963695390423, 672.458916730082, 667.168943474279, 668.307810067293, 670.385305003499, 670.813394455889, 666.617922008532, 672.001493736059, 672.039951278144, 669.197077572792, 672.201337184809, 667.667887739277, 667.019396277222, 676.702238819262, 673.007628598421, 672.727570926848, 671.604123202216, 674.985727004262, 671.843860359047, 674.752707749287, 667.541703591561, 671.009807552668, 676.48635631116, 676.594904729008, 667.458552180847, 671.470506930804, 672.708905298555, 669.457592372175, 669.611400222172, 673.217707444365, 672.888658547809, 672.254415468442, 678.09665553603, 668.09672111001, 669.645812300371, 676.858871128632, 676.067661287034, 671.932617375702, 674.878705367396, 670.700475644993, 669.756153163998, 674.62848429336, 672.37690645815, 673.275830873622, 670.293587606679, 666.980783510055, 671.793195681884, 672.965981801973, 670.711039461957, 677.353400687757, 673.568767022752, 670.591014371006, 668.558524596654, 667.134048288598, 671.595620438353, 678.581567057378, 668.219146829936, 671.931823099448, 672.30599913571, 672.964555199454, 672.666182481133, 671.282368948206, 671.11014087378, 673.045213565475, 667.679577736838, 672.629405319051, 671.060163692128, 672.227158316676, 672.686034497974, 674.983197584498, 676.634754370465, 675.834315310704, 669.229948792772, 667.347135856488, 672.207653233299, 673.854401778909, 674.668686107421, 672.980561467709, 673.607903244513, 671.729442276087, 672.672631924806, 668.750038893546, 669.259093496157, 672.349532323264, 675.266209276107, 670.006120135724, 672.874314022392, 669.929899571808, 674.595865753257, 667.70778349711, 669.007006645096, 671.027574682151, 670.997403225283, 680.51598974147, 671.74424568866, 669.455362219008, 669.747127380001, 676.953436109674, 664.903497156407, 669.869447270837, 672.034568588699, 674.84666856076, 672.700104829752, 673.467362930161, 677.165225456778, 668.078761127461, 675.857352923979, 669.833118002129, 674.413999153648, 671.248921077117, 669.21559149988, 669.549380097188, 665.594749743592, 667.931842092171, 668.93482150659, 665.723165996949, 673.293414517584, 672.442797947905, 675.164368566996, 675.009700764733, 673.026260741379, 673.23450477954, 673.884805455867, 671.571306417188, 668.302062891563, 672.462319008983, 673.383957603575, 671.227384190782, 675.451563286805, 675.414985531869, 671.23270512309, 673.328606920478, 675.792286088223, 675.337680547857, 671.403555924467, 672.062394271463, 674.215752031727, 666.576404992715, 674.699083268531, 670.544451656922, 674.744528898541, 673.083212195983, 671.771570167326, 670.741828975034, 673.378200722651, 674.742816701534, 674.468890170529, 672.795643005662, 670.919789059449, 671.013911649929, 664.342644051499, 670.317531322675, 665.356826278078, 670.093504620401, 667.61007096891, 672.838863851111, 675.783512348271, 669.146564870489, 667.450655140538, 677.264421083765, 673.202135066322, 676.131266825729, 671.649662947176, 669.079261583086, 673.380752873823, 670.461155109594, 676.814521201554, 671.447325995603, 671.298342375708, 666.105085881971, 675.29538821085, 669.264997266415, 667.201189416214, 672.386797538952, 675.727297557342, 667.384357080525, 669.541127267425, 674.264473717715, 674.167298786108, 671.182532412296, 680.648287071267, 670.736635398539, 671.566581725549, 678.368870112591, 678.466256438283, 674.513367111117, 668.832390738055, 676.964908382151, 669.877002780197, 672.974340723887, 670.276139259575, 670.596307357645, 671.234598150912, 673.286841667249, 677.625524910434, 672.508309550993, 673.82481278722, 671.374057842254, 670.98672346117, 673.794053202692, 671.68121841911, 668.506319965967, 668.252550335644, 669.20349936091, 668.918298576205, 672.743862132334, 671.656573573108, 669.270715385542, 672.47655343942, 675.077872103332, 675.036521034472, 671.173990142467, 671.050385206932, 674.315388769546, 672.846532323202, 670.073945793801, 668.83234141659, 667.00698551807, 676.507370600968, 671.957186466286, 669.342024780542, 670.065846033718, 675.71137447514, 667.688879950641, 672.791078036172, 674.669434780753, 671.760199082677, 671.106526520596, 674.23193549001, 671.23001419081, 673.046012587833, 670.714564650186, 669.901988441261, 673.651517047936, 676.984897375436, 669.780365288417, 665.109345639019, 671.289587570653, 676.012670516101, 672.682345685836, 670.9639750339, 673.822386857156, 671.637871622902, 671.659359699051, 671.29295192355, 675.72204249729, 673.804633919943, 672.022017690316, 672.003044370391, 671.184540642772, 674.006535257431, 669.961189001717, 674.42485136963, 672.79095802447, 668.162622652992, 667.423431638153, 664.95498940322, 679.852577594552, 672.254881611439, 672.318446831014, 670.019787522651, 669.136050745994, 672.628922849722, 675.474635127587, 670.586062916509, 669.172586335479, 668.403381930489, 673.617863489289, 665.573715128148, 669.850532850515, 671.259705839684, 677.885623894105, 670.320315176321, 672.92521147025, 667.454370967778, 670.999808250838, 670.461832389877, 671.901290427743, 672.283836938391, 680.124087898608, 673.11200322907, 669.22650732106, 673.837584151592, 668.282975552089, 673.596425056753, 671.359979161703, 667.748076880882, 669.245064916047, 668.349386606183, 672.058764612783, 671.934816207513, 672.334610900151, 672.44349201449, 672.527774445624, 671.869502382605, 675.079691600186, 667.221454271516, 670.134231045645, 675.32420906479, 679.428647432189, 669.78765783699, 668.541900618816, 670.631491201262, 668.245901524255, 674.487052199245, 670.593590820725, 672.168529507388, 671.981110276651, 671.732085485792, 673.564803359117, 676.509421221636, 674.47968089667, 670.235365948613, 671.827511994252, 670.239280052019, 673.816984324672, 669.565211326773, 670.70332370491, 669.81391129036, 673.052314553011, 673.154744549466, 670.240253175798, 670.918583036276, 673.389732414969, 669.811783353196, 672.193684114154, 667.76010156216, 668.679920744509, 668.107105915594, 677.880642209775, 674.6633129805, 671.421284169778, 673.464738908599, 672.375251742014, 674.138726532141, 675.03819980081, 671.48383193754, 675.076556108789, 668.818658182852, 674.698766990544, 674.411171757229, 674.779782715857, 672.716696238273, 677.104455024582, 667.755425594593, 669.912563000421, 670.891188224224, 675.968818509623, 670.7077371845, 672.3319516792, 673.535714540054, 669.388244665549, 671.309421412911, 667.996542455306, 671.369344179799, 673.058881269209, 674.388726145569, 666.025180931674, 672.626139817041, 669.294055815998, 668.814646193611, 669.546560555594, 675.681501680293, 676.145442876784, 670.355187322455, 669.764236709475, 670.783518801018, 671.344906268724, 668.087756204597, 667.919640143043, 672.471732084355, 674.323255895698, 668.907764822045, 674.092888145316, 674.666544127696, 678.028958561755, 672.735076933984, 678.122006435696, 673.90535407809, 667.143859430704, 670.761949807339, 668.493351878494, 673.748184718153, 670.442217372124, 674.241291165339, 671.133885942889, 673.437337265712, 676.786029939629, 670.326904980752, 667.805548361022, 681.113692620256, 673.335990740418, 676.39974283436, 676.256904583102, 670.420314621343, 671.055875986371, 677.970438632608, 676.096060510655, 678.502025358422, 667.658257718698, 676.28121027582, 667.809757177277, 674.521533566869, 672.773459267155, 670.21696545133, 672.911302617129, 671.18361512286, 677.482198418993, 664.493154053073, 677.201304511817, 671.079911426529, 679.896727473445, 671.800770935747, 672.779198144853, 670.366637345196, 672.322325826095, 670.734956952117, 669.161245680276, 678.528587117524, 674.836581079421, 677.681042058746, 668.86488239614, 670.700229918382, 669.201703014306, 672.844123519046, 671.793546301295, 674.696809004279, 671.125390965687, 672.62004061266, 670.542296719648, 669.93302078546, 671.763055689836, 670.743054427753, 673.671361345853, 676.597167955662, 672.521748214749, 672.309163834005, 667.609661344362, 676.648951379249, 674.452248989973, 676.784819616732, 669.315256304247, 667.260332686711, 672.792208561979, 675.191394192395, 675.295813690186, 667.808416854274, 672.545744381776, 674.349349754776, 672.920889874259, 670.844047853014, 673.195548064005, 675.280064616625, 669.447290151366, 673.461376081374, 668.874229282526, 674.412831363328, 670.680986981629, 668.781449075758, 679.173965462523, 669.076809279527, 677.710647669645, 666.978987011104, 666.684459850844, 670.57979940477, 674.164055144964, 672.359391309924, 670.932290044155, 672.018622293687, 672.989875134266, 670.433035900917, 665.987361837178, 671.329391446552, 675.52866875293, 670.730808905325, 672.849811996844, 668.386998236812, 674.94056304726, 680.306712494644, 679.264125826429, 676.792846624911, 671.706649180439, 670.942074208392, 672.529318140545, 673.070928213606, 675.187068286596, 670.917299539821, 671.529518993964, 670.878218264325, 671.717972896015, 675.513972777721, 668.909986642899, 667.311046080337, 672.276998087058, 677.427586998822, 670.083912047257, 662.652027863521, 673.726788115045, 670.768830024151, 669.056695472474, 674.360002421618, 665.668700227164, 675.559899696886, 672.23733576753, 670.084657833702, 672.009271413419, 671.716624083095, 672.70166121608, 671.75020341842, 673.558971144502, 667.642002067731, 676.451063471255, 668.217301162219, 672.689162285634, 670.212127954871, 671.690694794718, 671.164021344082, 670.088033516061, 672.984077434382, 678.746303276321, 670.155705909277, 678.77593137003, 669.515713392749, 673.656916083092, 674.313935393228, 671.927916804459, 671.317006875072, 675.871340148856, 667.006470771799, 673.809068800721, 672.842760170387, 671.773735865305, 674.194161810521, 670.622719937573, 675.596623813312, 676.582752225473, 676.481009256196, 673.40496674904, 678.51762958094, 671.984917275706, 674.737118472687, 667.551418730305, 668.96309630764, 675.963929296052, 670.885186790713, 671.962501186734, 670.29854136405, 670.671375540808, 675.737326394512, 671.35273752978, 669.013085134958, 673.340065791463, 673.285402452242, 674.26153189279, 676.205990181213, 672.240706267482, 668.97547221366, 665.875534468277, 672.43021312526, 669.628851522973, 669.919944512172, 674.672413000763, 671.502129283726, 671.801231619038, 675.139675938771, 666.893289765805, 672.191094768191, 674.137576263261, 674.208177303898, 673.71516115305, 677.706197432198, 674.708879661247, 675.873186132536, 669.867041734829, 671.20937432943, 674.674942299642, 671.708160869381, 668.262624103016, 671.747848012251, 672.029823635312, 673.262146040797, 670.254107527285, 672.994571487491, 674.521142579652, 673.819754775879, 672.04718491611, 671.829946533644, 676.462731301618, 675.814881322727, 670.538385626067, 671.998310350095, 667.29550334006, 668.765803174285, 668.850796052137, 672.021412605473, 666.976362524521, 674.085908937178, 670.166334494557, 670.513341643519, 671.273046218671, 674.433806020197, 676.140698901522, 671.303453336035, 672.271130318085, 673.139050124358, 671.927036715014, 670.097824443401, 674.838752918987, 675.102973284896, 671.818657309498, 668.062825086294, 669.382070289076, 673.033962141867, 670.833924749372, 671.457945192846, 669.918431506934, 672.413516477879, 678.319977734311, 666.151889081498, 673.150636528695, 672.046054906009, 668.17780288708, 668.450897423344, 671.887131193262, 673.313750835557, 670.667700270698, 670.056348076759, 669.028028373434, 671.071920229693, 671.562270091965, 675.958172774806, 673.113854690638, 671.636237642629, 668.654286697272, 668.926835944765, 670.195308325551, 670.102485821154, 672.106296843801, 674.57762470176, 664.335961121148, 672.779333473271, 669.713066854508, 670.063701973566, 673.537772541589, 675.559251103958, 677.021980929008, 665.950980162477, 672.19376147383, 676.963344930824, 667.216446241998, 675.795535570455, 673.348569332176, 679.478660345483, 671.50053788921, 676.516020550555, 672.16680729554, 675.863285626892, 671.97126862221, 673.88613742692, 678.256070245692, 673.22119387849, 673.358078975582, 672.18831941185, 672.195447700067, 673.336907876298, 676.510074842702, 675.385461889105, 674.94280685792, 671.797144605466, 674.002064690549, 675.780346588019, 667.129241166688, 676.378338101212, 670.316420650447, 673.594834427293, 670.749434942712, 672.610527919473, 666.684601629264, 671.652670362551, 673.616787437137, 677.328918070948, 674.536436681788, 671.695556158018, 673.55495907383, 672.647317071832, 668.36032246513, 672.131621073497, 671.958504758632, 669.181507619989, 673.952614306695, 672.057196023713, 677.809150634259, 674.353931024245, 671.675422865045, 673.476575923752, 676.422318863697, 673.566076777563, 666.464541912079, 670.323260244626, 669.336366001091, 671.840496454981, 667.565140644182, 670.902018872195, 672.685234493377, 674.011172650557, 674.037390112168, 670.357468292692, 670.054502871544, 674.94011658328, 674.559280169588, 675.437638110105, 671.484061681499, 670.447405487068, 670.168283963678, 673.810700787521, 671.229779253726, 669.732252709607, 669.254800043096, 673.161555815551, 673.970704795433, 672.809716821808, 672.054265782315, 674.505740370035, 679.349032666269, 672.918136828941, 674.524588093939, 676.470337421033, 674.23268667791, 672.058530237206, 671.34710324732, 670.047480025651, 672.868729158101, 666.846149578712, 671.179000837692, 670.412869001833, 674.017235380163, 668.608279130596, 670.000532711759, 673.533065766223, 669.694487696654, 674.465016703091, 676.232874576345, 674.09293957356, 671.390034968027, 671.271866052804, 677.484769086675, 671.938190197581, 671.605465634567, 669.87695723967, 669.285497354704, 669.097362891332, 670.654550804479, 675.348664974191, 668.320968896675, 671.116744704884, 677.417310472474, 666.558577680066, 672.368475212403, 670.548942742059, 674.800588893214, 671.249131134016, 672.717141129731, 674.225845416577, 669.445051766541, 671.929707124327, 675.467724851511, 672.375236929064, 676.04223251915, 670.33149009008, 676.698448595978, 664.972738983431, 664.578423763531, 670.334998281806, 671.001914336458, 678.056315633868, 675.510745685959, 668.562812345538, 673.189789487218, 670.094603606983, 674.538929611657, 673.323585911758, 676.246678311232, 671.706824637436, 672.966307723999, 676.1389339588, 670.49694541618, 672.596893166355, 672.179474884287, 666.970409168299, 672.114879504046, 674.364971645103, 675.910492638227, 673.934478429448, 671.803926912418, 670.896949403777, 670.926350005406, 670.349041726701, 672.908858411813, 666.767315269124, 669.814927334114, 668.131198359663, 675.110198516715, 672.749468540305, 669.504038255237, 669.626774442505, 675.784624086682, 671.690356055291, 667.991589092389, 667.472299774801, 668.640620839892, 672.515756550963, 672.617230224149, 674.387898462812, 673.209342181874, 668.204433027408, 667.956912877565, 671.950419799709, 676.236921247244, 675.142048774838, 678.413159792953, 674.790076265309, 669.416735044122, 673.269831087597, 671.26912566174, 675.310562301849, 674.803237721903, 675.44867124472, 673.020783881713, 672.642235443055, 668.311097275161, 672.093661203248, 669.897488869582, 676.100355101329, 671.338287448851, 668.828863717293, 675.999715782924, 672.012793049235, 669.561565590555, 679.379811728919, 673.365272220965, 676.532865032359, 671.155973928747, 675.677102954098, 677.68830196902, 672.310776187401, 670.854315041812, 670.709149735088, 672.723975812, 671.273897998346, 670.162057609734, 670.431725290334, 672.789722520329, 670.145717333301, 669.032517845449, 671.713951032175, 670.28597277947, 667.649435058267, 673.631405752834, 672.140371535602, 671.840535979515, 671.937788210039, 670.170716284788, 668.950031901708, 672.902070351815, 672.210686711821, 665.465098409225, 673.859881535477, 668.659100403938, 674.235945110218, 672.673778046318, 670.342631464209, 674.975416543549, 669.811991356054, 666.892902451894, 671.962120706993, 673.583090685055, 670.852871166122, 676.242348000652, 678.103313567185, 671.752481256038, 673.906746902594, 669.877468804102, 667.068326229074, 670.657559791784, 672.656508291148, 673.749398751596, 669.260766633765, 673.500600991804, 670.468668956588, 673.712658513415, 671.353852901645, 673.276620532073, 677.603885229685, 674.471832481374, 674.428386499819, 674.099749912688, 671.165789555539, 674.281950123042, 677.159165317765, 670.251994579585, 672.850392321007, 671.553227127509, 674.115059734868, 666.408428403902, 669.077895373397, 674.039363563719, 669.40801553194, 669.01637703941, 676.533846724244, 670.898080277632, 668.867593358568, 677.296560862372, 671.53174702795, 669.477918320763, 675.072223058026, 673.038912121346, 669.616451117635, 676.91732709548, 668.162752064123, 672.133716092311, 670.788732943287, 674.140336509507, 670.860160759449, 671.156064134855, 671.96635000875, 667.774359281964, 674.610184599375, 667.115460586537, 675.973955297644, 669.081139348482, 670.130096194256, 669.999732980797, 671.484165899121, 666.198580844524, 674.075407599467, 668.762974277138, 673.086721872146, 678.464721618845, 675.160768059344, 669.442503520203, 677.642010306623, 670.76463017381, 664.767503405035, 674.59613412512, 671.337305374901, 674.370086782717, 671.186117706653, 670.76884881851, 679.687151566421, 673.085574471161, 675.317732157294, 675.389855825915, 673.05067803285, 671.56938610352, 670.067668039584, 669.292377275867, 674.141822388433, 673.838359381132, 675.18346541125, 667.375291707061, 671.244435545895, 670.551768163985, 671.475693271499, 673.003020374036, 670.609387637234, 669.739520188527, 674.101145209979, 672.330206207329, 675.057112001333, 671.650157753509, 666.601287552247, 673.291166607944, 672.830038759144, 672.206305177112, 675.278280797802, 674.851361222932, 674.907537153832, 673.488519107761, 670.623613101073, 671.26780010953, 673.72830447317, 674.130434632755, 676.453853423982, 668.308710327013, 673.374965139012, 666.643199204105, 671.723075775409, 671.40145082842, 672.289597608138, 673.451371844694, 668.593234016311, 677.048631932083, 673.91851991625, 678.57207826766, 678.068574506309, 672.508798703991, 678.433089232327, 666.410772952706, 667.665597726844, 668.431307196029, 676.030767666678, 676.796205060679, 676.202952032803, 674.82162223412, 678.581300069957, 675.071300263769, 672.719888140685, 671.521784819522, 668.941792186958, 671.726486659249, 672.544209746613, 670.504789244067, 674.068101996959, 674.249687841692, 675.554902264673, 675.425815255532, 673.372149784267, 668.863691297466, 668.136794418192, 670.809258136118, 672.727317653665, 669.31020101348, 676.069695124141, 666.549689493581, 675.379531658003, 669.037219006702, 668.71622806727, 669.530443146607, 676.616030804012, 671.781989044197, 670.130155204166, 673.030382502033, 667.011290955323, 674.717796104599, 668.762069018515, 674.560926054715, 670.390628286061, 672.3920245444, 668.718308292578, 675.142035033206, 670.999291887428, 673.079622644917, 672.656932295064, 669.713941862665, 673.19976673968, 672.162860930954, 672.358542823562, 676.222302450059, 668.475192048522, 664.769665361517, 672.626512453419, 672.437249597523, 665.924515962774, 675.445560114878, 667.914191186303, 672.257459524026, 672.786585944595, 674.870163987944, 670.803188945652, 671.971674281333, 670.269013209311, 672.251705656425, 666.441568877552, 669.418304431011, 673.996902986055, 669.371181477684, 668.738698430856, 667.85952365918, 670.325725681379, 674.795797831428, 669.169971337226, 669.670378363136, 675.075788944914, 674.98562457418, 670.177015433153, 674.075622154956, 673.016210870925, 673.348085456756, 670.263935998033, 670.407968564939, 681.504573182929, 681.03089887643, 675.877995905792, 668.38657850076, 668.734022493521, 667.028391268553, 674.923075867154, 669.985678119493, 670.94676748301, 671.749493782805, 671.726145378966, 668.548511903798, 672.497422742031, 672.975684407482, 674.486979952999, 675.475021818778, 671.587801682204, 672.045689112421, 677.889761878456, 675.026599292626, 674.183195326543, 665.802515599925, 670.500453358214, 669.57110824526, 672.986067538912, 671.967221512083, 670.199781655524, 673.28223035762, 670.913808016328, 673.749961088661, 671.438835088907, 666.67300486536, 675.273956120114, 671.809996296949, 670.020729160286, 673.201384885614, 673.961697534373, 673.119898181197, 669.589547131427, 673.254069274089, 673.128733068374, 667.818877001441, 674.282923077883, 677.026691704459, 669.743635310457, 676.477335715461, 676.842842175376, 668.400749363971, 669.68193025117, 673.404463155236, 670.501907385658, 680.152305693517, 671.177447099111, 670.307934978674, 670.379300007706, 670.467214639534, 674.522063663877, 670.358016732511, 673.623264708355, 673.648590657215, 671.911781943285, 669.144090309371, 673.239286537678, 674.563423612063, 670.720690080034, 666.946961234334, 669.755210077902, 668.367456098073, 673.248256301424, 671.341437111295, 675.650138031613, 673.41980590899, 669.367890988155, 668.121597104906, 677.130318358787, 669.27310414738, 678.65759112135, 672.919388727427, 671.559808427509, 672.536290476734, 668.687302484914, 674.719718070224, 672.838284134201, 670.623055889838, 674.33005771618, 673.697593297222, 674.31419824637, 674.255599454868, 673.516685199466, 670.89086895246, 675.629510080633, 676.994261613116, 672.870398996962, 672.412689081415, 671.833686026048, 674.459023755152, 672.058867038523, 669.370299172488, 675.680364902796, 675.79321370529, 674.877566725251, 673.838407160417, 677.540877474351, 679.782965420718, 673.458542444295, 675.394552107784, 670.677390696477, 672.12584775959, 670.81608437075, 670.753968825306, 671.958942770558, 669.493351631676, 668.165989466254, 672.159199956211, 671.884937278882, 673.033802683496, 675.740521654798, 672.597783000237, 676.816117058385, 670.898659253233, 673.547503274421, 672.112960100589, 666.532854032659, 676.104447651531, 670.766000254263, 671.091794909679, 672.508068252649, 674.504789433279, 671.978964858671, 669.175505695281, 669.814379517494, 675.909952709145, 666.167220316024, 667.381974042856, 677.794395357678, 669.88841949986, 675.977752106393, 672.893740068226, 666.165345840163, 673.613968027245, 672.831873010766, 668.683821341655, 670.482961458021, 669.593588099397, 673.077294412362, 673.335676536493, 669.186832424571, 671.5036770986, 676.317172822268, 670.774828835938, 669.300978782321, 669.428942317851, 671.438925985411, 673.646202357864, 671.913754643844, 667.227258797195, 671.425125156645, 671.117159195659, 672.249578696954, 670.092609588403, 674.84634990499, 676.97432586127, 665.728634486576, 669.501701428352, 673.663893399305, 665.657222364145, 675.698956120039, 672.559503792008, 670.689315016414, 671.449112801518, 674.565834441126, 673.047522406005, 675.407892420805, 668.602422171164, 673.870531801987, 670.372002811776, 672.616414608458, 674.526538447893, 668.599255411393, 671.325805875842, 673.690502357125, 668.031441755057, 667.200599796181, 671.970308409837, 671.558329866217, 675.340662171514, 672.179850330505, 668.040342271174, 673.011884610399, 678.657255719513, 678.065580779867, 678.330393088931, 664.349613776232, 672.870795211363, 670.238940039655, 671.593723063149, 670.404347602107, 670.77723171313, 676.588185695066, 671.496878812875, 674.684162674581, 663.959485112952, 671.680372440556, 673.102003204579, 672.097693716029, 670.704932687803, 675.469646311867, 671.103071839039, 676.763761566028, 674.890156293681, 673.506720353366, 673.479536596156, 672.706799284728, 670.348328802977, 669.998933506116, 671.73083602383, 674.977496289127, 675.839586513127, 669.681900283871, 670.853083716196, 671.279574198973, 674.523062329741, 671.937974987005, 668.794528807189, 668.85542684237, 675.026757870235, 671.719534067313, 668.652118211794, 671.428816408666, 672.813858013603, 670.944627166029, 673.976939464887, 669.125285614326, 668.547438243487, 672.400437105655, 670.397890874766, 672.904121868803, 667.207251432287, 674.148631607276, 672.866047947191, 667.601873058885, 671.181372943656, 673.369109842792, 663.675658039432, 671.471749290499, 669.349189655495, 673.460332348559, 670.822769025605, 671.91600488589, 669.467207033505, 667.383531696896, 668.44939444994, 665.322505164811, 668.529904422205, 672.14669726551, 670.109322976734, 672.487783048473, 672.565361783776, 675.16889055704, 672.787109762812, 671.69919547263, 674.227354413501, 671.148228346205, 671.149231560108, 674.160811067639, 671.550330110234, 670.488468285161, 678.03789547887, 670.171828989407, 675.994371520988, 674.625522314392, 674.796344592333, 672.165781214081, 671.87962889372, 669.571711636641, 669.717140108028, 672.826621592391, 676.318772780895, 672.919780483715, 671.408394678918, 671.498625089103, 673.213845097753, 675.450903406143, 667.698553264044, 673.143921791204, 672.125601872169, 671.906094847424, 665.771567197916, 671.6212240407, 673.504939670133, 669.904251948304, 666.810737873744, 668.037950704315, 673.783776330387, 670.293135407139, 666.972949108092, 675.315637918879, 672.323575521207, 670.467701107017, 670.741424328136, 669.562373921085, 676.256846034281, 668.001102131112, 668.94341530162, 674.262556660961, 667.351297272127, 674.839874357263, 673.913684901667, 674.241168110765, 666.365211241658, 672.942747803722, 671.901267729611, 675.730365879569, 672.312682550584, 668.251170214249, 668.872340221329, 670.98016947564, 679.666898392202, 672.238663336393, 671.058708432758, 671.524099496468, 671.21397327731, 671.217363207718, 669.455052285588, 668.480453141946, 671.84443696319, 673.077666793937, 670.638998609507, 670.830298762703, 673.732224648389, 670.905406816837, 665.807052376289, 674.559163047165, 676.667482444383, 672.339930789051, 671.567823528385, 673.48947977469, 676.447958531762, 667.942921406669, 671.238819656844, 671.766735609845, 668.910761722787, 676.788412176228, 674.594747850716, 668.106442814176, 669.672150424514, 672.864823157725, 672.654382428517, 669.456426735056, 674.605944994389, 668.238588456397, 672.68906466313, 673.295183258768, 673.352654855443, 668.227645331837, 671.723149428321, 676.7106599936, 676.368230328463, 669.301772475564, 667.701074718855, 675.20225224382, 671.773705029493, 674.654469258212, 663.895948317138, 672.320139102634, 674.121327198883, 666.154376778449, 675.452861489504, 671.479575383233, 669.753640629285, 667.696980452918, 669.651826039179, 668.63875055893, 671.504990271028, 672.980582706433, 675.164636658647, 674.939032082602, 668.781310117708, 671.523724201216, 672.712165518756, 669.164354573738, 670.991553404986, 675.153126811235, 670.000705503631, 671.867020392262, 671.763010311138, 668.973605211466, 668.79418092641, 671.758926175086, 674.423088600294, 672.688625165623, 669.451726357522, 666.640697266017, 672.333336474402, 671.382297115142, 667.402977340499, 665.602581015379, 680.064275984949, 674.956158951099, 670.479300927224, 671.448308040685, 672.672708527339, 668.386271603716, 675.173752227165, 671.09588461627, 670.676400407703, 670.198186043034, 669.738628758118, 671.58748615994, 672.251996946041, 669.45470180864, 670.681532134686, 673.751648967674, 675.363070315511, 671.451710457096, 673.611185306853, 672.415092427858, 668.672161242746, 675.139224844943, 674.573945286177, 672.016769543258, 672.852147560294, 668.68181698412, 673.605446086995, 667.47938494393, 667.986513385885, 666.622022275191, 670.718886278856, 669.516047426881, 671.898760729275, 670.782571783467, 673.680441873138, 674.331873359653, 677.430759362541, 671.101445763997, 665.535152378059, 674.254994098133, 672.461241525234, 672.498606366997, 671.691508519297, 672.480341019715, 675.338245488645, 671.967002560555, 674.95863932268, 666.050623654906, 678.323781806014, 671.272147104192, 667.837728225929, 671.638945432143, 673.876580178894, 673.094367214169, 674.075092478969, 670.194173257152, 667.737828128143, 667.903111340594, 664.822627570668, 673.138834187908, 663.240539569035, 668.679957216986, 671.655604848092, 672.438600019799, 674.735364227964, 670.006170242958, 674.617493650009, 673.639209203506, 671.2794679335, 668.70458681472, 670.601867695327, 670.986557741951, 671.693462657952, 673.216014682371, 673.952329576052, 674.212016110888, 677.326841813177, 673.531962200781, 678.653546137867, 674.023504334886, 670.601120313947, 675.921713386279, 672.080793011574, 666.587226467329, 668.731413319432, 672.891334738186, 673.736330887784, 670.258772954374, 676.233901470108, 668.934006356235, 675.549797028052, 671.024608104182, 674.519903620819, 674.419243210506, 675.444729103263, 669.116513344893, 665.706451448415, 675.271688344656, 670.544955237092, 673.400500069702, 676.635581595052, 675.457910342307, 674.801626952055, 673.04713879974, 673.399104876245, 675.462589603858, 671.129276087006, 675.775744651904, 673.190496089163, 671.605670096357, 672.002321382706, 676.227803717995, 671.659307898619, 670.922150758993, 676.344914928544, 675.610576338106, 669.828514501407, 668.147080803065, 670.918420064215, 674.314645158196, 674.623748225946, 670.416187470312, 673.042344206722, 674.375591315245, 667.98311986776, 672.539633997148, 670.347334381273, 673.447763751431, 670.041058986703, 672.271669714601, 673.24789206983, 671.409981906159, 667.471265997337, 672.430471019766, 673.21456402482, 668.641675378869, 669.561798965777, 672.469411496195, 672.526637880253, 674.836525329818, 673.951983107768, 673.43888730277, 668.319709455108, 667.997501917342, 672.455393759457, 672.008365129526, 670.464598617346, 672.000336635225, 669.516785949447, 672.309491311451, 668.746785277761, 676.94519774855, 666.151494571334, 672.476373246432, 675.528021000182, 669.669450958426, 668.662828103628, 675.11112165157, 672.838796756284, 675.884533440653, 671.508790052058, 672.757251028727, 674.822444339436, 667.304999395405, 668.618997424227, 670.728568136402, 672.379520146918, 669.640020225152, 667.242580153043, 671.638141472602, 675.976554129644, 670.20481420228, 670.969622899307, 670.400457956787, 668.376655314242, 670.547563472182, 675.301032088885, 671.505188009469, 668.29998823322, 679.176041353984, 667.074511324788, 663.745808459159, 676.594634735527, 672.723798799929, 672.254888465236, 671.451459092575, 670.736754557766, 678.881727187106, 667.092498908444, 671.703174142328, 670.175237361118, 674.609948666243, 670.028342880089, 666.086405269516, 666.627876979224, 672.571798764475, 672.321397870145, 673.192817153577, 670.074244580843, 668.677417204047, 672.396732295589, 670.519268644391, 672.387180022769, 670.090674683496, 675.040398598872, 669.097778613845, 668.690985741885, 668.504856990193, 677.376223875316, 668.171573927657, 671.883102629368, 670.351102123001, 671.887649009236, 670.953755290945, 675.562702204667, 668.288963841363, 669.178148102281, 673.91072150825, 670.90379887891, 670.487262453476, 677.316105546274, 667.689171919494, 671.794464711504, 673.918909819588, 672.698128211673, 675.97819952458, 668.068482963242, 672.002872908133, 677.670389726971, 667.635952551261, 671.379049326328, 674.172712441101, 668.933799838613, 672.487455687635, 668.407260453836, 670.796952173599, 670.454856805547, 680.866125897059, 669.89176323759, 671.868956230722, 674.502651237965, 673.987938976707, 678.089820495656, 671.912015025318, 672.286886996407, 670.508999329575, 670.2866730801, 675.0109080525, 677.776296528913, 668.707455486641, 677.269482196476, 674.815351786562, 672.622013234132, 672.792185173514, 674.30197042276, 670.688231518154, 667.824124159003, 672.486921394403, 671.415296747096, 669.612127097807, 676.230027389229, 670.279319676402, 668.255341173881, 675.541728337056, 676.790134341587, 669.830469038082, 677.203165674582, 675.95251825271, 672.850312742356, 673.422745355894, 666.322314682486, 676.063796541664, 673.7891190257, 675.948619054171, 667.186359283854, 668.01416449338, 674.431390345539, 670.05215774937, 669.382431621451, 676.482520599249, 676.933643397789, 677.220817697138, 677.285027915546, 676.59710156485, 668.900522537746, 671.055044562249, 669.441974572118, 671.554296888228, 675.721290081469, 668.903338408577, 671.241401848091, 666.889198583052, 669.352732014165, 671.301666312252, 672.380738300462, 669.152221083382, 671.673031506968, 670.698418392249, 669.622885847171, 670.003489786954, 674.6674739562, 666.068587021027, 674.677167293238, 667.482428019812, 675.853325112413, 673.10810776423, 674.913739344182, 668.676263331024, 673.302538923316, 671.251858150267, 675.940798515325, 670.977378266069, 672.336395196222, 671.066318416711, 674.111536745415, 674.370470164963, 672.222984988465, 675.1017544898, 673.596418881314, 670.933189508307, 674.889920348477, 669.893780301746, 671.216732339208, 669.170618219003, 669.980814040464, 672.893371434236, 669.692028068941, 672.188672335983, 673.28665776051, 675.397046689661, 674.195197908191, 666.549081786572, 666.973929862376, 666.195354307237, 670.143228740667, 672.321121174943, 666.348987237897, 670.529518210961, 674.244839878654, 673.085681351845, 671.882910931616, 670.763615063832, 666.694776979232, 673.909768635941, 667.872268277565, 670.782046623957, 674.986713782782, 675.485958707853, 666.601494786974, 668.2021455615, 673.377580928571, 673.314604498651, 673.366434183776, 678.307263492507, 671.290188885235, 673.283274456286, 677.081293658746, 669.208224528741, 665.370949575299, 672.282453069876, 670.433708827694, 666.988805330903, 670.107818570157, 668.648502126996, 670.199615727331, 669.840529176788, 673.744096893382, 674.034691535701, 667.171762636247, 670.274996548159, 667.942095371718, 670.623108073691, 671.263934953597, 675.628199727303, 671.165498443837, 671.908349791813, 669.477367937007, 670.847512896587, 674.068965071646, 668.448164422557, 673.56643170327, 671.033762391969, 670.52787134734, 671.763092122277, 669.916867360189, 670.536874849739, 669.026220773835, 672.216220801606, 676.560742460467, 674.733269105225, 673.467129652414, 674.94287013023, 668.959299643096, 674.780828411098, 676.683994292139, 670.68932155447, 670.183424454686, 677.866702689903, 675.123482910948, 675.849830712669, 668.710363237208, 674.000145093692, 676.738931131119, 670.142365071479, 669.702621149648, 666.75282037455, 670.332687944108, 671.170275012011, 674.756125286151, 674.859241194053, 675.378445628891, 670.012043491827, 673.710773926503, 668.106823762029, 672.55998810648, 673.690066184865, 670.767760866118, 678.29334940662, 671.233828923233, 671.371010218912, 666.517117468845, 672.158709049944, 673.822335796809, 669.549271106651, 673.898135281513, 672.883453434584, 673.630217335825, 670.212087843227, 672.814094449684, 672.748302435891, 669.592602252752, 674.424156394076, 672.220652099291, 667.717477527154, 672.215482246081, 667.950588774761, 666.233613933989, 671.247224456647, 671.958651545226, 670.093800211216, 677.625651265536, 667.477426925118, 679.40042489426, 670.984699751758, 670.78703915834, 673.583473101964, 673.952196317392, 672.054290007558, 676.63383747924, 672.905126343088, 672.362555784106, 670.131374506256, 669.945743587135, 675.512478895006, 671.973659838384, 674.251337910096, 674.83486780769, 670.605090327861, 667.502436443443, 668.754988396321, 670.528171034893, 669.665921471503, 673.592798750381, 675.183693863174, 673.647196337715, 667.071042059901, 676.99726666299, 673.711920265815, 670.149316820299, 667.518631552113, 674.616511008209, 679.634769018195, 673.771675762406, 671.386100163462, 673.241443689096, 672.243627921307, 673.439492173753, 674.383251034291, 671.480493134209, 673.444694783858, 671.847047755352, 678.24009946259, 666.70366156791, 675.832380955197, 670.445745632263, 675.230163939906, 666.885577872065, 672.653032889657, 669.439672618648, 677.234432609467, 672.796291817255, 665.775716041103, 674.941842088964, 668.581110120694, 671.60484681322, 668.135752866867, 671.150605120674, 672.849046745491, 666.82155193704, 670.663025416545, 671.894548643882, 669.684671293235, 670.496214557668, 671.218179844576, 673.331553809068, 665.736712643151, 673.194131105376, 669.437444424323, 676.193776729415, 667.827026059932, 669.156691454283, 678.477169697135, 671.754190281876, 675.359633634989, 671.90486337971, 671.499922443873, 671.20454093657, 667.202912178635, 674.429231121405, 674.424390083671, 674.373499955107, 675.872670699298, 670.689392814769, 673.758956254426, 674.835881933526, 672.954757950718, 675.379282179565, 671.345774735965, 671.685462259654, 668.504123905685, 664.383646073247, 674.051790514407, 673.273872210218, 671.709510627035, 674.333307621687, 668.768816238522, 666.872474120735, 668.907492893582, 672.115990068942, 669.285462564365, 669.109829298651, 664.639740444494, 672.583010449791, 676.529339343459, 670.478963816706, 671.70025685313, 667.594734019839, 668.795078436714, 669.430408340753, 672.695685597993, 669.429966026159, 671.880956748469, 667.022852371036, 670.772931079526, 675.819606601649, 670.784326764346, 667.500620970723, 673.611310106911, 665.121568242763, 666.238961700273, 669.960551941379, 670.377590613178, 670.198597807423, 671.901638680928, 674.22646724271, 669.853157650623, 672.226691269135, 663.892069411545, 671.955128034092, 674.54232865202, 668.265897962707, 672.348135421521, 665.719847304975, 670.047999025853, 673.379588523952, 669.129941897124, 669.559752986237, 674.369766696375, 673.844370477872, 667.225421882446, 671.759045750243, 673.163355476733, 672.404044459357, 669.04737712272, 670.249118863994, 671.934524010827, 672.326649771206, 669.250055981712, 672.03238267245, 672.783844577288, 677.712924178629, 673.373402801324, 668.985966599316, 676.967212548262, 672.643021539756, 674.702174119805, 669.340147608788, 671.443160370944, 666.196459370869, 669.046793676904, 670.09821073883, 672.549675110051, 676.44372045966, 670.217001087188, 673.107694967595, 671.055447472908, 672.48445479762, 675.40213014945, 671.619150564487, 670.512447460054, 675.503460258617, 677.23476814329, 675.32507483535, 674.35787909123, 669.582484790269, 672.529715425506, 669.791914908765, 672.105324175729, 671.56133017666, 669.920446491031, 671.859777597068, 674.064719635478, 669.478346129749, 667.559717482357, 675.144352575833, 673.263912525313, 673.524549771421, 671.429491470301, 672.037135471191, 672.114151388214, 669.787567320296, 667.290578799899, 670.794235953337, 667.738686510046, 667.89638483526, 672.990755269649, 674.850343294042, 670.437005732597, 673.497181706859, 678.863278899836, 672.10326722157, 671.721465852446, 674.869581478115, 669.966721093323, 675.023054962999, 673.564980898568, 674.801693915978, 678.440911032838, 668.192608663725, 669.468632398789, 672.298277696198, 669.263775094902, 671.843350395825, 674.427350539621, 680.519216354876, 671.001365370704, 670.188938421793, 673.260373558692, 672.161908933846, 671.898694594241, 673.858160319701, 669.42781931112, 675.268998987994, 665.857796763522, 669.84998579681, 674.158697334774, 677.479566972964, 667.941497909699, 668.928521238962, 671.033890858004, 671.105791698879, 669.707586441573, 671.455377993705, 670.897216383662, 668.548844143875, 670.670245204142, 669.352353148733, 675.071642692085, 671.533623155027, 671.142876087263, 670.319426827958, 670.945699470259, 676.994447883621, 666.921657867989, 672.391705347021, 670.837775504212, 670.503261520787, 674.18944707162, 675.191437118145, 669.892441927072, 670.799677669936, 672.143203099218, 672.907688171416, 673.826351387577, 674.093409807763, 671.737644922128, 671.28655693837, 674.914606655187, 677.718137371419, 672.447386172216, 672.142561647239, 670.392417531567, 672.101587240156, 673.083133583977, 673.870437717555, 673.27159246549, 672.279039313563, 670.945539520786, 673.842516122154, 676.988643339657, 672.024998063206, 671.779505817109, 672.233583543419, 673.503742178417, 676.604488693906, 675.105026569422, 672.34802093053, 672.51929283401, 672.128960101278, 668.735428404965, 669.291615250488, 669.027082717379, 675.812745323311, 673.61729051223, 670.076968676506, 667.83400079667, 675.371157248491, 668.626275095134, 673.888748295681, 675.112165309393, 671.694343819071, 672.299792070502, 668.66731246739, 669.512881962141, 671.013170150198, 666.086604961266, 669.447957249827, 667.296101095016, 670.203505883908, 670.015591341151, 677.108762252338, 672.37194331844, 671.915603134722, 665.8351344345, 665.864294781615, 670.336113381116, 672.488176191309, 671.698573985136, 669.329060984759, 674.150278657567, 675.573444231335, 664.042586651052, 674.97163577467, 676.011054996572, 671.770766965244, 671.613996966042, 672.14724195433, 679.352086741364, 672.13144223759, 670.994499266294, 662.356310240234, 672.785604611227, 672.726121321595, 673.072112067377, 672.433318173146, 670.901866242913, 673.373814821434, 666.948398587594, 673.436516280184, 671.113155996665, 667.384535666889, 670.943794556243, 669.700493245629, 670.740820361837, 673.909990527565, 669.742683525516, 669.532763235402, 668.692415151644, 673.769803256731, 669.199091905952, 675.313419294875, 672.337125248917, 670.608658669596, 673.294268925619, 666.272251704679, 672.004753126642, 671.090788865825, 668.320122893985, 669.748054153469, 668.661443073396, 671.750761032534, 674.199635700014, 675.409944015953, 667.866241165261, 676.704568507672, 671.032224014533, 676.331011698343, 669.390112779854, 669.675456558582, 673.100215313637, 669.951980449875, 673.653280927288, 670.227565669236, 664.718765047905, 670.900463525901, 674.66156803723, 669.669120502986, 677.787328439951, 670.075153705733, 673.673840720784, 672.332380191302, 673.44698162926, 671.437193612112, 675.930785830486, 671.391998464935, 674.006110087139, 678.195607084354, 673.375850225219, 666.534732738544, 670.511765486843, 672.166308311312, 675.067648753327, 677.216747285477, 668.144806642431, 678.475806750992, 673.354488286222, 669.844458792834, 676.454025734656, 671.02385361601, 673.631588083614, 670.927917625825, 672.979822211578, 672.489374722638, 675.543359052214, 669.258465717327, 675.684920138309, 672.892870146112, 671.608844340018, 668.197359136274, 672.077099274066, 671.897185948092, 672.337547849997, 672.821818553912, 674.064170341228, 676.694661073904, 674.387913294086, 671.902116209842, 671.925357561635, 674.633223276678, 669.652096353423, 672.466666687716, 673.475238873034, 670.413579232882, 664.512039177505, 666.950438280432, 671.484040086349, 668.446032208413, 667.914696732352, 667.766063330751, 674.78113966823, 669.686019790401, 672.417896268237, 671.902149368479, 673.13387814181, 672.669994011494, 676.864862091621, 671.651932559221, 674.155792673801, 676.861431661825, 670.295819226134, 671.399760902499, 673.246440699863, 675.082664831107, 671.021963909317, 666.536110174641, 666.608995024615, 675.204832573984, 673.548506416038, 673.20807477909, 675.587167415706, 669.463518944065, 671.382313109289, 668.857098706594, 676.446547688232, 672.810219189811, 671.793756015653, 671.669170886983, 672.115434431772, 671.974045112461, 667.859464806104, 670.937672296541, 670.871407326282, 673.195175875182, 663.326053222959, 674.520028783308, 674.514347060197, 677.275880833029, 678.01242195774, 673.328818914027, 673.662194501086, 671.97863421928, 667.432221381576, 672.431574776101, 677.976585717572, 671.057971516081, 676.064703096905, 670.014966488061, 665.576289402934, 672.60972189233, 669.140887982095, 671.35767426068, 673.065771065029, 674.356845801908, 673.021549938562, 675.101831829676, 674.215397851434, 673.672297719602, 672.26771298401, 677.533934758242, 676.07025942197, 672.069758040555, 673.272565035277, 670.655276416255, 672.175496042031, 671.040282374559, 670.35284856381, 671.346773749187, 668.275260067989, 673.407465557845, 666.665207495998, 671.064368107072, 673.867609988579, 672.371468497005, 671.568306083878, 673.549780555594, 667.757542182601, 670.079239899861, 671.312616579318, 666.519429849955, 672.888077996024, 674.66891264916, 669.300390949056, 673.829801440919, 672.466831802375, 676.079536280011, 667.487613267901, 669.855769528782, 674.732847077898, 667.927465434902, 668.076120270215, 664.960049614989, 669.324059761052, 672.546383065512, 674.637045916663, 670.247367170835, 672.354926862002, 669.595497999452, 676.194064275735, 672.614423275691, 673.195504903258, 671.824253716576, 677.229898529295, 669.551910804205, 670.090226318122, 674.170414680498, 671.673899059762, 678.489713319978, 674.578224646062, 675.514224596081, 671.003363890345, 667.951734112335, 669.291370442944, 671.927091216572, 670.080138119406, 673.291322633789, 670.770976787999, 671.753241517156, 673.07014579459, 671.604560101013, 671.311732367475, 675.405903529169, 668.345860850303, 670.603877474781, 668.578971922012, 676.103046767744, 675.043446801096, 669.168373249502, 675.608039681442, 668.577036212882, 673.938335511728, 677.08347556296, 667.828385663748, 674.860854112635, 669.313846108929, 677.21660552033, 666.699571714701, 673.326516485907, 675.66259480111, 671.340783163645, 680.436725487567, 665.804087051216, 671.097135927187, 665.339590417918, 670.215438613114, 667.643677324449, 670.221244505644, 673.214825831334, 673.855922918851, 669.699383896703, 674.550149087435, 671.156368417387, 667.778007728369, 666.237563759542, 673.81177331707, 677.892004895589, 670.531087965426, 669.915122442938, 670.434484509343, 673.858821761241, 669.883787349547, 670.355116174805, 668.570372572484, 675.319341711386, 675.119411531367, 674.403255681395, 671.395177270383, 670.860080721447, 666.670475396626, 667.920266323056, 672.71340456852, 673.898858606056, 673.027998380289, 673.203223426634, 672.388322501082, 678.734033344361, 675.17804489404, 673.42050514153, 675.036343182376, 670.575680563453, 667.845451507851, 669.72168093323, 668.573784405427, 669.753637982632, 676.724943204973, 671.079108144277, 670.633816335676, 679.586031955986, 670.757101064604, 673.701848820595, 670.461742138944, 668.49647420057, 666.498700212471, 676.859692090082, 668.862738041346, 667.803547754334, 672.524619322332, 669.128316439617, 673.577391902672, 670.871635217134, 668.666872132119, 666.87781016126, 673.144909160687, 673.890327043197, 667.86929210829, 674.488720522779, 670.311469505552, 678.630768548204, 672.420746916875, 675.610805951196, 676.261099480628, 671.465674463813, 671.17559131766, 669.743423352386, 673.098672743807, 675.57534366852, 669.322291966197, 670.173692194174, 671.809426769984, 665.904506399509, 668.132983440003, 674.502419547374, 673.913421675352, 677.392476826775, 673.491807262083, 673.79081184289, 666.655423742807, 669.015030833581, 669.586534129824, 670.615476184367, 677.274683658453, 669.952792582022, 671.410396392338, 677.388817350697, 672.667146110354, 677.085589711945, 671.435241872674, 671.387623586706, 668.611539672207, 669.004922959753, 667.327562643445, 671.143231647239, 670.511742010713, 671.710024788235, 668.850472437062, 666.904318696832, 672.712188000545, 674.989064901211, 672.041569933662, 674.983956629679, 672.781199903206, 671.781241203464, 670.44513082634, 673.323183776388, 675.878661387373, 672.300882149599, 670.693122094102, 675.886713105108, 672.47755108039, 667.582268143228, 673.372537548499, 672.369115054954, 668.861416658181, 670.221926308872, 667.363732303959, 674.582544334849, 671.17286375353, 671.732263071608, 673.972193172432, 667.064397103886, 674.388352060977, 666.960906683658, 669.2138800446, 671.652585823386, 674.147510990467, 678.800350252453, 668.814442022041, 674.976812166312, 667.153497187989, 665.241819123597, 669.864542897924, 667.695800183407, 676.193056520302, 666.868121481241, 675.543284126418, 669.751401396313, 678.409781521479, 672.848707539913, 667.872705544532, 670.438906184024, 669.465519309536, 679.819877085352, 669.786504488607, 670.45736515271, 669.907926691396, 668.173070937057, 675.694301278871, 673.657283278763, 670.50291006652, 670.409862059201, 672.924211340607, 662.791016441559, 675.645311364358, 674.486688929985, 669.22021182176, 667.41543224869, 668.994830088956, 676.190233011302, 670.220498283407, 672.122741761767, 673.557908883154, 669.166009024362, 670.454989903977, 671.945278028717, 671.015101844753, 671.840486126113, 667.744492714087, 670.376050703539, 675.044601770654, 676.657126163185, 664.925690427129, 674.076863456288, 674.468648285977, 673.799771561763, 668.246763887576, 676.308556863435, 674.398305352142, 673.839770210747, 673.258821832447, 678.215146202769, 676.889154636523, 670.230239251761, 673.843613884157, 667.902572276813, 672.395880927554, 674.999914589181, 673.984000441984, 675.910093515026, 673.122151459937, 673.011290109617, 670.942944844185, 672.257803340735, 672.931384239833, 674.00779752636, 668.57789524262, 670.43852510671, 675.933394623746, 670.554534795315, 670.910346695754, 671.428699623096, 674.169685101545, 670.998408210538, 674.461192470777, 668.617098919237, 670.566598257334, 671.556257469669, 672.702156738866, 670.903224951387, 670.703572871397, 673.97689682379, 671.030789283174, 674.183796154041, 670.602855220011, 668.827450035097, 666.04889663419, 670.676584139489, 672.431653279203, 666.395721427037, 672.561682514336, 673.554222760884, 669.782073303934, 670.176073291272, 671.640358893601, 670.827003930659, 676.094182796348, 669.969406736292, 668.626968442509, 677.114532785862, 673.582294069013, 669.685566393084, 676.909470643084, 675.061448506618, 675.116135867612, 672.259639467781, 668.595620286677, 669.968960566322, 676.707755666444, 672.457297492429, 671.287627474176, 670.896318180365, 677.185934793905, 671.015337018845, 671.800828511257, 666.680838538326, 674.235168956781, 668.528590124302, 673.140102265276, 674.461780732072, 667.697581564845, 673.408518705469, 671.550897291333, 669.573886244391, 675.519596494933, 674.340030037724, 666.909886408053, 678.276082337531, 668.096916922723, 671.021339330905, 667.066361671614, 680.087683471157, 669.591832786276, 670.624587399751, 675.269172510317, 672.420257314337, 674.114812892249, 673.135807817271, 669.53948315992, 666.377366388232, 672.127868743292, 671.641282378835, 668.517434903105, 672.289433518722, 668.231888104049, 673.570179854651, 670.427048497937, 667.829840493506, 669.389281477213, 670.437961231296, 669.56983429654, 670.863296360462, 669.466419976384, 668.208489455243, 667.111568202948, 668.319750551897, 669.474603966094, 672.599809688809, 666.659442637878, 678.418550786867, 665.73614023152, 676.619649453831, 666.303574142488, 680.54084216569, 674.078516599912, 668.431724262536, 671.821028777306, 668.432921690856, 670.84939216332, 670.088614604296, 671.323712154883, 670.97764490569, 671.826005631271, 676.818765673736, 674.715625329239, 669.47081216451, 672.657696878963, 675.96061265216, 676.32632400629, 672.149079302158, 671.561975271909, 673.807315542146, 676.387185023222, 671.403599327154, 664.772646788084, 668.759592830727, 670.472834476598, 673.55230069984, 671.940582740249, 671.407011301331, 671.994625861409, 669.516437241263, 670.399077314535, 672.465958975762, 670.044227292449, 676.280752653507, 667.942058942102, 676.851647800673, 679.156757985701, 665.935855418794, 667.808880645704, 671.373288562798, 671.49250766736, 678.618844654632, 669.505724202328, 673.581340715983, 676.028341645476, 676.160237318243, 670.728813780779, 679.234703851033, 676.997423652938, 673.941999078859, 668.287333806599, 672.025960660551, 669.221951158343, 669.911591321705, 676.102517017793, 668.228493226661, 665.472522453785, 668.804568850563, 670.315755126534, 671.270549023075, 674.439515605682, 674.065001845908, 678.771647162342, 674.88361264857, 671.784833636482, 667.740507290028, 674.520477307504, 677.618721112694, 677.992605472214, 672.999254246705, 667.421070691921, 674.7219114232, 672.923354644888, 672.749074764879, 673.501075634723, 667.405396276324, 672.014007899158, 670.754934989433, 675.155644016738, 673.919811429412, 670.555801459876, 674.061001001207, 668.953170531921, 670.861668073088, 670.709352247007, 671.016604201218, 663.664626564518, 670.968059914379, 673.224883890736, 671.746849366824, 671.717909128312, 670.681868876353, 676.602565361034, 674.685104289326, 668.654732226906, 673.780789085298, 671.263984760465, 673.671515436688, 670.859543404866, 671.224520200364, 671.94796684647, 674.629800631589, 673.388716556692, 676.395510202491, 671.679269583249, 669.466179898574, 668.881566255179, 670.372246772647, 668.166750896684, 671.489535979906, 674.864611728256, 671.83287955338, 669.819487944212, 665.735222063593, 668.593659323431, 672.084385252171, 668.847632128597, 676.713061665829, 667.931592180699, 667.387150393158, 672.016835045798, 668.303964790815, 669.701340045407, 667.18121333573, 671.367307218161, 671.584628988055, 673.198840161186, 669.825959064994, 669.903776902389, 671.700199774937, 665.701122052599, 668.630587926112, 669.979009217206, 671.144445901818, 669.631173483232, 671.297735023662, 672.191475075399, 670.489601077047, 676.913035691318, 670.650172558156, 675.370632880108, 670.35656001405, 675.051284802981, 672.495071927022, 671.71831901338, 678.544031274076, 673.064553584087, 673.310661648152, 679.867509790884, 672.920942837651, 670.639502789184, 664.326243718639, 668.926796097514, 672.566500615589, 673.293533772467, 675.719282847545, 671.58067239786, 670.464215583041, 667.795573903631, 671.953738617288, 671.887317000135, 673.759514622773, 677.793921807621, 671.172350267448, 672.70482289049, 672.387969919458, 669.405783788108, 676.774016888946, 674.363159609543, 670.68278475758, 675.075494379897, 670.550298428033, 674.224431856078, 670.360532068356, 670.968427881434, 671.175207143933, 673.569401832645, 672.805895989262, 668.531710319246, 673.005743144793, 670.160778130107, 672.59038080949, 669.349229304288, 676.014576164538, 673.695253493511, 671.479297802097, 673.001578531371, 668.799953472257, 674.140034616173, 668.120900369605, 675.303999370197, 675.810122876252, 671.360597758883, 670.407218167682, 670.730737320293, 668.768819497947, 669.824936542297, 671.145738466888, 671.984501366068, 672.813669983206, 662.528518360141, 666.782639117784, 670.71699820357, 669.434943306097, 673.001595927981, 674.388337880495, 673.006308509456, 672.216194383674, 671.893255769956, 670.678692229712, 670.718563020965, 670.285157237361, 672.825591317101, 668.32245895169, 671.678193330672, 670.659079352715, 671.315088528831, 674.148432164779, 673.299790163779, 673.479206367766, 667.127583583249, 669.851742496372, 671.304697755082, 672.149805929667, 674.240153514586, 668.799537000674, 671.31304162949, 671.78524970685, 672.379123759324, 669.98115361569, 671.171433210196, 671.273025911328, 669.528188068959, 668.7700901517, 664.904847946862, 669.714564158188, 670.014576288046, 673.835962493979, 672.562673498942, 674.488307162806, 674.257830706307, 674.331293174063, 675.299233307044, 673.566618164607, 673.786001656725, 669.922640344491, 677.062144614717, 670.17958615369, 667.636753097635, 668.696338098512, 672.342016458578, 675.255037470207, 670.482983396386, 677.346546683745, 669.438586235593, 671.817689870887, 666.128622513993, 671.304549991102, 671.419847159935, 669.311381990736, 677.379952084652, 675.733117447193, 672.075405598015, 671.34386482446, 668.198097759069, 670.297798337601, 672.600970870171, 672.699144186165, 671.79481161686, 675.762453687928, 668.946335352837, 670.110652705974, 674.496387928206, 672.784678138099, 673.309992834559, 672.866369760922, 674.647308000552, 672.469328013075, 672.321911310163, 672.169901164685, 671.650893684709, 671.157172035636, 675.178068109682, 673.624945252911, 671.558442572998, 674.429154879238, 671.287016935226, 667.688255040529, 671.531006879112, 668.549051704883, 673.78596749667, 672.334874584074, 671.401992229264, 669.383857581011, 671.249707677549, 672.659237795668, 670.18259783533, 671.88395264641, 673.198525281949, 674.574251134235, 679.477214950351, 676.12745660073, 669.42585181863, 669.3107671703, 668.845529543091, 667.926468146539, 671.902272779286, 671.510647149771, 671.481047468886, 670.386598334357, 675.961898862054, 673.978794327724, 673.901945989806, 672.031070655939, 673.042213632705, 675.024669312781, 668.756946513286, 670.975494555656, 674.967033394257, 671.50872738425, 671.847144837871, 668.352001384255, 673.263499039266, 671.044206896999, 675.893294987334, 676.328516021951, 669.191358304766, 671.25871701476, 678.504228825034, 672.425000637592, 669.869466913806, 669.505007024517, 670.135182984164, 669.144446312924, 667.742574560851, 672.998415934823, 672.618236388079, 673.23100127398, 671.093221072375, 676.122132952566, 665.846996356579, 673.82335504647, 668.877465473566, 676.055392915372, 675.994792284984, 669.600058676, 674.539636550741, 675.038510193026, 666.652724885223, 671.940686574431, 673.061286247045, 679.116226792695, 671.774076243219, 673.097639206281, 679.59547095334, 674.052464131541, 669.692332614009, 671.108980254128, 678.180029089152, 672.986376767047, 672.657820486613, 671.225630754144, 675.253049952741, 674.00376754816, 675.525809894027, 668.008195568602, 671.109204520155, 668.249017482237, 671.978427387486, 669.516468170283, 676.065452769367, 675.546654125823, 671.031185271235, 674.426522269828, 667.790120669341, 675.521416453656, 670.626436022028, 676.822654955772, 673.259467389988, 669.12643790944, 674.486831795564, 671.839659951374, 673.616500223418, 675.239993699398, 670.769254909294, 666.844365858656, 669.871975379599, 669.669229122174, 669.421963201729, 673.255776553863, 670.443016633853, 670.60100850245, 669.446994978493, 672.925142294278, 667.550633085115, 669.599117937534, 673.739362167049, 673.744784239507, 675.155510026735, 672.842794639094, 670.113235603172, 671.374967606674, 673.648584305188, 674.832597394433, 672.495078672619, 674.936826798493, 670.251357576331, 666.82622860335, 672.059275257489, 661.683146864828, 663.514952659997, 668.126525934188, 673.716063648758, 672.644974907337, 672.959901471823, 667.669210866078, 670.383161259814, 670.612153697368, 670.252669319782, 670.508468657774, 672.841996606972, 667.651740857789, 666.000916791847, 670.803733400096, 674.782956227219, 674.85451948054, 669.173975398767, 666.191209000827, 669.023968630014, 675.719340647224, 669.916456605667, 674.476779143987, 673.704309985697, 670.783058451409, 670.193609216363, 673.261017046481, 672.306157371964, 676.455669981703, 671.132403968682, 669.190098389684, 671.342229687053, 670.328481787998, 669.618914416503, 672.206483248186, 668.007054428427, 668.814764696894, 671.426635164754, 674.745549032855, 674.68701439606, 671.433529409584, 667.921820586278, 674.346860339614, 666.43304566937, 674.918453185333, 675.065790575514, 674.771933476616, 670.642833101424, 673.17918367585, 667.457956518558, 672.921056661651, 676.873471785101, 669.661794379078, 668.260781569259, 668.513454301545, 672.317780814405, 669.756010344569, 667.228275750999, 672.113697304182, 669.850071773065, 674.357160608013, 671.187190277086, 676.187826950354, 674.360917126596, 673.033378989232, 670.737138831208, 670.50201045763, 672.912563618992, 671.752741974467, 667.752987579488, 671.803410335018, 668.477797604876, 676.359323640464, 672.420569426241, 674.754182178965, 674.359219152612, 668.76459478771, 674.381291325358, 674.415859186481, 675.183264081351, 671.052494781163, 670.924567254975, 674.437517426512, 673.150920631377, 670.339814627699, 675.20467136436, 672.401683623601, 670.602929747288, 675.970476379564, 671.532767926655, 676.578465299006, 669.542807988177, 672.069855725946, 668.760514832705, 670.71195962269, 671.481269719837, 674.081299821528, 668.691507119692, 674.386883264853, 676.76017193486, 672.001307874741, 670.436390572373, 671.006425307323, 670.971006666312, 669.942504420536, 669.656384769197, 670.992813845933, 676.769439582306, 672.171728551179, 672.244230234856, 666.80905164992, 662.657993693722, 671.250735742877, 670.643383195937, 676.660016831693, 670.844885491238, 671.707872568196, 667.99889615475, 673.184270795422, 672.161586370941, 670.04047909024, 675.623524192825, 668.25379135183, 671.347640590097, 668.320107029751, 672.175345759158, 668.149954747765, 672.608414534493, 674.837189105026, 666.955087049378, 671.620524571114, 668.748464805296, 673.26932917745, 672.73554988994, 674.033644609254, 666.477925460499, 669.885317849176, 668.912573213174, 673.731483852014, 675.469533485923, 671.417888637818, 676.540768658107, 673.462516622077, 675.947620104242, 674.597341600151, 673.521483147034, 671.617967466093, 669.236114381111, 673.691545493272, 671.575360473934, 677.364883397716, 671.328226393597, 669.420217966695, 669.287432258485, 672.065161126282, 673.481145698093, 668.855382597776, 672.809070287317, 674.91983805237, 667.276321085695, 673.714885505049, 669.921909771832, 668.968051917257, 675.326126231447, 671.42708660016, 669.766247834172, 681.700476758763, 672.311172968059, 670.238113688763, 674.469305136155, 670.412730541356, 670.339308473471, 673.95070196837, 675.162872036326, 671.072692343146, 668.715386958696, 671.398277894622, 674.06038266857, 671.08574739964, 674.277873026073, 670.552424669951, 666.446516173677, 671.574391136157, 675.829476721532, 674.864241756679, 669.658451752201, 670.02488113745, 670.312174698662, 676.911011257254, 671.868048601711, 672.21237972543, 669.554113599203, 673.778924180735, 671.838172115497, 666.056298801777, 673.453134872507, 667.200048723886, 669.232692803033, 673.335812119522, 676.00046870215, 672.165988081383, 671.876272279079, 668.481072949623, 668.197015332943, 674.100712897226, 679.565008750989, 667.512376099723, 675.73454768187, 670.028882043388, 669.362192713625, 673.87267818479, 672.61530275995, 668.854661579795, 670.454289350749, 674.139317718239, 674.525334274122, 671.34962387191, 671.40118343145, 672.227848409041, 672.782876961937, 668.354131833475, 668.521963528445, 666.478226570946, 675.381668716007, 669.386671850079, 666.410510548858, 673.313833094708, 670.851565825059, 673.34367841232, 668.803266714924, 672.488727958177, 670.270229904468, 675.981537839765, 673.874782578263, 675.322923300796, 671.424844121991, 673.283712547265, 671.276859092419, 676.23641536465, 669.027906171578, 674.757518511309, 671.704745781536, 671.565564036687, 672.324353113625, 665.705286086524, 671.460734101435, 672.819780177392, 672.817302536204, 671.100341031268, 673.234444908129, 675.84747067975, 673.007055272965, 671.547959823896, 673.988519492609, 669.430989934799, 666.550773852185, 672.266829813279, 674.504929190758, 674.580502770513, 674.907099995218, 667.442314562423, 676.748816537205, 679.047592530149, 671.814362076399, 667.837498229962, 674.179661434378, 674.852000079606, 666.578091691784, 670.053090405509, 675.379407040188, 671.034025053815, 668.849598670314, 670.796899051292, 667.141315472589, 669.318339375466, 673.321637862963, 669.984937550903, 675.025955493082, 671.57587345019, 672.790487641459, 677.286603106676, 675.282420346197, 665.549613673325, 667.052852903987, 675.208497002754, 671.237906854637, 672.084537056921, 672.172951209041, 667.772823859033, 671.893496851287, 671.905842969796, 679.680827531284, 673.978604080584, 674.357982214186, 672.022751188381, 667.211127850224, 673.610296075991, 667.379201045264, 669.470905657387, 666.739724383588, 674.224955170687, 670.933049406135, 666.953175757397, 671.78907582135, 671.961679913881, 675.170498147972, 674.970264616009, 676.61814453283, 670.351172718746, 664.424586228219, 674.37188667469, 674.967668840643, 673.188122532374, 673.903843925102, 671.724560607673, 665.341561636436, 681.368063886267, 671.692898230103, 668.802374565479, 675.918338152983, 672.749269695683, 669.615539077686, 672.094691641061, 669.665585850175, 667.887806347366, 672.986740229345, 673.880668981087, 668.910157839871, 676.737293697978, 674.036422103395, 671.378602244915, 669.177112047766, 671.617398575443, 674.684331385505, 674.480240275832, 669.284730060597, 677.438921749132, 678.927824177478, 665.584398504642, 669.486822012232, 667.529973937744, 674.016567950211, 672.18790248593, 672.892603363523, 677.163324923432, 671.226106859758, 676.442786671713, 670.335803130262, 673.807809962685, 671.30411533336, 669.277462735722, 666.132406233478, 669.883021326844, 672.284419040227, 668.854748233875, 666.6578207102, 667.634849637591, 671.319207812202, 676.00771520071, 671.589342582264, 673.12938863654, 677.116328948318, 671.691453745126, 678.256961783139, 673.897613712995, 670.526598672269, 678.312363124685, 666.836727561818, 674.926152880985, 671.194389685907, 670.141922023786, 674.381098394081, 670.539152024418, 671.861993213621, 674.141877328079, 672.488896628805, 672.984456666753, 666.894293452087, 670.876140094809, 676.985158330708, 674.857205854737, 674.085428773109, 675.285911698732, 673.238773484765, 674.43930594065, 672.546385165646, 668.672674921823, 670.713071966098, 670.344714659376, 665.933189219384, 675.17313379781, 668.626798211296, 671.652662437361, 672.541867291817, 679.940758257883, 673.765982311313, 677.887976690007, 674.668360070416, 675.431842784065, 663.437773704292, 674.142129611441, 673.248670499214, 670.800201735747, 675.872805115673, 676.824070863919, 667.335613557099, 669.157557757842, 668.434563176703, 671.415676662692, 668.32932266879, 676.389120440695, 672.94869080977, 669.602312108659, 674.366020110739, 676.111756106493, 667.197569490055, 671.305257052065, 669.494759818261, 671.852556132737, 672.83165730607, 675.923981500605, 672.403083022668, 674.821490487668, 673.693665087028, 675.729697465778, 673.086962263367, 673.469184696093, 673.867985795603, 674.98155733389, 667.626288010303, 671.997914931338, 671.260588392555, 672.294048967427, 676.00661744236, 676.267819151898, 671.227022835219, 669.594302322056, 672.866112790422, 670.831049425877, 667.04732433358, 664.497639338072, 672.762712718817, 673.55275858795, 674.264654814088, 671.521711123591, 671.410607450721, 678.668923823374, 676.316391118975, 672.615692305997, 670.989571630855, 670.477446577591, 679.956833971407, 671.446254616318, 668.308756606761, 666.199213047831, 672.040147616815, 678.486249776937, 672.107373972597, 671.499772271443, 666.792344108303, 666.309599693903, 672.614228253635, 668.679997552108, 670.53370949251, 673.494539128634, 669.615390670431, 669.536862526396, 672.982091822445, 670.608158156747, 676.66166046309, 672.691929616313, 671.928755783611, 668.032867111966, 670.541133139252, 671.37634838149, 672.558509927889, 676.577191370355, 674.367681712377, 664.905899277153, 673.605324329203, 674.599189965239, 671.239346643576, 676.74489796421, 675.107348620584, 674.114571372893, 672.678345983439, 673.805632017959, 677.280048575072, 666.70746341467, 677.574735616804, 667.896869012396, 673.374827061527, 669.782137985938, 671.851294205825, 672.729090403095, 673.686315492964, 670.848404822637, 673.872823405657, 670.657005351898, 672.655380644014, 672.500670259778, 667.240485558222, 679.18753691095, 672.01859127239, 666.652428660425, 667.936722072641, 672.079998888506, 672.727772256985, 669.024994077878, 672.740233122881, 669.887904353065, 669.151813595236, 673.885996378657, 672.525515278059, 674.432382025603, 673.119756427871, 675.198827718574, 673.681502761721, 668.377068890995, 668.191650572754, 668.632775679853, 669.935421722747, 670.815517182635, 672.569950138683, 670.82454243024, 673.089173982969, 666.547716006122, 668.706174401413, 671.075790634576, 672.756296612096, 671.159282768858, 674.573147562479, 667.304782150894, 671.135607709639, 668.492150357788, 672.393657119537, 670.709619415189, 669.7662625229, 673.080925358615, 671.49951406085, 672.339363893328, 667.664621344136, 670.783625755741, 670.971103748332, 675.763819460259, 677.388404212077, 671.21540733875, 675.884141482114, 675.016966514518, 667.573976892381, 673.276190107638, 672.965139047516, 673.155848593448, 670.111370999162, 679.387517591749, 667.645086490253, 671.043381095152, 668.234168039269, 669.488202222155, 668.115861734751, 674.127410052273, 674.389065119624, 673.283184744973, 675.369187238192, 672.21263520811, 670.071658351151, 674.906788697591, 673.114056039601, 669.553855955867, 673.301279045857, 674.834004197215, 666.950373651815, 668.802160211647, 667.790378916041, 676.876204179979, 669.169706720682, 672.567247974499, 672.76587378361, 676.077279703664, 672.005291938737, 677.828798444504, 671.927738209573, 674.005914223154, 672.856401421974, 670.058777531129, 679.718213018096, 667.420955116301, 669.607341892783, 673.755717689427, 672.22756887019, 676.934200179137, 671.864026401929, 677.290793338136, 674.051071563525, 674.421041219431, 673.229702881971, 675.953974399652, 673.211954021827, 669.154997467573, 672.427025614124, 671.213611271012, 666.833850395165, 668.711009324502, 674.456097270917, 672.540812562239, 672.764294118536, 676.432605719781, 676.937005607283, 673.545707489491, 670.449925494106, 672.011431091937, 668.290163199031, 674.925157914072, 674.435854016954, 669.999097982653, 669.00959648963, 671.108542139647, 671.98146597001, 676.587066346136, 672.19760362404, 673.197029592107, 670.917890012493, 677.234815177119, 672.239409507671, 672.651895369711, 673.696399163068, 671.693096539118, 672.385199695679, 680.381493408256, 669.886150293458, 667.833199911141, 670.752578836933, 665.932897035015, 674.852672193213, 670.318867784863, 673.097333022788, 668.798097393117, 670.076094364193, 672.138532572907, 668.532328262463, 675.547481474179, 676.86946235094, 675.887098791986, 673.383934935591, 677.145826489662, 669.742108845785, 670.20441380393, 665.561551508546, 671.484394809056, 671.350585503261, 670.212665933362, 674.814968943277, 677.36230898783, 669.046199115475, 666.628025297036, 677.600752607781, 676.392883407238, 666.179430891288, 670.31946885164, 670.404570026874, 672.010283602393, 674.467208513109, 671.05088512291, 675.3935941259, 672.048503907149, 674.098321881247, 669.851373791731, 674.405591724753, 668.891232238049, 670.200535167396, 671.111627192877, 671.399732853661, 670.171373453421, 671.891327747871, 676.01550185555, 669.612067870166, 677.257653256722, 668.8890983693, 671.415122626933, 672.847584825057, 673.726025955382, 674.588923215113, 668.013436899856, 670.915422813713, 674.869096831354, 669.661133814562, 675.826542750535, 670.467485900829, 669.863149767094, 671.101204101796, 669.0158910465, 671.669435006164, 673.352623734856, 673.142225445414, 676.455902411527, 667.419375812204, 671.831040843833, 671.029279251327, 670.568185087661, 675.420399651992, 679.332087482047, 670.435011417694, 674.813937171106, 669.300580330887, 670.729628509151, 677.755296568406, 672.745947219533, 672.914781666442, 668.121482997622, 670.405033753471, 673.348331896299, 669.094389521395, 674.749027821359, 671.626919998744, 673.358858798725, 670.620521669759, 667.046393471398, 676.774368297899, 665.41407020193, 672.898006638965, 664.426675905014, 675.386681416301, 672.683868789939, 671.874001434612, 672.682957654592, 671.359456082644, 671.436832920892, 668.340481095105, 673.770500206377, 674.883875935765, 669.464937731024, 672.201706132363, 670.908707369655, 669.665735285594, 667.980939288043, 670.620456084462, 672.088385489294, 667.863358068779, 672.632746101748, 674.340773951946, 671.611223246478, 666.758700670417, 665.260729340573, 670.769434295308, 670.208528379386, 672.736220436057, 675.014225086604, 672.386615230376, 673.380935195094, 671.362219476952, 670.312584963328, 668.519906001523, 673.408543968037, 674.116118860819, 676.031937514763, 674.049446156744, 676.171442543102, 671.51430997047, 675.510536034878, 671.895930480237, 673.935773367224, 674.142398980364, 672.120958508838, 675.409347689974, 666.926295174055, 676.227096055704, 671.740417120067, 675.113140279662, 666.859778422537, 674.606516505163, 672.278550036726, 673.009245309753, 673.793267520273, 671.460555031058, 671.274299311488, 671.153336371475, 670.76823863974, 669.257950688889, 676.465273726719, 672.869273941219, 674.69782599907, 675.886625218439, 674.711724166847, 671.284065682091, 674.262117051738, 673.409130989551, 674.091591667983, 671.078202718905, 666.153450862165, 671.980716198532, 672.594205191352, 672.749693387295, 671.036836839417, 671.02673939312, 669.676982699744, 669.124755358673, 665.013389833064, 674.112342470526, 673.671050719385, 668.772264292918, 673.439554902828, 674.250481484191, 672.119248366507, 676.224617370102, 671.030287070548, 672.16116096372, 670.205763638329, 672.581139368388, 666.690801135603, 673.853297459964, 672.262800873668, 668.396414674267, 668.984339752298, 670.78339255332, 670.806464848351, 675.393080233619, 671.362644566889, 669.55438013459, 668.515122179007, 670.725896222044, 671.754771718431, 674.824738393054, 668.469944315731, 673.728410490829, 670.158136061244, 670.541702936017, 670.389952499441, 670.587837667654, 668.474809011529, 666.525321129499, 666.938468817926, 675.468000794832, 673.573535549239, 672.36271676041, 666.77407314038, 671.76073947852, 670.437553192535, 674.886756256002, 672.375929372673, 674.439466770089, 667.696712528731, 669.921548918153, 676.56450486695, 675.021228817421, 668.533785824747, 670.185047554705, 673.230966318308, 673.156219388737, 672.333736145923, 669.223827803558, 671.105348752133, 671.949578040746, 670.046452279371, 668.089582467432, 672.873948091298, 670.208942214998, 673.680882791563, 671.454417514384, 667.24457968623, 669.690703695067, 671.440351432545, 674.649301092865, 668.247637836365, 675.174560114606, 668.060791329416, 669.238965177179, 671.610228209353, 674.711862919051, 671.572693689951, 674.936498540273, 671.445484917846, 672.484018669738, 670.540730950857, 674.079752533751, 676.012257760624, 669.282627154578, 670.088705104185, 669.345604582149, 668.216434788683, 673.31091997656, 668.384068826686, 671.687147756042, 668.443750935916, 672.936826653189, 676.971174571724, 672.301373157293, 674.817772619348, 673.463071422311, 667.812543986746, 674.758221854755, 673.254192459894, 671.113614339953, 668.7871210183, 671.029635508168, 673.386991438577, 668.599115571271, 674.50417112889, 665.501340868609, 674.53869668694, 676.271820902161, 663.24698884956, 671.131215095092, 669.66580415229, 672.036345740646, 676.339479857345, 675.51770315555, 670.313987101271, 670.9974506692, 673.901184176016, 670.795863676991, 675.460900071629, 676.165135638229, 676.584510889866, 675.274539782717, 671.933098368079, 671.893838750887, 669.691205082961, 669.310738118597, 671.924884331132, 670.946629140911, 674.17665032031, 670.069791295116, 671.849522983733, 668.382742637928, 672.331186546558, 679.09933179657, 671.23089071455, 669.083607014663, 667.131844164702, 671.295374437062, 675.291630725756, 671.826042639506, 666.935666730476, 673.552486921043, 672.512690518369, 671.457461089721, 669.077283861665, 674.501508031009, 667.562746549987, 668.378623486675, 672.565735094956, 670.544657047307, 677.749220139038, 671.938422228692, 668.736727833997, 672.390928722627, 671.799633982786, 670.962793066392, 668.522721484531, 669.220263781412, 676.9918083011, 670.261534580136, 671.400505519565, 669.522658850923, 669.465069181546, 669.306504669287, 669.842916837916, 671.469176729254, 666.424878495248, 667.412631074995, 672.285362267768, 673.455601128048, 671.128088886845, 670.741837461675, 670.860294851014, 671.955828367818, 669.804485080908, 676.017721648333, 671.542628169398, 667.794939070671, 672.18528942842, 667.150670030391, 671.579249836891, 666.136586246118, 675.70467440947, 672.245246092669, 669.5459486977, 670.290392891932, 673.323041141548, 672.139862859189, 670.420640612222, 675.544870559736, 673.151959940419, 678.054611975295, 668.813446538413, 668.810480062153, 672.818775471645, 672.35730029492, 673.660646384775, 677.236975995665, 673.848214192327, 672.214063463682, 670.287795136415, 676.288876041381, 672.215803939611, 672.562488688125, 669.486844101211, 671.677218796114, 671.51106948509, 668.494440252013, 672.143566139091, 673.484735513056, 671.634784114353, 668.479191951229, 674.243815438451, 673.532496795341, 675.577033734237, 668.073152270638, 671.102368705794, 674.92690381621, 672.981623501068, 672.514636662088, 667.227435805014, 672.152653772846, 676.263387915847, 671.757865791176, 673.453890792823, 675.870437211254, 679.445350922893, 669.37307310257, 672.907773828433, 677.426415648455, 672.610666780624, 670.431441828498, 669.701050848456, 672.86750802776, 674.265710214606, 670.328929895496, 671.576189857879, 668.058321411329, 667.860562828443, 670.782036893406, 671.824686341972, 677.105190815646, 673.218347271143, 673.569617409723, 677.178381948071, 672.756594864195, 673.439485941389, 676.133314076925, 672.743817431528, 672.012307353102, 677.250811380683, 676.403821811876, 671.950023553712, 671.667090344738, 672.258722712341, 673.434922816696, 668.209333765987, 672.484221327374, 672.704748517321, 670.787154713274, 669.930264466781, 672.168793537961, 667.034998082533, 671.588704214363, 674.067614229352, 670.634547127318, 669.764128822664, 670.00471818257, 672.231673716713, 673.449841709198, 676.69468902553, 670.816553161686, 670.644510657462, 671.366079359222, 676.607366098688, 676.016778848167, 671.685325718328, 675.329354079509, 667.097060812364, 667.25814397999, 676.095070417829, 668.786445296799, 670.401096733904, 673.445775824032, 671.477671390087, 668.583122298566, 667.598926399764, 669.780066659539, 675.367237861841, 674.65153818983, 671.283413304738, 671.891317403319, 672.266480449246, 676.937921735977, 675.718510647104, 674.690011890149, 669.296612827706, 670.958154989743, 674.881467239458, 671.684516457808, 667.543515557616, 669.54062412181, 677.054540680939, 672.719125495953, 672.016190362331, 673.947449439174, 673.660496497844, 672.203415868398, 675.139174333993, 666.863326135685, 667.241510951629, 669.269360893415, 674.283821746401, 675.406944920114, 675.101381445957, 671.89245645625, 670.110813305495, 673.75618796596, 672.483702601105, 670.068378865883, 674.702776928451, 675.39234506887, 672.012830573969, 671.770304820728, 673.64322950063, 673.575493272173, 669.818453129532, 672.352659220043, 674.904580625738, 670.685609890387, 672.177590525209, 664.848277808707, 676.90163684057, 671.034618530777, 672.968248232177, 675.789669600279, 673.230701198182, 671.635646437046, 670.9085506066, 668.347350098374, 667.311691024337, 667.489049868829, 667.735965230647, 672.356954651617, 675.920182686564, 672.263447937202, 674.382200733594, 670.545106082984, 672.345588896586, 671.419303129249, 674.676347697228, 672.89714166691, 673.760354124306, 671.532557123606, 674.971580278468, 674.715708940308, 668.806303515068, 669.272919891901, 678.153421616319, 674.520313725806, 673.172805215214, 672.063535603348, 669.210336365574, 672.405826038123, 670.125961091495, 672.759648824853, 674.422939961051, 668.598808205245, 674.403556153218, 672.249325419325, 669.410815307724, 668.58531540508, 666.982306455334, 673.798143808437, 672.290433665436, 674.016315351335, 670.153773354818, 669.410396633241, 678.452530657572, 670.871548518252, 672.913621448607, 671.910841404002, 675.127820125655, 671.558623980587, 672.885566494537, 673.925609042794, 673.683573754322, 673.793454337486, 671.974892026104, 676.990725718792, 675.889507797658, 670.557847649844, 674.540743532573, 669.690991123529, 673.572134215944, 671.899714845436, 671.447853911541, 671.738536636132, 671.557311461762, 672.323989581878, 674.063846268632, 669.614435077179, 671.924315331693, 670.97013276893, 673.244652278651, 670.293223208533, 670.697041035059, 670.983390686896, 676.937140878484, 670.197444361306, 672.173779138357, 672.403128166172, 677.362254628426, 670.376140258418, 674.242084553195, 673.42071223903, 675.931607544059, 670.427270122029, 676.566484957367, 668.513434705572, 674.897536249286, 673.745522516456, 672.599233371856, 677.497525922248, 676.030960856579, 669.390306760456, 669.860236589526, 672.587354509614, 667.8144703307, 675.185496650489, 672.448434813378, 673.944868718536, 674.831554846978, 669.530999023939, 672.776363826042, 668.423161838165, 670.882903745371, 673.209854267483, 671.929570547062, 667.204105960361, 674.961830422506, 672.456063978659, 668.61729785843, 672.165386240386, 671.578424994405, 670.679020512157, 668.843511236027, 670.507643608913, 673.461200821323, 673.31649112497, 672.288809616849, 672.258236056155, 666.119950736012, 676.443402997325, 678.776560611245, 677.076415186029, 674.404342742579, 668.818986800868, 672.177245373483, 673.538502198749, 666.164684067984, 671.377047774118, 669.020907733136, 675.983694441693, 669.784815543922, 674.298260327665, 669.671080208125, 669.151754677258, 673.325571846383, 666.995603908386, 668.312521872096, 674.654201513619, 668.939202002023, 671.299265178502, 671.26527951868, 670.881369458645, 670.3073184152, 670.515558468433, 673.919424022871, 670.566759393756, 673.837686173151, 672.332732967156, 670.975654726609, 672.401150908309, 670.443047994183, 673.4323709, 668.506824891673, 670.449806510511, 677.149768602939, 673.633428450216, 669.768610143122, 666.854149516792, 675.916476009121, 668.578990562047, 675.753380581631, 680.431522091423, 672.013460093814, 671.12518307193, 667.125885446792, 670.940717611545, 671.698977144222, 671.147656620123, 679.843255267559, 665.821487975545, 675.811754793864, 676.324874964199, 674.026913638946, 676.062020635547, 671.305569335417, 669.515651643362, 674.748339842628, 675.095861281795, 671.337741204267, 672.387549809915, 673.499497029619, 668.751957546651, 674.075626119028, 672.110390491486, 672.507438798054, 671.466851201686, 666.603792736143, 674.204473189409, 667.744819462304, 671.893188812074, 672.940655677713, 671.985621758635, 672.944253930831, 675.166407457971, 667.469448768653, 667.48520171737, 671.732189955946, 675.508159048409, 668.887356371313, 671.156505904905, 675.527970960504, 668.841488455835, 671.623845808217, 677.770826188758, 674.176617329602, 666.325331308349, 666.21615825161, 672.164285944463, 670.731739758537, 675.790313138888, 674.733476581022, 670.810371525268, 676.901278794498, 664.214170955091, 671.634516246082, 673.704235830633, 668.620589512516, 671.172215821324]];
