# Supplementary material for: Hypothetical Outcome Plots Outperform Error Bars and Violin Plots for Inferences about Reliability of Variable Ordering
Source: PLoS One. 2015 Nov 16;10(11):e0142444. doi: 10.1371/journal.pone.0142444 (PMC4646698; doi:10.1371/journal.pone.0142444)
Supplement: S4 File — All experiment interface and visualization stimuli code is available as a zipped file. (ZIP) [file pone.0142444.s004.zip › experiment_code/data/one/14.csv]

	sample_num	task1	task2	task3	task4
1	1	116.167006263797	334.448936179702	526.753182540023	670.305780970671
2	2	134.704126181112	367.507668625081	523.052262964041	673.947941017626
3	3	145.475029751768	320.358608345133	526.129775490593	674.098110630503
4	4	158.636009659365	319.784770579735	522.317223583232	672.631442624147
5	5	115.620606677752	345.582347562576	523.01835071994	672.315594570454
6	6	113.826993417695	359.526920705145	522.400716130769	676.383691473423
7	7	129.878487057977	369.306058265097	524.637302359809	669.250541121927
8	8	138.530998059626	348.534768944066	521.79425093912	671.570251738594
9	9	111.314985998379	305.318008106926	520.351995693257	678.947495986992
10	10	124.367191114076	358.663522947708	519.665263363411	666.774139473075
11	11	142.932069983324	354.062796254176	524.234445874064	671.836789298367
12	12	138.006656101388	359.939471622839	523.629780941332	665.197743090252
13	13	121.861751763513	363.471304122601	519.938631382749	670.340850032763
14	14	123.171693612883	303.171123800436	522.957951327871	672.828347604926
15	15	142.047694675821	342.548017519226	525.36555070837	672.41262109081
16	16	125.449418323767	371.137081434681	524.891784895078	676.047387363793
17	17	148.931490872815	356.795675425922	521.55976336842	674.548867750735
18	18	123.564953526464	327.178492795301	528.630409608657	673.996081659753
19	19	99.4041046171305	351.019720515073	528.314138592322	670.41280346931
20	20	141.648108327434	339.388139943344	522.960212813349	670.434183970465
21	21	135.437375064885	323.497009286646	526.446483068554	670.489924449713
22	22	113.313845299872	336.057889227711	523.746562953049	676.287484321833
23	23	117.741163684101	344.231696167851	523.778162490519	675.094138621722
24	24	91.3888520134347	348.227229291922	524.283949920105	674.588527948287
25	25	110.812799180449	347.130903881383	520.706176308473	672.028442056683
26	26	140.740424832402	342.678097706923	518.891922880364	670.306371133931
27	27	126.847254021681	350.046525946018	524.50527642314	670.589557862707
28	28	134.486874611749	340.005981508786	519.449593485566	674.748876147793
29	29	121.740444945944	318.863169917965	522.58564049915	678.287989304702
30	30	153.258991892764	348.710959765845	524.300563662598	670.123647815907
31	31	153.153412256513	336.993304574675	525.286808811436	669.758158480457
32	32	120.788207527639	339.894397741706	524.329410067786	670.227002345319
33	33	135.078890439755	342.283366205423	521.96624190741	670.795785472559
34	34	116.907162140752	349.332951820133	527.802544124452	670.236786329762
35	35	156.458597852115	341.075151359294	522.487770338559	669.474063554253
36	36	111.717534507707	345.095472638911	525.674714839254	673.657726511339
37	37	143.829666053649	335.937080232996	521.399614218661	671.983390058063
38	38	121.499129247876	370.069507477842	523.75559662099	674.010158564566
39	39	111.271558186158	341.315816480529	523.769138192271	672.436134792575
40	40	130.290093297018	350.685719909883	523.091158738103	671.933019206726
41	41	114.630462623076	355.714793426307	524.322722520653	665.702372914462
42	42	132.193913189995	338.358702005622	524.420198609154	670.301576612455
43	43	137.748156618178	359.367447071009	526.816927511392	672.631388190111
44	44	117.35650694036	311.949611035517	527.294453717627	674.702361602345
45	45	129.14328233439	301.694959925157	525.661278553132	672.403867090447
46	46	120.39801643536	357.669790046454	521.32468107545	674.984489537878
47	47	114.992515902314	349.221643604545	521.743681668606	669.260395139204
48	48	120.519409798822	327.003616551439	524.278019128536	672.135082900348
49	49	158.790212382307	318.277123797973	518.684216029961	673.317062739775
50	50	85.3034642520165	338.872565698779	522.251346941253	672.768174021525
51	51	133.01456547641	350.533455405912	519.428526639051	671.102650994066
52	52	147.11418415111	353.557572265931	520.956481071534	670.492774188611
53	53	108.181578419815	341.026525409737	522.637281424238	672.407995219086
54	54	150.248308770694	333.306152096261	523.902425044236	675.375666949018
55	55	151.070403491122	351.044506807858	521.326063533691	673.234629564412
56	56	146.032480214611	355.901652686065	522.95403538038	669.819053456746
57	57	124.411795300489	337.120765330958	523.256545416052	676.645571639972
58	58	146.350936136954	296.582379679249	524.639728836616	675.156686637633
59	59	121.642405852317	367.638842401221	523.804682859315	669.460840544574
60	60	134.314891144766	349.984941617242	526.037042670905	669.187715040059
61	61	129.535048496407	359.671678620706	528.033131434031	669.865962025564
62	62	106.066889234676	318.98320283831	524.912897545135	671.449463818443
63	63	111.865518559148	309.583244027726	525.434595988284	668.83367096665
64	64	160.818120863999	351.077082060575	525.454333177319	671.610289219151
65	65	111.665201383374	322.991096697088	519.043196181251	673.892756322373
66	66	128.913433128873	365.27668407328	520.783244493557	675.515471347195
67	67	118.835146252299	357.384978313986	524.786142433304	667.207605210427
68	68	142.36606662828	344.730150911076	520.506226530992	671.379626388823
69	69	147.433329209467	313.518806194759	522.945144380608	670.176164991791
70	70	122.522235053048	370.232106421616	521.800921488206	674.437780536726
71	71	123.808186411382	351.101424768456	526.066278731819	664.37912937548
72	72	163.286961450556	345.409804406924	525.80348532671	670.867263454583
73	73	136.918213891678	324.681665201622	523.317689186599	674.005087362783
74	74	137.420528346885	350.093056135618	520.514307317906	672.905672545376
75	75	139.06669301147	325.950328251116	524.11181643968	670.486518958135
76	76	146.549811942082	330.253042593923	524.040103449848	672.19637088629
77	77	105.105144963744	342.545860149523	523.741367465604	673.118402231353
78	78	118.763042966127	361.489951925023	522.511731297586	670.586255865432
79	79	130.197135575985	338.036819279242	522.763019623326	673.664942617778
80	80	150.719727012797	297.93700414188	526.144027801399	672.975166799465
81	81	157.96430437983	318.178336698433	523.235506397966	669.953003417854
82	82	117.89094023714	380.989369165336	516.732191593555	675.163746367394
83	83	130.785113997738	364.694103638496	524.13740700623	671.41067681861
84	84	140.993356173587	328.563111284537	524.584178961206	665.129191166947
85	85	125.515145054074	321.492002028316	521.47175923088	671.751990270013
86	86	156.534409570595	358.64550240427	524.660853319945	668.430965543937
87	87	153.412587884867	305.55918737056	525.068427886599	677.592721539847
88	88	128.538088991232	352.692663612722	524.002442279174	676.422484721351
89	89	123.119738388931	346.426389970097	522.433266959405	675.272768496832
90	90	119.268057713916	347.481266723998	528.076284596796	675.064584237261
91	91	100.086074965189	319.331805771774	522.926720740124	674.324207186546
92	92	104.969867961327	335.504152948583	530.87739895436	665.149633388726
93	93	117.123020528332	320.645010747056	517.89531186318	671.634365471979
94	94	117.267621037015	365.171380112347	525.56475913109	673.483324049221
95	95	166.899773438609	361.868569352096	518.995209243276	675.880433777495
96	96	134.339166655808	344.58694608474	521.162963521994	671.675980671521
97	97	105.859220210339	340.684115474938	518.226831129029	671.316818906588
98	98	143.758777956505	328.714699567886	524.611229340995	664.385090569414
99	99	98.5515720579238	335.685087697555	525.200905948675	675.100310986814
100	100	122.965896911163	337.203251297063	521.669925835286	673.771888689569
101	101	141.045350384408	337.565746245775	527.880000856864	674.615385989776
102	102	171.529680850825	329.667044216145	520.969755048888	674.519859131807
103	103	136.175673929059	351.691428605637	516.486233625264	671.622930816917
104	104	133.642617991596	316.976992537092	520.225855824682	668.566216719373
105	105	142.577440551153	343.994491895497	521.115307089576	674.213318136694
106	106	127.916654569025	356.599769090583	521.869432692962	677.99176033615
107	107	136.108647215044	338.368945895175	523.472118652759	672.81351737849
108	108	163.74132164225	341.34050646758	524.429840914579	666.366456324832
109	109	167.149045383362	327.816520635625	520.846675050357	668.733042191851
110	110	126.145047234579	350.463931670892	522.093110280413	663.432992437031
111	111	114.376364858487	338.633216342188	521.198111186492	673.885120473126
112	112	131.726557363573	332.228490326251	523.605925644817	673.908726537493
113	113	118.965833831696	372.065211632965	519.951287849551	677.851651504528
114	114	141.463273572542	320.614864592136	521.611310980171	678.642302231744
115	115	147.984267869677	320.927390246184	525.825490073758	669.195251772589
116	116	120.946653116713	353.727711004331	523.875398985028	676.181174513701
117	117	155.604848387323	371.523885401576	523.181733939011	675.764709323
118	118	135.377327386715	362.40008942727	528.671822326889	668.671830306582
119	119	124.013597318176	369.728100283439	517.597799828865	672.810693001423
120	120	157.280743183159	338.491057687328	523.235111540305	669.522394781225
121	121	122.695341178155	371.743902869317	521.310676791436	668.274779118095
122	122	139.320537094397	351.82135659993	525.968756345072	673.898221447893
123	123	130.308622812266	366.391118842751	518.167449563361	666.501509115634
124	124	118.014272624614	336.23871749552	527.606433616402	669.014385666335
125	125	147.812069694565	341.849371549493	521.054686144997	675.517169251416
126	126	147.421035265009	353.095726348509	526.508231056535	664.070236265051
127	127	113.319904200401	354.328152348851	520.185506536268	678.716718899103
128	128	148.040891951326	318.070007441171	529.140911356694	667.261169493192
129	129	142.952019789601	363.88446408816	524.289292734947	668.13876513546
130	130	151.464579195089	322.429232193088	524.508527363427	671.423580397746
131	131	116.693415837829	382.331209770477	519.441523387045	668.960795596219
132	132	148.975602347011	340.481738323583	519.011323458725	669.85326818754
133	133	163.849455717317	347.228687759686	521.354155265302	673.805675122232
134	134	135.39543333575	354.125111770866	526.135704867164	674.754639382473
135	135	124.072887643845	325.47251558971	522.173170294572	675.298239482238
136	136	124.191641360138	338.461948020192	523.728655563487	673.58129409747
137	137	102.100276581671	351.699781767969	526.345579325761	671.341296822633
138	138	151.287335753	349.63743193529	525.082659637007	669.803421246377
139	139	148.19679402148	362.698580995266	521.633129432622	675.398816936265
140	140	130.076511505704	336.161702442255	516.858662238941	673.768941834262
141	141	125.947015166756	328.39892497946	522.977059104489	674.038888284702
142	142	120.296910853173	314.542357867979	518.663079887109	667.224134733064
143	143	118.539549372635	324.726137892252	523.105740387365	672.080508800236
144	144	149.845882290983	353.130794958256	530.826599622345	669.599250199426
145	145	110.193738032944	353.6540147176	524.663582311971	678.890556853801
146	146	128.147767756714	313.794317745031	524.168777194285	676.220800500749
147	147	129.338705716468	352.146418133575	526.462241433584	668.866023363111
148	148	146.143798126055	327.649069100928	523.407684859219	673.750212060765
149	149	144.908655833142	337.764827323447	526.982616142306	674.342063299126
150	150	140.197173378523	309.323365821185	522.871493722718	672.295449016479
151	151	107.755803270831	372.480302209119	528.093115442597	676.337680994843
152	152	146.001082833438	357.49952598893	525.698023632828	668.853013430501
153	153	136.509875732744	359.960416037024	523.1445190418	675.977403532774
154	154	120.914019370169	344.664536115612	523.611995748921	677.099862127527
155	155	111.761335347112	379.005457252237	523.94674473307	674.481440109205
156	156	144.442976493871	355.258426978031	524.933559316442	672.992883987726
157	157	129.705394118107	335.313313666324	525.958154402738	675.108598145084
158	158	124.321308476135	320.434987944797	528.033536475587	667.66638536586
159	159	126.851148903358	348.915133131179	521.927213130783	674.396904983789
160	160	120.845562069859	372.150087185674	528.588659332861	670.914238238878
161	161	164.355334604617	331.806292169149	522.197607587784	672.61926401255
162	162	134.838367701287	348.265992158866	519.181980145369	670.182655824379
163	163	133.290112962061	359.460191890414	525.952472374377	670.240764371043
164	164	130.952518323621	332.978934012981	523.884453374779	672.016241106631
165	165	94.3364134942452	362.011067239826	525.013421567646	674.386261500695
166	166	119.949658874346	358.332921063486	526.116731296737	672.363941774703
167	167	123.644647582188	322.058508220361	520.031350509223	667.557968217686
168	168	130.341355187164	330.230963313099	528.60510088986	672.411374820173
169	169	141.535764850556	335.097751210409	521.507577431271	672.228139499807
170	170	151.207597534337	346.162925921205	524.037371373456	670.143604215274
171	171	130.025472176691	317.550316708838	527.594991793754	672.538364064377
172	172	156.539756623123	343.981800154924	519.786458664169	673.291089769898
173	173	141.92003011572	363.059532279838	520.057764525536	672.793180234796
174	174	156.827261167781	328.025957230954	523.341502401054	675.259120819704
175	175	126.281045127134	348.014846562488	521.457333472005	671.739970560743
176	176	109.684080755315	345.784617082311	526.92993739676	667.245634622707
177	177	124.775324824463	344.915672695265	528.813879392463	669.894244762122
178	178	144.732202550357	368.772933995826	520.912905113025	670.053526258299
179	179	169.895134962908	309.423582108186	522.486692284937	669.105485861481
180	180	129.21098748031	352.854698016699	521.432209688228	675.712597610819
181	181	121.366249942562	361.180779588376	525.677328538959	672.585086775988
182	182	143.052062112796	345.247770633236	523.245799061627	668.996157099409
183	183	157.899257157815	356.739779056087	519.642992274045	674.750441752613
184	184	131.871518449566	305.84750750853	524.717207673421	669.342053822613
185	185	119.199852723414	319.027181522955	522.793202659554	672.004567046938
186	186	151.071528314111	359.377039614208	523.212231910329	672.470030976896
187	187	107.72440014201	352.336167332982	523.207994954209	674.798020725382
188	188	119.960136279827	319.861813942436	522.346009389597	673.20932398177
189	189	146.788710740429	325.786416613717	521.634842009479	669.915964794202
190	190	146.97813490267	362.105576636135	519.803706640074	674.838445426459
191	191	122.65911940775	343.162996335374	522.117065674532	668.74678836343
192	192	110.585921704917	345.383496848288	527.019658453595	673.595353478497
193	193	119.668114928413	346.278981315389	517.14780321436	669.756933763148
194	194	112.008262330582	307.461332285358	519.1216097587	671.686635595127
195	195	117.516928169567	339.641208073337	525.695713483047	666.5492946755
196	196	120.447170351079	351.753608642993	516.986414754597	669.181059059325
197	197	114.984092114788	353.103913522745	527.898395678585	666.512161837639
198	198	113.058085907853	353.770918455493	528.796196276582	674.937215409811
199	199	124.8672495252	369.077943526422	524.638311744478	671.435232003258
200	200	140.163927094567	331.291031587174	521.439981281815	674.044712060344
201	201	144.164322374719	324.778857572279	520.727250477411	671.425803614488
202	202	111.603174669288	344.564442716834	523.758586773338	672.423624776153
203	203	144.363561166504	324.691620362249	526.421651720829	668.608016128374
204	204	152.504768963977	354.966948555693	524.266650728237	669.520299972872
205	205	132.251149930805	363.559199385204	516.852457968648	675.025460085517
206	206	152.712154709249	345.568682830643	522.963697758954	672.190755883098
207	207	154.69985472913	350.964539847506	524.388269059557	672.403841731902
208	208	126.89843497009	319.629790951814	524.84328180664	668.737849351164
209	209	128.808192020285	334.615208446374	517.253544946791	671.878995326432
210	210	128.361909197178	309.082512917139	521.271296102924	671.212871441637
211	211	113.142945081325	335.197832620761	522.058794994281	676.334154209528
212	212	184.075766420767	327.03458509125	519.293191996131	674.134163975785
213	213	151.097158641897	354.748885587462	524.993551290951	670.924421642311
214	214	124.833846978662	334.270734804886	519.20457384247	668.979431992596
215	215	86.6126982608091	326.319407130118	523.862864996613	669.333252030679
216	216	128.424176160106	340.604559175559	524.084826845186	673.258057023112
217	217	125.543079067335	335.074196090185	527.852662967369	675.298036557973
218	218	151.937660435139	340.181670601278	526.710938699894	673.611045395535
219	219	153.207921278039	341.360295500744	520.592927700438	665.750601941771
220	220	126.825768776454	332.295075374028	521.39012318894	669.868423552392
221	221	140.152735795499	313.716649894744	523.518632200195	670.037287935606
222	222	105.167499258762	350.552467171338	522.45516706625	676.694696416322
223	223	120.716564561746	356.910740293288	523.781729578772	671.015401009802
224	224	108.739215797762	325.78413717522	524.887288064339	670.515060821851
225	225	108.417028709279	324.044004577778	528.861090805874	675.64559661812
226	226	96.8513640531133	343.606125306673	521.868462894777	673.761526898286
227	227	132.373024189797	331.189449190501	522.834798339382	670.575148338865
228	228	149.451199298	347.96348853932	521.168810595984	675.577137038944
229	229	139.926994707769	353.994652786633	520.786493203505	666.938312027331
230	230	119.395295871841	371.661568682242	526.510491246545	676.208644160093
231	231	164.578302501049	354.878774768451	521.078538133475	672.709712094033
232	232	111.503159639578	369.899697871985	522.469850044914	669.430182746505
233	233	141.608739276776	306.257391892779	520.054360260327	674.576316916657
234	234	156.848344198022	320.344284206154	518.46178503084	674.54524574574
235	235	150.759304082083	351.980414052875	518.436856837025	669.683257686136
236	236	136.203219666439	347.290953460223	525.4554502609	667.762944599938
237	237	130.847479971528	362.124661472165	518.665191981454	671.775794332003
238	238	132.840775116151	319.02416599224	521.774022176466	670.531907910885
239	239	132.28311494786	333.457592654574	528.569829521829	673.369545846958
240	240	129.793988448537	346.235488532677	519.897698717804	668.588936452388
241	241	123.61967796339	370.442782173253	525.523226183062	672.021592702154
242	242	104.393971093605	355.933272623003	523.326877358938	670.890818519705
243	243	152.830144826704	334.900546743025	519.845723042471	671.700096870642
244	244	164.103751137359	337.269756661879	519.707156539195	674.925542158017
245	245	105.14605350524	323.403286648429	525.866778500405	675.115064837238
246	246	136.891630854966	347.735711593228	521.704282407265	676.53793728128
247	247	101.688016842744	334.926724868573	521.330947453568	671.359753101059
248	248	94.1429372902519	363.047002310469	527.042816819281	668.847830220414
249	249	110.84981910882	311.189860846465	526.726956286762	669.849852730754
250	250	119.630643720019	387.279111257977	518.930462984345	671.99235397357
251	251	109.548356962996	361.018219863757	522.26437610632	670.239790480392
252	252	130.751566822939	338.173634229597	521.350793306866	671.960703174527
253	253	142.63695387723	377.127725315978	523.209265129729	669.328117894627
254	254	106.724273694183	345.902706044497	521.157000040579	673.078376734169
255	255	126.371633146621	344.918757071271	526.49759965008	669.269249001553
256	256	139.343645520717	359.247775670125	516.08607911166	672.614246181771
257	257	118.778187235226	378.073300862856	521.330703616342	670.777406224373
258	258	145.981626406901	371.779279972635	522.350598182901	675.308225834502
259	259	161.789821671649	348.721110875785	524.995529026784	668.540100285223
260	260	128.136360637865	365.137410759064	521.879697195102	669.357999196512
261	261	103.242709693531	371.733372912975	518.110560141985	675.657372589646
262	262	114.779042403767	353.134781930231	522.001574764613	672.676885290106
263	263	126.326932513977	336.22267329936	522.249566326977	671.496312604923
264	264	120.559807655219	342.993811541554	522.289862033423	669.478533224763
265	265	125.055050923735	358.539369264409	524.958572825738	669.423864067238
266	266	128.524326509223	347.105779323859	521.290090064855	676.384653006359
267	267	155.199837254958	316.583775665785	524.079794579186	668.406281250462
268	268	134.893844028077	306.942270845499	523.1839023741	669.945249377604
269	269	158.747656582019	362.859358866766	525.945015857317	669.71366133423
270	270	97.2095841190292	378.037723625019	522.163848377918	672.769623604254
271	271	113.195881584493	316.294746775802	522.134024381523	669.997053835267
272	272	115.038536814419	347.200972982713	525.108671090204	665.11318824591
273	273	106.695005409423	344.758911123951	521.328231166123	672.762065129786
274	274	148.445356714612	349.17195128761	525.641931657956	669.661141964334
275	275	113.625283355725	343.501807455509	525.295575135854	669.158561554085
276	276	132.906831322743	342.212121374512	523.620296785842	671.642957538553
277	277	136.829424436493	340.585157263773	523.259170068942	678.565919559074
278	278	151.06939235633	338.436781440607	523.405542476507	672.776094132203
279	279	160.467337966486	345.598875814624	517.164795552149	668.500158239853
280	280	118.747298095132	347.505029861257	519.273720227394	670.916823372562
281	281	146.461977329767	305.205767828394	529.77643258783	676.59400622593
282	282	122.160164153445	301.965710944521	524.115423636733	676.974745126661
283	283	119.550532815151	296.761481913271	516.742580925586	672.615864523714
284	284	138.392237660925	340.813480398911	523.724130892293	675.841790865296
285	285	105.079200675569	364.686852188109	523.673518937819	675.101018983815
286	286	122.850059220696	350.533216146632	526.014435143259	671.76062523533
287	287	127.710051650687	328.561935587021	521.661424592963	675.58297295826
288	288	113.740344092675	354.551106465691	522.944805339982	668.338904884405
289	289	107.212890655866	356.334689459043	527.012250879948	666.049064859916
290	290	113.73773185172	349.112469450778	524.75022695925	672.586892670914
291	291	125.691891464345	302.896019017879	525.478799461608	676.057002375665
292	292	143.913306494874	357.891524661924	523.227871645355	675.356161946684
293	293	124.968881636406	366.310107272283	519.798788572121	666.503463833126
294	294	120.801145462489	351.123816489906	524.585670732361	670.810462724805
295	295	127.789311188957	348.67782096805	527.217626971959	671.473832376836
296	296	146.831067923001	342.13090090985	522.313366804227	675.308352008327
297	297	111.093658076189	354.346506171782	521.009203844866	676.428264061335
298	298	112.378383536118	338.968103247749	523.461009466401	673.033862623714
299	299	121.463726902201	332.324484489545	520.989571536762	671.84069700066
300	300	157.602263720313	318.595530601567	527.4803181278	677.635776248119
301	301	126.465801547888	360.852226176375	527.622093094327	675.354225751181
302	302	138.747184291846	369.790027411579	521.244930267004	673.182992898033
303	303	164.087759915681	333.884507186767	522.751778257673	680.46257745392
304	304	111.306418920021	349.479052336027	522.124354114941	670.589396647049
305	305	110.171209061739	346.307229213987	517.865215520091	669.435733708889
306	306	130.734718452714	338.774294302558	520.622605813237	670.809411875697
307	307	154.310049955465	345.988747287174	519.804280489951	673.67634702669
308	308	136.448836072398	347.831771842207	522.227484504174	665.59413704934
309	309	128.247615464991	336.009038339893	523.439333639741	669.535431656136
310	310	132.950947044737	363.747857625771	520.890709728665	669.796341212505
311	311	152.528297463383	355.256192332664	520.164037842192	670.192045255582
312	312	105.119512866378	340.720151293453	519.884196026667	671.542874134879
313	313	138.456883250998	336.975036856275	525.430988026011	671.877740676499
314	314	138.192219808151	339.815625119859	520.391226480703	675.551684900408
315	315	165.97220457608	362.678024200805	523.533011463413	673.62567501682
316	316	130.093180320772	323.399938141012	525.790592239776	667.65310601362
317	317	148.440077605682	333.178747158282	520.945863955286	671.580255702835
318	318	124.480605525765	355.285333760138	519.87583042109	677.228889677667
319	319	106.344083409266	343.850034982404	523.999798753455	669.568655689544
320	320	140.801652391854	341.057739865902	520.080158667465	667.09722290496
321	321	120.112041297462	350.219572708419	518.349098386996	673.250163067528
322	322	144.817406926233	355.012496963335	523.550862743994	668.611606962438
323	323	126.623156683758	367.877402467199	526.376285646453	674.045564343882
324	324	104.148661936196	304.681477365514	517.920882658926	668.999342941812
325	325	148.961377655775	322.300685433689	527.781391754241	673.83555867215
326	326	116.159952521743	347.24650772021	523.175164044814	673.545835250415
327	327	179.665033328206	344.094407485459	518.713373245657	673.727455705642
328	328	162.270363883643	335.977620934658	524.062772595738	672.180165014913
329	329	143.991647492747	328.79267103881	527.100392432847	672.252590810581
330	330	122.715675040533	352.073007966705	525.363723080772	669.59988480087
331	331	140.949602790049	354.643642502145	522.181474153838	666.718850927243
332	332	146.854211882398	338.613457137291	528.752945583061	672.003327304357
333	333	128.734301340954	338.46621796501	523.910423443424	675.716616953167
334	334	119.027748976833	372.720871400445	520.782659771695	674.615919073131
335	335	131.561775206505	346.764941126697	522.393767439579	667.039449256169
336	336	127.469165094452	352.020066257469	521.398792503307	668.023417876152
337	337	96.5247881416144	326.440854989067	523.861042713304	675.337733155165
338	338	150.933417034747	327.975753444313	523.769731010397	669.49190803024
339	339	163.93628567848	327.480477360021	522.584456030321	670.658092451423
340	340	120.38184382088	339.43830163145	524.464636351237	676.289287227689
341	341	119.912917279134	332.086822922751	522.414556080152	671.515420015155
342	342	166.72318063091	323.362630504697	524.392387995111	662.120568947559
343	343	141.275017994062	357.652596760162	528.091769112919	668.564841808988
344	344	152.45755284615	356.682450865526	519.169564250513	671.99168198098
345	345	136.746425543411	340.031374108523	526.849808599922	669.35728470088
346	346	102.951325961505	333.400892747743	522.167540480277	676.409507771287
347	347	139.957980501351	344.632455569886	522.731273230311	676.626651674387
348	348	111.668555068493	342.215271869806	525.267141317186	675.134346998139
349	349	128.11015667763	345.408164561227	522.741147176412	676.450208774905
350	350	125.450162486	360.388274013057	523.052936951596	667.241227732255
351	351	108.106969411018	327.600135025397	521.91919770003	674.860707301008
352	352	102.324172331041	328.306827256431	524.163588677707	672.180167844605
353	353	141.539180678906	353.571680875648	524.439607815021	673.391257402838
354	354	111.348203228618	362.010699144921	527.496408983874	674.971844692121
355	355	138.646447402959	358.558431432171	523.949307672196	668.800464007902
356	356	127.905451628956	326.526647462644	523.584020238235	672.363472890873
357	357	129.025437782768	342.618092444414	519.454385857393	673.572893767905
358	358	117.074820480072	346.364302735937	523.430989298206	673.410948509502
359	359	137.768652496642	329.29082412972	519.724989438194	675.035629800075
360	360	152.218007888113	357.089569841222	525.909013423833	670.747995730548
361	361	120.052663922215	348.557149884021	520.780011129346	674.197827026465
362	362	107.151739879046	360.02704817041	523.831397464225	672.068877015136
363	363	133.4799858361	336.898701900604	524.506158732414	676.558156921762
364	364	110.463815949971	370.457864576995	529.798583189233	671.98537274651
365	365	143.762485614007	385.831503698541	517.880756435512	668.626586870148
366	366	137.610791124134	312.111481440906	525.973910260341	676.588245049654
367	367	150.462797090311	316.481850886226	527.788343427923	674.905273124321
368	368	134.30991731305	338.68317388556	522.443218174754	669.609028265852
369	369	134.385594061124	338.010244055866	528.849075532008	667.221423675284
370	370	130.532154612594	336.625538674956	523.992124304617	673.289659467011
371	371	124.568990612417	352.147120677267	521.896040715413	673.814337161206
372	372	113.141205720118	352.284064356794	523.324698102779	669.299484842929
373	373	107.001598487391	346.790477512922	523.774708818621	674.167305586059
374	374	146.951410635159	336.16604597797	521.915613878332	678.388796117617
375	375	121.879911321424	319.986736394886	523.372040223423	666.77225007207
376	376	123.529395000241	334.395863107601	522.276542553726	671.295488088415
377	377	121.071999268613	345.587098832412	525.31019343285	661.00528701025
378	378	125.956853376168	356.254531455497	523.714872572309	674.135629070123
379	379	136.029827869408	335.461936112997	525.131755776973	675.546300683185
380	380	128.923923142947	346.007441821715	521.454359404883	669.917676367285
381	381	141.165815666343	343.663802255003	525.248537971983	671.502599788942
382	382	114.444031854891	374.808860623836	525.264743738702	673.993270122662
383	383	97.4719740505414	377.847847836388	522.95803533649	671.123259270046
384	384	119.401256825148	355.478112585422	522.597202190939	675.748137132953
385	385	149.47885844391	371.356596061118	521.162829495772	670.989354842104
386	386	142.367947840464	321.243466191958	517.277557548097	674.115511443936
387	387	125.848675146174	359.692982980218	522.621573485363	670.675073249102
388	388	160.375563204764	364.985847404598	525.407333258343	675.011523586542
389	389	135.202136652399	347.568300554718	527.410409561307	668.73289484591
390	390	151.752975233676	305.797476679439	519.276003710984	672.082676810265
391	391	105.606375742071	364.55781948626	520.411435672016	671.771969182089
392	392	108.744635363325	362.474238914907	524.369848619944	668.752699318842
393	393	134.692752209328	333.472755351162	519.414760824757	672.439761099858
394	394	140.289198428387	347.504259077145	525.348250262313	673.093087300268
395	395	149.644405175917	337.462235883451	519.234457016268	671.171563927444
396	396	136.802175709374	361.984262513129	513.941297160685	674.060689988384
397	397	130.573582121285	356.778098105544	523.378231146416	670.849440011318
398	398	129.334245694071	348.583836455095	519.538665422814	673.189944881334
399	399	134.054193964371	353.780743233992	524.550698822664	670.256219599105
400	400	131.109049835412	347.263696013457	524.887560654618	675.199083227523
401	401	126.730372245509	368.394915039153	519.355987889374	670.140264963438
402	402	145.670420456243	307.231638653997	529.150886501956	672.426553681483
403	403	139.361745187028	331.34413486252	525.64985496263	677.208526487738
404	404	136.948927421499	370.353058517947	523.818999327749	670.847759999858
405	405	136.167916848622	327.688437332458	523.193424840767	675.403377301996
406	406	113.450611156652	337.896171785291	521.573235896049	668.906223158374
407	407	136.656671869645	354.875915470137	523.94021988384	674.506793738873
408	408	117.249587578336	328.06549923212	517.583043340284	678.767065261437
409	409	118.910875658089	325.163441438095	524.553969287243	675.699430626813
410	410	146.606338623807	337.59360881633	524.748312143923	676.591980919215
411	411	140.187012292544	342.805286871796	520.485265814699	670.131173157492
412	412	112.89152458604	331.916334990691	521.452470544587	675.443093574133
413	413	138.461793230854	349.467039068032	524.457986743261	671.579727531854
414	414	163.24214188604	325.722950425307	523.457763753586	668.548190873307
415	415	140.610402619244	334.298009430245	520.725074842093	664.980950891706
416	416	115.415629584273	389.402241232363	515.810720321363	674.171941671863
417	417	128.476801928903	320.630902825419	521.872837701224	671.175495615089
418	418	120.692327887983	355.758599078562	516.957780291719	668.177889963383
419	419	137.51673303327	359.326985968397	528.727322239782	675.237098930028
420	420	121.946752234518	385.781779457485	522.252254497214	669.548999579602
421	421	119.625245463456	347.905394121958	522.552000188541	674.517245258579
422	422	118.468912544353	362.98121045672	521.100383246611	666.794865624705
423	423	144.488580817162	313.891793574275	522.853679243802	665.186070956348
424	424	120.594378292049	316.074476174501	522.380495122958	671.743355959085
425	425	115.941279111166	356.026315894815	523.044756341882	673.584622474454
426	426	163.215849976806	355.45803506826	521.959631199431	675.448591333374
427	427	138.088518337515	342.231186921316	520.092751321472	678.934038060997
428	428	141.632350399386	360.76836427817	518.06992580609	674.924158117085
429	429	140.099234476075	338.959864951958	523.388039363984	674.84438238113
430	430	150.397922151524	331.47162527985	520.81900506841	666.892412986599
431	431	127.022432549228	327.780744150117	524.395232199956	669.905245749687
432	432	129.037004895662	312.3786407738	521.771156142495	668.829653765711
433	433	109.921428817539	367.55622151591	523.751220917685	668.194825678872
434	434	145.942694190109	373.150830532288	520.858905084025	676.642132061315
435	435	112.100721438569	350.163626196524	525.558012896818	671.46064348301
436	436	148.099825046542	364.935516718027	525.994988199909	668.296866453271
437	437	136.054042488023	352.905834660297	520.086758743832	670.69127060376
438	438	106.305427532556	320.417434129002	525.604015634557	673.614623029778
439	439	125.049203588709	315.064715492394	516.753654482987	667.061473965498
440	440	130.995681044587	307.046479504157	522.800815778762	674.314708437823
441	441	113.357805282633	329.35694436757	522.279366234506	673.861076985945
442	442	106.8691994839	340.403708644311	522.716461263308	670.256429357097
443	443	135.869873210701	365.259276640793	525.243111517808	668.070410266223
444	444	136.611677110659	340.378988445832	523.115643215707	671.566596143755
445	445	129.786384330592	344.68233186423	524.748759484857	667.721937982441
446	446	109.782009463376	310.833369837307	522.879941101223	674.396078432907
447	447	129.492102046325	343.098928579052	523.935623080824	677.609392836668
448	448	137.208023487439	326.66106413861	528.743505014572	669.630477565126
449	449	173.233452610693	372.154123073309	524.191868633381	673.733383001836
450	450	149.222317812174	336.235014313726	517.764703832175	676.453936992074
451	451	126.259599457767	369.146174271177	521.639070453907	666.344903109149
452	452	124.146820466312	363.566547185344	523.567151203539	670.636384215544
453	453	128.544616013685	336.152238786302	523.325471310477	672.810987714168
454	454	120.963667764695	363.18292340235	521.951830897305	669.61887554317
455	455	120.672637804553	350.453270744859	524.921777053445	669.31205552173
456	456	106.030923915916	341.679453064569	524.576259294117	670.598470649677
457	457	79.9531606571195	347.747324342772	520.845580738813	667.232890511809
458	458	135.207213332613	320.217963135689	520.832783594242	677.251094919781
459	459	154.030982799566	378.110381270671	525.709641459788	672.722123561896
460	460	137.469887221886	322.97341820165	527.433331843519	678.731095970894
461	461	126.334287622184	355.838723415795	523.457586579042	670.159453627072
462	462	109.240875169165	348.22763357366	517.084069866126	670.413264795819
463	463	148.466788429941	325.66036979348	522.619420889977	668.477061095026
464	464	140.103208742827	361.533436388693	522.176807212032	672.315562981811
465	465	142.96878005261	319.784522192982	516.183446580756	669.31612409782
466	466	148.976932766324	363.099169130208	516.273177519052	669.864696067817
467	467	138.816581447349	340.069565278694	520.693023966433	669.687582008517
468	468	121.866676814199	332.871418370083	525.79604786475	672.255603177434
469	469	112.810106630303	361.635467516806	524.163168622227	671.154892980151
470	470	108.177815150049	367.290676089583	520.056719144375	666.245155242775
471	471	110.36574105373	307.550116831244	521.392788869065	674.077131311136
472	472	101.400761650542	362.889063759663	521.716980045408	664.462393050032
473	473	136.976207826042	336.38485420861	521.164441075498	671.522857038512
474	474	138.477697815931	323.327756289466	525.579786967017	672.758854417401
475	475	142.961417091469	355.833951250215	525.993438294492	671.785909695069
476	476	98.9493019005751	367.344789160683	523.708129657564	663.980657435104
477	477	119.509202956091	338.272627941045	520.017030333887	669.372937520826
478	478	146.153818512517	332.674222187655	524.921784032042	671.716355072598
479	479	131.722257080982	365.688201087669	520.615010554417	669.24976054908
480	480	108.250492879352	343.834694176462	528.459194848747	676.747083090194
481	481	136.959095131406	334.402471049381	520.479739538816	667.237223396312
482	482	123.004759002773	364.149488620944	522.970672512474	673.385612020161
483	483	98.9079364939795	336.249258195811	522.764782535321	670.309891993886
484	484	145.30953029206	337.943585557787	519.965882191401	670.422674235024
485	485	131.87573267817	353.105165899312	523.735222294249	673.77719752092
486	486	147.998905033175	326.309641463774	518.593787231614	668.995039957215
487	487	149.197679233008	326.955836730278	517.636959251762	673.695890476217
488	488	122.824505878086	336.882231913192	518.949733596014	675.410125118593
489	489	144.693120071586	350.170666297808	522.34257962404	664.706431333771
490	490	170.75687973223	353.135211464499	520.735682797586	670.350621975178
491	491	106.509130903481	375.078958641559	526.131450398607	673.425516987173
492	492	111.924064123767	348.804238108933	521.228553657306	671.782404571718
493	493	134.263707079766	320.233945163615	518.140422400228	676.049948426764
494	494	124.009403613482	335.503293832056	519.053313845982	667.413728603459
495	495	127.044845969894	346.760332119647	520.460825969132	670.651125814915
496	496	96.4441900465592	328.35741797519	528.405677950762	667.417824834681
497	497	119.529560282713	331.816913159941	526.851210446416	670.619948438965
498	498	104.159349489657	341.413674693533	517.928084603322	672.98530764181
499	499	135.119988354822	327.332718448111	530.978931433306	668.593401782446
500	500	124.912790895608	328.464223960943	525.77838085755	671.657043061981
501	501	137.079493081479	347.604751271521	516.399990414561	677.143874052023
502	502	137.942326235619	346.651389237372	521.187518531881	674.958402245325
503	503	122.237177518033	355.701247356313	525.373292413837	669.30936065413
504	504	129.943513153174	347.648233382687	521.930890914798	669.017982569623
505	505	134.742935362726	349.645880966892	522.489208929321	669.594249195641
506	506	145.780629667823	349.740005824387	521.229685648095	672.758851370337
507	507	125.708137471149	343.775139368081	521.543476912222	670.352533291313
508	508	113.895891730245	336.933787878695	523.950695870904	671.844233170989
509	509	121.212264213937	316.840710872609	526.167813168076	671.662158366722
510	510	133.09924303869	351.459840023844	521.870073101314	674.05462069201
511	511	152.706978720175	347.868640390203	523.635538608591	672.075256117938
512	512	112.618232805938	330.404059819394	524.325987020855	671.350438005636
513	513	158.415697158515	329.848923712143	519.162811354868	670.128481206142
514	514	129.863338328638	352.274832558518	522.175309118211	674.184290143564
515	515	160.386610950416	360.774882788014	524.177084966285	671.210203382096
516	516	100.178648211834	369.475505489473	524.044431922843	669.85255203027
517	517	147.900655105996	364.87398461896	519.512046913297	669.80431706776
518	518	140.430321981633	364.304922705054	523.121595180474	666.644590747747
519	519	134.945484637568	339.397618531941	524.937221159582	673.739401985946
520	520	114.702172128733	378.941860517799	523.546366989412	673.178784432377
521	521	115.194659925855	334.49748376325	519.819000052194	675.082102624096
522	522	132.640423399918	354.618329353776	524.567334231471	676.076581642148
523	523	113.327345602973	329.252865328815	516.063137888312	686.825650838217
524	524	137.092442723106	346.14692092928	524.90981828358	673.091136452006
525	525	108.506505005259	362.068594154019	525.044313024796	665.736770385778
526	526	140.79152349076	335.352885271706	523.00576234945	671.103681430664
527	527	113.636700435758	338.220562119424	521.538045261117	678.810047094822
528	528	154.346337164436	356.738529937831	526.718720497958	671.626457876854
529	529	126.337638532569	374.631867526448	521.076181442256	670.892044838764
530	530	149.585570056532	358.433953868023	525.857519577818	676.683528549618
531	531	135.254188239842	369.30450713201	519.071080121483	671.256141772704
532	532	134.276424312665	337.241638497153	519.14278157692	676.945913224011
533	533	120.205189598425	336.280142654326	522.061465462989	674.758687356781
534	534	139.538038376696	342.009348540239	521.433898937464	671.25604239106
535	535	124.745927342096	352.542582668629	522.934797252779	672.956995498459
536	536	143.032544779605	343.609483517576	520.835799787167	676.663397768244
537	537	128.879391379796	355.991844651135	524.90728197261	676.24906054202
538	538	133.783992360544	367.757045674811	526.23355336536	676.267624193874
539	539	143.900404795012	373.57501218976	528.304286825622	670.335630877724
540	540	148.721313771706	360.454870827174	516.66268433557	670.475072274449
541	541	167.792941919759	338.583798922349	521.55763903549	671.998672868232
542	542	141.656197023392	382.656936535968	526.212039083073	671.29777475678
543	543	124.774482543924	331.959894321472	522.996380493918	673.118314388444
544	544	110.490172433422	381.053528808612	524.470498271564	670.854667989064
545	545	159.247275828441	326.847318293281	519.570718470012	677.730267711696
546	546	133.5531258354	302.418239986291	528.533477479655	671.185991613804
547	547	109.987383709331	326.552863848807	523.080999342376	668.428603006387
548	548	124.699082596899	381.140812979978	524.683531036921	669.329452644456
549	549	112.868230542448	317.495453220425	523.290714118088	671.202905734111
550	550	163.106269130354	320.342410202592	525.716571628362	674.865217623069
551	551	144.586623722993	312.527550297657	523.637581838902	671.09554403119
552	552	160.597921980311	372.302016392867	521.569668946002	672.784123402202
553	553	136.767147626461	336.582721160854	521.653207794378	669.542252967486
554	554	139.862563882948	316.900460160278	519.984052486951	671.344250860273
555	555	121.557233566692	324.85236356574	524.068701856817	677.790228564205
556	556	139.630982868607	323.069597387532	517.252056490226	666.114618258977
557	557	109.834481378083	327.799037883568	519.75847239477	672.664072996585
558	558	140.542604514615	361.204030045942	526.511076127532	674.182400758735
559	559	107.215750048451	355.942148815602	525.418794257047	675.59411768948
560	560	128.310771482182	348.876677578827	523.642937999088	672.325050869398
561	561	147.962499668037	356.779571627578	520.872307885663	674.463764253754
562	562	131.649025558357	335.03108882835	523.444369932605	674.111420147129
563	563	116.086108605334	298.15787266259	522.439602499101	677.324624266025
564	564	115.533452567586	326.337183120372	523.709713901913	673.041702982406
565	565	155.29287095612	359.715491224719	521.132129903242	670.367482166661
566	566	135.861938313657	349.803253903067	520.494108307743	673.140218357434
567	567	123.905172206822	359.288147124834	525.771900355383	674.221269149388
568	568	103.809775804392	340.401704569219	524.62382507841	672.29154746602
569	569	122.921127530997	358.551364839402	524.854186392838	672.092339139763
570	570	134.368995210662	327.770859566861	518.598765485945	674.864388706569
571	571	132.187151152416	330.585954914577	523.386858236921	674.003386310468
572	572	138.322988690386	338.118052456639	525.80731001693	673.718119463839
573	573	144.761689270656	348.558720748781	516.914223459482	666.240198374964
574	574	109.706304339138	358.247300744228	525.980836639663	668.322820559924
575	575	139.870711279697	357.953833284108	525.664854067806	672.93443061365
576	576	138.346595471691	363.787371015332	524.821838248052	674.325535503719
577	577	124.484392798543	340.713313471013	524.717166475561	674.803116557924
578	578	135.784158220026	343.455200254405	522.799355654458	668.408785673758
579	579	135.054755028714	326.532659195148	521.403574532242	670.682524396075
580	580	126.381674819941	330.331441906476	520.429107686882	671.694703753011
581	581	124.462899098467	330.768004870875	526.597007541849	671.641824340293
582	582	94.9178282356691	348.896378949401	521.968334141034	667.40964293213
583	583	131.352362201675	342.287642290251	524.411659864767	672.271696566416
584	584	130.354975794523	334.796884500342	519.876284493698	674.342019653358
585	585	160.917537864102	341.728095674598	518.237154592269	673.620012226872
586	586	133.1803075464	356.265302577362	524.197079994099	671.097641655291
587	587	155.541676416147	367.833961713619	524.54781954011	667.864495409727
588	588	114.292048343203	374.245880692297	526.576445048302	677.644412166375
589	589	144.186144487287	358.975721719615	522.934805513004	676.813591583155
590	590	102.563809905291	378.005755242848	520.05459010122	675.983602958293
591	591	126.353229236165	349.497451307904	525.879658644305	669.312660406066
592	592	122.097727285666	307.030399156136	521.980829099452	671.03437405599
593	593	147.417192237284	383.632825040813	521.711975049625	672.6668376264
594	594	101.594384147207	352.395472554198	520.183382035687	672.005241885897
595	595	121.72472659566	327.614994207354	531.426533149986	671.685608275367
596	596	113.032521208104	356.705818522665	521.534731732818	673.699801842158
597	597	129.919701305366	345.296379725208	523.864767452599	673.09111965268
598	598	122.560847353382	334.565853093091	518.139812729803	673.181123527794
599	599	128.614278024601	335.991453047141	527.371074000815	672.558297010312
600	600	141.426110599195	355.546569561416	521.906641258265	671.908838303966
601	601	131.787457132214	329.188569598979	519.14349432397	672.347577571398
602	602	147.160000309255	346.725857349054	517.515584855814	672.546556498246
603	603	159.229071496387	334.27571297184	519.964410437759	668.833170824475
604	604	114.962412577756	345.752472996164	524.135612000755	674.653677413796
605	605	141.320055855606	332.105754496724	525.598497570325	671.983778460622
606	606	136.597659088146	322.369553801064	520.139523736595	673.716557919112
607	607	144.343018948737	357.553764010933	523.35560717656	674.866651506575
608	608	139.565926107652	362.075847787604	521.791596198586	674.020009892798
609	609	120.693093393665	344.191589480932	523.078521620913	670.844369179756
610	610	152.303518911412	352.289639250055	523.111580171858	671.679704038675
611	611	112.611607830291	337.952907084679	523.164815438307	675.568914509024
612	612	141.503928936384	344.799812783946	525.728389432399	673.646023994259
613	613	138.438341916581	352.004422999777	521.739873976363	679.538173200503
614	614	158.929851172513	357.176214714427	524.520612363012	670.980451452077
615	615	130.386346672024	344.151396873179	521.264032252222	670.555101135458
616	616	130.455199707561	333.305144458906	521.937994400331	670.619174674979
617	617	97.6643379366491	331.030830533302	520.339141839923	671.723857173876
618	618	151.465756749569	357.195650228416	526.355352761364	671.015020779505
619	619	153.395600736402	340.701916445077	523.386135520941	675.067114882284
620	620	139.424620428883	360.481248298378	524.427534815636	676.979533992925
621	621	127.760500244803	344.280081664448	525.752659321763	670.283947215459
622	622	122.992784843763	367.149855247207	523.12063139869	673.330370972374
623	623	121.903351443306	330.550138300944	524.297017074065	673.395743428578
624	624	112.75084578897	342.113568830347	523.239116785985	664.674027156031
625	625	134.691318357678	360.323510259422	523.540512553962	673.959120127204
626	626	142.305139816669	350.919341349571	523.28163143121	673.539749672632
627	627	130.69374707647	344.144262136331	523.003861270047	674.271105195131
628	628	115.782022070326	356.579496443113	525.882007444415	671.999453567096
629	629	98.2993485298234	355.735053972708	524.076340615566	676.401397343276
630	630	134.574348465177	363.097732604545	527.581300006479	673.541151527643
631	631	151.717851375786	329.490067520613	525.504107303007	669.416994635967
632	632	155.249052777532	346.045634910753	523.007784340854	668.757081584585
633	633	178.800063046813	357.586403951991	525.214045539975	667.712954533273
634	634	153.204037976186	360.905688627941	524.360214215327	670.805983492776
635	635	125.557335674649	339.656501629171	523.588750034283	669.054672192525
636	636	127.933682926441	361.614645351127	517.757494440817	673.720203423816
637	637	149.966644616923	358.539749943036	520.582913390681	670.257433084726
638	638	128.579608206685	324.905573230451	524.445896730467	668.896370571523
639	639	131.410653570787	350.003938499779	527.759144340566	673.469366270177
640	640	139.638520687333	313.220328194835	520.151880321413	672.738922252944
641	641	107.89440869748	341.808137116636	526.019985574746	672.628161615114
642	642	125.209483976273	334.645310720855	523.067245566977	672.050906040498
643	643	131.428254017535	332.904486069391	520.462586255016	668.672072857786
644	644	119.050140699396	340.044065553558	524.247575255651	676.96153285612
645	645	140.667033306739	365.08931596477	520.337694502198	677.765831902673
646	646	129.193958744116	319.763433662575	523.571317613395	671.278932288814
647	647	173.673828263547	355.381572602521	521.49784221657	671.346622741237
648	648	126.29876966165	328.950407526493	521.889257116424	671.494434220592
649	649	140.860211387754	344.46354229912	518.369590276599	669.445798258171
650	650	115.564358408705	349.282338504075	526.667178135023	670.752615597375
651	651	140.505373916731	346.112235889544	528.965581782542	674.301172012727
652	652	129.896724755319	337.181345118545	528.317739722958	675.695003393761
653	653	151.330297414697	337.472266624839	522.873416977887	664.478833107739
654	654	135.370258617135	342.569428713138	526.43766056531	671.690646269291
655	655	165.56307263141	338.080831744074	523.993169351422	679.454450482944
656	656	139.81260335994	348.645042921348	518.465597449512	672.050507588634
657	657	128.981448186532	354.470127503103	525.917815898315	673.990773236362
658	658	164.957672214261	360.111516068911	520.269316245477	669.222372770926
659	659	132.702206702483	337.522698732635	523.618950445079	675.80370925964
660	660	118.120065023233	323.359349155061	529.295710978142	672.720143121182
661	661	119.037396301482	362.991954796545	524.196771905417	674.46265332793
662	662	134.811692921302	336.513461252684	526.778541460503	668.992209071797
663	663	133.482398697514	336.027944996538	519.1791113809	671.46417328598
664	664	92.0198638357267	325.845457342499	521.245598330358	670.813906944592
665	665	120.720928876945	337.606004618312	519.74220599171	671.96558222184
666	666	117.890376574558	352.35882044054	520.578200188677	672.676997090812
667	667	188.62557231559	318.828437674301	520.720416956194	670.527625693758
668	668	135.30583772109	362.952108734702	524.947783287678	668.810751599943
669	669	136.827933873889	356.85197914192	526.956649162863	674.47282302346
670	670	112.891850089528	351.872988365247	520.923889405581	670.683580869038
671	671	113.369218302721	332.417081090786	524.442526079113	670.844286507088
672	672	81.8089294005957	319.251206370155	519.294712266501	671.29186425061
673	673	118.25677924034	324.758049924329	519.96498376815	671.128475430476
674	674	126.922219474739	331.522330941828	520.216619725938	673.524963803507
675	675	136.802902040023	373.283261706839	520.399437113426	671.928328412736
676	676	159.197756081601	361.905060641804	520.702223556542	674.887358561746
677	677	119.84501240941	355.466245835786	520.87747373813	668.313673816524
678	678	166.307881864464	340.611186329484	526.859345475762	668.146869584009
679	679	119.239779268587	339.199085010398	520.117303634484	678.024993094647
680	680	125.199756335651	334.046403137498	519.623245076383	671.04531549539
681	681	115.717431170729	327.500492479975	524.338759526533	670.663925022551
682	682	150.587476662735	349.791044964587	526.392696182113	666.123315135282
683	683	139.027416092471	324.150084013069	523.154865694792	675.745417115432
684	684	84.4882096818411	341.612402047234	522.733256254373	666.807313576403
685	685	121.82065429004	330.862002031013	522.651433211618	674.620586419137
686	686	119.265982631755	367.713237593377	524.201281975889	670.044238120908
687	687	124.716819930095	329.439373971586	526.454825084178	674.925359213429
688	688	141.6825873495	325.650458104467	523.134933279577	674.658242576839
689	689	145.379396328898	391.541832279978	520.71821741321	673.109707323038
690	690	141.580713571382	349.413736637261	521.783062254502	672.936639309209
691	691	108.477811805513	328.460228077938	521.077686040101	666.004353514831
692	692	108.089415554549	354.190513055311	522.220700860789	670.758366884938
693	693	134.781603958799	327.394560418425	519.786703374668	674.827497956249
694	694	159.597515565347	334.865963387	520.662997313705	669.465065265931
695	695	136.601824744016	337.938373639409	519.519706384208	675.275812561481
696	696	111.289468370251	347.784321755359	520.022427857575	671.79686173347
697	697	136.122954272129	306.801399034575	522.665238338304	670.394886669051
698	698	131.168260003154	352.884699177296	529.787357271537	666.570689043595
699	699	151.067322823261	352.235222856758	519.198143487795	672.378904484465
700	700	110.814371237523	339.933781158193	518.289687325341	672.209309531368
701	701	169.497017098918	335.599058463223	516.769053060345	669.925877912385
702	702	125.310052558118	346.794133054082	525.830483220494	670.999370893296
703	703	138.335100448545	341.039148680749	519.238583075052	670.506822611183
704	704	179.732294799272	350.192972170448	521.114152831171	674.731392574952
705	705	127.10530392892	333.323651239441	525.596350083978	675.390608981866
706	706	117.611180471227	366.834084462849	523.771518669392	668.976385561898
707	707	156.61884708824	314.690512974161	522.962637247804	671.342344031471
708	708	138.337812905132	338.928611861157	521.095756604775	673.167299773937
709	709	128.286916487193	344.171032505128	517.986776604134	674.49776782886
710	710	138.599863293287	336.897885362088	525.186653294145	671.535051613622
711	711	106.5205571776	331.252917043822	524.693902211791	670.433421427084
712	712	130.0540354209	343.233281961513	524.70012953167	674.192275153028
713	713	113.832859958955	379.24513252412	524.360396326681	672.104996041612
714	714	122.097353887773	360.230006580229	524.961043769859	678.309910496945
715	715	135.810078405098	327.591171721609	519.152249464655	668.625630485221
716	716	98.5295538593313	342.5853812045	521.553597252016	672.258612919889
717	717	127.641564788902	349.283229599583	524.879390932076	670.757782845755
718	718	181.96790108364	321.333048147688	525.168584569412	666.350016715312
719	719	96.4722522475026	363.851943411021	523.373848979728	671.76035817669
720	720	128.719891176161	367.176473785341	522.778987597524	670.935837252928
721	721	133.481940163235	350.972423019082	516.043632055117	668.847847448992
722	722	142.739301079105	355.838014313028	527.949331813083	670.810069985631
723	723	165.052317517436	370.260857270598	523.040139179544	677.170202464727
724	724	121.866166669702	354.535367970468	517.602787518011	672.156284529466
725	725	165.699396212537	320.80426633699	525.590539301288	669.374702804032
726	726	146.235088193322	350.844783564726	526.211145939432	669.937045417371
727	727	135.608954299514	342.016103317792	518.534260202835	676.518503415217
728	728	148.072233044013	341.81884538586	525.194562237686	670.53587275481
729	729	110.789664794562	337.875674208701	529.231697423944	669.091974491946
730	730	139.936184234085	327.288087549606	524.674209053807	673.550345542864
731	731	127.256967339669	364.032124693738	522.763071048916	672.329356784962
732	732	116.001432805101	340.672209729003	520.190222104152	671.532375465478
733	733	144.499765470565	351.626342325847	525.214888814023	672.928936808761
734	734	124.124368746114	336.020000939532	522.095893970117	674.658199394885
735	735	142.408206462175	333.98664529682	525.08585251703	668.264738063403
736	736	167.373041266853	374.510273683419	524.346331706892	671.901696954271
737	737	137.784052523272	351.57422848578	520.936174083854	665.268510338455
738	738	117.56518513341	359.559078480503	519.464284075205	670.218641737985
739	739	145.918092605564	357.550263581057	521.68638991462	674.08897652538
740	740	90.0290578702952	339.982079757541	523.133522774841	672.037016793374
741	741	107.5428291542	331.734398369659	522.608920195614	676.840940317971
742	742	147.242294329475	339.998210589688	528.584735419801	665.721937035314
743	743	162.662834885192	339.783243295228	525.597763630739	669.503878214981
744	744	131.446861876981	335.937411988887	526.699908152006	674.298098220677
745	745	115.456976967747	338.994175182221	523.114274359772	675.912598047619
746	746	157.443022779002	342.718998864637	527.661730309419	675.396452412117
747	747	117.056559315296	357.927628881985	526.863036464705	668.987244318451
748	748	84.3395665988347	350.28567962771	524.158138701038	675.109691890603
749	749	107.742847672139	334.571659795619	521.639889426797	669.331051235358
750	750	133.643591256274	355.892131060192	518.641579856049	670.468382225235
751	751	169.08238674586	320.254945179533	525.599878908433	674.650796101701
752	752	139.522082714688	356.247022094167	527.988523821233	674.997926442929
753	753	141.461990231226	323.393771372713	522.426069879779	674.08359169015
754	754	115.737438286172	331.777877690489	518.012791478884	667.697866965484
755	755	121.074027803602	328.581421893897	522.635277757121	671.255616461742
756	756	129.275018387874	329.667890397635	525.82866881957	673.186390444742
757	757	129.695952738394	317.451680618258	525.381124231396	669.720841433378
758	758	127.485229746084	336.299070365372	525.209637993072	671.485427860803
759	759	119.615992098904	332.717066412802	521.962688063395	669.279236403008
760	760	133.560748631605	347.732379163462	523.321481396957	671.762247536309
761	761	124.936868189186	348.90866866553	522.304180214918	669.63342851635
762	762	153.813190376696	328.831496239135	521.430519942836	670.649327949464
763	763	124.5440660461	328.869375537651	523.150803345053	669.701548224873
764	764	161.211516670774	342.728062425039	528.851350543677	668.734893566115
765	765	142.357897563564	340.733022486528	526.611758030775	672.446092467415
766	766	146.538427086675	324.337071369808	519.789164451367	676.576287912043
767	767	119.526079092327	353.149869263945	520.972139354654	673.736526041406
768	768	154.21298786099	383.395189208832	527.464208456812	674.86700506548
769	769	114.79957763919	330.506778584831	521.951531670584	668.275857185678
770	770	131.321805729257	335.549241005625	521.875440816276	676.756708405539
771	771	123.287158314987	332.370927675777	526.85511885103	670.024523037983
772	772	131.548609599382	328.966927093443	518.07423902183	672.099567145095
773	773	113.237634543698	332.059742080792	525.854789724285	673.343909925898
774	774	112.193431761138	349.479874516515	521.234641718568	667.030621833147
775	775	125.848513936584	359.140909311375	522.53377670061	671.737088986629
776	776	119.731779206567	343.369861735504	519.542102582374	672.243613031296
777	777	135.374656426694	349.523521532285	521.18105400189	673.843072156015
778	778	104.538130865718	338.417786833716	519.178533516018	675.769838848205
779	779	103.992156596621	344.020899583639	525.746339991647	669.058779512343
780	780	116.011125532607	337.54834384969	529.453025887022	667.432081038321
781	781	97.9511275998229	342.908334570712	520.426125427511	670.858745970878
782	782	125.158287826629	343.973253956277	523.089570753349	675.702441869589
783	783	110.372475321766	330.662183171712	523.23791864176	674.732740705405
784	784	145.2358437253	358.486381779431	526.612705360341	674.958375091213
785	785	178.010523648794	359.042166803926	520.647427566965	669.913736369904
786	786	115.516272471253	319.792152642778	522.792523070388	673.470179948516
787	787	128.798534159884	317.735076994237	518.238210206146	674.715613567829
788	788	109.144944918301	353.692630828812	524.129962608469	669.78159234289
789	789	165.048062556674	331.985110528536	522.767486895329	671.454515352942
790	790	132.153283031974	358.587848713532	526.851749225484	670.198574339325
791	791	121.652978665644	315.730892821284	525.873487515495	668.556843423434
792	792	130.328465244635	341.020413052899	524.216719479257	666.988709013973
793	793	101.480554886703	340.232053961319	522.120638372566	673.187702580886
794	794	123.946342209209	367.82929943221	521.369584100481	673.755868900815
795	795	119.398122259202	334.655030780674	521.637907716962	671.762638408283
796	796	120.86809142296	371.402249878602	518.611297955722	671.955399318279
797	797	118.094430831164	335.710435899387	528.658755332444	666.907252080119
798	798	147.145893742387	350.57898830515	526.705182317306	671.593378596385
799	799	140.790478407465	333.98434691211	519.955909219726	669.994831375049
800	800	120.41104115968	338.326656598694	523.733963002081	674.4312257201
801	801	113.402973058884	373.040729995275	521.694777277295	676.807975757119
802	802	154.159430219675	348.471254242905	528.740814299602	670.028686493704
803	803	119.718931813523	352.574382256051	520.290332426273	671.575658686726
804	804	134.552579206704	330.053632855197	521.77449143365	672.445023579158
805	805	93.5820156966039	360.492055820683	519.477675864042	669.078559040812
806	806	132.931231102235	359.595314711033	524.002373101238	672.070544277235
807	807	138.508887646976	335.612646418764	524.779717313873	668.776263428928
808	808	134.18886801139	327.981991440407	520.346244196079	669.438253037938
809	809	131.27755945579	376.065771713347	527.156677754221	670.690221989768
810	810	100.066945780574	344.895383840355	521.890621083351	674.905755962331
811	811	142.347805093601	360.476229058275	528.362220266613	673.978271837802
812	812	142.214321291971	352.965840860723	527.158163057775	671.076197833644
813	813	134.741916753002	364.026952134728	522.877791549274	673.835188463415
814	814	133.935697123643	358.832562555576	520.7479364437	671.817032829191
815	815	113.697054936958	325.717712650644	527.896805934201	671.653421388143
816	816	124.212151697556	324.311819632699	520.831984288372	673.575655559164
817	817	155.871835843135	341.967082182952	524.29215418358	670.65361433948
818	818	139.081835622233	328.159757206144	523.009882041663	666.650642001974
819	819	123.581180541593	354.118846559076	521.377074066066	674.895281592774
820	820	110.355590552241	359.925834500683	520.446109348677	671.020086168107
821	821	127.714390680883	349.751485478384	524.092889817416	667.141938254702
822	822	150.699082443455	358.133390580295	524.434568806475	666.117019118878
823	823	151.736586636552	309.701372838305	522.961494358655	671.095650938228
824	824	115.830101775387	321.862678553029	521.385311102501	668.821751814018
825	825	162.219203963965	361.830431037716	520.1697518743	670.410165684603
826	826	122.751722032793	329.912797491183	522.265676060647	678.020543667694
827	827	118.234775136129	366.982591423084	523.613590384369	675.912908765408
828	828	92.9413794771905	361.230020134807	523.14298703422	669.48124728346
829	829	129.937257250167	329.971280881342	526.503734958188	669.596608194386
830	830	154.374531355146	340.759023219124	524.392973366795	671.674257715141
831	831	124.950847439607	351.026510304532	526.625647058565	669.883712709884
832	832	140.931654692286	350.992394211459	525.670963286982	674.201519079757
833	833	106.714142213177	343.73354555631	524.141331733857	667.705106936215
834	834	152.267305824383	352.69530698626	520.751438879782	678.655204579861
835	835	110.864932161123	348.478104024288	527.579940980537	671.546580096754
836	836	146.391316613984	320.441783157855	524.454456006461	667.810244545016
837	837	114.217898080429	357.324391816058	521.576551152914	670.926463320876
838	838	141.265302988842	324.433355588918	527.69399136301	675.342872954129
839	839	114.921334379778	342.325106610082	516.32367072272	671.936699256636
840	840	117.431931533027	334.319480018789	525.585531019321	669.530547391235
841	841	145.689480318538	334.336521434191	520.997951862895	670.392174965913
842	842	129.409617158932	342.12347234381	522.380980960702	674.104726819583
843	843	126.894874084845	328.914511520111	523.531669940586	675.818173614875
844	844	144.656348817906	342.370333742771	521.591548505013	676.092212966858
845	845	127.403249906407	336.226399468744	521.996999124746	674.169038048284
846	846	135.098775659245	328.422214255479	517.874827238667	665.768014670866
847	847	132.463340941186	353.00202174164	522.054990815488	669.715479028192
848	848	146.887683957022	335.595696013261	523.430767705987	675.695078710472
849	849	136.435216895631	351.387036157016	523.646580426382	669.384897629602
850	850	115.097884326872	354.044791026613	521.84613087661	671.61340025541
851	851	110.011023944371	326.611217165864	522.4357343105	668.194940993034
852	852	138.113902072709	338.557555768031	523.058173418655	670.350994612911
853	853	117.795495217625	353.112688432434	515.586217155352	679.954939360845
854	854	135.626343954684	335.098627927114	523.151405833017	672.018852197451
855	855	127.076390411558	343.764518662887	519.894247324786	675.050844297374
856	856	137.919055755843	335.791773777193	518.412906826896	672.515473740443
857	857	146.376325170841	343.002067587091	526.9929976403	667.453300118803
858	858	97.8490276529399	361.658624806327	525.931683273518	674.076777617988
859	859	148.331924716044	354.681442822115	521.228393406445	669.005228833258
860	860	143.778255015132	317.99029970063	522.388744510063	674.615975678983
861	861	137.536698548283	355.710696397366	521.262747923605	672.685022620948
862	862	125.339417009252	371.176418819701	519.39550264592	672.506878074923
863	863	131.923778106661	351.819350005427	520.768380720374	667.598194278653
864	864	128.340096390212	365.892139517846	525.064326351072	667.0315829851
865	865	123.958980405702	361.155756229533	521.196434501778	675.147599960093
866	866	152.744336256414	354.341658481915	521.141378178858	671.796591626772
867	867	118.042496712723	325.159228715111	521.19218411453	670.759416046332
868	868	108.983676090051	358.83945658186	520.210865194917	673.599340048673
869	869	107.48180148434	321.525006830741	529.600832587859	670.382717489288
870	870	117.799256651602	338.976373290464	523.46014425239	669.662546422525
871	871	99.5313747503903	325.687405299775	524.85537670255	670.306996454554
872	872	147.38612996878	320.936488833114	521.956545155218	673.108589169267
873	873	95.8075629163792	355.256743165034	524.701847170309	671.806419833749
874	874	148.375493198107	334.954519863246	526.868849865446	669.323069595943
875	875	120.357496056711	331.812266690737	523.87683683172	668.149514920086
876	876	117.98668779814	354.672927963452	524.724563525196	671.405243010213
877	877	134.398298820324	345.603616322695	521.879280447155	676.940838268426
878	878	119.302802786754	360.611931693353	521.516062678728	669.179604534305
879	879	145.8237302314	349.640563873333	521.243154107836	666.026527268427
880	880	135.202903747139	356.061545118087	524.337831967529	676.84701152662
881	881	149.603164259536	349.206178973721	521.583831874996	666.2289670303
882	882	140.374905845537	335.315388023506	520.678677294482	666.759328931742
883	883	152.123346980528	319.15617740834	520.827148592278	669.647183856523
884	884	139.721253322916	364.840851410228	526.797546697388	673.702464084181
885	885	111.582635462689	334.099804481175	520.020237572214	675.05658246197
886	886	139.081677533402	349.608988874243	523.819693823997	674.054975628917
887	887	144.568716815703	335.784912652795	518.479350183498	674.17357853146
888	888	150.779874904305	335.142030259604	524.507509942482	679.816532150038
889	889	147.035604825097	343.642793145637	523.151785500312	673.252083367413
890	890	143.715537669466	326.160322681271	519.812095400575	671.314038154146
891	891	151.529573268207	337.764688257042	522.918323342655	667.656359382786
892	892	112.759768623704	324.811529298116	522.3479358278	675.609075257995
893	893	140.137374730899	374.112039401078	525.669180707759	671.069749255675
894	894	126.891444956068	335.863641997057	523.98398171928	675.780434430526
895	895	149.437017012517	341.899308552515	526.037738700972	674.166705459296
896	896	113.009399587533	331.606284529364	522.338200826822	669.353860250767
897	897	143.613005596198	377.70318932122	523.714604877348	673.563147671283
898	898	88.2384527425739	368.512722055478	521.392800158279	667.762045299993
899	899	145.361081034014	345.49162425008	518.323712997753	671.597653244131
900	900	174.815163448182	345.868173428065	523.589348797017	669.393082399217
901	901	127.000814128196	336.081979678919	525.391931810349	666.015885496956
902	902	138.884331070376	351.224946408567	527.066909738709	670.156683827652
903	903	117.311178565847	318.911454529765	523.69627353435	667.759085485939
904	904	145.421335383628	317.711657827699	525.092062387855	675.084991914404
905	905	141.423930252588	346.191111246811	528.759445088683	669.013445845755
906	906	116.294765649475	351.289370129275	525.56270377222	672.003069341117
907	907	166.111340999932	338.027224358096	525.587193185402	671.759316880321
908	908	111.239752419323	348.278936554093	527.917376854835	676.412647783504
909	909	155.055916171246	336.70455834152	523.404598446041	672.021917229358
910	910	134.812916244082	337.910751250125	521.180012216627	667.121351948768
911	911	134.414020323143	336.549798090881	522.887802279696	673.22378466396
912	912	135.405749502835	337.815624878426	520.001840063494	671.586652170874
913	913	136.787137478184	347.727420032209	530.47170862876	674.067511598892
914	914	158.19752686076	365.182689194348	526.183711359848	672.621504335884
915	915	127.874585197059	342.17262481154	522.820925477325	671.506531884658
916	916	132.154790679441	327.907019790405	518.312614311439	668.953982439034
917	917	119.234576299136	350.249742052576	522.491504491637	668.8749016049
918	918	106.394785292453	359.107069507763	520.944252162015	670.437273386753
919	919	108.555624646451	326.37153937175	524.710744105475	670.105293957172
920	920	138.786474256963	328.768293420985	525.503293838373	670.393911917633
921	921	122.038855445514	343.433933255109	527.372357483999	664.879878621396
922	922	144.412708579087	357.438432743632	531.401055939721	671.230094261895
923	923	158.636424694786	373.567067948121	520.980715905707	672.911216320773
924	924	121.229903138495	372.195478620323	524.987403150844	675.033351040731
925	925	138.027372012413	318.881706060886	526.627786370454	671.206417804625
926	926	142.362254714699	374.39665664737	522.779857243177	672.598773202069
927	927	164.475725499582	350.067776718848	521.860484267113	673.910595868306
928	928	161.464576629997	372.543149778547	527.053748464938	670.870810748398
929	929	148.813927771788	358.733130385416	521.130385224091	675.390311690994
930	930	145.061130683912	352.562029262251	523.306545414228	674.566077182429
931	931	139.970961660024	348.802629039799	522.033959564545	671.612330240244
932	932	157.510808683505	340.266892948074	523.640640884101	669.271603977466
933	933	132.618318391752	322.07026284501	519.758268938298	677.507230373859
934	934	123.136707460658	369.489482948194	517.88581998051	674.224172207057
935	935	125.770174600742	359.084128428883	521.699206956708	676.082146003103
936	936	104.923108661652	345.826064428454	523.587638861516	672.919752491848
937	937	101.207846653005	380.082443667456	520.47957450875	669.703136777761
938	938	165.446669417854	364.114564610054	515.86814160005	671.943038732576
939	939	103.250607959676	350.631214837593	522.807976669824	674.385018732529
940	940	141.799916563898	334.06778984086	520.759014845674	672.074958940702
941	941	112.57524047484	363.238149250395	524.141090291854	674.890463574475
942	942	110.447034521472	343.97607954843	522.717661803714	675.315857501968
943	943	142.754215105268	322.648869403393	522.400546540442	673.397379343551
944	944	120.359047103754	320.21270474989	521.353670098732	668.421232696624
945	945	118.740488387818	353.455474112145	526.409044192608	669.251684554075
946	946	130.006809840028	372.448695034077	523.029500449577	670.473207196006
947	947	141.529839858095	333.476052797419	520.766906079625	672.022266246508
948	948	117.522457102556	348.521007475087	517.328001675828	678.29468035308
949	949	130.792347679383	354.334973502116	524.151173054556	672.132925553435
950	950	123.246092663077	347.946448507391	524.751750003473	672.989128320857
951	951	150.381607439804	332.367970111458	522.142682998828	671.409966973594
952	952	129.953209969552	347.481960469778	522.134583222434	673.080076403515
953	953	153.866214589033	339.21541633255	519.114694830783	673.157107592637
954	954	138.986615081336	328.87725906318	522.925467375006	674.141348186984
955	955	132.395630493267	329.343366903228	519.567803061417	676.029071402333
956	956	137.853733844902	365.096263188796	521.63199345996	676.540409386087
957	957	127.119012583114	322.590983447591	519.403724992707	669.530352889209
958	958	128.777394539337	356.41562659973	522.423505919476	669.170290111664
959	959	150.575735716397	320.409952096729	522.682406517504	674.107501246484
960	960	145.700810784993	341.345641672637	526.665629760141	665.083293437673
961	961	129.269379295316	357.34243688111	530.315487979626	679.460553620519
962	962	135.857870604659	378.610805349406	521.10662946357	671.530436360416
963	963	128.481668348959	337.175402808846	521.279945560584	668.497018813347
964	964	135.657462587093	348.067617336697	527.05724546963	672.26622984194
965	965	127.278563251446	344.106133153804	524.898810132621	673.636398352592
966	966	136.758379621239	348.811270732481	528.566444312453	673.879107154961
967	967	144.571966988746	316.452031611613	518.942835484882	671.223325085774
968	968	158.244726259849	332.411355247175	518.115118099484	675.15260476199
969	969	144.251450516692	318.285315881707	524.306870352277	667.792477044526
970	970	128.105722277666	350.798790408813	528.959657500779	678.223982506564
971	971	140.015964670439	312.642897245073	522.397422318088	669.931296384636
972	972	127.921449767949	345.143961650764	519.335268551091	671.753215379221
973	973	134.955189506446	359.69998952173	521.878171829976	673.22701130164
974	974	102.251836592045	325.003669546353	520.830565682172	670.486511534396
975	975	134.501960339372	346.792626361781	523.965079374973	672.494638066894
976	976	146.708100743344	356.840284850963	520.876958631592	669.61992358862
977	977	134.249847345244	351.21603546854	520.728817128818	667.889668440535
978	978	147.807586298149	329.794604258974	522.867457235403	674.194500526396
979	979	151.68335869844	348.770216964014	520.737932127636	669.579573108684
980	980	118.113174836998	341.552361625381	520.934210521865	673.968064205401
981	981	150.183672843832	367.171905094806	521.112779340282	671.34126481902
982	982	115.310037147276	329.91260041468	521.019815623255	671.895360956843
983	983	148.325741157306	338.3689646151	521.727875051299	669.675788286032
984	984	142.513165831186	354.34681993179	527.343397889507	666.226941628314
985	985	128.426273477556	348.434199858127	527.274821190723	667.011924541767
986	986	112.010877341538	344.050102893983	514.615058275684	673.415976083206
987	987	114.85805934658	355.075590253008	523.130245916389	676.722561602612
988	988	124.125518716873	338.772960950701	520.407724856097	671.317913560264
989	989	156.680922822287	355.370244386474	525.931197668198	675.267134755272
990	990	123.030624913206	378.626106491891	528.314078769761	672.246392055052
991	991	132.184852808478	359.23221730114	521.448209091487	670.165433924764
992	992	138.099759778555	350.48751332424	520.66712689013	669.595410043755
993	993	147.237423198155	320.22192155222	518.935356756584	672.230692485622
994	994	113.051682722503	360.92075250015	525.148567652069	669.937695167699
995	995	113.711924974266	317.910482017482	528.004839055153	672.569106577719
996	996	140.219456987787	341.71978763139	525.699513960667	668.086043549711
997	997	146.676953549304	312.130484291521	525.135950182971	671.047022043013
998	998	115.514900320412	361.796467539294	528.395473867052	672.789569344636
999	999	130.103798751021	351.522757786184	520.815186610369	671.517899694673
1000	1000	153.443332362798	356.094045182003	522.611829410499	667.467598817439
1001	1001	121.958135520968	362.183622373186	527.91952987129	672.323208850444
1002	1002	109.731357507864	339.401022210801	523.810467730796	674.560831563858
1003	1003	113.053629318235	355.454620167708	519.150887428265	670.8447877118
1004	1004	128.824440156989	313.183932702458	521.534264947773	670.733401262115
1005	1005	128.834983676249	344.421455740472	520.601049989507	668.955277876294
1006	1006	95.2466863706467	375.42429118215	526.30834238264	669.640646057282
1007	1007	101.474503333756	352.868738825608	526.30227965941	670.892067021678
1008	1008	149.499295285525	306.15569875178	523.199324667007	666.511081213452
1009	1009	123.72191142774	351.51412501009	518.877507799458	670.964058712821
1010	1010	142.123421150319	369.595037409862	520.443693845034	672.281015050555
1011	1011	118.927835463687	354.860077325985	524.86004582461	673.729397873321
1012	1012	141.832112364244	331.073293732916	523.420127105142	677.142180252327
1013	1013	123.578419582555	351.282111147128	523.595211950376	675.234244267236
1014	1014	138.888491049127	343.415238535169	526.643729200905	669.734421698651
1015	1015	158.05052890463	349.245125022593	527.293877904997	673.545007634979
1016	1016	121.641989903743	330.534191536691	524.112807894519	667.868622743125
1017	1017	102.883207913106	342.804611308627	524.597854024267	675.145301416795
1018	1018	117.898978702476	347.978886366571	526.056915267406	675.612169647927
1019	1019	137.179889587418	345.090933581202	513.115858352724	669.379396823237
1020	1020	120.863767490268	340.123484726385	523.51580114771	669.661813655374
1021	1021	118.392063423407	330.425603346877	523.595643072622	673.30952772575
1022	1022	98.1254940110028	343.836491344042	524.393166162367	672.260459188537
1023	1023	141.945217305823	341.197601897824	525.80040126429	676.474576800586
1024	1024	149.515718651467	349.796960419843	525.921247934363	671.93304956775
1025	1025	98.1945045228697	327.927216258623	518.583446520346	674.503270290092
1026	1026	145.977247549656	302.355018375598	525.926642919446	673.179372650122
1027	1027	105.929730477882	357.652565468878	521.175153287817	665.920348111377
1028	1028	173.455864620415	338.411335920961	521.915562361623	670.415181490253
1029	1029	126.125563643584	347.413260471132	526.836851616793	674.92702432989
1030	1030	127.270315605839	341.186528477423	526.602500983696	671.836338633223
1031	1031	123.181025351358	338.89784710219	529.127727735938	669.741083562027
1032	1032	117.802669661771	348.659825618189	525.506194451991	667.169213937092
1033	1033	128.276431604724	357.908029162496	522.2860897246	670.755558957191
1034	1034	119.424252410057	378.60212993516	522.935097454472	671.487091039572
1035	1035	111.787590935898	352.411354600886	525.03819550715	677.264908235957
1036	1036	124.975928364029	354.790866924306	525.568893116862	668.596904580874
1037	1037	122.814176480638	348.118556054087	520.408808365536	675.508684428103
1038	1038	137.345255464888	300.428485503832	521.548429685684	673.693705811594
1039	1039	131.858906029626	333.078070343372	527.469642145783	669.591264145699
1040	1040	121.629026249366	348.828067221677	528.058981083643	672.696557098238
1041	1041	148.82734145382	329.982973644843	519.041004066818	676.409755422013
1042	1042	175.699282625002	348.817538298481	519.422772869102	673.150814783741
1043	1043	108.955587941005	344.141479537119	524.833684825754	673.223213356691
1044	1044	117.141018131756	333.52569828647	522.640284438299	668.763071581791
1045	1045	130.511445080686	360.933255513919	524.036262119344	673.937874550412
1046	1046	131.46815856567	329.960128390038	520.583239901815	670.541995220437
1047	1047	95.016366465195	327.418826728428	526.558961687454	673.138852605195
1048	1048	147.866584035467	373.227045703156	526.985042406814	669.207415000268
1049	1049	139.854042497849	319.609087965223	525.154086849541	677.733258820578
1050	1050	132.688774176166	366.495060742765	520.213295952632	671.462357406778
1051	1051	166.250828917992	350.467971981453	521.343559013854	675.905749347376
1052	1052	146.506516953568	373.264718488993	525.246375531678	671.631853458468
1053	1053	136.22341007121	331.089583065811	523.715305944234	674.027628234922
1054	1054	121.02073734922	323.723300110278	518.645311546032	674.370948389257
1055	1055	140.625240869897	318.658730072546	521.709055368787	677.810164789656
1056	1056	107.997458339352	357.868705018925	523.139995469796	670.588661285396
1057	1057	157.091813369781	356.623907269184	524.656839921232	673.315862399775
1058	1058	128.169983102968	333.308586923101	515.488447301936	671.98506780233
1059	1059	107.62454268717	334.021499273939	518.174515535881	672.383233871486
1060	1060	154.025795520622	352.547437938879	518.684958015204	667.462156693381
1061	1061	151.82052333115	364.014437808211	521.821116920836	673.705753757117
1062	1062	156.095541795475	354.615609329166	521.315127436119	671.40517194605
1063	1063	101.669954873936	351.735098322308	519.859034602869	669.63833234978
1064	1064	134.932353336943	379.964241542271	526.057246085556	675.86665484839
1065	1065	114.566865179453	368.401600345767	520.33740539559	673.480836082071
1066	1066	155.44711214845	355.68524107679	524.633105043736	668.780625235667
1067	1067	136.189839272357	343.170958320635	519.00426610409	666.228911913323
1068	1068	124.696654482052	326.618304790432	522.318216972383	667.498798695394
1069	1069	136.519957048296	346.158742185461	522.503358867136	672.835724581495
1070	1070	130.22543745702	335.986831288066	524.712360176503	674.878447819049
1071	1071	114.258556005639	363.382324806932	526.704506383766	669.393474078884
1072	1072	136.424381380534	306.895691381859	522.96367554055	678.160093685137
1073	1073	139.732477581137	319.935449019444	520.355739006218	673.505113894859
1074	1074	139.045117219073	333.064067439977	521.848959622364	673.074552406523
1075	1075	140.597509689587	375.178791593132	519.171170282647	667.871616373543
1076	1076	134.678621883637	318.042066277615	520.466466509949	679.669405099451
1077	1077	130.927575753791	331.007499964072	523.906257492055	668.86205968031
1078	1078	146.73201866575	351.151530600146	522.227890891315	671.689810907585
1079	1079	163.987348522094	349.83197126015	521.981494146665	675.193176688164
1080	1080	116.931082051291	331.898732602706	519.163166582397	675.615637832832
1081	1081	134.50639644024	355.25396164463	522.368031433069	671.679003991003
1082	1082	117.669273859932	336.844271468487	522.412941499559	673.645762053479
1083	1083	137.134240545139	366.087682305215	525.682164464562	674.644385891118
1084	1084	100.385815218991	345.882489534249	523.219280496004	674.192367313584
1085	1085	132.894158700971	320.785178709371	520.385251591858	673.046373279604
1086	1086	156.865529178701	325.203642150039	518.85328275371	674.739455374374
1087	1087	125.676120134262	349.886125371117	522.876546637689	674.895231721309
1088	1088	120.529137205716	342.000001506623	524.009759545241	668.633095407161
1089	1089	136.101029495549	327.100978247174	526.161953922183	671.150669702165
1090	1090	123.905779317077	303.861735991926	521.124410828973	669.905564387508
1091	1091	131.473135198143	327.089614889594	532.964823060861	678.976113233094
1092	1092	155.35099903211	372.650853622502	519.584334394059	670.011620162774
1093	1093	125.698046244264	363.882479715962	523.723955337874	681.780101409852
1094	1094	154.70430460759	377.312076993057	524.443411421826	668.804256447275
1095	1095	154.987647223049	328.080806850532	525.701391018932	671.665116893014
1096	1096	157.082454735369	352.240461904136	524.981425000226	668.190924787393
1097	1097	139.839548696321	310.935481090595	517.120901552819	673.855910568448
1098	1098	116.715058986669	339.775670926356	519.316096616574	671.466823146162
1099	1099	123.542505930517	340.139340999458	520.419092578381	673.378685301225
1100	1100	118.360301076859	335.516369963027	524.687025244888	668.807224421599
1101	1101	133.479538527424	357.033026500525	518.897833958107	676.618898616371
1102	1102	132.685585443441	367.662770505745	521.773567796794	673.761983650634
1103	1103	121.90002704977	351.015803220859	523.564456826918	674.170028521261
1104	1104	118.193497683038	349.931593431858	521.020178917223	665.35346395839
1105	1105	96.0434075560675	355.92509655106	520.049298269131	670.632206663989
1106	1106	109.126473090401	344.735488952287	519.621973445883	674.609410578709
1107	1107	126.351719623036	363.41247776621	524.157374010143	675.164977137278
1108	1108	110.766549633998	333.968190199405	521.872235710793	672.82064731305
1109	1109	131.284757988942	326.309131195015	524.230210348186	668.589798802485
1110	1110	129.939077609347	343.938860853036	524.031723675462	675.328179208826
1111	1111	93.2773314918296	340.426903070291	520.130190348283	670.285313586823
1112	1112	123.715984824661	354.338493440332	522.30934448191	669.154487331533
1113	1113	112.986620229496	373.314743621966	523.736480723539	675.97192785995
1114	1114	157.906854069034	332.677548679246	522.652131775349	668.494590511851
1115	1115	158.39141114486	341.294788123428	517.740502486451	676.469815437142
1116	1116	93.8116071847781	339.176037486041	524.766018692415	673.191563337706
1117	1117	132.270018721791	353.147672412415	520.042820498718	677.356324873933
1118	1118	117.107499473132	327.757581682305	521.094179426486	674.538082658253
1119	1119	166.726479805208	338.458797645494	522.372592644449	667.715326156793
1120	1120	127.430008565309	340.575529197638	525.105105225519	670.585927185928
1121	1121	130.452493256993	318.047066297348	525.542086340974	673.63291348897
1122	1122	152.756744974025	356.419327669774	525.347959202872	679.041928654622
1123	1123	139.684640303853	308.466348180226	522.970754104637	666.310015683131
1124	1124	138.05483979887	338.087330317714	525.912599535944	672.961754355478
1125	1125	146.165760414231	338.666718897524	521.668557961202	679.031330113278
1126	1126	152.168861845228	311.266542478442	520.815040322716	682.995884113614
1127	1127	106.169212232836	349.197523614047	521.515203759005	669.548637066279
1128	1128	157.15597615132	351.977472868703	519.731316916189	673.182444744368
1129	1129	122.949834403508	343.559704341147	517.761162211091	676.156290707047
1130	1130	149.227050815293	343.715312777348	523.791636652767	672.521000332893
1131	1131	132.270467570476	351.42397825519	526.657545079211	671.542318169927
1132	1132	158.343178201557	347.323426056559	523.923569425072	673.918122790367
1133	1133	107.637291603212	328.709786532536	518.056802306539	667.590041850043
1134	1134	154.588728480005	326.859240109575	525.297454807148	670.049587891926
1135	1135	161.764922402932	339.13154788102	524.510404794473	675.070297532561
1136	1136	163.902039386375	338.359735521167	522.396567134085	667.851227798472
1137	1137	120.211931972153	361.553090010392	517.50129804315	673.276458982539
1138	1138	124.173893189235	317.191549005282	519.162068012183	671.29028713525
1139	1139	121.179443716889	367.690519709854	520.023797107877	677.514905681451
1140	1140	133.317916810184	371.087380745265	517.313735328209	673.294189412062
1141	1141	127.813140357113	334.982699042226	522.349003986813	670.103968680242
1142	1142	122.09600971347	364.210913149035	524.562463714152	668.080311382697
1143	1143	142.566072444586	373.857003123609	519.395388914317	670.463502494062
1144	1144	113.034563569765	316.661243132967	517.808227679956	672.355015392219
1145	1145	115.95030671245	373.89912564539	526.076433640152	668.727270079344
1146	1146	143.801512352756	386.144739139204	523.811248954663	674.822466969007
1147	1147	126.207538725105	349.36088042916	518.689817710084	669.993464000577
1148	1148	134.489793504562	328.592040410608	525.198483330745	677.881802278604
1149	1149	140.78517150566	328.175979857162	522.771814772436	678.490021312106
1150	1150	148.242490608931	349.951595118131	524.02444968808	669.046683340709
1151	1151	133.624484717911	352.192007840846	526.013816991073	677.319630936044
1152	1152	136.989454229057	326.234798057269	528.452156567893	673.007196861796
1153	1153	114.31024815096	311.755144570937	520.358943374027	666.995112956314
1154	1154	157.858698492955	300.333454457126	522.426038883222	674.428907311749
1155	1155	133.329352080471	299.895817557722	518.544805892787	672.989453394253
1156	1156	145.75129423686	318.457596098448	526.959485410013	669.444094404689
1157	1157	112.688402734452	357.043788262628	525.176353353877	676.631664955544
1158	1158	121.624219510399	349.981760406834	522.725995200293	675.584251988707
1159	1159	140.942407512077	328.596242489502	524.332899666678	672.148783027847
1160	1160	149.326708821287	333.933134763005	520.708261236857	670.227122364867
1161	1161	128.641827770347	330.557726361908	521.484666811266	669.825145511449
1162	1162	146.701483905099	372.726384688872	525.638813484304	666.768080321924
1163	1163	150.809077357234	339.432810395384	521.653587111681	676.876542813969
1164	1164	143.503679242378	329.409061099516	523.111625176689	673.523748961516
1165	1165	119.747110161728	358.140674378711	520.725196953322	674.717224141989
1166	1166	114.487831231149	340.32661920021	518.531442723729	673.999776073078
1167	1167	140.971183812945	365.850554206858	526.080311734415	674.616416289345
1168	1168	142.161157196371	368.89865925062	523.360787084939	671.132602772625
1169	1169	137.770523176325	317.927082446596	523.139571331056	677.131305414417
1170	1170	116.639875572348	359.906293661505	522.880855916419	677.194572198042
1171	1171	152.288409185196	359.847205616001	527.273140722322	676.404824785472
1172	1172	119.694456838129	352.004889552347	519.200024538821	675.212817508529
1173	1173	139.205935631842	369.89805422651	520.112760551266	673.385420828963
1174	1174	137.050079666615	344.141953872488	521.051778227545	674.226207703557
1175	1175	143.552829698933	335.893130428824	519.052695476577	670.497568385555
1176	1176	131.31863711296	323.52260377383	521.021895413613	674.44131821067
1177	1177	129.612897378939	339.792221309772	522.911690194624	673.922943060637
1178	1178	97.1041475019219	353.539993330863	528.004998240263	674.291927918958
1179	1179	145.485886643298	350.638816726226	522.12809386014	675.424306911379
1180	1180	108.267864321257	336.950066974717	527.392357400384	675.33727866637
1181	1181	123.345316413856	372.517912649633	525.206545011564	668.060801830645
1182	1182	138.912193389183	336.385562999731	521.186321522278	668.815353993621
1183	1183	128.305825569985	366.898314722036	521.221336650216	671.397353929566
1184	1184	137.343408283025	365.739974401204	525.286176116387	674.789957390305
1185	1185	132.538677443874	334.74806592899	525.353002027218	670.479089301048
1186	1186	124.151613824385	323.475679822333	522.865972564365	672.201828618133
1187	1187	123.220384121156	387.13747758338	521.152783168043	672.194963487624
1188	1188	120.076998897805	311.330744403879	519.040267457695	671.198953560179
1189	1189	129.697919978678	337.146876357957	524.858403593279	671.695585885734
1190	1190	130.457821920022	370.448915929814	527.883726744823	669.034970735753
1191	1191	123.65688281215	356.17286355184	522.04186427144	680.135856525901
1192	1192	122.562940537317	330.291305727646	522.5144304639	673.671818582914
1193	1193	125.861905926576	372.172728196743	519.778823843962	673.896455351331
1194	1194	113.609626752298	351.966776408292	521.612260158274	670.457038708918
1195	1195	113.365484687799	360.448833318735	524.492396053735	668.693545783161
1196	1196	155.791618736277	353.715081956667	523.411188625861	672.680740620876
1197	1197	132.513820797581	378.222413714419	522.800527449155	669.874836540311
1198	1198	137.798664586503	334.09272936002	523.337125840058	673.839175778062
1199	1199	108.268043070383	348.408180878705	523.220833066502	671.89123748659
1200	1200	120.919759961339	345.766136337225	520.288016889517	677.994748000662
1201	1201	132.668121898849	319.310343125491	516.775721570068	675.407478445116
1202	1202	132.372097651818	340.71177723523	524.819227880397	678.058693391698
1203	1203	141.663027487465	339.38040751417	525.430020639231	669.956639451251
1204	1204	122.838560077002	343.466373730154	525.240205827406	667.615648116106
1205	1205	137.779297174908	369.214617559143	525.894181455592	670.074252064123
1206	1206	126.184775314562	377.904651814123	522.785005951295	675.131086357417
1207	1207	107.20387147341	309.083453327866	524.820638281123	668.654680520627
1208	1208	118.522511697613	362.395600437831	525.58049523915	671.695368940752
1209	1209	113.696359724389	349.841278827445	523.391041475401	676.278330323438
1210	1210	127.171503740969	359.466742971117	523.345109619973	672.978168983618
1211	1211	151.065734247746	360.160947488975	523.466015804233	670.015483703305
1212	1212	127.122632954263	356.346097147787	526.19050277757	670.285845140065
1213	1213	136.682201558522	362.926231405087	520.423202559009	675.982927316948
1214	1214	127.511012308826	375.724943643618	522.767510389545	672.396441692387
1215	1215	127.49341521447	351.43060707494	520.290809383418	669.704097686158
1216	1216	164.565489502128	354.564532591646	517.630409446932	671.990023572411
1217	1217	137.516782794103	333.086971245822	521.194256218739	672.608272584648
1218	1218	144.581127715358	339.155028005394	523.97160330009	673.245640079846
1219	1219	136.877022736376	357.283391803276	524.273171059844	670.641302326609
1220	1220	142.058982701465	321.238763033952	520.691470509097	674.929019302888
1221	1221	126.173753652061	346.57614022601	522.334752174291	670.787365928388
1222	1222	109.402558481069	362.836015735815	521.248670752043	669.472753369616
1223	1223	73.1557165094722	343.92097897646	519.985121872912	672.474027075596
1224	1224	136.422754005485	320.224791813715	521.39116286665	671.455346532031
1225	1225	118.232397566531	370.381925137899	522.106704456022	669.467290100004
1226	1226	142.242484507955	333.151272773252	524.599941413911	679.551447113119
1227	1227	133.924975649301	341.807183219745	525.78509472973	675.367328685215
1228	1228	131.775484809296	321.773461310672	524.687818786551	668.118334303026
1229	1229	143.036842336859	314.938151532887	522.610026959219	674.189484529849
1230	1230	128.920553600851	320.198010654919	524.174327139575	670.283065962915
1231	1231	151.230025374229	354.332302295954	522.666894920816	676.650105588412
1232	1232	140.023937768877	351.377192460857	519.186799628169	672.086941776376
1233	1233	144.978553673549	342.992251761599	519.967699104744	672.33028132114
1234	1234	129.236067931516	345.949204554561	524.426912770409	671.059456783112
1235	1235	110.664154571091	352.264822321189	523.119078217655	675.031386794058
1236	1236	127.495759353484	357.856044766522	520.520215786238	667.229978772503
1237	1237	144.38012396943	354.948364674523	521.759011004801	669.579493412577
1238	1238	129.686292046405	358.983038288684	531.627617933069	674.007739914459
1239	1239	138.35661307955	329.74751682804	524.560304749139	667.548405199786
1240	1240	124.242751715072	315.528518850691	523.259035435906	671.367113607948
1241	1241	136.943924652105	336.143807965141	523.756599040341	672.498810016658
1242	1242	118.049421818925	368.305045905242	527.675698822533	671.916616927239
1243	1243	130.945062237125	346.007493998598	517.803590248883	671.445370121863
1244	1244	97.3926962890518	340.009287583909	520.082121417517	672.268625859954
1245	1245	123.63475315075	356.912928876349	523.711432738948	665.223115672563
1246	1246	135.742676278622	349.17999634831	521.412923304698	673.08502954776
1247	1247	147.019669710658	335.616441201878	529.545534558456	673.06586997769
1248	1248	106.77757584787	337.861286176788	521.507607415374	673.557540044653
1249	1249	128.467837940061	330.850131659763	525.277830242805	668.158177036762
1250	1250	87.5309174306973	370.450053979436	518.750051053609	672.808452328951
1251	1251	121.637267776221	339.738254681084	520.482046507736	676.410114876359
1252	1252	122.943069851981	343.30459483308	523.058305093673	674.024332783996
1253	1253	146.398281986708	366.916676488374	521.694498231469	673.876002912549
1254	1254	135.352536908317	359.287432880771	523.199333615239	677.434666563744
1255	1255	152.561081660078	360.485893881946	522.33652406911	676.337163438492
1256	1256	132.68555919943	366.205001633085	523.858768937978	669.050368094759
1257	1257	119.319793147816	367.561599936923	519.813983191953	673.153298692532
1258	1258	134.864325785209	328.4640291738	522.438141621359	674.807658507891
1259	1259	160.780507674862	367.089817618106	515.444422384035	676.569590259189
1260	1260	142.076623974139	355.969869564144	522.700442577493	674.686292027419
1261	1261	143.072522075173	363.337826882376	523.603602952421	673.552648243902
1262	1262	138.593277681473	352.987817849521	526.918935530372	674.578804112683
1263	1263	185.397752398597	345.97520474689	522.913265645684	668.893692029529
1264	1264	121.709964817139	347.613775508781	524.018696072395	670.091296265014
1265	1265	92.2325503101111	316.744410416531	525.447015623101	670.667392111433
1266	1266	134.019873332563	373.564334494522	527.113039869809	676.883758640951
1267	1267	118.517773803936	342.098438413691	525.597763285156	672.493440681032
1268	1268	136.940873261231	365.816337290733	521.806907260149	671.209651024334
1269	1269	107.779343843284	337.233517466997	519.87730993343	672.213434992068
1270	1270	168.93433632769	346.188575199814	525.972216247134	678.408247605827
1271	1271	118.91652320922	339.978317041185	518.958593842655	668.817496831678
1272	1272	151.767406047111	302.294455695545	522.034335229367	677.534795401007
1273	1273	112.139764941213	340.976071721113	524.402719183603	668.701341068259
1274	1274	157.129070825503	321.318715877399	522.045682174944	671.462804824028
1275	1275	109.036175205879	343.998767648891	522.472379394018	673.35775570656
1276	1276	126.363529412204	324.592961617736	523.588082804139	668.721697131813
1277	1277	132.424251976029	348.291539973764	521.557039902696	669.601478163047
1278	1278	147.378615421834	344.263386753609	532.30902805759	673.418041534463
1279	1279	155.156668149467	348.772511028536	524.926881591335	667.795766327632
1280	1280	108.544709084304	351.863175104991	527.0313085757	672.670221691352
1281	1281	150.270703736436	361.911369526745	524.515521390895	670.592965974846
1282	1282	141.868418550561	373.138216374886	527.197947730926	676.770781510992
1283	1283	116.027274062914	332.680674498728	525.027078315417	667.838542727125
1284	1284	128.616730374904	354.658947931077	531.173533606592	667.762236452435
1285	1285	147.166839771012	335.763490184896	522.359835366963	674.472474017484
1286	1286	152.145018057084	351.005843235286	525.501975139944	673.788622005982
1287	1287	147.450578284815	343.50373796057	526.011047105566	670.695730017299
1288	1288	121.592372162925	356.873065342366	521.095834264054	666.856413207448
1289	1289	128.679716364628	339.163730287077	523.738053094167	674.720222706187
1290	1290	74.5206905292742	353.183737222914	519.664871886562	673.135827696516
1291	1291	130.636728688887	310.722496112503	523.495040795654	671.213700138334
1292	1292	113.182102089371	340.955352400988	516.31712426745	676.801077605437
1293	1293	145.131385950895	334.10460314811	525.869787298112	674.870686909587
1294	1294	158.50973477338	324.492045912425	521.8384102281	673.761311983315
1295	1295	144.969291840718	337.434221815896	523.696916863105	668.897710310454
1296	1296	103.312143050529	342.608901393307	521.282687166055	669.434005750217
1297	1297	127.996656049403	373.125201280149	523.538286100817	670.381052837581
1298	1298	144.286181345411	359.734260382541	520.748684599817	668.671879760149
1299	1299	104.859637001557	345.960686145887	523.645506175068	675.187219414175
1300	1300	124.025006682635	337.559194212332	520.888836003899	673.196265847205
1301	1301	134.518908942165	337.986723090209	523.721641525067	672.298834279897
1302	1302	130.330595633677	354.437881149585	521.11668123516	676.280378978105
1303	1303	109.86182565937	346.365689592105	527.29907325105	668.323625830745
1304	1304	114.241500377332	315.064921868443	519.606336814262	670.081020172385
1305	1305	116.557573204882	326.61992104092	527.335149696322	670.115852441115
1306	1306	135.014821751055	355.907030037871	524.329897927074	674.719349066574
1307	1307	124.70261054353	321.20334623909	527.697863615386	673.496650594302
1308	1308	105.730234811235	317.865154334975	527.024303011823	666.439862527999
1309	1309	119.03378916625	311.73061143016	521.08178670377	665.981343345677
1310	1310	126.727185623933	353.202440424852	520.641022678072	668.490700110774
1311	1311	158.843231373267	297.166416529586	529.334709387858	678.636046144036
1312	1312	120.665423197827	343.771477731124	524.614844751587	669.643638967197
1313	1313	115.677893207968	344.21206263411	521.515007584944	669.79576745709
1314	1314	114.830761941584	323.279490112373	521.062202394389	669.929624478357
1315	1315	147.542537114023	357.783006812311	524.301722030826	672.607535858426
1316	1316	136.75019042998	356.449656025231	519.123011943389	674.410547173759
1317	1317	138.925280921943	343.176302114667	520.637592395464	673.369631540714
1318	1318	140.891800349384	353.774684315295	521.951384759692	665.610119734319
1319	1319	145.663320633996	341.097228330714	529.466249196059	668.683062597387
1320	1320	112.809400606581	329.084443827512	521.593202582945	668.460880653504
1321	1321	132.908128133601	356.696319928694	522.027783892326	672.905906960472
1322	1322	155.222045854958	339.650971672262	525.94066062386	668.535763272375
1323	1323	135.111066847505	334.018626073112	517.042463714367	674.322375201939
1324	1324	141.126329017086	350.151702801058	521.811460034656	672.009529652838
1325	1325	157.572169761438	312.899935172318	520.430212101069	666.429018028188
1326	1326	146.073200879436	363.395295465849	523.41384614673	673.547338704226
1327	1327	147.340386996325	346.300166587828	525.299690603349	672.371565008921
1328	1328	104.438797951264	342.845056173905	523.372077338538	671.04572362338
1329	1329	162.197098516784	355.283052984282	521.860265419473	673.377452840897
1330	1330	157.251386191551	364.362617630759	519.715779798282	669.923164346386
1331	1331	145.414188412957	325.326946953101	520.599993578751	677.544606278905
1332	1332	124.489378426579	346.610462069484	524.982194175175	675.939959836861
1333	1333	123.837785457982	355.976126951054	519.416574935909	670.721431721208
1334	1334	183.341149435202	355.045502615024	520.549775566549	673.758569657532
1335	1335	147.514804938204	342.219203596403	522.95309094124	674.773552939929
1336	1336	112.471989204156	371.340881126183	523.277183035534	668.610558137327
1337	1337	154.242841669935	331.165223266138	530.176930981468	674.474859268016
1338	1338	110.179935558849	346.946506314807	516.051425699198	672.979298837271
1339	1339	144.156933697081	372.480157204475	530.709554264807	671.457734774957
1340	1340	137.542196415953	327.122467271965	520.360099592993	676.062321627387
1341	1341	139.278581072533	334.957913695842	519.4979704755	668.886723975343
1342	1342	136.12303303646	356.17851977465	525.555393519656	670.110366945598
1343	1343	129.941188940457	351.233413550057	517.790393023532	671.452431304802
1344	1344	131.09673707231	358.218298502022	522.093027196292	667.722487248013
1345	1345	123.568589400985	341.626329253909	524.948931600235	679.440599336353
1346	1346	122.490651695178	348.546371845701	526.009258400685	671.098174458534
1347	1347	115.066058382956	339.725137151699	523.823397189555	673.303118618804
1348	1348	153.76269491084	338.188191846917	525.72771241662	674.44972940333
1349	1349	126.189152847644	315.741886890569	521.180819244048	669.358467341073
1350	1350	114.213944468318	327.65303895291	523.035985918938	671.406584597398
1351	1351	128.415827997742	347.932780912416	523.388531449645	667.944223281472
1352	1352	122.030853343563	333.300863252123	521.637628949943	669.863043749625
1353	1353	100.183435051874	367.568584952073	524.737437537341	673.193598486325
1354	1354	137.943412600202	352.753193143484	526.774274884739	670.853440199648
1355	1355	188.624978386463	371.348593012419	520.546102530889	673.41181395324
1356	1356	130.391571903741	345.689304603167	523.307881962875	671.326424328581
1357	1357	149.611242740278	319.530256730017	520.782492126637	674.970929920074
1358	1358	106.425150021603	342.210099732247	521.14824502653	669.177897811565
1359	1359	131.546930454544	350.599575594119	517.990174719128	672.321847799945
1360	1360	126.943135061666	341.629593611876	527.018962869507	673.29535746831
1361	1361	126.976537567476	344.29451476405	521.026763240156	677.613382084843
1362	1362	147.786995696142	349.529369711997	518.090234522882	668.269240015505
1363	1363	107.74771963731	345.115428883195	522.201430451643	668.034574316174
1364	1364	128.043332868511	357.657323656148	522.61838630551	668.833593836593
1365	1365	118.434491933334	348.838298053436	519.791104673631	674.061682624855
1366	1366	135.219545689545	328.132556135903	523.737923740889	669.507981166799
1367	1367	153.711268368465	335.429036736958	523.977767334702	674.408329997891
1368	1368	153.508505556493	357.618292274173	526.010036460472	674.998847954216
1369	1369	94.0845159588736	342.124082483781	523.768482665103	672.912896468038
1370	1370	126.154740074364	364.477465691761	525.596645431271	677.909348012634
1371	1371	141.452460839265	344.70917765903	521.280340929902	673.1853137378
1372	1372	127.371534553424	329.108732247713	523.115196975396	670.941619451398
1373	1373	124.748122686252	364.745075235596	522.798489570525	667.842004864989
1374	1374	141.768613441287	366.290904435687	523.736510472554	671.697598290164
1375	1375	109.218489247427	371.101965712293	525.445666215096	675.257158287413
1376	1376	114.264766731419	358.011589499164	525.205074223682	667.678944844621
1377	1377	146.585108694407	367.395509769374	527.593261922917	674.522752124141
1378	1378	131.129404199073	329.340003241158	526.027243341595	676.330163150365
1379	1379	124.138289914415	332.429450504006	514.614650294794	678.963194048505
1380	1380	98.8739030634071	347.91211405103	523.040049921448	667.674525702909
1381	1381	129.982679264273	349.571150875195	520.581037175166	672.848507245378
1382	1382	106.221400668488	325.716835847045	521.593965739182	675.996714010131
1383	1383	145.931864024944	340.705312939307	524.775867834798	670.781437068281
1384	1384	124.125993982815	356.83862023787	518.678279360349	675.280801562145
1385	1385	138.357916966303	339.394572367311	526.620917653376	677.123707047006
1386	1386	160.014951559019	368.05213461834	520.453862353733	671.011391949354
1387	1387	124.853656173636	353.281310748922	522.199371668179	674.858056003058
1388	1388	145.994985483434	346.242597433725	521.832942040708	664.762157279499
1389	1389	134.60114436362	373.715794390771	520.779934908418	669.309579264151
1390	1390	125.100438259679	325.53247205994	525.924889662646	672.488733659314
1391	1391	134.395095378043	357.575082007947	521.178993818738	673.590827059642
1392	1392	142.134210236877	344.428251784228	518.330741110483	674.423881241346
1393	1393	143.658831922814	354.895017964039	522.686970533025	673.279600195493
1394	1394	141.879872526804	352.430787274626	524.40734464029	672.445919481494
1395	1395	106.175520414949	322.524794276722	526.382305097848	668.975764210668
1396	1396	142.101029919184	342.051487584846	520.856570057837	678.571661606203
1397	1397	115.18720593419	335.991173864314	525.848351799167	674.73660816657
1398	1398	157.54591347431	326.55066897915	518.785072531913	671.630468939118
1399	1399	112.612037970012	348.810662521775	528.391885352899	674.47059032451
1400	1400	133.229846237654	365.832709685291	522.358806139541	673.233364037373
1401	1401	130.469254036374	340.931004663724	526.887805161708	671.416132346053
1402	1402	125.860820297691	336.609177704156	515.46846149721	672.292589411402
1403	1403	107.544978460485	354.483743351673	519.121090210374	668.777287712246
1404	1404	155.920080050742	325.579802779877	520.898345624486	675.451808452572
1405	1405	131.652144888004	338.089923564251	523.40433157266	677.316489625543
1406	1406	145.239220648369	318.024695385053	522.831404814501	672.54545692821
1407	1407	132.50518881393	323.70107018889	520.617189533577	678.344240035571
1408	1408	137.612924069424	317.126326852027	522.362435679867	669.936837819882
1409	1409	167.465676145497	343.689081968687	519.392245557437	677.112903242271
1410	1410	140.748748057907	353.986955332613	521.894042479989	672.786370547675
1411	1411	96.1914371755977	342.09862322529	521.501154150858	675.094047355341
1412	1412	180.397735516045	355.685152223532	521.590786256559	672.942340179942
1413	1413	134.433103203688	332.323260582291	527.882734233263	670.90170561757
1414	1414	146.897910642859	345.496784326057	522.322598981689	668.017807609259
1415	1415	123.924327987284	332.953496920804	521.388473778338	676.313563652656
1416	1416	134.279898953142	332.254730609885	521.821860760403	670.708404122189
1417	1417	110.776122553416	320.756790740988	517.816017700409	675.346684259221
1418	1418	145.700648968178	368.106734043285	521.675284440398	679.051612910913
1419	1419	120.189137911245	368.814474676372	521.711855536232	673.648052132278
1420	1420	140.174159737546	345.761380145993	522.644264246293	675.7048138226
1421	1421	148.253865414389	341.834973868221	525.920117729608	667.944800559187
1422	1422	135.396060772422	304.840530507937	523.582778368412	669.246285816086
1423	1423	127.795683037615	369.320667994148	520.974754825499	671.927690655045
1424	1424	112.85745125572	367.35127569308	522.86716641123	673.216727507926
1425	1425	144.344863360357	358.981131949351	517.705986682303	676.500893259616
1426	1426	161.22545950827	323.667734512077	526.867953315985	670.453339046134
1427	1427	112.354451850252	344.498928398694	524.335249352489	672.692686314501
1428	1428	126.104180549518	308.843318469694	520.784925923218	673.978636483167
1429	1429	122.046697774133	364.872849169079	525.206911149946	668.606066379483
1430	1430	118.771680146197	336.659644319627	517.671107494997	667.811367408875
1431	1431	114.299455671762	358.433968583953	524.156560793501	677.101173034543
1432	1432	135.840589852352	353.304925805875	524.556116831036	674.16111547167
1433	1433	112.520506997792	380.983591801778	522.230881785564	671.024755274905
1434	1434	119.581692517884	334.503262576328	523.195744092887	674.317900197225
1435	1435	127.745003266023	325.233894547897	518.354346080753	666.495116523703
1436	1436	122.256554268693	344.49507475159	518.109054319101	669.05997513982
1437	1437	144.300717549583	342.895163840457	522.4655479877	669.112144245669
1438	1438	148.392124815099	358.928249229475	523.673968759103	675.728878290009
1439	1439	139.493425487113	342.278635544959	522.151564410799	673.257994807921
1440	1440	104.247144458834	352.949863028431	523.177081507671	676.140864765533
1441	1441	121.112180368477	367.540786295687	529.660240842044	679.313642998311
1442	1442	138.723824721223	360.998791815537	518.353715352804	666.548086868747
1443	1443	125.227063774278	362.015263493836	522.767459282279	673.477031642953
1444	1444	120.989473440408	343.465345707966	522.39801722786	669.4710623967
1445	1445	126.072457907634	344.918218262569	521.760429807445	674.042215913798
1446	1446	130.137422518175	359.311840069297	520.755747956836	669.460212540601
1447	1447	121.783706291613	322.032816284247	529.975053477773	666.839194678318
1448	1448	106.313512203633	339.07732003815	529.617390453079	675.150535692277
1449	1449	144.756885459987	365.623036420524	522.246942948415	674.040219413212
1450	1450	134.993205808553	350.480990513831	518.508101666349	669.693299229261
1451	1451	136.017434122781	312.277337558284	517.950962406445	674.151676481455
1452	1452	107.148635281653	311.937275833904	520.663561707717	673.071955919725
1453	1453	142.276210193882	356.981004805098	525.819104329935	670.708220451587
1454	1454	109.141475899878	346.440413162182	526.572306501163	668.928675793391
1455	1455	147.415953399681	364.428097707086	519.861508431372	674.814950230966
1456	1456	146.516351848457	342.005855758315	522.041097987294	673.121604377341
1457	1457	166.262960552607	361.094857316868	527.35434731805	673.615929237754
1458	1458	143.621868470743	333.410003574077	521.003513625202	676.470773439894
1459	1459	112.883598085057	338.92055290494	523.1064177131	671.150774109414
1460	1460	95.0873361801124	369.467008439294	521.214474549796	674.910712809756
1461	1461	141.984921108576	354.551961608432	524.601406094367	676.991667407552
1462	1462	103.517860381829	330.855308292804	523.45945764963	670.534931881183
1463	1463	130.530420149625	358.971918799676	522.822824720003	669.808543238183
1464	1464	123.702999717745	371.403914896703	524.253184618972	668.671960837147
1465	1465	119.870367502614	380.055717549112	519.842222815202	673.06145664673
1466	1466	127.356293558308	335.759244103539	524.866125502603	670.16899572998
1467	1467	142.226860508587	339.110325942593	523.582676577309	669.552403638666
1468	1468	127.774630125723	341.327864089521	520.960592897093	672.404581799267
1469	1469	150.497847325151	331.605790030843	520.575916995189	666.272048091943
1470	1470	141.495077483096	363.933708122903	524.297332716657	674.389876154657
1471	1471	123.804171654731	345.005827562441	524.661061838402	675.651290626955
1472	1472	109.49604981168	354.437908295425	520.020158600947	670.751451228132
1473	1473	135.261371025108	334.800930846836	523.800087890214	666.299865481412
1474	1474	140.714063152982	332.462204059251	518.86457697148	672.774959156777
1475	1475	155.248225322339	341.18409293893	523.611564554294	674.289133382646
1476	1476	122.817974981579	343.922629583777	518.546570116283	668.742066790899
1477	1477	119.336311999038	362.607981324221	522.362652540687	671.336540905562
1478	1478	111.464440650955	319.940164965914	522.212784402046	672.149092842959
1479	1479	157.951285182998	351.474780473558	521.873840429784	670.546979573889
1480	1480	146.840584728964	341.148349485292	527.42051406909	674.652515741635
1481	1481	132.850708399331	337.373284799291	522.213202200872	670.938010405561
1482	1482	122.747659172528	377.749683337796	520.961485711909	672.77517090484
1483	1483	129.566565530161	349.56136278455	522.623532395191	672.568685934144
1484	1484	115.327165982893	355.903354304686	520.227084494997	670.570387025271
1485	1485	133.567637146088	344.106014883365	523.188094269966	677.576350499258
1486	1486	127.005671562339	322.296152040535	518.330280360878	672.339547721894
1487	1487	108.341663071217	320.966017869582	524.856016963171	671.391282286065
1488	1488	156.246128213404	367.264036276988	520.628226676612	677.348081514713
1489	1489	103.529903472584	368.384662830987	524.906788111986	668.658646501335
1490	1490	137.297860966635	336.884880210283	522.715044954497	669.01875258783
1491	1491	144.17368384458	349.638252684089	523.091670307835	670.289911827795
1492	1492	132.394543939073	307.530928963919	521.774026359288	669.639031935151
1493	1493	118.557507773237	337.343430687693	524.375240974584	668.080334701531
1494	1494	124.977718014644	356.02388335747	522.624777269921	671.824777475794
1495	1495	125.598424652831	322.368717060522	521.418706774401	667.66283814169
1496	1496	79.0041268485841	340.882161879003	521.367100008138	675.368978712943
1497	1497	134.292699143002	325.207731091858	520.999199944818	674.27760076894
1498	1498	137.266507383283	335.346026410478	524.398464733125	671.316255548994
1499	1499	121.632748189895	345.419040737416	517.829211743668	670.565096417494
1500	1500	91.7637357606567	325.334434535032	516.109150336551	677.946878418075
1501	1501	133.208972452582	359.95169415981	521.273763439148	670.406533339665
1502	1502	122.8734351183	358.218273392565	523.01818798292	674.033995709443
1503	1503	135.254653080234	363.963156913153	521.564685128308	672.586183057595
1504	1504	110.618370975207	349.673306355616	526.662423296454	674.660278445168
1505	1505	122.83906186053	367.895324188531	523.393288162859	670.763498303239
1506	1506	133.750736862125	321.586303308503	522.911896910578	673.659942255518
1507	1507	112.489342376149	340.359702817694	521.472927334941	670.213705382822
1508	1508	131.227690912139	344.170583461423	523.999669596877	672.947477007273
1509	1509	118.713085892476	358.012155332454	520.532327019525	676.445271229066
1510	1510	142.311605610354	336.331757730432	524.607823460731	672.886134559899
1511	1511	125.983321705819	345.536931109155	523.600391681636	669.84500220809
1512	1512	142.971158004281	361.171033443136	524.998754529748	672.431005210829
1513	1513	140.385782048585	337.451535826275	524.850393443023	663.838983199383
1514	1514	145.383009312221	360.34835738	525.039398245568	670.302206428126
1515	1515	120.121085222362	355.75089093464	525.534549510078	668.51610550953
1516	1516	131.506878946991	347.117776787017	522.86288859712	673.19559249954
1517	1517	123.142044836397	360.722333826279	522.024036109099	672.79128879524
1518	1518	152.683676554698	348.513201641408	521.074191264623	673.317512519779
1519	1519	146.844264891242	320.615876752741	522.020416718707	669.641175458099
1520	1520	142.592767903719	362.017620543806	520.016585831002	669.386245532794
1521	1521	94.7838348388589	336.815764159043	523.258088399548	669.604898833177
1522	1522	124.036649113764	340.828104667095	518.923754208072	676.306109125438
1523	1523	135.341393430059	347.331963232087	524.798269844264	673.479001636245
1524	1524	102.037417429317	353.148260591838	521.606935167834	670.554725713894
1525	1525	132.275729183663	374.667219550023	524.527318705958	672.409532436968
1526	1526	132.0891206258	367.178509869905	523.513700012109	673.595051879318
1527	1527	161.734734642966	351.290128378484	524.458338734462	678.2735932924
1528	1528	182.913889863184	346.225455569126	526.728577380037	665.009709472403
1529	1529	116.850099553572	336.358185455835	521.723674175481	672.721788933587
1530	1530	92.1781982977325	353.927594257092	520.970429385476	676.309028355497
1531	1531	140.666506295984	338.469813183236	524.099419272087	667.939011618912
1532	1532	150.796963279793	343.570323359684	520.900160867553	671.303905635028
1533	1533	100.28620127097	320.333014721387	520.214601648725	677.116567683562
1534	1534	125.059186480834	345.559250066152	519.960350392404	674.986912823311
1535	1535	164.288706785015	345.177762977968	525.969326046873	671.838221655425
1536	1536	146.15471048275	340.430589157421	525.167295318905	672.710449814684
1537	1537	129.571635110459	342.522041803497	527.012691126256	669.914198237296
1538	1538	142.056796925328	332.196026951551	523.400340767095	670.078862166194
1539	1539	133.672229404193	313.750811925293	526.795389276053	669.436178705757
1540	1540	119.191170330594	314.826097131926	519.067959643274	668.712172836974
1541	1541	131.339808365877	339.059597245912	524.286741983143	676.602909202101
1542	1542	120.652796572106	326.658697330908	521.379265364347	674.823427945186
1543	1543	143.615750399466	357.127364052259	523.327127932103	668.064740664717
1544	1544	162.756713919212	338.252885762825	524.58737118869	674.374430345689
1545	1545	128.683860236445	352.782997528362	525.522241532939	672.729553381592
1546	1546	133.159671532828	318.05781754194	521.885383780439	667.48414081578
1547	1547	102.744863593824	356.944109819382	522.978098759193	670.031646807043
1548	1548	128.011824997223	314.840312402628	523.880513926526	671.15970165087
1549	1549	135.927527219145	381.297716380685	530.285712638749	672.086420020097
1550	1550	109.917248416153	347.194891646852	516.6188554688	673.452756872494
1551	1551	136.082493497446	363.403460921615	524.021373554457	673.569780416861
1552	1552	139.838067485497	345.00090323833	522.035713199965	670.321854093114
1553	1553	98.2640446076835	371.196980784953	520.251995409403	674.718301184117
1554	1554	127.081699888058	347.220083303321	522.852829444232	671.567285460319
1555	1555	121.191687929073	356.531604287453	519.281505457324	675.142888450734
1556	1556	119.705675341723	339.004815475028	523.9944761148	671.59235127942
1557	1557	120.978832852837	348.208591773394	520.09403116801	673.268092498472
1558	1558	136.878241822608	303.220537775009	521.011846887217	670.251082677515
1559	1559	132.597710709299	355.498117976918	523.958763872126	670.238558897476
1560	1560	135.060338644308	318.685553310433	518.353161756246	670.393179549973
1561	1561	126.276327142697	348.515522062605	515.838238831457	674.652106086846
1562	1562	142.559363131894	322.393024305913	520.076107790689	672.355817957175
1563	1563	120.507715638395	342.029775049264	527.16250784117	673.121989719305
1564	1564	141.437098732625	329.898159607534	519.639759058651	672.442003153516
1565	1565	102.156558097946	359.619061690413	524.027751852833	673.164399334195
1566	1566	116.954071348987	322.735480761804	516.483531961215	672.004338125648
1567	1567	119.652327276978	326.159391710238	522.537584670136	670.146592071989
1568	1568	135.427862941568	369.670243427476	528.285953451385	671.888392101759
1569	1569	124.419863944963	325.991097648452	518.374562115647	670.423603032937
1570	1570	128.106306036627	336.106185441297	519.661159992643	674.151469895048
1571	1571	153.49920817514	358.607509939545	522.050960353816	672.304107698022
1572	1572	111.11569409285	337.301365908766	527.047559218245	671.201798817883
1573	1573	156.123641273688	356.978134525886	523.85411877383	671.708112212605
1574	1574	148.441926132878	339.023811164569	519.547623275651	674.627561531834
1575	1575	143.541686669567	348.359938671322	520.931672741948	670.058019677268
1576	1576	153.5547292268	331.929255251818	522.896919073098	678.926120352435
1577	1577	157.377563878293	358.984949970739	521.127149355425	673.243544678529
1578	1578	135.607092429308	333.089560194698	517.838960352344	671.251261903224
1579	1579	137.824230411491	324.276965701304	522.478151636339	674.323889907106
1580	1580	148.713928763083	329.902154924028	524.349192082386	669.843351771568
1581	1581	120.017891935925	344.580540815255	523.867281351488	668.453411015795
1582	1582	126.845781876338	362.259351249132	522.518057935632	669.807134607593
1583	1583	139.090488707105	328.992736001096	517.085446793812	676.339111250693
1584	1584	118.849565985562	310.635191170258	522.649449202453	676.6872070382
1585	1585	123.812308465709	348.000541492569	527.34923222307	670.973897492491
1586	1586	143.585423298112	378.89232610145	525.431725944443	673.914466110125
1587	1587	130.1260260976	325.092975516966	524.387368411874	664.105532647642
1588	1588	105.955380194349	329.469843020855	522.309856784578	675.978391921938
1589	1589	120.368768036167	363.156218381707	526.224643107822	674.528166167973
1590	1590	137.712450935999	347.561795351205	517.859949837359	671.892081853453
1591	1591	122.917049958812	361.137612146317	520.383524241193	676.725447760825
1592	1592	148.62251558979	311.720505366781	527.00596728746	671.481647167614
1593	1593	126.341980927689	342.606671651596	522.737278740723	673.127755929528
1594	1594	119.263489712234	344.729411491613	524.281959644046	671.192579385957
1595	1595	96.8040210373285	367.913094423351	524.227089111269	674.583880970074
1596	1596	108.7015411336	350.524919763603	527.442879791806	670.761276177916
1597	1597	107.40826784983	314.636288073443	525.149312903302	667.02970836208
1598	1598	136.356055277978	368.321169209612	519.088978257509	674.966992072196
1599	1599	137.286874101598	341.023792157482	520.275035549837	674.086224170637
1600	1600	116.276963406866	340.889330349407	518.205325245538	671.693909124182
1601	1601	115.481130010174	353.914522403133	527.759512584084	668.588694495376
1602	1602	130.148253637718	341.415702151095	521.770269531903	673.009203015412
1603	1603	108.943103879462	343.597200868734	522.277481677742	666.359360233573
1604	1604	98.3974567691895	369.912734279394	522.308501852549	672.091734323668
1605	1605	142.19166257463	381.436591461299	527.75769895546	671.188324919168
1606	1606	128.139509703391	325.454183554266	521.642045433386	670.246129404239
1607	1607	138.834503774574	374.635326161614	525.616548804475	682.363948361103
1608	1608	146.592205678829	323.648446225987	528.770874347267	668.665649904153
1609	1609	134.859739002588	342.620043430024	522.572138498373	666.756985211701
1610	1610	142.385193780372	337.843455013251	521.122844281273	672.564092444122
1611	1611	139.117467043218	340.785117097422	529.475727159553	674.933761539349
1612	1612	135.248427648559	337.372462255388	523.445554963369	671.134310345712
1613	1613	146.498803137632	346.291259955671	520.233256766429	677.339142274705
1614	1614	127.66807627557	365.383248530749	525.035101377885	672.592349694237
1615	1615	117.180691070164	358.975855857817	519.529495391627	671.567661623065
1616	1616	125.921613826663	358.357470858379	521.124791162211	670.365061745388
1617	1617	116.378741172218	351.635849456096	522.904679452455	672.701046931602
1618	1618	159.122150829837	375.394908787231	521.737567372439	671.034103466029
1619	1619	138.839371522066	337.76307251369	523.465263155122	671.718278403627
1620	1620	140.769320906513	344.8210271608	528.992711785712	674.392993692972
1621	1621	156.72914406983	341.234606670867	517.578582399822	678.043078211683
1622	1622	115.413756780173	354.54171600628	526.41295599646	671.552743858409
1623	1623	118.689057252845	326.818090400068	523.456948702872	672.550889784088
1624	1624	138.979550531916	357.8365980032	525.177806299942	674.317009267744
1625	1625	131.434052650601	359.050809402307	521.943274684297	674.351465030952
1626	1626	147.585042960001	337.532849783524	516.274702487347	671.68829123019
1627	1627	149.000050745894	338.779901385242	525.690044193678	671.869793110794
1628	1628	119.451367919673	336.583342306067	526.182393937108	670.434191712761
1629	1629	120.299571426493	392.518396367275	528.159358181172	678.198162503056
1630	1630	106.305168796228	348.749434839294	520.163247655307	671.184992722586
1631	1631	124.853188155444	340.215577594964	528.08541319141	674.515284037596
1632	1632	145.168990275891	318.309081279418	525.733586030749	670.597687020274
1633	1633	143.319906624028	355.091709654454	525.024614732944	675.144457500625
1634	1634	141.81276470987	359.180883412124	521.401514448299	674.34132268894
1635	1635	136.592884373924	351.993594975322	518.393536166487	673.404494743823
1636	1636	130.319994510415	350.733472257086	519.275593425748	669.930652144495
1637	1637	164.55862453844	363.325433882684	526.29143714235	670.329152220088
1638	1638	141.087915767609	365.023563784701	523.143655456332	673.677575357107
1639	1639	166.652131737005	332.578780495186	522.713741210043	673.804920620066
1640	1640	131.412374735359	387.932547315588	522.917563018514	666.32565129228
1641	1641	128.94133404369	314.679270429182	528.427044354736	673.931689517781
1642	1642	107.194354653794	345.805156795682	522.127466779261	673.356037843303
1643	1643	132.627477144894	353.826306018693	524.307014752119	678.936025076538
1644	1644	111.367827711448	363.230781079134	528.819227584659	669.738000775318
1645	1645	136.241138962772	359.434330294783	525.155623565776	671.497664587448
1646	1646	131.270006101303	353.483646970297	521.826414680544	667.351518188879
1647	1647	140.196145253189	359.763626138301	526.86257238262	668.452835902846
1648	1648	144.686745410669	367.08676303719	525.613710934784	677.180690634437
1649	1649	146.807943229727	358.068155015648	524.177822873559	669.270698848983
1650	1650	130.331447868787	386.006115431027	523.100462675331	675.341515474956
1651	1651	141.636618465328	324.466489830828	522.464269762093	672.018887171845
1652	1652	143.42781340636	358.742380285762	523.318966274667	667.83091429078
1653	1653	141.860176789382	358.920578665613	526.593541545861	674.074024942677
1654	1654	129.852621403668	361.655076976327	522.249036800625	674.304816761036
1655	1655	127.497425661814	341.927293622449	521.00833550552	667.651317231041
1656	1656	130.611618573809	349.232820200031	525.853550229197	669.419491619886
1657	1657	114.924551195189	305.584498483985	525.775785782365	672.835953451992
1658	1658	136.076544843045	332.407145403364	521.334809074156	671.867639847031
1659	1659	132.867296211853	339.40901805159	523.149166191903	675.476116231114
1660	1660	138.527761594078	378.659963749065	525.983030817429	668.852448125195
1661	1661	142.767703635516	353.302041807007	524.584440669297	671.452083205614
1662	1662	111.848273984841	366.025449145646	521.774052203164	670.348517386461
1663	1663	137.59243397675	349.895003984419	522.157590427548	669.636190626399
1664	1664	126.461227291222	346.174373297681	524.372739650012	671.022238509603
1665	1665	149.883703715518	377.511025417339	523.158050652508	673.18371556585
1666	1666	131.471945158539	343.395410149179	522.532625127066	666.592915137971
1667	1667	150.069800223867	319.97662497829	527.400088635605	672.802258604132
1668	1668	116.343717635174	333.74004461028	520.072677028683	673.472853865128
1669	1669	109.05754589903	359.411184003037	524.479974753018	670.479419877845
1670	1670	124.824465234441	329.511471293946	522.322629372803	672.09698747924
1671	1671	128.587084532656	320.252912539112	525.25794289186	674.213955095553
1672	1672	113.751562020688	331.726741337344	523.053718493222	667.117676139364
1673	1673	125.359333321685	336.316256013812	518.808120085997	675.441108571088
1674	1674	124.370588047153	336.412152781535	523.860297538843	670.445086387594
1675	1675	123.176493892638	345.216856963109	524.832695491838	674.137280481995
1676	1676	114.90057041786	339.372413363312	524.984559507387	673.818148730163
1677	1677	157.652195903294	347.594093708981	524.751619612852	671.393448751807
1678	1678	117.366191509643	352.44002371862	522.535657269761	673.607069245886
1679	1679	133.482591124115	357.60747038569	523.780193969612	679.424755424164
1680	1680	113.575071250756	338.316246346114	526.075603302648	671.187191543942
1681	1681	137.799455557113	363.060814551352	520.730187441399	668.349807392187
1682	1682	128.180276354516	340.760265846939	526.472138699522	674.167450865441
1683	1683	128.324665455879	353.789204441134	523.395711441394	675.755450327674
1684	1684	147.098551749756	330.35156465114	523.674360190977	666.635692422012
1685	1685	145.327011109608	338.561871031429	528.721068602436	670.858595046718
1686	1686	113.1382982471	323.835612873333	522.229713746798	674.226541184801
1687	1687	126.883853389782	337.687172285984	522.44340827165	674.354931116627
1688	1688	112.280097347748	355.019666831286	519.772381208582	675.450119551084
1689	1689	150.048324544763	326.343188106067	519.732902126819	675.176505920831
1690	1690	178.076288511194	355.492651235901	523.33780611064	671.741505173018
1691	1691	163.202716866619	368.761645167301	528.041839708435	670.243839275334
1692	1692	143.051860716784	354.879011216412	523.619248164496	673.094100508217
1693	1693	120.840362723131	328.801507291006	523.44490399915	671.050396788337
1694	1694	140.711715723354	343.180304859188	524.346155309072	674.945567950266
1695	1695	136.285837280415	391.597937227164	520.778982251333	670.426986767374
1696	1696	120.758275080825	324.94770836033	527.378784744148	674.900295728205
1697	1697	131.23496487518	320.843309330152	523.14444548775	671.464328763828
1698	1698	95.312516592316	341.167211403791	518.320531193972	674.706357341331
1699	1699	110.083119705058	342.398962488946	520.540054994183	669.118129423205
1700	1700	111.715110344784	361.990672958965	519.651237526364	671.609874441332
1701	1701	120.348823830426	318.449138062572	520.927477267628	674.039816863268
1702	1702	130.425205696375	338.008756226342	528.899570510686	672.302059272022
1703	1703	131.974264669931	347.650372147689	526.329061386501	668.280079925484
1704	1704	84.0628724740656	344.076940312068	518.002969255924	670.841929017831
1705	1705	153.744516269297	342.080401801468	520.256442281828	672.064194450908
1706	1706	119.384374982109	346.492259666726	524.106481645726	675.305234855003
1707	1707	123.600366267914	325.045588247469	522.846134114803	668.855255060915
1708	1708	110.764505985247	342.478759293667	525.591578992014	673.118448602743
1709	1709	137.186304777134	342.70954385005	524.277347477864	672.521746381004
1710	1710	105.092640897669	349.799040788995	521.312669391792	673.696434897105
1711	1711	141.371811648403	364.26324908415	523.442599168343	668.91649912282
1712	1712	117.236236689348	323.365225639697	521.506981880845	675.757892213457
1713	1713	139.093197648734	339.868255190699	519.95070865272	669.886360040914
1714	1714	127.14594748787	325.001140184552	525.475159849373	676.795561256019
1715	1715	130.014810332556	332.837629238764	522.46183249099	676.226954468618
1716	1716	136.230578239985	342.716904235499	523.793057086656	672.289843734009
1717	1717	129.614165853533	319.391544153702	522.5668929406	668.276623595105
1718	1718	151.419831296483	340.782125726411	521.344777073127	672.529178564544
1719	1719	144.26189650569	345.97739512931	525.389396499003	667.974122571241
1720	1720	123.049081667956	327.008093046693	520.797089121151	673.035483641504
1721	1721	150.486382002289	353.526268954299	519.749284496838	672.802300788529
1722	1722	148.353770728217	336.411044903273	520.503794383088	672.426067084667
1723	1723	113.793216322863	353.317367216331	523.694192612207	673.018674559196
1724	1724	113.886695976073	356.815907346211	523.178218344342	673.175793463897
1725	1725	110.168437496711	345.846726145087	525.076335586013	678.844066445761
1726	1726	152.741889240145	343.740435796198	527.075802660101	670.728191273413
1727	1727	132.893160547317	371.93750657184	522.63348180123	668.962965117406
1728	1728	106.631511487397	335.392840555265	524.6545535206	672.763147968851
1729	1729	131.264453965207	354.477541695701	523.174049247924	674.180234832462
1730	1730	116.226350981414	364.160617515202	521.905957206518	672.712581857793
1731	1731	124.701649785999	336.86731390774	526.775181937027	674.892645713739
1732	1732	133.181169288815	337.270173085526	526.031007015579	674.947446741712
1733	1733	128.966418378248	310.969527482825	527.449039492244	675.151996287026
1734	1734	157.671179096084	334.19456452112	520.182243464909	670.354877574212
1735	1735	119.040685114743	353.876839589857	527.570236972821	668.920501653609
1736	1736	133.432574176867	359.239027335516	520.517152917074	674.637779114277
1737	1737	133.019454305806	340.37724021897	520.661325999805	667.100572081295
1738	1738	147.811898471365	329.867997402493	524.600719938501	671.330859805252
1739	1739	145.440792028896	360.434427600238	519.968272030617	667.943528988055
1740	1740	141.819092813232	340.820358161517	518.652726888223	669.83846089839
1741	1741	130.1921647991	375.337421734143	518.719498086212	672.160785668497
1742	1742	146.013099864308	356.612538389759	527.462402422006	672.785407163755
1743	1743	142.077750082989	342.943510863455	518.846795134462	669.159073939055
1744	1744	122.800184390408	335.039051590882	523.315724185267	672.80831397414
1745	1745	111.747564875248	338.844565799063	521.287849635723	671.265484277006
1746	1746	152.477987591256	383.369294416903	521.071952179108	666.888413756444
1747	1747	107.523833103131	351.865075857543	521.706064894417	673.547558855706
1748	1748	132.694418879874	341.087545383915	523.833600171901	675.429307585082
1749	1749	119.403875850295	335.481012714089	524.45968635947	670.216682907723
1750	1750	147.75336944484	364.478820144354	518.069854430573	675.625853512234
1751	1751	124.641274137609	351.890851089875	518.217456649925	669.318194585931
1752	1752	121.141226518664	346.792192549541	522.553656086138	674.097927884816
1753	1753	112.306895119613	343.850106952775	520.838771962198	669.143223991735
1754	1754	119.970404473757	354.442006056651	522.459170623062	672.818249062732
1755	1755	155.749134321478	339.806170887651	521.341032160417	668.174430011069
1756	1756	95.6609416817578	349.326636342307	522.014840026924	673.998201736473
1757	1757	122.545517612535	346.606904313248	524.471701339704	668.831519611459
1758	1758	115.594059548093	343.001323469354	528.603311674473	674.160888790631
1759	1759	123.301961536336	330.48482293326	522.138984749382	672.332404172188
1760	1760	117.782307876694	331.061905674736	523.381478506685	675.343648433943
1761	1761	161.041226048089	326.551729417941	520.849773579644	670.406644836798
1762	1762	129.374640658197	314.689500243988	520.79245230906	667.499959243616
1763	1763	93.5805445648396	339.816338715862	525.148108404588	669.057761314488
1764	1764	101.666500997313	347.44538346246	521.736312962877	668.519331202004
1765	1765	164.99195255932	323.255809294121	525.80485492696	681.643974603461
1766	1766	137.531498066416	343.961052882741	523.686274853357	671.141693411898
1767	1767	123.013521011284	358.639236458477	521.228282127356	667.887410176954
1768	1768	161.219319391225	351.168980348029	524.411541969096	675.361886397451
1769	1769	153.863600093178	377.415364539005	523.925377552176	670.500378805555
1770	1770	120.936278806763	333.610131835985	518.068930132251	674.416686422089
1771	1771	136.415497778448	310.913234629308	524.860579180794	678.89001061081
1772	1772	153.527592648751	365.761533864577	522.780036740493	673.736172647764
1773	1773	136.815090641264	323.870859054329	523.797419811655	669.9898125801
1774	1774	123.325746625041	335.78805584933	520.518156735275	671.081247831719
1775	1775	125.963158419588	346.333280412864	522.665769232112	674.559685117485
1776	1776	127.061217199916	344.952266136158	519.512266673329	674.491538346657
1777	1777	141.539605053125	348.680675357911	525.361276241505	670.592075125883
1778	1778	120.766155863256	352.217864805284	520.959810726895	677.432133221433
1779	1779	136.341326512749	353.124785536845	524.426425811289	670.809608905687
1780	1780	117.3332988994	336.039296559561	524.486605814952	670.089477261835
1781	1781	140.370308827821	331.261537810669	522.181756148826	669.996273468062
1782	1782	132.695117799341	336.801907634829	520.689060630574	673.662416961823
1783	1783	139.779281521707	328.689186501835	518.322516819044	673.908235429533
1784	1784	144.099606913581	326.234460515326	524.846419390953	673.487825372636
1785	1785	119.467186913433	377.784446513013	523.617524308061	671.118080095616
1786	1786	130.920820203577	334.965436067167	519.033187343099	673.861001577713
1787	1787	138.021373145544	309.921977566976	527.98319009581	670.475146387475
1788	1788	146.025894590806	350.514613983792	523.127076430592	669.348520058643
1789	1789	141.113315060704	357.693396109009	525.135984881179	672.42104703543
1790	1790	149.86829067975	349.214379279864	526.72126951436	669.763990627971
1791	1791	119.271177140036	385.732597696491	529.512722605833	668.018701463597
1792	1792	139.780980067837	372.67177203534	520.444086112479	671.338083937105
1793	1793	139.226959073722	346.342982369296	519.670600963458	669.402139953951
1794	1794	111.432948445369	361.555085849902	521.436331780752	670.961582835595
1795	1795	150.043974754945	311.714411033087	524.077802783462	668.93451864798
1796	1796	133.330968965146	324.597890477327	526.372752095016	667.251171551803
1797	1797	120.547225993542	344.034100873638	527.679877396671	671.485401384636
1798	1798	87.8218826861316	364.813021055394	523.895775565579	676.818663648241
1799	1799	160.306297534906	331.551280704805	526.875563446633	674.146518406386
1800	1800	116.317725629814	366.675977132811	522.909328337512	665.957244501234
1801	1801	128.149916995438	351.389974615465	529.358196488429	669.384329155196
1802	1802	108.977825015295	356.248874391877	524.958133620229	666.552223505405
1803	1803	141.487739652033	334.716269461143	525.12991752505	662.891720086566
1804	1804	139.382819621519	339.14598678161	525.32181931087	673.843776605915
1805	1805	183.906086687377	366.107560085701	523.887305046465	665.180117593058
1806	1806	135.595301069133	322.921372869893	516.932790890579	674.489193728697
1807	1807	136.063854484851	320.123682377738	524.923316709209	670.778107684276
1808	1808	127.319686409819	343.042892301505	518.180242063287	667.493917394352
1809	1809	111.937531446696	365.476440019933	528.046080739948	671.662650755319
1810	1810	145.109545834065	336.657922421426	519.521115829685	670.248808473723
1811	1811	149.695840091623	360.744066687128	520.958440674464	675.070131246323
1812	1812	117.84424694006	368.9882430716	523.548283659183	673.259194760928
1813	1813	122.495448099999	355.825981890314	523.701028843965	672.491524698447
1814	1814	126.809498387375	331.4882273429	524.261583297778	673.54334978538
1815	1815	96.7818183468606	357.314612064087	519.805372687546	665.526156565043
1816	1816	115.553899683782	379.50204622418	519.785470330829	673.686268911221
1817	1817	117.564035358759	326.588501892012	521.009143669612	667.504121177382
1818	1818	125.4942515974	350.130554891556	528.972882740428	669.313171067432
1819	1819	162.835787212723	352.04555316946	523.701334506821	673.831729451191
1820	1820	141.100207354279	341.619038950126	523.300991829724	673.348999722278
1821	1821	107.379195344866	333.129990654475	521.80498997648	673.441137309317
1822	1822	156.091619154178	361.614270539724	520.308075688139	674.0107015584
1823	1823	114.585476804307	349.470581546011	527.766126040352	674.505137976042
1824	1824	128.726201428966	353.517170838283	529.549918608387	673.979957884935
1825	1825	105.367067986505	334.889364985332	519.312748709583	669.499623358426
1826	1826	112.330976793355	357.949866629668	518.964924563557	673.814444968671
1827	1827	149.141876640451	332.879753348777	520.816672286835	676.444472437237
1828	1828	155.221519136724	327.611199382137	525.933059711772	669.522007420642
1829	1829	169.133040395595	353.085790920344	528.348060534891	673.874370577968
1830	1830	99.7094470308723	347.011984994483	521.017765266353	666.856529179447
1831	1831	146.726401316827	381.649781044031	524.18922485212	670.775073867928
1832	1832	127.709069821134	368.47221730393	523.653494776945	674.801541813208
1833	1833	127.622584258296	332.815019380677	521.101412222777	676.038661745123
1834	1834	120.871435396233	389.2618022386	516.852353030995	675.983169999149
1835	1835	94.3839265049637	364.258193316191	522.525934238433	671.335128244364
1836	1836	117.884293614321	338.643083293325	528.554736330075	671.209889294535
1837	1837	123.747022927044	318.542286524243	522.142525957546	670.192492458197
1838	1838	135.74507434408	327.661491371604	524.753716815172	672.119809397717
1839	1839	154.430810401328	336.526036496023	520.535790347058	670.518845644016
1840	1840	97.0441774619398	339.567330408577	525.886883450097	670.90675218719
1841	1841	130.706060433693	345.457971664116	522.61797620325	673.417371190383
1842	1842	159.135901200116	347.736702968276	520.709413997454	675.471735080501
1843	1843	105.830398485403	360.380064596657	522.354457681561	669.625924432956
1844	1844	99.2012392024655	328.858476397155	527.397091602293	673.349621766512
1845	1845	131.160404180794	340.633496647173	521.386880842089	671.434019707828
1846	1846	146.18244650503	341.778582844095	522.592174452037	677.125978771052
1847	1847	129.089331196429	332.023377970945	525.631487003149	665.446439873613
1848	1848	164.786850479883	335.852488307183	522.419444565438	668.280494917383
1849	1849	145.363835001661	334.564662015083	523.773464542459	671.440999345114
1850	1850	154.396464593267	335.163759677097	521.895847023583	673.617908775521
1851	1851	94.4501563898726	349.781697751108	525.372655638229	674.201303604926
1852	1852	142.961046481596	318.950746408447	516.464609876129	671.065411188465
1853	1853	148.438554425061	345.23657677687	520.419878215812	674.455177790477
1854	1854	102.041560825329	355.397659633523	520.485259043663	664.869449970756
1855	1855	135.727788412377	334.130590371865	523.567727023344	667.532778941094
1856	1856	132.183730964751	314.277392627094	523.944783834498	667.991440575515
1857	1857	144.009648132672	327.0036839022	527.498219519928	668.495144566007
1858	1858	116.650583128157	324.716829654181	518.574225352815	669.065262144336
1859	1859	92.3987293918218	372.314850764897	525.973662861586	673.79048570785
1860	1860	121.584200767854	346.943869171413	526.415488216932	670.466614806782
1861	1861	126.211857700461	328.668733964279	523.03017315594	669.597817731847
1862	1862	120.048274779645	358.918090631355	521.743960871951	670.641407139596
1863	1863	148.894138621405	317.900623225483	522.156988852311	673.572462793387
1864	1864	92.0092900830017	328.678307567206	527.590313403061	667.533501740214
1865	1865	122.827297092084	353.312054450627	525.770499268308	671.12431438357
1866	1866	120.987893891164	370.824992270463	525.541870562942	668.889888920431
1867	1867	96.7028998878957	354.946533624719	524.599559857698	672.92694010981
1868	1868	144.439684198952	362.760160136517	520.114471689649	672.019418435458
1869	1869	134.287892273237	353.508785748574	526.884176404859	669.355532449351
1870	1870	128.380490953795	325.621522815336	524.677789414109	671.509967399326
1871	1871	116.45210340201	358.652242975589	521.6027293851	672.204038855584
1872	1872	153.011462718779	339.403483583173	522.631953246493	674.44287568904
1873	1873	116.220794083824	350.428047955697	520.594693618324	675.431660461176
1874	1874	137.666084681063	364.347654306228	521.582196255396	670.573433950498
1875	1875	119.436169469516	354.642352261149	522.964549438632	677.054679885694
1876	1876	147.402106129145	355.278559456394	519.732347317601	672.207872764299
1877	1877	105.13133973867	355.593652267168	518.838077026051	674.988577130123
1878	1878	143.175075379539	349.263876489187	529.822576846073	676.213696569604
1879	1879	136.461869270916	308.305485798235	515.446406304475	670.644709112074
1880	1880	132.58938146873	345.359562340506	524.121840511767	671.295668850441
1881	1881	142.845981926754	345.709860515916	520.643176710558	670.403126475316
1882	1882	132.778012077956	346.293682864787	523.933005297463	671.677035974951
1883	1883	118.53724124732	334.066716659818	520.645499340524	671.418338580176
1884	1884	127.74965210135	351.23980307586	524.552371307707	669.257726677728
1885	1885	137.876984995923	340.025457984894	518.455002672138	665.910096630391
1886	1886	113.54107522109	345.050388103949	519.670114408831	677.345101964074
1887	1887	137.516914667349	330.270596490391	529.916304115413	673.202897119855
1888	1888	156.484767766545	341.270776699911	523.162483767104	666.545676448021
1889	1889	125.963096367743	343.983478371801	521.951953827007	673.194598182771
1890	1890	182.389863238961	348.602932968422	525.625921323606	671.137523418184
1891	1891	121.799171658211	351.55734403598	521.245117902404	672.069976051473
1892	1892	144.032501986465	341.995994061152	523.96233140713	670.211717665804
1893	1893	138.716384346031	340.393966916201	520.458553226854	675.683512634506
1894	1894	135.085181671271	334.476627348179	518.490656928928	672.815032592561
1895	1895	86.7195210154388	332.022049187156	520.025668346146	667.788421447757
1896	1896	122.488336354853	348.997656132379	522.498330541489	672.731355006206
1897	1897	106.288231530979	349.809060956965	521.462883557648	670.98010756013
1898	1898	137.087552234976	356.694502648826	522.84980643162	671.465744540593
1899	1899	154.267323023856	366.010457365712	523.731725667655	669.895814071336
1900	1900	138.283285145691	318.73984064185	524.143517657626	672.953789949014
1901	1901	121.484126505553	359.774569132116	522.917714276285	675.594819103209
1902	1902	138.171666457707	380.401387010747	524.114475162164	670.338898096888
1903	1903	104.944089677228	344.953301676787	523.922939695634	671.138495581149
1904	1904	133.993561995238	357.593125143127	520.965987587024	668.49118828589
1905	1905	128.687742050594	329.227961392115	524.536835475963	669.975607062809
1906	1906	147.513484371826	320.26256338236	520.841491943029	675.176913226843
1907	1907	118.597113302433	351.433807232062	518.412185903048	671.999748310952
1908	1908	141.79589867331	351.40612440587	520.811206535996	671.226005800517
1909	1909	144.127643897092	345.320500265626	524.477972216564	671.83364620562
1910	1910	149.125140721116	366.96070357453	524.86237660337	667.181075477516
1911	1911	168.940622894172	369.279503146861	523.300412059235	669.394467426459
1912	1912	161.911396188228	336.582038779288	523.080378961106	671.813251918977
1913	1913	128.049459501863	342.971249830888	524.013610919324	674.665523023951
1914	1914	138.204364319112	387.074893501167	520.267533769853	672.425655641796
1915	1915	121.35158343819	331.776437598555	521.079250217424	670.703988440874
1916	1916	131.097897962504	329.918684167202	522.443591792815	673.615517003925
1917	1917	139.810092311263	330.677743860714	519.649130968916	672.748243604073
1918	1918	134.406037644797	368.636791253963	521.012615645838	669.311193204809
1919	1919	121.923299930039	371.693363133812	515.837413528557	677.128345401861
1920	1920	150.712079147239	311.39011839562	518.623170239248	667.843739587738
1921	1921	126.227683080392	365.424666475984	519.919704776703	669.706150202382
1922	1922	134.110977028784	343.916404879365	526.712831906686	675.056374647657
1923	1923	111.135555971182	348.24827261983	523.491238278196	669.83615081901
1924	1924	113.992265891182	346.26888127852	521.787093117813	668.096368315816
1925	1925	112.647682582859	340.775577718999	523.073995678842	675.859455948603
1926	1926	85.9257635840249	376.509304712922	514.724519110877	669.738484126068
1927	1927	151.134720853314	373.373945470732	522.354890923492	675.646214481729
1928	1928	132.316696561959	353.566100308499	524.226006577156	676.32646829265
1929	1929	174.459735085951	343.078053579947	521.484431041499	672.020586426077
1930	1930	139.497223519944	322.769540068169	523.448375167004	668.023094300228
1931	1931	140.791430757391	354.473381910336	523.103799128733	669.354126731241
1932	1932	109.519092761823	368.242927379316	525.985444341552	668.871373436408
1933	1933	159.162207887326	371.756851770265	526.940885411837	673.939273136151
1934	1934	139.101348909669	357.246424757381	520.472075979871	672.034345459072
1935	1935	147.538567874768	327.79922977865	523.41974618892	670.24588564942
1936	1936	128.456180044367	320.808530241931	519.333533808524	667.722335148247
1937	1937	99.2471611174642	364.827005658763	521.621161233445	673.837288071485
1938	1938	147.553225437894	366.080937306954	520.50387642729	670.811273116479
1939	1939	135.944638350277	347.642661222586	526.310876278489	669.28393567519
1940	1940	131.769203473618	358.872830033062	522.034532835621	676.711181182307
1941	1941	121.224504624989	384.024499391855	526.192824458378	670.734424971037
1942	1942	145.373189314604	345.208249478969	524.832622034586	669.547054262231
1943	1943	117.353914929018	335.831841203388	519.817296902781	673.362475438737
1944	1944	111.34898054085	325.64871139494	525.627618345005	668.424770413811
1945	1945	117.265010595925	329.565232013508	524.123326104372	676.079624905086
1946	1946	131.533385045167	322.314935534246	524.119610015796	669.412802103162
1947	1947	108.031885788071	352.877056363044	527.041674556387	672.223949175161
1948	1948	117.784855598397	333.373711202497	522.616417839655	677.490842645197
1949	1949	169.603982100601	351.542555316219	524.366283969242	667.963745790097
1950	1950	126.334276519833	331.975970503327	521.915184368502	666.658001118388
1951	1951	138.266535535654	334.145417897427	528.317576251409	673.23103429581
1952	1952	120.782334973103	338.730075162699	521.466175797142	668.615873800654
1953	1953	157.684221254696	373.648069256561	523.215640581681	675.613101906963
1954	1954	121.856845104463	352.800391054722	520.588774667988	672.812753991211
1955	1955	130.701490511571	345.563513071181	524.889707847058	672.261547989585
1956	1956	140.084014851571	373.243558333618	521.714410958436	673.39509322209
1957	1957	120.276588755122	355.116176913094	522.557445803718	668.20475527144
1958	1958	143.478266600138	343.86953031617	517.561413274213	671.358766789298
1959	1959	113.548125989289	324.556846207201	518.450637754528	671.741022027429
1960	1960	125.040962492855	345.264951743596	520.94571514284	673.631415882984
1961	1961	144.321283955019	339.21987309807	526.008082955428	675.285024643932
1962	1962	151.905915052548	365.101707469843	524.023619174561	670.993546547757
1963	1963	142.036944277796	324.369826253128	520.88316634746	675.38823230999
1964	1964	98.8080137369452	340.651952656018	529.21710280113	669.342498019589
1965	1965	117.645631133688	337.138759503728	516.064639473255	670.061054583936
1966	1966	161.941988737263	348.787666431342	523.394818343419	670.524390890884
1967	1967	144.326217528492	365.111041641409	521.991905389071	673.31788613402
1968	1968	136.09736775307	346.338257545208	522.760163319203	670.203273239118
1969	1969	135.175721275933	327.714587905622	525.948225542689	667.244977388574
1970	1970	141.458505887149	323.724914595827	523.114652405531	669.365124892389
1971	1971	144.012620997322	358.600049072261	519.676183271862	666.090348296354
1972	1972	127.941699530588	363.780465469179	524.614931470836	671.516663046672
1973	1973	156.857772946213	334.842253507105	518.87041039929	671.634702718333
1974	1974	139.538158303235	361.76781202609	516.343471254263	673.725738317821
1975	1975	127.652390446603	326.198877911101	519.39747092255	671.760294059402
1976	1976	131.344433519277	341.239566292903	522.518876082697	668.47041337253
1977	1977	125.787929162841	354.070063661263	518.887630748737	671.893514384558
1978	1978	144.389519421946	339.36754799309	520.543561980416	670.312656184241
1979	1979	135.747294021878	353.370499726041	521.183286805601	665.855038319977
1980	1980	117.822596195144	378.490781541282	523.898865072275	670.355005298927
1981	1981	139.084170500624	346.1649381812	520.995344911294	669.976037846879
1982	1982	141.957344156978	354.623286211728	523.427635252039	667.972651326836
1983	1983	125.536655156836	360.018089836999	518.911494366907	671.469427489861
1984	1984	143.740409943356	357.846837714335	519.91736281808	674.179210206473
1985	1985	141.179344358717	324.931705511806	523.675088493085	673.846567633672
1986	1986	133.559682477712	337.044555029836	523.029449246972	672.563266750504
1987	1987	159.730105471139	361.740178710206	521.239961322264	672.108428344893
1988	1988	154.975476983412	347.778409789099	523.796774071085	673.83661056866
1989	1989	112.307804893096	347.449610228905	520.932827824949	672.738026809306
1990	1990	133.510503366526	361.991915227585	522.5582988621	676.550450067676
1991	1991	118.269504148188	337.558690074835	526.573167054305	669.232911034273
1992	1992	123.062763489808	334.675837620677	520.629057880472	671.926315101804
1993	1993	123.0335827936	348.259210318413	518.976834075367	672.600798614839
1994	1994	102.555016134941	350.90941583623	523.433192862413	670.567189628501
1995	1995	114.135061863416	353.852583736171	522.921411414261	671.261440980108
1996	1996	122.820630075245	337.670967812668	522.614921571569	669.934591236543
1997	1997	102.864300773787	327.211402484409	524.273103081371	672.434464464172
1998	1998	147.977464457695	361.587655118246	525.973851157229	673.867187243953
1999	1999	111.316772039156	316.585996452355	525.921716166052	672.32511197647
[truncated: 3,001 more rows]
