# Supplementary material for: Hypothetical Outcome Plots Outperform Error Bars and Violin Plots for Inferences about Reliability of Variable Ordering
Source: PLoS One. 2015 Nov 16;10(11):e0142444. doi: 10.1371/journal.pone.0142444 (PMC4646698; doi:10.1371/journal.pone.0142444)
Supplement: S4 File — All experiment interface and visualization stimuli code is available as a zipped file. (ZIP) [file pone.0142444.s004.zip › experiment_code/data/one/14.js]

var results = [[116.167006263797, 134.704126181112, 145.475029751768, 158.636009659365, 115.620606677752, 113.826993417695, 129.878487057977, 138.530998059626, 111.314985998379, 124.367191114076, 142.932069983324, 138.006656101388, 121.861751763513, 123.171693612883, 142.047694675821, 125.449418323767, 148.931490872815, 123.564953526464, 99.4041046171305, 141.648108327434, 135.437375064885, 113.313845299872, 117.741163684101, 91.3888520134347, 110.812799180449, 140.740424832402, 126.847254021681, 134.486874611749, 121.740444945944, 153.258991892764, 153.153412256513, 120.788207527639, 135.078890439755, 116.907162140752, 156.458597852115, 111.717534507707, 143.829666053649, 121.499129247876, 111.271558186158, 130.290093297018, 114.630462623076, 132.193913189995, 137.748156618178, 117.35650694036, 129.14328233439, 120.39801643536, 114.992515902314, 120.519409798822, 158.790212382307, 85.3034642520165, 133.01456547641, 147.11418415111, 108.181578419815, 150.248308770694, 151.070403491122, 146.032480214611, 124.411795300489, 146.350936136954, 121.642405852317, 134.314891144766, 129.535048496407, 106.066889234676, 111.865518559148, 160.818120863999, 111.665201383374, 128.913433128873, 118.835146252299, 142.36606662828, 147.433329209467, 122.522235053048, 123.808186411382, 163.286961450556, 136.918213891678, 137.420528346885, 139.06669301147, 146.549811942082, 105.105144963744, 118.763042966127, 130.197135575985, 150.719727012797, 157.96430437983, 117.89094023714, 130.785113997738, 140.993356173587, 125.515145054074, 156.534409570595, 153.412587884867, 128.538088991232, 123.119738388931, 119.268057713916, 100.086074965189, 104.969867961327, 117.123020528332, 117.267621037015, 166.899773438609, 134.339166655808, 105.859220210339, 143.758777956505, 98.5515720579238, 122.965896911163, 141.045350384408, 171.529680850825, 136.175673929059, 133.642617991596, 142.577440551153, 127.916654569025, 136.108647215044, 163.74132164225, 167.149045383362, 126.145047234579, 114.376364858487, 131.726557363573, 118.965833831696, 141.463273572542, 147.984267869677, 120.946653116713, 155.604848387323, 135.377327386715, 124.013597318176, 157.280743183159, 122.695341178155, 139.320537094397, 130.308622812266, 118.014272624614, 147.812069694565, 147.421035265009, 113.319904200401, 148.040891951326, 142.952019789601, 151.464579195089, 116.693415837829, 148.975602347011, 163.849455717317, 135.39543333575, 124.072887643845, 124.191641360138, 102.100276581671, 151.287335753, 148.19679402148, 130.076511505704, 125.947015166756, 120.296910853173, 118.539549372635, 149.845882290983, 110.193738032944, 128.147767756714, 129.338705716468, 146.143798126055, 144.908655833142, 140.197173378523, 107.755803270831, 146.001082833438, 136.509875732744, 120.914019370169, 111.761335347112, 144.442976493871, 129.705394118107, 124.321308476135, 126.851148903358, 120.845562069859, 164.355334604617, 134.838367701287, 133.290112962061, 130.952518323621, 94.3364134942452, 119.949658874346, 123.644647582188, 130.341355187164, 141.535764850556, 151.207597534337, 130.025472176691, 156.539756623123, 141.92003011572, 156.827261167781, 126.281045127134, 109.684080755315, 124.775324824463, 144.732202550357, 169.895134962908, 129.21098748031, 121.366249942562, 143.052062112796, 157.899257157815, 131.871518449566, 119.199852723414, 151.071528314111, 107.72440014201, 119.960136279827, 146.788710740429, 146.97813490267, 122.65911940775, 110.585921704917, 119.668114928413, 112.008262330582, 117.516928169567, 120.447170351079, 114.984092114788, 113.058085907853, 124.8672495252, 140.163927094567, 144.164322374719, 111.603174669288, 144.363561166504, 152.504768963977, 132.251149930805, 152.712154709249, 154.69985472913, 126.89843497009, 128.808192020285, 128.361909197178, 113.142945081325, 184.075766420767, 151.097158641897, 124.833846978662, 86.6126982608091, 128.424176160106, 125.543079067335, 151.937660435139, 153.207921278039, 126.825768776454, 140.152735795499, 105.167499258762, 120.716564561746, 108.739215797762, 108.417028709279, 96.8513640531133, 132.373024189797, 149.451199298, 139.926994707769, 119.395295871841, 164.578302501049, 111.503159639578, 141.608739276776, 156.848344198022, 150.759304082083, 136.203219666439, 130.847479971528, 132.840775116151, 132.28311494786, 129.793988448537, 123.61967796339, 104.393971093605, 152.830144826704, 164.103751137359, 105.14605350524, 136.891630854966, 101.688016842744, 94.1429372902519, 110.84981910882, 119.630643720019, 109.548356962996, 130.751566822939, 142.63695387723, 106.724273694183, 126.371633146621, 139.343645520717, 118.778187235226, 145.981626406901, 161.789821671649, 128.136360637865, 103.242709693531, 114.779042403767, 126.326932513977, 120.559807655219, 125.055050923735, 128.524326509223, 155.199837254958, 134.893844028077, 158.747656582019, 97.2095841190292, 113.195881584493, 115.038536814419, 106.695005409423, 148.445356714612, 113.625283355725, 132.906831322743, 136.829424436493, 151.06939235633, 160.467337966486, 118.747298095132, 146.461977329767, 122.160164153445, 119.550532815151, 138.392237660925, 105.079200675569, 122.850059220696, 127.710051650687, 113.740344092675, 107.212890655866, 113.73773185172, 125.691891464345, 143.913306494874, 124.968881636406, 120.801145462489, 127.789311188957, 146.831067923001, 111.093658076189, 112.378383536118, 121.463726902201, 157.602263720313, 126.465801547888, 138.747184291846, 164.087759915681, 111.306418920021, 110.171209061739, 130.734718452714, 154.310049955465, 136.448836072398, 128.247615464991, 132.950947044737, 152.528297463383, 105.119512866378, 138.456883250998, 138.192219808151, 165.97220457608, 130.093180320772, 148.440077605682, 124.480605525765, 106.344083409266, 140.801652391854, 120.112041297462, 144.817406926233, 126.623156683758, 104.148661936196, 148.961377655775, 116.159952521743, 179.665033328206, 162.270363883643, 143.991647492747, 122.715675040533, 140.949602790049, 146.854211882398, 128.734301340954, 119.027748976833, 131.561775206505, 127.469165094452, 96.5247881416144, 150.933417034747, 163.93628567848, 120.38184382088, 119.912917279134, 166.72318063091, 141.275017994062, 152.45755284615, 136.746425543411, 102.951325961505, 139.957980501351, 111.668555068493, 128.11015667763, 125.450162486, 108.106969411018, 102.324172331041, 141.539180678906, 111.348203228618, 138.646447402959, 127.905451628956, 129.025437782768, 117.074820480072, 137.768652496642, 152.218007888113, 120.052663922215, 107.151739879046, 133.4799858361, 110.463815949971, 143.762485614007, 137.610791124134, 150.462797090311, 134.30991731305, 134.385594061124, 130.532154612594, 124.568990612417, 113.141205720118, 107.001598487391, 146.951410635159, 121.879911321424, 123.529395000241, 121.071999268613, 125.956853376168, 136.029827869408, 128.923923142947, 141.165815666343, 114.444031854891, 97.4719740505414, 119.401256825148, 149.47885844391, 142.367947840464, 125.848675146174, 160.375563204764, 135.202136652399, 151.752975233676, 105.606375742071, 108.744635363325, 134.692752209328, 140.289198428387, 149.644405175917, 136.802175709374, 130.573582121285, 129.334245694071, 134.054193964371, 131.109049835412, 126.730372245509, 145.670420456243, 139.361745187028, 136.948927421499, 136.167916848622, 113.450611156652, 136.656671869645, 117.249587578336, 118.910875658089, 146.606338623807, 140.187012292544, 112.89152458604, 138.461793230854, 163.24214188604, 140.610402619244, 115.415629584273, 128.476801928903, 120.692327887983, 137.51673303327, 121.946752234518, 119.625245463456, 118.468912544353, 144.488580817162, 120.594378292049, 115.941279111166, 163.215849976806, 138.088518337515, 141.632350399386, 140.099234476075, 150.397922151524, 127.022432549228, 129.037004895662, 109.921428817539, 145.942694190109, 112.100721438569, 148.099825046542, 136.054042488023, 106.305427532556, 125.049203588709, 130.995681044587, 113.357805282633, 106.8691994839, 135.869873210701, 136.611677110659, 129.786384330592, 109.782009463376, 129.492102046325, 137.208023487439, 173.233452610693, 149.222317812174, 126.259599457767, 124.146820466312, 128.544616013685, 120.963667764695, 120.672637804553, 106.030923915916, 79.9531606571195, 135.207213332613, 154.030982799566, 137.469887221886, 126.334287622184, 109.240875169165, 148.466788429941, 140.103208742827, 142.96878005261, 148.976932766324, 138.816581447349, 121.866676814199, 112.810106630303, 108.177815150049, 110.36574105373, 101.400761650542, 136.976207826042, 138.477697815931, 142.961417091469, 98.9493019005751, 119.509202956091, 146.153818512517, 131.722257080982, 108.250492879352, 136.959095131406, 123.004759002773, 98.9079364939795, 145.30953029206, 131.87573267817, 147.998905033175, 149.197679233008, 122.824505878086, 144.693120071586, 170.75687973223, 106.509130903481, 111.924064123767, 134.263707079766, 124.009403613482, 127.044845969894, 96.4441900465592, 119.529560282713, 104.159349489657, 135.119988354822, 124.912790895608, 137.079493081479, 137.942326235619, 122.237177518033, 129.943513153174, 134.742935362726, 145.780629667823, 125.708137471149, 113.895891730245, 121.212264213937, 133.09924303869, 152.706978720175, 112.618232805938, 158.415697158515, 129.863338328638, 160.386610950416, 100.178648211834, 147.900655105996, 140.430321981633, 134.945484637568, 114.702172128733, 115.194659925855, 132.640423399918, 113.327345602973, 137.092442723106, 108.506505005259, 140.79152349076, 113.636700435758, 154.346337164436, 126.337638532569, 149.585570056532, 135.254188239842, 134.276424312665, 120.205189598425, 139.538038376696, 124.745927342096, 143.032544779605, 128.879391379796, 133.783992360544, 143.900404795012, 148.721313771706, 167.792941919759, 141.656197023392, 124.774482543924, 110.490172433422, 159.247275828441, 133.5531258354, 109.987383709331, 124.699082596899, 112.868230542448, 163.106269130354, 144.586623722993, 160.597921980311, 136.767147626461, 139.862563882948, 121.557233566692, 139.630982868607, 109.834481378083, 140.542604514615, 107.215750048451, 128.310771482182, 147.962499668037, 131.649025558357, 116.086108605334, 115.533452567586, 155.29287095612, 135.861938313657, 123.905172206822, 103.809775804392, 122.921127530997, 134.368995210662, 132.187151152416, 138.322988690386, 144.761689270656, 109.706304339138, 139.870711279697, 138.346595471691, 124.484392798543, 135.784158220026, 135.054755028714, 126.381674819941, 124.462899098467, 94.9178282356691, 131.352362201675, 130.354975794523, 160.917537864102, 133.1803075464, 155.541676416147, 114.292048343203, 144.186144487287, 102.563809905291, 126.353229236165, 122.097727285666, 147.417192237284, 101.594384147207, 121.72472659566, 113.032521208104, 129.919701305366, 122.560847353382, 128.614278024601, 141.426110599195, 131.787457132214, 147.160000309255, 159.229071496387, 114.962412577756, 141.320055855606, 136.597659088146, 144.343018948737, 139.565926107652, 120.693093393665, 152.303518911412, 112.611607830291, 141.503928936384, 138.438341916581, 158.929851172513, 130.386346672024, 130.455199707561, 97.6643379366491, 151.465756749569, 153.395600736402, 139.424620428883, 127.760500244803, 122.992784843763, 121.903351443306, 112.75084578897, 134.691318357678, 142.305139816669, 130.69374707647, 115.782022070326, 98.2993485298234, 134.574348465177, 151.717851375786, 155.249052777532, 178.800063046813, 153.204037976186, 125.557335674649, 127.933682926441, 149.966644616923, 128.579608206685, 131.410653570787, 139.638520687333, 107.89440869748, 125.209483976273, 131.428254017535, 119.050140699396, 140.667033306739, 129.193958744116, 173.673828263547, 126.29876966165, 140.860211387754, 115.564358408705, 140.505373916731, 129.896724755319, 151.330297414697, 135.370258617135, 165.56307263141, 139.81260335994, 128.981448186532, 164.957672214261, 132.702206702483, 118.120065023233, 119.037396301482, 134.811692921302, 133.482398697514, 92.0198638357267, 120.720928876945, 117.890376574558, 188.62557231559, 135.30583772109, 136.827933873889, 112.891850089528, 113.369218302721, 81.8089294005957, 118.25677924034, 126.922219474739, 136.802902040023, 159.197756081601, 119.84501240941, 166.307881864464, 119.239779268587, 125.199756335651, 115.717431170729, 150.587476662735, 139.027416092471, 84.4882096818411, 121.82065429004, 119.265982631755, 124.716819930095, 141.6825873495, 145.379396328898, 141.580713571382, 108.477811805513, 108.089415554549, 134.781603958799, 159.597515565347, 136.601824744016, 111.289468370251, 136.122954272129, 131.168260003154, 151.067322823261, 110.814371237523, 169.497017098918, 125.310052558118, 138.335100448545, 179.732294799272, 127.10530392892, 117.611180471227, 156.61884708824, 138.337812905132, 128.286916487193, 138.599863293287, 106.5205571776, 130.0540354209, 113.832859958955, 122.097353887773, 135.810078405098, 98.5295538593313, 127.641564788902, 181.96790108364, 96.4722522475026, 128.719891176161, 133.481940163235, 142.739301079105, 165.052317517436, 121.866166669702, 165.699396212537, 146.235088193322, 135.608954299514, 148.072233044013, 110.789664794562, 139.936184234085, 127.256967339669, 116.001432805101, 144.499765470565, 124.124368746114, 142.408206462175, 167.373041266853, 137.784052523272, 117.56518513341, 145.918092605564, 90.0290578702952, 107.5428291542, 147.242294329475, 162.662834885192, 131.446861876981, 115.456976967747, 157.443022779002, 117.056559315296, 84.3395665988347, 107.742847672139, 133.643591256274, 169.08238674586, 139.522082714688, 141.461990231226, 115.737438286172, 121.074027803602, 129.275018387874, 129.695952738394, 127.485229746084, 119.615992098904, 133.560748631605, 124.936868189186, 153.813190376696, 124.5440660461, 161.211516670774, 142.357897563564, 146.538427086675, 119.526079092327, 154.21298786099, 114.79957763919, 131.321805729257, 123.287158314987, 131.548609599382, 113.237634543698, 112.193431761138, 125.848513936584, 119.731779206567, 135.374656426694, 104.538130865718, 103.992156596621, 116.011125532607, 97.9511275998229, 125.158287826629, 110.372475321766, 145.2358437253, 178.010523648794, 115.516272471253, 128.798534159884, 109.144944918301, 165.048062556674, 132.153283031974, 121.652978665644, 130.328465244635, 101.480554886703, 123.946342209209, 119.398122259202, 120.86809142296, 118.094430831164, 147.145893742387, 140.790478407465, 120.41104115968, 113.402973058884, 154.159430219675, 119.718931813523, 134.552579206704, 93.5820156966039, 132.931231102235, 138.508887646976, 134.18886801139, 131.27755945579, 100.066945780574, 142.347805093601, 142.214321291971, 134.741916753002, 133.935697123643, 113.697054936958, 124.212151697556, 155.871835843135, 139.081835622233, 123.581180541593, 110.355590552241, 127.714390680883, 150.699082443455, 151.736586636552, 115.830101775387, 162.219203963965, 122.751722032793, 118.234775136129, 92.9413794771905, 129.937257250167, 154.374531355146, 124.950847439607, 140.931654692286, 106.714142213177, 152.267305824383, 110.864932161123, 146.391316613984, 114.217898080429, 141.265302988842, 114.921334379778, 117.431931533027, 145.689480318538, 129.409617158932, 126.894874084845, 144.656348817906, 127.403249906407, 135.098775659245, 132.463340941186, 146.887683957022, 136.435216895631, 115.097884326872, 110.011023944371, 138.113902072709, 117.795495217625, 135.626343954684, 127.076390411558, 137.919055755843, 146.376325170841, 97.8490276529399, 148.331924716044, 143.778255015132, 137.536698548283, 125.339417009252, 131.923778106661, 128.340096390212, 123.958980405702, 152.744336256414, 118.042496712723, 108.983676090051, 107.48180148434, 117.799256651602, 99.5313747503903, 147.38612996878, 95.8075629163792, 148.375493198107, 120.357496056711, 117.98668779814, 134.398298820324, 119.302802786754, 145.8237302314, 135.202903747139, 149.603164259536, 140.374905845537, 152.123346980528, 139.721253322916, 111.582635462689, 139.081677533402, 144.568716815703, 150.779874904305, 147.035604825097, 143.715537669466, 151.529573268207, 112.759768623704, 140.137374730899, 126.891444956068, 149.437017012517, 113.009399587533, 143.613005596198, 88.2384527425739, 145.361081034014, 174.815163448182, 127.000814128196, 138.884331070376, 117.311178565847, 145.421335383628, 141.423930252588, 116.294765649475, 166.111340999932, 111.239752419323, 155.055916171246, 134.812916244082, 134.414020323143, 135.405749502835, 136.787137478184, 158.19752686076, 127.874585197059, 132.154790679441, 119.234576299136, 106.394785292453, 108.555624646451, 138.786474256963, 122.038855445514, 144.412708579087, 158.636424694786, 121.229903138495, 138.027372012413, 142.362254714699, 164.475725499582, 161.464576629997, 148.813927771788, 145.061130683912, 139.970961660024, 157.510808683505, 132.618318391752, 123.136707460658, 125.770174600742, 104.923108661652, 101.207846653005, 165.446669417854, 103.250607959676, 141.799916563898, 112.57524047484, 110.447034521472, 142.754215105268, 120.359047103754, 118.740488387818, 130.006809840028, 141.529839858095, 117.522457102556, 130.792347679383, 123.246092663077, 150.381607439804, 129.953209969552, 153.866214589033, 138.986615081336, 132.395630493267, 137.853733844902, 127.119012583114, 128.777394539337, 150.575735716397, 145.700810784993, 129.269379295316, 135.857870604659, 128.481668348959, 135.657462587093, 127.278563251446, 136.758379621239, 144.571966988746, 158.244726259849, 144.251450516692, 128.105722277666, 140.015964670439, 127.921449767949, 134.955189506446, 102.251836592045, 134.501960339372, 146.708100743344, 134.249847345244, 147.807586298149, 151.68335869844, 118.113174836998, 150.183672843832, 115.310037147276, 148.325741157306, 142.513165831186, 128.426273477556, 112.010877341538, 114.85805934658, 124.125518716873, 156.680922822287, 123.030624913206, 132.184852808478, 138.099759778555, 147.237423198155, 113.051682722503, 113.711924974266, 140.219456987787, 146.676953549304, 115.514900320412, 130.103798751021, 153.443332362798, 121.958135520968, 109.731357507864, 113.053629318235, 128.824440156989, 128.834983676249, 95.2466863706467, 101.474503333756, 149.499295285525, 123.72191142774, 142.123421150319, 118.927835463687, 141.832112364244, 123.578419582555, 138.888491049127, 158.05052890463, 121.641989903743, 102.883207913106, 117.898978702476, 137.179889587418, 120.863767490268, 118.392063423407, 98.1254940110028, 141.945217305823, 149.515718651467, 98.1945045228697, 145.977247549656, 105.929730477882, 173.455864620415, 126.125563643584, 127.270315605839, 123.181025351358, 117.802669661771, 128.276431604724, 119.424252410057, 111.787590935898, 124.975928364029, 122.814176480638, 137.345255464888, 131.858906029626, 121.629026249366, 148.82734145382, 175.699282625002, 108.955587941005, 117.141018131756, 130.511445080686, 131.46815856567, 95.016366465195, 147.866584035467, 139.854042497849, 132.688774176166, 166.250828917992, 146.506516953568, 136.22341007121, 121.02073734922, 140.625240869897, 107.997458339352, 157.091813369781, 128.169983102968, 107.62454268717, 154.025795520622, 151.82052333115, 156.095541795475, 101.669954873936, 134.932353336943, 114.566865179453, 155.44711214845, 136.189839272357, 124.696654482052, 136.519957048296, 130.22543745702, 114.258556005639, 136.424381380534, 139.732477581137, 139.045117219073, 140.597509689587, 134.678621883637, 130.927575753791, 146.73201866575, 163.987348522094, 116.931082051291, 134.50639644024, 117.669273859932, 137.134240545139, 100.385815218991, 132.894158700971, 156.865529178701, 125.676120134262, 120.529137205716, 136.101029495549, 123.905779317077, 131.473135198143, 155.35099903211, 125.698046244264, 154.70430460759, 154.987647223049, 157.082454735369, 139.839548696321, 116.715058986669, 123.542505930517, 118.360301076859, 133.479538527424, 132.685585443441, 121.90002704977, 118.193497683038, 96.0434075560675, 109.126473090401, 126.351719623036, 110.766549633998, 131.284757988942, 129.939077609347, 93.2773314918296, 123.715984824661, 112.986620229496, 157.906854069034, 158.39141114486, 93.8116071847781, 132.270018721791, 117.107499473132, 166.726479805208, 127.430008565309, 130.452493256993, 152.756744974025, 139.684640303853, 138.05483979887, 146.165760414231, 152.168861845228, 106.169212232836, 157.15597615132, 122.949834403508, 149.227050815293, 132.270467570476, 158.343178201557, 107.637291603212, 154.588728480005, 161.764922402932, 163.902039386375, 120.211931972153, 124.173893189235, 121.179443716889, 133.317916810184, 127.813140357113, 122.09600971347, 142.566072444586, 113.034563569765, 115.95030671245, 143.801512352756, 126.207538725105, 134.489793504562, 140.78517150566, 148.242490608931, 133.624484717911, 136.989454229057, 114.31024815096, 157.858698492955, 133.329352080471, 145.75129423686, 112.688402734452, 121.624219510399, 140.942407512077, 149.326708821287, 128.641827770347, 146.701483905099, 150.809077357234, 143.503679242378, 119.747110161728, 114.487831231149, 140.971183812945, 142.161157196371, 137.770523176325, 116.639875572348, 152.288409185196, 119.694456838129, 139.205935631842, 137.050079666615, 143.552829698933, 131.31863711296, 129.612897378939, 97.1041475019219, 145.485886643298, 108.267864321257, 123.345316413856, 138.912193389183, 128.305825569985, 137.343408283025, 132.538677443874, 124.151613824385, 123.220384121156, 120.076998897805, 129.697919978678, 130.457821920022, 123.65688281215, 122.562940537317, 125.861905926576, 113.609626752298, 113.365484687799, 155.791618736277, 132.513820797581, 137.798664586503, 108.268043070383, 120.919759961339, 132.668121898849, 132.372097651818, 141.663027487465, 122.838560077002, 137.779297174908, 126.184775314562, 107.20387147341, 118.522511697613, 113.696359724389, 127.171503740969, 151.065734247746, 127.122632954263, 136.682201558522, 127.511012308826, 127.49341521447, 164.565489502128, 137.516782794103, 144.581127715358, 136.877022736376, 142.058982701465, 126.173753652061, 109.402558481069, 73.1557165094722, 136.422754005485, 118.232397566531, 142.242484507955, 133.924975649301, 131.775484809296, 143.036842336859, 128.920553600851, 151.230025374229, 140.023937768877, 144.978553673549, 129.236067931516, 110.664154571091, 127.495759353484, 144.38012396943, 129.686292046405, 138.35661307955, 124.242751715072, 136.943924652105, 118.049421818925, 130.945062237125, 97.3926962890518, 123.63475315075, 135.742676278622, 147.019669710658, 106.77757584787, 128.467837940061, 87.5309174306973, 121.637267776221, 122.943069851981, 146.398281986708, 135.352536908317, 152.561081660078, 132.68555919943, 119.319793147816, 134.864325785209, 160.780507674862, 142.076623974139, 143.072522075173, 138.593277681473, 185.397752398597, 121.709964817139, 92.2325503101111, 134.019873332563, 118.517773803936, 136.940873261231, 107.779343843284, 168.93433632769, 118.91652320922, 151.767406047111, 112.139764941213, 157.129070825503, 109.036175205879, 126.363529412204, 132.424251976029, 147.378615421834, 155.156668149467, 108.544709084304, 150.270703736436, 141.868418550561, 116.027274062914, 128.616730374904, 147.166839771012, 152.145018057084, 147.450578284815, 121.592372162925, 128.679716364628, 74.5206905292742, 130.636728688887, 113.182102089371, 145.131385950895, 158.50973477338, 144.969291840718, 103.312143050529, 127.996656049403, 144.286181345411, 104.859637001557, 124.025006682635, 134.518908942165, 130.330595633677, 109.86182565937, 114.241500377332, 116.557573204882, 135.014821751055, 124.70261054353, 105.730234811235, 119.03378916625, 126.727185623933, 158.843231373267, 120.665423197827, 115.677893207968, 114.830761941584, 147.542537114023, 136.75019042998, 138.925280921943, 140.891800349384, 145.663320633996, 112.809400606581, 132.908128133601, 155.222045854958, 135.111066847505, 141.126329017086, 157.572169761438, 146.073200879436, 147.340386996325, 104.438797951264, 162.197098516784, 157.251386191551, 145.414188412957, 124.489378426579, 123.837785457982, 183.341149435202, 147.514804938204, 112.471989204156, 154.242841669935, 110.179935558849, 144.156933697081, 137.542196415953, 139.278581072533, 136.12303303646, 129.941188940457, 131.09673707231, 123.568589400985, 122.490651695178, 115.066058382956, 153.76269491084, 126.189152847644, 114.213944468318, 128.415827997742, 122.030853343563, 100.183435051874, 137.943412600202, 188.624978386463, 130.391571903741, 149.611242740278, 106.425150021603, 131.546930454544, 126.943135061666, 126.976537567476, 147.786995696142, 107.74771963731, 128.043332868511, 118.434491933334, 135.219545689545, 153.711268368465, 153.508505556493, 94.0845159588736, 126.154740074364, 141.452460839265, 127.371534553424, 124.748122686252, 141.768613441287, 109.218489247427, 114.264766731419, 146.585108694407, 131.129404199073, 124.138289914415, 98.8739030634071, 129.982679264273, 106.221400668488, 145.931864024944, 124.125993982815, 138.357916966303, 160.014951559019, 124.853656173636, 145.994985483434, 134.60114436362, 125.100438259679, 134.395095378043, 142.134210236877, 143.658831922814, 141.879872526804, 106.175520414949, 142.101029919184, 115.18720593419, 157.54591347431, 112.612037970012, 133.229846237654, 130.469254036374, 125.860820297691, 107.544978460485, 155.920080050742, 131.652144888004, 145.239220648369, 132.50518881393, 137.612924069424, 167.465676145497, 140.748748057907, 96.1914371755977, 180.397735516045, 134.433103203688, 146.897910642859, 123.924327987284, 134.279898953142, 110.776122553416, 145.700648968178, 120.189137911245, 140.174159737546, 148.253865414389, 135.396060772422, 127.795683037615, 112.85745125572, 144.344863360357, 161.22545950827, 112.354451850252, 126.104180549518, 122.046697774133, 118.771680146197, 114.299455671762, 135.840589852352, 112.520506997792, 119.581692517884, 127.745003266023, 122.256554268693, 144.300717549583, 148.392124815099, 139.493425487113, 104.247144458834, 121.112180368477, 138.723824721223, 125.227063774278, 120.989473440408, 126.072457907634, 130.137422518175, 121.783706291613, 106.313512203633, 144.756885459987, 134.993205808553, 136.017434122781, 107.148635281653, 142.276210193882, 109.141475899878, 147.415953399681, 146.516351848457, 166.262960552607, 143.621868470743, 112.883598085057, 95.0873361801124, 141.984921108576, 103.517860381829, 130.530420149625, 123.702999717745, 119.870367502614, 127.356293558308, 142.226860508587, 127.774630125723, 150.497847325151, 141.495077483096, 123.804171654731, 109.49604981168, 135.261371025108, 140.714063152982, 155.248225322339, 122.817974981579, 119.336311999038, 111.464440650955, 157.951285182998, 146.840584728964, 132.850708399331, 122.747659172528, 129.566565530161, 115.327165982893, 133.567637146088, 127.005671562339, 108.341663071217, 156.246128213404, 103.529903472584, 137.297860966635, 144.17368384458, 132.394543939073, 118.557507773237, 124.977718014644, 125.598424652831, 79.0041268485841, 134.292699143002, 137.266507383283, 121.632748189895, 91.7637357606567, 133.208972452582, 122.8734351183, 135.254653080234, 110.618370975207, 122.83906186053, 133.750736862125, 112.489342376149, 131.227690912139, 118.713085892476, 142.311605610354, 125.983321705819, 142.971158004281, 140.385782048585, 145.383009312221, 120.121085222362, 131.506878946991, 123.142044836397, 152.683676554698, 146.844264891242, 142.592767903719, 94.7838348388589, 124.036649113764, 135.341393430059, 102.037417429317, 132.275729183663, 132.0891206258, 161.734734642966, 182.913889863184, 116.850099553572, 92.1781982977325, 140.666506295984, 150.796963279793, 100.28620127097, 125.059186480834, 164.288706785015, 146.15471048275, 129.571635110459, 142.056796925328, 133.672229404193, 119.191170330594, 131.339808365877, 120.652796572106, 143.615750399466, 162.756713919212, 128.683860236445, 133.159671532828, 102.744863593824, 128.011824997223, 135.927527219145, 109.917248416153, 136.082493497446, 139.838067485497, 98.2640446076835, 127.081699888058, 121.191687929073, 119.705675341723, 120.978832852837, 136.878241822608, 132.597710709299, 135.060338644308, 126.276327142697, 142.559363131894, 120.507715638395, 141.437098732625, 102.156558097946, 116.954071348987, 119.652327276978, 135.427862941568, 124.419863944963, 128.106306036627, 153.49920817514, 111.11569409285, 156.123641273688, 148.441926132878, 143.541686669567, 153.5547292268, 157.377563878293, 135.607092429308, 137.824230411491, 148.713928763083, 120.017891935925, 126.845781876338, 139.090488707105, 118.849565985562, 123.812308465709, 143.585423298112, 130.1260260976, 105.955380194349, 120.368768036167, 137.712450935999, 122.917049958812, 148.62251558979, 126.341980927689, 119.263489712234, 96.8040210373285, 108.7015411336, 107.40826784983, 136.356055277978, 137.286874101598, 116.276963406866, 115.481130010174, 130.148253637718, 108.943103879462, 98.3974567691895, 142.19166257463, 128.139509703391, 138.834503774574, 146.592205678829, 134.859739002588, 142.385193780372, 139.117467043218, 135.248427648559, 146.498803137632, 127.66807627557, 117.180691070164, 125.921613826663, 116.378741172218, 159.122150829837, 138.839371522066, 140.769320906513, 156.72914406983, 115.413756780173, 118.689057252845, 138.979550531916, 131.434052650601, 147.585042960001, 149.000050745894, 119.451367919673, 120.299571426493, 106.305168796228, 124.853188155444, 145.168990275891, 143.319906624028, 141.81276470987, 136.592884373924, 130.319994510415, 164.55862453844, 141.087915767609, 166.652131737005, 131.412374735359, 128.94133404369, 107.194354653794, 132.627477144894, 111.367827711448, 136.241138962772, 131.270006101303, 140.196145253189, 144.686745410669, 146.807943229727, 130.331447868787, 141.636618465328, 143.42781340636, 141.860176789382, 129.852621403668, 127.497425661814, 130.611618573809, 114.924551195189, 136.076544843045, 132.867296211853, 138.527761594078, 142.767703635516, 111.848273984841, 137.59243397675, 126.461227291222, 149.883703715518, 131.471945158539, 150.069800223867, 116.343717635174, 109.05754589903, 124.824465234441, 128.587084532656, 113.751562020688, 125.359333321685, 124.370588047153, 123.176493892638, 114.90057041786, 157.652195903294, 117.366191509643, 133.482591124115, 113.575071250756, 137.799455557113, 128.180276354516, 128.324665455879, 147.098551749756, 145.327011109608, 113.1382982471, 126.883853389782, 112.280097347748, 150.048324544763, 178.076288511194, 163.202716866619, 143.051860716784, 120.840362723131, 140.711715723354, 136.285837280415, 120.758275080825, 131.23496487518, 95.312516592316, 110.083119705058, 111.715110344784, 120.348823830426, 130.425205696375, 131.974264669931, 84.0628724740656, 153.744516269297, 119.384374982109, 123.600366267914, 110.764505985247, 137.186304777134, 105.092640897669, 141.371811648403, 117.236236689348, 139.093197648734, 127.14594748787, 130.014810332556, 136.230578239985, 129.614165853533, 151.419831296483, 144.26189650569, 123.049081667956, 150.486382002289, 148.353770728217, 113.793216322863, 113.886695976073, 110.168437496711, 152.741889240145, 132.893160547317, 106.631511487397, 131.264453965207, 116.226350981414, 124.701649785999, 133.181169288815, 128.966418378248, 157.671179096084, 119.040685114743, 133.432574176867, 133.019454305806, 147.811898471365, 145.440792028896, 141.819092813232, 130.1921647991, 146.013099864308, 142.077750082989, 122.800184390408, 111.747564875248, 152.477987591256, 107.523833103131, 132.694418879874, 119.403875850295, 147.75336944484, 124.641274137609, 121.141226518664, 112.306895119613, 119.970404473757, 155.749134321478, 95.6609416817578, 122.545517612535, 115.594059548093, 123.301961536336, 117.782307876694, 161.041226048089, 129.374640658197, 93.5805445648396, 101.666500997313, 164.99195255932, 137.531498066416, 123.013521011284, 161.219319391225, 153.863600093178, 120.936278806763, 136.415497778448, 153.527592648751, 136.815090641264, 123.325746625041, 125.963158419588, 127.061217199916, 141.539605053125, 120.766155863256, 136.341326512749, 117.3332988994, 140.370308827821, 132.695117799341, 139.779281521707, 144.099606913581, 119.467186913433, 130.920820203577, 138.021373145544, 146.025894590806, 141.113315060704, 149.86829067975, 119.271177140036, 139.780980067837, 139.226959073722, 111.432948445369, 150.043974754945, 133.330968965146, 120.547225993542, 87.8218826861316, 160.306297534906, 116.317725629814, 128.149916995438, 108.977825015295, 141.487739652033, 139.382819621519, 183.906086687377, 135.595301069133, 136.063854484851, 127.319686409819, 111.937531446696, 145.109545834065, 149.695840091623, 117.84424694006, 122.495448099999, 126.809498387375, 96.7818183468606, 115.553899683782, 117.564035358759, 125.4942515974, 162.835787212723, 141.100207354279, 107.379195344866, 156.091619154178, 114.585476804307, 128.726201428966, 105.367067986505, 112.330976793355, 149.141876640451, 155.221519136724, 169.133040395595, 99.7094470308723, 146.726401316827, 127.709069821134, 127.622584258296, 120.871435396233, 94.3839265049637, 117.884293614321, 123.747022927044, 135.74507434408, 154.430810401328, 97.0441774619398, 130.706060433693, 159.135901200116, 105.830398485403, 99.2012392024655, 131.160404180794, 146.18244650503, 129.089331196429, 164.786850479883, 145.363835001661, 154.396464593267, 94.4501563898726, 142.961046481596, 148.438554425061, 102.041560825329, 135.727788412377, 132.183730964751, 144.009648132672, 116.650583128157, 92.3987293918218, 121.584200767854, 126.211857700461, 120.048274779645, 148.894138621405, 92.0092900830017, 122.827297092084, 120.987893891164, 96.7028998878957, 144.439684198952, 134.287892273237, 128.380490953795, 116.45210340201, 153.011462718779, 116.220794083824, 137.666084681063, 119.436169469516, 147.402106129145, 105.13133973867, 143.175075379539, 136.461869270916, 132.58938146873, 142.845981926754, 132.778012077956, 118.53724124732, 127.74965210135, 137.876984995923, 113.54107522109, 137.516914667349, 156.484767766545, 125.963096367743, 182.389863238961, 121.799171658211, 144.032501986465, 138.716384346031, 135.085181671271, 86.7195210154388, 122.488336354853, 106.288231530979, 137.087552234976, 154.267323023856, 138.283285145691, 121.484126505553, 138.171666457707, 104.944089677228, 133.993561995238, 128.687742050594, 147.513484371826, 118.597113302433, 141.79589867331, 144.127643897092, 149.125140721116, 168.940622894172, 161.911396188228, 128.049459501863, 138.204364319112, 121.35158343819, 131.097897962504, 139.810092311263, 134.406037644797, 121.923299930039, 150.712079147239, 126.227683080392, 134.110977028784, 111.135555971182, 113.992265891182, 112.647682582859, 85.9257635840249, 151.134720853314, 132.316696561959, 174.459735085951, 139.497223519944, 140.791430757391, 109.519092761823, 159.162207887326, 139.101348909669, 147.538567874768, 128.456180044367, 99.2471611174642, 147.553225437894, 135.944638350277, 131.769203473618, 121.224504624989, 145.373189314604, 117.353914929018, 111.34898054085, 117.265010595925, 131.533385045167, 108.031885788071, 117.784855598397, 169.603982100601, 126.334276519833, 138.266535535654, 120.782334973103, 157.684221254696, 121.856845104463, 130.701490511571, 140.084014851571, 120.276588755122, 143.478266600138, 113.548125989289, 125.040962492855, 144.321283955019, 151.905915052548, 142.036944277796, 98.8080137369452, 117.645631133688, 161.941988737263, 144.326217528492, 136.09736775307, 135.175721275933, 141.458505887149, 144.012620997322, 127.941699530588, 156.857772946213, 139.538158303235, 127.652390446603, 131.344433519277, 125.787929162841, 144.389519421946, 135.747294021878, 117.822596195144, 139.084170500624, 141.957344156978, 125.536655156836, 143.740409943356, 141.179344358717, 133.559682477712, 159.730105471139, 154.975476983412, 112.307804893096, 133.510503366526, 118.269504148188, 123.062763489808, 123.0335827936, 102.555016134941, 114.135061863416, 122.820630075245, 102.864300773787, 147.977464457695, 111.316772039156, 126.180343130293, 132.49523715357, 109.991039264288, 154.950833434626, 122.268262103479, 144.797518500341, 100.827354508767, 150.661117890002, 150.345917643857, 133.336167250261, 158.74463858487, 134.29599474264, 139.969247561583, 138.184596368424, 125.603782034176, 160.989022178386, 127.394037252084, 126.290214485348, 143.989537844195, 159.260229594048, 137.921600803535, 137.045981107825, 134.72117636665, 114.575172329204, 70.5588557783767, 116.749353358724, 137.41218560959, 114.048500209877, 145.52383001273, 137.898702224352, 118.538935457165, 164.692637770308, 120.86384842088, 150.689144859054, 117.753009617664, 127.258040239844, 120.891699566388, 137.326010153154, 116.873331417755, 137.46609984259, 112.470319105786, 83.0835757447518, 149.317378945794, 154.20633084501, 110.018485859996, 139.36334949776, 130.68204951615, 132.67955663207, 148.324402828305, 113.290743662914, 126.12942117734, 139.329605273143, 109.9266508547, 135.955060979762, 113.893048592353, 100.777992371548, 130.781166025479, 131.7445984452, 150.850787525073, 118.967191358081, 157.170816833714, 119.677044345597, 147.964414893484, 154.044093152184, 151.511775796987, 134.310259165635, 146.395580293815, 134.200939332687, 129.307048525673, 124.403631383981, 117.780456595017, 128.823556374046, 137.333921090461, 119.048182788978, 151.882988968883, 107.645850526899, 123.389201519475, 122.269396154713, 121.373858752541, 157.188790750414, 110.629757910068, 111.032471848319, 143.166082649329, 132.42358358499, 147.922871700597, 123.067495176351, 121.545731746062, 129.53042117918, 114.207161190191, 133.672478132186, 130.6453793038, 148.418698952129, 141.269684237733, 143.012284323969, 122.292543059471, 142.785143421435, 133.63143487943, 121.198484279623, 128.670413435497, 140.209398535152, 130.994392963827, 124.416191428674, 132.517007963588, 111.568154043098, 141.082456756268, 144.604007783322, 125.617797163938, 109.402549882051, 108.007549508741, 116.863918620639, 106.517382869928, 121.184355930733, 118.465039316901, 149.280180904016, 154.385397803726, 133.412747832923, 132.137856411101, 148.674071940769, 139.438272594861, 114.608852435216, 142.271801330707, 139.389817880779, 135.757473909211, 139.659032305162, 119.354567386378, 112.170323924317, 125.156251446065, 130.784191702009, 117.566437454293, 133.718311020193, 89.738221420616, 142.154414504555, 110.539511406041, 123.437181257983, 157.776351430226, 157.943598066442, 110.952933033515, 148.582253041927, 95.4343411137791, 108.975220277657, 104.938497280045, 151.663123721582, 160.913984669606, 117.618616053245, 135.171978964035, 120.147065089181, 126.720797659578, 132.099342706874, 123.154413666856, 125.708333448718, 132.292993040941, 113.865709909112, 150.957338044383, 125.807387625036, 130.799442711267, 155.007505947162, 160.841504847535, 132.843409691873, 153.365349085577, 144.205101991247, 126.421052261479, 93.7238529110901, 135.198575414831, 103.48054941649, 136.276394280124, 126.039551793108, 106.415498252209, 132.385901569115, 113.83039923942, 121.178440608815, 110.858734005439, 99.1882695641529, 100.534271780799, 151.368163430041, 144.956439150247, 137.140230027999, 140.228552831638, 116.822520182899, 113.123607794461, 141.648220586785, 110.060432476928, 120.068495671692, 139.687466299626, 144.836526252993, 152.791422734101, 140.790159232934, 124.060345117498, 160.491500424316, 141.594748258384, 159.947679363169, 132.821281560709, 140.442889575078, 96.7370952742743, 116.435850992938, 118.287617396323, 142.34583235815, 111.326183930833, 136.261345622161, 143.086782507152, 80.3774774142522, 130.085162766964, 135.032162544266, 109.756797811113, 140.085566350784, 175.231111061674, 144.426916370279, 127.369278929241, 99.2976854489502, 114.246261257417, 126.333671441434, 134.918466047174, 115.836315326863, 136.643079041661, 115.099796752012, 120.095201626738, 155.729552731704, 79.6028852902773, 138.722329204218, 141.391276641207, 93.4223892126474, 165.426242538415, 147.393009471397, 152.170667384917, 139.019970191085, 133.546142377482, 127.552859873946, 154.065002225528, 137.825191390498, 115.739101111978, 130.195786675757, 132.40729864174, 84.9931546530003, 138.037678983928, 120.013276384076, 110.694219029353, 130.013442647749, 159.765773017268, 122.739864221947, 135.656408324971, 143.435447832299, 161.194457527122, 134.776600129989, 142.318465604065, 98.6867223600145, 134.162579141367, 111.929394407877, 127.211387423154, 127.416999971393, 124.888460890866, 125.332749162477, 120.98724891398, 113.396380970252, 108.807363260926, 130.058143791436, 110.829343056257, 158.391538757426, 120.440592696385, 165.594037423853, 118.784686569, 145.780505017602, 128.14033930237, 124.458373519609, 95.7205259596497, 163.003844866305, 94.3160940101681, 145.043541067435, 145.804969246962, 141.93823916292, 99.7158863363829, 150.189864987405, 122.085434922361, 139.724660170229, 144.50436768159, 169.6325151745, 151.256823747831, 164.641370435837, 125.265599004482, 146.791018145265, 129.958509769637, 132.998030726597, 167.898284224089, 106.847313006799, 129.031686943009, 130.074135608503, 122.293789274027, 151.371888177258, 106.935054298605, 122.91358822375, 130.340464169757, 158.615995989704, 121.175860724906, 109.439312782969, 153.263137087607, 125.702273523325, 127.582374265429, 132.148822464123, 131.234156240586, 120.820461564732, 121.916363350741, 124.626135371853, 148.390443890557, 153.978974097392, 125.235410878989, 106.53319655841, 140.241387022456, 128.223700249511, 148.796617583932, 168.569303513473, 101.618900848763, 116.984825782309, 150.64180521269, 160.60127527568, 131.985114515375, 123.613589435918, 136.032623991823, 115.418968901896, 117.927205834057, 141.328484056815, 144.101281666084, 133.959957013642, 160.814609486011, 134.192566958457, 125.584298447331, 123.363666174402, 123.458381459256, 134.344135198176, 107.802354869194, 150.541654194821, 92.754262688267, 107.23160393474, 131.774848273745, 129.00808850821, 129.229304936833, 113.638783509054, 118.479178439167, 113.254811767061, 91.4666564014282, 156.968522395783, 139.067701523453, 133.765001002067, 111.624964433018, 144.271760112665, 119.156479902276, 130.801254396963, 97.7732218313555, 137.418836591949, 114.074588080853, 150.63079239453, 140.145832986263, 154.83567166948, 141.524894613878, 123.651138197009, 160.197458559856, 109.873457709308, 124.584544058951, 158.200117157667, 157.536817512308, 142.96885259383, 105.292521967481, 151.550540385707, 134.337441624292, 133.484874311799, 120.087243173186, 139.253402536711, 165.143848430218, 142.43812683104, 116.126762200075, 129.149073500583, 120.150865310166, 120.737804495452, 148.994364998835, 149.994336866588, 104.485171429823, 122.787826467533, 88.0469430955069, 124.59745688942, 121.857387854152, 127.30583885048, 136.080096968576, 103.873940612101, 125.535280571382, 127.135426978787, 138.891110479518, 129.169833142805, 125.743286427092, 125.055679044355, 108.173975658537, 149.90227459235, 111.096321416497, 153.047325512873, 150.88007229501, 135.420384709074, 133.475255286261, 147.545889860693, 102.40535981728, 122.932745440395, 104.457213581723, 89.6612097202502, 102.386436826262, 134.429854319308, 132.519721427523, 121.914722675574, 121.263782385367, 113.488172651096, 125.038310947529, 137.687944333111, 113.852977843992, 109.378566894981, 107.076347534235, 118.723379047217, 127.430501926448, 160.223621454626, 122.523815734813, 137.185433010576, 125.259338459448, 165.904291647555, 138.549211173597, 125.842146524766, 139.46773110348, 111.799830532006, 139.228472615641, 135.897215000386, 133.16007818222, 131.401753957298, 163.059318337232, 151.344172915761, 120.566243455911, 154.048341740005, 117.56039557148, 136.131707744231, 109.036871474554, 136.251658501018, 147.976407118905, 170.96888594585, 130.321689119846, 143.425405068564, 137.473156364246, 140.3439208344, 148.702392801297, 138.760754232161, 106.569500143414, 128.48668644321, 152.431987996659, 138.381402082404, 143.928802972201, 134.53162709353, 131.417025319093, 145.474108972152, 119.049762117977, 156.40884017521, 113.587390802882, 103.587754460313, 102.396096981026, 120.714042031309, 112.008098372448, 109.528160413614, 125.315576745034, 120.284446254089, 125.973401354124, 138.476237490417, 170.460286260363, 147.728684359319, 139.780260770131, 153.371434102682, 137.722638157965, 134.975433679432, 112.663103686933, 147.662730674386, 124.378770110464, 170.403030814775, 130.309231265521, 106.949069083592, 114.070610536728, 133.079957022585, 130.715086959465, 123.679885036068, 124.562870888899, 138.772184360383, 143.82718593726, 121.960246926571, 147.42636611845, 100.546830088061, 112.015962234533, 179.816813981807, 125.333711177472, 132.367868582366, 116.752969144378, 97.4633739294922, 149.864213857281, 162.709609143613, 126.633492340264, 155.345618023875, 136.119367047278, 138.458227123113, 118.828613061671, 119.479068213627, 152.113787800774, 102.889681236287, 140.728755056632, 99.7526970690968, 115.97458782011, 123.445407111027, 110.513034994963, 136.123325313349, 136.033513312322, 154.001635652302, 110.049431434825, 131.835833085048, 128.444584142752, 116.940782343217, 128.018991633718, 131.423493120486, 119.265550482883, 162.442136491402, 115.081228404663, 158.669164923292, 136.481383656119, 163.371081868255, 132.085611704451, 85.3828565133695, 150.236498603481, 101.716791417771, 128.950443247176, 116.344411852164, 106.970947278751, 111.814442521222, 129.383526201388, 139.775778629667, 130.202159845751, 136.163017624411, 130.248766556455, 127.059924522378, 151.541174498828, 112.645492401347, 124.181331315103, 91.5888972499989, 148.101327364858, 128.849937514262, 118.023185626554, 151.092467185712, 112.875170911515, 140.491958019085, 131.184019074198, 164.786822873429, 130.829780667158, 117.166802948203, 115.040942344335, 88.2426940764375, 126.331072595842, 149.078935031246, 146.12728958099, 130.206253451878, 121.533822935431, 139.508713543963, 148.916290234607, 142.357691758856, 141.740117989271, 143.863875615134, 133.375745345746, 111.372281452704, 126.811158465199, 118.849815160319, 118.390293374185, 151.284863662911, 136.251190857597, 143.101905857807, 149.77592150646, 119.098155918555, 114.08558539301, 143.898040974868, 151.54525091031, 145.982950192015, 153.39131869759, 128.9639049216, 141.059245748578, 115.755838509908, 136.953884245642, 146.439500783873, 134.75905403845, 159.211046335758, 121.000273128203, 141.388217304207, 105.056674314272, 125.461357461405, 130.262019019154, 118.783094721104, 134.251800874706, 134.781968184259, 121.437117269495, 127.416176220866, 146.367076172385, 143.098021420631, 99.9913698868204, 121.346197178124, 131.458268339382, 111.766579472211, 136.246230406595, 107.945303307334, 145.005579952402, 166.18698857991, 129.83678873256, 123.406599460775, 148.051478822158, 126.377441895678, 122.317360118764, 149.404543502876, 121.047890851781, 142.548297230153, 126.9584022319, 154.129811710621, 138.752395241455, 134.299523659126, 120.66296624886, 138.506269833398, 119.445204043112, 91.5625292948217, 150.085190066788, 108.013789623976, 137.971701160499, 128.584791358404, 141.145067458237, 174.737179246476, 119.853513399296, 141.535833665909, 115.468998429699, 139.388977820147, 133.93257570377, 145.322392443899, 133.688449711978, 130.34371131003, 121.435156027962, 132.564974923399, 140.385195915986, 116.63907371435, 139.995536370782, 104.73361866865, 129.890659162168, 155.873759612689, 134.730276832996, 112.607519648504, 118.465323698961, 112.819209334274, 115.768654559807, 147.911014499048, 128.872328055422, 178.215441989194, 106.320450750115, 122.496287014928, 118.777785999905, 124.368867584891, 113.813200477113, 97.4701060898634, 108.66741923374, 122.34471992335, 164.812836664153, 71.3686876603056, 117.651020343293, 127.584096022587, 138.763358613664, 148.583781317143, 143.316105202773, 120.559702736573, 102.167632840791, 115.606797980892, 165.831246612963, 118.141931900625, 92.4962065430324, 153.691310851251, 123.233456854821, 130.519945030749, 131.604637906233, 127.729423627484, 149.61164233245, 122.550826098738, 156.704435443417, 121.117001562883, 119.160209244666, 123.406606993662, 156.362728158436, 118.714564486199, 143.683471595693, 121.157671653722, 119.487936690874, 115.578525691234, 110.897237206234, 96.219849344266, 137.237281542706, 104.199579694574, 107.690692072372, 151.127690950411, 142.174251624857, 102.50333899967, 123.783640177169, 113.906817214913, 106.872026188366, 119.938674032462, 136.557521992352, 121.547290289515, 137.134069759423, 123.18708637905, 125.513706842912, 119.20004599388, 133.206588283344, 129.129245471489, 118.561916929725, 140.875928924922, 151.456034816181, 124.074343230567, 110.775892821717, 127.195974599714, 117.649949072331, 128.526695659913, 165.228081278909, 142.46565689038, 126.378047804625, 132.847530510017, 106.529401112282, 95.2081779149042, 127.992935532409, 134.004514945343, 121.626028199288, 132.003783860585, 118.92564969494, 93.1184060345452, 138.060519289964, 119.269761321062, 113.785315557186, 121.945912242626, 132.060961928299, 124.207639532373, 149.228715560644, 127.14679874802, 130.527398903471, 103.935779285475, 104.206918446714, 103.696217903912, 115.604064082784, 152.785410654783, 128.23584128758, 122.589888519073, 124.052682406767, 166.378452922278, 137.170504588983, 119.322207092234, 138.921021075178, 133.117823519001, 117.913940583403, 116.492875223238, 128.607229522249, 118.342383847799, 106.911399426949, 128.714879278884, 99.251130595576, 147.470961745165, 155.250488679083, 154.909150009722, 113.976666688458, 108.806178526288, 135.108862137439, 130.669461509226, 113.281326970992, 141.08810869919, 144.158167187383, 127.53290371412, 114.803369814686, 111.841544875072, 112.073038560199, 121.241418855355, 138.989556482476, 160.05449490611, 144.949042748483, 127.956603494543, 133.054642492232, 139.989433633996, 130.614454377551, 112.305808212774, 115.264669190874, 142.002832019202, 118.311903874241, 139.707297887391, 108.879814835562, 122.66608435306, 125.627554451468, 129.738275327187, 172.507227904064, 127.134973466381, 143.741554415669, 137.716639748585, 113.703016528284, 139.875861009811, 119.167659441989, 120.311396726482, 100.649409877387, 139.265908248894, 122.341149879616, 141.300155972992, 126.253597705389, 132.692056157656, 129.343845340468, 112.581080974003, 120.697338358503, 135.463368916862, 152.442363509455, 145.474129076647, 108.340562367105, 122.991651589844, 123.840459593624, 131.125266704222, 115.42616590182, 108.778689045336, 117.41026141154, 162.402522391275, 143.992930420923, 151.275150403428, 121.676858165574, 115.732319734238, 120.768103044169, 134.54026989906, 130.288865767724, 105.96968556314, 135.115732569171, 109.7316680707, 131.650449685452, 110.115202705371, 146.083392790457, 150.415002513158, 139.272026457772, 119.622394147119, 111.038763895429, 108.869399264889, 148.126845677082, 148.622859539822, 139.261981070357, 149.89619060501, 104.975914335611, 139.407340355895, 141.005706781251, 126.470716170403, 127.941710091946, 142.305103226265, 121.810660567917, 133.24104782601, 97.1455778814722, 112.276099017648, 155.807741217278, 135.835367140134, 147.849881643727, 127.590160702987, 127.975210024254, 117.593519590053, 148.28198921668, 115.335193151269, 134.476898769508, 151.696925787824, 146.557113615884, 107.77566701859, 144.11045949444, 117.593772677799, 133.159507839352, 118.555669437681, 140.252368372162, 136.671539433868, 124.887449532935, 128.59702394533, 112.142664273682, 134.399108253013, 133.195406454377, 121.927788451677, 151.928786403826, 103.061907616108, 88.5752846012294, 166.052303364442, 133.635684249006, 151.879191342163, 135.924372651501, 139.278462093073, 133.371084804449, 103.887766544424, 87.1805954931392, 140.084253619491, 127.497920689914, 145.950300273445, 153.027347563828, 135.371812452235, 119.498115503478, 129.082071959827, 120.043856646594, 125.041208141051, 137.389591620113, 124.951394088978, 131.3737625143, 125.374804906693, 154.287634041577, 113.276472701384, 119.547045378668, 112.384488656882, 139.100220256668, 133.511904582972, 129.816825240525, 135.432925953663, 146.513118423934, 154.431273179116, 142.305144960325, 113.643714528989, 153.513494869206, 150.9350315836, 107.234940934888, 128.043093262877, 133.60090731692, 121.724275677828, 110.100131626769, 128.803970704934, 143.600161466262, 147.662293608365, 138.496514045455, 143.863590427049, 101.433046850924, 146.452939668508, 133.034812480428, 148.943410146385, 147.657759340657, 120.399567546925, 130.942180330553, 129.589822400814, 114.991706155548, 121.67321612612, 118.917596062451, 124.441705896966, 129.683969016482, 141.430425101056, 124.885297334175, 102.910234424396, 135.518449347289, 161.178298613557, 167.084629087361, 92.2144474784626, 125.891402562134, 117.161822905982, 136.683791875951, 143.989637703398, 130.878302732116, 125.043666677185, 129.551180355973, 112.512194253548, 119.392978608637, 159.678890625758, 133.920695181897, 132.034652384072, 137.61768384017, 134.920783499749, 148.330659461733, 157.804362651299, 133.546590428684, 155.231353138546, 149.220540476893, 131.212377409391, 122.09233801982, 151.858925990284, 109.350470153024, 107.268949126264, 122.609488404468, 116.45338570907, 137.577076992234, 126.750481203373, 132.810344175238, 148.326103025716, 144.022658419698, 121.225580719422, 126.189076283301, 138.117537498536, 119.434709031752, 115.471176387836, 94.3494106986217, 133.673063220896, 145.748049805674, 119.942055007838, 129.729884785519, 107.185199827032, 139.112978354025, 144.885708857663, 140.1903875785, 137.080585068335, 147.990418702614, 143.117122846987, 125.950715214325, 128.331585142021, 114.161037559193, 132.589740389378, 128.889457985348, 135.477945985061, 125.51755057819, 149.169287159735, 112.814837539331, 104.399801177109, 120.206728823493, 106.466124490923, 143.456113821225, 124.347725742738, 132.172446680715, 140.045783211766, 118.162652118967, 124.161299464897, 124.599410076516, 86.3382648923039, 139.113092270594, 96.002514575199, 148.475063500442, 126.421715245827, 148.876968323983, 134.104629123974, 130.463569604617, 130.377874718095, 135.925481243654, 133.379204614714, 135.903304185766, 102.130215331544, 145.514483095752, 127.486542065085, 108.674988260699, 129.297421440596, 126.747750133035, 127.27245923222, 146.997754266396, 131.70546897233, 161.945314477334, 138.409256567425, 130.398729755427, 147.354230350797, 124.174754336271, 127.150754198735, 126.10745163967, 141.549607980377, 140.725236014789, 135.539018326287, 143.100154902455, 109.508881950738, 124.089053204376, 129.024265517874, 144.970169108048, 152.929750299694, 152.304304578897, 138.465361170602, 114.714396061793, 137.425540820321, 129.435637101394, 124.057591781386, 119.846076849512, 132.635018309335, 124.947200261201, 152.358293526751, 174.939522353042, 150.758395687917, 143.88915163377, 143.989905579684, 132.895415617505, 145.57356409084, 129.90608004728, 132.024450916276, 141.890529603903, 141.90335060969, 122.230972894257, 168.080544740507, 99.5955831500587, 104.266238331343, 107.027522544325, 157.40482960275, 143.550636627569, 110.342672355387, 152.6634693375, 140.919896061658, 147.803703587721, 95.4627819769013, 158.778677367646, 118.125260209553, 119.248428340661, 109.936035660794, 137.678312804209, 166.570914356795, 146.234034328321, 116.896154741192, 126.75663129985, 145.840869775496, 145.508339337052, 120.634591381932, 135.981778850589, 128.932838778389, 128.518163956301, 129.727868479167, 121.356673556148, 136.34642453747, 129.280908561463, 120.016964129493, 117.618363348034, 142.232240186413, 147.471241025281, 141.623309400011, 125.981500392952, 117.700781667722, 140.262636760868, 166.150744800589, 93.8869904995093, 151.758537637991, 127.407149208476, 108.678729702124, 145.237761961938, 149.066989523496, 144.90197754322, 156.355193899957, 148.619170829269, 170.488447463414, 97.8572253323269, 132.935722456865, 157.20541950658, 133.803913929017, 118.344969026823, 130.68614807562, 157.175228454675, 128.985440322025, 139.177483676242, 108.444658127202, 109.400767942631, 143.734168481876, 148.577649111283, 120.611026859957, 122.877808004349, 133.686783673725, 103.694722525265, 133.279940015538, 137.913914359997, 135.543571749076, 105.925347236608, 118.409589436334, 137.557554949845, 119.917178076327, 101.802474310555, 101.837373785788, 153.085717400933, 157.371663588198, 114.33033805867, 110.419368799186, 170.181730334206, 143.086186244811, 152.43985424076, 118.645971820775, 120.804534263195, 122.983944024982, 133.004886229031, 115.067070672504, 143.920909172714, 103.081764194278, 140.040707613228, 130.630968580241, 123.699999394995, 117.511066538559, 148.411250516425, 123.193851273613, 169.033993177209, 112.485766740708, 146.089216941525, 132.681028815964, 146.229603976289, 168.740743646218, 116.132195159011, 148.99012401574, 107.623734197338, 131.169158258462, 103.685446119315, 106.075287532275, 90.4237865094259, 119.75533958916, 147.702011879839, 149.173831441663, 138.858132352797, 159.488599256848, 148.587241816804, 126.090194075962, 160.861484857374, 145.587228232753, 96.34907628219, 156.138982715027, 141.799705040839, 125.626790518751, 134.015732875923, 130.716942398148, 117.41597696023, 127.293382278433, 134.528737318301, 112.80426923572, 120.094300733485, 149.12580191673, 172.7540897625, 143.470335614132, 130.046150110319, 145.118111864964, 109.533226572102, 146.240808465261, 123.891296855991, 120.138995095906, 116.722098416799, 160.318722954955, 132.176302703822, 119.457800903549, 92.2996015174881, 115.870087295977, 143.261988246492, 137.854781338376, 114.786127047237, 128.719378953635, 132.343389476008, 134.855777923876, 132.570547369276, 117.142535505524, 149.17198195893, 140.942786307173, 124.279705628507, 113.649715562016, 164.199481462253, 115.364140975016, 182.306203023736, 117.219590252745, 141.858621131409, 121.007846947801, 107.889093438423, 119.86167316442, 137.385567831573, 158.787853595258, 132.425460544985, 104.05062825966, 138.799548103013, 127.16104243864, 127.230911986658, 119.324849805505, 106.472222642817, 134.644300308259, 141.154101731669, 142.277017165621, 123.911485492218, 141.894395102042, 141.020238380668, 120.507465791942, 131.257781274819, 135.203492017204, 112.097041071735, 68.4639254267616, 125.529694119267, 105.323066559563, 115.706471827971, 137.056162444273, 128.713078466697, 104.587295190391, 132.057122847238, 146.167989523732, 156.596964611725, 155.944181176532, 163.414735203748, 122.966859067043, 131.477699434589, 119.73049898272, 138.797694805298, 101.152135621251, 128.701004093082, 148.85519590795, 133.309026742857, 147.929814778357, 113.142050801932, 121.473316064742, 131.749584398395, 133.243247095072, 139.035604116459, 89.4639393450035, 126.850415700967, 131.483674092294, 129.593721718639, 132.243137029705, 127.798513547247, 131.637534092225, 139.457188397788, 138.658614151319, 175.15028920243, 124.961420235404, 128.258117909709, 137.892577251276, 142.240016507044, 124.789489793997, 105.771938032923, 145.553988564, 148.658133580591, 124.392441865375, 130.91343344573, 142.137053141416, 118.497378090519, 133.042339101115, 113.15856014754, 122.013147442737, 135.209271314926, 107.271086307976, 92.923112078206, 151.463329172448, 129.211551966911, 117.19350730229, 140.826893679871, 159.50055365464, 143.848315328095, 130.363617489201, 166.791061134579, 144.697183724626, 129.466611201973, 134.935819845463, 143.962593750932, 143.571781978543, 120.332067159688, 158.811504067323, 130.518817374576, 133.300430241982, 128.600200118664, 115.452314921963, 134.196586259128, 133.258820484353, 164.952304893007, 135.327749415656, 125.1156641858, 114.819797555926, 119.173836915216, 148.583394281496, 147.64272152654, 140.917544220469, 147.468505011633, 125.270801981269, 126.310863995293, 128.511353873049, 100.1838673267, 163.1729953091, 144.097152925486, 152.124376222766, 154.78393153435, 131.200325044379, 129.298390049848, 135.75297379936, 156.865361075583, 121.531148559335, 123.511476932503, 134.727137269084, 162.757479208777, 136.369588737632, 137.238705606071, 116.740160190273, 118.973757059438, 143.116319334394, 127.255030449291, 128.465359037227, 122.476299879829, 143.479524174116, 121.10070449334, 135.014816217711, 127.299233390981, 120.062886375038, 135.09490578727, 112.15253031544, 134.181651043201, 111.726426921648, 115.253761303304, 114.644732766474, 146.442509655653, 125.609000174243, 125.411252860787, 134.407463252549, 128.578457573905, 126.986952534272, 124.337031628702, 115.925988278082, 129.855416606531, 138.080766492095, 144.470898075559, 146.284701249217, 144.680928747574, 114.966614099559, 115.161311684396, 134.035301221429, 126.673464822307, 128.027981419449, 183.95049509408, 133.121158526864, 133.2696101309, 120.763971125583, 122.539919508514, 130.390437404584, 127.776877169874, 109.864213915639, 118.498803288846, 131.192564812595, 116.304026444013, 109.237667529198, 100.484978226856, 113.273718823951, 99.3703870894035, 129.380041823358, 103.682748190744, 155.955707055625, 118.5179103596, 129.657412543624, 122.663249559096, 140.810660410375, 118.423297218195, 140.536352258712, 117.745358649913, 128.297002870701, 144.706077687592, 111.971433232074, 144.032608344778, 150.937833508533, 131.541623098284, 153.005878208811, 156.986215449064, 135.276625468554, 179.539774603604, 132.038894567476, 154.45109019873, 158.293080908374, 122.016876870623, 129.378413285001, 130.997117132207, 132.543254038156, 128.681118330719, 122.78832835775, 155.837088332826, 117.670615580516, 132.513083987945, 131.42440311118, 99.5672037642976, 101.964109712144, 128.017420372992, 130.622995392242, 105.726108059355, 135.354008480777, 123.00468814745, 146.423234450088, 140.865959272601, 167.93858915822, 143.837182012148, 144.168683710735, 116.857548527294, 116.533109990486, 140.853048882619, 148.516367955321, 86.4362682113053, 135.85223562361, 148.394074662496, 115.389233973349, 131.585068162365, 141.422292059437, 135.46831477765, 145.338787125712, 137.553694391483, 120.657673536368, 128.46056287924, 109.441180054444, 126.032802325507, 137.74452561603, 166.995634200344, 138.629102891287, 95.9704438480642, 150.541345889021, 121.908962836912, 148.086573444296, 118.786737521679, 122.038652846228, 135.71844402852, 113.751567148856, 160.228317484294, 120.419763095987, 145.038245279052, 126.26943956626, 151.076025033037, 172.675457560013, 123.131661601676, 156.743237380536, 155.308532712544, 152.117317662322, 100.791214104862, 137.377954555086, 108.923376598861, 148.014731661504, 108.46049029413, 113.409859070364, 124.82857394575, 143.912304019642, 124.847310007157, 118.652912065647, 147.645794585297, 110.938898245819, 138.258868173385, 137.262907178603, 142.691428463878, 100.705902994476, 107.875013913514, 146.390445563995, 129.421115011302, 151.725496353015, 134.626441094496, 148.196026122069, 133.55116388049, 120.28016935859, 130.347349508058, 147.54146525371, 144.596316896593, 116.296654304701, 117.238637520836, 149.393457449316, 144.850508748613, 143.200666157611, 150.215243564201, 124.771144074841, 120.737111872914, 109.769254933041, 130.633272907364, 136.808115916672, 119.702841356182, 113.910364756546, 110.446404357252, 142.267291604222, 128.099691113501, 118.682024551176, 141.076244805481, 115.460720419685, 98.5131440689884, 141.670283575192, 130.290104382031, 161.407783842496, 154.071674944582, 152.18365735093, 151.132225569459, 147.668022298171, 126.345387987028, 130.242972627013, 130.048646416174, 107.763380627326, 132.023934510145, 166.102924369433, 125.366071943984, 139.806560960609, 128.097177059276, 103.291458713826, 77.5668185384997, 150.957275520813, 115.110862868923, 144.704321417891, 134.901377029863, 109.180618006466, 140.394745055315, 121.439589561993, 152.973213696472, 111.702546776647, 130.631208246042, 119.183924674371, 154.168675537987, 145.342228994377, 161.706022531517, 114.053759918535, 136.962269933774, 118.477918470825, 139.644716411976, 103.82059585757, 141.025363843623, 104.729133320433, 148.529429728409, 160.425412882532, 107.017798711024, 116.926207164228, 118.734910977883, 139.309003000447, 120.037742284, 137.740826680051, 150.567108899941, 99.8511060346643, 109.392276841422, 131.538899018402, 129.235734701164, 147.3653015855, 120.600605586851, 139.396995438398, 174.38445546972, 113.312047957751, 137.509550333376, 126.841873070194, 108.14260693504, 115.947873316042, 148.392954904196, 141.81681916518, 129.155365425479, 100.783051833094, 114.823461009398, 135.883235058259, 151.017927692669, 144.227434951712, 149.748129881298, 138.375381637813, 122.884695361332, 141.246419464429, 97.1043546880024, 137.434022929561, 131.825332703779, 121.28955007993, 132.833748842661, 152.580308458167, 148.127991523563, 140.938857383407, 138.060805533223, 105.771129503822, 123.610532128076, 126.552818438448, 114.498763220524, 152.43844658759, 156.476559044459, 97.6176565437051, 115.020313531689, 124.9828450177, 127.306189821977, 127.52713087988, 122.877416962542, 116.785326031244, 113.594352362213, 122.465660911291, 159.809741008287, 165.779511418025, 140.671401314079, 148.87243116465, 138.462312752752, 135.234861410672, 142.02846599644, 118.857940239042, 144.375196367378, 117.670106124856, 156.98370059358, 128.122233499174, 154.181930163374, 144.784606735627, 120.540655373052, 148.836964545865, 137.053924763119, 119.42024123427, 114.372778893008, 151.315564197388, 119.596467053786, 138.855093730068, 140.845794970117, 139.163148457584, 141.435855424906, 157.117832295785, 138.532712945008, 129.698757117704, 133.018140378036, 138.038872002705, 104.105930676012, 113.747257642222, 139.059225102053, 120.129422523969, 127.897491514208, 157.458665759994, 171.99601035868, 149.429453163391, 151.847097566181, 120.458135488899, 135.799397127983, 138.709945315449, 120.053895043147, 130.316258813489, 157.647908617082, 130.006873712165, 133.001771073283, 127.970492123145, 136.593541726331, 129.077094651846, 111.963054285008, 105.980229289806, 130.995013363228, 125.223550078542, 129.219167458116, 127.038648207201, 114.822496531508, 139.627480262463, 135.469415739411, 124.482223622473, 136.890978778548, 143.721384791024, 132.910099453623, 166.94404484706, 98.133252544163, 138.627390155685, 124.08493850816, 119.841702821026, 125.194353300984, 154.452599561339, 154.738890593604, 136.797289599786, 172.141816345674, 154.960692641761, 141.240495636846, 150.985375845079, 113.218695008813, 121.824808892798, 121.737205941858, 162.636826571683, 106.125870462427, 135.615064881839, 113.253526427651, 136.742804749976, 140.489984461328, 131.292209028963, 102.722612451217, 119.037391200778, 177.312711255492, 153.119001625466, 118.251231486309, 125.285715457978, 132.617401739171, 138.131886176101, 135.278427257003, 120.534242758586, 92.6506664072369, 97.7049126400839, 137.163116275051, 146.112662820601, 134.869445830701, 137.055715254284, 117.961867305758, 107.19473584883, 112.73379662067, 138.439240954564, 164.246597443635, 125.469710081018, 150.819604396611, 127.256086900589, 128.865984618358, 145.70445228513, 140.565990034757, 119.096825318056, 146.825681366125, 123.867840768339, 144.791514191947, 137.294276356963, 137.223034255341, 122.44997301245, 132.925698930552, 105.126606135015, 113.143044641708, 124.884809300495, 105.314083997128, 122.854317727865, 151.361951190587, 119.332434391612, 160.253227638564, 120.192627773835, 117.107000640103, 145.884704696346, 123.139173035899, 151.301120676705, 126.157497815199, 142.872226317608, 109.62589867307, 124.499588686891, 187.721290141352, 142.066009156485, 113.756069922292, 151.536264607632, 130.385533145782, 126.567917787617, 110.012637677259, 129.101588949539, 129.191915528453, 140.665818173075, 132.620163534804, 129.287811283555, 134.824597157289, 140.003521574236, 124.204052303247, 127.607333464261, 87.5748813853406, 150.55707159148, 151.063047199627, 129.467014575569, 142.744895313546, 125.341602901068, 151.357256735196, 125.846344387899, 128.085018233413, 135.391602048409, 137.715101271982, 129.399250903068, 110.265741626926, 123.631603685812, 137.655716251915, 147.950304798524, 117.251144460294, 146.491468175582, 125.81392270608, 132.677103842004, 125.479633341195, 134.507042107278, 130.906952261575, 122.936760913001, 107.256279129019, 151.091789077467, 124.293327886085, 139.728154950378, 123.040219438149, 105.821861159202, 136.088353213193, 133.206201734558, 139.798128050179, 143.792654919739, 129.962689630804, 122.928622626364, 105.875854065586, 128.816571433541, 136.172470453802, 161.087763599325, 153.465392908911, 151.131844083367, 107.093764229393, 121.24992226146, 124.280257398861, 104.938201293579, 181.627590399442, 111.660038077864, 134.245274632488, 166.979580332193, 112.765011446003, 132.101457741395, 156.540426345566, 149.447311202616, 115.624058347091, 141.756159284996, 144.789239660115, 147.701768112309, 135.795108369446, 127.167698112802, 106.555989012318, 102.841891970086, 140.071332472236, 170.119991343126, 113.410887138273, 132.778095422492, 123.314506565331, 124.588580056199, 142.440617237663, 127.245870040322, 129.281235333014, 121.66849131903, 134.829290201484, 152.760855573139, 110.887097788373, 169.781537265338, 134.513887096754, 106.097128917406, 139.252631684107, 91.5355184048017, 134.894200767057, 126.517449054731, 129.984384059927, 130.060587018711, 124.450992016179, 125.592539482336, 131.461212821398, 127.453428123651, 84.2505507186643, 127.964400186178, 110.026274592002, 102.757188496107, 125.469746853677, 102.713675637037, 131.177489168043, 158.779227457809, 143.00704947164, 124.400963900166, 122.007437480871, 142.883331466699, 116.910583987579, 118.334105336552, 106.618187638794, 144.60444838157, 109.845735541118, 179.819552444682, 112.622799555066, 119.377118008011, 98.9163484456259, 150.382331442023, 136.967158456202, 134.801095752621, 100.929031010111, 142.943192819797, 103.090053925332, 129.332302872555, 134.299937580929, 150.197459850455, 118.02956763772, 143.583864435585, 102.768593436816, 127.864935625257, 161.61259173668, 122.034908026212, 143.441110892513, 142.882048791439, 118.921931606769, 137.437259344585, 137.926274499532, 125.266497274653, 155.123946023123, 158.256302694958, 139.377396141469, 145.35658767148, 100.034575931866, 127.589293855975, 147.611043330369, 108.7612085299, 130.784756954639, 129.337929564891, 130.859857184033, 106.239767341552, 149.785171664316, 128.810465993212, 117.484466770572, 131.895863810709, 121.826522507561, 161.835496693778, 153.527112704159, 130.592594723658, 155.702324516505, 140.766881985248, 143.120709862951, 158.863686716922, 112.743189448295, 145.090892021738, 139.495931502047, 98.6168524614345, 124.570421852535, 127.203327579308, 129.81354980428, 110.649909685001, 129.349497448076, 104.732051912745, 128.267650481983, 135.967652771701, 116.972986248853, 90.1268867337561, 144.491133285783, 157.101957624511, 138.132123463929, 135.440475379821, 74.533400666207, 100.391268264226, 148.795881615108, 136.722634504958, 150.670815474992, 115.027319269776, 136.147839543039, 117.569069998723, 137.833184032484, 119.610687369236, 143.237105155818, 134.824681922374, 119.426829222293, 129.420911932105, 114.180246084262, 159.060671425658, 146.848436145262, 143.748482474498, 138.255407654783, 100.197429416122, 128.493971955128, 147.133392920181, 114.427969208924, 164.443894082136, 123.847946695524, 122.917354868542, 172.667186331958, 153.488833683247, 129.697195404526, 120.911189662633, 120.951979026836, 122.513314865698, 109.185758813168, 101.405623861939, 91.2078506894386, 121.887197148152, 112.408003836439, 116.389663692915, 118.512002653208, 126.550582091943, 135.710462944817, 125.961064114424, 148.502779972179, 149.028894260418, 107.875973390221, 148.330459160778, 119.639465956599, 140.046047059542, 99.9185935125289, 119.344407261766, 129.629335373317, 162.206385669943, 129.865833527992, 130.859393478128, 155.155213254552, 115.34531365934, 122.421190351208, 109.575307473604, 139.692488382447, 144.208166365801, 155.809661717858, 147.654278618094, 179.86576754591, 115.83253637581, 124.37942704839, 136.703105891158, 113.883901972209, 125.24449060267, 135.583035182327, 123.75112363329, 128.415880910375, 129.224549088435, 143.808098966389, 124.488910617228, 120.559441583381, 139.777230381258, 147.153735732432, 134.988888531788, 173.700353845442, 122.91750893548, 128.595419540262, 124.225416357525, 132.126671414078, 133.689475812444, 144.796677805145, 170.355686725209, 178.092719618591, 132.148228373708, 139.186235911226, 138.978901290315, 107.349974122541, 148.187640485624, 138.917598592977, 134.315718952199, 136.495759851403, 133.106653740709, 136.108865121696, 124.766701712314, 115.194898642829, 132.154067205384, 131.037789177271, 129.691071040013, 140.82904434911, 135.648943396561, 129.236250697443, 123.774757047634, 95.0691050934452, 140.368742416606, 147.612391949259, 118.489293903252, 158.910303531884, 120.147423425267, 162.823647705126, 160.174704727646, 111.715578679487, 147.41903059238, 123.054519279639, 160.335136453007, 138.969319344105, 89.0946404705149, 127.86787632603, 131.074112306675, 130.352480695365, 129.660258993631, 104.353197394484, 108.491683929245, 140.59965470995, 119.230140704025, 130.049001971208, 122.043874605187, 117.529289894333, 100.81476026591, 124.017480692281, 142.803250677367, 132.765879548072, 130.364845799755, 108.062023582217, 153.102543363469, 133.138601717689, 151.25068758894, 130.344460567207, 133.314101040271, 116.850063014158, 155.218572254595, 119.883321552922, 155.66643785222, 132.359236153868, 136.898335781973, 115.532242984079, 142.754458501467, 140.619297174546, 125.622759040121, 115.334312417103, 140.954132852919, 125.159722608962, 115.745910284473, 147.378857573461, 148.040315931692, 80.523017731447, 139.848634754681, 136.558320182341, 141.014014750514, 123.258949568439, 133.006228218149, 137.123086461686, 149.703707608353, 153.392391262107, 119.978066095397, 124.056898679991, 142.611755998879, 113.33354130018, 108.509252220361, 144.121861710788, 152.57386732195, 138.683422636736, 101.740670124991, 153.964902779234, 124.667338892273, 127.524776634821, 151.076741868148, 140.097419632882, 136.693482741587, 138.977001592234, 168.218935884942, 143.155945651066, 105.292941790174, 151.980047874745, 136.455045769412, 150.372073383722, 129.700358297543, 113.795583491365, 115.112683919018, 140.214684549096, 157.864005892454, 146.834830043793, 96.4633791694897, 105.732644928287, 128.259195755825, 114.588464477301, 162.090709415812, 153.249887269402, 146.293203582957, 136.99840163546, 120.07690244248, 142.894125754754, 136.211693164398, 115.947761732721, 126.913515310386, 134.540311757992, 116.106427452845, 143.069227566024, 111.218902909857, 141.374248497585, 145.326611557118, 116.204448568221, 120.432428099296, 123.897697952212, 132.081880261362, 130.228673917828, 151.272692139874, 130.653935766631, 131.154309965985, 115.948761104248, 128.797505191225, 117.912484334588, 139.82374803263, 115.385679913058, 129.250544118756, 139.058445173358, 109.086041751222, 127.763619869755, 142.651096620749, 106.057408034583, 133.380807404977, 142.600210291067, 135.503335799096, 130.381752908995, 104.733219491078, 134.439379681257, 99.6478737413065, 130.837169019498, 116.217976010271, 157.286999962216, 158.955896828844, 136.512451937129, 140.809576263666, 116.702267427954, 153.364489959323, 94.224518895254, 129.151592663999, 145.111672195092, 127.511225512954, 122.436517748464, 134.766056264324, 130.609661112504, 112.872640954413, 136.138329207938, 118.436897929683, 138.653497850105, 133.640415418205, 143.533583792183, 167.211188536885, 156.457225115092, 143.840210214434, 118.921586148202, 140.404138575534, 143.860208882077, 111.978758102616, 141.539566228449, 152.512840576082, 134.716936639667, 153.662328987644, 146.314895465358, 135.953386092446, 123.725045048042, 117.018564010943, 162.325776973405, 148.336459144377, 139.980441702273, 144.535668905866, 127.76623896704, 144.864537361643, 122.210600141628, 149.713813923197, 121.105346130626, 99.0421824931548, 145.281126899079, 161.169297568882, 131.094139680707, 104.040857919485, 163.579556254125, 97.7603485580412, 166.815644702226, 140.358869877043, 112.483683654465, 145.57632883496, 139.464471037319, 146.801383233489, 137.68802715133, 131.712225784209, 120.765267492091, 123.168566521018, 108.284069906226, 69.2799650751125, 158.318457050357, 112.197919076835, 144.537979431147, 136.908905049675, 122.990773643089, 131.743977909198, 133.53585259614, 138.555744503695, 123.991966632135, 125.765776661404, 177.129676526182, 147.648361742613, 123.012383708777, 151.563176275009, 125.373799217465, 131.857784234539, 124.79677762638, 123.594025502621, 143.666028236761, 144.292111129015, 116.450721690366, 123.990507300638, 164.95638269208, 122.226585106482, 131.985231158319, 160.9286945675, 138.122194284136, 132.776100170721, 118.158938197959, 141.143065485953, 131.2332635188, 124.854231580538, 131.320321407711, 137.607924211062, 120.963935269748, 128.121629201078, 145.50181530404, 150.338695782698, 129.728475335358, 154.61622563544, 138.670663242574, 119.64095732461, 113.937122511076, 135.496773154765, 143.748258869623, 139.732605326264, 133.57581563021, 140.993944655129, 143.927653961086, 138.077234630958, 108.405294695123, 107.490565822773, 139.5297407189, 131.990779918969, 151.832389754078, 134.618700871744, 161.998551071666, 146.279780105816, 134.542122661672, 140.702060356631, 166.689134718243, 123.640244234836, 138.858807687643, 162.79245471433, 142.908646018346, 116.853177502696, 152.132551236351, 143.991235826644, 153.567047432982, 126.948960769411, 114.519350765573, 147.205217586483, 134.018216995332, 120.705097374973, 132.202132606221, 143.437327248185, 142.707817263077, 132.122086350338, 135.188341541982, 101.158348323247, 174.514481993155, 144.868090918348, 112.245349517459, 159.220758627919, 155.97619679476, 142.870441580708, 118.12316987196, 171.640846253269, 116.434980113828, 154.77670578029, 150.113003984131, 124.441253545309, 136.590387164547, 147.824480248072, 103.407575469571, 135.030651786614, 124.552902765675, 135.155854642303, 108.834779073126, 121.317723385088, 113.015102113048, 116.714825059227, 128.394243997002, 97.8928003974939, 129.988013661728, 145.423606583468, 103.875201954037, 125.053866506024, 144.428694028335, 120.096166018948, 131.627725098995, 106.921617435652, 136.064732778641, 114.537358448105, 144.114227910223, 176.473243818361, 134.361211658354, 132.94777677202, 112.550521751428, 129.136972440258, 153.65714923301, 130.292082224074, 119.042816666338, 130.619416681239, 169.805233821633, 110.262902144683, 116.819483450119, 124.346437927098, 107.186247288244, 147.9172252434, 130.680232838367, 133.354923157445, 148.955205774606, 113.638436584732, 128.671451144996, 112.271429170048, 157.078037026498, 170.917835953673, 123.499771154636, 144.692798713924, 157.317094785332, 116.383501838641, 153.715603464234, 109.091973662008, 96.179778815186, 115.170613902012, 111.473042060927, 136.127295726452, 149.541679879224, 137.383355604799, 139.675294996366, 134.23811349646, 110.063755273299, 136.971279573402, 117.303188435098, 128.377233517835, 114.746036451515, 132.801737040978, 125.016827613678, 125.035736069822, 127.949977333412, 131.518046228128, 138.982349821778, 139.928989399688, 168.151030902874, 122.924156475675, 149.321933375523, 134.756517658293, 133.835964278362, 134.310092343482, 106.341603325464, 143.53791619558, 143.935757260106, 130.849509611446, 127.877332148859, 181.97335117487, 151.940381883085, 116.311486763937, 128.768374781749, 148.407555398493, 152.550994848982, 120.85279733094, 139.86505717585, 148.77893329755, 124.696365923224, 142.018558364845, 124.372368504688, 142.748829215716, 139.275165761408, 127.892797979155, 102.461597601094, 120.20452955483, 140.981143384497, 150.168563534771, 130.310565616676, 120.606420174448, 137.424790608166, 124.267764831553, 123.446969305895, 139.240917340829, 149.605366952088, 122.599179563009, 134.640797261259, 148.695430844014, 165.611161472977, 120.340536652789, 168.11170565424, 136.517251581008, 121.981490532493, 126.971680137633, 136.318108459991, 124.921368946897, 122.631590725319, 145.810053142612, 123.060696743208, 119.232792453477, 138.596258934998, 127.938044849736, 98.8282743829487, 127.955833059666, 130.721070701784, 119.804446871905, 117.944591003003, 146.116979190251, 137.929852509801, 136.955359229484, 130.809961051865, 121.511276254532, 161.758782512138, 122.653944789248, 140.661377466178, 135.210979976336, 151.866699101508, 109.141553558008, 141.979530029461, 125.51597316603, 147.381173851764, 145.782703593551, 132.779509966746, 122.514252048512, 127.436593741165, 151.990404673311, 136.631849594369, 130.486273786233, 145.593955441576, 127.254247233718, 142.035622686353, 112.555454685072, 118.529562052328, 147.854032711255, 140.453540085029, 136.41061953426, 136.750409087215, 133.778724245097, 108.160447926781, 121.17298925377, 155.119535139387, 112.966755060894, 131.607155495016, 125.658635357706, 141.706277416481, 139.09434961841, 111.690012903276, 125.637055215378, 117.038263536082, 134.492749208712, 152.754299862237, 104.436092523449, 101.373177005161, 105.655628057048, 123.876370181607, 109.64889271671, 131.825008174303, 131.341683282727, 133.267186379456, 120.276268851063, 131.087085819014, 99.2980208960246, 135.285439854093, 148.775463863026, 123.269265837866, 106.389494962029, 170.639902312292, 132.113678132879, 147.498416688534, 107.232871326273, 143.175534509168, 119.056772993816, 116.881579074794, 112.950489376382, 103.30355192897, 145.021312422473, 136.507029254191, 132.216131442564, 117.353648657062, 128.893212155342, 135.061911856878, 133.459226801638, 122.20350690323, 129.292859375466, 136.389845482752, 132.834041460895, 123.070140465966, 118.875225777409, 149.133091257103, 131.770002696313, 120.941090236776, 136.659098892992, 130.961973277341, 95.3426565737077, 143.039364958601, 86.7883806838733, 106.744181213496, 156.888261095157, 120.03230767842, 126.206531830444, 146.723063142645, 153.244316890442, 148.602510034266, 138.52962299823, 124.549281541602, 128.947833208381, 109.848208958794, 162.208513586009, 140.233967319651, 125.072884742095, 145.513442125867, 137.006386549839, 92.8310388679633, 158.868540051725, 132.774153364748, 128.349768553783, 116.012416111905, 98.9866441573231, 123.723576237411, 144.373794802276, 125.346961283577, 109.081192421848, 109.992505321249, 165.424597169453, 98.3393544236237, 152.326010891998, 122.931746935634, 126.150668209765, 149.859559465303, 118.227900765785, 114.364647125854, 143.873100791977, 162.451688962217, 118.957917644676, 162.348149143509, 147.924340155995, 156.278832438313, 136.3576734351, 149.186125752173, 136.455152770201, 130.09788069701, 112.177418062158, 145.392879949711, 127.421068698912, 142.062243614058, 134.253158515839, 140.553088029786, 131.083673482857, 148.192065395754, 128.445748112782, 141.735332347922, 127.987435450122, 140.375462426726, 114.526850309801, 120.637741021658, 118.564264813774, 109.105672570154, 135.096505557785, 108.122594518332, 135.713556347447, 146.292190786932, 83.4922564430267, 130.63468839982, 125.341691654957, 144.848959620177, 116.651970849686, 99.2882535205375, 117.043505832093, 110.698734595549, 141.081882296826, 120.046820063808, 132.695895761333, 147.030036636611, 136.964823658151, 114.554805084581, 100.784827551473, 113.716030454641, 127.529974245269, 139.771135583546, 125.564839003957, 125.980368482337, 119.485701892932, 136.347087778078, 116.20706422988, 110.553730030391, 134.528906165587, 110.362492658554, 150.716138506699, 122.16978054716, 135.506939562374, 121.301392804599, 120.575056600144, 120.584800064371, 123.860107100286, 155.62879763189, 145.848353814541, 114.798852146627, 132.911469183629, 86.410887218592, 134.441423280145, 159.295908794611, 150.772805747002, 146.095703288125, 142.819480679982, 141.039422851146, 124.481045491354, 126.379426679556, 116.823460519595, 130.684094445079, 125.602906803889, 90.4487034310337, 131.838290605701, 112.801393338513, 141.432168681058, 111.886051824592, 121.113128488053, 106.240823703617, 121.536955869772, 129.601227158386, 111.520658005992, 144.07159059303, 108.158588562048, 139.120196504337, 115.593912674848, 148.630889497857, 91.3124100729293, 122.411154349594, 156.517376606635, 156.594788682373, 107.01347138389, 160.765369145765, 163.832983791883, 130.644446018417, 133.762728911224, 113.893253352827, 121.581787374397, 153.909899434256, 101.783093442225, 129.036819970434, 161.626505688183, 106.150552505824, 79.8559067109982, 144.271075154508, 97.8799914927485, 128.139068951808, 137.730221590212, 136.696521454039, 117.391482144528, 94.2335366233106, 112.937225834291, 137.396808757437, 134.668637800045, 120.526114569583, 136.064228848729, 119.078676734191, 112.599324613357, 107.361123851477, 115.099317654959, 130.533027827104, 146.05737239835, 161.220675409278, 147.147121981529, 114.722778352149, 153.46327575064, 144.277950710881, 107.741794025585, 103.773198555562, 145.022559479932, 116.939601222066, 90.6022934471091, 148.65409809597, 157.207559578099, 129.169643052864, 128.883144440315, 132.345080181039, 142.126153003574, 128.330318472409, 142.677992454226, 113.629338348174, 144.768107862483, 119.822300324689, 132.841222651187, 136.197765343702, 136.973342770534, 142.878059521204, 104.154325002066, 113.412202082718, 136.169097081295, 113.721840440033, 96.1918562162214, 137.816435945467, 134.818614737884, 148.459536483143, 132.860584262004, 105.249706387693, 100.678431448901, 119.980608673565, 116.460212478885, 94.6871996859988, 133.139707657177, 122.51183961886, 138.158696725647, 146.925088818101, 150.080083651219, 127.180035904193, 145.19006310913, 141.082445563235, 136.265164654534, 155.864632241584, 104.431536618666, 141.418015021339, 107.464781734136, 132.45883114454, 134.718853290567, 135.356258483414, 130.477926593551, 140.978030733045, 153.512369482449, 118.676236972164, 156.494148673867, 120.223062319722, 124.690514175745, 116.350319209574, 131.040048851659, 121.143720376728, 134.192822979661, 140.265567127553, 143.178809728033, 145.709797777093, 155.365751446512, 123.827120141119, 143.051485785134, 96.3913106687727, 103.809662599691, 126.3316925686, 153.96734467001, 143.519466202669, 132.032007910758, 131.808025860708, 159.625348564692, 117.908502848154, 116.033354165383, 135.346124463994, 113.714800448018, 142.134067159074, 150.616151714587, 116.745194268204, 112.460464014189, 107.900992525509, 136.780324062275, 124.805307584694, 115.665813873546, 160.459079936711, 115.913358689284, 121.82000750653, 155.051265965286, 150.444584109911, 111.202442483623, 111.631409108447, 112.699219218903, 116.715664137691, 140.595759453695, 109.365487680377, 110.206984372583, 131.64824357518, 134.207066355873, 110.793537385619, 132.968752194922, 122.162248824691, 141.274308960942, 121.218112227008, 170.061860605696, 125.055157500253, 115.531819006934, 134.602064378363, 111.459561324834, 127.63642831141, 98.6462924875551, 100.251732650451, 139.602677872714, 129.443603360594, 97.1578193398946, 129.586746552895, 157.535757890778, 135.454914199694, 143.556852961888, 135.584520520159, 128.676159497574, 116.686299090491, 121.526305618859, 132.905335575921, 121.593771789191, 120.058338832425, 105.665702783326, 160.648796044843, 112.342859075673, 98.9160445668672, 109.065553766103, 161.20339195652, 136.213771605384, 175.621849401207, 170.069002899334, 136.269062090339, 134.074955493252, 129.882773191249, 110.020822656129, 94.5805777476752, 97.587772123753, 130.595819936809, 138.242181910229, 160.185508678103, 172.071309334726, 140.337221184184, 142.850202615403, 128.114826610708, 138.290397664059, 139.159496480447, 116.960906814205, 128.450778336206, 108.21421417998, 107.249261292289, 114.616705586553, 137.673767144046, 142.835681217575, 165.346768241428, 116.809751762223, 137.282742899275, 128.149401084096, 137.110547247803, 117.645742118426, 136.468334774149, 140.415625926469, 138.865798816772, 152.041770603231, 135.479951294936, 128.341735608103, 126.461210187942, 130.727679168441, 126.987034820483, 101.943282259903, 132.815020156571, 132.970873929073, 113.577032264863, 95.5238127772451, 124.721108065676, 121.172927222909, 123.135194986469, 98.0551905741495, 138.563699648976, 147.688416777381, 137.527591523804, 129.344032696706, 143.305849734532, 136.959132281606, 101.113195272755, 113.380430289667, 119.167485489153, 115.931921599677, 158.51629152167, 147.381657713095, 149.198496473225, 127.637851309821, 138.798762770142, 129.718357380318, 150.103102305291, 129.594687241897, 109.822734110764, 125.570511645192, 123.063717859723, 159.823228003575, 135.563681610653, 119.197097614323, 103.037706799106, 133.907054524168, 160.55397687678, 122.916464218941, 130.31134723243, 144.482886433699, 156.438829766399, 99.7353775678491, 147.769261717867, 120.109318548431, 105.635964530448, 137.349050663841, 128.575411367536, 139.530040624234, 123.631858720051, 143.763148134306, 128.137575271892, 151.471311166156, 118.190087337063, 113.500305880276, 155.854324853435, 136.099240486239, 130.335335184271, 143.786360220674, 157.300545762815, 133.393248983217, 126.141098931517, 129.882859012108, 120.981969129832, 122.309212317375, 144.452210744412, 110.25473028602, 135.301405781646, 120.668232155861, 149.686781113072, 112.630978999123, 152.271784240898, 139.488537083745, 165.189973361061, 156.936119405331, 111.379449845647, 131.926049356659, 117.070981490436, 132.099823408012, 114.112832168501, 127.175045292812, 146.957605838034, 145.595176044171, 129.251320850051, 114.915847189524, 119.537480069998, 128.564748480295, 125.818813165639, 137.297200251317, 138.509092852173, 158.251405720036, 144.583979763725, 148.305624788241, 120.816243804091, 128.638402534537, 90.6004735665082],[334.448936179702, 367.507668625081, 320.358608345133, 319.784770579735, 345.582347562576, 359.526920705145, 369.306058265097, 348.534768944066, 305.318008106926, 358.663522947708, 354.062796254176, 359.939471622839, 363.471304122601, 303.171123800436, 342.548017519226, 371.137081434681, 356.795675425922, 327.178492795301, 351.019720515073, 339.388139943344, 323.497009286646, 336.057889227711, 344.231696167851, 348.227229291922, 347.130903881383, 342.678097706923, 350.046525946018, 340.005981508786, 318.863169917965, 348.710959765845, 336.993304574675, 339.894397741706, 342.283366205423, 349.332951820133, 341.075151359294, 345.095472638911, 335.937080232996, 370.069507477842, 341.315816480529, 350.685719909883, 355.714793426307, 338.358702005622, 359.367447071009, 311.949611035517, 301.694959925157, 357.669790046454, 349.221643604545, 327.003616551439, 318.277123797973, 338.872565698779, 350.533455405912, 353.557572265931, 341.026525409737, 333.306152096261, 351.044506807858, 355.901652686065, 337.120765330958, 296.582379679249, 367.638842401221, 349.984941617242, 359.671678620706, 318.98320283831, 309.583244027726, 351.077082060575, 322.991096697088, 365.27668407328, 357.384978313986, 344.730150911076, 313.518806194759, 370.232106421616, 351.101424768456, 345.409804406924, 324.681665201622, 350.093056135618, 325.950328251116, 330.253042593923, 342.545860149523, 361.489951925023, 338.036819279242, 297.93700414188, 318.178336698433, 380.989369165336, 364.694103638496, 328.563111284537, 321.492002028316, 358.64550240427, 305.55918737056, 352.692663612722, 346.426389970097, 347.481266723998, 319.331805771774, 335.504152948583, 320.645010747056, 365.171380112347, 361.868569352096, 344.58694608474, 340.684115474938, 328.714699567886, 335.685087697555, 337.203251297063, 337.565746245775, 329.667044216145, 351.691428605637, 316.976992537092, 343.994491895497, 356.599769090583, 338.368945895175, 341.34050646758, 327.816520635625, 350.463931670892, 338.633216342188, 332.228490326251, 372.065211632965, 320.614864592136, 320.927390246184, 353.727711004331, 371.523885401576, 362.40008942727, 369.728100283439, 338.491057687328, 371.743902869317, 351.82135659993, 366.391118842751, 336.23871749552, 341.849371549493, 353.095726348509, 354.328152348851, 318.070007441171, 363.88446408816, 322.429232193088, 382.331209770477, 340.481738323583, 347.228687759686, 354.125111770866, 325.47251558971, 338.461948020192, 351.699781767969, 349.63743193529, 362.698580995266, 336.161702442255, 328.39892497946, 314.542357867979, 324.726137892252, 353.130794958256, 353.6540147176, 313.794317745031, 352.146418133575, 327.649069100928, 337.764827323447, 309.323365821185, 372.480302209119, 357.49952598893, 359.960416037024, 344.664536115612, 379.005457252237, 355.258426978031, 335.313313666324, 320.434987944797, 348.915133131179, 372.150087185674, 331.806292169149, 348.265992158866, 359.460191890414, 332.978934012981, 362.011067239826, 358.332921063486, 322.058508220361, 330.230963313099, 335.097751210409, 346.162925921205, 317.550316708838, 343.981800154924, 363.059532279838, 328.025957230954, 348.014846562488, 345.784617082311, 344.915672695265, 368.772933995826, 309.423582108186, 352.854698016699, 361.180779588376, 345.247770633236, 356.739779056087, 305.84750750853, 319.027181522955, 359.377039614208, 352.336167332982, 319.861813942436, 325.786416613717, 362.105576636135, 343.162996335374, 345.383496848288, 346.278981315389, 307.461332285358, 339.641208073337, 351.753608642993, 353.103913522745, 353.770918455493, 369.077943526422, 331.291031587174, 324.778857572279, 344.564442716834, 324.691620362249, 354.966948555693, 363.559199385204, 345.568682830643, 350.964539847506, 319.629790951814, 334.615208446374, 309.082512917139, 335.197832620761, 327.03458509125, 354.748885587462, 334.270734804886, 326.319407130118, 340.604559175559, 335.074196090185, 340.181670601278, 341.360295500744, 332.295075374028, 313.716649894744, 350.552467171338, 356.910740293288, 325.78413717522, 324.044004577778, 343.606125306673, 331.189449190501, 347.96348853932, 353.994652786633, 371.661568682242, 354.878774768451, 369.899697871985, 306.257391892779, 320.344284206154, 351.980414052875, 347.290953460223, 362.124661472165, 319.02416599224, 333.457592654574, 346.235488532677, 370.442782173253, 355.933272623003, 334.900546743025, 337.269756661879, 323.403286648429, 347.735711593228, 334.926724868573, 363.047002310469, 311.189860846465, 387.279111257977, 361.018219863757, 338.173634229597, 377.127725315978, 345.902706044497, 344.918757071271, 359.247775670125, 378.073300862856, 371.779279972635, 348.721110875785, 365.137410759064, 371.733372912975, 353.134781930231, 336.22267329936, 342.993811541554, 358.539369264409, 347.105779323859, 316.583775665785, 306.942270845499, 362.859358866766, 378.037723625019, 316.294746775802, 347.200972982713, 344.758911123951, 349.17195128761, 343.501807455509, 342.212121374512, 340.585157263773, 338.436781440607, 345.598875814624, 347.505029861257, 305.205767828394, 301.965710944521, 296.761481913271, 340.813480398911, 364.686852188109, 350.533216146632, 328.561935587021, 354.551106465691, 356.334689459043, 349.112469450778, 302.896019017879, 357.891524661924, 366.310107272283, 351.123816489906, 348.67782096805, 342.13090090985, 354.346506171782, 338.968103247749, 332.324484489545, 318.595530601567, 360.852226176375, 369.790027411579, 333.884507186767, 349.479052336027, 346.307229213987, 338.774294302558, 345.988747287174, 347.831771842207, 336.009038339893, 363.747857625771, 355.256192332664, 340.720151293453, 336.975036856275, 339.815625119859, 362.678024200805, 323.399938141012, 333.178747158282, 355.285333760138, 343.850034982404, 341.057739865902, 350.219572708419, 355.012496963335, 367.877402467199, 304.681477365514, 322.300685433689, 347.24650772021, 344.094407485459, 335.977620934658, 328.79267103881, 352.073007966705, 354.643642502145, 338.613457137291, 338.46621796501, 372.720871400445, 346.764941126697, 352.020066257469, 326.440854989067, 327.975753444313, 327.480477360021, 339.43830163145, 332.086822922751, 323.362630504697, 357.652596760162, 356.682450865526, 340.031374108523, 333.400892747743, 344.632455569886, 342.215271869806, 345.408164561227, 360.388274013057, 327.600135025397, 328.306827256431, 353.571680875648, 362.010699144921, 358.558431432171, 326.526647462644, 342.618092444414, 346.364302735937, 329.29082412972, 357.089569841222, 348.557149884021, 360.02704817041, 336.898701900604, 370.457864576995, 385.831503698541, 312.111481440906, 316.481850886226, 338.68317388556, 338.010244055866, 336.625538674956, 352.147120677267, 352.284064356794, 346.790477512922, 336.16604597797, 319.986736394886, 334.395863107601, 345.587098832412, 356.254531455497, 335.461936112997, 346.007441821715, 343.663802255003, 374.808860623836, 377.847847836388, 355.478112585422, 371.356596061118, 321.243466191958, 359.692982980218, 364.985847404598, 347.568300554718, 305.797476679439, 364.55781948626, 362.474238914907, 333.472755351162, 347.504259077145, 337.462235883451, 361.984262513129, 356.778098105544, 348.583836455095, 353.780743233992, 347.263696013457, 368.394915039153, 307.231638653997, 331.34413486252, 370.353058517947, 327.688437332458, 337.896171785291, 354.875915470137, 328.06549923212, 325.163441438095, 337.59360881633, 342.805286871796, 331.916334990691, 349.467039068032, 325.722950425307, 334.298009430245, 389.402241232363, 320.630902825419, 355.758599078562, 359.326985968397, 385.781779457485, 347.905394121958, 362.98121045672, 313.891793574275, 316.074476174501, 356.026315894815, 355.45803506826, 342.231186921316, 360.76836427817, 338.959864951958, 331.47162527985, 327.780744150117, 312.3786407738, 367.55622151591, 373.150830532288, 350.163626196524, 364.935516718027, 352.905834660297, 320.417434129002, 315.064715492394, 307.046479504157, 329.35694436757, 340.403708644311, 365.259276640793, 340.378988445832, 344.68233186423, 310.833369837307, 343.098928579052, 326.66106413861, 372.154123073309, 336.235014313726, 369.146174271177, 363.566547185344, 336.152238786302, 363.18292340235, 350.453270744859, 341.679453064569, 347.747324342772, 320.217963135689, 378.110381270671, 322.97341820165, 355.838723415795, 348.22763357366, 325.66036979348, 361.533436388693, 319.784522192982, 363.099169130208, 340.069565278694, 332.871418370083, 361.635467516806, 367.290676089583, 307.550116831244, 362.889063759663, 336.38485420861, 323.327756289466, 355.833951250215, 367.344789160683, 338.272627941045, 332.674222187655, 365.688201087669, 343.834694176462, 334.402471049381, 364.149488620944, 336.249258195811, 337.943585557787, 353.105165899312, 326.309641463774, 326.955836730278, 336.882231913192, 350.170666297808, 353.135211464499, 375.078958641559, 348.804238108933, 320.233945163615, 335.503293832056, 346.760332119647, 328.35741797519, 331.816913159941, 341.413674693533, 327.332718448111, 328.464223960943, 347.604751271521, 346.651389237372, 355.701247356313, 347.648233382687, 349.645880966892, 349.740005824387, 343.775139368081, 336.933787878695, 316.840710872609, 351.459840023844, 347.868640390203, 330.404059819394, 329.848923712143, 352.274832558518, 360.774882788014, 369.475505489473, 364.87398461896, 364.304922705054, 339.397618531941, 378.941860517799, 334.49748376325, 354.618329353776, 329.252865328815, 346.14692092928, 362.068594154019, 335.352885271706, 338.220562119424, 356.738529937831, 374.631867526448, 358.433953868023, 369.30450713201, 337.241638497153, 336.280142654326, 342.009348540239, 352.542582668629, 343.609483517576, 355.991844651135, 367.757045674811, 373.57501218976, 360.454870827174, 338.583798922349, 382.656936535968, 331.959894321472, 381.053528808612, 326.847318293281, 302.418239986291, 326.552863848807, 381.140812979978, 317.495453220425, 320.342410202592, 312.527550297657, 372.302016392867, 336.582721160854, 316.900460160278, 324.85236356574, 323.069597387532, 327.799037883568, 361.204030045942, 355.942148815602, 348.876677578827, 356.779571627578, 335.03108882835, 298.15787266259, 326.337183120372, 359.715491224719, 349.803253903067, 359.288147124834, 340.401704569219, 358.551364839402, 327.770859566861, 330.585954914577, 338.118052456639, 348.558720748781, 358.247300744228, 357.953833284108, 363.787371015332, 340.713313471013, 343.455200254405, 326.532659195148, 330.331441906476, 330.768004870875, 348.896378949401, 342.287642290251, 334.796884500342, 341.728095674598, 356.265302577362, 367.833961713619, 374.245880692297, 358.975721719615, 378.005755242848, 349.497451307904, 307.030399156136, 383.632825040813, 352.395472554198, 327.614994207354, 356.705818522665, 345.296379725208, 334.565853093091, 335.991453047141, 355.546569561416, 329.188569598979, 346.725857349054, 334.27571297184, 345.752472996164, 332.105754496724, 322.369553801064, 357.553764010933, 362.075847787604, 344.191589480932, 352.289639250055, 337.952907084679, 344.799812783946, 352.004422999777, 357.176214714427, 344.151396873179, 333.305144458906, 331.030830533302, 357.195650228416, 340.701916445077, 360.481248298378, 344.280081664448, 367.149855247207, 330.550138300944, 342.113568830347, 360.323510259422, 350.919341349571, 344.144262136331, 356.579496443113, 355.735053972708, 363.097732604545, 329.490067520613, 346.045634910753, 357.586403951991, 360.905688627941, 339.656501629171, 361.614645351127, 358.539749943036, 324.905573230451, 350.003938499779, 313.220328194835, 341.808137116636, 334.645310720855, 332.904486069391, 340.044065553558, 365.08931596477, 319.763433662575, 355.381572602521, 328.950407526493, 344.46354229912, 349.282338504075, 346.112235889544, 337.181345118545, 337.472266624839, 342.569428713138, 338.080831744074, 348.645042921348, 354.470127503103, 360.111516068911, 337.522698732635, 323.359349155061, 362.991954796545, 336.513461252684, 336.027944996538, 325.845457342499, 337.606004618312, 352.35882044054, 318.828437674301, 362.952108734702, 356.85197914192, 351.872988365247, 332.417081090786, 319.251206370155, 324.758049924329, 331.522330941828, 373.283261706839, 361.905060641804, 355.466245835786, 340.611186329484, 339.199085010398, 334.046403137498, 327.500492479975, 349.791044964587, 324.150084013069, 341.612402047234, 330.862002031013, 367.713237593377, 329.439373971586, 325.650458104467, 391.541832279978, 349.413736637261, 328.460228077938, 354.190513055311, 327.394560418425, 334.865963387, 337.938373639409, 347.784321755359, 306.801399034575, 352.884699177296, 352.235222856758, 339.933781158193, 335.599058463223, 346.794133054082, 341.039148680749, 350.192972170448, 333.323651239441, 366.834084462849, 314.690512974161, 338.928611861157, 344.171032505128, 336.897885362088, 331.252917043822, 343.233281961513, 379.24513252412, 360.230006580229, 327.591171721609, 342.5853812045, 349.283229599583, 321.333048147688, 363.851943411021, 367.176473785341, 350.972423019082, 355.838014313028, 370.260857270598, 354.535367970468, 320.80426633699, 350.844783564726, 342.016103317792, 341.81884538586, 337.875674208701, 327.288087549606, 364.032124693738, 340.672209729003, 351.626342325847, 336.020000939532, 333.98664529682, 374.510273683419, 351.57422848578, 359.559078480503, 357.550263581057, 339.982079757541, 331.734398369659, 339.998210589688, 339.783243295228, 335.937411988887, 338.994175182221, 342.718998864637, 357.927628881985, 350.28567962771, 334.571659795619, 355.892131060192, 320.254945179533, 356.247022094167, 323.393771372713, 331.777877690489, 328.581421893897, 329.667890397635, 317.451680618258, 336.299070365372, 332.717066412802, 347.732379163462, 348.90866866553, 328.831496239135, 328.869375537651, 342.728062425039, 340.733022486528, 324.337071369808, 353.149869263945, 383.395189208832, 330.506778584831, 335.549241005625, 332.370927675777, 328.966927093443, 332.059742080792, 349.479874516515, 359.140909311375, 343.369861735504, 349.523521532285, 338.417786833716, 344.020899583639, 337.54834384969, 342.908334570712, 343.973253956277, 330.662183171712, 358.486381779431, 359.042166803926, 319.792152642778, 317.735076994237, 353.692630828812, 331.985110528536, 358.587848713532, 315.730892821284, 341.020413052899, 340.232053961319, 367.82929943221, 334.655030780674, 371.402249878602, 335.710435899387, 350.57898830515, 333.98434691211, 338.326656598694, 373.040729995275, 348.471254242905, 352.574382256051, 330.053632855197, 360.492055820683, 359.595314711033, 335.612646418764, 327.981991440407, 376.065771713347, 344.895383840355, 360.476229058275, 352.965840860723, 364.026952134728, 358.832562555576, 325.717712650644, 324.311819632699, 341.967082182952, 328.159757206144, 354.118846559076, 359.925834500683, 349.751485478384, 358.133390580295, 309.701372838305, 321.862678553029, 361.830431037716, 329.912797491183, 366.982591423084, 361.230020134807, 329.971280881342, 340.759023219124, 351.026510304532, 350.992394211459, 343.73354555631, 352.69530698626, 348.478104024288, 320.441783157855, 357.324391816058, 324.433355588918, 342.325106610082, 334.319480018789, 334.336521434191, 342.12347234381, 328.914511520111, 342.370333742771, 336.226399468744, 328.422214255479, 353.00202174164, 335.595696013261, 351.387036157016, 354.044791026613, 326.611217165864, 338.557555768031, 353.112688432434, 335.098627927114, 343.764518662887, 335.791773777193, 343.002067587091, 361.658624806327, 354.681442822115, 317.99029970063, 355.710696397366, 371.176418819701, 351.819350005427, 365.892139517846, 361.155756229533, 354.341658481915, 325.159228715111, 358.83945658186, 321.525006830741, 338.976373290464, 325.687405299775, 320.936488833114, 355.256743165034, 334.954519863246, 331.812266690737, 354.672927963452, 345.603616322695, 360.611931693353, 349.640563873333, 356.061545118087, 349.206178973721, 335.315388023506, 319.15617740834, 364.840851410228, 334.099804481175, 349.608988874243, 335.784912652795, 335.142030259604, 343.642793145637, 326.160322681271, 337.764688257042, 324.811529298116, 374.112039401078, 335.863641997057, 341.899308552515, 331.606284529364, 377.70318932122, 368.512722055478, 345.49162425008, 345.868173428065, 336.081979678919, 351.224946408567, 318.911454529765, 317.711657827699, 346.191111246811, 351.289370129275, 338.027224358096, 348.278936554093, 336.70455834152, 337.910751250125, 336.549798090881, 337.815624878426, 347.727420032209, 365.182689194348, 342.17262481154, 327.907019790405, 350.249742052576, 359.107069507763, 326.37153937175, 328.768293420985, 343.433933255109, 357.438432743632, 373.567067948121, 372.195478620323, 318.881706060886, 374.39665664737, 350.067776718848, 372.543149778547, 358.733130385416, 352.562029262251, 348.802629039799, 340.266892948074, 322.07026284501, 369.489482948194, 359.084128428883, 345.826064428454, 380.082443667456, 364.114564610054, 350.631214837593, 334.06778984086, 363.238149250395, 343.97607954843, 322.648869403393, 320.21270474989, 353.455474112145, 372.448695034077, 333.476052797419, 348.521007475087, 354.334973502116, 347.946448507391, 332.367970111458, 347.481960469778, 339.21541633255, 328.87725906318, 329.343366903228, 365.096263188796, 322.590983447591, 356.41562659973, 320.409952096729, 341.345641672637, 357.34243688111, 378.610805349406, 337.175402808846, 348.067617336697, 344.106133153804, 348.811270732481, 316.452031611613, 332.411355247175, 318.285315881707, 350.798790408813, 312.642897245073, 345.143961650764, 359.69998952173, 325.003669546353, 346.792626361781, 356.840284850963, 351.21603546854, 329.794604258974, 348.770216964014, 341.552361625381, 367.171905094806, 329.91260041468, 338.3689646151, 354.34681993179, 348.434199858127, 344.050102893983, 355.075590253008, 338.772960950701, 355.370244386474, 378.626106491891, 359.23221730114, 350.48751332424, 320.22192155222, 360.92075250015, 317.910482017482, 341.71978763139, 312.130484291521, 361.796467539294, 351.522757786184, 356.094045182003, 362.183622373186, 339.401022210801, 355.454620167708, 313.183932702458, 344.421455740472, 375.42429118215, 352.868738825608, 306.15569875178, 351.51412501009, 369.595037409862, 354.860077325985, 331.073293732916, 351.282111147128, 343.415238535169, 349.245125022593, 330.534191536691, 342.804611308627, 347.978886366571, 345.090933581202, 340.123484726385, 330.425603346877, 343.836491344042, 341.197601897824, 349.796960419843, 327.927216258623, 302.355018375598, 357.652565468878, 338.411335920961, 347.413260471132, 341.186528477423, 338.89784710219, 348.659825618189, 357.908029162496, 378.60212993516, 352.411354600886, 354.790866924306, 348.118556054087, 300.428485503832, 333.078070343372, 348.828067221677, 329.982973644843, 348.817538298481, 344.141479537119, 333.52569828647, 360.933255513919, 329.960128390038, 327.418826728428, 373.227045703156, 319.609087965223, 366.495060742765, 350.467971981453, 373.264718488993, 331.089583065811, 323.723300110278, 318.658730072546, 357.868705018925, 356.623907269184, 333.308586923101, 334.021499273939, 352.547437938879, 364.014437808211, 354.615609329166, 351.735098322308, 379.964241542271, 368.401600345767, 355.68524107679, 343.170958320635, 326.618304790432, 346.158742185461, 335.986831288066, 363.382324806932, 306.895691381859, 319.935449019444, 333.064067439977, 375.178791593132, 318.042066277615, 331.007499964072, 351.151530600146, 349.83197126015, 331.898732602706, 355.25396164463, 336.844271468487, 366.087682305215, 345.882489534249, 320.785178709371, 325.203642150039, 349.886125371117, 342.000001506623, 327.100978247174, 303.861735991926, 327.089614889594, 372.650853622502, 363.882479715962, 377.312076993057, 328.080806850532, 352.240461904136, 310.935481090595, 339.775670926356, 340.139340999458, 335.516369963027, 357.033026500525, 367.662770505745, 351.015803220859, 349.931593431858, 355.92509655106, 344.735488952287, 363.41247776621, 333.968190199405, 326.309131195015, 343.938860853036, 340.426903070291, 354.338493440332, 373.314743621966, 332.677548679246, 341.294788123428, 339.176037486041, 353.147672412415, 327.757581682305, 338.458797645494, 340.575529197638, 318.047066297348, 356.419327669774, 308.466348180226, 338.087330317714, 338.666718897524, 311.266542478442, 349.197523614047, 351.977472868703, 343.559704341147, 343.715312777348, 351.42397825519, 347.323426056559, 328.709786532536, 326.859240109575, 339.13154788102, 338.359735521167, 361.553090010392, 317.191549005282, 367.690519709854, 371.087380745265, 334.982699042226, 364.210913149035, 373.857003123609, 316.661243132967, 373.89912564539, 386.144739139204, 349.36088042916, 328.592040410608, 328.175979857162, 349.951595118131, 352.192007840846, 326.234798057269, 311.755144570937, 300.333454457126, 299.895817557722, 318.457596098448, 357.043788262628, 349.981760406834, 328.596242489502, 333.933134763005, 330.557726361908, 372.726384688872, 339.432810395384, 329.409061099516, 358.140674378711, 340.32661920021, 365.850554206858, 368.89865925062, 317.927082446596, 359.906293661505, 359.847205616001, 352.004889552347, 369.89805422651, 344.141953872488, 335.893130428824, 323.52260377383, 339.792221309772, 353.539993330863, 350.638816726226, 336.950066974717, 372.517912649633, 336.385562999731, 366.898314722036, 365.739974401204, 334.74806592899, 323.475679822333, 387.13747758338, 311.330744403879, 337.146876357957, 370.448915929814, 356.17286355184, 330.291305727646, 372.172728196743, 351.966776408292, 360.448833318735, 353.715081956667, 378.222413714419, 334.09272936002, 348.408180878705, 345.766136337225, 319.310343125491, 340.71177723523, 339.38040751417, 343.466373730154, 369.214617559143, 377.904651814123, 309.083453327866, 362.395600437831, 349.841278827445, 359.466742971117, 360.160947488975, 356.346097147787, 362.926231405087, 375.724943643618, 351.43060707494, 354.564532591646, 333.086971245822, 339.155028005394, 357.283391803276, 321.238763033952, 346.57614022601, 362.836015735815, 343.92097897646, 320.224791813715, 370.381925137899, 333.151272773252, 341.807183219745, 321.773461310672, 314.938151532887, 320.198010654919, 354.332302295954, 351.377192460857, 342.992251761599, 345.949204554561, 352.264822321189, 357.856044766522, 354.948364674523, 358.983038288684, 329.74751682804, 315.528518850691, 336.143807965141, 368.305045905242, 346.007493998598, 340.009287583909, 356.912928876349, 349.17999634831, 335.616441201878, 337.861286176788, 330.850131659763, 370.450053979436, 339.738254681084, 343.30459483308, 366.916676488374, 359.287432880771, 360.485893881946, 366.205001633085, 367.561599936923, 328.4640291738, 367.089817618106, 355.969869564144, 363.337826882376, 352.987817849521, 345.97520474689, 347.613775508781, 316.744410416531, 373.564334494522, 342.098438413691, 365.816337290733, 337.233517466997, 346.188575199814, 339.978317041185, 302.294455695545, 340.976071721113, 321.318715877399, 343.998767648891, 324.592961617736, 348.291539973764, 344.263386753609, 348.772511028536, 351.863175104991, 361.911369526745, 373.138216374886, 332.680674498728, 354.658947931077, 335.763490184896, 351.005843235286, 343.50373796057, 356.873065342366, 339.163730287077, 353.183737222914, 310.722496112503, 340.955352400988, 334.10460314811, 324.492045912425, 337.434221815896, 342.608901393307, 373.125201280149, 359.734260382541, 345.960686145887, 337.559194212332, 337.986723090209, 354.437881149585, 346.365689592105, 315.064921868443, 326.61992104092, 355.907030037871, 321.20334623909, 317.865154334975, 311.73061143016, 353.202440424852, 297.166416529586, 343.771477731124, 344.21206263411, 323.279490112373, 357.783006812311, 356.449656025231, 343.176302114667, 353.774684315295, 341.097228330714, 329.084443827512, 356.696319928694, 339.650971672262, 334.018626073112, 350.151702801058, 312.899935172318, 363.395295465849, 346.300166587828, 342.845056173905, 355.283052984282, 364.362617630759, 325.326946953101, 346.610462069484, 355.976126951054, 355.045502615024, 342.219203596403, 371.340881126183, 331.165223266138, 346.946506314807, 372.480157204475, 327.122467271965, 334.957913695842, 356.17851977465, 351.233413550057, 358.218298502022, 341.626329253909, 348.546371845701, 339.725137151699, 338.188191846917, 315.741886890569, 327.65303895291, 347.932780912416, 333.300863252123, 367.568584952073, 352.753193143484, 371.348593012419, 345.689304603167, 319.530256730017, 342.210099732247, 350.599575594119, 341.629593611876, 344.29451476405, 349.529369711997, 345.115428883195, 357.657323656148, 348.838298053436, 328.132556135903, 335.429036736958, 357.618292274173, 342.124082483781, 364.477465691761, 344.70917765903, 329.108732247713, 364.745075235596, 366.290904435687, 371.101965712293, 358.011589499164, 367.395509769374, 329.340003241158, 332.429450504006, 347.91211405103, 349.571150875195, 325.716835847045, 340.705312939307, 356.83862023787, 339.394572367311, 368.05213461834, 353.281310748922, 346.242597433725, 373.715794390771, 325.53247205994, 357.575082007947, 344.428251784228, 354.895017964039, 352.430787274626, 322.524794276722, 342.051487584846, 335.991173864314, 326.55066897915, 348.810662521775, 365.832709685291, 340.931004663724, 336.609177704156, 354.483743351673, 325.579802779877, 338.089923564251, 318.024695385053, 323.70107018889, 317.126326852027, 343.689081968687, 353.986955332613, 342.09862322529, 355.685152223532, 332.323260582291, 345.496784326057, 332.953496920804, 332.254730609885, 320.756790740988, 368.106734043285, 368.814474676372, 345.761380145993, 341.834973868221, 304.840530507937, 369.320667994148, 367.35127569308, 358.981131949351, 323.667734512077, 344.498928398694, 308.843318469694, 364.872849169079, 336.659644319627, 358.433968583953, 353.304925805875, 380.983591801778, 334.503262576328, 325.233894547897, 344.49507475159, 342.895163840457, 358.928249229475, 342.278635544959, 352.949863028431, 367.540786295687, 360.998791815537, 362.015263493836, 343.465345707966, 344.918218262569, 359.311840069297, 322.032816284247, 339.07732003815, 365.623036420524, 350.480990513831, 312.277337558284, 311.937275833904, 356.981004805098, 346.440413162182, 364.428097707086, 342.005855758315, 361.094857316868, 333.410003574077, 338.92055290494, 369.467008439294, 354.551961608432, 330.855308292804, 358.971918799676, 371.403914896703, 380.055717549112, 335.759244103539, 339.110325942593, 341.327864089521, 331.605790030843, 363.933708122903, 345.005827562441, 354.437908295425, 334.800930846836, 332.462204059251, 341.18409293893, 343.922629583777, 362.607981324221, 319.940164965914, 351.474780473558, 341.148349485292, 337.373284799291, 377.749683337796, 349.56136278455, 355.903354304686, 344.106014883365, 322.296152040535, 320.966017869582, 367.264036276988, 368.384662830987, 336.884880210283, 349.638252684089, 307.530928963919, 337.343430687693, 356.02388335747, 322.368717060522, 340.882161879003, 325.207731091858, 335.346026410478, 345.419040737416, 325.334434535032, 359.95169415981, 358.218273392565, 363.963156913153, 349.673306355616, 367.895324188531, 321.586303308503, 340.359702817694, 344.170583461423, 358.012155332454, 336.331757730432, 345.536931109155, 361.171033443136, 337.451535826275, 360.34835738, 355.75089093464, 347.117776787017, 360.722333826279, 348.513201641408, 320.615876752741, 362.017620543806, 336.815764159043, 340.828104667095, 347.331963232087, 353.148260591838, 374.667219550023, 367.178509869905, 351.290128378484, 346.225455569126, 336.358185455835, 353.927594257092, 338.469813183236, 343.570323359684, 320.333014721387, 345.559250066152, 345.177762977968, 340.430589157421, 342.522041803497, 332.196026951551, 313.750811925293, 314.826097131926, 339.059597245912, 326.658697330908, 357.127364052259, 338.252885762825, 352.782997528362, 318.05781754194, 356.944109819382, 314.840312402628, 381.297716380685, 347.194891646852, 363.403460921615, 345.00090323833, 371.196980784953, 347.220083303321, 356.531604287453, 339.004815475028, 348.208591773394, 303.220537775009, 355.498117976918, 318.685553310433, 348.515522062605, 322.393024305913, 342.029775049264, 329.898159607534, 359.619061690413, 322.735480761804, 326.159391710238, 369.670243427476, 325.991097648452, 336.106185441297, 358.607509939545, 337.301365908766, 356.978134525886, 339.023811164569, 348.359938671322, 331.929255251818, 358.984949970739, 333.089560194698, 324.276965701304, 329.902154924028, 344.580540815255, 362.259351249132, 328.992736001096, 310.635191170258, 348.000541492569, 378.89232610145, 325.092975516966, 329.469843020855, 363.156218381707, 347.561795351205, 361.137612146317, 311.720505366781, 342.606671651596, 344.729411491613, 367.913094423351, 350.524919763603, 314.636288073443, 368.321169209612, 341.023792157482, 340.889330349407, 353.914522403133, 341.415702151095, 343.597200868734, 369.912734279394, 381.436591461299, 325.454183554266, 374.635326161614, 323.648446225987, 342.620043430024, 337.843455013251, 340.785117097422, 337.372462255388, 346.291259955671, 365.383248530749, 358.975855857817, 358.357470858379, 351.635849456096, 375.394908787231, 337.76307251369, 344.8210271608, 341.234606670867, 354.54171600628, 326.818090400068, 357.8365980032, 359.050809402307, 337.532849783524, 338.779901385242, 336.583342306067, 392.518396367275, 348.749434839294, 340.215577594964, 318.309081279418, 355.091709654454, 359.180883412124, 351.993594975322, 350.733472257086, 363.325433882684, 365.023563784701, 332.578780495186, 387.932547315588, 314.679270429182, 345.805156795682, 353.826306018693, 363.230781079134, 359.434330294783, 353.483646970297, 359.763626138301, 367.08676303719, 358.068155015648, 386.006115431027, 324.466489830828, 358.742380285762, 358.920578665613, 361.655076976327, 341.927293622449, 349.232820200031, 305.584498483985, 332.407145403364, 339.40901805159, 378.659963749065, 353.302041807007, 366.025449145646, 349.895003984419, 346.174373297681, 377.511025417339, 343.395410149179, 319.97662497829, 333.74004461028, 359.411184003037, 329.511471293946, 320.252912539112, 331.726741337344, 336.316256013812, 336.412152781535, 345.216856963109, 339.372413363312, 347.594093708981, 352.44002371862, 357.60747038569, 338.316246346114, 363.060814551352, 340.760265846939, 353.789204441134, 330.35156465114, 338.561871031429, 323.835612873333, 337.687172285984, 355.019666831286, 326.343188106067, 355.492651235901, 368.761645167301, 354.879011216412, 328.801507291006, 343.180304859188, 391.597937227164, 324.94770836033, 320.843309330152, 341.167211403791, 342.398962488946, 361.990672958965, 318.449138062572, 338.008756226342, 347.650372147689, 344.076940312068, 342.080401801468, 346.492259666726, 325.045588247469, 342.478759293667, 342.70954385005, 349.799040788995, 364.26324908415, 323.365225639697, 339.868255190699, 325.001140184552, 332.837629238764, 342.716904235499, 319.391544153702, 340.782125726411, 345.97739512931, 327.008093046693, 353.526268954299, 336.411044903273, 353.317367216331, 356.815907346211, 345.846726145087, 343.740435796198, 371.93750657184, 335.392840555265, 354.477541695701, 364.160617515202, 336.86731390774, 337.270173085526, 310.969527482825, 334.19456452112, 353.876839589857, 359.239027335516, 340.37724021897, 329.867997402493, 360.434427600238, 340.820358161517, 375.337421734143, 356.612538389759, 342.943510863455, 335.039051590882, 338.844565799063, 383.369294416903, 351.865075857543, 341.087545383915, 335.481012714089, 364.478820144354, 351.890851089875, 346.792192549541, 343.850106952775, 354.442006056651, 339.806170887651, 349.326636342307, 346.606904313248, 343.001323469354, 330.48482293326, 331.061905674736, 326.551729417941, 314.689500243988, 339.816338715862, 347.44538346246, 323.255809294121, 343.961052882741, 358.639236458477, 351.168980348029, 377.415364539005, 333.610131835985, 310.913234629308, 365.761533864577, 323.870859054329, 335.78805584933, 346.333280412864, 344.952266136158, 348.680675357911, 352.217864805284, 353.124785536845, 336.039296559561, 331.261537810669, 336.801907634829, 328.689186501835, 326.234460515326, 377.784446513013, 334.965436067167, 309.921977566976, 350.514613983792, 357.693396109009, 349.214379279864, 385.732597696491, 372.67177203534, 346.342982369296, 361.555085849902, 311.714411033087, 324.597890477327, 344.034100873638, 364.813021055394, 331.551280704805, 366.675977132811, 351.389974615465, 356.248874391877, 334.716269461143, 339.14598678161, 366.107560085701, 322.921372869893, 320.123682377738, 343.042892301505, 365.476440019933, 336.657922421426, 360.744066687128, 368.9882430716, 355.825981890314, 331.4882273429, 357.314612064087, 379.50204622418, 326.588501892012, 350.130554891556, 352.04555316946, 341.619038950126, 333.129990654475, 361.614270539724, 349.470581546011, 353.517170838283, 334.889364985332, 357.949866629668, 332.879753348777, 327.611199382137, 353.085790920344, 347.011984994483, 381.649781044031, 368.47221730393, 332.815019380677, 389.2618022386, 364.258193316191, 338.643083293325, 318.542286524243, 327.661491371604, 336.526036496023, 339.567330408577, 345.457971664116, 347.736702968276, 360.380064596657, 328.858476397155, 340.633496647173, 341.778582844095, 332.023377970945, 335.852488307183, 334.564662015083, 335.163759677097, 349.781697751108, 318.950746408447, 345.23657677687, 355.397659633523, 334.130590371865, 314.277392627094, 327.0036839022, 324.716829654181, 372.314850764897, 346.943869171413, 328.668733964279, 358.918090631355, 317.900623225483, 328.678307567206, 353.312054450627, 370.824992270463, 354.946533624719, 362.760160136517, 353.508785748574, 325.621522815336, 358.652242975589, 339.403483583173, 350.428047955697, 364.347654306228, 354.642352261149, 355.278559456394, 355.593652267168, 349.263876489187, 308.305485798235, 345.359562340506, 345.709860515916, 346.293682864787, 334.066716659818, 351.23980307586, 340.025457984894, 345.050388103949, 330.270596490391, 341.270776699911, 343.983478371801, 348.602932968422, 351.55734403598, 341.995994061152, 340.393966916201, 334.476627348179, 332.022049187156, 348.997656132379, 349.809060956965, 356.694502648826, 366.010457365712, 318.73984064185, 359.774569132116, 380.401387010747, 344.953301676787, 357.593125143127, 329.227961392115, 320.26256338236, 351.433807232062, 351.40612440587, 345.320500265626, 366.96070357453, 369.279503146861, 336.582038779288, 342.971249830888, 387.074893501167, 331.776437598555, 329.918684167202, 330.677743860714, 368.636791253963, 371.693363133812, 311.39011839562, 365.424666475984, 343.916404879365, 348.24827261983, 346.26888127852, 340.775577718999, 376.509304712922, 373.373945470732, 353.566100308499, 343.078053579947, 322.769540068169, 354.473381910336, 368.242927379316, 371.756851770265, 357.246424757381, 327.79922977865, 320.808530241931, 364.827005658763, 366.080937306954, 347.642661222586, 358.872830033062, 384.024499391855, 345.208249478969, 335.831841203388, 325.64871139494, 329.565232013508, 322.314935534246, 352.877056363044, 333.373711202497, 351.542555316219, 331.975970503327, 334.145417897427, 338.730075162699, 373.648069256561, 352.800391054722, 345.563513071181, 373.243558333618, 355.116176913094, 343.86953031617, 324.556846207201, 345.264951743596, 339.21987309807, 365.101707469843, 324.369826253128, 340.651952656018, 337.138759503728, 348.787666431342, 365.111041641409, 346.338257545208, 327.714587905622, 323.724914595827, 358.600049072261, 363.780465469179, 334.842253507105, 361.76781202609, 326.198877911101, 341.239566292903, 354.070063661263, 339.36754799309, 353.370499726041, 378.490781541282, 346.1649381812, 354.623286211728, 360.018089836999, 357.846837714335, 324.931705511806, 337.044555029836, 361.740178710206, 347.778409789099, 347.449610228905, 361.991915227585, 337.558690074835, 334.675837620677, 348.259210318413, 350.90941583623, 353.852583736171, 337.670967812668, 327.211402484409, 361.587655118246, 316.585996452355, 354.92085940846, 343.323395084675, 339.832507737579, 342.057180645613, 353.171511444365, 361.657690193647, 350.91216106131, 342.36472858997, 339.319144330008, 339.749188967663, 367.680379495918, 355.147702614858, 336.102140535098, 329.053596150084, 348.301922856584, 344.976410475935, 350.733979029705, 355.616180981049, 318.083195226603, 342.599891406146, 329.183176270032, 338.104176605652, 348.810042472454, 345.887844607644, 351.267248622712, 348.59750037812, 369.550010434473, 370.009816739794, 294.939645205255, 356.491099940588, 315.373565267731, 347.071584727544, 337.030482181506, 356.432710802263, 371.730988927262, 333.956633666564, 359.999661575944, 362.069946704673, 345.482550037411, 342.312258139593, 352.493551890356, 333.175796939673, 350.282929525298, 339.527889120608, 348.831160927704, 313.913933424182, 345.466947001427, 345.022417335868, 346.059901017947, 378.522771139271, 337.627188492771, 349.034235283664, 346.992120090342, 363.127147227069, 335.493993129396, 321.044315289347, 321.912510363325, 374.501250326863, 351.297313075542, 380.209648362563, 328.904780985918, 351.05266689232, 321.321530161664, 326.481868729531, 344.248123479038, 360.231717193557, 313.120648369065, 337.821908224663, 314.779135150558, 358.168131959136, 354.044970671648, 344.858674863369, 337.831278726091, 335.569561857997, 339.71941185713, 351.159688160878, 352.260901381489, 316.91263038102, 331.833645057069, 343.890959380484, 342.873206898772, 310.723447087042, 346.795651532507, 342.376188848089, 339.607466387132, 349.711543491898, 335.630646599257, 361.69355744613, 315.714301080537, 348.589013741563, 349.178433652769, 320.944957760795, 316.423152684382, 351.671648542848, 376.79357326495, 346.640448595903, 355.151718909119, 334.262197400158, 345.487507831946, 347.126142971242, 314.447130409596, 354.886238869977, 345.668647585241, 315.110695621191, 346.592313823372, 327.195145592885, 347.716777700931, 336.926130252057, 359.292684879133, 381.399545264685, 351.512990194752, 330.16959831883, 380.926553257531, 357.55416606367, 342.28959355265, 340.947862598585, 341.871707454469, 353.458015104551, 353.45666664291, 356.761668420243, 318.994770676508, 341.703368154673, 348.544881256884, 366.965274466579, 313.873064535129, 348.773807920361, 365.652415981287, 379.215037670575, 316.957652091979, 338.607131954298, 368.912876389183, 347.547630354963, 342.99927941118, 343.735351955827, 323.058399938847, 354.482940708177, 327.494376621496, 345.70046042151, 317.281165927771, 360.895235575839, 339.526296510328, 337.283128301918, 374.343840080292, 309.981949432371, 329.910513355412, 346.140782786887, 351.772846260641, 335.345269442794, 336.220822911824, 341.28774182626, 337.385071130092, 360.365738640881, 352.671911379602, 324.164916578738, 328.006352845183, 346.437578030002, 327.136221278402, 345.49299159058, 323.004559077694, 338.937377799986, 351.731376315032, 338.878532590605, 369.213753836261, 335.574276844391, 338.347777860498, 328.265095369269, 367.792886516562, 353.930105223961, 336.352839946307, 349.817102478422, 349.947069967672, 339.698954129063, 343.820809397869, 358.857674607922, 338.962102988239, 333.038829409065, 336.675081911562, 322.861618975387, 324.001031223533, 329.406865853177, 364.23996996382, 338.145321461264, 367.029851555727, 333.626570559499, 334.421369861325, 342.956818110751, 348.844416354306, 360.931321760813, 320.738171498619, 340.428064599034, 350.941768979084, 356.42860230011, 350.590989795047, 329.031262176686, 352.49619208382, 363.402095737296, 342.55324757752, 327.148593044464, 354.880048407981, 376.262906497752, 342.071607230483, 335.235940475199, 338.489303202551, 329.847098039921, 338.043798930511, 345.541616375308, 344.917667320155, 350.059020105732, 341.300818456846, 352.365476826743, 355.815887818271, 351.529274921604, 344.940923887791, 329.455071700812, 333.649175623676, 373.143097772092, 351.95580556906, 325.792618773501, 336.29098323139, 354.971052058435, 351.51865945464, 350.212598979802, 359.782217730907, 323.616717549584, 352.43804813554, 342.539848938597, 341.219885664399, 344.976743410559, 365.843855347148, 341.646805857123, 323.341989354568, 359.970140207131, 350.910108249386, 347.340945757362, 350.333414941797, 334.913646533801, 355.58546698146, 349.000203125116, 353.216138780562, 333.929390501292, 337.164842877971, 342.986689841497, 328.977971548241, 334.715250916515, 303.728608787626, 346.878497599531, 335.667046418023, 334.254090160212, 324.211128280814, 326.03164798953, 386.539728982599, 334.90278200746, 369.614026585577, 360.240913568503, 330.4846921642, 333.355349328509, 331.366167044478, 321.493538100351, 333.012207702057, 336.038791901359, 370.568251751093, 330.032166587963, 339.79340100015, 379.668088911419, 336.858184081035, 311.198388332391, 330.805736173779, 356.398024209564, 348.185293836431, 342.795650039047, 352.605466959144, 362.340420085788, 346.704508551611, 347.564824434007, 337.947554355695, 341.75110916974, 346.456803259734, 333.710320760394, 360.194946888381, 323.218209457275, 338.706042899168, 350.647872817366, 312.211643737511, 380.712835825662, 331.820576445698, 359.46592306279, 332.624687186426, 343.576104840895, 353.674085176438, 339.605958702476, 338.337737533553, 358.747500626094, 358.652625480268, 323.586801413086, 352.35233470233, 338.27936090921, 353.365136211514, 344.576432897166, 335.889176303421, 341.905131926534, 339.733081468406, 323.015786253223, 332.818608022986, 326.089560166522, 343.079785803232, 331.390778895644, 350.653518457031, 351.184234422746, 353.89796980326, 342.408960165402, 322.076947946447, 322.74226486296, 319.533309582544, 345.305807566929, 307.500374874661, 340.469152590183, 360.3840970639, 314.299667693767, 339.008361528425, 374.285222581371, 386.609826276528, 346.599184286016, 347.141323565854, 351.509299894901, 322.195124089573, 363.29186033273, 351.810432674755, 343.027558378743, 349.899339938056, 360.711977425214, 353.708286205878, 355.62836790596, 347.833974706701, 324.943935382971, 358.647563301668, 346.654276800372, 303.269819040748, 345.778750664562, 344.620878553997, 308.275376236084, 328.312284028781, 344.652361086924, 357.047142491088, 343.244227210269, 361.528485140928, 342.422003967703, 364.162509454168, 338.260336517494, 356.944461067079, 299.850863649065, 336.396439345311, 332.143367154343, 332.445626650274, 371.208025556022, 350.196149585141, 341.73724753816, 320.617192642785, 338.182053461217, 322.890146970779, 353.703374319332, 315.64722289132, 346.483753969171, 335.721797755, 315.522877864611, 347.538259913147, 358.204276030986, 336.593403146277, 324.653492499248, 353.828394620783, 320.299895902958, 333.14368578466, 340.326129799943, 330.672744446355, 367.952130490123, 343.124875277059, 366.924367493641, 358.141584590166, 355.336807079301, 338.322464859246, 335.886254036564, 359.4845903325, 364.490318384934, 343.75745026214, 350.387758969449, 372.709244511849, 338.481568581682, 325.106785089417, 334.789644951406, 350.337779088039, 327.947977872535, 340.462716212933, 355.951512595752, 314.294084125983, 376.666896670628, 327.721789012127, 340.612586779331, 376.242328870399, 348.581288482729, 324.649131126171, 298.593638747395, 349.318826024205, 320.484611442903, 320.781662758796, 333.872718684042, 337.130712963307, 376.060771377663, 387.494140652415, 370.509409506644, 359.594258984467, 321.490515358706, 344.120360234292, 343.210363087776, 338.383244035207, 351.220253851615, 365.082062246988, 352.591254745711, 354.355130321513, 367.36515417395, 338.486077014888, 317.324781181382, 318.931342446848, 363.000048731937, 349.878619483545, 353.990191275166, 326.774338362175, 351.4394006989, 304.39769105419, 334.594385131972, 321.120329757759, 358.558639103015, 331.954298678797, 360.936632183527, 349.69927509231, 334.062626006323, 359.936150942411, 328.264422137291, 350.645114237212, 326.043609089766, 360.614304820152, 393.251466948547, 359.779197670194, 322.638167706049, 337.992562103664, 334.099722111104, 352.822645426037, 332.271302655421, 334.046315534592, 325.057350281971, 355.454439732537, 318.775863528576, 318.232508968095, 361.708576136869, 350.351597714503, 344.251741488681, 374.707409472543, 354.253151987741, 352.357201184099, 319.542639878614, 357.49528235217, 352.276238878118, 321.379202168473, 352.769593227461, 346.470454089699, 318.780797500072, 312.41246777742, 345.555079995381, 343.75332988973, 345.871133860248, 358.294249819841, 339.839745295757, 332.218956086975, 342.316957118132, 321.647928080453, 323.993047931131, 336.662569864732, 333.481509118189, 349.828917020725, 337.014420395642, 362.909756270896, 324.581928187956, 344.1155685066, 372.411398578097, 364.867270744506, 350.71991932514, 349.910452766823, 362.240840965132, 362.036236124255, 328.169219559902, 351.728920600687, 360.836995820527, 338.658920355758, 324.711183846109, 324.886636609767, 309.807917857238, 338.432857591772, 352.768039643316, 351.952317097004, 335.097492473877, 340.42161985372, 343.48219467554, 361.481298072322, 327.647337607102, 336.734518862555, 342.318257564329, 341.351520502532, 372.529737817357, 346.849809578604, 345.770594018061, 350.796256981854, 327.648142148478, 306.589520325554, 343.161922157027, 360.218194431836, 342.291659518852, 361.775849739808, 322.283040811959, 319.766877036923, 368.853901921452, 341.063494607946, 325.191379812974, 346.67574723522, 342.7771329289, 340.068175762789, 360.600245874655, 337.946191168759, 310.871015739053, 342.534950942263, 361.619573106532, 322.818058628922, 343.132966990407, 348.729221924819, 321.702283424032, 332.913544999927, 341.417683019247, 314.874765238841, 328.425371673913, 292.135633071403, 332.910070587802, 341.704529874468, 328.283650774375, 359.810769591686, 363.560429941516, 360.152188680337, 332.520608296896, 347.321758130998, 347.253114366078, 364.560267210818, 310.855954968347, 337.470300270403, 351.777458598656, 348.034340843542, 352.116094237644, 313.102184948029, 366.45475638508, 365.51507151793, 381.268811707349, 349.73494689641, 359.688954474561, 343.14837742171, 352.467002822358, 325.844748530364, 307.59212972542, 355.45071942304, 339.078804499875, 374.271380326502, 352.557253024764, 353.267864756754, 346.257203775143, 334.794138300947, 348.314335304749, 324.722616203094, 349.094441576759, 345.286999844933, 343.824905053208, 337.92747177886, 367.322731504994, 370.099561781387, 337.659769319091, 326.784627687166, 364.676604631135, 349.620849391876, 330.761485280175, 367.207767024967, 347.486024440172, 336.561226954808, 342.761723961249, 323.33565458297, 340.274493227188, 348.089700583188, 332.821963322351, 352.50585733664, 353.73812370251, 343.486992542128, 368.407242616321, 326.237373853747, 335.363073469151, 323.950519180122, 350.888067758836, 332.965708634505, 335.420007192934, 362.566751061001, 343.922305915426, 322.997452242597, 365.541189953911, 350.764367315648, 322.985182405904, 304.13281558673, 370.200170981998, 358.121398359711, 348.232198692415, 341.575879046591, 338.751579834295, 358.475522688663, 354.619814307811, 324.670418401654, 329.902017950386, 350.932844225173, 358.562122707695, 354.698081452748, 324.059099011041, 349.593633412237, 354.051131093141, 350.721268066402, 325.600886633964, 367.721928243678, 318.818584608152, 316.391904294301, 338.121560318108, 354.303974196865, 332.354210946783, 359.945934197161, 345.657957343333, 314.43061819916, 322.124849539602, 347.004438688222, 370.05216628705, 348.755385946004, 335.039015651836, 320.490184734314, 350.454332293677, 368.306554688087, 302.315325949536, 363.638117244564, 336.54073972229, 371.380792393827, 349.370001504554, 335.802556885805, 356.318618227692, 350.057592599194, 344.744168424698, 376.404920115534, 339.220936473876, 331.197695702081, 355.326636850228, 355.479079862972, 356.919026485616, 363.85663332636, 350.463275301184, 338.200588527937, 333.758316332603, 310.276470263238, 346.568468684243, 345.621253902136, 385.926512145274, 361.064108759602, 350.260210186169, 340.452361666039, 376.142831983961, 368.603280510602, 339.530804756584, 321.85000004271, 351.783147515686, 361.07110889322, 327.549805962755, 311.926484000197, 332.477296299588, 361.257400561008, 365.635706021758, 354.253118663971, 340.299660636273, 383.770713740832, 342.735331799095, 333.492073935498, 355.856700032448, 357.728387369516, 351.182198417072, 350.495810484189, 359.668410396525, 297.828449910609, 342.08091422739, 354.685068180729, 345.575905718359, 335.635840835557, 342.551549616666, 374.815747630132, 323.072938895474, 354.589401035282, 366.688801433476, 357.285431261596, 344.000042704928, 328.277371854919, 355.262319437397, 356.872655588772, 307.626761546021, 335.748436913833, 362.602838908118, 339.225657065231, 347.570255061488, 317.810288292987, 311.742555771394, 336.537576392935, 343.578125404829, 318.542884159201, 361.807789730996, 356.68620644052, 349.825021073452, 337.842209262726, 390.062800640229, 343.549881460459, 359.190821891957, 354.463437757985, 318.178606630021, 352.502054728922, 320.405717518134, 374.146542693372, 375.641477806947, 345.509386310853, 349.507926183384, 366.021697624532, 360.292353556714, 331.096060724096, 360.502638312974, 371.811446475422, 344.413573054054, 332.994976459037, 367.567300149777, 323.913640677935, 343.655867329647, 362.179396122167, 352.048112499356, 335.172756634298, 342.551760569951, 377.101126587901, 313.16578573192, 340.503707365718, 330.326886829205, 372.45141784983, 341.663972445643, 349.294638245834, 339.728649906703, 359.700815714146, 351.026776045788, 332.045691217311, 356.62056899737, 348.092418340493, 327.005315873522, 331.832977121305, 328.141761599228, 339.689715129085, 349.461285543818, 344.899245161334, 317.638098389547, 379.703701404627, 376.931311883853, 332.704567530439, 333.822897430168, 334.900656414724, 344.386205293235, 344.999392463564, 341.585060460465, 333.59733858922, 372.640148477634, 308.666433766146, 348.820425837556, 366.892805384288, 340.972421292128, 336.202424227805, 349.489823569573, 352.050156997449, 370.751741106785, 343.270174205773, 340.942327164227, 348.536042590799, 355.167284800656, 339.233926621894, 360.129778808627, 386.534779565897, 359.592954596916, 331.896567752485, 321.39435410422, 342.626098473992, 362.689126963909, 367.64189033399, 335.80600553255, 359.750045936373, 331.623497269166, 329.270698488521, 349.23700562184, 328.261290960726, 367.229294617563, 347.311743463333, 379.115052917155, 341.136225261848, 331.275046511779, 358.659556759833, 340.669490902326, 361.491021353844, 328.853807576536, 335.884428933269, 352.192098494914, 341.794513247047, 355.67399450021, 335.749843806317, 349.914829132875, 317.721478560415, 334.307097509032, 368.931358420763, 317.25568626898, 355.058917271319, 332.933194583472, 349.166843525929, 370.689055247353, 361.413403014204, 352.126202216713, 330.835882139683, 347.200362133141, 348.866645551493, 342.405019495539, 349.647920723902, 337.542357581768, 362.989115352172, 307.393578293722, 353.922814441862, 360.527649938655, 341.36989919384, 353.522620561942, 352.068351071381, 348.403936946857, 370.053221262771, 329.836718976825, 361.652509699155, 344.739514012033, 333.025448002026, 332.312891621974, 326.575920211563, 327.383769219443, 340.095212422507, 372.049434868949, 364.53564031666, 344.461255719528, 353.516260679459, 339.325977205629, 360.600038865627, 367.71001747136, 348.127637719402, 350.969866038045, 345.139419453929, 348.744442292179, 317.134628866573, 363.104146187451, 314.215933601232, 312.88430218752, 294.085971117436, 347.233162537815, 348.885465221592, 359.717770931185, 335.412977836869, 339.584376496877, 331.116975601248, 340.326396711845, 329.899717429382, 333.027877275835, 334.101902750922, 369.861885902735, 337.242160612747, 369.619574425186, 294.612578422493, 344.259610413957, 334.083767626995, 328.9936049182, 326.195546306734, 337.897785423483, 321.136022042562, 388.766281801192, 330.53933566351, 351.508036313527, 356.194649110635, 362.056934939788, 339.569796804331, 339.686219720479, 335.920144366237, 360.512731957064, 359.356964661619, 360.885626659014, 332.264075403251, 320.572979391536, 361.708196626701, 346.770055419737, 360.209072623885, 349.818665746234, 350.277510057745, 333.125199521954, 357.33375349779, 302.403044764835, 318.470523208554, 337.908513207736, 351.14368456632, 331.046170397086, 342.794380727849, 352.840362753414, 381.229547012286, 371.675865770589, 348.345782120885, 326.819027271939, 335.872465661645, 353.445552057966, 369.511569650627, 308.299984517074, 347.354124793525, 338.478632922417, 357.679910864515, 327.675110794197, 372.82558876184, 373.541069720495, 347.715262744127, 343.48352521044, 371.559998263654, 343.92125442605, 352.13436255529, 337.395319155959, 358.066736989663, 319.058389825776, 343.379360245134, 354.102751970168, 352.482941774661, 338.817004179793, 364.526305500312, 333.721797685454, 377.214773613922, 321.882928053489, 339.20991401217, 333.208936922374, 358.793057368859, 358.671019709993, 345.383447260508, 358.306448351826, 350.061614099654, 359.149456375717, 356.997101862061, 396.972780642075, 347.664931558282, 352.135593823336, 352.107467440026, 330.662952488762, 347.629979026754, 307.825823746078, 331.227932487979, 347.056086216783, 378.331054985564, 336.727334186995, 340.315119391746, 336.410155628686, 326.225283181533, 353.728860753673, 354.425382453913, 346.046224226451, 318.436988645597, 347.818155167846, 352.008760916056, 372.600719685706, 341.656940396308, 328.525844395518, 336.391283438103, 351.829710820676, 347.430989737789, 350.066066737892, 366.496338409385, 337.98250091444, 370.63817196948, 315.832402226323, 369.86216262116, 364.22763806156, 366.307570328889, 311.862044556052, 333.170162975036, 343.14530016851, 330.637439371427, 337.355601693253, 318.842303736371, 361.988059886857, 340.346473250841, 315.052256232124, 326.83762189664, 338.940751894697, 368.093139564404, 338.666334111034, 313.459407389004, 333.363625197808, 348.281830609977, 327.810280111806, 338.01976835448, 297.550515566539, 342.347749264979, 381.812700232619, 309.046043890969, 369.186580254022, 382.783483690086, 344.680784589754, 358.058586710181, 317.492086502214, 341.697947690172, 358.04800723164, 366.574615190666, 364.775614802459, 349.131936571387, 353.002126185604, 350.782839298731, 350.584305301408, 345.793812314555, 336.882019146935, 343.986943650685, 357.4664335093, 370.857578660532, 341.493564655354, 346.73886136869, 345.62666270079, 329.662380860868, 359.304042588259, 349.954456375859, 347.44596347018, 330.011935599875, 340.632837922421, 350.821605164622, 324.374865023566, 364.630381515577, 340.753262297321, 349.853059311703, 372.649595723313, 342.466463645921, 325.581950710488, 348.979885529379, 323.998104966514, 376.412572197322, 343.792787509758, 362.48528610485, 346.936236468274, 334.914459741561, 336.997429102202, 352.812230188516, 365.888532013379, 328.236131599802, 361.156944151958, 336.472393596596, 353.041139199391, 349.349697452795, 352.785272238628, 306.301051516492, 311.101280408422, 363.51722175576, 341.769740474866, 366.421498399726, 381.250152043219, 376.863935775863, 347.014712459341, 330.770870973679, 343.124437404101, 357.931166444615, 346.320063350529, 292.358693388595, 353.007787420674, 315.02299522893, 327.330055197741, 348.099457334006, 377.033810361931, 380.006470594941, 353.521904644187, 324.401037949396, 320.956417026165, 382.129277161597, 358.475621721111, 319.507435738208, 329.693041071061, 310.48205644266, 344.685019247565, 331.834916677105, 330.753959394568, 363.0769177776, 359.777296233737, 363.969213882189, 343.712318193777, 379.031889457092, 347.568733827035, 383.84423713427, 344.839133285954, 346.756135268261, 325.885645970439, 324.813034944115, 326.40447099706, 361.940387272795, 326.659798697239, 384.600172245735, 369.594351658372, 342.299649493352, 347.450374506646, 361.892867547609, 333.971489017645, 303.257417675538, 305.407469932371, 356.653360796011, 364.766078356007, 337.917982102686, 337.031627847443, 305.967104699062, 381.536009071466, 340.4680901645, 334.796952557627, 362.69807702766, 321.189569042599, 344.800612475642, 344.31815427455, 333.278591755685, 345.01373323329, 346.072382789316, 354.350628523404, 331.268643615607, 330.90219130013, 358.935295897202, 353.432297951983, 350.797384922918, 331.127815449838, 344.16472759148, 363.368288718419, 344.798510350077, 336.409109354218, 365.567947639636, 342.533064539813, 357.08679834119, 344.922604728347, 343.585872190492, 350.872544044327, 328.506466043757, 354.964677143185, 355.65124336954, 352.828018406908, 361.111799895464, 341.77903849076, 340.294843969152, 339.414387470914, 357.396435928793, 345.805722473944, 350.863181750229, 374.388129241254, 365.007933354445, 359.733196632401, 343.381640365859, 318.205842848569, 354.663963038689, 312.280029524457, 351.356867424586, 353.059156041585, 328.610226425983, 360.444531390497, 333.137550013502, 339.542849081615, 357.613074884194, 344.32355881058, 347.96300724699, 376.086168591304, 361.301811672349, 343.461603439893, 367.545413297564, 330.314556321692, 351.698567714326, 332.185624814311, 352.17959890548, 352.892609494824, 344.959676240481, 351.467810058201, 353.621964504245, 357.388547538809, 315.817458909635, 314.482314790008, 318.63551000615, 343.181458824503, 358.324998741903, 337.842074693706, 352.807590926584, 350.288745986546, 348.928976285283, 371.004715173678, 356.29572012437, 329.026179927299, 346.857153161517, 355.018283793397, 311.592478808964, 344.707282586586, 338.666445600116, 363.70939051621, 351.199527198541, 360.489059244175, 323.578105004847, 300.327245633251, 315.191870287804, 333.546242392282, 378.754182629433, 357.340985053591, 361.204046473871, 362.982901147869, 347.108971017713, 329.144418928172, 334.281146350508, 355.933055784868, 354.589524147851, 352.013905959702, 319.932206653023, 331.222506342547, 362.19886740696, 353.207072133113, 338.310128579215, 353.375833279513, 366.238193018928, 354.283471104521, 369.514053094678, 340.487984087374, 320.709645264075, 357.757589685335, 327.895318542363, 338.375032244026, 344.360589077961, 340.545915737808, 378.564585510069, 349.585569048307, 323.716715953471, 360.851855371004, 325.766473752855, 362.575721624172, 349.97956793509, 333.40752701816, 309.996792452893, 314.400591803369, 314.428903596555, 363.58696343953, 333.110750092456, 318.199152323646, 347.182124800906, 335.593000757633, 328.574334961704, 354.41431156047, 340.954873068605, 335.842218416051, 324.827995496866, 360.480838828823, 350.198995379004, 345.22450925781, 322.820068404819, 335.719392922513, 336.018806409702, 341.218721653411, 343.791291028306, 328.784330799239, 332.226533574761, 349.79008520007, 320.908907653116, 363.80927321071, 349.42880419604, 325.600880160255, 339.776558785647, 360.549353146114, 331.002851705809, 329.361411899343, 340.424800350249, 341.881273139908, 341.194199393538, 333.715135111277, 336.232735982783, 328.401104304417, 351.111397182916, 309.190046966615, 325.493632818794, 337.697892948195, 365.422842860023, 355.402218020942, 338.7391669817, 374.352406805656, 315.588348267701, 338.646355052179, 336.105562219388, 356.558763720978, 343.860448442912, 342.940901240931, 331.416932800621, 338.716806522672, 365.063637222962, 324.355664797112, 342.870724220208, 315.243355542952, 313.25482573717, 342.670046093994, 332.552643616598, 334.693473797365, 397.872029638032, 353.803947087462, 328.636695526628, 304.518818978553, 343.876723618913, 342.243127832785, 334.504609709116, 323.858516235252, 365.515530367291, 372.326174977084, 367.786697603076, 338.309710285909, 323.829714539593, 339.623173570082, 346.188368924156, 327.889693666647, 359.372279365051, 365.166139013471, 316.609011353598, 344.940632449537, 366.050874607036, 366.478318701439, 353.810157491233, 375.412484990724, 324.847260752713, 339.884821906032, 344.333458881277, 374.714739947652, 319.402958997672, 349.338510022222, 342.11605616677, 296.146191881184, 377.265737963375, 339.959819877256, 352.87965687987, 377.337462266007, 371.188798538435, 362.95726002219, 309.392404654437, 338.709468020956, 319.6908831992, 359.303656163528, 322.185594340177, 336.759868479861, 309.746495146549, 338.527851079164, 341.624010496087, 335.544201356365, 333.608349035365, 323.199191994577, 363.808432660387, 336.081475678736, 344.466330610984, 341.475576603027, 345.430225603319, 345.123900013858, 347.886842987139, 326.140790443166, 368.983698508481, 306.987473211616, 344.256284242701, 336.585484520332, 363.769614071812, 351.132933445277, 378.291602354295, 342.145056385447, 355.147600608317, 355.189091516108, 356.995643104734, 321.897883619273, 322.166747347311, 350.79671043289, 347.971179618833, 353.468257268164, 351.15703266283, 345.772242146122, 370.001126348209, 350.337241065478, 337.021080857451, 366.155325967877, 376.008656783102, 341.303141588073, 329.573054468496, 374.564303086644, 359.387899982845, 351.299020035388, 370.940095003854, 347.663926349534, 334.816837972255, 372.092167773879, 304.445822402433, 346.865791459452, 347.994893154705, 320.70010708589, 363.604170223149, 348.153203958962, 347.768064058854, 349.735841423304, 347.565664433487, 366.586414759709, 337.283492728466, 328.539782597044, 329.318756989598, 331.303532556866, 366.208662772488, 318.563703104616, 309.735282522986, 325.822503301601, 356.064751964399, 335.421433957434, 358.022390031549, 314.363364967983, 349.403493199868, 340.203733944118, 349.817853221827, 316.581521627288, 365.938857363841, 348.653685039136, 351.037670034719, 358.138564102288, 315.653283222501, 364.147042066866, 338.355779624698, 328.14278244688, 349.883612445377, 322.230497527839, 370.871619870811, 345.843811185446, 339.892902168945, 361.629307053892, 328.990937861694, 353.903215506603, 332.900471558635, 365.538176558773, 336.664408025604, 361.38599118687, 346.897775701489, 352.061110229179, 367.768146843847, 329.090956716562, 311.05339411371, 336.435641443861, 363.288352966273, 322.434107478049, 367.101046281465, 343.721519091655, 366.436619411657, 340.772472378974, 337.379357490282, 361.851524649455, 340.477499685392, 341.255787337696, 373.877246314564, 362.917176259308, 346.222601135399, 357.660435443005, 339.160559530798, 336.499935327605, 319.748191920629, 333.767476750447, 360.317143436881, 339.559584568963, 371.830573300924, 323.827287055273, 332.163189804885, 380.714887346169, 347.705702184948, 329.491561756774, 347.419585946199, 371.484298587885, 317.463401642617, 343.714602555913, 330.408511808949, 356.933659753096, 358.881226675989, 355.392258567633, 364.129199991681, 319.053927775339, 349.342116377111, 364.054191059287, 336.468684604436, 318.342572218511, 351.154068430444, 339.392313598785, 346.608771367969, 347.330049576429, 370.635505115999, 341.247547142386, 342.075054858334, 358.606095056079, 324.125425002982, 342.019096052447, 347.591334790773, 323.588708035333, 328.901221324455, 345.139451468793, 363.071850842968, 347.065498654768, 349.960159058684, 369.93527662821, 352.646053532048, 347.60665350607, 364.431196160335, 348.648019753846, 326.224336581255, 330.533097711158, 341.427438902005, 340.100496480569, 307.508205756589, 341.047029947152, 345.868766893135, 359.382237677178, 319.379052772457, 330.278530840626, 369.19204157779, 343.030026780677, 358.692093756576, 339.175581881608, 333.210375740611, 315.367358471993, 377.609579925063, 348.581778361393, 356.604104718606, 370.520636140615, 334.673020570202, 358.339163042312, 338.988634718013, 328.425058109973, 313.910887296267, 338.457508856753, 340.175934593638, 326.702124979043, 362.227340212278, 333.864951674045, 368.129656414798, 349.303317755224, 311.296241117436, 315.601569316189, 330.513012071981, 369.215634476865, 365.38370303407, 337.520312909382, 363.432567289819, 374.292416952987, 347.587434462173, 339.444068022258, 360.192465048715, 348.080368550162, 327.022870317492, 348.472727109167, 323.654056579133, 344.32938181957, 327.956296256257, 359.809806195061, 336.650502681707, 307.289180464954, 351.957099271804, 331.870382037119, 341.499347524717, 347.968603057753, 356.641762851715, 357.030569326979, 336.939074667306, 334.438288201685, 342.107909950723, 350.072875236077, 353.257621332658, 343.645865198313, 347.611038773514, 359.5218651702, 328.885172151758, 332.889482062759, 328.636469007374, 334.115101956375, 388.078952838576, 315.927086834121, 304.968835287789, 329.6169703384, 363.83218311176, 360.642798371409, 340.79017674122, 325.443177690955, 314.262740706549, 344.827869960487, 308.88052701361, 363.618553015143, 341.399786680707, 343.466169780455, 353.377142894422, 338.29629676974, 330.915881496504, 349.124519894407, 316.716143216878, 349.583315843623, 343.624647880043, 336.794697307878, 336.04211085964, 335.795154496474, 369.121066432676, 377.418840403658, 324.481077919248, 338.334774110107, 332.837621808404, 326.87738734245, 322.48077498903, 335.499624882177, 354.178061583302, 341.281843103715, 364.337040618552, 351.058530675511, 361.20409597792, 329.90879906643, 369.361635260046, 326.43194300204, 341.759629377336, 325.310049954043, 329.365810192271, 317.746269736892, 323.970149059316, 341.664897940845, 328.075523906778, 344.437145897587, 334.408049130563, 372.976830448224, 338.280023077451, 381.85045739275, 360.283591989408, 345.203477380227, 340.798993063626, 332.015765958835, 357.812037325008, 330.536795427766, 335.106391745046, 360.365142994576, 364.992400048509, 355.35873305201, 339.103034880482, 341.712958535269, 346.168727161791, 349.300962842026, 332.727454785746, 315.675764076175, 362.325045498382, 353.131053896829, 312.626880520484, 344.265650473296, 352.449603052318, 311.362831858344, 370.05072609004, 349.696403724156, 339.641344172966, 345.676097767592, 365.438230892681, 329.809679079009, 310.552579308191, 351.350464406249, 340.99764862202, 346.83509006594, 326.985985105452, 324.979924423375, 348.432964629364, 336.679280133362, 369.592455860961, 344.685696185733, 330.042511683278, 315.832861127597, 345.490805926579, 343.842610308036, 345.126040568146, 327.843717606936, 340.88105878906, 352.805019058256, 332.227456884229, 347.857426852817, 323.350398178108, 325.732104407531, 346.781390374423, 354.283049315732, 338.37133669836, 326.091766283923, 335.494447958855, 364.316526798758, 310.717491458329, 329.916583232784, 353.607429389142, 354.976277557049, 344.79133546803, 372.576697623746, 334.487331250528, 329.091840073571, 367.231863255674, 346.038598893585, 309.510700096572, 341.802508327238, 363.039047495292, 352.230281750822, 338.9861947983, 374.998666382649, 333.235434936581, 332.983987485996, 333.772263550861, 357.698847775415, 333.219545917027, 358.694728974219, 342.744276860356, 364.147921752151, 356.726757125577, 326.341567969438, 334.077382688186, 357.790569555561, 320.295062703188, 339.834021636155, 326.549933667103, 339.555695973976, 305.736667316427, 316.606532173547, 340.119329399307, 341.42218182464, 339.211863090744, 373.000178550333, 341.088073601607, 346.655938140317, 355.121369886124, 345.329158524917, 319.739151554091, 357.303012756826, 317.052355870257, 348.389726494901, 334.848845186011, 352.529064522575, 370.163408158521, 358.638590579867, 389.779144272113, 324.590924089414, 361.350186090702, 359.792223374383, 343.48698894758, 318.921751778628, 320.174758768311, 338.334688007035, 358.663954117013, 353.161152031818, 369.433519697263, 361.930016386441, 369.924218653862, 348.280021713042, 321.982814780951, 331.765077522737, 306.381596652448, 359.298598978014, 334.504416880514, 354.63957308878, 349.571232033888, 353.376873932744, 344.47223847969, 363.267007802358, 331.395786320427, 316.35223709083, 350.814076927804, 343.972150971592, 331.83822387317, 351.10681145566, 353.767239204506, 342.026758208952, 324.146643196502, 292.945709488572, 324.482437771582, 376.073824831532, 355.750538370524, 345.840896849615, 366.288685175576, 362.302753480681, 330.892316783876, 324.779666319896, 331.704674826078, 328.608504734273, 350.011430403757, 351.184326029527, 343.134309822144, 340.678444257255, 371.849320118188, 368.988851834344, 327.331028230832, 372.892025758006, 331.213861035193, 327.762185666487, 310.583258799945, 333.224443672362, 340.529821429113, 382.23757975424, 326.970973170304, 342.781931085888, 308.447001020936, 333.742826036859, 339.662610862493, 358.29625856165, 315.9277602054, 338.988013369216, 315.671637301315, 302.627650130852, 363.699386334743, 342.7014957458, 338.087545971525, 374.80740649014, 337.63279104577, 327.018469521061, 333.7703890588, 342.337693764511, 347.945756263972, 325.846995355112, 346.887046212409, 334.027318643847, 367.321041363355, 346.963674706689, 347.564824959473, 381.783723606191, 329.571906273784, 348.062791675489, 333.695551684153, 307.022990508621, 349.36575236256, 359.728512889993, 364.38087401761, 364.65415014281, 326.924830209624, 333.829938348182, 331.773236499718, 329.235345717963, 363.229102072585, 348.665702771405, 343.986113513884, 382.967966252686, 353.131034235833, 327.618235873153, 295.360723442258, 337.694402328498, 356.945207160294, 354.256170388611, 338.933907251942, 334.282353339778, 327.532379114808, 346.897327876119, 317.388023399752, 330.208187393491, 334.008227489802, 358.803712616492, 350.589488918378, 344.869608189013, 343.539481188554, 346.104783026624, 322.194232561598, 333.327912874928, 346.244855971413, 357.333302480765, 307.405037290215, 356.474900580658, 319.989399252889, 387.82527368344, 360.344228382797, 335.183020701545, 350.645152197812, 302.827832052622, 354.464915486165, 327.256357038496, 364.291806391162, 376.782069819046, 335.982216985434, 354.505080976107, 344.403658100578, 367.632661719072, 331.965877638325, 384.891372143007, 329.123886020071, 367.155914713436, 342.871515146411, 361.700924767898, 311.789955584645, 346.153236895752, 350.76120188675, 352.794145062478, 325.459185566317, 327.324550470818, 350.557590894593, 332.880985874913, 346.52227833671, 318.535932682227, 342.708517653991, 360.711254643223, 354.338703757909, 320.973780991041, 351.567397392622, 353.941539262148, 319.058472788639, 353.661630107764, 327.62644718006, 351.18431138859, 319.238858548109, 358.170760692058, 377.036270571277, 349.776806503724, 354.248020174676, 334.046711633083, 324.856869433679, 385.12083005507, 351.554470247808, 330.289286018353, 344.47570242682, 377.446170290656, 342.143447037485, 342.995892025343, 375.604879915578, 343.801749935614, 325.571525081389, 333.546363481175, 336.588648559514, 322.779509495075, 379.712413130719, 367.529042830804, 325.467099710485, 372.030490522671, 332.210927013832, 333.990312377478, 353.126890889413, 352.058697650324, 350.455932693072, 319.372162877739, 374.792032274687, 344.049823668615, 333.755959203388, 310.164255092536, 334.556491876457, 326.225992719473, 373.907676331092, 324.339810398973, 359.749197346309, 363.042661390347, 313.268708793108, 332.179800768754, 360.732350429576, 336.65224496723, 358.264388770088, 363.239844510859, 374.771839680936, 364.531425772102, 326.951613533078, 333.483269095183, 374.09259080665, 341.285215483856, 341.210966660815, 351.200174246064, 389.14275908524, 356.026338883789, 330.232114514757, 350.401297431805, 333.214125935959, 323.493702042413, 330.53586898154, 334.097930164892, 331.895303844674, 327.513311000489, 349.024289710018, 317.092740717478, 357.553751189519, 341.382192384227, 333.403157120608, 329.454613111231, 346.371993699586, 337.461758643425, 347.095065795105, 356.164929722327, 349.380232639114, 365.195016324065, 352.390103654983, 370.130872516073, 334.204839022522, 367.57388498321, 329.115946222281, 352.37178856924, 298.117007962894, 344.333423058583, 353.172534854301, 346.889877263043, 342.065115899323, 325.182919587921, 355.589003627478, 351.69367259659, 335.991629034334, 350.808245062053, 354.904002898534, 322.726822459233, 350.361670949836, 347.465269493666, 364.38368617178, 330.389152575191, 321.81720849741, 345.967024230651, 335.044213792734, 330.004153226586, 326.054686893102, 342.340946709955, 317.390246417731, 370.73408410925, 341.624243497853, 347.219489716327, 329.924283821836, 362.169423364602, 321.93395454619, 363.541104720364, 347.231996444192, 354.648478608613, 363.904406382941, 326.861423316187, 369.769014000349, 338.777544485917, 349.78875677551, 318.61666659075, 347.862315280866, 352.305530428836, 341.086225511177, 324.66339811374, 335.64454924698, 333.294324418352, 351.862379398952, 346.171559777072, 327.727986477626, 350.845473445843, 367.509999686216, 332.805086991565, 338.528659777993, 343.424715822149, 390.295064667174, 330.522961752082, 372.371292067564, 361.033584487941, 335.887246950694, 368.883350122441, 342.839579484783, 327.316748705309, 341.471999754453, 349.918791372251, 330.430495447468, 343.820524840226, 349.959374202411, 367.122691545685, 332.674271129435, 318.391279725852, 336.398983621968, 313.477075204857, 350.23082957577, 325.725861294679, 352.064311673895, 319.835504533921, 327.677345278188, 331.563019139089, 334.181026848479, 321.88706178375, 332.768790577388, 355.077994668667, 338.714855241329, 363.452134799461, 326.170845307038, 351.498979749156, 345.441751096947, 342.711566242031, 333.232095861957, 358.47092240535, 317.310843695606, 340.12490851781, 348.742213194976, 330.636212034238, 328.072965287022, 310.099179671516, 342.14564592545, 352.453339557115, 328.286281237712, 328.765104551538, 328.023327023222, 321.794961411966, 326.213880990266, 370.191563373747, 350.461395860646, 363.228062895021, 330.892822113621, 332.140886696466, 355.425241514829, 343.144367332918, 337.475989451643, 375.390351216374, 371.379771264815, 314.582997767592, 360.537579349789, 333.771215500815, 341.617722736766, 338.850104423408, 340.994359557783, 360.881662448948, 321.780677163535, 316.985977540155, 384.561682754424, 384.35115481039, 320.741893557149, 354.313765617237, 359.530181533734, 331.39642212167, 340.670567733586, 338.311346053051, 357.222892020863, 324.935776074814, 376.426441886866, 342.544386420491, 358.392334985996, 355.035981828291, 337.448827121169, 336.75438919089, 341.452750367068, 376.753403205196, 344.2016901834, 339.741078901257, 334.423147367794, 350.204847375911, 295.581684499473, 345.122718256028, 346.864508074114, 325.544241098384, 325.046618434021, 351.84631348579, 359.883639927183, 342.292349301908, 364.925932902639, 359.693827195699, 358.322083002365, 296.881981073518, 325.343152236377, 350.606604767243, 325.085901555472, 351.755800678349, 348.615058157581, 319.229628877102, 363.14750790304, 364.616756087324, 344.669313498229, 324.562173867162, 347.943806990231, 368.135812340752, 349.731735424802, 356.734367462711, 333.127074375512, 357.900673648336, 361.442986054438, 356.967404502178, 321.766891844324, 352.444336071349, 340.226323345814, 345.103363348757, 377.997355215951, 348.903951409693, 347.727075262867, 348.90833684878, 318.168146129027, 347.641326863031, 322.688435263592, 346.81543132591, 342.399785643179, 352.31804465586, 330.234609571344, 338.225450678363, 329.950108442641, 349.175296260799, 343.575260772913, 316.226131264873, 381.253686498474, 342.365869524725, 352.304765021374, 354.53227551639, 355.829341310183, 331.199234455236, 346.624577191669, 363.574702263528, 374.152963123107, 332.096923875363, 351.603474697932, 332.99682426093, 355.638263768781, 351.891806319164, 356.529147918882, 342.990668130187, 339.535735706634, 356.509652448444, 309.117187986656, 344.448165049396, 332.369134387864, 362.555931278249, 346.709392269249, 369.77100237199, 375.789217300916, 323.086688759014, 352.027019140813, 358.193407028789, 338.658797638194, 331.648288310323, 341.233745407326, 306.522629239957, 330.975799082071, 330.311494160979, 349.973564684867, 324.853393119238, 313.851683408563, 343.562399632898, 352.331451259343, 324.791332113021, 359.044628361181, 374.268878189019, 345.126885566582, 327.058511406631, 375.664432883599, 357.081897656657, 342.079722105945, 307.88923894216, 330.180645903323, 338.995613874361, 361.344612992931, 360.341384870413, 354.530896220735, 355.190964950183, 337.584127584042, 353.486840379249, 366.334476094043, 348.170314703981, 344.486712922959, 364.633855816671, 332.546424292907, 327.247736226071, 359.136824883432, 348.289151591458, 341.780450469049, 346.339416147721, 312.749027075807, 358.022537711047, 341.033675815958, 377.465672146311, 362.812079181964, 378.103870722522, 365.271387846031, 356.256551689597, 372.6074298013, 370.166959205803, 327.681484095185, 322.825919990244, 332.395762020088, 342.375666556861, 325.025240203713, 334.916711666616, 339.280127969168, 334.145591850367, 323.417697179649, 342.874570107563, 369.500122448401, 369.529561657233, 343.590446111678, 312.992337477201, 372.916662997994, 333.794430434294, 356.199144469871, 334.047640402552, 341.652780130076, 351.481978660138, 353.464339915944, 351.025771743457, 362.733556458871, 354.341366444223, 335.201119317426, 350.088940233549, 330.478041682689, 364.661213809013, 316.95052517566, 352.857458029567, 352.239833430509, 328.062154912189, 353.431790998279, 329.498939021972, 374.285117250819, 309.141183404148, 311.670401646406, 325.119812305206, 335.325357289949, 364.248961052772, 350.699957617447, 346.319018999036, 336.864840215764, 311.911685739851, 341.524143397177, 367.09923997441, 331.664468111141, 325.467700418792, 338.006590529587, 320.82562986819, 328.449497901577, 347.701844063757, 338.796339614479, 354.971874444845, 313.067122857038, 349.082356329945, 331.428186106283, 360.659648465127, 330.260205487199, 333.44905867833, 359.498074066844, 338.365582656041, 316.502614351187, 364.338193875296, 349.777024717659, 338.822696607235, 347.495108695977, 322.604822388388, 359.100138713487, 337.248131206183, 328.039345345372, 313.708660643041, 366.367974628365, 328.918936236528, 357.629122506241, 355.721661750595, 333.445797495684, 320.198043078308, 320.24149406343, 356.081349324625, 384.015940108077, 332.143022723887, 355.874923749, 341.278639471518, 356.086393455874, 335.011176082208, 362.922403821725, 341.894242812412, 357.083445350564, 361.039634555009, 355.506651185251, 343.398102062305, 372.282639078293, 373.363019190689, 364.537589068099, 341.05917317731, 357.377943986746, 333.916249496004, 339.583789277084, 352.42476519277, 363.122884263677, 352.035841012725, 322.963599044269, 340.939181219344, 376.906456669506, 310.989481550209, 346.948841099466, 344.847649858181, 366.855819687207, 333.247458477629, 323.172263249363, 305.490863350555, 333.881220238042, 344.485606869014, 334.026871667883, 369.357164921479, 344.40820031318, 372.044403299895, 370.150011931092, 346.151205899459, 340.664375020948, 341.344017748061, 342.536451674333, 371.272459755134, 332.611871684608, 374.251123876647, 331.183874562434, 355.4176931627, 338.50089868012, 350.981916490901, 332.829092108654, 343.098985389169, 329.428711018611, 338.004649536369, 371.825507901002, 340.535170404495, 369.154679346031, 356.617337747144, 354.043155556073, 338.609900126711, 337.666820657114, 342.058480770734, 337.702522643158, 334.627205086001, 344.971536490522, 336.213331256265, 347.102188256922, 322.919874725324, 342.191730580451, 366.040042374105, 331.880455198067, 317.983399256495, 316.617093480266, 350.491839228802, 331.667043802864, 362.571060550644, 343.250078430786, 339.139161228285, 325.139796009734, 366.355396430324, 335.284837536072, 342.755442306425, 344.499514486309, 335.44108348772, 357.10954953273, 362.769725810859, 342.428669598833, 329.472761687858, 361.671122486229, 336.710149969286, 334.257850351905, 332.017375865417, 326.819580951574, 339.14206880803, 341.77315776326, 340.744092380986, 345.370930702102, 352.561487837495, 373.835780752655, 339.006451244651, 348.097957965997, 330.208903535009, 345.611012635257, 333.598368769738, 323.474196355011, 316.540623780028, 338.035190192959, 321.741593696447, 347.083823189923, 342.551069522066, 350.868442380526, 355.871080135129, 335.727442547183, 378.447310395803, 342.44499587399, 337.843764473768, 368.766152177587, 354.529905391721, 322.345799513082, 332.171453563794, 357.420376571801, 338.447570477719, 330.92534780851, 346.838593506477, 321.156732393612, 356.983863082142, 362.836320870468, 348.50159405468, 328.477033479304, 293.095728727555, 353.293135391241, 348.178477354121, 337.99294440902, 342.390225523004, 352.194750060479, 346.844783767645, 336.498239737424, 363.009917529374, 358.55228452209, 326.654450570274, 336.929196226297, 360.385935274291, 359.419069808679, 360.718610172208, 326.443191176145, 356.884838033206, 342.585191407221, 355.826210383837, 348.791464885008, 355.074037685095, 337.26363821416, 336.469601438871, 348.8585337052, 379.018014544151, 324.197348054264, 332.513204245393, 329.257096272033, 325.689937130701, 384.625858018965, 364.573667876934, 351.066453677963, 325.915315221285, 333.900414483417, 357.370179358324, 364.361924227831, 340.842138978265, 336.762108563187, 342.552388383942, 375.77784496362, 338.963931725596, 332.964227591263, 349.967532378144, 332.863817020744, 353.138105585966, 320.312218167804, 341.566268646565, 349.20915060446, 333.608721041238, 337.394373287166, 317.081013561011, 350.486126402809, 327.830827777485, 367.863304308121, 360.911820453519, 348.753541750347, 326.484604885886, 327.849812134736, 310.073148201343, 353.244972402334, 337.84297189539, 352.064089900326, 359.473863747501, 334.863592884762, 346.488949120058, 341.334091321753, 347.00455997143, 343.844398484453, 338.841626273844, 354.277519946978, 337.627533590564, 317.459480305717, 354.969582400372, 334.286270315172, 333.026077532152, 343.156291146526, 340.954140262209, 358.975454466221, 317.101217721201, 331.177431721806, 341.979836703549, 330.344363541773, 328.915344727779, 348.418836962958, 365.602124282331, 333.241143559923, 335.144736194957, 326.505063266994, 374.271910862639, 349.044920741505, 373.54471210935, 350.386730925128, 351.057952038452, 345.818755333129, 338.552346166633, 335.097255485833, 376.108821759709, 343.302941436569, 336.411704784153, 330.669377128243, 361.860528145161, 336.395570732172, 336.868454758287, 336.85801961578, 333.989954649797, 348.532908725814, 338.843970222273, 358.986739672947, 330.705648114725, 360.34429628199, 324.973786826403, 303.296912670778, 361.580823554205, 329.151451707228, 346.033675607075, 342.076196895394, 356.999190749837, 328.692008645015, 358.348853377575, 340.527098082559, 359.875257534792, 331.361645228187, 339.758314476417, 355.738966105731, 378.924376927435, 361.927369901574, 343.281629810211, 337.533643194039, 371.099428189689, 332.748990067278, 350.334024680531, 327.246647871648, 348.614479475442, 337.164925899631, 323.791263891921, 358.992452513387, 318.478512474397, 359.567908677115, 333.31014767405, 338.986459842306, 351.399384541814, 347.777443181523, 370.691011123844, 328.236591625739, 332.913264845896, 345.067611159501, 376.172266470662, 357.12897821897, 368.344722315127, 330.988262001273, 343.450156557413, 312.355084829679, 341.555419307066, 346.939183902146, 361.721330865892, 314.190056450595, 342.063572198195, 329.80292422091, 352.519925766816, 331.281626510579, 337.695610195778, 313.54224102304, 342.901762411495, 340.706921987495, 338.765578344314, 389.956641364542, 338.708844912837, 349.195745479721, 344.493341656731, 327.734674215245, 332.437020155111, 356.251384556125, 356.980754444027, 346.458474745863, 336.041917822437, 298.65221451165, 350.401402523326, 338.585532968232, 316.265914258861, 324.978215967645, 346.257401876675, 355.942422197561, 344.085117530784, 343.643153307803, 337.43570202378, 353.452236185161, 324.972153085795, 333.70364923762, 349.244591806702, 356.384955438942, 332.929907759731, 355.211066357393, 342.076197926896, 349.794582613479, 335.778704238245, 337.664465889946, 335.440548534878, 338.347587724655, 355.919379908163, 328.545563397919, 361.800281277658, 344.097884210794, 343.990115658212, 339.859485075292, 349.6842712982, 323.757170301928, 339.079002087285, 368.467687812007, 333.589620072918, 385.666235033142, 335.524551768931, 334.018482924919, 344.30092968698, 315.117485123285, 346.153446225919, 364.666717690764, 319.585090182249, 356.903964602424, 366.823230401747, 344.229816401939, 372.172591103558, 360.136295543194, 359.365368643137, 327.858223730295, 373.494645879187, 326.578129013744, 342.243424002939, 369.581456764873, 331.036815757241, 303.507752204602, 322.550417260545, 335.048145700437, 338.943777490217, 337.734574773083, 340.57501052278, 342.215126631478, 346.203820994132, 355.58365685685, 349.21010715702, 330.829785364057, 312.962804807377, 343.181727954155, 349.863050600354, 348.801046911179, 335.177640145967, 330.424136618784, 341.32207698513, 364.579233476241, 359.768280922303, 328.202214419785, 374.472000518444, 369.684623934028, 350.982205462246, 353.50633460384, 381.458612217721, 320.229962679123, 345.524446288274, 318.194588965143, 329.361030275839, 356.114669440904, 342.567258780361, 340.305327903562, 353.376484458658, 380.412809848632, 350.102378941998, 386.386515782021, 344.099275016613, 352.082641749355, 382.311643746982, 320.810522942838, 366.919114140545, 345.973960882281, 335.411982367173, 332.590507570466, 322.236007425301, 349.941329852091, 318.200370450047, 337.71481892564, 309.63590545813, 361.918082625886, 340.919676140838, 341.711850268575, 338.257334351962, 351.692982088627, 368.129389227711, 353.670622484121, 323.769673568678, 308.220132878324, 355.202889384692, 346.28089759133, 342.157701818957, 343.969241579642, 339.774254442314, 344.12983281204, 345.008056652957, 348.371794608495, 353.531836174529, 327.137090223606, 346.534328455906, 349.749467226596, 345.168902407208, 365.445831937815, 336.06921086058, 359.595090582642, 370.805216385424, 375.163947412344, 354.693635338105, 356.06692379114, 331.439161074752, 331.749696483477, 363.364855923857, 310.310113615263, 336.382180056503, 346.232538590659, 336.520063881671, 312.857713426036, 332.128224842307, 352.848010789332, 325.439880685042, 326.258394026908, 327.702072574945, 327.200101994566, 351.224318192078, 316.159103128549, 335.378391536655, 335.926368274826, 324.274252874955, 360.629704926938, 354.012890671416, 337.715336538812, 352.335438558761, 317.605100257977, 320.027967530284, 371.583401716811, 334.98989753945, 352.216815908358, 356.131752909276, 321.348819343692, 358.061086983063, 356.561325113853, 378.201504425758, 314.83316692099, 314.157045851789, 347.97054454748, 320.516898142509, 340.594441903119, 363.718821775371, 371.492842125081, 332.857831241732, 340.962323546181, 341.537475695781, 320.145856621849, 339.269082805356, 337.719656796816, 333.777710932082, 344.482515039732, 352.789345436556, 339.5076841544, 330.438964343837, 356.581342452041, 346.444728807434, 336.022701164712, 326.480029362753, 351.378529026141, 327.933909886602, 334.422193384506, 365.806257959328, 341.037327445189, 331.034605337505, 302.359478162934, 360.303708562624, 342.80328001935, 344.241643504214, 321.869541887873, 319.99300978519, 342.275490476448, 334.358965475592, 329.934449004483, 300.973538834565, 329.115287349805, 380.031621613876, 357.632155074939, 351.48729901685, 327.167444082023, 387.421669301343, 309.358532351736, 341.919425253068, 341.800291540067, 326.276360225052, 356.469449679908, 349.604507033656, 347.448794445241, 369.041456978863, 345.496995225649, 358.302412214778, 360.113624054472, 356.240202306633, 374.084321486599, 343.18943866532, 337.866486744824, 350.897569113888, 358.171022491442, 337.475876433716, 341.164465889639, 366.705203977535, 355.619534957342, 362.586716840692, 324.924188743341, 361.150913482256, 361.283448792706, 322.382985222831, 360.255431576446, 319.344724109571, 336.338169816546, 359.36874807119, 366.111745473868, 351.473244002708, 369.644444130237, 300.788004049666, 377.114134510546, 340.103920124011, 344.552099527312, 338.862556776409, 327.738744086265, 376.348394234546, 340.248620757979, 342.253757422401, 370.448630006091, 358.323970543792, 327.370496733172, 348.599068022738, 346.058636583511, 346.934678762699, 345.994388674426, 331.403538315649, 319.34506938441, 336.814388641956, 350.769203981189, 325.730023597657, 293.012384469838, 358.462652097956, 361.580565334993, 336.608631172939, 348.84951675079, 351.164531153868, 302.620205714614, 352.423933045983, 337.088729587845, 332.943117023869, 373.297257692598, 356.104490252879, 334.479317792821, 326.072578221046, 331.480137997516, 357.762642551013, 349.503162941331, 337.160625904278, 345.059820252941, 330.013874531703, 377.458856007398, 382.341388509385, 347.59182988437, 329.885943198337, 337.720518399331, 358.446938291754, 374.809344143234, 324.52723567098, 352.42077949667, 356.158716166847, 370.66868565234, 338.731215329892, 338.902906269519, 326.381993629552, 349.06453506744, 353.541916500291, 353.571576523871, 345.572794908441, 324.214736885535, 362.611642901516, 327.727794907937, 378.090905482558, 349.340323909105, 360.577868836235, 347.023461511362, 378.112333457685, 355.189928322585, 341.95231048419, 343.465377549177, 305.570722109495, 351.113130167844, 343.418129327674, 328.757965448559, 352.146086937306, 327.388416960354, 365.149404577063, 370.380128566187, 333.899792888671, 374.692473250262, 312.75803895645, 361.496045479951, 338.629091291444, 332.981096605182, 350.384766350081, 375.102922291504, 316.15814326218, 317.329577658508, 342.169501512833, 340.373320951493, 335.270405437474, 311.217877796657, 342.427928608334, 343.156475436679, 356.52018300645, 332.254766659861, 324.695292214442, 315.10354089343, 357.629484691614, 355.202984977942, 362.625286367532, 328.229409174187, 346.057177336633, 347.161738631195, 357.187297072429, 352.625959128755, 336.370050500892, 350.580058170068, 321.142250673766, 339.022804670447, 362.979081856025, 344.843485133251, 334.291701059311, 371.13199790316, 348.265803579077, 314.021816606214, 310.220476492802, 348.157120399367, 333.641769327786, 327.066911882688, 352.193581954192, 322.666145298838, 334.231837147356, 334.063639655417, 310.858951334644, 340.168618881058, 309.989192467699, 353.236548057026],[526.753182540023, 523.052262964041, 526.129775490593, 522.317223583232, 523.01835071994, 522.400716130769, 524.637302359809, 521.79425093912, 520.351995693257, 519.665263363411, 524.234445874064, 523.629780941332, 519.938631382749, 522.957951327871, 525.36555070837, 524.891784895078, 521.55976336842, 528.630409608657, 528.314138592322, 522.960212813349, 526.446483068554, 523.746562953049, 523.778162490519, 524.283949920105, 520.706176308473, 518.891922880364, 524.50527642314, 519.449593485566, 522.58564049915, 524.300563662598, 525.286808811436, 524.329410067786, 521.96624190741, 527.802544124452, 522.487770338559, 525.674714839254, 521.399614218661, 523.75559662099, 523.769138192271, 523.091158738103, 524.322722520653, 524.420198609154, 526.816927511392, 527.294453717627, 525.661278553132, 521.32468107545, 521.743681668606, 524.278019128536, 518.684216029961, 522.251346941253, 519.428526639051, 520.956481071534, 522.637281424238, 523.902425044236, 521.326063533691, 522.95403538038, 523.256545416052, 524.639728836616, 523.804682859315, 526.037042670905, 528.033131434031, 524.912897545135, 525.434595988284, 525.454333177319, 519.043196181251, 520.783244493557, 524.786142433304, 520.506226530992, 522.945144380608, 521.800921488206, 526.066278731819, 525.80348532671, 523.317689186599, 520.514307317906, 524.11181643968, 524.040103449848, 523.741367465604, 522.511731297586, 522.763019623326, 526.144027801399, 523.235506397966, 516.732191593555, 524.13740700623, 524.584178961206, 521.47175923088, 524.660853319945, 525.068427886599, 524.002442279174, 522.433266959405, 528.076284596796, 522.926720740124, 530.87739895436, 517.89531186318, 525.56475913109, 518.995209243276, 521.162963521994, 518.226831129029, 524.611229340995, 525.200905948675, 521.669925835286, 527.880000856864, 520.969755048888, 516.486233625264, 520.225855824682, 521.115307089576, 521.869432692962, 523.472118652759, 524.429840914579, 520.846675050357, 522.093110280413, 521.198111186492, 523.605925644817, 519.951287849551, 521.611310980171, 525.825490073758, 523.875398985028, 523.181733939011, 528.671822326889, 517.597799828865, 523.235111540305, 521.310676791436, 525.968756345072, 518.167449563361, 527.606433616402, 521.054686144997, 526.508231056535, 520.185506536268, 529.140911356694, 524.289292734947, 524.508527363427, 519.441523387045, 519.011323458725, 521.354155265302, 526.135704867164, 522.173170294572, 523.728655563487, 526.345579325761, 525.082659637007, 521.633129432622, 516.858662238941, 522.977059104489, 518.663079887109, 523.105740387365, 530.826599622345, 524.663582311971, 524.168777194285, 526.462241433584, 523.407684859219, 526.982616142306, 522.871493722718, 528.093115442597, 525.698023632828, 523.1445190418, 523.611995748921, 523.94674473307, 524.933559316442, 525.958154402738, 528.033536475587, 521.927213130783, 528.588659332861, 522.197607587784, 519.181980145369, 525.952472374377, 523.884453374779, 525.013421567646, 526.116731296737, 520.031350509223, 528.60510088986, 521.507577431271, 524.037371373456, 527.594991793754, 519.786458664169, 520.057764525536, 523.341502401054, 521.457333472005, 526.92993739676, 528.813879392463, 520.912905113025, 522.486692284937, 521.432209688228, 525.677328538959, 523.245799061627, 519.642992274045, 524.717207673421, 522.793202659554, 523.212231910329, 523.207994954209, 522.346009389597, 521.634842009479, 519.803706640074, 522.117065674532, 527.019658453595, 517.14780321436, 519.1216097587, 525.695713483047, 516.986414754597, 527.898395678585, 528.796196276582, 524.638311744478, 521.439981281815, 520.727250477411, 523.758586773338, 526.421651720829, 524.266650728237, 516.852457968648, 522.963697758954, 524.388269059557, 524.84328180664, 517.253544946791, 521.271296102924, 522.058794994281, 519.293191996131, 524.993551290951, 519.20457384247, 523.862864996613, 524.084826845186, 527.852662967369, 526.710938699894, 520.592927700438, 521.39012318894, 523.518632200195, 522.45516706625, 523.781729578772, 524.887288064339, 528.861090805874, 521.868462894777, 522.834798339382, 521.168810595984, 520.786493203505, 526.510491246545, 521.078538133475, 522.469850044914, 520.054360260327, 518.46178503084, 518.436856837025, 525.4554502609, 518.665191981454, 521.774022176466, 528.569829521829, 519.897698717804, 525.523226183062, 523.326877358938, 519.845723042471, 519.707156539195, 525.866778500405, 521.704282407265, 521.330947453568, 527.042816819281, 526.726956286762, 518.930462984345, 522.26437610632, 521.350793306866, 523.209265129729, 521.157000040579, 526.49759965008, 516.08607911166, 521.330703616342, 522.350598182901, 524.995529026784, 521.879697195102, 518.110560141985, 522.001574764613, 522.249566326977, 522.289862033423, 524.958572825738, 521.290090064855, 524.079794579186, 523.1839023741, 525.945015857317, 522.163848377918, 522.134024381523, 525.108671090204, 521.328231166123, 525.641931657956, 525.295575135854, 523.620296785842, 523.259170068942, 523.405542476507, 517.164795552149, 519.273720227394, 529.77643258783, 524.115423636733, 516.742580925586, 523.724130892293, 523.673518937819, 526.014435143259, 521.661424592963, 522.944805339982, 527.012250879948, 524.75022695925, 525.478799461608, 523.227871645355, 519.798788572121, 524.585670732361, 527.217626971959, 522.313366804227, 521.009203844866, 523.461009466401, 520.989571536762, 527.4803181278, 527.622093094327, 521.244930267004, 522.751778257673, 522.124354114941, 517.865215520091, 520.622605813237, 519.804280489951, 522.227484504174, 523.439333639741, 520.890709728665, 520.164037842192, 519.884196026667, 525.430988026011, 520.391226480703, 523.533011463413, 525.790592239776, 520.945863955286, 519.87583042109, 523.999798753455, 520.080158667465, 518.349098386996, 523.550862743994, 526.376285646453, 517.920882658926, 527.781391754241, 523.175164044814, 518.713373245657, 524.062772595738, 527.100392432847, 525.363723080772, 522.181474153838, 528.752945583061, 523.910423443424, 520.782659771695, 522.393767439579, 521.398792503307, 523.861042713304, 523.769731010397, 522.584456030321, 524.464636351237, 522.414556080152, 524.392387995111, 528.091769112919, 519.169564250513, 526.849808599922, 522.167540480277, 522.731273230311, 525.267141317186, 522.741147176412, 523.052936951596, 521.91919770003, 524.163588677707, 524.439607815021, 527.496408983874, 523.949307672196, 523.584020238235, 519.454385857393, 523.430989298206, 519.724989438194, 525.909013423833, 520.780011129346, 523.831397464225, 524.506158732414, 529.798583189233, 517.880756435512, 525.973910260341, 527.788343427923, 522.443218174754, 528.849075532008, 523.992124304617, 521.896040715413, 523.324698102779, 523.774708818621, 521.915613878332, 523.372040223423, 522.276542553726, 525.31019343285, 523.714872572309, 525.131755776973, 521.454359404883, 525.248537971983, 525.264743738702, 522.95803533649, 522.597202190939, 521.162829495772, 517.277557548097, 522.621573485363, 525.407333258343, 527.410409561307, 519.276003710984, 520.411435672016, 524.369848619944, 519.414760824757, 525.348250262313, 519.234457016268, 513.941297160685, 523.378231146416, 519.538665422814, 524.550698822664, 524.887560654618, 519.355987889374, 529.150886501956, 525.64985496263, 523.818999327749, 523.193424840767, 521.573235896049, 523.94021988384, 517.583043340284, 524.553969287243, 524.748312143923, 520.485265814699, 521.452470544587, 524.457986743261, 523.457763753586, 520.725074842093, 515.810720321363, 521.872837701224, 516.957780291719, 528.727322239782, 522.252254497214, 522.552000188541, 521.100383246611, 522.853679243802, 522.380495122958, 523.044756341882, 521.959631199431, 520.092751321472, 518.06992580609, 523.388039363984, 520.81900506841, 524.395232199956, 521.771156142495, 523.751220917685, 520.858905084025, 525.558012896818, 525.994988199909, 520.086758743832, 525.604015634557, 516.753654482987, 522.800815778762, 522.279366234506, 522.716461263308, 525.243111517808, 523.115643215707, 524.748759484857, 522.879941101223, 523.935623080824, 528.743505014572, 524.191868633381, 517.764703832175, 521.639070453907, 523.567151203539, 523.325471310477, 521.951830897305, 524.921777053445, 524.576259294117, 520.845580738813, 520.832783594242, 525.709641459788, 527.433331843519, 523.457586579042, 517.084069866126, 522.619420889977, 522.176807212032, 516.183446580756, 516.273177519052, 520.693023966433, 525.79604786475, 524.163168622227, 520.056719144375, 521.392788869065, 521.716980045408, 521.164441075498, 525.579786967017, 525.993438294492, 523.708129657564, 520.017030333887, 524.921784032042, 520.615010554417, 528.459194848747, 520.479739538816, 522.970672512474, 522.764782535321, 519.965882191401, 523.735222294249, 518.593787231614, 517.636959251762, 518.949733596014, 522.34257962404, 520.735682797586, 526.131450398607, 521.228553657306, 518.140422400228, 519.053313845982, 520.460825969132, 528.405677950762, 526.851210446416, 517.928084603322, 530.978931433306, 525.77838085755, 516.399990414561, 521.187518531881, 525.373292413837, 521.930890914798, 522.489208929321, 521.229685648095, 521.543476912222, 523.950695870904, 526.167813168076, 521.870073101314, 523.635538608591, 524.325987020855, 519.162811354868, 522.175309118211, 524.177084966285, 524.044431922843, 519.512046913297, 523.121595180474, 524.937221159582, 523.546366989412, 519.819000052194, 524.567334231471, 516.063137888312, 524.90981828358, 525.044313024796, 523.00576234945, 521.538045261117, 526.718720497958, 521.076181442256, 525.857519577818, 519.071080121483, 519.14278157692, 522.061465462989, 521.433898937464, 522.934797252779, 520.835799787167, 524.90728197261, 526.23355336536, 528.304286825622, 516.66268433557, 521.55763903549, 526.212039083073, 522.996380493918, 524.470498271564, 519.570718470012, 528.533477479655, 523.080999342376, 524.683531036921, 523.290714118088, 525.716571628362, 523.637581838902, 521.569668946002, 521.653207794378, 519.984052486951, 524.068701856817, 517.252056490226, 519.75847239477, 526.511076127532, 525.418794257047, 523.642937999088, 520.872307885663, 523.444369932605, 522.439602499101, 523.709713901913, 521.132129903242, 520.494108307743, 525.771900355383, 524.62382507841, 524.854186392838, 518.598765485945, 523.386858236921, 525.80731001693, 516.914223459482, 525.980836639663, 525.664854067806, 524.821838248052, 524.717166475561, 522.799355654458, 521.403574532242, 520.429107686882, 526.597007541849, 521.968334141034, 524.411659864767, 519.876284493698, 518.237154592269, 524.197079994099, 524.54781954011, 526.576445048302, 522.934805513004, 520.05459010122, 525.879658644305, 521.980829099452, 521.711975049625, 520.183382035687, 531.426533149986, 521.534731732818, 523.864767452599, 518.139812729803, 527.371074000815, 521.906641258265, 519.14349432397, 517.515584855814, 519.964410437759, 524.135612000755, 525.598497570325, 520.139523736595, 523.35560717656, 521.791596198586, 523.078521620913, 523.111580171858, 523.164815438307, 525.728389432399, 521.739873976363, 524.520612363012, 521.264032252222, 521.937994400331, 520.339141839923, 526.355352761364, 523.386135520941, 524.427534815636, 525.752659321763, 523.12063139869, 524.297017074065, 523.239116785985, 523.540512553962, 523.28163143121, 523.003861270047, 525.882007444415, 524.076340615566, 527.581300006479, 525.504107303007, 523.007784340854, 525.214045539975, 524.360214215327, 523.588750034283, 517.757494440817, 520.582913390681, 524.445896730467, 527.759144340566, 520.151880321413, 526.019985574746, 523.067245566977, 520.462586255016, 524.247575255651, 520.337694502198, 523.571317613395, 521.49784221657, 521.889257116424, 518.369590276599, 526.667178135023, 528.965581782542, 528.317739722958, 522.873416977887, 526.43766056531, 523.993169351422, 518.465597449512, 525.917815898315, 520.269316245477, 523.618950445079, 529.295710978142, 524.196771905417, 526.778541460503, 519.1791113809, 521.245598330358, 519.74220599171, 520.578200188677, 520.720416956194, 524.947783287678, 526.956649162863, 520.923889405581, 524.442526079113, 519.294712266501, 519.96498376815, 520.216619725938, 520.399437113426, 520.702223556542, 520.87747373813, 526.859345475762, 520.117303634484, 519.623245076383, 524.338759526533, 526.392696182113, 523.154865694792, 522.733256254373, 522.651433211618, 524.201281975889, 526.454825084178, 523.134933279577, 520.71821741321, 521.783062254502, 521.077686040101, 522.220700860789, 519.786703374668, 520.662997313705, 519.519706384208, 520.022427857575, 522.665238338304, 529.787357271537, 519.198143487795, 518.289687325341, 516.769053060345, 525.830483220494, 519.238583075052, 521.114152831171, 525.596350083978, 523.771518669392, 522.962637247804, 521.095756604775, 517.986776604134, 525.186653294145, 524.693902211791, 524.70012953167, 524.360396326681, 524.961043769859, 519.152249464655, 521.553597252016, 524.879390932076, 525.168584569412, 523.373848979728, 522.778987597524, 516.043632055117, 527.949331813083, 523.040139179544, 517.602787518011, 525.590539301288, 526.211145939432, 518.534260202835, 525.194562237686, 529.231697423944, 524.674209053807, 522.763071048916, 520.190222104152, 525.214888814023, 522.095893970117, 525.08585251703, 524.346331706892, 520.936174083854, 519.464284075205, 521.68638991462, 523.133522774841, 522.608920195614, 528.584735419801, 525.597763630739, 526.699908152006, 523.114274359772, 527.661730309419, 526.863036464705, 524.158138701038, 521.639889426797, 518.641579856049, 525.599878908433, 527.988523821233, 522.426069879779, 518.012791478884, 522.635277757121, 525.82866881957, 525.381124231396, 525.209637993072, 521.962688063395, 523.321481396957, 522.304180214918, 521.430519942836, 523.150803345053, 528.851350543677, 526.611758030775, 519.789164451367, 520.972139354654, 527.464208456812, 521.951531670584, 521.875440816276, 526.85511885103, 518.07423902183, 525.854789724285, 521.234641718568, 522.53377670061, 519.542102582374, 521.18105400189, 519.178533516018, 525.746339991647, 529.453025887022, 520.426125427511, 523.089570753349, 523.23791864176, 526.612705360341, 520.647427566965, 522.792523070388, 518.238210206146, 524.129962608469, 522.767486895329, 526.851749225484, 525.873487515495, 524.216719479257, 522.120638372566, 521.369584100481, 521.637907716962, 518.611297955722, 528.658755332444, 526.705182317306, 519.955909219726, 523.733963002081, 521.694777277295, 528.740814299602, 520.290332426273, 521.77449143365, 519.477675864042, 524.002373101238, 524.779717313873, 520.346244196079, 527.156677754221, 521.890621083351, 528.362220266613, 527.158163057775, 522.877791549274, 520.7479364437, 527.896805934201, 520.831984288372, 524.29215418358, 523.009882041663, 521.377074066066, 520.446109348677, 524.092889817416, 524.434568806475, 522.961494358655, 521.385311102501, 520.1697518743, 522.265676060647, 523.613590384369, 523.14298703422, 526.503734958188, 524.392973366795, 526.625647058565, 525.670963286982, 524.141331733857, 520.751438879782, 527.579940980537, 524.454456006461, 521.576551152914, 527.69399136301, 516.32367072272, 525.585531019321, 520.997951862895, 522.380980960702, 523.531669940586, 521.591548505013, 521.996999124746, 517.874827238667, 522.054990815488, 523.430767705987, 523.646580426382, 521.84613087661, 522.4357343105, 523.058173418655, 515.586217155352, 523.151405833017, 519.894247324786, 518.412906826896, 526.9929976403, 525.931683273518, 521.228393406445, 522.388744510063, 521.262747923605, 519.39550264592, 520.768380720374, 525.064326351072, 521.196434501778, 521.141378178858, 521.19218411453, 520.210865194917, 529.600832587859, 523.46014425239, 524.85537670255, 521.956545155218, 524.701847170309, 526.868849865446, 523.87683683172, 524.724563525196, 521.879280447155, 521.516062678728, 521.243154107836, 524.337831967529, 521.583831874996, 520.678677294482, 520.827148592278, 526.797546697388, 520.020237572214, 523.819693823997, 518.479350183498, 524.507509942482, 523.151785500312, 519.812095400575, 522.918323342655, 522.3479358278, 525.669180707759, 523.98398171928, 526.037738700972, 522.338200826822, 523.714604877348, 521.392800158279, 518.323712997753, 523.589348797017, 525.391931810349, 527.066909738709, 523.69627353435, 525.092062387855, 528.759445088683, 525.56270377222, 525.587193185402, 527.917376854835, 523.404598446041, 521.180012216627, 522.887802279696, 520.001840063494, 530.47170862876, 526.183711359848, 522.820925477325, 518.312614311439, 522.491504491637, 520.944252162015, 524.710744105475, 525.503293838373, 527.372357483999, 531.401055939721, 520.980715905707, 524.987403150844, 526.627786370454, 522.779857243177, 521.860484267113, 527.053748464938, 521.130385224091, 523.306545414228, 522.033959564545, 523.640640884101, 519.758268938298, 517.88581998051, 521.699206956708, 523.587638861516, 520.47957450875, 515.86814160005, 522.807976669824, 520.759014845674, 524.141090291854, 522.717661803714, 522.400546540442, 521.353670098732, 526.409044192608, 523.029500449577, 520.766906079625, 517.328001675828, 524.151173054556, 524.751750003473, 522.142682998828, 522.134583222434, 519.114694830783, 522.925467375006, 519.567803061417, 521.63199345996, 519.403724992707, 522.423505919476, 522.682406517504, 526.665629760141, 530.315487979626, 521.10662946357, 521.279945560584, 527.05724546963, 524.898810132621, 528.566444312453, 518.942835484882, 518.115118099484, 524.306870352277, 528.959657500779, 522.397422318088, 519.335268551091, 521.878171829976, 520.830565682172, 523.965079374973, 520.876958631592, 520.728817128818, 522.867457235403, 520.737932127636, 520.934210521865, 521.112779340282, 521.019815623255, 521.727875051299, 527.343397889507, 527.274821190723, 514.615058275684, 523.130245916389, 520.407724856097, 525.931197668198, 528.314078769761, 521.448209091487, 520.66712689013, 518.935356756584, 525.148567652069, 528.004839055153, 525.699513960667, 525.135950182971, 528.395473867052, 520.815186610369, 522.611829410499, 527.91952987129, 523.810467730796, 519.150887428265, 521.534264947773, 520.601049989507, 526.30834238264, 526.30227965941, 523.199324667007, 518.877507799458, 520.443693845034, 524.86004582461, 523.420127105142, 523.595211950376, 526.643729200905, 527.293877904997, 524.112807894519, 524.597854024267, 526.056915267406, 513.115858352724, 523.51580114771, 523.595643072622, 524.393166162367, 525.80040126429, 525.921247934363, 518.583446520346, 525.926642919446, 521.175153287817, 521.915562361623, 526.836851616793, 526.602500983696, 529.127727735938, 525.506194451991, 522.2860897246, 522.935097454472, 525.03819550715, 525.568893116862, 520.408808365536, 521.548429685684, 527.469642145783, 528.058981083643, 519.041004066818, 519.422772869102, 524.833684825754, 522.640284438299, 524.036262119344, 520.583239901815, 526.558961687454, 526.985042406814, 525.154086849541, 520.213295952632, 521.343559013854, 525.246375531678, 523.715305944234, 518.645311546032, 521.709055368787, 523.139995469796, 524.656839921232, 515.488447301936, 518.174515535881, 518.684958015204, 521.821116920836, 521.315127436119, 519.859034602869, 526.057246085556, 520.33740539559, 524.633105043736, 519.00426610409, 522.318216972383, 522.503358867136, 524.712360176503, 526.704506383766, 522.96367554055, 520.355739006218, 521.848959622364, 519.171170282647, 520.466466509949, 523.906257492055, 522.227890891315, 521.981494146665, 519.163166582397, 522.368031433069, 522.412941499559, 525.682164464562, 523.219280496004, 520.385251591858, 518.85328275371, 522.876546637689, 524.009759545241, 526.161953922183, 521.124410828973, 532.964823060861, 519.584334394059, 523.723955337874, 524.443411421826, 525.701391018932, 524.981425000226, 517.120901552819, 519.316096616574, 520.419092578381, 524.687025244888, 518.897833958107, 521.773567796794, 523.564456826918, 521.020178917223, 520.049298269131, 519.621973445883, 524.157374010143, 521.872235710793, 524.230210348186, 524.031723675462, 520.130190348283, 522.30934448191, 523.736480723539, 522.652131775349, 517.740502486451, 524.766018692415, 520.042820498718, 521.094179426486, 522.372592644449, 525.105105225519, 525.542086340974, 525.347959202872, 522.970754104637, 525.912599535944, 521.668557961202, 520.815040322716, 521.515203759005, 519.731316916189, 517.761162211091, 523.791636652767, 526.657545079211, 523.923569425072, 518.056802306539, 525.297454807148, 524.510404794473, 522.396567134085, 517.50129804315, 519.162068012183, 520.023797107877, 517.313735328209, 522.349003986813, 524.562463714152, 519.395388914317, 517.808227679956, 526.076433640152, 523.811248954663, 518.689817710084, 525.198483330745, 522.771814772436, 524.02444968808, 526.013816991073, 528.452156567893, 520.358943374027, 522.426038883222, 518.544805892787, 526.959485410013, 525.176353353877, 522.725995200293, 524.332899666678, 520.708261236857, 521.484666811266, 525.638813484304, 521.653587111681, 523.111625176689, 520.725196953322, 518.531442723729, 526.080311734415, 523.360787084939, 523.139571331056, 522.880855916419, 527.273140722322, 519.200024538821, 520.112760551266, 521.051778227545, 519.052695476577, 521.021895413613, 522.911690194624, 528.004998240263, 522.12809386014, 527.392357400384, 525.206545011564, 521.186321522278, 521.221336650216, 525.286176116387, 525.353002027218, 522.865972564365, 521.152783168043, 519.040267457695, 524.858403593279, 527.883726744823, 522.04186427144, 522.5144304639, 519.778823843962, 521.612260158274, 524.492396053735, 523.411188625861, 522.800527449155, 523.337125840058, 523.220833066502, 520.288016889517, 516.775721570068, 524.819227880397, 525.430020639231, 525.240205827406, 525.894181455592, 522.785005951295, 524.820638281123, 525.58049523915, 523.391041475401, 523.345109619973, 523.466015804233, 526.19050277757, 520.423202559009, 522.767510389545, 520.290809383418, 517.630409446932, 521.194256218739, 523.97160330009, 524.273171059844, 520.691470509097, 522.334752174291, 521.248670752043, 519.985121872912, 521.39116286665, 522.106704456022, 524.599941413911, 525.78509472973, 524.687818786551, 522.610026959219, 524.174327139575, 522.666894920816, 519.186799628169, 519.967699104744, 524.426912770409, 523.119078217655, 520.520215786238, 521.759011004801, 531.627617933069, 524.560304749139, 523.259035435906, 523.756599040341, 527.675698822533, 517.803590248883, 520.082121417517, 523.711432738948, 521.412923304698, 529.545534558456, 521.507607415374, 525.277830242805, 518.750051053609, 520.482046507736, 523.058305093673, 521.694498231469, 523.199333615239, 522.33652406911, 523.858768937978, 519.813983191953, 522.438141621359, 515.444422384035, 522.700442577493, 523.603602952421, 526.918935530372, 522.913265645684, 524.018696072395, 525.447015623101, 527.113039869809, 525.597763285156, 521.806907260149, 519.87730993343, 525.972216247134, 518.958593842655, 522.034335229367, 524.402719183603, 522.045682174944, 522.472379394018, 523.588082804139, 521.557039902696, 532.30902805759, 524.926881591335, 527.0313085757, 524.515521390895, 527.197947730926, 525.027078315417, 531.173533606592, 522.359835366963, 525.501975139944, 526.011047105566, 521.095834264054, 523.738053094167, 519.664871886562, 523.495040795654, 516.31712426745, 525.869787298112, 521.8384102281, 523.696916863105, 521.282687166055, 523.538286100817, 520.748684599817, 523.645506175068, 520.888836003899, 523.721641525067, 521.11668123516, 527.29907325105, 519.606336814262, 527.335149696322, 524.329897927074, 527.697863615386, 527.024303011823, 521.08178670377, 520.641022678072, 529.334709387858, 524.614844751587, 521.515007584944, 521.062202394389, 524.301722030826, 519.123011943389, 520.637592395464, 521.951384759692, 529.466249196059, 521.593202582945, 522.027783892326, 525.94066062386, 517.042463714367, 521.811460034656, 520.430212101069, 523.41384614673, 525.299690603349, 523.372077338538, 521.860265419473, 519.715779798282, 520.599993578751, 524.982194175175, 519.416574935909, 520.549775566549, 522.95309094124, 523.277183035534, 530.176930981468, 516.051425699198, 530.709554264807, 520.360099592993, 519.4979704755, 525.555393519656, 517.790393023532, 522.093027196292, 524.948931600235, 526.009258400685, 523.823397189555, 525.72771241662, 521.180819244048, 523.035985918938, 523.388531449645, 521.637628949943, 524.737437537341, 526.774274884739, 520.546102530889, 523.307881962875, 520.782492126637, 521.14824502653, 517.990174719128, 527.018962869507, 521.026763240156, 518.090234522882, 522.201430451643, 522.61838630551, 519.791104673631, 523.737923740889, 523.977767334702, 526.010036460472, 523.768482665103, 525.596645431271, 521.280340929902, 523.115196975396, 522.798489570525, 523.736510472554, 525.445666215096, 525.205074223682, 527.593261922917, 526.027243341595, 514.614650294794, 523.040049921448, 520.581037175166, 521.593965739182, 524.775867834798, 518.678279360349, 526.620917653376, 520.453862353733, 522.199371668179, 521.832942040708, 520.779934908418, 525.924889662646, 521.178993818738, 518.330741110483, 522.686970533025, 524.40734464029, 526.382305097848, 520.856570057837, 525.848351799167, 518.785072531913, 528.391885352899, 522.358806139541, 526.887805161708, 515.46846149721, 519.121090210374, 520.898345624486, 523.40433157266, 522.831404814501, 520.617189533577, 522.362435679867, 519.392245557437, 521.894042479989, 521.501154150858, 521.590786256559, 527.882734233263, 522.322598981689, 521.388473778338, 521.821860760403, 517.816017700409, 521.675284440398, 521.711855536232, 522.644264246293, 525.920117729608, 523.582778368412, 520.974754825499, 522.86716641123, 517.705986682303, 526.867953315985, 524.335249352489, 520.784925923218, 525.206911149946, 517.671107494997, 524.156560793501, 524.556116831036, 522.230881785564, 523.195744092887, 518.354346080753, 518.109054319101, 522.4655479877, 523.673968759103, 522.151564410799, 523.177081507671, 529.660240842044, 518.353715352804, 522.767459282279, 522.39801722786, 521.760429807445, 520.755747956836, 529.975053477773, 529.617390453079, 522.246942948415, 518.508101666349, 517.950962406445, 520.663561707717, 525.819104329935, 526.572306501163, 519.861508431372, 522.041097987294, 527.35434731805, 521.003513625202, 523.1064177131, 521.214474549796, 524.601406094367, 523.45945764963, 522.822824720003, 524.253184618972, 519.842222815202, 524.866125502603, 523.582676577309, 520.960592897093, 520.575916995189, 524.297332716657, 524.661061838402, 520.020158600947, 523.800087890214, 518.86457697148, 523.611564554294, 518.546570116283, 522.362652540687, 522.212784402046, 521.873840429784, 527.42051406909, 522.213202200872, 520.961485711909, 522.623532395191, 520.227084494997, 523.188094269966, 518.330280360878, 524.856016963171, 520.628226676612, 524.906788111986, 522.715044954497, 523.091670307835, 521.774026359288, 524.375240974584, 522.624777269921, 521.418706774401, 521.367100008138, 520.999199944818, 524.398464733125, 517.829211743668, 516.109150336551, 521.273763439148, 523.01818798292, 521.564685128308, 526.662423296454, 523.393288162859, 522.911896910578, 521.472927334941, 523.999669596877, 520.532327019525, 524.607823460731, 523.600391681636, 524.998754529748, 524.850393443023, 525.039398245568, 525.534549510078, 522.86288859712, 522.024036109099, 521.074191264623, 522.020416718707, 520.016585831002, 523.258088399548, 518.923754208072, 524.798269844264, 521.606935167834, 524.527318705958, 523.513700012109, 524.458338734462, 526.728577380037, 521.723674175481, 520.970429385476, 524.099419272087, 520.900160867553, 520.214601648725, 519.960350392404, 525.969326046873, 525.167295318905, 527.012691126256, 523.400340767095, 526.795389276053, 519.067959643274, 524.286741983143, 521.379265364347, 523.327127932103, 524.58737118869, 525.522241532939, 521.885383780439, 522.978098759193, 523.880513926526, 530.285712638749, 516.6188554688, 524.021373554457, 522.035713199965, 520.251995409403, 522.852829444232, 519.281505457324, 523.9944761148, 520.09403116801, 521.011846887217, 523.958763872126, 518.353161756246, 515.838238831457, 520.076107790689, 527.16250784117, 519.639759058651, 524.027751852833, 516.483531961215, 522.537584670136, 528.285953451385, 518.374562115647, 519.661159992643, 522.050960353816, 527.047559218245, 523.85411877383, 519.547623275651, 520.931672741948, 522.896919073098, 521.127149355425, 517.838960352344, 522.478151636339, 524.349192082386, 523.867281351488, 522.518057935632, 517.085446793812, 522.649449202453, 527.34923222307, 525.431725944443, 524.387368411874, 522.309856784578, 526.224643107822, 517.859949837359, 520.383524241193, 527.00596728746, 522.737278740723, 524.281959644046, 524.227089111269, 527.442879791806, 525.149312903302, 519.088978257509, 520.275035549837, 518.205325245538, 527.759512584084, 521.770269531903, 522.277481677742, 522.308501852549, 527.75769895546, 521.642045433386, 525.616548804475, 528.770874347267, 522.572138498373, 521.122844281273, 529.475727159553, 523.445554963369, 520.233256766429, 525.035101377885, 519.529495391627, 521.124791162211, 522.904679452455, 521.737567372439, 523.465263155122, 528.992711785712, 517.578582399822, 526.41295599646, 523.456948702872, 525.177806299942, 521.943274684297, 516.274702487347, 525.690044193678, 526.182393937108, 528.159358181172, 520.163247655307, 528.08541319141, 525.733586030749, 525.024614732944, 521.401514448299, 518.393536166487, 519.275593425748, 526.29143714235, 523.143655456332, 522.713741210043, 522.917563018514, 528.427044354736, 522.127466779261, 524.307014752119, 528.819227584659, 525.155623565776, 521.826414680544, 526.86257238262, 525.613710934784, 524.177822873559, 523.100462675331, 522.464269762093, 523.318966274667, 526.593541545861, 522.249036800625, 521.00833550552, 525.853550229197, 525.775785782365, 521.334809074156, 523.149166191903, 525.983030817429, 524.584440669297, 521.774052203164, 522.157590427548, 524.372739650012, 523.158050652508, 522.532625127066, 527.400088635605, 520.072677028683, 524.479974753018, 522.322629372803, 525.25794289186, 523.053718493222, 518.808120085997, 523.860297538843, 524.832695491838, 524.984559507387, 524.751619612852, 522.535657269761, 523.780193969612, 526.075603302648, 520.730187441399, 526.472138699522, 523.395711441394, 523.674360190977, 528.721068602436, 522.229713746798, 522.44340827165, 519.772381208582, 519.732902126819, 523.33780611064, 528.041839708435, 523.619248164496, 523.44490399915, 524.346155309072, 520.778982251333, 527.378784744148, 523.14444548775, 518.320531193972, 520.540054994183, 519.651237526364, 520.927477267628, 528.899570510686, 526.329061386501, 518.002969255924, 520.256442281828, 524.106481645726, 522.846134114803, 525.591578992014, 524.277347477864, 521.312669391792, 523.442599168343, 521.506981880845, 519.95070865272, 525.475159849373, 522.46183249099, 523.793057086656, 522.5668929406, 521.344777073127, 525.389396499003, 520.797089121151, 519.749284496838, 520.503794383088, 523.694192612207, 523.178218344342, 525.076335586013, 527.075802660101, 522.63348180123, 524.6545535206, 523.174049247924, 521.905957206518, 526.775181937027, 526.031007015579, 527.449039492244, 520.182243464909, 527.570236972821, 520.517152917074, 520.661325999805, 524.600719938501, 519.968272030617, 518.652726888223, 518.719498086212, 527.462402422006, 518.846795134462, 523.315724185267, 521.287849635723, 521.071952179108, 521.706064894417, 523.833600171901, 524.45968635947, 518.069854430573, 518.217456649925, 522.553656086138, 520.838771962198, 522.459170623062, 521.341032160417, 522.014840026924, 524.471701339704, 528.603311674473, 522.138984749382, 523.381478506685, 520.849773579644, 520.79245230906, 525.148108404588, 521.736312962877, 525.80485492696, 523.686274853357, 521.228282127356, 524.411541969096, 523.925377552176, 518.068930132251, 524.860579180794, 522.780036740493, 523.797419811655, 520.518156735275, 522.665769232112, 519.512266673329, 525.361276241505, 520.959810726895, 524.426425811289, 524.486605814952, 522.181756148826, 520.689060630574, 518.322516819044, 524.846419390953, 523.617524308061, 519.033187343099, 527.98319009581, 523.127076430592, 525.135984881179, 526.72126951436, 529.512722605833, 520.444086112479, 519.670600963458, 521.436331780752, 524.077802783462, 526.372752095016, 527.679877396671, 523.895775565579, 526.875563446633, 522.909328337512, 529.358196488429, 524.958133620229, 525.12991752505, 525.32181931087, 523.887305046465, 516.932790890579, 524.923316709209, 518.180242063287, 528.046080739948, 519.521115829685, 520.958440674464, 523.548283659183, 523.701028843965, 524.261583297778, 519.805372687546, 519.785470330829, 521.009143669612, 528.972882740428, 523.701334506821, 523.300991829724, 521.80498997648, 520.308075688139, 527.766126040352, 529.549918608387, 519.312748709583, 518.964924563557, 520.816672286835, 525.933059711772, 528.348060534891, 521.017765266353, 524.18922485212, 523.653494776945, 521.101412222777, 516.852353030995, 522.525934238433, 528.554736330075, 522.142525957546, 524.753716815172, 520.535790347058, 525.886883450097, 522.61797620325, 520.709413997454, 522.354457681561, 527.397091602293, 521.386880842089, 522.592174452037, 525.631487003149, 522.419444565438, 523.773464542459, 521.895847023583, 525.372655638229, 516.464609876129, 520.419878215812, 520.485259043663, 523.567727023344, 523.944783834498, 527.498219519928, 518.574225352815, 525.973662861586, 526.415488216932, 523.03017315594, 521.743960871951, 522.156988852311, 527.590313403061, 525.770499268308, 525.541870562942, 524.599559857698, 520.114471689649, 526.884176404859, 524.677789414109, 521.6027293851, 522.631953246493, 520.594693618324, 521.582196255396, 522.964549438632, 519.732347317601, 518.838077026051, 529.822576846073, 515.446406304475, 524.121840511767, 520.643176710558, 523.933005297463, 520.645499340524, 524.552371307707, 518.455002672138, 519.670114408831, 529.916304115413, 523.162483767104, 521.951953827007, 525.625921323606, 521.245117902404, 523.96233140713, 520.458553226854, 518.490656928928, 520.025668346146, 522.498330541489, 521.462883557648, 522.84980643162, 523.731725667655, 524.143517657626, 522.917714276285, 524.114475162164, 523.922939695634, 520.965987587024, 524.536835475963, 520.841491943029, 518.412185903048, 520.811206535996, 524.477972216564, 524.86237660337, 523.300412059235, 523.080378961106, 524.013610919324, 520.267533769853, 521.079250217424, 522.443591792815, 519.649130968916, 521.012615645838, 515.837413528557, 518.623170239248, 519.919704776703, 526.712831906686, 523.491238278196, 521.787093117813, 523.073995678842, 514.724519110877, 522.354890923492, 524.226006577156, 521.484431041499, 523.448375167004, 523.103799128733, 525.985444341552, 526.940885411837, 520.472075979871, 523.41974618892, 519.333533808524, 521.621161233445, 520.50387642729, 526.310876278489, 522.034532835621, 526.192824458378, 524.832622034586, 519.817296902781, 525.627618345005, 524.123326104372, 524.119610015796, 527.041674556387, 522.616417839655, 524.366283969242, 521.915184368502, 528.317576251409, 521.466175797142, 523.215640581681, 520.588774667988, 524.889707847058, 521.714410958436, 522.557445803718, 517.561413274213, 518.450637754528, 520.94571514284, 526.008082955428, 524.023619174561, 520.88316634746, 529.21710280113, 516.064639473255, 523.394818343419, 521.991905389071, 522.760163319203, 525.948225542689, 523.114652405531, 519.676183271862, 524.614931470836, 518.87041039929, 516.343471254263, 519.39747092255, 522.518876082697, 518.887630748737, 520.543561980416, 521.183286805601, 523.898865072275, 520.995344911294, 523.427635252039, 518.911494366907, 519.91736281808, 523.675088493085, 523.029449246972, 521.239961322264, 523.796774071085, 520.932827824949, 522.5582988621, 526.573167054305, 520.629057880472, 518.976834075367, 523.433192862413, 522.921411414261, 522.614921571569, 524.273103081371, 525.973851157229, 525.921716166052, 527.018461556153, 522.226173119087, 522.709575110846, 521.808899037329, 525.505223224536, 522.39386933846, 520.181185947076, 521.324492174171, 522.744487970682, 525.158478243419, 517.161579295778, 524.131548983019, 524.517817844596, 521.974855492963, 520.855788165995, 521.979886028451, 518.725930018799, 515.095324280802, 527.34799382598, 523.001599355036, 523.70915940999, 529.993617124245, 523.236998435338, 526.444849171183, 526.534814590813, 525.838223627829, 519.045615768419, 516.810832549856, 523.432888491056, 522.066309069743, 529.414642225972, 520.263841011371, 521.763385567389, 520.539589883692, 520.119670221334, 525.517118204088, 524.009717732921, 527.496750013589, 522.795950266026, 522.051981555794, 524.444305936211, 519.68351318278, 526.476931747886, 524.829109247021, 525.216865255684, 523.971116580176, 522.90198529486, 521.55365802866, 519.814900938876, 527.860927279154, 525.726513763023, 525.107718953646, 528.811684658922, 521.508972630642, 519.450348806225, 523.808336645767, 523.667446143143, 523.30699319294, 524.446393855522, 528.330891923182, 523.734664913559, 521.930596906391, 520.024560198491, 528.357964185395, 520.561622449174, 524.140854539703, 520.103900758793, 518.374201488768, 526.795684665514, 524.629431856655, 525.517971068467, 521.893996888148, 527.037044563228, 524.761342699418, 520.268718250479, 520.206763860518, 522.909469583588, 521.107128552052, 524.840222741765, 526.392416511871, 519.89430251754, 520.406388197871, 528.790357134268, 518.785493507389, 523.660586643697, 527.073703606151, 525.371912580093, 528.891540585488, 524.247178563634, 524.541691146388, 521.899035485509, 523.336606908796, 518.976406697564, 516.71122446143, 522.972875829442, 520.484524265798, 517.087137007208, 521.62139375756, 528.06726990843, 526.115652032141, 522.511917972267, 521.64898449572, 520.766006314228, 521.118116117543, 518.386342392496, 521.321212208064, 524.048940301739, 526.252195480962, 517.370219972291, 519.699434806889, 520.255792336918, 523.56242528914, 523.86573828655, 521.134958920122, 525.592222068374, 522.313635175264, 525.080340033977, 522.729572065854, 524.459566088747, 523.316955680413, 517.642034160639, 526.605791512897, 521.577894820734, 528.277476899955, 526.27793156255, 524.992724151665, 520.453699266511, 528.560566205886, 529.08895159844, 521.551835754105, 527.388372292028, 520.613394349806, 515.957485759536, 522.551458158283, 519.768338615882, 522.089617559078, 523.863530994569, 524.396450078622, 518.526910461786, 523.007992496267, 521.147231948229, 522.791839583015, 525.101996976357, 521.937331020098, 520.830955269252, 520.503001526017, 521.886107803489, 517.858902976523, 521.601084147975, 523.124155637376, 519.066367903255, 530.075051702359, 526.356762238976, 522.892283300082, 521.865055438498, 522.124264517601, 519.476643215198, 524.146745218311, 517.334924223054, 517.787259917265, 519.706032425775, 524.596314675755, 522.90895636882, 528.139050662367, 524.676062037599, 519.635567082368, 527.756869165416, 524.393818858232, 523.763410020353, 526.412904545562, 518.740910470178, 522.001388234319, 523.173164450872, 524.239876954603, 526.765246710606, 517.832967730548, 523.694904838278, 521.7484803188, 522.657195351862, 524.189126763104, 525.756353605639, 520.847025890952, 519.434690419548, 524.638541539306, 528.130828890131, 519.632477005001, 521.961244632337, 523.207359292046, 520.522946561279, 525.768313418796, 520.913529579347, 523.907093682635, 526.165144817056, 525.507115664266, 519.997229365253, 523.581892884152, 523.835973176399, 521.555784941036, 526.741977140416, 525.777355415832, 521.371296824798, 526.819752265008, 525.971055443132, 521.168392120518, 526.648974803312, 523.459266013837, 523.720307655304, 521.774551584729, 522.593145129289, 519.054775555395, 519.360310528436, 521.783576632218, 525.558528477879, 517.237229493427, 522.171260819855, 521.184076253996, 525.725123313537, 524.835818403515, 523.535681380806, 525.548496239966, 522.633206900455, 522.036014248509, 526.530446079424, 525.546640743563, 522.192887414794, 533.328190920911, 523.525578495179, 523.550388894114, 523.920243306484, 523.163195132431, 526.996340374376, 517.590797584047, 522.800159570699, 522.152379566301, 520.816301882744, 522.781452280522, 521.068558984029, 524.875274995189, 527.990438176241, 526.660386163435, 522.06011787887, 519.190981926559, 525.524087925634, 519.84552802638, 525.593560046191, 521.212593285802, 524.753238913602, 522.940223480981, 524.945484054302, 522.898833644098, 521.767782823953, 522.66795362798, 528.98153716914, 524.120533548914, 520.964329289014, 518.353335594287, 524.435195161755, 518.561670697976, 522.90144222423, 527.79836440301, 526.238261502782, 523.958473277345, 521.537432872216, 525.161512057593, 523.61227423505, 521.662391945939, 523.922607275715, 522.979499467615, 523.514704461259, 526.78297737583, 523.698587883478, 527.341204142632, 519.268311923085, 521.306785008347, 521.179493161585, 523.056629548772, 526.657569500125, 520.796407108631, 520.124626611732, 525.81730901658, 519.115426229783, 524.206588003955, 527.221351263646, 527.819896913135, 520.087604595936, 518.992770993256, 520.236997445225, 517.335334392045, 526.508976908843, 521.029830866656, 523.401557461097, 517.27902996411, 517.078019597266, 518.152663549623, 523.887316290705, 526.394217785545, 526.945213090775, 522.738826111101, 522.380880528913, 521.925981173599, 520.131433160103, 522.703854671298, 526.572718846577, 522.014764770788, 523.630499108855, 523.480698570927, 525.089343040428, 519.989310425573, 520.525204302493, 526.435531021713, 520.7909508508, 527.784826304556, 525.786034977509, 521.172307173044, 515.550424135875, 523.016939256211, 521.913925721011, 521.147460753922, 524.483135421633, 522.040492537885, 522.628168215392, 526.614651246562, 520.072843435957, 521.884182316654, 524.644968637213, 521.609522839428, 521.871555838582, 525.490713355367, 523.810243054401, 526.101899395627, 526.043619919373, 526.314428783532, 522.269285405773, 527.063600430729, 525.352550294792, 522.061258013378, 524.120707057878, 521.701162181424, 524.718482601373, 522.602690143028, 519.070365684902, 522.534240925383, 521.9808733407, 523.043747005121, 525.57022169908, 524.54302660132, 520.412350011359, 525.72455006101, 527.068904970076, 523.558375326137, 529.058042190366, 524.401078726432, 523.095048621669, 525.035142326987, 521.694609390819, 520.22074434485, 515.921305952705, 518.798277111119, 520.791914710036, 521.443282665463, 522.284427780484, 524.288681222772, 522.028483231791, 521.467095124747, 524.83042059154, 523.128184873297, 527.242647703415, 521.324092755423, 516.808658459893, 524.446237801604, 524.898441377489, 516.755492717907, 520.887838145958, 523.438930024599, 521.542760032732, 523.123500707916, 523.122325001306, 523.141221522508, 520.628861085216, 525.427630776826, 520.150949517281, 519.769847922753, 524.975708714283, 524.175103971721, 522.588221415061, 518.279048794374, 528.209789062225, 519.604575254796, 520.023126633275, 526.038509005426, 525.065956487899, 520.128946987453, 523.833059431623, 520.494203848047, 522.688130229373, 523.478745284601, 521.827281667091, 522.78389018821, 525.518933703755, 521.532698082105, 524.528166818238, 519.348442177745, 522.845010090625, 519.490645203614, 522.191548039732, 521.600509790151, 520.941719231728, 517.364278883175, 521.952828750248, 525.984525628232, 521.471852817609, 526.11102578369, 521.87347355851, 523.620657963565, 519.397681873044, 523.634206075993, 524.778037206734, 517.882202494504, 523.690789890892, 527.985068496332, 522.17337557899, 523.770028915567, 525.504241742964, 519.462423913736, 523.093839319564, 523.423300022124, 521.504949493271, 522.275990543819, 522.96694847566, 528.412773688751, 523.885170938141, 523.064481336687, 521.422278879594, 524.646983746106, 523.579771932798, 523.244111617735, 522.349388640386, 525.132571282995, 520.066219662159, 522.380343977522, 523.975884253946, 519.123843596186, 515.638158985197, 520.256547797844, 526.642320492463, 526.275038651804, 523.975118304835, 522.857073961042, 521.104867326112, 526.402153652708, 527.909690772545, 526.048690058556, 521.055229484918, 524.466574161492, 524.327478205111, 522.884441791208, 528.34125496038, 523.797098657513, 521.972679608334, 521.405645385156, 527.787922333319, 523.631416132902, 526.073804986049, 520.747033094089, 528.35658295445, 525.618911391738, 524.736480899029, 519.126940656831, 526.506280842109, 530.951525407439, 524.880830526414, 522.747810014073, 520.604881792857, 525.443388319488, 524.890405185494, 527.3836102087, 521.009542841499, 528.623107475287, 524.020091670102, 520.631207715159, 526.616637040445, 521.120261596288, 514.820442055078, 527.758463639718, 520.197288739754, 518.329809894545, 524.846623827455, 526.017331514704, 520.59481746042, 522.96875246442, 515.324532492635, 525.038439379269, 523.605770116777, 522.954979231522, 520.392487281844, 520.496645183537, 525.835808732837, 530.503430115053, 524.279741032776, 523.233645224087, 525.494103931686, 521.174436068318, 522.659480442201, 523.812968237021, 522.0259792891, 527.945874884271, 526.894814552281, 527.067047410427, 527.081647130109, 522.856891496848, 524.604088193857, 523.374906629357, 527.24744848949, 521.879386946326, 524.049972612318, 525.491905079794, 519.180416318647, 523.654532002598, 522.1112648435, 521.032609227843, 520.965876903891, 525.574844181544, 526.210068903927, 523.897226528028, 517.638180032115, 526.781864352901, 512.514865168245, 519.393274750309, 517.616086957884, 527.190646289459, 521.323380969907, 525.63543738212, 518.682549243742, 526.334219501401, 522.111689884241, 528.512882807814, 523.009211431313, 525.913094509001, 522.323118256742, 522.548622557104, 526.515508553958, 527.781194358175, 521.834346522339, 526.660664731186, 522.841023598291, 524.569083099001, 525.390616139054, 519.868941225386, 521.906050340503, 521.328619085857, 522.436405404253, 526.364674337278, 524.580942099711, 525.151678171743, 514.766218876286, 522.656116288389, 524.430868617092, 522.091667685456, 517.575229953704, 522.872318151703, 524.477958987297, 520.893774414992, 524.972218167256, 525.552230325577, 522.14816779205, 518.001142248859, 521.622397062377, 518.380344035478, 525.575395981982, 521.794219202308, 518.788623434701, 526.880148271398, 521.346247137074, 519.151893841187, 518.173290990036, 527.453130418842, 525.700221745451, 520.43894839141, 518.179091695463, 525.211099140134, 523.070534704097, 521.082764582402, 521.906475550538, 518.057520812507, 520.561025653307, 520.701479225619, 528.291457438069, 528.255531879967, 521.284860655261, 523.423163702069, 519.3921330641, 524.382212174479, 520.223802471881, 526.845088400426, 521.584668238166, 527.004541291307, 521.467861073857, 521.083109597472, 520.723025309343, 525.067769774598, 521.070396179309, 526.859334131076, 522.779759233607, 519.362567790497, 523.569539408253, 528.500312346234, 525.957988516665, 519.276387057834, 524.226378129688, 523.674663463825, 526.61392985569, 522.410905574176, 521.654458313372, 523.793409212665, 526.103916889249, 527.49889965126, 519.375355658584, 522.921555248619, 519.645122569357, 520.826839514737, 521.522191615186, 522.576637417012, 524.646486243946, 525.641484567047, 517.094110660826, 520.202479762865, 525.099886330246, 521.869521494429, 522.596949909882, 523.930325998128, 522.747103504755, 521.779685851654, 520.848339236563, 525.477423631712, 527.155123933229, 522.508475630194, 517.883957633471, 520.688661149855, 525.907331983524, 522.86790486603, 524.993399336113, 522.880943319588, 525.070588384143, 521.889866131072, 523.41233717464, 521.015519794991, 524.412341484905, 521.584306369514, 524.620385599149, 525.365293936594, 520.274821512953, 522.292403628549, 519.44947348564, 522.206534672425, 525.64505939796, 516.878370127653, 525.048937427127, 523.30936935073, 516.636175874433, 522.036351794235, 528.55409722485, 524.572573400492, 525.346721744524, 523.73640181671, 520.412959412762, 524.696678287423, 522.449234592794, 521.407399468209, 527.819066305006, 528.993918673045, 523.006164228546, 523.107748827555, 522.057068266666, 524.489239979879, 529.678838172065, 519.912016937107, 524.906904034503, 523.390768229852, 524.900772118679, 524.539096567539, 524.634235472941, 525.439409216347, 522.956434433299, 528.095397127935, 525.199083920526, 523.788742195979, 525.407092229881, 528.223015238274, 522.944868017213, 522.822846627265, 524.529573920061, 515.664969716056, 525.610809021169, 523.084080113964, 519.12395775311, 525.193026739066, 519.685991998935, 523.244255548315, 524.340057430268, 524.293509963022, 524.622584474544, 520.162270373091, 524.779492876385, 526.235681550685, 522.476803249445, 521.004913503483, 522.324720557662, 524.790870404671, 525.735477206001, 522.37671691475, 534.359685760642, 517.73644727989, 523.260002859395, 525.588753829603, 519.231759306811, 516.189760914254, 522.143959225533, 521.41638607798, 525.657618961621, 518.824295767067, 527.079316408432, 523.964841535534, 518.500287791329, 518.952950729759, 521.020252313109, 518.677965275461, 519.926781255659, 518.465873635123, 519.396724090258, 520.421910701337, 523.184543458456, 518.795830362808, 525.03509646312, 521.668517161207, 529.379114690926, 518.302378673442, 520.416709119755, 521.819009450534, 516.839683677793, 524.25612360014, 524.527561381163, 520.517668799069, 522.901957277886, 520.781068516837, 525.131774078179, 523.921191241383, 523.948861182991, 524.423987388677, 522.073015682689, 525.309418812669, 523.530581439079, 523.807261298607, 517.158783987038, 522.686313921456, 526.809087916686, 523.317457142345, 523.331281645805, 527.398149405396, 520.772878605502, 523.454058459742, 523.248202776099, 521.230848367408, 526.988513737474, 526.634658165974, 522.039240081548, 522.3729163012, 528.863845400177, 519.447291085521, 520.912870288545, 517.439124015662, 522.012669690246, 523.499756655412, 521.578661693216, 523.834355034862, 528.734222301416, 522.744225103985, 526.145807930808, 526.572648491609, 525.561965406579, 525.237433003112, 523.36992358142, 523.810116931912, 519.233074015274, 519.584983721307, 526.062603711769, 522.884735516338, 521.406934188285, 525.953724340298, 516.907429824195, 527.454421936028, 522.406754990394, 528.987078320809, 522.03959988629, 522.908291637318, 523.202769215024, 529.568577364684, 524.484570194094, 522.178363637834, 525.085646699754, 528.918208270582, 520.624016546631, 521.197417076401, 525.624955074041, 522.152788199634, 523.463387540749, 526.920647491001, 520.19357733909, 521.881200145056, 520.913459538173, 520.122828343286, 526.46620855772, 522.037554211986, 526.477307792064, 524.017847228652, 523.637721895609, 525.19146386153, 522.329302649876, 524.482705883246, 522.12591548742, 526.680549009521, 523.664046599878, 529.620642505276, 524.837027426334, 523.985265527624, 515.575271979092, 522.072208855223, 524.170743335719, 523.275711019422, 526.579433279514, 523.215193788467, 518.217204250769, 527.910295160877, 519.691803208959, 525.607152683263, 522.324686331968, 529.73154161644, 523.210004258524, 528.026866740159, 524.225446307754, 525.794888621534, 525.556406719765, 526.81819013738, 531.315755597604, 523.797658445471, 525.407899433357, 520.850007052289, 519.657836488721, 520.909307482413, 523.942068650713, 523.446034134118, 520.76006163315, 518.426775200952, 520.292001442726, 525.642061388309, 524.983808390934, 522.210436285367, 527.781402353415, 525.760112516083, 527.069605012061, 520.291984902392, 527.049474884265, 526.490821190657, 520.16675858828, 523.907935889264, 521.730823564736, 521.358148030953, 519.916710492069, 519.23989158874, 527.180531373453, 524.486361450041, 526.251800466742, 524.573384268571, 524.879726788294, 524.579609603597, 521.853625791886, 523.473104143254, 528.220795830508, 528.533190876855, 520.045118712385, 526.699173973346, 521.927440754999, 520.855130807356, 520.8930621964, 527.813663728355, 529.89387867331, 524.001688712368, 518.699029814126, 521.507397618002, 519.774863008592, 518.638058362404, 522.993150547954, 524.135396419223, 528.000409008733, 523.783261286526, 525.81570104419, 523.059001960333, 523.320796907743, 525.077191053973, 523.752397510969, 522.257848277866, 523.935545167224, 523.996143118463, 526.335909736937, 525.427099637019, 524.673805861269, 521.299560123933, 519.760603553037, 515.854878280068, 524.858839761876, 522.136923713361, 520.971062230854, 517.113097589762, 523.903558532999, 518.101159913436, 522.622598499618, 521.847530326583, 528.202492421543, 520.21557137567, 528.751660605179, 522.316669530621, 525.448819393916, 520.519955169024, 522.03999481229, 524.698673800885, 521.755260044663, 517.765882525314, 523.125607920519, 523.917107548768, 525.318606709491, 525.952082884582, 526.461479571859, 524.644701278527, 527.983554286478, 525.087869862898, 523.371511922326, 523.932177871596, 523.328780200012, 523.66796081737, 521.783819510999, 526.541212219011, 525.505867453703, 518.697923496291, 522.764192524966, 526.140728296079, 523.958946048114, 525.663362408487, 522.367725729952, 519.184492768473, 523.117697859366, 531.959975011908, 527.964802182718, 523.753609556402, 525.690914341193, 521.134887710959, 521.026383626379, 526.196823430912, 526.304891573681, 519.393939086263, 520.122491144361, 527.364769051761, 525.564887023465, 526.47118735681, 520.340744502613, 528.329661737673, 523.535766018105, 514.699559801445, 525.124800699283, 516.893182493246, 519.187903398049, 519.282902318062, 526.69177533435, 520.84646990776, 521.682761747299, 519.246998358517, 525.324011773815, 527.139312119445, 519.707631563816, 522.901283468642, 523.5289240022, 522.036508920837, 519.888827308799, 523.693098766379, 527.544919012595, 519.38414110034, 524.146190375452, 524.80208842913, 521.406058922688, 523.698912537243, 530.205582545095, 527.491441530172, 529.852319831399, 528.651786086533, 526.504202449435, 523.700579769681, 522.067589084116, 529.338166965963, 519.036572298071, 520.292402633071, 522.145814788756, 521.155128849819, 527.839149662535, 520.107966763831, 520.099146828215, 523.734945981365, 526.32550352972, 524.70283233437, 526.983465551184, 523.729882998752, 523.740194478184, 523.732866365578, 524.324173491123, 524.008097484705, 519.636077959385, 520.310824213362, 519.568134546182, 519.292995896289, 522.973998826359, 522.35070479216, 520.71422586551, 521.71788842007, 525.707081533449, 523.569572688772, 517.636606098106, 520.373800712714, 523.764947640644, 518.556914740633, 524.056124963739, 523.181192293219, 522.96164577333, 519.09673628906, 522.064630410639, 521.863731762514, 519.794333944597, 523.607268605681, 524.426007795209, 517.739242560365, 518.759740688202, 521.018543724612, 524.295789899368, 521.52792241571, 523.324672864823, 522.673149839451, 524.939205437606, 527.04723650077, 516.405142814743, 525.382399379088, 522.80924573973, 518.82610145594, 526.77618400965, 520.210827631614, 524.285807675833, 520.541905715601, 522.025812573382, 520.513555054578, 521.479275727576, 525.426700723833, 525.83153612303, 524.703730544433, 522.81337642933, 522.362896336458, 520.399786654132, 519.449497701222, 529.057247645028, 521.370708087535, 529.914349963078, 522.856335342782, 522.776239012563, 521.296426084551, 523.851708034674, 520.107295637224, 532.378436838815, 520.868286488957, 523.874891508086, 521.449956712227, 516.875492331913, 527.707083595308, 523.048661749043, 522.762788922163, 526.130252197246, 521.280950192148, 523.280539164877, 521.181900412465, 522.819772707245, 528.40200614797, 524.764593941836, 526.371706470385, 523.945333385222, 527.1858039235, 527.657654716196, 520.519323462154, 522.501265616087, 520.162211954202, 528.782952284139, 523.529703640257, 522.822689062529, 524.568971803981, 523.26127170228, 526.348552767045, 524.479854207615, 523.531123814291, 523.15414447962, 522.490219851855, 523.560046115407, 523.146184383407, 522.474317455959, 524.751791023739, 526.501017109544, 523.391976273055, 520.665030257338, 522.04590494677, 519.272794554893, 523.032322743471, 524.026216879011, 519.270659595902, 524.242157028717, 513.266159909339, 522.663836239865, 526.948365643978, 523.397611655107, 525.131838584437, 521.793321510538, 519.572660496719, 520.186441886831, 523.791930729521, 528.4984288572, 523.113355808188, 522.875550145936, 528.621130534245, 522.987115859813, 523.271271547722, 520.89566587855, 519.389925283868, 525.430630699069, 527.343151751292, 524.368115293762, 520.416721785256, 521.327162002867, 522.820446382254, 522.293673026551, 519.595539593061, 515.295777734642, 518.553351901214, 519.023413100104, 522.956751490153, 521.785885453511, 527.306913070789, 521.178058616342, 519.416435932985, 519.848417052317, 523.514253922442, 524.452365159646, 522.393024827375, 521.932946617343, 528.622993278705, 524.622662710496, 524.482806195457, 519.889513991541, 523.292354769102, 521.231050731414, 517.42957193618, 524.906769185387, 520.537384604792, 523.469034717202, 517.213404067121, 517.051932544957, 525.67210116014, 523.719805503882, 524.675622933721, 526.363401300473, 521.972251212375, 520.375532195076, 524.409252097039, 523.238168161084, 522.164220276086, 519.529105327754, 523.068221870284, 522.35783790448, 520.286204045987, 527.213391914894, 518.089929209761, 524.238603485188, 527.276858269907, 522.50216636702, 522.063043537936, 522.769499738579, 522.322785818353, 523.082296893864, 523.729091946387, 522.272670959464, 520.923869760785, 529.360517317903, 522.35588521735, 521.724159972665, 525.53496844243, 524.05355290234, 522.676860266788, 514.891740704286, 526.165319796588, 520.078089784864, 519.356796129118, 523.921464010434, 526.581596103297, 530.065563178194, 524.657865956926, 521.97891029468, 525.13689352085, 521.293031737223, 522.626025616364, 522.97818629675, 527.781861007132, 524.486094125277, 516.799725799599, 527.606474428155, 524.595735987723, 521.694521029135, 522.969897135955, 524.890442363255, 520.068947808231, 523.409834367826, 524.644113355362, 520.951589341173, 519.312549851158, 521.246871640953, 520.296571001559, 524.992199331211, 523.416279389954, 526.86552055591, 522.737459732824, 518.976079761268, 520.298379186581, 518.132680130454, 520.553506271635, 526.312020940061, 528.73654943521, 523.974726945984, 520.607374548129, 523.063033120008, 524.634182887203, 521.267737979726, 520.298837629623, 521.494109766724, 523.80156219255, 520.720989257618, 525.2224699202, 523.462611027243, 521.784965477028, 527.730699421165, 527.201845969892, 523.657661253559, 518.839311995224, 520.634363863514, 521.301502998364, 517.133748108659, 522.262323951144, 524.541778896681, 525.609153020976, 529.985476456527, 524.263646916856, 516.698323734695, 520.678563131832, 517.85467580643, 526.01085132072, 525.226719482839, 528.250171694945, 525.721331649645, 527.6720119101, 524.382480919777, 525.3967496869, 521.024668599589, 523.22401269971, 519.77188654112, 519.538527575665, 524.945068054811, 529.12239609677, 517.106327187589, 524.478736263756, 517.364518355296, 518.810668491595, 520.472790946697, 520.07476647453, 521.49369961316, 521.774292936961, 522.937623540048, 521.388490127688, 524.62037660263, 519.615825727658, 523.17767350848, 517.902980735148, 518.014324918667, 518.817214609668, 525.518363705273, 523.971707639085, 519.406094512822, 517.40175824588, 522.695103090577, 526.70485373315, 523.683777772199, 522.833193654935, 522.219523147964, 525.492809988725, 522.343997132111, 521.350205284286, 518.142476022347, 525.65240431507, 523.559133972557, 526.467599271389, 523.229641840071, 524.929937080388, 521.484578236194, 523.414690429513, 523.543102038072, 522.973682884095, 526.528494446499, 520.221839483649, 522.660203993127, 518.059976681965, 524.350833595398, 520.46924436045, 526.200142015926, 517.089432086716, 522.069179637218, 520.959250356005, 520.308610924636, 525.837453274036, 525.198811732509, 520.038540698287, 527.443190977518, 527.032317928242, 532.551199652599, 521.68948515846, 520.151159471494, 521.906637337314, 521.915654340137, 522.072922409647, 517.738618875215, 526.454617514557, 523.018408806327, 524.519936698661, 532.057959169289, 525.843248076757, 521.738660744242, 522.750625011143, 520.932827709682, 525.584942247165, 526.992205157818, 519.809417478786, 521.97735755713, 525.32907903851, 515.295361071636, 517.494551702104, 521.475511586613, 522.656120084941, 519.526477683007, 522.421501733769, 518.087298289675, 521.691558154957, 522.529000575329, 526.168882063763, 524.718629604356, 524.766897738053, 523.808686324403, 521.494025083999, 521.335480383162, 520.262960918862, 525.321536230409, 523.359027752527, 527.18350180975, 526.896270230405, 525.719736484134, 522.681562571857, 520.243217769658, 521.108122824334, 521.990420364427, 524.764875138434, 517.304515380684, 528.17857223156, 521.881600974703, 523.557342339483, 523.718302102343, 522.159185470898, 522.371815356094, 521.261011235859, 521.280042965884, 523.693688713537, 522.890568002693, 524.180547686007, 521.594983260317, 520.055835256812, 520.987774559652, 524.62240827361, 524.346306741784, 525.700954409575, 524.833835346417, 523.769508895186, 529.197465069782, 523.299173833385, 522.135156939916, 525.358381316187, 523.987871756392, 518.514174818068, 520.610640225951, 522.491893804837, 518.288658163049, 523.886722012027, 527.218181754149, 521.167617146617, 526.40032321055, 519.702177216754, 526.283881431362, 522.828417557459, 522.967562967493, 524.718946690124, 524.273330043964, 521.731632777666, 526.383038065326, 521.984001470857, 519.413811208204, 522.879480245569, 522.791608919305, 523.881703785828, 530.179675815963, 525.292039678469, 520.223623453306, 524.220137478745, 526.223048478084, 522.233346084263, 526.889531257637, 521.931875066661, 519.845310577672, 525.62758739588, 522.018460319837, 521.452972665644, 517.273015049629, 525.558981868685, 522.350886683067, 524.564238008248, 522.960408519047, 521.363027747895, 525.163327393489, 523.557004797571, 519.004825370528, 521.908543735574, 518.214431775024, 523.455499596113, 525.662292782216, 524.815979713148, 522.085363456105, 522.65109688888, 520.152232516413, 523.314014610146, 527.093381629697, 519.496122726626, 517.976617458119, 525.395263224364, 523.980235927413, 519.950431314522, 527.113862385709, 528.75958580949, 523.476096680671, 524.038121182984, 526.092540582207, 523.896280730332, 519.189572660967, 525.271754017371, 518.602357523517, 523.607768290497, 526.025057772793, 527.823077731393, 526.049460834548, 524.592628391055, 523.416754386761, 520.154489543672, 522.352938194505, 520.486131616914, 521.933447424071, 523.956067494521, 524.27372998232, 523.103223090907, 527.266029801992, 522.501672014242, 524.823098927388, 520.807456386139, 526.167079166138, 524.22410167483, 521.678149189247, 525.009010463242, 522.373323560007, 523.571100156917, 519.389801562751, 524.860524971565, 524.439255289368, 521.486784779891, 517.116700713866, 522.068609439329, 523.24227891624, 519.882656373453, 524.980335587758, 521.939998328524, 524.244963607245, 518.897609528339, 517.769312951754, 522.80724395596, 523.037498679513, 524.875059531122, 523.687629882429, 522.188500114069, 526.285407327081, 520.23090936694, 525.467459844444, 525.560910112349, 524.561697078361, 521.245974540712, 523.431578556048, 524.528535336433, 520.011998976939, 521.518373685613, 524.918525346343, 521.209702212257, 525.694280579401, 526.388410098399, 520.086779142679, 519.987963013284, 522.533022056682, 522.787669547324, 522.660322776188, 519.320762321215, 525.293562018378, 522.582627473749, 521.230911754399, 518.416788723456, 523.128401863925, 525.074291918331, 521.853438348069, 524.211727569451, 521.712465794712, 521.880782402533, 529.315278624025, 524.031894866466, 521.668867186899, 525.132191822505, 524.248446738592, 518.931187699704, 522.959084460818, 528.568282032786, 522.364225515044, 522.923511205794, 525.242229170389, 524.947091081868, 523.066002552451, 525.305886607236, 518.337032487824, 520.826417071912, 524.064280133934, 521.558859026418, 525.583287451162, 524.106268808936, 525.819384852869, 523.18157596945, 520.473882591313, 521.902517503103, 521.902692209868, 518.954410926791, 520.673474819158, 527.509126392067, 524.857132597747, 528.926240558412, 520.092469232598, 521.201108518338, 520.494248377042, 522.810732088223, 524.558867877966, 526.272976019359, 526.611252567325, 522.502400525783, 529.469535952569, 524.837863898698, 526.927338437673, 523.269715827273, 524.076337328178, 523.111956322518, 523.574865699976, 529.910961406679, 522.126274942204, 526.351320768187, 519.051805720451, 522.136943991482, 520.278365719444, 526.524383825644, 520.756373348843, 522.836963582239, 525.805959959127, 519.341254935273, 525.377600363693, 527.149443444683, 520.098115814192, 525.770899816967, 524.775541271361, 520.287969944956, 525.875069123921, 524.648844011767, 524.868538717596, 522.840783060886, 523.236531533571, 526.007933714462, 525.346594569477, 520.941004842523, 516.225947012607, 521.862617056405, 524.674712381864, 520.133547466424, 520.642164337536, 524.370914930107, 522.354160239651, 521.657770817106, 525.661992892781, 520.655507609422, 525.251476701702, 523.653407453042, 527.735025578467, 522.631005223145, 525.484086618742, 519.076660958712, 524.408917096813, 522.262739266731, 526.91874133826, 526.202612952824, 520.762655243013, 526.061094663276, 521.467057124572, 523.536208901587, 524.795298650154, 522.613184936709, 518.447080376857, 525.635709210797, 522.435495720604, 520.178814842184, 521.702120591443, 521.167050111302, 518.477085574547, 521.261860026883, 522.121850514323, 525.81223236864, 521.01563176767, 523.715999773746, 524.813373090182, 522.657311909296, 518.712771057418, 523.444863605897, 521.274073335544, 522.976801666781, 519.065216853421, 521.021339223855, 523.532534207732, 525.300408740946, 529.549884032951, 527.159882423493, 519.079026758302, 526.377531350774, 522.501806054734, 529.633441187183, 526.282504392039, 525.015831425577, 518.584129126918, 521.94082157355, 525.247990446139, 526.224206169863, 523.323744984975, 522.775177156989, 518.002493718557, 519.716828834005, 521.735201837506, 515.658868337362, 522.713081767124, 519.355327586948, 520.037278058185, 523.900687812358, 520.667448757381, 525.656131009857, 521.831567209061, 521.244822721316, 519.085410453508, 523.894919613011, 530.81657578222, 525.97437184022, 525.141337444715, 523.730774359224, 518.529941724122, 515.281533099133, 525.817167283711, 524.536739274007, 526.886965029435, 524.229114201675, 529.162740504545, 522.380223164676, 521.13182253559, 529.162731839176, 524.470898521316, 523.661119418137, 527.804608753323, 519.373195928983, 524.041923999796, 522.643279265484, 529.094604856757, 527.024560722812, 519.394864195746, 517.427740853261, 521.991241905916, 518.019250685005, 525.743517870936, 515.153701250261, 525.531434544792, 524.207630880452, 523.020614991068, 525.441500717132, 522.650494262272, 522.618134066706, 527.991738373909, 520.36118363008, 518.568554538394, 525.801270163131, 525.142467899886, 522.671235009467, 523.996869114058, 520.900614654275, 516.020815521972, 520.914995242672, 523.469171357832, 524.776170992296, 517.183251947426, 531.137683087179, 519.692046786963, 523.129234899039, 521.972825607327, 524.487131421293, 522.086542452615, 524.87239812275, 523.45777476624, 521.083190736809, 520.310599931384, 523.801169088332, 519.469044307623, 517.623586078347, 529.709906963679, 528.645481197205, 519.598716387001, 519.818682035674, 522.398583905166, 519.965371138998, 520.60641252207, 521.716556729501, 527.132921968136, 525.021239847139, 524.615216081016, 518.89504406098, 526.923955666187, 518.184045366375, 523.311356746945, 522.174982729002, 521.527756372521, 517.029487700304, 523.311656602512, 525.071229387937, 528.419177502801, 521.605392718914, 528.087714563708, 520.966144535842, 523.546077135385, 523.402935745292, 520.443321842429, 521.219363995114, 522.755324202136, 520.198981137873, 521.990944482952, 523.380179136534, 523.370076385557, 520.084768425503, 521.026855131086, 523.21237270689, 519.210231824808, 520.785697935788, 523.809055352616, 522.297275196777, 521.88957739438, 521.052394312298, 523.642535569958, 523.71519541806, 523.448879474442, 522.213748903566, 523.069733544835, 522.562238566836, 525.58873622639, 519.583398067785, 519.661025262265, 518.866937324833, 520.157253221931, 523.044154711225, 525.27117771389, 526.995468284618, 519.639581061544, 523.281800966177, 528.455698520262, 523.40076071504, 524.172644051992, 520.24940872596, 526.524157744032, 519.648943416184, 529.057767042482, 532.858611775109, 528.09075545507, 523.11149777328, 524.913841813469, 525.139446266238, 523.952709606101, 524.853862175392, 517.408276487052, 520.696070960281, 526.562850078532, 520.069661442679, 518.93805383556, 516.103142721406, 523.876345073875, 524.200433339637, 517.474894652275, 529.647169079418, 515.22631033667, 521.235838166951, 523.145518249124, 522.958977418389, 523.456160303178, 522.559835023912, 521.13753888846, 519.317660341187, 524.289273079299, 524.256905732456, 528.288588025767, 518.691977383295, 522.182569967821, 522.32211238942, 520.92708788352, 527.845877702547, 526.010969063022, 522.298274333957, 524.248909348049, 522.059342780849, 523.700072833487, 521.849372648832, 526.237943402164, 522.790687997156, 521.279016713418, 524.749608647788, 523.005630086391, 523.257765788586, 523.15499579136, 521.139950888912, 529.123637294064, 526.761427232388, 519.869752306033, 524.379575241414, 525.506895851695, 519.302477463701, 519.538684425796, 522.993699886459, 522.126701670059, 527.843859728359, 524.088482246876, 521.255047654598, 522.451328234158, 520.66816696553, 521.844789749835, 519.750766667384, 523.12571653914, 526.710045850759, 517.028077093463, 523.296250283287, 520.498340897041, 524.789507905515, 528.594682916095, 520.622207082134, 522.334351603094, 524.735711830967, 520.74567748558, 523.492869259982, 524.496006143721, 524.939563140253, 526.960955852309, 529.218813627851, 522.075576030196, 523.472279168659, 525.363351872607, 530.905313590234, 522.085716927807, 523.686745693093, 521.965875790226, 523.435606917938, 525.972072411866, 520.606135988328, 521.933123824504, 522.655004166962, 524.057604214071, 521.268238943113, 526.392581071504, 526.332442491833, 528.071754785003, 521.817028308253, 520.574662805125, 521.130185709619, 522.423914949181, 522.803348323291, 527.252048592115, 520.203315673206, 522.648894136248, 520.956420072915, 518.364468741872, 520.403576167551, 526.08170306713, 521.143710974347, 524.973967595747, 529.899563624065, 526.718381727971, 525.96858074908, 522.213016311579, 523.932907358417, 525.788215149512, 523.903050279713, 519.658328800612, 519.959257063005, 525.615003832777, 519.570997448469, 522.946139542155, 526.102465495104, 527.158670746729, 525.562436608188, 524.936421086625, 525.180959767868, 522.921359234565, 522.471375774089, 521.49236509757, 519.018241672385, 525.200278290044, 518.975536441307, 520.130041062035, 527.509259958633, 513.750541390459, 523.843549205837, 522.409918529757, 520.377531219285, 522.508934508821, 520.10034486465, 522.090824472657, 523.932386551868, 525.272972276624, 522.252478093066, 520.641570428396, 522.32162988898, 524.846572605299, 524.585983070738, 523.951655624559, 522.025274525898, 516.828392205252, 522.03488563288, 521.429631158975, 528.640146294946, 520.220298942673, 527.009527412568, 522.87307392204, 517.773062299548, 520.826338653156, 524.235392402453, 527.521266702055, 521.513412750428, 518.623548137019, 529.241044134687, 522.161571096537, 519.271625955515, 526.826290102874, 527.051542756211, 520.087161906824, 519.697536075737, 518.514250508638, 524.936391521256, 528.710010721565, 518.33550834962, 520.294126350834, 525.547904841775, 523.951202402601, 527.004155784923, 521.637226373983, 525.958765099925, 521.662100525519, 521.944305975463, 522.763378074817, 517.212225862617, 532.34618336594, 522.389750559166, 522.297100318338, 525.055341520508, 521.522255463585, 519.999128682949, 524.756937311166, 522.4391563338, 520.213274968669, 522.918184977349, 520.404635470277, 530.703740166392, 527.206136679772, 524.557588255456, 523.089084451732, 522.308606503408, 522.259869516966, 523.33215959466, 527.263311246458, 522.898320513758, 525.581880033684, 527.920441823932, 523.999348330959, 527.914465330456, 526.667817342813, 523.935616803238, 526.529783035182, 519.073817940101, 525.964282905066, 524.73254799986, 526.121772206431, 524.693786985753, 512.821317172364, 523.845219103103, 522.625457635544, 525.268784225847, 516.46641001155, 526.265044296984, 522.671368401473, 522.88138957456, 525.758530251499, 522.340371919117, 524.743306980522, 515.796486181623, 529.491769284262, 524.80177647061, 522.525378667794, 521.893326837469, 518.511819341172, 524.286105879129, 522.322843090785, 519.082687957387, 526.24470344424, 525.470047804414, 528.314975586367, 515.984425201426, 519.336855325907, 524.94014399671, 527.441433570746, 522.452177222079, 521.540840530619, 521.881857604646, 517.355544239466, 521.891027887999, 531.668465591725, 527.859131798283, 524.671636725385, 520.222981842032, 521.689704560043, 526.384581328871, 522.287138397842, 527.820483472672, 522.471506846072, 522.084694677354, 523.942547312542, 522.184777080606, 522.292568010033, 525.997147741157, 518.18112270593, 522.76112961268, 524.207192909726, 521.07969348259, 523.82207968712, 525.038138986707, 519.436618242292, 520.64137178968, 520.560043153882, 522.154052537161, 521.597524244187, 521.33867934037, 520.17260994731, 530.668829434921, 521.189082026656, 524.321719275941, 521.185218643704, 518.696161628142, 526.79202002567, 524.91243778173, 522.849894728471, 529.347240404648, 522.074631280904, 523.944472680399, 519.531100614808, 522.550156966078, 521.340343441066, 523.916768144203, 524.841432083308, 525.217017269395, 524.56234375713, 524.838607147421, 521.039227200943, 524.673222745603, 518.990006454129, 523.049576042787, 525.899975339043, 519.018692415023, 526.526704244078, 520.893780455948, 523.648717179645, 520.483180193539, 523.898492608735, 525.833912353618, 529.65228975355, 522.098568851328, 528.432558910126, 523.691216445937, 523.568346751801, 521.187522822483, 524.222898600042, 521.777047572919, 518.59199467777, 523.605336784661, 517.061029656928, 528.063583075667, 524.501193241932, 520.848517130711, 529.770429161568, 526.253662005732, 517.155721138423, 521.346362029213, 519.352484732517, 523.652740021254, 522.487200225175, 521.483199663496, 524.251504217953, 524.354755620556, 518.738709847661, 524.994962237234, 524.509772681043, 524.983037290684, 523.739494245029, 525.910149614282, 523.825432429767, 527.917356976861, 524.652250785273, 517.252039760032, 523.239350140833, 516.096954359454, 532.239090196612, 520.109996453593, 524.555132387213, 518.766191346058, 521.678882044834, 520.783312376594, 521.247985394839, 520.143380681466, 523.510803811898, 520.879048682412, 524.886262389125, 520.117072447833, 523.894264849488, 525.27735260059, 524.31974214417, 518.448903741954, 520.963205690571, 518.287931866226, 521.626676553411, 520.819915271057, 528.967697252598, 522.498477084798, 526.065238465195, 526.059099484342, 526.363062218294, 524.086434311051, 523.912771429616, 522.132445503622, 523.232345835098, 519.975763785454, 523.14817189861, 522.120668541682, 518.937912409647, 522.603319710238, 521.076042431217, 519.070306988172, 524.777751796853, 516.872078343412, 522.087330908341, 522.934409153334, 523.631072926149, 523.325773023962, 525.900303134783, 524.393167870752, 519.080942424963, 525.871311138147, 528.060456001318, 517.645838625006, 520.670864058927, 520.468017479488, 518.639958206459, 526.81391515285, 519.566087140776, 521.432595291689, 527.169140472349, 525.502687188577, 519.973788267171, 523.774504646043, 526.470185653731, 527.14881451628, 528.460972744532, 522.08994907175, 520.284954293397, 525.252603952586, 523.311375283692, 523.947642839061, 521.20640598393, 527.200188922293, 529.922472434208, 521.579756822527, 526.898590547796, 519.24131510535, 523.218323097644, 523.222282220466, 523.687305598923, 524.238820212806, 523.597406987157, 523.102572721131, 523.762127035078, 525.33285131045, 522.468121259975, 527.90489274107, 527.144425537883, 523.997277420019, 521.059269993179, 525.010417282443, 519.100698199539, 524.504411594163, 519.669052116066, 528.813439344918, 523.485295681871, 522.843625349404, 527.286453503728, 523.063016751052, 524.793577891733, 520.314946807442, 521.902249299379, 518.519664724254, 521.161240115565, 520.813006147826, 521.286357957971, 519.514330432412, 522.413988671982, 531.288075502782, 524.128504332677, 527.241797986712, 520.941998037431, 520.426612900899, 522.90921916861, 526.181632219421, 521.0697832685, 518.74161203334, 522.660205259031, 524.44588679282, 527.268516671728, 522.435144996572, 516.444469903175, 521.882354441322, 519.875948689097, 525.720727373788, 523.508303712817, 519.723615134398, 523.091763809248, 521.78093276288, 523.788876935701, 522.329966086517, 519.202908496978, 523.602075445413, 522.360813443901, 520.528431376991, 514.834499012527, 530.343365881127, 525.037031168678, 524.969566582869, 520.959337521477, 526.196641715212, 524.86156783373, 520.556070285181, 520.146950144966, 524.45170401073, 520.301346162104, 524.112353026812, 521.73760763171, 520.641593879869, 520.19469927048, 520.519696741795, 520.764440315432, 520.568502037533, 527.162883263106, 526.819061223546, 522.631447419984, 524.397200379242, 524.277506784569, 519.903532156594, 526.503450489301, 518.917644771092, 520.358656154154, 518.497529283091, 521.338500410374, 522.269400830094, 524.902151747004, 521.815554182306, 523.4240821828, 526.898103219735, 521.675876752022, 524.183767443454, 520.998258327695, 521.119805443294, 522.237768597488, 521.808059456193, 517.59323256644, 521.206982111516, 525.105154970418, 521.583404231215, 519.561261068548, 523.936703045476, 525.720293889485, 514.42128293453, 521.46369175103, 523.676338997803, 525.439360689974, 517.248657513553, 528.484189555936, 518.687913814923, 519.163930074236, 525.680358424352, 526.908690092648, 520.80819092115, 520.669616601166, 519.332459282251, 521.127707289584, 522.706023481016, 522.720562214366, 522.080439370198, 516.590589893642, 525.728814192215, 524.685879035639, 526.527895431535, 524.913665663812, 522.574409824015, 524.864232170358, 528.246656861243, 515.975284749321, 521.776705451755, 524.690725202517, 523.211332474811, 524.082163519466, 525.580258582234, 527.885309476191, 525.120654027054, 523.32999209162, 519.238375265851, 523.540392530361, 517.454550327075, 525.417176895379, 523.094169375524, 528.989834823269, 524.84722048229, 523.610591064276, 520.122116219042, 524.719070381732, 528.700031220388, 520.238565499165, 522.049901271734, 518.538890367721, 520.88618611466, 523.921665622007, 522.168912264265, 524.777023487297, 528.981843173139, 528.689973051625, 523.015204578421, 520.773874675657, 520.690687692466, 521.359345768195, 523.342952069972, 520.649022318764, 527.759136080356, 523.749938709571, 524.972528862079, 521.714777535963, 522.362684897711, 529.568797729854, 519.206515420124, 520.98687491918, 526.741353299382, 522.782676258412, 517.010991057041, 532.124149999041, 523.517573302624, 525.140883060382, 525.186239698156, 525.007449836496, 522.09556906959, 525.916703070644, 528.69280243571, 527.212602831134, 528.811083544592, 523.179148886985, 520.720846517896, 526.161905930291, 524.900851267802, 518.188158274854, 523.989733307761, 524.988003117361, 522.664907256912, 524.083594303233, 525.423120457069, 523.367695347683, 519.921979334763, 522.706895807348, 518.848567953003, 524.203933919274, 520.831248802338, 524.430778829346, 523.6446711197, 524.094777168814, 521.981038417168, 524.982685970601, 525.816787898197, 519.875506314918, 519.489109716621, 521.916653506428, 524.608658608868, 522.804423477105, 524.632857677291, 517.940508362427, 522.466015342358, 525.192772821217, 525.199540019829, 519.780182549003, 527.730534479365, 518.271630107441, 525.510859556541, 520.380523050649, 522.327417916572, 521.235096164358, 518.872752144848, 520.195890233995, 521.576876776895, 524.422296681283, 527.526205656967, 525.393092077536, 525.639965132824, 525.062908895244, 524.636232018163, 524.178215581381, 522.590699113027, 518.361291843272, 525.068304033995, 522.3024501906, 519.000766849591, 522.389590401673, 521.691737736692, 522.941973096679, 522.53453040709, 520.60071840496, 525.822200487298, 523.785152442761, 523.880461488739, 519.766084759846, 526.217265758309, 524.013484586309, 523.459065044674, 522.734602348532, 524.251332489006, 525.635205552366, 526.923328212543, 527.386233061786, 519.309983396635, 520.859597420602, 526.041012802325, 523.25723010578, 523.954257082291, 527.256482909187, 522.340627287272, 523.924414761575, 516.443056978878, 523.003180004302, 526.730371264667, 528.40010547077, 526.454329160741, 519.815187077619, 527.59291535537, 518.924797014071, 523.853304350065, 518.466848214659, 520.951991865156, 526.991685957201, 519.986437924164, 521.369139370264, 523.96857039607, 519.178798110879, 525.904088575844, 519.837243760869, 526.878731996201, 526.449473676353, 525.126865252367, 523.604365559873, 527.912209786681, 519.058340327628, 516.286168431711, 521.18930146853, 520.900499403707, 522.224096703369, 529.339463825196, 521.818860551215, 523.613166515096, 521.57804664367, 522.732137189536, 523.679724870296, 525.393898335284, 522.537192483521, 523.243393582084, 527.694325828416, 520.716664896142, 526.690414820742, 528.156299917677, 527.3058548792, 528.815924692957, 516.44389631013, 524.247511950236, 522.976880369883, 521.437685556299, 522.955328523281, 521.411805492861, 525.761344065979, 521.659143648662, 517.778431390971, 521.372847349833, 518.847912807843, 523.886553253587, 523.539489881122, 520.883277245464, 524.260103226538, 526.735042071611, 526.373264515289, 522.903405200597, 524.247429801218, 526.170256705145, 523.575091225881, 520.732723783428, 525.111368756137, 524.342431666565, 522.285070672099, 525.495046843437, 524.185678595926, 521.422466067672, 523.839909839439, 523.646031450574, 515.040615321137, 523.888881493552, 521.551849048496, 520.742177346908, 523.023845450854, 525.313693912453, 523.393268313682, 527.579417106039, 523.235232441031, 521.294619369181, 521.026141381724, 529.963696041914, 518.39192940342, 522.369868650223, 524.912583472276, 529.363342250995, 522.097019290978, 521.008509991771, 521.942842523965, 522.982415418715, 526.665619183049, 524.948851973849, 526.027124925689, 519.563611244107, 523.046678744565, 521.209336104394, 525.154892683911, 524.252429107904, 519.502873125261, 514.548996033212, 523.561389796233, 522.590948701217, 522.890715754763, 523.33981745101, 516.202987184745, 520.691610309488, 526.920737923203, 522.24733627905, 522.202630595422, 522.78476567141, 525.691037412497, 518.748360811527, 523.053598725936, 520.288516753295, 521.593746084351, 518.05641029675, 520.923516613909, 526.667672889954, 520.358814104121, 521.454791498681, 520.402595869393, 526.412068305479, 525.998667669865, 530.183472651501, 526.633193353859, 525.960131875327, 523.230900150661, 525.176712729515, 522.789045430411, 529.421018609263, 524.300393668005, 526.954210592473, 522.258361844893, 522.518242998813, 519.933294553334, 522.301041000772, 524.367845073354, 526.66533850268, 526.433409517486, 518.040943933182, 521.615267390714, 527.673771939266, 525.866113520245, 520.125878946417, 521.987771475456, 530.796419132228, 522.566299994363, 522.168727699832, 524.28591483207, 522.362860018743, 518.076052337508, 520.717800466535, 525.937313463786, 524.501666055792, 522.71553474287, 521.886999375806, 524.016285550101, 518.438556694841, 526.153935990259, 521.179425076108, 525.317964580675, 516.894905181873, 528.649874483751, 518.028640477184, 517.942358121472, 522.704112543518, 517.904859895755, 519.701904115001, 521.870523683971, 525.680200924299, 523.797501021639, 521.635249866907, 525.105015536601, 521.326355369685, 523.150771243032, 519.804923054922, 525.594828059416, 522.738038854716, 521.031821267562, 523.227287105242, 520.02823377953, 522.53485240738, 521.491757079068, 526.967755621666, 521.701470210747, 523.468326989835, 521.81676502674, 523.765640738837, 524.28342097476, 525.116421258194, 522.996168282558, 519.32217864554, 520.455582417587, 526.493820182339, 525.525194000783, 529.131939815841, 524.853920221526, 523.262003088825, 518.297626663991, 526.380356386062, 523.855369502197, 514.924390287376, 519.160900081131, 521.205889360488, 523.679545417208, 517.582970070167, 525.235315735106, 522.83562195335, 521.795588782999, 519.568925780316, 521.64834802442, 521.436280439441, 527.087366442913, 524.9515518144, 524.266281354459, 528.370305410315, 520.706112565039, 525.044037826178, 524.083826614189, 524.12825145754, 524.496969719656, 526.238038718391, 522.818002403545, 522.337684978129, 525.522322405781, 524.97119266224, 521.486531089589, 525.724247458632, 520.999275408696, 520.868543979647, 525.088425070004, 519.019654573488, 522.649007290681, 520.356997150061, 522.417009653631, 519.718941507634, 530.030428168052, 525.093175683856, 516.121175543123, 523.422580172022, 523.719424665975, 520.362098371322, 521.12980242483, 519.539648574905, 522.182091199141, 526.366286943339, 523.225774166965, 528.000616020174, 520.667579864033, 524.898247652309, 523.700930393248, 517.260383864349, 526.511416087669, 517.879368976931, 520.954113298517, 520.869433168292, 528.736431161975, 522.384080374733, 520.166017465545, 521.77252755394, 522.639916703441, 521.368169938919, 520.142708291513, 517.269978477812, 524.164098545199, 522.948913511884, 519.257563548069, 520.467264911471, 519.410306031319, 525.102335214713, 525.794457012794, 525.098685111077, 521.430874667901, 524.532189885149, 524.967630731463, 528.477363065565, 521.661151483395, 517.095762253885, 521.704612944496, 518.034889788222, 522.26757481898, 521.374820081767, 521.209209817417, 521.464260080572, 523.899019350465, 521.591339361599, 518.917888746596, 521.603571476985, 523.98637430559, 521.549133775553, 521.111469373814, 524.895305049617, 523.377019272251, 526.863667179055, 530.000296421204, 520.891859454569, 528.583286329919, 527.275685204314, 524.014978877354, 521.40501487021, 525.071625939163, 520.153143774403, 522.396242317156, 531.734586356866, 522.830468120472, 522.716372199971, 526.942420716078, 522.384217568387, 522.666388948393, 523.475986111741, 529.720527218537, 516.695789615006, 522.511621820802, 523.967265096234, 520.787284012713, 515.542543505497, 524.25322203396, 517.736210223558, 526.243473456524, 526.668045634626, 520.6664313774, 523.525080355231, 525.003359122597, 523.251819190469, 520.847146425176, 525.038090022998, 521.233821794591, 524.358163188687, 529.712189166305, 518.411466942037, 525.575461512784, 518.909799208893, 520.995413170018, 520.632649717862, 526.597378979081, 520.311717720654, 527.6716132459, 522.708127472496, 522.335573046857, 521.681358614556, 522.505434062895, 526.697595338748, 519.751332285497, 524.412856535491, 519.837045562379, 522.040033467316, 521.318822436441, 522.073640305026, 520.131475362074, 529.551497127528, 521.179086466976, 517.246033002298, 525.733010789395, 521.347710074166, 523.332594659622, 522.91488866138, 524.101154177427, 519.143191071397, 525.150322592032, 521.672817567269, 521.889078164472, 522.455866431046, 525.063632606602, 522.976405362632, 519.323541818661, 523.204052324179, 531.504261065541, 517.480317566927, 524.999346876309, 519.06925750686, 523.312294517324, 520.071593302182, 525.796065980045, 527.293562649919, 519.77850270422, 521.944612685523, 522.40329401998, 525.95422647499, 524.276544654962, 520.306028856918, 526.417561240871, 522.909572273662, 523.930349470758, 527.304609772482, 519.495310051087, 520.55766588319, 521.803375009832, 523.218482339827, 522.688359030695, 521.348826108998, 520.434151947532, 523.83130037045, 525.083290089549, 523.514536186055, 526.936978119617, 520.3084378851, 523.852407723166, 523.075847063484, 522.412094126807, 523.321676480176, 519.122458239531, 525.153299358971, 519.48475303448, 527.640245855405, 519.430719292259, 520.083660391572, 525.657397074187, 527.715016867918, 519.518815836968, 529.0977644455, 520.299066018796, 524.808430652747, 527.754589875845, 518.246318590071, 519.070850113974, 521.065913074859, 523.427001705378, 518.683426825174, 522.565742949611, 523.472798915709, 517.570207835945, 526.946879366288, 522.362293285841, 521.639464217168, 518.648552989102, 521.685343455254, 527.69620969048, 523.845547381952, 526.456934027976, 519.519975005013, 523.328544138517, 524.60019587559, 526.768229673856, 523.873621973286, 520.94743080005, 526.741724602731, 522.303384727912, 524.179673578227, 523.733859499489, 523.303238763329, 524.747951874886, 525.004833115564, 524.468301859391, 526.888121716095, 524.863768068044, 525.055732825518, 519.509470757517, 526.877714891162, 523.222569601397, 520.443216104651, 521.257733636107, 523.028023217176, 521.30047538636, 526.413563480682, 520.287691166449, 527.016159427027, 523.187410963112, 523.43691879093, 521.797187312824, 527.216716694362, 526.275847939162, 520.98458984394, 522.901790050614, 526.174676121376, 524.541783719684, 522.649027079607, 521.886531757278, 520.416895430014, 520.929937113985, 521.855563673844, 525.277755155979, 522.617335714002, 524.3267279893, 522.543651988002, 529.202700048108, 515.237832892386, 525.084252107094, 518.826919554901, 525.755494691637, 524.27606702145, 526.214288603148, 521.104928131038, 518.167533458317, 523.482177400482, 528.058396041422, 524.519288482982, 526.376094659662, 525.096194032001, 522.182453748514, 526.496950100839, 521.568482831663, 523.933592726718, 523.244436155921, 525.86817303065, 518.369319622813, 517.80663150832, 522.853656998706, 518.804984178351, 515.621611335998, 520.80144262413, 522.60701222972, 520.339902898621, 520.695524498981, 523.366049409097, 521.38032812552, 527.404380023826, 518.011742208836, 523.019973224477, 523.466729864895, 514.991386163871, 521.641887725696],[670.305780970671, 673.947941017626, 674.098110630503, 672.631442624147, 672.315594570454, 676.383691473423, 669.250541121927, 671.570251738594, 678.947495986992, 666.774139473075, 671.836789298367, 665.197743090252, 670.340850032763, 672.828347604926, 672.41262109081, 676.047387363793, 674.548867750735, 673.996081659753, 670.41280346931, 670.434183970465, 670.489924449713, 676.287484321833, 675.094138621722, 674.588527948287, 672.028442056683, 670.306371133931, 670.589557862707, 674.748876147793, 678.287989304702, 670.123647815907, 669.758158480457, 670.227002345319, 670.795785472559, 670.236786329762, 669.474063554253, 673.657726511339, 671.983390058063, 674.010158564566, 672.436134792575, 671.933019206726, 665.702372914462, 670.301576612455, 672.631388190111, 674.702361602345, 672.403867090447, 674.984489537878, 669.260395139204, 672.135082900348, 673.317062739775, 672.768174021525, 671.102650994066, 670.492774188611, 672.407995219086, 675.375666949018, 673.234629564412, 669.819053456746, 676.645571639972, 675.156686637633, 669.460840544574, 669.187715040059, 669.865962025564, 671.449463818443, 668.83367096665, 671.610289219151, 673.892756322373, 675.515471347195, 667.207605210427, 671.379626388823, 670.176164991791, 674.437780536726, 664.37912937548, 670.867263454583, 674.005087362783, 672.905672545376, 670.486518958135, 672.19637088629, 673.118402231353, 670.586255865432, 673.664942617778, 672.975166799465, 669.953003417854, 675.163746367394, 671.41067681861, 665.129191166947, 671.751990270013, 668.430965543937, 677.592721539847, 676.422484721351, 675.272768496832, 675.064584237261, 674.324207186546, 665.149633388726, 671.634365471979, 673.483324049221, 675.880433777495, 671.675980671521, 671.316818906588, 664.385090569414, 675.100310986814, 673.771888689569, 674.615385989776, 674.519859131807, 671.622930816917, 668.566216719373, 674.213318136694, 677.99176033615, 672.81351737849, 666.366456324832, 668.733042191851, 663.432992437031, 673.885120473126, 673.908726537493, 677.851651504528, 678.642302231744, 669.195251772589, 676.181174513701, 675.764709323, 668.671830306582, 672.810693001423, 669.522394781225, 668.274779118095, 673.898221447893, 666.501509115634, 669.014385666335, 675.517169251416, 664.070236265051, 678.716718899103, 667.261169493192, 668.13876513546, 671.423580397746, 668.960795596219, 669.85326818754, 673.805675122232, 674.754639382473, 675.298239482238, 673.58129409747, 671.341296822633, 669.803421246377, 675.398816936265, 673.768941834262, 674.038888284702, 667.224134733064, 672.080508800236, 669.599250199426, 678.890556853801, 676.220800500749, 668.866023363111, 673.750212060765, 674.342063299126, 672.295449016479, 676.337680994843, 668.853013430501, 675.977403532774, 677.099862127527, 674.481440109205, 672.992883987726, 675.108598145084, 667.66638536586, 674.396904983789, 670.914238238878, 672.61926401255, 670.182655824379, 670.240764371043, 672.016241106631, 674.386261500695, 672.363941774703, 667.557968217686, 672.411374820173, 672.228139499807, 670.143604215274, 672.538364064377, 673.291089769898, 672.793180234796, 675.259120819704, 671.739970560743, 667.245634622707, 669.894244762122, 670.053526258299, 669.105485861481, 675.712597610819, 672.585086775988, 668.996157099409, 674.750441752613, 669.342053822613, 672.004567046938, 672.470030976896, 674.798020725382, 673.20932398177, 669.915964794202, 674.838445426459, 668.74678836343, 673.595353478497, 669.756933763148, 671.686635595127, 666.5492946755, 669.181059059325, 666.512161837639, 674.937215409811, 671.435232003258, 674.044712060344, 671.425803614488, 672.423624776153, 668.608016128374, 669.520299972872, 675.025460085517, 672.190755883098, 672.403841731902, 668.737849351164, 671.878995326432, 671.212871441637, 676.334154209528, 674.134163975785, 670.924421642311, 668.979431992596, 669.333252030679, 673.258057023112, 675.298036557973, 673.611045395535, 665.750601941771, 669.868423552392, 670.037287935606, 676.694696416322, 671.015401009802, 670.515060821851, 675.64559661812, 673.761526898286, 670.575148338865, 675.577137038944, 666.938312027331, 676.208644160093, 672.709712094033, 669.430182746505, 674.576316916657, 674.54524574574, 669.683257686136, 667.762944599938, 671.775794332003, 670.531907910885, 673.369545846958, 668.588936452388, 672.021592702154, 670.890818519705, 671.700096870642, 674.925542158017, 675.115064837238, 676.53793728128, 671.359753101059, 668.847830220414, 669.849852730754, 671.99235397357, 670.239790480392, 671.960703174527, 669.328117894627, 673.078376734169, 669.269249001553, 672.614246181771, 670.777406224373, 675.308225834502, 668.540100285223, 669.357999196512, 675.657372589646, 672.676885290106, 671.496312604923, 669.478533224763, 669.423864067238, 676.384653006359, 668.406281250462, 669.945249377604, 669.71366133423, 672.769623604254, 669.997053835267, 665.11318824591, 672.762065129786, 669.661141964334, 669.158561554085, 671.642957538553, 678.565919559074, 672.776094132203, 668.500158239853, 670.916823372562, 676.59400622593, 676.974745126661, 672.615864523714, 675.841790865296, 675.101018983815, 671.76062523533, 675.58297295826, 668.338904884405, 666.049064859916, 672.586892670914, 676.057002375665, 675.356161946684, 666.503463833126, 670.810462724805, 671.473832376836, 675.308352008327, 676.428264061335, 673.033862623714, 671.84069700066, 677.635776248119, 675.354225751181, 673.182992898033, 680.46257745392, 670.589396647049, 669.435733708889, 670.809411875697, 673.67634702669, 665.59413704934, 669.535431656136, 669.796341212505, 670.192045255582, 671.542874134879, 671.877740676499, 675.551684900408, 673.62567501682, 667.65310601362, 671.580255702835, 677.228889677667, 669.568655689544, 667.09722290496, 673.250163067528, 668.611606962438, 674.045564343882, 668.999342941812, 673.83555867215, 673.545835250415, 673.727455705642, 672.180165014913, 672.252590810581, 669.59988480087, 666.718850927243, 672.003327304357, 675.716616953167, 674.615919073131, 667.039449256169, 668.023417876152, 675.337733155165, 669.49190803024, 670.658092451423, 676.289287227689, 671.515420015155, 662.120568947559, 668.564841808988, 671.99168198098, 669.35728470088, 676.409507771287, 676.626651674387, 675.134346998139, 676.450208774905, 667.241227732255, 674.860707301008, 672.180167844605, 673.391257402838, 674.971844692121, 668.800464007902, 672.363472890873, 673.572893767905, 673.410948509502, 675.035629800075, 670.747995730548, 674.197827026465, 672.068877015136, 676.558156921762, 671.98537274651, 668.626586870148, 676.588245049654, 674.905273124321, 669.609028265852, 667.221423675284, 673.289659467011, 673.814337161206, 669.299484842929, 674.167305586059, 678.388796117617, 666.77225007207, 671.295488088415, 661.00528701025, 674.135629070123, 675.546300683185, 669.917676367285, 671.502599788942, 673.993270122662, 671.123259270046, 675.748137132953, 670.989354842104, 674.115511443936, 670.675073249102, 675.011523586542, 668.73289484591, 672.082676810265, 671.771969182089, 668.752699318842, 672.439761099858, 673.093087300268, 671.171563927444, 674.060689988384, 670.849440011318, 673.189944881334, 670.256219599105, 675.199083227523, 670.140264963438, 672.426553681483, 677.208526487738, 670.847759999858, 675.403377301996, 668.906223158374, 674.506793738873, 678.767065261437, 675.699430626813, 676.591980919215, 670.131173157492, 675.443093574133, 671.579727531854, 668.548190873307, 664.980950891706, 674.171941671863, 671.175495615089, 668.177889963383, 675.237098930028, 669.548999579602, 674.517245258579, 666.794865624705, 665.186070956348, 671.743355959085, 673.584622474454, 675.448591333374, 678.934038060997, 674.924158117085, 674.84438238113, 666.892412986599, 669.905245749687, 668.829653765711, 668.194825678872, 676.642132061315, 671.46064348301, 668.296866453271, 670.69127060376, 673.614623029778, 667.061473965498, 674.314708437823, 673.861076985945, 670.256429357097, 668.070410266223, 671.566596143755, 667.721937982441, 674.396078432907, 677.609392836668, 669.630477565126, 673.733383001836, 676.453936992074, 666.344903109149, 670.636384215544, 672.810987714168, 669.61887554317, 669.31205552173, 670.598470649677, 667.232890511809, 677.251094919781, 672.722123561896, 678.731095970894, 670.159453627072, 670.413264795819, 668.477061095026, 672.315562981811, 669.31612409782, 669.864696067817, 669.687582008517, 672.255603177434, 671.154892980151, 666.245155242775, 674.077131311136, 664.462393050032, 671.522857038512, 672.758854417401, 671.785909695069, 663.980657435104, 669.372937520826, 671.716355072598, 669.24976054908, 676.747083090194, 667.237223396312, 673.385612020161, 670.309891993886, 670.422674235024, 673.77719752092, 668.995039957215, 673.695890476217, 675.410125118593, 664.706431333771, 670.350621975178, 673.425516987173, 671.782404571718, 676.049948426764, 667.413728603459, 670.651125814915, 667.417824834681, 670.619948438965, 672.98530764181, 668.593401782446, 671.657043061981, 677.143874052023, 674.958402245325, 669.30936065413, 669.017982569623, 669.594249195641, 672.758851370337, 670.352533291313, 671.844233170989, 671.662158366722, 674.05462069201, 672.075256117938, 671.350438005636, 670.128481206142, 674.184290143564, 671.210203382096, 669.85255203027, 669.80431706776, 666.644590747747, 673.739401985946, 673.178784432377, 675.082102624096, 676.076581642148, 686.825650838217, 673.091136452006, 665.736770385778, 671.103681430664, 678.810047094822, 671.626457876854, 670.892044838764, 676.683528549618, 671.256141772704, 676.945913224011, 674.758687356781, 671.25604239106, 672.956995498459, 676.663397768244, 676.24906054202, 676.267624193874, 670.335630877724, 670.475072274449, 671.998672868232, 671.29777475678, 673.118314388444, 670.854667989064, 677.730267711696, 671.185991613804, 668.428603006387, 669.329452644456, 671.202905734111, 674.865217623069, 671.09554403119, 672.784123402202, 669.542252967486, 671.344250860273, 677.790228564205, 666.114618258977, 672.664072996585, 674.182400758735, 675.59411768948, 672.325050869398, 674.463764253754, 674.111420147129, 677.324624266025, 673.041702982406, 670.367482166661, 673.140218357434, 674.221269149388, 672.29154746602, 672.092339139763, 674.864388706569, 674.003386310468, 673.718119463839, 666.240198374964, 668.322820559924, 672.93443061365, 674.325535503719, 674.803116557924, 668.408785673758, 670.682524396075, 671.694703753011, 671.641824340293, 667.40964293213, 672.271696566416, 674.342019653358, 673.620012226872, 671.097641655291, 667.864495409727, 677.644412166375, 676.813591583155, 675.983602958293, 669.312660406066, 671.03437405599, 672.6668376264, 672.005241885897, 671.685608275367, 673.699801842158, 673.09111965268, 673.181123527794, 672.558297010312, 671.908838303966, 672.347577571398, 672.546556498246, 668.833170824475, 674.653677413796, 671.983778460622, 673.716557919112, 674.866651506575, 674.020009892798, 670.844369179756, 671.679704038675, 675.568914509024, 673.646023994259, 679.538173200503, 670.980451452077, 670.555101135458, 670.619174674979, 671.723857173876, 671.015020779505, 675.067114882284, 676.979533992925, 670.283947215459, 673.330370972374, 673.395743428578, 664.674027156031, 673.959120127204, 673.539749672632, 674.271105195131, 671.999453567096, 676.401397343276, 673.541151527643, 669.416994635967, 668.757081584585, 667.712954533273, 670.805983492776, 669.054672192525, 673.720203423816, 670.257433084726, 668.896370571523, 673.469366270177, 672.738922252944, 672.628161615114, 672.050906040498, 668.672072857786, 676.96153285612, 677.765831902673, 671.278932288814, 671.346622741237, 671.494434220592, 669.445798258171, 670.752615597375, 674.301172012727, 675.695003393761, 664.478833107739, 671.690646269291, 679.454450482944, 672.050507588634, 673.990773236362, 669.222372770926, 675.80370925964, 672.720143121182, 674.46265332793, 668.992209071797, 671.46417328598, 670.813906944592, 671.96558222184, 672.676997090812, 670.527625693758, 668.810751599943, 674.47282302346, 670.683580869038, 670.844286507088, 671.29186425061, 671.128475430476, 673.524963803507, 671.928328412736, 674.887358561746, 668.313673816524, 668.146869584009, 678.024993094647, 671.04531549539, 670.663925022551, 666.123315135282, 675.745417115432, 666.807313576403, 674.620586419137, 670.044238120908, 674.925359213429, 674.658242576839, 673.109707323038, 672.936639309209, 666.004353514831, 670.758366884938, 674.827497956249, 669.465065265931, 675.275812561481, 671.79686173347, 670.394886669051, 666.570689043595, 672.378904484465, 672.209309531368, 669.925877912385, 670.999370893296, 670.506822611183, 674.731392574952, 675.390608981866, 668.976385561898, 671.342344031471, 673.167299773937, 674.49776782886, 671.535051613622, 670.433421427084, 674.192275153028, 672.104996041612, 678.309910496945, 668.625630485221, 672.258612919889, 670.757782845755, 666.350016715312, 671.76035817669, 670.935837252928, 668.847847448992, 670.810069985631, 677.170202464727, 672.156284529466, 669.374702804032, 669.937045417371, 676.518503415217, 670.53587275481, 669.091974491946, 673.550345542864, 672.329356784962, 671.532375465478, 672.928936808761, 674.658199394885, 668.264738063403, 671.901696954271, 665.268510338455, 670.218641737985, 674.08897652538, 672.037016793374, 676.840940317971, 665.721937035314, 669.503878214981, 674.298098220677, 675.912598047619, 675.396452412117, 668.987244318451, 675.109691890603, 669.331051235358, 670.468382225235, 674.650796101701, 674.997926442929, 674.08359169015, 667.697866965484, 671.255616461742, 673.186390444742, 669.720841433378, 671.485427860803, 669.279236403008, 671.762247536309, 669.63342851635, 670.649327949464, 669.701548224873, 668.734893566115, 672.446092467415, 676.576287912043, 673.736526041406, 674.86700506548, 668.275857185678, 676.756708405539, 670.024523037983, 672.099567145095, 673.343909925898, 667.030621833147, 671.737088986629, 672.243613031296, 673.843072156015, 675.769838848205, 669.058779512343, 667.432081038321, 670.858745970878, 675.702441869589, 674.732740705405, 674.958375091213, 669.913736369904, 673.470179948516, 674.715613567829, 669.78159234289, 671.454515352942, 670.198574339325, 668.556843423434, 666.988709013973, 673.187702580886, 673.755868900815, 671.762638408283, 671.955399318279, 666.907252080119, 671.593378596385, 669.994831375049, 674.4312257201, 676.807975757119, 670.028686493704, 671.575658686726, 672.445023579158, 669.078559040812, 672.070544277235, 668.776263428928, 669.438253037938, 670.690221989768, 674.905755962331, 673.978271837802, 671.076197833644, 673.835188463415, 671.817032829191, 671.653421388143, 673.575655559164, 670.65361433948, 666.650642001974, 674.895281592774, 671.020086168107, 667.141938254702, 666.117019118878, 671.095650938228, 668.821751814018, 670.410165684603, 678.020543667694, 675.912908765408, 669.48124728346, 669.596608194386, 671.674257715141, 669.883712709884, 674.201519079757, 667.705106936215, 678.655204579861, 671.546580096754, 667.810244545016, 670.926463320876, 675.342872954129, 671.936699256636, 669.530547391235, 670.392174965913, 674.104726819583, 675.818173614875, 676.092212966858, 674.169038048284, 665.768014670866, 669.715479028192, 675.695078710472, 669.384897629602, 671.61340025541, 668.194940993034, 670.350994612911, 679.954939360845, 672.018852197451, 675.050844297374, 672.515473740443, 667.453300118803, 674.076777617988, 669.005228833258, 674.615975678983, 672.685022620948, 672.506878074923, 667.598194278653, 667.0315829851, 675.147599960093, 671.796591626772, 670.759416046332, 673.599340048673, 670.382717489288, 669.662546422525, 670.306996454554, 673.108589169267, 671.806419833749, 669.323069595943, 668.149514920086, 671.405243010213, 676.940838268426, 669.179604534305, 666.026527268427, 676.84701152662, 666.2289670303, 666.759328931742, 669.647183856523, 673.702464084181, 675.05658246197, 674.054975628917, 674.17357853146, 679.816532150038, 673.252083367413, 671.314038154146, 667.656359382786, 675.609075257995, 671.069749255675, 675.780434430526, 674.166705459296, 669.353860250767, 673.563147671283, 667.762045299993, 671.597653244131, 669.393082399217, 666.015885496956, 670.156683827652, 667.759085485939, 675.084991914404, 669.013445845755, 672.003069341117, 671.759316880321, 676.412647783504, 672.021917229358, 667.121351948768, 673.22378466396, 671.586652170874, 674.067511598892, 672.621504335884, 671.506531884658, 668.953982439034, 668.8749016049, 670.437273386753, 670.105293957172, 670.393911917633, 664.879878621396, 671.230094261895, 672.911216320773, 675.033351040731, 671.206417804625, 672.598773202069, 673.910595868306, 670.870810748398, 675.390311690994, 674.566077182429, 671.612330240244, 669.271603977466, 677.507230373859, 674.224172207057, 676.082146003103, 672.919752491848, 669.703136777761, 671.943038732576, 674.385018732529, 672.074958940702, 674.890463574475, 675.315857501968, 673.397379343551, 668.421232696624, 669.251684554075, 670.473207196006, 672.022266246508, 678.29468035308, 672.132925553435, 672.989128320857, 671.409966973594, 673.080076403515, 673.157107592637, 674.141348186984, 676.029071402333, 676.540409386087, 669.530352889209, 669.170290111664, 674.107501246484, 665.083293437673, 679.460553620519, 671.530436360416, 668.497018813347, 672.26622984194, 673.636398352592, 673.879107154961, 671.223325085774, 675.15260476199, 667.792477044526, 678.223982506564, 669.931296384636, 671.753215379221, 673.22701130164, 670.486511534396, 672.494638066894, 669.61992358862, 667.889668440535, 674.194500526396, 669.579573108684, 673.968064205401, 671.34126481902, 671.895360956843, 669.675788286032, 666.226941628314, 667.011924541767, 673.415976083206, 676.722561602612, 671.317913560264, 675.267134755272, 672.246392055052, 670.165433924764, 669.595410043755, 672.230692485622, 669.937695167699, 672.569106577719, 668.086043549711, 671.047022043013, 672.789569344636, 671.517899694673, 667.467598817439, 672.323208850444, 674.560831563858, 670.8447877118, 670.733401262115, 668.955277876294, 669.640646057282, 670.892067021678, 666.511081213452, 670.964058712821, 672.281015050555, 673.729397873321, 677.142180252327, 675.234244267236, 669.734421698651, 673.545007634979, 667.868622743125, 675.145301416795, 675.612169647927, 669.379396823237, 669.661813655374, 673.30952772575, 672.260459188537, 676.474576800586, 671.93304956775, 674.503270290092, 673.179372650122, 665.920348111377, 670.415181490253, 674.92702432989, 671.836338633223, 669.741083562027, 667.169213937092, 670.755558957191, 671.487091039572, 677.264908235957, 668.596904580874, 675.508684428103, 673.693705811594, 669.591264145699, 672.696557098238, 676.409755422013, 673.150814783741, 673.223213356691, 668.763071581791, 673.937874550412, 670.541995220437, 673.138852605195, 669.207415000268, 677.733258820578, 671.462357406778, 675.905749347376, 671.631853458468, 674.027628234922, 674.370948389257, 677.810164789656, 670.588661285396, 673.315862399775, 671.98506780233, 672.383233871486, 667.462156693381, 673.705753757117, 671.40517194605, 669.63833234978, 675.86665484839, 673.480836082071, 668.780625235667, 666.228911913323, 667.498798695394, 672.835724581495, 674.878447819049, 669.393474078884, 678.160093685137, 673.505113894859, 673.074552406523, 667.871616373543, 679.669405099451, 668.86205968031, 671.689810907585, 675.193176688164, 675.615637832832, 671.679003991003, 673.645762053479, 674.644385891118, 674.192367313584, 673.046373279604, 674.739455374374, 674.895231721309, 668.633095407161, 671.150669702165, 669.905564387508, 678.976113233094, 670.011620162774, 681.780101409852, 668.804256447275, 671.665116893014, 668.190924787393, 673.855910568448, 671.466823146162, 673.378685301225, 668.807224421599, 676.618898616371, 673.761983650634, 674.170028521261, 665.35346395839, 670.632206663989, 674.609410578709, 675.164977137278, 672.82064731305, 668.589798802485, 675.328179208826, 670.285313586823, 669.154487331533, 675.97192785995, 668.494590511851, 676.469815437142, 673.191563337706, 677.356324873933, 674.538082658253, 667.715326156793, 670.585927185928, 673.63291348897, 679.041928654622, 666.310015683131, 672.961754355478, 679.031330113278, 682.995884113614, 669.548637066279, 673.182444744368, 676.156290707047, 672.521000332893, 671.542318169927, 673.918122790367, 667.590041850043, 670.049587891926, 675.070297532561, 667.851227798472, 673.276458982539, 671.29028713525, 677.514905681451, 673.294189412062, 670.103968680242, 668.080311382697, 670.463502494062, 672.355015392219, 668.727270079344, 674.822466969007, 669.993464000577, 677.881802278604, 678.490021312106, 669.046683340709, 677.319630936044, 673.007196861796, 666.995112956314, 674.428907311749, 672.989453394253, 669.444094404689, 676.631664955544, 675.584251988707, 672.148783027847, 670.227122364867, 669.825145511449, 666.768080321924, 676.876542813969, 673.523748961516, 674.717224141989, 673.999776073078, 674.616416289345, 671.132602772625, 677.131305414417, 677.194572198042, 676.404824785472, 675.212817508529, 673.385420828963, 674.226207703557, 670.497568385555, 674.44131821067, 673.922943060637, 674.291927918958, 675.424306911379, 675.33727866637, 668.060801830645, 668.815353993621, 671.397353929566, 674.789957390305, 670.479089301048, 672.201828618133, 672.194963487624, 671.198953560179, 671.695585885734, 669.034970735753, 680.135856525901, 673.671818582914, 673.896455351331, 670.457038708918, 668.693545783161, 672.680740620876, 669.874836540311, 673.839175778062, 671.89123748659, 677.994748000662, 675.407478445116, 678.058693391698, 669.956639451251, 667.615648116106, 670.074252064123, 675.131086357417, 668.654680520627, 671.695368940752, 676.278330323438, 672.978168983618, 670.015483703305, 670.285845140065, 675.982927316948, 672.396441692387, 669.704097686158, 671.990023572411, 672.608272584648, 673.245640079846, 670.641302326609, 674.929019302888, 670.787365928388, 669.472753369616, 672.474027075596, 671.455346532031, 669.467290100004, 679.551447113119, 675.367328685215, 668.118334303026, 674.189484529849, 670.283065962915, 676.650105588412, 672.086941776376, 672.33028132114, 671.059456783112, 675.031386794058, 667.229978772503, 669.579493412577, 674.007739914459, 667.548405199786, 671.367113607948, 672.498810016658, 671.916616927239, 671.445370121863, 672.268625859954, 665.223115672563, 673.08502954776, 673.06586997769, 673.557540044653, 668.158177036762, 672.808452328951, 676.410114876359, 674.024332783996, 673.876002912549, 677.434666563744, 676.337163438492, 669.050368094759, 673.153298692532, 674.807658507891, 676.569590259189, 674.686292027419, 673.552648243902, 674.578804112683, 668.893692029529, 670.091296265014, 670.667392111433, 676.883758640951, 672.493440681032, 671.209651024334, 672.213434992068, 678.408247605827, 668.817496831678, 677.534795401007, 668.701341068259, 671.462804824028, 673.35775570656, 668.721697131813, 669.601478163047, 673.418041534463, 667.795766327632, 672.670221691352, 670.592965974846, 676.770781510992, 667.838542727125, 667.762236452435, 674.472474017484, 673.788622005982, 670.695730017299, 666.856413207448, 674.720222706187, 673.135827696516, 671.213700138334, 676.801077605437, 674.870686909587, 673.761311983315, 668.897710310454, 669.434005750217, 670.381052837581, 668.671879760149, 675.187219414175, 673.196265847205, 672.298834279897, 676.280378978105, 668.323625830745, 670.081020172385, 670.115852441115, 674.719349066574, 673.496650594302, 666.439862527999, 665.981343345677, 668.490700110774, 678.636046144036, 669.643638967197, 669.79576745709, 669.929624478357, 672.607535858426, 674.410547173759, 673.369631540714, 665.610119734319, 668.683062597387, 668.460880653504, 672.905906960472, 668.535763272375, 674.322375201939, 672.009529652838, 666.429018028188, 673.547338704226, 672.371565008921, 671.04572362338, 673.377452840897, 669.923164346386, 677.544606278905, 675.939959836861, 670.721431721208, 673.758569657532, 674.773552939929, 668.610558137327, 674.474859268016, 672.979298837271, 671.457734774957, 676.062321627387, 668.886723975343, 670.110366945598, 671.452431304802, 667.722487248013, 679.440599336353, 671.098174458534, 673.303118618804, 674.44972940333, 669.358467341073, 671.406584597398, 667.944223281472, 669.863043749625, 673.193598486325, 670.853440199648, 673.41181395324, 671.326424328581, 674.970929920074, 669.177897811565, 672.321847799945, 673.29535746831, 677.613382084843, 668.269240015505, 668.034574316174, 668.833593836593, 674.061682624855, 669.507981166799, 674.408329997891, 674.998847954216, 672.912896468038, 677.909348012634, 673.1853137378, 670.941619451398, 667.842004864989, 671.697598290164, 675.257158287413, 667.678944844621, 674.522752124141, 676.330163150365, 678.963194048505, 667.674525702909, 672.848507245378, 675.996714010131, 670.781437068281, 675.280801562145, 677.123707047006, 671.011391949354, 674.858056003058, 664.762157279499, 669.309579264151, 672.488733659314, 673.590827059642, 674.423881241346, 673.279600195493, 672.445919481494, 668.975764210668, 678.571661606203, 674.73660816657, 671.630468939118, 674.47059032451, 673.233364037373, 671.416132346053, 672.292589411402, 668.777287712246, 675.451808452572, 677.316489625543, 672.54545692821, 678.344240035571, 669.936837819882, 677.112903242271, 672.786370547675, 675.094047355341, 672.942340179942, 670.90170561757, 668.017807609259, 676.313563652656, 670.708404122189, 675.346684259221, 679.051612910913, 673.648052132278, 675.7048138226, 667.944800559187, 669.246285816086, 671.927690655045, 673.216727507926, 676.500893259616, 670.453339046134, 672.692686314501, 673.978636483167, 668.606066379483, 667.811367408875, 677.101173034543, 674.16111547167, 671.024755274905, 674.317900197225, 666.495116523703, 669.05997513982, 669.112144245669, 675.728878290009, 673.257994807921, 676.140864765533, 679.313642998311, 666.548086868747, 673.477031642953, 669.4710623967, 674.042215913798, 669.460212540601, 666.839194678318, 675.150535692277, 674.040219413212, 669.693299229261, 674.151676481455, 673.071955919725, 670.708220451587, 668.928675793391, 674.814950230966, 673.121604377341, 673.615929237754, 676.470773439894, 671.150774109414, 674.910712809756, 676.991667407552, 670.534931881183, 669.808543238183, 668.671960837147, 673.06145664673, 670.16899572998, 669.552403638666, 672.404581799267, 666.272048091943, 674.389876154657, 675.651290626955, 670.751451228132, 666.299865481412, 672.774959156777, 674.289133382646, 668.742066790899, 671.336540905562, 672.149092842959, 670.546979573889, 674.652515741635, 670.938010405561, 672.77517090484, 672.568685934144, 670.570387025271, 677.576350499258, 672.339547721894, 671.391282286065, 677.348081514713, 668.658646501335, 669.01875258783, 670.289911827795, 669.639031935151, 668.080334701531, 671.824777475794, 667.66283814169, 675.368978712943, 674.27760076894, 671.316255548994, 670.565096417494, 677.946878418075, 670.406533339665, 674.033995709443, 672.586183057595, 674.660278445168, 670.763498303239, 673.659942255518, 670.213705382822, 672.947477007273, 676.445271229066, 672.886134559899, 669.84500220809, 672.431005210829, 663.838983199383, 670.302206428126, 668.51610550953, 673.19559249954, 672.79128879524, 673.317512519779, 669.641175458099, 669.386245532794, 669.604898833177, 676.306109125438, 673.479001636245, 670.554725713894, 672.409532436968, 673.595051879318, 678.2735932924, 665.009709472403, 672.721788933587, 676.309028355497, 667.939011618912, 671.303905635028, 677.116567683562, 674.986912823311, 671.838221655425, 672.710449814684, 669.914198237296, 670.078862166194, 669.436178705757, 668.712172836974, 676.602909202101, 674.823427945186, 668.064740664717, 674.374430345689, 672.729553381592, 667.48414081578, 670.031646807043, 671.15970165087, 672.086420020097, 673.452756872494, 673.569780416861, 670.321854093114, 674.718301184117, 671.567285460319, 675.142888450734, 671.59235127942, 673.268092498472, 670.251082677515, 670.238558897476, 670.393179549973, 674.652106086846, 672.355817957175, 673.121989719305, 672.442003153516, 673.164399334195, 672.004338125648, 670.146592071989, 671.888392101759, 670.423603032937, 674.151469895048, 672.304107698022, 671.201798817883, 671.708112212605, 674.627561531834, 670.058019677268, 678.926120352435, 673.243544678529, 671.251261903224, 674.323889907106, 669.843351771568, 668.453411015795, 669.807134607593, 676.339111250693, 676.6872070382, 670.973897492491, 673.914466110125, 664.105532647642, 675.978391921938, 674.528166167973, 671.892081853453, 676.725447760825, 671.481647167614, 673.127755929528, 671.192579385957, 674.583880970074, 670.761276177916, 667.02970836208, 674.966992072196, 674.086224170637, 671.693909124182, 668.588694495376, 673.009203015412, 666.359360233573, 672.091734323668, 671.188324919168, 670.246129404239, 682.363948361103, 668.665649904153, 666.756985211701, 672.564092444122, 674.933761539349, 671.134310345712, 677.339142274705, 672.592349694237, 671.567661623065, 670.365061745388, 672.701046931602, 671.034103466029, 671.718278403627, 674.392993692972, 678.043078211683, 671.552743858409, 672.550889784088, 674.317009267744, 674.351465030952, 671.68829123019, 671.869793110794, 670.434191712761, 678.198162503056, 671.184992722586, 674.515284037596, 670.597687020274, 675.144457500625, 674.34132268894, 673.404494743823, 669.930652144495, 670.329152220088, 673.677575357107, 673.804920620066, 666.32565129228, 673.931689517781, 673.356037843303, 678.936025076538, 669.738000775318, 671.497664587448, 667.351518188879, 668.452835902846, 677.180690634437, 669.270698848983, 675.341515474956, 672.018887171845, 667.83091429078, 674.074024942677, 674.304816761036, 667.651317231041, 669.419491619886, 672.835953451992, 671.867639847031, 675.476116231114, 668.852448125195, 671.452083205614, 670.348517386461, 669.636190626399, 671.022238509603, 673.18371556585, 666.592915137971, 672.802258604132, 673.472853865128, 670.479419877845, 672.09698747924, 674.213955095553, 667.117676139364, 675.441108571088, 670.445086387594, 674.137280481995, 673.818148730163, 671.393448751807, 673.607069245886, 679.424755424164, 671.187191543942, 668.349807392187, 674.167450865441, 675.755450327674, 666.635692422012, 670.858595046718, 674.226541184801, 674.354931116627, 675.450119551084, 675.176505920831, 671.741505173018, 670.243839275334, 673.094100508217, 671.050396788337, 674.945567950266, 670.426986767374, 674.900295728205, 671.464328763828, 674.706357341331, 669.118129423205, 671.609874441332, 674.039816863268, 672.302059272022, 668.280079925484, 670.841929017831, 672.064194450908, 675.305234855003, 668.855255060915, 673.118448602743, 672.521746381004, 673.696434897105, 668.91649912282, 675.757892213457, 669.886360040914, 676.795561256019, 676.226954468618, 672.289843734009, 668.276623595105, 672.529178564544, 667.974122571241, 673.035483641504, 672.802300788529, 672.426067084667, 673.018674559196, 673.175793463897, 678.844066445761, 670.728191273413, 668.962965117406, 672.763147968851, 674.180234832462, 672.712581857793, 674.892645713739, 674.947446741712, 675.151996287026, 670.354877574212, 668.920501653609, 674.637779114277, 667.100572081295, 671.330859805252, 667.943528988055, 669.83846089839, 672.160785668497, 672.785407163755, 669.159073939055, 672.80831397414, 671.265484277006, 666.888413756444, 673.547558855706, 675.429307585082, 670.216682907723, 675.625853512234, 669.318194585931, 674.097927884816, 669.143223991735, 672.818249062732, 668.174430011069, 673.998201736473, 668.831519611459, 674.160888790631, 672.332404172188, 675.343648433943, 670.406644836798, 667.499959243616, 669.057761314488, 668.519331202004, 681.643974603461, 671.141693411898, 667.887410176954, 675.361886397451, 670.500378805555, 674.416686422089, 678.89001061081, 673.736172647764, 669.9898125801, 671.081247831719, 674.559685117485, 674.491538346657, 670.592075125883, 677.432133221433, 670.809608905687, 670.089477261835, 669.996273468062, 673.662416961823, 673.908235429533, 673.487825372636, 671.118080095616, 673.861001577713, 670.475146387475, 669.348520058643, 672.42104703543, 669.763990627971, 668.018701463597, 671.338083937105, 669.402139953951, 670.961582835595, 668.93451864798, 667.251171551803, 671.485401384636, 676.818663648241, 674.146518406386, 665.957244501234, 669.384329155196, 666.552223505405, 662.891720086566, 673.843776605915, 665.180117593058, 674.489193728697, 670.778107684276, 667.493917394352, 671.662650755319, 670.248808473723, 675.070131246323, 673.259194760928, 672.491524698447, 673.54334978538, 665.526156565043, 673.686268911221, 667.504121177382, 669.313171067432, 673.831729451191, 673.348999722278, 673.441137309317, 674.0107015584, 674.505137976042, 673.979957884935, 669.499623358426, 673.814444968671, 676.444472437237, 669.522007420642, 673.874370577968, 666.856529179447, 670.775073867928, 674.801541813208, 676.038661745123, 675.983169999149, 671.335128244364, 671.209889294535, 670.192492458197, 672.119809397717, 670.518845644016, 670.90675218719, 673.417371190383, 675.471735080501, 669.625924432956, 673.349621766512, 671.434019707828, 677.125978771052, 665.446439873613, 668.280494917383, 671.440999345114, 673.617908775521, 674.201303604926, 671.065411188465, 674.455177790477, 664.869449970756, 667.532778941094, 667.991440575515, 668.495144566007, 669.065262144336, 673.79048570785, 670.466614806782, 669.597817731847, 670.641407139596, 673.572462793387, 667.533501740214, 671.12431438357, 668.889888920431, 672.92694010981, 672.019418435458, 669.355532449351, 671.509967399326, 672.204038855584, 674.44287568904, 675.431660461176, 670.573433950498, 677.054679885694, 672.207872764299, 674.988577130123, 676.213696569604, 670.644709112074, 671.295668850441, 670.403126475316, 671.677035974951, 671.418338580176, 669.257726677728, 665.910096630391, 677.345101964074, 673.202897119855, 666.545676448021, 673.194598182771, 671.137523418184, 672.069976051473, 670.211717665804, 675.683512634506, 672.815032592561, 667.788421447757, 672.731355006206, 670.98010756013, 671.465744540593, 669.895814071336, 672.953789949014, 675.594819103209, 670.338898096888, 671.138495581149, 668.49118828589, 669.975607062809, 675.176913226843, 671.999748310952, 671.226005800517, 671.83364620562, 667.181075477516, 669.394467426459, 671.813251918977, 674.665523023951, 672.425655641796, 670.703988440874, 673.615517003925, 672.748243604073, 669.311193204809, 677.128345401861, 667.843739587738, 669.706150202382, 675.056374647657, 669.83615081901, 668.096368315816, 675.859455948603, 669.738484126068, 675.646214481729, 676.32646829265, 672.020586426077, 668.023094300228, 669.354126731241, 668.871373436408, 673.939273136151, 672.034345459072, 670.24588564942, 667.722335148247, 673.837288071485, 670.811273116479, 669.28393567519, 676.711181182307, 670.734424971037, 669.547054262231, 673.362475438737, 668.424770413811, 676.079624905086, 669.412802103162, 672.223949175161, 677.490842645197, 667.963745790097, 666.658001118388, 673.23103429581, 668.615873800654, 675.613101906963, 672.812753991211, 672.261547989585, 673.39509322209, 668.20475527144, 671.358766789298, 671.741022027429, 673.631415882984, 675.285024643932, 670.993546547757, 675.38823230999, 669.342498019589, 670.061054583936, 670.524390890884, 673.31788613402, 670.203273239118, 667.244977388574, 669.365124892389, 666.090348296354, 671.516663046672, 671.634702718333, 673.725738317821, 671.760294059402, 668.47041337253, 671.893514384558, 670.312656184241, 665.855038319977, 670.355005298927, 669.976037846879, 667.972651326836, 671.469427489861, 674.179210206473, 673.846567633672, 672.563266750504, 672.108428344893, 673.83661056866, 672.738026809306, 676.550450067676, 669.232911034273, 671.926315101804, 672.600798614839, 670.567189628501, 671.261440980108, 669.934591236543, 672.434464464172, 673.867187243953, 672.32511197647, 675.043189887676, 670.318096606238, 675.635522019477, 671.705072267065, 669.410562025416, 669.614988749426, 671.709204112546, 672.261877403054, 671.387323523264, 673.037082232286, 673.379087096636, 671.527916800414, 672.482444915397, 668.617386987042, 672.447382352563, 672.90736497605, 676.212668445886, 671.611952354566, 674.188916791532, 671.888200571552, 666.113195603337, 675.537415102516, 674.621579323199, 669.451542566164, 669.769272936122, 673.487636740983, 679.023062436544, 671.464957961644, 672.254721918579, 665.712393539318, 668.357898343034, 674.232100011011, 671.811930043353, 675.232085238936, 670.7023344977, 670.953245246337, 674.372660359685, 674.15872427209, 670.71562318098, 675.135944194787, 670.504245530151, 671.716542424809, 672.610154467209, 671.813439400593, 673.770683537187, 681.708815043867, 670.535778784023, 666.427279347584, 673.292010432593, 668.033693437196, 672.794608841974, 671.479981230766, 669.353853030609, 668.393598000094, 668.235108512747, 673.486365859084, 668.382133129964, 676.09515404187, 673.962907130301, 679.680246853931, 672.877553036973, 673.171729001353, 671.862308719763, 673.974620484392, 669.451798746117, 674.50247595769, 674.713050169047, 666.257142793835, 670.561902395484, 672.359074003056, 666.745393183659, 675.025263103287, 674.126767274891, 668.140876196106, 677.818184135306, 671.446079453422, 672.074337115922, 671.616929670489, 669.852487754524, 671.587785916395, 669.465641739633, 670.123605475681, 668.734699351853, 680.294938462442, 673.849295100475, 669.737617833952, 674.479068109728, 672.668470613639, 671.537913592784, 671.807550905344, 674.748077125274, 674.587857304423, 672.691069956651, 677.695305276, 674.807749607905, 670.376528340258, 668.865017748996, 668.969717332728, 676.340184827054, 668.849589908738, 674.934720898144, 673.566414400136, 670.371916258884, 676.26595946089, 673.155677927965, 677.294893015972, 672.099390774754, 666.146288259755, 674.937644849246, 671.445004377981, 670.589655865865, 673.725717952104, 669.343132945972, 671.488021511481, 670.418989950002, 671.616985177327, 675.341506547433, 668.447969501968, 669.004677716012, 675.10260383443, 670.856497407895, 673.298059398943, 666.774597111489, 675.449153378052, 669.328593432974, 673.267647655154, 667.616303318085, 672.576311724745, 671.879677340621, 671.237588868817, 673.565749375509, 667.318649818938, 671.372411355884, 666.704078085802, 672.489786765228, 672.2190434012, 666.82615734625, 672.077455022763, 671.581374559177, 675.28407520187, 675.142369654726, 668.568946633314, 670.42783027744, 674.864632440542, 673.680206231309, 671.193220874273, 669.332252847488, 669.856249951938, 669.660380907212, 670.74936492795, 670.98862481407, 671.005358690403, 675.916376035598, 674.641199672246, 667.260775030414, 666.984772028095, 667.977116974438, 677.753902307868, 674.022784398275, 672.434264560998, 670.467348607389, 672.448347061854, 677.634240749537, 671.459875547126, 667.511043458462, 671.851765282434, 674.239095814376, 671.915670642441, 670.74217538689, 673.249074256366, 669.29252617968, 670.14229929725, 668.286484375501, 672.348439946158, 667.372070286543, 676.419009151795, 668.925730349339, 670.933248031028, 674.984673106352, 669.04790208402, 677.08182373507, 676.041267838202, 671.908468703412, 667.635180709447, 668.903311054945, 672.808560540689, 670.567900858566, 669.024185162689, 675.579364054316, 668.916741007555, 673.822194377335, 679.44418737049, 676.853304711251, 672.209783597567, 671.004118496664, 671.78724373699, 675.424928661106, 667.889651234669, 674.738660753346, 667.998111927892, 666.246893382809, 664.913747619726, 666.162848433401, 675.449474288082, 673.710510515773, 672.507822714157, 671.456529593311, 665.158597383758, 673.537184296935, 678.17647423349, 676.187039782455, 669.155638623257, 670.807436552751, 674.80636541798, 673.471352234763, 669.240162070957, 670.947990389585, 670.258022416133, 671.209470837187, 672.644650453236, 672.891807882804, 673.588168785185, 674.312176895403, 668.938554595036, 671.979615433192, 677.91053419037, 671.835525537246, 677.116384287901, 670.017197260863, 670.61197799904, 668.383909625218, 673.634170478873, 670.861959438081, 671.197259246632, 676.758708964666, 672.248441900245, 675.912527914517, 673.876651198256, 669.471404956331, 668.450331444498, 671.916692336907, 668.746030234107, 674.940617303584, 670.236686240204, 673.236975493102, 672.963638715114, 671.049029187803, 670.517161097684, 669.492789142641, 677.101497913249, 667.008090263043, 676.512169388809, 670.772631661526, 667.506695067673, 673.05963803633, 667.366747810762, 674.03189338108, 672.193917211872, 673.842863078631, 670.350782462157, 673.97123940981, 668.971534196958, 675.13598334475, 669.387711465124, 670.645206445266, 677.190876847557, 673.010702990106, 675.416118834158, 671.496495822575, 669.26515977773, 668.40613667303, 665.139292050035, 666.518928630122, 668.926189183691, 667.839723093502, 669.363637888743, 669.033528448727, 675.449676689141, 667.554799568335, 674.971179645356, 671.635839095681, 667.910654633302, 672.092139988315, 669.430971010037, 673.577707529165, 675.006591574799, 676.831817843813, 671.595769540844, 670.404444681546, 673.767605208419, 676.102151240541, 672.609391576784, 668.771657304359, 674.352596638033, 673.001247640155, 676.009653957979, 668.570387380433, 674.16488661251, 670.444875228479, 673.878781637613, 679.447106723566, 669.787258254399, 668.591161089913, 673.81307752494, 671.01706580698, 675.286825398383, 669.481904430727, 678.085658726936, 674.094561627517, 673.203502004749, 673.494103684284, 666.703581783097, 674.568321705304, 673.319662552908, 672.852301377689, 674.095192633346, 671.941635592894, 670.062303182219, 669.71703631393, 668.462710746983, 668.538021122283, 670.335324153371, 667.762585008257, 667.565747034138, 672.723083880469, 679.760774529558, 671.245463140736, 672.048336672423, 673.900768476218, 672.914625296331, 669.244425028025, 673.048506969772, 672.710215914935, 673.923200224145, 671.926848624655, 673.890665133647, 677.79859636337, 670.811900301548, 669.365522390336, 669.668483237854, 674.565580080354, 671.356150879559, 673.735353686698, 668.161550285448, 672.421108578096, 673.517681877086, 672.735609186867, 668.956392164888, 674.765943174635, 669.540212661133, 674.21528393959, 666.257636398079, 675.401978113984, 673.721699797799, 672.856583946896, 667.981389537983, 668.328928299551, 672.327522467218, 672.534134086997, 669.74176622896, 665.982011119901, 670.420629869138, 672.749484909549, 680.00630789608, 670.023237452669, 677.775981040866, 673.45928778959, 672.631017817965, 673.695718950873, 670.981582717639, 674.284363138567, 677.872023971085, 667.533076849084, 674.849722568894, 673.749929218695, 673.978143283355, 673.048809272374, 672.558156187734, 672.6588558567, 670.296012957519, 668.377467763363, 672.801226740667, 671.444830657147, 673.160265378106, 669.923887338702, 667.044708016621, 674.656740991393, 674.404841358488, 671.323946301838, 672.72955664249, 677.878052358209, 672.24282646026, 670.050025292706, 672.489999014977, 674.941705417016, 673.002170595749, 671.873949970417, 672.493565805698, 671.383313625418, 674.372777942431, 666.620105223624, 673.149792747361, 668.469338982091, 675.056872470118, 673.54898471903, 673.3109418828, 669.427894069947, 671.11760171813, 669.618940194312, 666.216820792248, 678.497398509018, 672.009439956816, 668.612662309121, 671.289773000765, 670.136904898377, 670.419347711392, 672.329062308919, 673.977904028475, 674.33924126334, 671.002854379303, 666.71550349967, 681.366039705835, 674.647653786329, 672.677066432232, 669.906106891501, 671.412184078784, 672.230358673119, 671.469214911063, 674.513951369471, 675.411521532677, 673.762591530304, 669.150324733686, 668.662562084424, 675.827612875579, 673.729115046216, 670.161107614946, 671.878482185535, 669.282014106714, 675.315741819125, 668.693310617494, 677.274187467815, 673.312346604625, 671.098843823967, 673.092743730328, 675.209903317429, 671.193418513748, 672.509649784098, 669.065945174543, 673.988478947338, 672.629220907398, 673.137060574512, 676.407884690237, 677.569892603718, 673.848409560511, 670.451414395758, 672.754731808194, 671.579825497552, 672.489249264188, 673.306072830408, 673.635470899647, 671.425457708418, 664.809393657027, 676.407071351335, 668.080159276996, 673.761032635796, 673.793388691397, 671.921406701775, 671.908059028929, 674.15084294022, 672.250752034256, 668.509807493461, 672.651956110981, 673.854510297091, 677.103512877867, 672.146532744244, 670.283774434355, 680.455829418292, 670.286137893146, 670.467147563574, 671.620693315916, 675.684161693405, 662.131367419683, 665.684998553822, 666.788278151562, 675.26930987244, 674.636046096605, 672.679113682211, 672.290115602854, 670.815665018344, 670.604714657989, 669.255556429197, 673.733887511991, 672.788473337402, 672.080692831617, 674.895885173139, 681.684424243089, 676.014703254827, 670.003598042517, 678.978460170181, 670.075779306037, 665.284970168742, 671.738627058626, 667.188675999482, 670.852229013116, 668.755685305967, 673.022460215778, 673.942502408023, 673.570628964545, 671.756022147437, 670.358880033868, 675.26713399216, 675.272306360339, 668.778673740926, 672.350384111926, 670.891089768035, 675.074751979175, 671.29645383529, 669.34136954346, 669.508442951859, 671.330764917577, 669.176387689235, 673.061717681606, 666.370953079899, 676.2528903363, 670.798031210842, 670.966417600757, 666.548130895006, 669.02295063596, 670.724762293776, 671.620147716584, 666.602788031804, 673.135992968883, 672.730301689795, 670.776348864492, 672.378823712542, 666.739589336727, 669.216301004394, 669.443567301346, 672.949593826693, 673.259026972564, 671.68197170535, 670.073628429118, 670.904227123189, 668.528924133926, 671.999262739965, 673.259510253034, 671.019096407196, 670.227330933323, 666.365160217621, 665.505949905045, 674.729539572902, 674.864774734009, 670.174014535927, 671.230482833462, 673.927694352935, 676.079591916033, 672.919307466101, 668.834263423501, 668.464935169184, 667.544413134073, 678.014668332419, 668.92497930492, 672.753677456486, 669.046158001814, 676.439085230565, 673.187399916864, 672.466974742189, 671.337924428882, 668.868577640828, 673.71315254937, 672.543546381296, 670.028614077135, 669.555450242598, 669.413827528663, 670.779112131766, 675.994539539244, 675.24038207829, 669.173828669811, 670.081068314469, 668.444290796308, 672.790754051545, 671.743133018173, 669.231336848752, 672.106822101855, 670.195390675329, 671.257094005573, 671.112126263016, 671.121102430416, 665.874195911999, 673.307597571047, 672.816849664353, 671.133890853531, 674.048344789882, 670.479003101832, 673.685107084893, 673.315845523199, 669.997585431929, 672.207012950785, 671.721017852145, 673.629454176438, 672.862347685386, 673.4757198464, 671.99640260355, 671.371838851198, 674.688004413654, 672.470753477109, 670.610148832813, 673.216936234399, 669.213640596565, 671.808101551597, 669.591338004849, 671.108927433914, 675.62042466906, 672.705431479161, 671.371060330235, 668.933361382369, 668.571486866561, 675.623632174934, 674.212266082637, 674.11948931965, 673.324992301766, 669.921557658808, 676.400144546706, 673.9581463546, 673.243139541955, 669.360804265182, 671.8136194444, 677.769550049313, 669.534796330348, 668.732790892647, 670.881877586313, 671.845658159985, 672.546364650712, 668.362784817077, 670.06195738076, 670.913276059959, 667.162199924703, 667.884555208721, 668.740066105023, 663.690030324814, 676.484591353135, 670.66619042628, 673.736232096552, 671.752890101731, 670.741571989348, 673.477446044329, 673.383140021575, 674.373344583888, 671.44803979316, 673.160074431299, 669.141860766885, 673.358545988262, 677.567561604005, 669.634091930337, 673.247038598557, 672.214319200836, 667.047421544432, 671.778732773728, 672.418017275432, 665.693257328639, 669.978713524297, 674.648777380245, 668.208450780463, 671.358766879722, 671.612613969866, 671.264770396649, 674.028312528305, 668.925888296249, 672.759526507342, 673.690263156031, 669.297597425429, 670.664477342504, 671.807006944096, 666.504547742775, 667.568581030539, 674.935304355, 668.723453055683, 670.47011040007, 669.838351004037, 674.074660291358, 670.171667818109, 664.288545506983, 665.816051178548, 671.659641714825, 675.192445611159, 671.715760516921, 669.95861457266, 669.180003545405, 669.879676762646, 674.434214027421, 674.002784764652, 677.798144225586, 670.210911842898, 667.403136757765, 674.174544314673, 673.665132724561, 673.611623619294, 670.501328369637, 672.938110758025, 670.158447370155, 672.06979181093, 671.448247978623, 673.008978351268, 675.868256160758, 672.95875607344, 673.428072698092, 669.303012677603, 677.559648750388, 672.335570904576, 674.722784604484, 670.170127811223, 668.684520538191, 675.1536699425, 680.06598825386, 678.574036020213, 675.612630820494, 672.672806761777, 676.270907563276, 669.488724595976, 668.914501474816, 671.511653191856, 669.928845708002, 673.884649275201, 674.343074232742, 667.360955107673, 671.674089077502, 677.27369931892, 667.25743418579, 667.053514816603, 672.804261951158, 673.944056021349, 675.812116387756, 670.200614810627, 668.874989935504, 671.479439386048, 667.248543109746, 671.729169856363, 671.897247160835, 674.673246039815, 678.591185731592, 671.978219378307, 673.90519062682, 675.341729948159, 678.539247170692, 671.224864661787, 675.55101823715, 668.582430533591, 674.514095191049, 675.765314512134, 674.882861963252, 672.007670230387, 672.187432167391, 672.91814007731, 669.797789711991, 674.633975870337, 674.003689598281, 674.455946203792, 671.358561948919, 672.662876607546, 674.296188611587, 673.578215190408, 673.060812408032, 671.432783470865, 674.453342130834, 674.100135975916, 673.161368794932, 673.248457702734, 673.575430712821, 674.765967086143, 672.607934734982, 673.374858937811, 666.152585597034, 673.60350551352, 669.622925787786, 667.621166822815, 674.443206882088, 672.0041941718, 668.99768132577, 669.122762440505, 671.287868216193, 671.044632844841, 673.065572868209, 673.191221850987, 679.24630073086, 667.194920845632, 669.728465291011, 669.275786810858, 676.151310773262, 674.305995313359, 672.295230710652, 672.834746426068, 670.157925598873, 676.608887464719, 669.213312838195, 672.684746638013, 676.556733626284, 672.634389017171, 674.537970958571, 674.307443342377, 672.301821187448, 673.271013212422, 677.289537490116, 671.279370866649, 671.388994066102, 667.096841431712, 670.867992249249, 669.453288797779, 671.488892613905, 674.028732940762, 668.917447110667, 671.32681789826, 672.577789444377, 669.42697336187, 668.189131356138, 672.937159479696, 676.347830906792, 678.132483160232, 668.170819955818, 668.842544426173, 667.27378746986, 668.640171328248, 671.908504644987, 675.875308744114, 678.144205308354, 670.028394258115, 671.588940428756, 671.75607643591, 673.727656564852, 674.615527859996, 666.995952224485, 672.837516914487, 667.985074206152, 671.297732843954, 671.39337921262, 671.273079180188, 673.130305307734, 665.10279743533, 672.071799182959, 675.122954295713, 670.157680734397, 667.370299333359, 672.869011130556, 674.178466073725, 674.241828688457, 668.476871380098, 672.238139465236, 675.026877863488, 672.456069992148, 666.679445632491, 668.744332685729, 668.529004504807, 672.945350622029, 675.896938137617, 673.041247008405, 670.600659221475, 675.653547322751, 672.76397015189, 669.834647649397, 669.571387222064, 673.014078569925, 671.552810744446, 665.593296041535, 675.105801091731, 676.462550147901, 670.562390864401, 675.672037700257, 670.599512122955, 671.956685819197, 672.53838421105, 668.801918012912, 678.501153044336, 675.043940542345, 675.398966471955, 675.373036929183, 670.106671048356, 675.276147735459, 666.26408371909, 671.6683981265, 676.700578475503, 672.248631370334, 675.098237569089, 677.599573372132, 673.500036729032, 668.993806674588, 668.101843925444, 666.297250453002, 671.563562089932, 668.315287444409, 667.263478778809, 667.70667332169, 671.636093314014, 670.532254181218, 672.423284132452, 670.321970231295, 670.29429250824, 668.933285880225, 672.474904337618, 678.573538385518, 671.962600041379, 674.774781909888, 669.948623016897, 671.055650968037, 665.653512453539, 671.567857980001, 669.325052120701, 671.062858218719, 674.736419582814, 671.950088163937, 670.966169421549, 673.498612599184, 670.228457813439, 677.622623302153, 672.016361333699, 673.167228939051, 670.454355749972, 663.35950736922, 671.355399785169, 667.291842206995, 675.779472540275, 674.831812719798, 674.098988326769, 671.940194438581, 674.143265987892, 673.629950651084, 669.519081504577, 669.838878937054, 674.177422773949, 670.105437683469, 669.653031615025, 671.125319037977, 671.264455010051, 671.541598970195, 665.970913461506, 673.769241741416, 676.169753061827, 670.897042377184, 665.802877167539, 667.917492060533, 674.156950004386, 672.061232471168, 671.144827228573, 672.60839066895, 676.600815005799, 672.266023296184, 673.014198944021, 673.188489784049, 668.538799897551, 674.628097536269, 672.788483678324, 671.891822712116, 676.551972828443, 669.688052003733, 672.001541255337, 670.553353227311, 671.43905471203, 671.321078159389, 672.363511552289, 673.212284760855, 674.020929629765, 670.648558035454, 673.941524845859, 671.479699633818, 666.753229419734, 674.785759841849, 672.019123192091, 675.701738205037, 670.345102269904, 673.299484451934, 671.404308253701, 673.834296806984, 676.442181181693, 673.411753192672, 672.466456038964, 666.254013357199, 672.429143153419, 669.485796750552, 666.613395619076, 670.999562306478, 673.691146202276, 671.030243508321, 676.78751100592, 671.699395946385, 669.537354915064, 669.119385796946, 673.899758500612, 670.778258981741, 672.545646146254, 670.155967131575, 671.202564131213, 670.258397805903, 674.762709504214, 667.938222094055, 673.884472554375, 668.645293706269, 673.892949892954, 667.765119120379, 673.584305792883, 666.852632524511, 676.190336486423, 669.815489180803, 671.027890284854, 673.530864295325, 671.14968551089, 676.844940168629, 672.808885258079, 676.205940709758, 667.978808259833, 672.576192351728, 674.959492313771, 671.54465916412, 668.809668252982, 663.71760589051, 673.730272946116, 665.86086546432, 674.58976477659, 675.244582518819, 672.687560465922, 673.485366793506, 672.36879964023, 670.538725954244, 673.566439210256, 673.101678320301, 671.79880434836, 668.763111108313, 673.462970467894, 670.619492822123, 670.00809034945, 667.125255065206, 671.398835697476, 670.750611931458, 674.914974287683, 669.020004489667, 672.961224745447, 673.349085493363, 673.351662611934, 672.408901698292, 674.999506258783, 670.951568674891, 667.426917878501, 665.654668303995, 673.106376230313, 675.125967577636, 670.277100829005, 672.42875041498, 672.719806037212, 672.233711431799, 671.570193695516, 671.398155735817, 681.75484862452, 674.614876778766, 674.475720566218, 668.189276838878, 667.369023173843, 675.251046081748, 670.875293922724, 673.641851919234, 670.896814468728, 671.239528343723, 672.356161953868, 679.719658866804, 669.860743276309, 675.188113703139, 675.262368791737, 672.65471071797, 671.091494916919, 672.006032689049, 669.165857935325, 671.692762865544, 674.791685427325, 668.827369888973, 680.12852270113, 676.689013786092, 674.218935603405, 673.659157828482, 677.098840547274, 672.281253612097, 669.879810018688, 670.585624407479, 674.6768246553, 672.974080644179, 670.460433093712, 668.419770879999, 670.841528910766, 669.730634967355, 670.356315254812, 676.478514448657, 672.797350185865, 673.069967180512, 675.456402690747, 674.842328452408, 671.057725645423, 677.134287643589, 669.475838728317, 678.174791158881, 675.670988872201, 663.635077630071, 670.991369090951, 669.598773246407, 675.118945175341, 670.102392062846, 672.580099352228, 672.683970028664, 670.353626455616, 672.612869131071, 668.930078446456, 672.764127528056, 673.921954050239, 672.39081803411, 672.281908918272, 673.092787029065, 676.643102083551, 673.969195065119, 670.651891838289, 671.87714826482, 668.027774603267, 675.874654284952, 667.882956096762, 671.478575431914, 670.605672466048, 677.662313176344, 674.740224061268, 673.082269760083, 673.13722975239, 670.43522433098, 672.087508282695, 675.692154247029, 667.894664368681, 674.006097948346, 674.599524795484, 675.105661434798, 679.377693361091, 669.038581928964, 671.992793493516, 668.790665276681, 671.380269834035, 673.915761030831, 673.503121405344, 672.626123402016, 674.434191328799, 673.772698451295, 670.928648286396, 674.815216903886, 676.11050136414, 668.751498541739, 673.798089064769, 672.249270885397, 669.010133134551, 671.433652812156, 669.617690100977, 674.058640836157, 669.668481385525, 664.175453500035, 672.883860323792, 671.257686681903, 675.457725529901, 670.532719912693, 667.216965672459, 676.043952892389, 670.870087139026, 671.939866195074, 678.209130914522, 668.142942471491, 672.445254729799, 676.309930765735, 672.970935441976, 669.668639705549, 670.272191535824, 668.817825769983, 677.064116995751, 668.701292795652, 673.514803685225, 672.874539388183, 674.07938774203, 676.69344436293, 670.710780978227, 669.126715003134, 669.113854685547, 677.041337030763, 669.867992434879, 671.111300109763, 671.126076543806, 672.097437951261, 671.467655085087, 672.405621925616, 671.320703478566, 672.172542531552, 669.833593614576, 670.503432297096, 672.24828822214, 673.145941428682, 675.150027490827, 671.312483436616, 671.990904584746, 673.118143272902, 670.227124439467, 672.134265798467, 673.798314465484, 668.754642086305, 675.94131952293, 672.781831453599, 668.626850912511, 673.469467846023, 670.822617044873, 672.406152863532, 671.14311121123, 674.838839377011, 670.048638751715, 669.252385843319, 670.191874487027, 670.609496543654, 671.344845204871, 672.333045833408, 670.13936896949, 671.018479448935, 661.526350392804, 666.795178130691, 674.414113308183, 669.296948321063, 670.065123642213, 678.325052563762, 670.842189636936, 669.287698216653, 663.778934157073, 664.28008371866, 673.89113156733, 671.84621720139, 672.757120323275, 674.325311763052, 667.049696128363, 669.233180472816, 677.402821940187, 677.502994785635, 668.214211399445, 670.679806969455, 672.649286148787, 669.557609075201, 677.471028057518, 668.521965025589, 675.21084834357, 671.406298238499, 668.833052963844, 667.151214851464, 675.868937073923, 675.206202351599, 673.801627278673, 672.026937847488, 672.265545543653, 675.38619543608, 670.589485772922, 668.549747269328, 675.293185492586, 668.676019188559, 674.46955219573, 672.946151389518, 673.413690726981, 669.217408638383, 665.353427335168, 674.163395171274, 669.290587331216, 671.92999650453, 669.716960843243, 672.438388914126, 673.044460990255, 670.827729083034, 671.089904446059, 673.417674699867, 670.764673720276, 673.075065226253, 669.064946316212, 671.778969505452, 672.925433445662, 669.82920685196, 676.126686535173, 669.774933283212, 670.770003112867, 675.066926568754, 672.475938618741, 670.916171672379, 673.724973257658, 674.847511649103, 673.418155786744, 676.125762808766, 664.931492295525, 673.607933831152, 675.435229231144, 677.151823819964, 674.65840514763, 673.766810284768, 670.042725795293, 669.704577034866, 669.570151966928, 673.810631756996, 675.2230539068, 674.174632031621, 669.830238705014, 672.121126506719, 674.473572656021, 667.869938869355, 672.041519884518, 672.654359716903, 673.328367966023, 673.639129843638, 672.36484147192, 672.997465589401, 667.289254374689, 672.186393913862, 674.853190461772, 673.941946228432, 668.503829344863, 678.6855117072, 674.351727265805, 673.544044180749, 669.736741733915, 674.220719389126, 675.694797100693, 676.081452725106, 672.557686668217, 675.009992322835, 674.740239403989, 668.294163519306, 669.01403835892, 667.290520104439, 673.36356798421, 670.656001444657, 670.322263283478, 680.205440233299, 665.210581917985, 674.269147578368, 667.570054770339, 673.792054401806, 675.608546123566, 672.902935283271, 670.867490471409, 670.318655927005, 672.214871851782, 674.179225564297, 678.262777381005, 669.239358706661, 668.378419477479, 671.975936001993, 674.645399069056, 671.779401624445, 675.795176363875, 669.43917779669, 677.166704434029, 676.428569827487, 673.510475615121, 672.786394908465, 675.144344819667, 668.712130651982, 669.594976084443, 668.200308324355, 669.357468373645, 673.279881367528, 677.127570620289, 671.591756726232, 670.207601487339, 670.707758564682, 667.598419821182, 671.998403596124, 676.690064610973, 670.760162811713, 675.889168204272, 670.773672576289, 671.8427739397, 673.563076950484, 666.140100713773, 673.204626588883, 673.08503974869, 670.43188288483, 670.959404574435, 671.602265721, 673.375208755665, 668.916173959948, 668.902225667157, 671.117355666921, 666.745166876884, 665.229576798764, 667.544233486871, 672.583122698189, 673.326873454195, 670.509382195442, 672.969291668225, 668.160989124119, 675.489065093616, 667.435892324937, 668.531646331447, 673.966341007991, 673.179752005864, 674.709683094519, 667.998787397329, 671.37973866384, 675.447276083432, 668.954556717976, 670.067043077008, 677.484748054917, 671.289382030198, 670.868948921383, 669.473352894826, 671.86692935561, 672.06975543791, 670.666857537042, 669.951826196356, 674.292059042906, 675.435894453613, 676.454138014805, 671.8461514364, 673.968268343706, 677.15866947915, 668.851141608896, 667.535881458681, 675.33109379845, 670.979175872067, 676.824481551188, 670.808717126057, 671.530868372298, 668.526431532576, 669.711885486256, 673.439531885377, 666.906382268105, 675.111997862958, 669.369898511185, 665.977181921601, 667.752127259115, 669.353701314484, 670.473721694779, 678.725154234466, 675.134116011841, 671.757260161046, 668.394516022622, 671.800961407022, 671.541509953933, 669.737612162961, 668.474178583504, 669.638388402038, 672.100602891438, 666.568036319836, 674.537291749797, 669.804096451204, 671.17544988234, 672.035116669217, 666.933460207577, 675.164638653971, 675.783630328107, 678.988359097592, 676.011122584315, 669.337267745757, 671.571315205308, 674.658618107233, 675.335964930227, 669.190320032305, 675.379432184838, 670.744737069133, 668.542950254288, 677.689487857362, 666.116623803291, 672.006997923929, 673.4663585449, 677.175618852083, 669.80706516705, 673.782614592908, 673.03740580021, 668.799413954054, 664.755960847596, 671.679337302554, 668.177927386498, 669.155436660315, 671.080545304676, 670.859333837363, 671.376918478867, 666.471093470669, 675.145962911857, 672.321628341604, 673.705447221102, 674.548266292348, 669.377061031832, 670.904751315852, 673.655228455, 673.177348258714, 668.104022959884, 671.547559203051, 669.602460922231, 677.835258475508, 668.561036651537, 670.062446651638, 675.94391551136, 671.638955990393, 678.43539956337, 673.047299968521, 667.554600970214, 672.6470773743, 677.700070310609, 677.826465690509, 675.945491119385, 674.129303087853, 671.576796870516, 671.757689258488, 673.692680608773, 677.175611770665, 674.417697046648, 671.486104372977, 669.912059920785, 667.147869250966, 668.511779349038, 667.421492893186, 675.750437933354, 671.575819838131, 672.99457262088, 672.948185061228, 671.732546227047, 670.809953801297, 670.543514143052, 670.888150715189, 672.370724799244, 670.698875279284, 674.761285629286, 670.584549505117, 671.83751407873, 673.42543056809, 668.153626362478, 671.817664188099, 675.067468294049, 675.559025290577, 671.402567937576, 678.447975278699, 675.868460909993, 677.784686749314, 671.703748834378, 670.970853201624, 674.313154811955, 671.031369659825, 672.993475517825, 673.84632024849, 666.26326998226, 672.382170281725, 676.957855877695, 672.62434350403, 668.230464981493, 678.473919534176, 671.433597014404, 672.002398008305, 669.56511759349, 667.188206167458, 669.601468830691, 672.472654509528, 672.629922020297, 670.868695545436, 672.476326422241, 674.521055330945, 671.881081161685, 669.923158765768, 671.875339421345, 678.505861452774, 671.416683953396, 678.532982050056, 670.949737193691, 668.685561504352, 673.180922533196, 671.21149842178, 672.855406889037, 673.144329591242, 669.070660751237, 674.616999869401, 669.928168698899, 665.644567827107, 674.571699387937, 672.171112516179, 670.958610062153, 668.972168403037, 672.850522643374, 673.17099332049, 672.903553176153, 674.961388937249, 673.801242580316, 676.623842366428, 672.665075173899, 675.963123440694, 672.722261693873, 673.758481863443, 672.759477462986, 674.042009613682, 673.502129720307, 672.90550976632, 672.515788197494, 671.644132844889, 677.867545295156, 676.155021870938, 672.632684431312, 668.067963732061, 669.738766199752, 672.009590360933, 677.080722636514, 670.208974191707, 672.518896676579, 673.16202997444, 675.708184209652, 678.494496954914, 668.938867881334, 666.970559539114, 672.122507406479, 671.673988211424, 679.088492718368, 675.772541618162, 669.381682674547, 671.584551490498, 675.740617152951, 674.78369478163, 674.415476633441, 670.752073501883, 667.182477599412, 676.699473347204, 676.731904865571, 676.014296809443, 670.931143895848, 676.768815731837, 671.821029019126, 668.74797388467, 678.043458827666, 668.543766419429, 670.466379381208, 674.786188733368, 672.859182849728, 673.270715733414, 673.591145815174, 667.073044058469, 665.942313521146, 674.764656385866, 671.350270173811, 678.98221067834, 671.899252487142, 672.514125464244, 671.377478108387, 677.322244322974, 671.125979444828, 672.524092324849, 672.818138999913, 668.666773491707, 670.828340717542, 671.452321951765, 674.077713468177, 671.827127858169, 671.124979470653, 672.360791866933, 672.209075900122, 674.3626724014, 671.376798245836, 671.5822440169, 673.354328129611, 671.305234909082, 670.19141825821, 672.645794535594, 667.319031636936, 669.708533014866, 674.152946394636, 668.712715734974, 673.322325830803, 672.119927609657, 676.244022744321, 671.371223816342, 673.530598880278, 671.179915583142, 671.42373196091, 677.15669804729, 671.812655197608, 669.971316506228, 668.691151258488, 671.157124552635, 675.334528880342, 672.849847364352, 674.930974133405, 674.707075397752, 671.952540747848, 669.301199942961, 679.463387913769, 666.916071200058, 670.01764477349, 671.231529777201, 674.749567413624, 675.196358356589, 672.945630524646, 669.524789024108, 667.604218014206, 670.720209330121, 670.237370283975, 670.79576706358, 669.018108577589, 673.270512964808, 675.357528405601, 674.18982233798, 671.063797395074, 674.130116365379, 666.210118551445, 674.176666102165, 678.086526138791, 669.343624332617, 671.688201847072, 670.83021748288, 671.215091366655, 673.172002660064, 681.165871585147, 670.663366210601, 669.867332066906, 677.247942975933, 671.740890132819, 672.145146381816, 675.274724776326, 667.377980654097, 669.571205548451, 675.543233970961, 678.217837876659, 667.411285695806, 668.47386132268, 667.70317388232, 675.277586692634, 672.760663847685, 667.461813970016, 672.326944824379, 675.141692665583, 669.884004746063, 668.75705583689, 671.1400144009, 671.572406014081, 667.654900594814, 673.930327042638, 672.047267864376, 667.446035804649, 671.433278215948, 672.193026472234, 677.794964955673, 673.445563425374, 669.376573553555, 672.183973614276, 671.209967587399, 674.142392858031, 666.758873023126, 675.985031936359, 673.070868065525, 674.339937453902, 673.425402286162, 671.113378471085, 671.477113264349, 676.005098528922, 672.408852294568, 673.517457250518, 673.434786817082, 672.375274150346, 671.396291888949, 676.544323444254, 662.859029354634, 673.582753685124, 660.151613254138, 673.195138910835, 674.033989683177, 670.844876247218, 673.752346741989, 669.961129998593, 673.617953928107, 671.707690745571, 670.368178000629, 671.402811879793, 672.744903320428, 670.958217164298, 677.199844302814, 676.635055027273, 666.264108320221, 672.170265511395, 677.283800133734, 674.807884872921, 673.499865750565, 677.221297849308, 673.198020999803, 675.581714472543, 670.278192575933, 670.709275970121, 675.905611914764, 675.109784235343, 668.874068508392, 669.924091120347, 668.888466454595, 665.643787176605, 669.082171485152, 673.589640772433, 672.146621395956, 674.236194255735, 670.998150608738, 667.061960799167, 669.084260901504, 665.927612235976, 676.45758933732, 670.548092130841, 671.557401415272, 666.468482265956, 671.486222063328, 671.172363451141, 672.666772498995, 673.418047205377, 672.485747569137, 676.748740366274, 672.994837353343, 669.816408958394, 671.480910936496, 672.100977728418, 671.566438289487, 671.337079572408, 674.227181845095, 676.317748674032, 676.437488678732, 672.579626612113, 669.572702496961, 679.352857385373, 672.815723116665, 669.186933326551, 668.512503121579, 675.903713882178, 671.472997112795, 669.75439056764, 671.838919626982, 671.386919004407, 667.914213187794, 672.576764873246, 675.562078785933, 673.660776587358, 669.372066542646, 673.800598240115, 668.002429535202, 667.923565202748, 672.870635054933, 675.564808707656, 675.208934110006, 674.251634826668, 672.912516615398, 671.607135640957, 672.980072195858, 668.632054245541, 674.708699503502, 670.615186040829, 673.387903681018, 667.887685524911, 668.942667735669, 669.877377547674, 674.599101265756, 674.757317321317, 670.390427380276, 677.12448280519, 668.632174745043, 670.328832175031, 672.938684431158, 672.568766573676, 674.903695861667, 676.078092100838, 664.340169612079, 674.530640514931, 678.524346775926, 672.293620844126, 669.191303815532, 676.115710429051, 669.909648711459, 669.513785695163, 677.067768245103, 668.925440419298, 675.812269152756, 674.444613938317, 674.03297120623, 670.913969367879, 673.073679768078, 672.818817284047, 672.339759273888, 669.102991429688, 671.819142412558, 670.28053418268, 673.759290682895, 671.430209891941, 670.670778692561, 669.256698358849, 673.239332507096, 670.956187936203, 670.455138848055, 671.959157321423, 670.414208835272, 666.638614046367, 665.367820558357, 673.003290935253, 672.261740374263, 675.082523233379, 671.50614490106, 670.158825267016, 674.066063208368, 679.510466383679, 673.023029898434, 667.180942107783, 668.004870157899, 664.853410166189, 670.312655217738, 671.819341728988, 675.968518926345, 670.491643847102, 676.903414488123, 670.18042400556, 666.037059226171, 667.998522490223, 668.960369885173, 671.513171862528, 667.915425179104, 675.237889481311, 674.84733842656, 670.663309666535, 673.035360012692, 670.139607012848, 674.891661272104, 677.872364123543, 669.522689618754, 671.121886120708, 669.923012294805, 673.390156170277, 671.733750818845, 673.551137783699, 672.019661323934, 669.47792854761, 669.233767966282, 673.849144813554, 673.203088508537, 670.341188902799, 671.670497610045, 672.445600418493, 667.319752561414, 669.436924325804, 674.998375139253, 668.698532053694, 672.524541694032, 667.963238742758, 673.712408669772, 666.025036887449, 674.085403324361, 669.893004840622, 675.017167954236, 669.1003200531, 673.516333566997, 671.891269115672, 673.426887541519, 670.181709244344, 668.453158273978, 674.069915033536, 671.950758805293, 669.36326202525, 669.500604803903, 671.295710876634, 672.460762286323, 677.478616028443, 677.013866212451, 665.936183664578, 674.936359663795, 672.042892138772, 673.106620470819, 675.881553245257, 676.432904854528, 669.600068541854, 671.354447659484, 677.626300703852, 675.05766881396, 670.752674717034, 674.559876383804, 668.496170968492, 677.845202029036, 663.058628367649, 670.914105210731, 669.135122898004, 671.87670931356, 677.510842661349, 667.983081610974, 670.701168753687, 671.457278512576, 673.032558559861, 671.365152953667, 677.886912413461, 672.149353080169, 674.334593506981, 672.15072952479, 670.216859406734, 675.824184245968, 670.579648015525, 675.848504463908, 675.807277186129, 672.765063735899, 668.288190172476, 669.342079963572, 676.435570638468, 678.866905958097, 668.968770277728, 673.433410140957, 674.063562450083, 666.826171275248, 673.494460560645, 670.911091993396, 672.098749495316, 672.458368616518, 669.107867675864, 674.03130507807, 674.521183787223, 677.981952841791, 675.448536756179, 669.331095941001, 673.90298555088, 671.793829406062, 666.564026618299, 677.23725110743, 676.677723138089, 672.109030246947, 668.740835175911, 671.659244636153, 670.541743767291, 669.984814000086, 674.622167312806, 673.68087331178, 671.272967542688, 668.689605821608, 673.04007003999, 671.029604622849, 669.580131851518, 668.148991660522, 666.64556930496, 673.949558698507, 672.416698231607, 671.258377949127, 672.952401981523, 676.841821261316, 679.26363832311, 671.588880129038, 671.12390908454, 671.624117710587, 671.964307140248, 670.96713759845, 671.794701788847, 668.331375415993, 667.829113395214, 674.508906809488, 673.094229845371, 673.867916887867, 674.753799010379, 671.541742681342, 675.025918387323, 673.303225485464, 672.790259078957, 668.83096454918, 675.194695178314, 672.479575847704, 673.403192576869, 669.382321331348, 668.637402968125, 667.47230234642, 670.866143622501, 675.009571079941, 673.486023134957, 677.716074364792, 668.590637980977, 669.473616421726, 673.58353744632, 673.342542111743, 675.112759964757, 675.487305372705, 669.366084987927, 671.149811285438, 673.061499700554, 673.80242986509, 663.784711264706, 671.923501171166, 674.896561973096, 668.797161996791, 673.994302066872, 676.584165082106, 670.337876138778, 671.189181554533, 670.919699698186, 671.934606993387, 670.833339292503, 669.95499392792, 670.395810277611, 666.04426329764, 672.779411595368, 671.201762260714, 671.823138744548, 671.219326079484, 679.127859756864, 672.702987986934, 670.566342395365, 672.454851518883, 669.371954579294, 674.143524463363, 670.916179878092, 668.584494443328, 677.588211046039, 680.731195754725, 674.63757930296, 672.955388762412, 671.664531590555, 671.170323477374, 671.91437938646, 668.982079247182, 673.033080939505, 670.025535275241, 670.705426149996, 672.277942108556, 671.969751999205, 674.096192857912, 670.07336236587, 671.571748986123, 670.128284147244, 674.260040620822, 674.196052194204, 675.884627151673, 672.525378639747, 666.406412516747, 672.498673143618, 671.998949468601, 674.271780932265, 675.012455509948, 676.155959476482, 672.766250428262, 671.295112233867, 668.50342819352, 671.600646217998, 672.519729714655, 669.903269022605, 674.573634389164, 670.268315735781, 673.574385980977, 675.333510938452, 669.245842554347, 670.095922750646, 676.038564753572, 676.932271180576, 669.04402306819, 669.791398716366, 671.750308602315, 672.340600661528, 672.77801445495, 680.471407808513, 671.416444667978, 673.036679814937, 671.067995936877, 671.139969036288, 672.630149917708, 670.960863260957, 671.624973713018, 679.488138103763, 671.475614983702, 673.386308417438, 670.431905620907, 672.269242918949, 679.312887514457, 666.163786916117, 668.624953222272, 676.769496157207, 673.461529350715, 673.267295032113, 674.947212747341, 675.135994932612, 677.816492583609, 673.007520379216, 672.052108390468, 666.905335813765, 675.402472622978, 674.393802440458, 676.979311896608, 672.214711634078, 672.718530317872, 671.257903406616, 672.12561141854, 675.638027657837, 670.1576851809, 668.467097392883, 671.218437692164, 674.972048873741, 672.410148221422, 671.534195881299, 671.347997574317, 671.930657129971, 666.294144582841, 670.521949722188, 675.098578812688, 668.385668669123, 669.550105592238, 666.657885702196, 675.188953981519, 674.006852218644, 671.269487448182, 671.125656359855, 671.25166974722, 668.700761570982, 673.234564501756, 673.880024325765, 664.913008942077, 676.489742118008, 670.609457251115, 675.048139921799, 669.607883200066, 673.812297617024, 670.040354585003, 675.162620415198, 673.193722941705, 669.392850643744, 664.518120792694, 675.256969602341, 675.626041437064, 673.160593546706, 673.457720259973, 676.167465056938, 676.766214973049, 674.137356104283, 670.082474769512, 674.621329484684, 666.753641642443, 665.827445562071, 670.583161533881, 667.754959125226, 668.789016090268, 675.916750056199, 665.402152287102, 667.093972165613, 673.499738828062, 668.441398080581, 676.351011006637, 666.856283687275, 675.069160031944, 675.511864795722, 673.472567323526, 670.489215014165, 677.86554751247, 669.654886861382, 670.074977538637, 672.452826059635, 672.789725658537, 672.644361032206, 666.972047512424, 669.063365811841, 672.429498141889, 671.005418135842, 673.446593417096, 671.955519571431, 671.466598816285, 669.350668206419, 672.012261325356, 674.480004700173, 668.537487506988, 670.729062773567, 672.662074894176, 673.030442444072, 671.107340440704, 672.038051362965, 671.560463424905, 672.633265929514, 672.271798939016, 668.933938045896, 669.951788994529, 669.367753363124, 667.58024158362, 670.335355577078, 675.959668299141, 670.861001309619, 670.260434322299, 670.067013509312, 676.048447793348, 673.428287127847, 672.283662774593, 680.764380766561, 667.549900612102, 667.556332102135, 673.322150012653, 674.128510665404, 673.668330100428, 673.695546911419, 672.52416128563, 672.029283789128, 669.919053580909, 663.385048109376, 672.833091624213, 672.796758128605, 672.003059285114, 670.516563925379, 676.303817789284, 676.806653599365, 675.26551218343, 665.445991605217, 671.488326214308, 677.460395162365, 671.386124038908, 672.317176380597, 666.026657386424, 676.515302708456, 671.280463521181, 672.846049364783, 675.429430340662, 671.690659386585, 671.656603072709, 667.585319407594, 677.6783700587, 677.363893314124, 671.038292978723, 672.669927018596, 672.104839254739, 675.338476959592, 671.6524507859, 675.444146339643, 676.207199817519, 672.608999750382, 671.214336208047, 672.044584224861, 668.029709188499, 668.942989755256, 674.198507704911, 671.52862207525, 674.354246116709, 678.054881804456, 668.96191505861, 666.822173437263, 676.446189163213, 670.100299262915, 671.430153429461, 674.085381422602, 672.913671150661, 670.022820245012, 671.551237900554, 672.670339202297, 668.20861128888, 671.381298011803, 665.960660652186, 677.56984522537, 672.174884857449, 674.325163582547, 671.407726591216, 674.201605648116, 675.499983714568, 673.801305299768, 669.286074758713, 672.739799881644, 676.052980043768, 673.600160364735, 670.973537868471, 677.085142340608, 671.474800877345, 665.791909185399, 673.165044802448, 676.672667331016, 675.406443893797, 672.367507161658, 669.705811705472, 668.253658952037, 675.289331588314, 667.161817514083, 670.169970489074, 672.690947085004, 677.636498481644, 665.940197164589, 668.668837288509, 671.075982700017, 670.132317388969, 666.599495985989, 674.276663150423, 674.274087409117, 669.511114511851, 672.306296474049, 672.107458227956, 677.815010466247, 678.994625421478, 675.42948807963, 673.717715560892, 672.871141275239, 670.469393134078, 676.82576622938, 668.512240634709, 674.462442559325, 674.67299456955, 673.619273394484, 674.158626988056, 676.320225542906, 667.014721495222, 670.435773183257, 671.316533149272, 671.7977583947, 670.585378832194, 669.93202596332, 670.65837061354, 674.174154069866, 670.271040360709, 670.388838311388, 673.398443113706, 668.508070234449, 665.492104658405, 671.909022141548, 676.975589424917, 678.30441350071, 669.598070769893, 671.631597202071, 668.104017625339, 677.05788115593, 667.361726601729, 666.096023448319, 675.23740412429, 668.744318434393, 672.793871363582, 670.827398610905, 676.955862653812, 671.166470801722, 672.453868300653, 675.185226372668, 672.311822697089, 671.158020651532, 668.3009925663, 666.829839517596, 669.208839675643, 677.061975741669, 672.630806513855, 672.525887283254, 673.233269649251, 674.92539032926, 668.522265212469, 668.125221875675, 675.872202154565, 675.768635460457, 670.466388596105, 679.836303737941, 674.027094004214, 665.130150477992, 670.601205244208, 672.385565829722, 676.074179236775, 675.066698339996, 672.842434605644, 668.595016179291, 672.910274404041, 674.011984742662, 671.418867131328, 671.689199076448, 677.573697838757, 667.47283109447, 666.837534239061, 668.828077005118, 677.196465879121, 670.661641343465, 674.117225045745, 671.556441452476, 670.737771318832, 667.658352586291, 670.691710922375, 673.783467602424, 673.876087602856, 673.025517324437, 673.456682722546, 671.103589228853, 668.793557644594, 673.106684314268, 672.265903465815, 670.991188409972, 674.026770252548, 670.666925105541, 671.048784110462, 668.002083860342, 673.506197141922, 672.793663522336, 669.596405417395, 671.901888793303, 673.187947905778, 674.304342510765, 669.118094954809, 674.955894420585, 674.076345359323, 671.784039183011, 670.204404092976, 679.208415177271, 676.819084214263, 666.251510680864, 671.279185150236, 673.649436199857, 672.669249345207, 669.276558367789, 672.140447791266, 677.123765190324, 669.992490668178, 674.110785642871, 672.676896162124, 674.86683537973, 666.816974849818, 665.046441277247, 672.668701154108, 677.444985815684, 671.398300110963, 671.675900104942, 670.152317110076, 672.416920624136, 671.072661344398, 669.802890775277, 672.419870875637, 675.009433873134, 667.643693877288, 671.443304073191, 670.001036062305, 673.464172105373, 674.677203507134, 669.681667581406, 672.49386969685, 676.550421443743, 674.100694682728, 674.803282424893, 673.347713762643, 674.925018931774, 668.395685778011, 672.198929648635, 668.059195899206, 674.540220531907, 671.931303733739, 671.470193094085, 674.871855280525, 678.075108080756, 674.044525594858, 671.356517923997, 671.013066781242, 671.887057113497, 670.291874300312, 671.334797641723, 673.581936924003, 673.505395518345, 670.54972446825, 669.817152826113, 675.07193428175, 672.757105044224, 667.677972560618, 669.007774794841, 672.836180515531, 676.611530087443, 674.719648307268, 670.502806022028, 672.485939326004, 673.899191207758, 673.441798802186, 678.018773661415, 672.824795082052, 666.40550128766, 672.852755350599, 673.917607797879, 671.877979278016, 666.272796738506, 673.301245871649, 675.192577734444, 674.657593889241, 669.454611688247, 673.27306007321, 669.576826380188, 665.725335676355, 669.293170764779, 675.55906802264, 671.165055438573, 677.195346479346, 672.911628794153, 674.859071886877, 667.886729320641, 669.105038159502, 669.063485412471, 668.171735956761, 671.716069612562, 673.002072754597, 676.049541667327, 670.866620618869, 667.06880027837, 669.671534232024, 671.687816486692, 668.786892525374, 672.299536640216, 672.561256818002, 679.143274835744, 668.269737190942, 670.419434014863, 671.440288691694, 668.25978463683, 667.939483707297, 670.150362516432, 674.123931824681, 671.955820507808, 668.546305802896, 671.914088468577, 673.628714860906, 672.049706124362, 667.860452758083, 673.077691101235, 675.777848822304, 676.4966131967, 666.226320282301, 669.047826914235, 670.826784756387, 672.426797491849, 666.395422853601, 673.785777773008, 671.357786734898, 669.995041492725, 668.416206848373, 676.277124792951, 674.009543265648, 669.311730468466, 674.324740475187, 673.022901086851, 672.030341626468, 674.120221152416, 673.868817773755, 674.302849454283, 672.008064701207, 674.090389221791, 669.948923040317, 670.447874867514, 671.492120576478, 672.145522250019, 673.122155689483, 668.273600784393, 670.512392451929, 668.82520560676, 672.15617281025, 670.759590211442, 671.856165431325, 670.082168787117, 672.463208989844, 672.312619124957, 673.73990760211, 678.177718323298, 671.00618352475, 669.565050053494, 669.453090693206, 668.124279872534, 672.609213384673, 676.090694645223, 678.21166080785, 671.730128524824, 674.00366102022, 671.839386421571, 672.204971701426, 671.172670204077, 676.357149022789, 669.830898815817, 672.972174358256, 672.236627676101, 676.348616953149, 672.588811248433, 675.910074588711, 668.781766658584, 670.995973534315, 669.061976864082, 674.000575610198, 674.04568840321, 673.1856062532, 672.55668371, 676.088598372753, 669.739288647778, 673.113029215756, 673.255903924493, 670.146655938076, 669.424560985344, 672.072865117408, 670.452120056528, 676.793471129211, 674.626090863213, 673.726514590465, 672.351545391265, 677.630003558976, 673.095946036649, 673.378046780359, 663.429638953486, 671.248500330635, 675.42070261681, 675.172079535939, 673.825634723564, 669.267701024855, 670.965815488817, 669.037956632573, 665.870004871818, 667.860235234666, 678.116887820042, 673.430646457652, 671.481641454188, 675.696015069271, 669.325411751452, 671.743048439587, 668.169580872033, 670.634136723063, 673.437353026561, 672.362277348606, 673.075461797716, 670.450384437215, 670.172469165539, 671.611886564439, 674.503030866506, 675.067468953972, 668.501836963457, 672.226615751006, 667.988581182061, 670.313589212194, 675.906727952534, 672.127245996194, 674.752029239417, 668.312096859875, 668.007991545134, 668.314111223673, 673.1402475429, 674.775630070054, 672.473845196879, 671.739396606149, 676.59081709361, 671.62291398203, 674.488473312519, 674.695445907665, 670.822025200879, 669.997293499019, 673.556414789697, 670.894229640629, 675.161441627502, 674.508094127998, 671.808755219106, 667.424407534783, 671.06009388123, 669.475631025322, 671.841349233662, 670.532500042883, 671.312640299776, 667.257033012128, 675.311069079761, 669.128230698166, 674.722793330826, 674.135195196861, 670.671692377522, 672.913032958087, 676.594140656877, 671.706494407711, 675.071575087939, 671.375651178974, 671.474020057057, 670.476039524167, 677.551404468636, 675.754912701258, 672.001579973073, 671.234864329345, 671.474840749442, 669.14249165354, 676.404355854024, 676.493142159883, 674.067617684328, 670.266063524239, 667.903894414181, 672.76668542917, 672.789550287977, 668.473780543986, 674.753243271595, 674.490190046203, 666.599486332175, 668.898896660518, 670.299068453315, 665.866271226851, 670.838352879353, 671.866109899117, 675.320267989547, 673.382456698273, 667.421955049617, 667.75148335747, 671.817414244209, 677.1336360335, 670.992551541417, 670.848748010272, 669.95406659589, 671.611461714199, 674.827588244868, 668.181237454487, 673.300065735268, 668.490499930842, 668.889182059603, 675.800345293316, 668.210432737205, 669.07372453758, 671.68264195817, 674.516752131245, 673.628157513328, 671.27608326886, 673.208963726445, 675.914276389655, 674.235305247241, 670.19822873932, 672.397962397785, 666.93176079868, 676.029994898421, 671.426087883595, 669.197425858109, 666.455498707668, 670.523369729203, 674.272489092543, 674.183755907051, 667.805748431166, 669.267832821369, 669.564814473688, 669.29117938403, 675.55641153598, 669.01708531469, 670.715439305874, 675.217020008398, 671.046416095027, 670.159467123965, 675.953318167597, 668.259914587583, 670.00111513187, 676.217677213077, 669.828846900597, 676.295124283439, 667.37334457639, 672.219269363432, 673.762033293277, 674.718601561835, 669.228053365992, 671.98315838757, 672.952267200106, 668.481557364491, 675.932529258264, 672.657086191571, 666.036316432689, 669.758173704199, 668.874236322443, 670.876200125828, 669.754470168394, 674.947668583084, 672.963183112284, 676.96714723464, 669.272119512103, 670.462823367858, 671.609952163418, 669.792961325597, 671.020404928925, 672.080626600636, 670.624512758949, 667.377139881674, 670.176414680183, 671.686548669767, 673.883633331824, 669.026832035291, 671.252517352095, 666.225350489971, 670.388022999836, 676.071320327198, 669.867230563798, 674.457076809648, 675.726857588908, 667.432318550437, 667.524811261706, 670.862364732494, 669.859260202723, 676.809613015988, 670.817828890804, 677.046148203585, 670.634183942582, 669.628982035422, 674.429277941361, 668.971901891013, 667.796150228764, 673.403773563565, 667.832194290565, 667.966339030691, 672.955532294163, 664.714930812507, 669.691610847028, 679.252575909645, 674.77103470754, 670.771788703042, 670.674453151032, 667.050215244502, 669.602413780735, 671.953945567029, 666.281947754159, 674.668811718644, 674.094848957942, 671.29579356559, 671.113341563956, 674.127972607061, 668.435751861771, 669.298210222672, 670.46304267158, 672.742173861159, 671.539701300641, 675.558421708776, 672.946779808227, 670.840688067036, 678.10342764146, 672.835486936173, 666.178148920258, 668.440871283209, 668.502153425203, 671.881469091409, 669.394850806833, 669.80691831923, 674.691029841201, 676.662047402257, 670.40785752351, 668.793268418188, 676.730323774217, 668.816759102339, 673.748789387406, 673.395465893637, 668.891514356599, 672.814412532445, 670.36376518379, 670.401840958918, 665.724166588753, 673.644181258677, 669.317523099726, 670.46263731199, 673.285049209774, 671.212387318251, 671.101540338436, 672.950549610979, 672.159999889221, 668.454855555881, 666.088323851108, 672.543243650292, 670.383126257402, 665.670840118548, 674.632610344376, 668.866681226299, 678.517103162555, 670.748127198874, 667.308820312676, 676.297055177141, 674.478970956359, 678.442733669017, 673.028621038406, 672.714866914014, 679.114837014001, 675.488635524123, 668.297136848176, 668.182796374774, 672.259023462988, 668.760305192117, 667.347958636034, 669.259874298387, 672.968592781152, 671.40923708236, 676.681032164936, 670.913326286104, 671.058580402568, 671.771071810033, 675.192350428532, 673.611498252026, 673.622923338233, 670.061176958131, 666.939709110499, 669.973187752404, 669.476171311313, 670.637727577612, 669.904348511345, 669.749158975471, 668.803547744086, 672.875167865112, 664.846358856596, 673.166430922947, 669.83232889115, 675.5951422452, 671.293389609512, 673.500337901432, 671.557188580194, 675.895427391191, 670.133059436817, 675.716501114733, 672.358648613703, 668.322302371762, 670.335548964949, 671.59180543792, 671.126945915466, 666.23979143048, 670.379724253907, 677.59416488074, 674.628013730646, 675.921028786786, 668.841179757203, 671.163846185837, 675.288171335428, 672.55614074151, 677.338406839814, 675.879430173774, 670.633576635597, 672.594825758413, 672.591044025069, 668.244004046016, 670.982074841459, 673.838773998008, 666.380122331979, 675.630556989094, 673.293229039254, 671.042337095184, 670.242030332225, 672.704020314149, 672.435475086965, 672.551867200977, 670.36029004265, 669.763082309443, 668.224461727179, 674.131737344607, 675.089956875269, 674.487889596793, 677.736334679615, 671.612645854158, 669.760228475638, 674.328578093601, 672.566304278015]];
