# Supplementary material for: Hypothetical Outcome Plots Outperform Error Bars and Violin Plots for Inferences about Reliability of Variable Ordering
Source: PLoS One. 2015 Nov 16;10(11):e0142444. doi: 10.1371/journal.pone.0142444 (PMC4646698; doi:10.1371/journal.pone.0142444)
Supplement: S4 File — All experiment interface and visualization stimuli code is available as a zipped file. (ZIP) [file pone.0142444.s004.zip › experiment_code/data/one/15.csv]

	sample_num	task1	task2	task3	task4
1	1	109.566530265064	343.416095590609	539.900265076856	669.115580766929
2	2	140.759948490725	347.371105113202	528.218808077325	667.112378434132
3	3	117.32012886315	346.934004858751	516.910778613588	674.904350884884
4	4	119.788551349464	343.39189132288	531.222649440848	671.160631048044
5	5	122.699834675266	346.579489943021	499.20506922661	668.651519032856
6	6	135.706717692402	341.022010983665	527.575013670173	665.462999064284
7	7	97.104039796428	342.547738821316	545.690330272204	667.739495653149
8	8	143.11120209192	340.327378805587	504.021786556813	672.481385891817
9	9	135.828700364884	346.204943946117	510.742347174021	672.042065384071
10	10	116.338706247987	343.408722989675	522.707729752321	669.738979761149
11	11	145.112345618617	348.443982369462	555.682564696944	676.136347701982
12	12	136.453831391934	341.395685907406	517.126864279839	667.842298625115
13	13	123.246867324897	341.87167699498	523.373894738075	667.91772695052
14	14	114.675633542042	344.537465828537	536.18996457091	669.158203343582
15	15	126.851436505868	349.989701857127	497.944245886811	665.67320026777
16	16	85.8133414003282	342.082375322803	526.709992202483	671.05351176481
17	17	129.374485653202	342.286310092818	525.400349938798	669.9731713867
18	18	154.455430421301	347.804565797869	528.697185275513	669.113198779978
19	19	143.387176673709	344.369375459545	519.849423312306	673.037403382535
20	20	115.79626344001	349.000529289707	512.891569809572	670.026498949004
21	21	130.396497094303	354.639995996976	483.763814933271	675.497787751346
22	22	122.998284756125	341.735695113576	515.943531183255	671.492034888748
23	23	102.508852350313	341.724616365012	518.014130577454	668.058805615799
24	24	137.358323068064	341.917720836733	521.375061579627	672.230174871382
25	25	127.039473190083	343.836991967838	510.052877394829	673.71594656306
26	26	80.9956450965122	338.972252881135	533.856624592573	674.925548313817
27	27	123.943553642433	341.809472207321	566.810189270672	674.132899241314
28	28	132.211632299718	342.519501771185	544.116826800525	668.141846399014
29	29	117.411104392024	342.06539531526	529.049989827718	675.806812081901
30	30	150.671212776518	338.007006671834	537.928907585792	666.79797764953
31	31	161.619325635916	343.886513908483	536.998339733213	668.414922407639
32	32	142.606655020112	341.094013187232	493.280456257652	669.915659688553
33	33	123.594969513068	346.506794402644	538.796706385979	668.773568664181
34	34	130.096990400234	338.365623263911	530.847783431032	672.3279328637
35	35	129.604429787895	344.839681128574	529.266636713892	669.691822312711
36	36	126.660520871068	342.942811097578	524.211207656092	670.935889262633
37	37	144.60319107453	342.137285071746	546.368139621447	671.11273634042
38	38	111.233014984528	343.345744962331	525.368443573087	671.558470252456
39	39	125.532750879028	343.071178183276	520.887409656524	674.288755709462
40	40	113.763621781924	339.000085919882	535.067450891589	671.459697489763
41	41	128.925694454411	345.187496886396	536.756104257355	677.072513716899
42	42	132.965408915746	342.679884924814	509.916196139318	673.162546216454
43	43	131.145094907654	346.58794060491	530.658126758594	674.998573835853
44	44	104.547121975434	343.854397609426	538.307950398362	674.739732083396
45	45	107.706122166452	341.484018606033	517.692451043993	673.29610476325
46	46	108.886287279161	344.526791722518	515.970050855264	671.133213622332
47	47	140.981951708264	346.271475223842	547.73555747263	671.001140039659
48	48	109.051448786688	340.677318547543	515.820571084259	670.06752048046
49	49	130.728123193717	344.695536663479	505.026043809476	671.054751174236
50	50	118.615266587855	347.906874513138	538.31494531359	678.747661248509
51	51	141.921287451662	345.806213089702	519.065884452129	669.257067240013
52	52	142.658724349143	342.982046703282	524.05035923951	669.274937673865
53	53	102.447085654196	337.656315293725	541.249164218618	674.530524224861
54	54	106.096790974266	343.200772762814	541.356862180065	676.283291169597
55	55	110.154758445331	345.223852612252	538.440369199102	672.439801664702
56	56	132.612008898445	341.619129110747	539.941218164423	674.296179733296
57	57	139.279109225023	338.262359676949	544.943291469686	671.99540611647
58	58	125.231558682225	339.538142763406	538.041062822534	671.382569106727
59	59	128.835127234424	345.334839257321	541.665104657925	673.862461685121
60	60	112.964615360151	343.065356431777	535.135010007592	672.893037459025
61	61	120.628536039371	344.55845421056	533.254583314469	672.736402866902
62	62	149.538458305452	347.017429253205	545.97958699882	670.395997048552
63	63	151.158345547735	348.445338617067	530.930373902152	670.767695426168
64	64	151.553385687994	340.944993957495	538.684644788712	670.959946985327
65	65	112.420762577244	346.353403795714	538.837892889569	670.110460067544
66	66	126.905117885396	344.242148621993	489.579612724339	674.333400013811
67	67	148.04066165451	341.256219185275	547.103183602034	666.210255026774
68	68	129.112493085547	340.891945786079	540.008853038331	673.63037351695
69	69	154.513193929318	343.884411634587	544.492801882288	672.041000532507
70	70	147.4393034948	342.859078958655	522.551816730546	676.743609333953
71	71	109.692799160123	344.079402332205	552.064616892379	673.56153282948
72	72	121.484774679604	344.763080509167	533.311050542637	670.607300285916
73	73	122.848670821671	341.024327719748	510.95648301332	672.389915052641
74	74	158.01941614061	341.452867700792	499.852060451794	678.545965194854
75	75	128.585385443368	341.215496436539	520.621660667024	670.538366745465
76	76	138.142425652607	340.807854794723	536.453260738081	667.699605051229
77	77	124.954515317409	342.370441071309	519.348743062359	676.031351242351
78	78	122.850049904816	342.149321662952	512.049556227338	672.542307486886
79	79	143.67850535008	344.902612245883	516.68282099611	674.022398862442
80	80	156.414021677677	342.176815126773	498.228502511472	669.722696854521
81	81	122.492062795633	343.664090454693	518.308922122522	674.020496439319
82	82	145.539665335978	339.552480452392	499.744479581872	670.133683509694
83	83	125.564676057965	343.560462806324	532.109758622769	672.802752781297
84	84	130.655663136575	346.547349506486	530.569089263513	671.39020548208
85	85	126.474535133048	346.43235805209	517.046756608945	671.454271484861
86	86	114.865672619308	351.157292143013	529.981634376906	673.998191042149
87	87	128.826586004068	337.78908444387	493.641340155352	673.097285817587
88	88	167.976553891179	340.428336202305	519.664649778145	670.207203804797
89	89	147.328371724169	344.905398247515	538.401022485563	669.093897853003
90	90	126.004109843157	339.918497387161	502.755902632029	670.923485803738
91	91	137.157699274521	343.989166766005	553.080021555074	667.854319231558
92	92	158.818821471414	345.229389926817	527.118641483179	668.637443214719
93	93	143.964017119009	346.11335052005	516.856212103717	674.860120640598
94	94	135.658432186983	335.637907586792	530.694403712677	669.902844342803
95	95	141.3654215171	347.104431628037	562.734232380514	670.085274553718
96	96	114.616935191761	340.386224578431	484.295664351531	674.102188890201
97	97	145.972721478358	341.124487708953	503.358069404943	669.323955361216
98	98	140.812771584489	350.358591014135	532.319268182102	672.566150693822
99	99	134.513083107405	344.824405154395	553.98745420487	672.157869223529
100	100	108.977064196096	345.719657782173	559.752464917635	670.710155465611
101	101	105.306980513727	343.9430978375	543.026442049317	676.394518793331
102	102	150.092700141926	350.197441269788	551.651886328355	674.433435118501
103	103	129.612139491284	347.323068291414	526.475075746595	674.185152556816
104	104	149.296479283983	344.357260829162	554.157956143448	675.225942188934
105	105	127.493909599375	343.792729451192	548.257044999197	671.977045441287
106	106	142.051961543474	348.720707689008	492.668627764107	666.093554352184
107	107	135.559882318246	344.390160740306	509.29165224418	672.457393093017
108	108	131.246080328257	344.042938933298	509.279599204573	668.588293698415
109	109	136.356713304831	346.089584765604	559.544818993062	670.784319636487
110	110	113.844734019273	342.284229455591	515.373933267122	671.307844845868
111	111	117.272022251632	344.875069739445	532.522058751412	671.744661439612
112	112	95.5072810425708	342.687135224004	535.933483474673	670.458401704952
113	113	134.016923351936	345.388395502781	530.359432832657	671.336914788195
114	114	131.230662698734	341.189914941716	504.707295340977	676.162329602382
115	115	134.163598014	340.379164330306	543.310071835043	677.106872058227
116	116	161.375723507697	345.894114944593	538.27311348394	677.574952965889
117	117	122.616427347082	345.758963965526	518.834963622017	669.909579785428
118	118	122.86217869979	349.786291621374	504.003932199169	672.925678393884
119	119	130.2656936796	342.030522248758	506.628750411809	671.23145269223
120	120	116.146724745353	341.236850548264	520.560546311351	669.808183286566
121	121	118.16071752885	346.514272287425	542.53604201036	675.341739875907
122	122	106.779845241167	341.730639876414	501.942909226377	675.52010740192
123	123	146.269040778584	340.085830236349	562.520474786087	672.075761479332
124	124	157.3906059702	339.463304680689	536.225286157806	673.257094281163
125	125	104.026231060383	340.976043320785	506.648542457919	672.887480061381
126	126	122.080216585279	344.877577972714	500.729923892403	674.242663886276
127	127	123.892877064396	345.288167915868	529.577259632088	672.819573611846
128	128	123.718112155208	348.16111143921	514.525448841383	669.944782069497
129	129	118.285769979863	344.968316039637	508.216399509507	673.781038543659
130	130	134.16327999328	343.668872054747	538.232360035047	669.534108775361
131	131	132.095865237288	344.951708583568	521.298287804702	670.278188607843
132	132	139.233225675898	338.557820332942	535.543230206891	675.714251172016
133	133	140.735449003789	341.633469103399	514.20990428746	672.94717258955
134	134	130.897416790785	342.856232289497	506.327038087155	672.062095221035
135	135	92.115029394264	341.361023723656	533.44316457167	671.925035450223
136	136	134.466774506631	344.555766599405	500.20867271626	670.067920620789
137	137	136.894785305293	343.617028025739	550.461406641188	673.519359554436
138	138	84.8890756490629	349.200076673114	512.558806061048	672.262293958723
139	139	135.615156350142	341.16773284107	532.824905122906	674.150360256987
140	140	142.762241071539	342.446266333137	529.744847544726	674.143626244973
141	141	168.301408094731	343.951395830426	506.287342023928	671.109266925534
142	142	130.506165549803	347.076871866546	514.387840014723	672.615922683024
143	143	117.482736789484	344.301722503938	526.600373901178	676.704845085064
144	144	143.927238084965	341.438177987584	520.059763078958	671.961548351338
145	145	128.4950132088	340.304558220524	531.722963918267	674.990193133491
146	146	135.192739674805	345.558969537547	526.667079297483	673.598615049935
147	147	107.402445062254	340.690127755523	520.015269843977	668.345105726468
148	148	142.329846207367	345.433502849435	518.011397257466	678.425590593649
149	149	126.792611694748	341.938051327342	517.768048913383	667.762279267105
150	150	135.293392748607	345.122137516657	528.278869401774	670.411222425913
151	151	155.728974691118	346.485607224421	527.493592692703	670.152921584876
152	152	127.493950102175	343.817890017286	505.1406136099	669.140310948463
153	153	122.669830565404	350.279845312231	531.575018262599	667.33235338873
154	154	89.9036170724536	343.439069681746	518.149220596461	675.542764941535
155	155	145.73547346609	339.77467661946	507.052223478563	673.092209540734
156	156	114.336240458753	343.338420488588	553.44039743236	674.783635221953
157	157	105.318335262436	343.71177348214	519.600794863115	675.73515464484
158	158	128.19064397724	343.962731791534	572.834282113526	672.941192261295
159	159	137.852941887526	342.005787822529	538.663858225026	673.716149967448
160	160	135.867307970382	338.182672316898	509.984308456065	670.154552000837
161	161	118.093045592275	344.323755020711	509.321039130559	668.807884010763
162	162	160.560520529171	345.985488826244	509.767570643292	670.01934903658
163	163	149.717181766686	340.576513845446	516.768168882193	668.794713333428
164	164	144.35893520285	340.792032339451	525.521038571586	671.294589708123
165	165	139.144373197138	346.481240869756	527.984504109494	667.850140315765
166	166	127.068123735361	340.955449079146	533.970021517838	672.181585984981
167	167	140.157117587829	337.201179724825	546.104550027188	675.005791594827
168	168	128.756102938886	342.400444111733	534.800908412524	672.920141882681
169	169	131.441574740389	337.566942086821	530.133514629006	673.566028024252
170	170	157.731342716844	343.183666697868	507.646860238292	668.027707264864
171	171	136.171678070224	342.143412219008	534.140314931976	678.40939738888
172	172	145.276968858718	340.265412303988	526.756756276512	670.53163174112
173	173	122.263753154012	339.727394509572	526.95966610163	670.918925517034
174	174	103.606822994037	346.380911510545	530.31268673663	676.441966844765
175	175	137.84617641347	344.242173059586	546.671049463865	673.142693800452
176	176	128.946513678704	346.041563065451	548.030693543559	671.192087985814
177	177	141.812731055537	345.205441583267	487.431207465284	673.019889856105
178	178	159.858377981324	346.458474981781	522.299160816882	676.086192948835
179	179	113.823128583601	343.499906295919	533.906898433872	673.636091102105
180	180	144.302396787417	341.741323510741	531.750893715603	673.792886400811
181	181	143.900350923523	347.401952799909	579.715518653688	678.818887535126
182	182	113.049204914431	343.216644210827	555.951448984453	675.640710662799
183	183	128.930902620326	347.556054114042	524.638977545738	673.071566693467
184	184	150.347476377474	344.622299055692	528.684601350327	673.694387595605
185	185	129.545129704108	344.495946788221	551.441514944196	671.615220566745
186	186	127.842512189209	341.791788897158	511.602533542243	671.850959291712
187	187	154.211348859256	341.179089374986	536.604537448062	669.454614063712
188	188	144.670780381709	341.092867811485	497.78559945882	669.738511050979
189	189	123.711895734495	351.784615025388	496.851533618083	671.641546526529
190	190	108.032700964792	346.980574327384	514.20023284475	670.390929462548
191	191	130.861916930884	341.372991714425	544.686887878166	671.865124188665
192	192	143.049040508596	342.331048940528	518.901199721577	669.806047609673
193	193	106.078738054285	342.602122156748	515.37586516159	668.841242104857
194	194	126.191114964919	347.16251105327	517.146961253797	674.095408644677
195	195	133.670833132338	341.791889461187	540.563324749748	671.968901297453
196	196	170.286276888706	346.168101709946	544.546154437334	670.198523712273
197	197	140.004104180635	343.041835575253	521.892362769696	668.627121332307
198	198	146.166239696202	343.564890503149	540.484036552021	669.248873308922
199	199	127.679456268061	342.295107699546	535.634466016377	674.314018108814
200	200	136.036629658119	346.394505476836	516.147135814374	678.88633084126
201	201	134.008728500874	338.361431256668	530.98795274573	672.747595701292
202	202	127.916499448948	345.920634539431	532.710609997901	672.767491743916
203	203	151.064278880611	343.261742175721	523.031983323885	667.505898533623
204	204	126.824393400318	348.225478363189	528.339829352103	668.801667751759
205	205	152.978164630327	344.449927847184	529.090152370104	667.305574097832
206	206	135.505278728218	344.987993775194	521.235609329544	674.474373068825
207	207	142.446192274715	347.159576695792	533.63537774673	675.456186450374
208	208	154.276784107282	343.15884333698	514.559571492707	675.940586027585
209	209	142.707472947342	346.47017172662	535.461037941495	669.242945084143
210	210	143.351587861167	345.563217887441	481.871375249756	668.412500093625
211	211	116.442752272623	344.23441874752	497.190983999092	671.538594339235
212	212	143.908710537742	345.957067390499	552.924855484244	675.884103150815
213	213	96.9041385980553	346.631814670339	545.068603818686	672.488323154853
214	214	110.276026916021	349.123288025785	545.852852326898	671.350280775567
215	215	144.324726982311	340.332345999848	515.036410050644	669.681702270475
216	216	116.906669739451	339.373812563896	529.569788143356	675.087663363426
217	217	135.036034318018	343.145563495699	510.149735198364	669.847621213928
218	218	163.937672587143	344.208265555588	509.891074387063	674.497812302269
219	219	164.123850510325	344.826671182061	549.404228489232	670.804211504508
220	220	148.356223697348	338.599534441888	506.570333377288	672.980720377235
221	221	117.930580423245	344.273239393619	512.725217308473	674.888851682948
222	222	144.778701669854	345.862191343947	533.922798727915	671.966183838681
223	223	99.6858509274337	348.363019016604	530.479523579211	669.74604337904
224	224	135.860272078136	345.780337467507	531.108290349202	670.304638848781
225	225	141.376436336809	345.831878672118	507.492818249578	669.985847283497
226	226	139.943780068237	347.377903999384	532.744106617487	671.807056441619
227	227	135.340109421785	346.755178527621	514.74943379889	670.416648072778
228	228	139.892207620376	339.96819893834	497.898639452643	672.570584803228
229	229	151.608883239321	341.258590708772	514.249674339793	675.642561172651
230	230	145.136175776552	341.89230271826	499.915917223359	672.436203022226
231	231	133.8285758112	345.022944339877	507.591014598983	670.860025194812
232	232	149.268072747225	347.295062042478	526.364834596317	672.528598470286
233	233	124.525475119462	342.098944002561	521.273287147326	667.931950848183
234	234	120.064074707392	345.600774090982	493.452668423939	670.993211937743
235	235	95.0374874620827	345.766539601883	542.614365456482	679.874350200833
236	236	138.628151895186	345.282467379273	527.755708653344	669.007802043804
237	237	130.748604298821	339.950711897931	530.978939572697	671.815178999267
238	238	123.936297730551	349.616366369875	501.008268058267	669.488699130999
239	239	116.719581043063	345.87954177829	512.867870153238	671.399014312398
240	240	121.029109730178	349.310168567554	554.604679635108	671.952450480471
241	241	114.134692653371	342.361099279437	491.603819810754	671.10949983307
242	242	133.038254801861	346.887406080981	510.404973756357	673.609607927682
243	243	131.793915162128	338.444172376062	520.166507277651	672.310276415364
244	244	129.000891230645	343.240033659262	482.841512772024	673.802953977631
245	245	101.223541563633	342.167323548045	534.894825095131	676.206448111991
246	246	132.264808040668	349.618126427568	504.988487472704	667.686346046749
247	247	132.79711458935	341.787876648127	546.877995075586	677.240105131396
248	248	130.103040070725	342.061885411554	502.566750686584	676.041677909677
249	249	137.765323392266	340.089375723038	540.718938947326	667.866947663142
250	250	135.441145772051	345.679056449457	535.843292308751	666.044890372274
251	251	152.496960979599	343.730827548443	543.52174233778	675.501479903712
252	252	144.498588275134	343.208821331602	503.184494829457	671.060855115983
253	253	154.974624449102	346.83059942253	497.673793064741	674.907805185596
254	254	141.145130243843	338.354096655004	513.616172471658	671.494189104884
255	255	153.160153368071	344.761130811225	539.670508474448	674.538968012668
256	256	138.760833231721	349.252233172585	512.93694622232	674.313324487271
257	257	97.8245716036386	345.16225733792	536.457812689763	673.615925088924
258	258	91.5765293913938	343.055775272297	510.567186503808	671.253912863905
259	259	122.222448093271	344.326108957768	516.612861568394	670.473038693451
260	260	144.22273832516	345.388823271061	477.966765573324	672.209066163877
261	261	101.845893213006	344.018035814512	504.240683432009	677.597996950773
262	262	133.25625041098	347.304360199734	509.938937743531	674.26900547108
263	263	148.484902309745	339.253932691901	517.50099499521	672.834137659171
264	264	121.009032262062	342.341442291342	521.35653579961	667.220019049052
265	265	128.464591197477	345.666051476735	524.558264798377	671.484989941885
266	266	160.40736666274	345.057409825077	504.628073997236	668.547202581735
267	267	133.549249754111	345.306145967364	496.667248601116	670.715384918896
268	268	126.940536403573	343.421253571224	520.099589406632	667.992587389479
269	269	165.710310414221	343.284685517146	496.581618412989	670.954489704218
270	270	132.126561485692	340.344525834024	508.161348325514	674.933475864087
271	271	118.7670030782	345.99957271343	488.364297294023	674.021970972942
272	272	137.461945557681	344.623703015452	525.691974263798	677.608633259951
273	273	119.469818118842	339.443783136117	532.959815341794	673.92685127837
274	274	143.831583682341	344.492957924715	539.490953120257	668.494272285832
275	275	123.399004940991	336.874396487632	480.659640328835	668.673873801857
276	276	151.926842318379	343.381893100572	532.24723290092	671.942945750374
277	277	142.201725486916	343.137921058298	520.595594746736	673.163077661081
278	278	104.283551320706	341.31221111351	531.755613437916	673.245875055194
279	279	124.969831031489	345.793807530177	507.787604990207	669.77918965971
280	280	118.847168298436	346.129077424602	536.917183263068	669.653194848051
281	281	176.283526779237	343.838269301506	536.996604600682	671.353104949423
282	282	147.601524872197	342.22423144978	516.591325283445	672.373964138923
283	283	104.490432346164	343.288516809848	540.109169139361	667.569957742717
284	284	102.125321259396	345.011150540654	547.910383082014	672.279077839226
285	285	137.403392075735	343.584129725472	526.343805532524	667.397286472585
286	286	151.563318252699	344.214258081505	487.605463750344	671.067691631805
287	287	138.758723663848	338.016564801429	525.842721113261	670.937963030823
288	288	110.265129243869	339.167364753382	512.094557605705	667.618592883561
289	289	143.606797035263	343.821749911589	527.473397011595	671.940286859643
290	290	115.839295922106	344.522245411405	525.381826342464	672.909630892157
291	291	119.338762308018	345.720541002311	542.247487383804	673.253073089405
292	292	139.11627571601	344.526573186191	529.003887870296	675.405459824341
293	293	127.662658435001	344.539737351885	490.916590605938	667.944986044685
294	294	144.769500810392	345.00289114699	537.202771826691	672.655718536225
295	295	139.326728119497	348.013943916102	533.38818789555	673.998825848859
296	296	175.461537294741	346.63119520261	537.140395949816	671.339542685934
297	297	130.833592788561	346.672413650853	517.734570124955	671.631889539593
298	298	125.097973880879	341.889322305503	516.221560164037	674.685517905909
299	299	154.412337358583	345.338379217985	519.91525138399	673.117571626812
300	300	157.547645840843	344.986368153693	517.125829950295	672.923722233101
301	301	147.809611171057	341.264599533801	530.738686914772	667.063783836755
302	302	116.57414900382	337.56086288917	514.512199906433	672.10242645817
303	303	94.5035355188884	349.398543049759	502.023638931721	677.506595012789
304	304	131.174387696788	343.33732413586	526.546589289547	673.202568411141
305	305	131.498896440834	343.016452496996	536.642287124241	668.146460474508
306	306	114.065427712319	343.65806309406	537.012174735665	667.393203575886
307	307	138.322614583907	342.51273360671	535.268268448502	676.178681824742
308	308	141.566077915261	347.902966303267	494.976710078194	672.578362638275
309	309	118.607324039761	346.13657823464	541.698373308394	673.838096752817
310	310	132.207751530896	342.124106172236	487.730501605516	674.068398587851
311	311	122.675377529489	345.058638001842	546.806417678765	671.014146209032
312	312	165.245459588559	338.812408174715	505.076641436816	670.13657979988
313	313	131.173081430841	341.88037217888	512.578480114786	672.88400218982
314	314	141.533175130856	343.502877780263	511.580800214063	672.561632159255
315	315	95.1932658544998	348.189707585785	507.211016356274	674.304230033563
316	316	106.136245595933	344.415681387175	509.192133960569	668.58297826605
317	317	162.001886217702	339.985400233572	509.865676678269	672.353679353368
318	318	153.392836757309	350.235655729264	540.373651173303	672.942296660352
319	319	155.536555132083	346.176428433779	525.273028449708	668.832893137845
320	320	135.45883156839	342.371277760853	518.410658189916	670.746196615822
321	321	122.847611772335	345.503454697609	541.329895072455	673.416703682631
322	322	131.063700029623	343.92007109977	520.594305154058	665.47736197081
323	323	119.497095887475	345.422748702061	543.034302863534	670.664402636464
324	324	152.363441794707	343.9088143723	537.715839247207	669.655511737582
325	325	157.592186733128	347.360893981639	518.746234524536	673.794620039751
326	326	126.896506469175	343.530998380519	522.762778339284	672.063733668747
327	327	94.8640397328779	342.40280609477	533.003298103601	669.55916603943
328	328	135.463590652507	345.634353018838	533.817909484521	672.708331113605
329	329	120.167523013342	347.455567491838	509.853173449759	670.988212583854
330	330	164.542516320926	353.002148782937	511.439347987536	669.143004614518
331	331	116.700433111687	345.243880799666	503.714039328601	670.440706588648
332	332	108.205956589945	346.055857026787	517.529945300345	670.646336521028
333	333	132.178359420677	339.206023182924	530.276313809189	672.924961423739
334	334	136.851619327809	346.347116026274	537.089051950395	671.364409332161
335	335	128.036666364988	342.212516462975	523.049007909168	667.363820924242
336	336	166.581049048993	344.733526306525	539.021937681457	670.447861906459
337	337	138.604744392875	340.186258134803	522.174990841333	671.982375067363
338	338	135.357131330447	341.881624940573	535.187432638511	675.945161106113
339	339	130.988903866793	341.500750021826	538.774285707653	676.159833917929
340	340	144.468015614006	341.892366536439	534.60122470802	668.53342659705
341	341	127.223707606494	346.169429199912	534.227766574729	672.7525377055
342	342	136.530838591408	344.536548737981	504.888364444566	671.124463388371
343	343	123.053610054033	345.710557866928	541.153934734001	673.241343625761
344	344	120.001020343495	341.179387731935	520.36539793111	675.476880290133
345	345	112.475273746488	339.225245314856	525.466881105362	672.083826183631
346	346	134.332389276641	345.775596479799	541.952663600048	673.337956363342
347	347	125.891011285922	344.067515065765	501.194009828972	671.079578160059
348	348	117.196639561602	342.44585718903	523.119311940015	672.752601150228
349	349	132.595953102767	340.655315124991	489.637012965072	671.331061894831
350	350	102.043232387527	342.316917813298	539.830457876207	671.992510007893
351	351	118.1255335692	341.386050551822	525.223375052057	667.776812809088
352	352	124.12196514482	334.058719419585	513.470441148318	675.537044621172
353	353	99.3895299014281	340.888270762731	528.531710406997	672.517670082376
354	354	134.790293757019	348.718679107952	515.377909698816	670.298928714509
355	355	116.123868571333	343.79086757616	530.348825243312	669.124884781677
356	356	142.904875652549	343.984123972127	533.613975066038	671.368722953874
357	357	103.036092962952	348.314887626091	532.278865211132	671.288941703512
358	358	142.731527712965	342.629003551626	542.927648151761	675.690530053683
359	359	116.728092270387	342.416142305363	533.927387642686	671.111778830833
360	360	117.203707762077	344.055362364791	536.211244639865	673.461672824021
361	361	127.11385320025	346.39751792655	520.333780923558	668.824118259882
362	362	106.2857331268	344.557011191031	530.693931468562	674.653907192027
363	363	128.861145000523	340.452179246681	511.054902958475	671.728426385778
364	364	128.93005475642	342.224096610679	519.136460332283	672.549380707352
365	365	150.324493584254	349.522524254283	534.872595303721	671.099967170167
366	366	142.397407209933	340.907928554951	539.472888826697	674.746936489995
367	367	118.540386000538	343.338117624698	518.505014560287	671.655928973749
368	368	146.667865237382	341.545379018257	526.400184268804	671.45674834945
369	369	133.842792620049	342.865004964122	520.881367060821	673.862481858888
370	370	119.73075127777	348.432477194915	532.325011137755	671.715779327295
371	371	129.737136610257	342.963688454786	537.106954347759	672.769377243658
372	372	145.917503141234	340.850593308105	519.068493718038	678.208606123602
373	373	138.05220189128	340.978031385981	518.202328672201	668.899688226197
374	374	110.813094865179	350.266789163222	526.049987437341	667.640822159815
375	375	145.125962992004	342.598823950501	524.915680822096	675.253574752267
376	376	114.409720630059	349.61757772424	524.885872863825	676.780548344117
377	377	99.7881364005101	344.257396207048	519.43810516416	677.131157955464
378	378	132.171499949205	342.541258222318	526.02243167414	667.682949395473
379	379	142.839384255431	342.159268228983	557.843658617539	673.130179829481
380	380	111.81741413159	349.380520609895	519.566727689974	668.562819367606
381	381	140.518104489078	340.427063952709	515.462672820956	670.480354679057
382	382	108.465350926384	339.382614139179	548.237068620028	676.655769615495
383	383	124.697939899103	345.947967487081	518.990945165631	674.132907365588
384	384	131.265071010379	344.456198825497	513.308635593166	670.030492098812
385	385	93.4247596540624	347.531920824927	523.459420564845	667.20450978086
386	386	118.350803802633	344.079273495203	517.058831120806	671.715620046532
387	387	141.42995443527	348.065293943759	520.839719491387	673.232903384271
388	388	123.740753897127	345.057797603108	522.861304769444	669.350080210837
389	389	128.974810441408	344.674502462634	505.799206112137	671.991275760635
390	390	147.412682441024	343.734289007543	546.526392398808	674.359947377193
391	391	97.7236433378389	339.468511719311	530.155857941875	665.88384655921
392	392	144.73654889588	347.329518795407	521.511232334119	671.495047525402
393	393	136.352101777007	344.699198715701	515.60339946665	675.521428440661
394	394	130.520861267637	337.523538807013	556.476984234167	669.185406398999
395	395	137.085910508343	340.834295660045	515.98232439058	671.837525375919
396	396	138.483362594301	345.96655186781	526.861890396394	677.677860559257
397	397	101.718040622567	343.419284262868	509.51290580142	671.465165460572
398	398	124.234742202327	343.554019267306	489.101147347652	671.689311642439
399	399	156.33259536417	336.73179736796	498.523489603528	677.181396069581
400	400	143.619077963058	348.554857837136	503.523243089734	669.045504414027
401	401	117.717855828856	341.798854784974	527.128975784671	672.10259444225
402	402	100.80072886676	342.393988605095	514.279882231579	671.331993274722
403	403	114.951539433083	342.348503377964	507.319314942011	670.63691950857
404	404	135.443823568965	343.946910266282	487.044200011172	673.384616302991
405	405	109.340282484452	347.188095340231	508.351743102095	667.639619842157
406	406	156.867564426108	343.526150561958	539.434909547294	672.468036195885
407	407	156.355254836584	343.145781589221	523.052817037872	674.565342506824
408	408	99.9010630987731	346.039248016569	527.301781967377	669.940110872559
409	409	134.488819620528	343.642046459069	522.858750223889	668.94001345793
410	410	117.839826051353	347.537566499059	527.910039798854	674.198638008968
411	411	142.249006384223	339.362129855815	491.525081736491	676.444175565674
412	412	144.113477903668	340.503186659764	538.729733469531	670.812293622921
413	413	167.98623490831	343.975092322573	531.274720411336	670.815391357871
414	414	120.121190483534	338.514920975091	529.031112187211	670.36252649977
415	415	108.082772320287	343.552335406815	516.464439005685	674.85304910734
416	416	154.885283186134	344.722111698257	524.011047768038	672.632145938869
417	417	153.046302767026	342.675443214675	510.410697173195	666.639123075271
418	418	94.5922642723066	339.716985323407	523.874599870807	672.343942053607
419	419	133.486210530256	344.311221874015	518.230470435471	674.248684812984
420	420	134.931137952554	344.294751373756	516.918591263917	672.814818395161
421	421	162.46183415069	345.139737413692	509.421280540487	670.463868372854
422	422	120.964038797582	344.202614682032	512.854378429591	668.915097725793
423	423	130.36634465291	343.758887223431	519.670191490055	674.528512038049
424	424	130.447380383899	346.604247625279	541.95472016749	669.692198434698
425	425	136.735228996833	342.126354001978	526.344159001971	669.395580754505
426	426	137.658283212566	344.964521245253	480.573470310561	670.886612211389
427	427	153.081678205888	342.789625861613	565.734051874074	671.853028068053
428	428	129.538509982568	343.783260070245	517.171542651516	669.027151811187
429	429	120.270165154343	345.531611707535	491.654873343083	674.046932600475
430	430	137.037116338175	344.264233571304	509.845907070405	671.074144191251
431	431	144.376069478548	344.187394738789	540.135049533903	670.527331671357
432	432	122.314176871759	343.408507837446	520.391896490519	672.413904693133
433	433	146.949945086684	341.190043543291	504.916643979026	674.269225159314
434	434	97.4927870150309	347.778198026541	521.52745348287	669.018665256519
435	435	134.638514217972	340.275833899167	548.550493139791	675.413162259527
436	436	155.503511033706	345.178689784335	522.117507559947	665.932079699677
437	437	162.864451193849	346.931116583652	506.713304398171	671.414021017932
438	438	119.011459129432	341.582790183268	504.523422059144	672.09329837068
439	439	96.4468273778093	342.172037752436	521.425843941125	676.860602474443
440	440	121.434676696526	341.382543623924	543.437201630902	675.260663109304
441	441	138.979167235592	342.781209855442	511.180053098877	674.936639756804
442	442	121.16400992659	337.423359474694	533.517210422369	668.338925918078
443	443	111.568189665905	342.95549633496	541.33452234488	672.891088525122
444	444	96.4385547195905	341.691858692399	480.028688211548	674.571009526599
445	445	111.020370736951	346.144485820571	517.006695412017	672.938506505605
446	446	124.724896176311	345.082058897632	543.938975953225	675.57107390062
447	447	133.500220403408	347.90804069559	538.040369678352	670.621761313612
448	448	137.49272200539	348.347005081611	486.550934738168	668.624332266544
449	449	136.647306653256	345.92831328169	500.822146390083	666.395706831402
450	450	151.667489350972	346.442422032434	501.116512943383	669.666137841031
451	451	141.706244999983	341.678277313461	524.398430429437	675.090406231722
452	452	105.997809994484	347.170865075427	518.683394637035	671.757479257383
453	453	119.463519787505	343.579507414198	516.604788510129	673.978983610526
454	454	135.06492084848	343.915025554124	536.377724686265	675.45712162257
455	455	143.245370737563	342.987224993369	541.026984717322	669.611217386144
456	456	125.524603650495	346.223187594052	518.096622795167	669.975836313857
457	457	150.749432548269	344.875199307503	519.453294245253	673.14967643965
458	458	131.526060574987	341.232870831316	532.661472811096	675.208874719056
459	459	125.315175254005	343.296701181958	545.814594649688	672.981622776892
460	460	149.790284555368	343.010025178049	529.645212930973	670.453118635889
461	461	159.500930618397	347.748659191918	538.505488813301	670.492107924869
462	462	139.595652687857	344.738479476782	527.265135337317	675.863322891235
463	463	121.190809499226	343.095910775217	531.73395598365	669.374243661675
464	464	133.420977069894	348.39872864795	562.683195772813	670.263129289349
465	465	138.128734485173	345.953604541952	549.33472759677	669.634470540085
466	466	118.165234800218	346.17730679394	536.255360586517	677.217462595022
467	467	114.43475272921	344.036575033244	529.294352273825	673.893505335372
468	468	123.270316596022	343.942911334121	534.215193903922	671.542273129522
469	469	108.449481711231	340.286212849928	528.914970733945	672.694475713915
470	470	136.201346179974	345.887109499305	523.555783404904	675.906810609163
471	471	102.837140086612	342.969296060755	505.912568452099	672.760236602891
472	472	142.905622847349	345.868642425278	497.969007599743	676.022663490608
473	473	119.03861376465	348.74848200146	523.196424948398	673.675251043983
474	474	131.921346866523	349.444207744134	523.216067704847	679.30841305393
475	475	118.243624219756	336.823170242387	496.63327180228	669.530322653556
476	476	121.314435977331	351.647208208032	523.475665648576	676.08854701108
477	477	126.876724137373	342.309501558881	529.807113250206	674.076842325649
478	478	110.39752566218	342.548125048773	525.662938008275	670.327824448154
479	479	142.17473487432	341.501388048992	524.021950080661	672.952518261202
480	480	162.367549841527	344.376811091608	531.847061100406	669.451505538789
481	481	128.705855590378	343.246241577149	548.138294398394	673.829206367787
482	482	111.359294886128	341.362924094085	483.902565693885	673.979794218141
483	483	150.712588018547	341.655658779063	507.203904884806	667.702690690182
484	484	138.288758812689	343.854977143236	505.22737665264	668.464596452573
485	485	106.481965652568	343.268890949111	508.981178322475	669.20451450309
486	486	106.120844684355	339.140921489454	542.32673782787	670.903211420451
487	487	121.38278971791	347.399941510109	551.012866612684	670.462859875
488	488	132.936252309142	343.763042967591	518.022403966638	665.109117859101
489	489	107.809059217609	343.269667718381	558.880406115295	676.712864362948
490	490	150.170599980992	339.613445226603	504.773338218406	674.276282630992
491	491	102.148552927468	343.090436489083	510.739223459274	669.394361666406
492	492	126.841681441033	351.642254826764	536.301862402595	667.389315284063
493	493	136.922518652407	340.017334350185	526.160798704378	667.48957534873
494	494	144.576457031685	339.779615589835	540.150646105417	665.692800703413
495	495	127.882999331559	344.32414078928	516.953903749142	671.426901272904
496	496	106.591539373983	343.778702019651	531.555869064741	669.745196854224
497	497	99.2488489458065	342.52688014142	545.276879324977	667.869151155281
498	498	142.982567092884	340.476166029235	513.001818633188	669.735537505088
499	499	172.191738187303	344.146246089768	515.745203235384	671.158737832524
500	500	113.213195680449	342.903751252496	512.583256632139	671.19023292853
501	501	159.138613961775	341.671756045185	506.592220371982	669.271032220846
502	502	124.953515956985	341.881221635428	511.662959780239	679.880708951269
503	503	131.950040894112	342.960230567545	525.758952538209	673.17474188038
504	504	141.887616452157	343.522018203254	545.603221091969	673.58246009521
505	505	134.613707893738	339.208178354645	498.316002836633	673.765355782731
506	506	145.655619188763	348.499202459344	538.945262039358	670.310713049862
507	507	136.502258576198	340.614963054619	543.182647997493	670.022573839579
508	508	83.3810805977819	344.473172265392	507.569479346356	675.354382004729
509	509	128.547235169807	339.885260287541	515.971193670529	672.317551964649
510	510	117.165143379759	341.970756015362	491.253419919864	668.511528653441
511	511	110.949117671679	345.007095658848	544.551354765436	672.838241558664
512	512	148.549279719684	344.484848426471	575.554381144615	674.412399783788
513	513	97.7185410274059	346.274637124389	517.580173460851	674.815565014031
514	514	120.793904820312	342.216958994388	504.478005773786	667.155629006797
515	515	109.044813237586	336.551096987086	536.206623569303	673.303330585365
516	516	133.286385299312	346.804965578447	528.110580345712	676.362582351263
517	517	112.831500468465	346.350354679274	534.219400032311	673.521794403938
518	518	122.172357501596	347.081991988091	528.620962770109	677.783655411837
519	519	156.132182454436	345.954527952134	513.945035335268	675.169534587047
520	520	161.051932431954	343.156101481016	549.572159828852	671.231985054505
521	521	95.6714513501761	346.716742105737	529.306356549534	677.76091493297
522	522	145.782275813535	337.807335052653	508.818751924698	673.900266676131
523	523	126.370282327134	342.424617983937	519.451212916442	668.026379498912
524	524	121.612149960316	346.422917110792	505.268290382307	669.532848558262
525	525	122.620897696567	343.562594558075	535.042753371158	671.246314906896
526	526	129.958813655719	345.903340654108	525.813371372321	669.194126283602
527	527	139.184654305195	342.22862105977	529.657704295382	669.438447429034
528	528	150.24135602588	344.739135902453	523.226844930733	671.961342023689
529	529	158.173952513085	343.248401760681	522.370092696997	668.902247471291
530	530	107.748651192718	343.799836567403	537.516597311069	674.50858795797
531	531	140.095967306791	347.537929799193	512.581389192102	672.196605387438
532	532	124.796062221266	346.373492715305	521.074311827523	672.225348907831
533	533	144.089966281909	344.842456422904	540.686887438374	673.507988083403
534	534	145.33409074986	346.112693108144	520.641970388924	670.759869260313
535	535	137.325443880642	346.162696888248	517.057190780105	675.303339301478
536	536	127.374588796697	339.007512056889	523.789657731864	669.396768158588
537	537	116.00061782776	346.584044883256	519.897091607556	672.034660373415
538	538	136.705314916549	349.92651806926	520.055769666822	670.739977612935
539	539	160.63899333281	343.751482144087	506.78239994746	675.624077210639
540	540	140.528520579868	346.398842871102	529.526148551452	679.396648639845
541	541	147.63491527205	346.851312046759	506.093011958016	668.949354904213
542	542	113.072372896894	344.91014728733	537.190143481937	667.788114305306
543	543	139.926801201066	343.272241739528	535.02154622952	672.002947174789
544	544	115.328318683418	347.184857160051	524.534501056761	670.665810196791
545	545	108.869398430774	340.368195319318	509.504349313646	675.520641698744
546	546	152.584267805902	344.59860903587	572.8150727181	668.080004913166
547	547	129.409429783373	344.398999359648	514.435486762887	672.225915671253
548	548	128.494491097292	341.386677307581	523.006715277257	670.009022812858
549	549	138.380650050959	341.909394975268	540.715405093746	668.252363803492
550	550	138.154482004074	345.628352536461	514.419988140042	676.357220047079
551	551	133.421509473425	341.47443744813	513.354108328899	670.302958737114
552	552	98.3361774217573	348.312179379329	516.856690280277	667.736840894795
553	553	112.412782256141	340.678331826739	526.872926025242	677.638101409294
554	554	162.502313446152	344.361990590102	509.022262095273	679.136802230814
555	555	132.595561594907	344.163995023217	538.757963832848	671.198061770475
556	556	115.09208480308	344.395036447008	511.300247594056	671.360238998347
557	557	111.141092352453	341.614996756139	501.196386517339	672.393871940958
558	558	146.259919778022	346.784915623277	521.255152092625	671.382095903832
559	559	133.38112021535	346.543601584229	518.558835907607	671.915283526674
560	560	138.032203800987	346.103086008743	538.908920790354	663.753226335832
561	561	107.535744233571	345.046375219338	500.297761280559	668.355518612973
562	562	137.019780323928	347.105745713062	512.48202586974	674.760283075822
563	563	142.718983991987	343.070688025866	520.649875524759	666.896862587058
564	564	142.764487949453	341.379187064923	508.124885160029	668.810173041244
565	565	144.18989004153	345.218465784063	522.861319019703	669.220684657259
566	566	127.606264511434	346.674422080892	541.719103033634	674.468020205171
567	567	119.981337108443	348.727774970421	543.180683033221	670.135382086745
568	568	135.720643330822	345.158082279263	515.114134127826	670.730359200489
569	569	145.655390721363	347.627392309561	516.679351482827	672.463417910804
570	570	145.196309698426	341.086560008827	513.346918741213	671.271720311288
571	571	131.159110331679	342.263511186561	540.211430769463	669.777841167328
572	572	121.062147080948	341.400196872446	509.203238911158	675.657640254744
573	573	101.301837277559	347.516007835659	514.74297539192	672.449447331136
574	574	146.106081284454	341.493315810446	525.870628899588	666.276625810125
575	575	137.87636775864	345.157959367966	518.806965711335	671.028206365451
576	576	118.36559355387	339.610316442714	483.525831694735	671.311605230725
577	577	131.246724934552	344.825893196621	516.143514580228	672.643514212033
578	578	116.062673974052	344.308872543661	504.566222982275	671.791346642312
579	579	144.49192112318	337.494482209684	537.040793620462	671.731998997642
580	580	134.377822041268	339.350699717741	474.373079223791	673.65448668618
581	581	176.285278328804	348.394416145293	498.639350879738	677.064228527241
582	582	149.124874452959	342.769091164328	529.650136046887	674.857726968764
583	583	134.172255363239	340.390003666843	538.751331715418	669.038928610912
584	584	136.143843907812	344.231648630353	507.889374668597	672.92998540951
585	585	91.7103162055551	342.065312622497	515.982202028167	675.50184658713
586	586	142.978249890526	343.750501996403	518.333202605762	669.338928389916
587	587	122.968458560205	343.287946300695	520.257071390836	673.3471444014
588	588	113.964136736608	344.712118386286	515.021041390023	671.627200025122
589	589	119.377821740055	344.103561747479	545.417685289318	673.846469736698
590	590	140.875262220634	348.850146276888	520.439256660639	674.76563131296
591	591	122.782967962091	340.707110257685	500.960124016123	674.724994536557
592	592	131.530493658037	345.713042506682	501.773951855118	677.715443985263
593	593	138.337584142302	352.398367854622	535.071711159538	669.966775880727
594	594	128.059429494107	343.694407383463	525.719290194826	670.566907764922
595	595	144.3430993699	345.432696280526	519.490432843192	669.899421171809
596	596	124.59154420748	348.161819905254	546.346665332975	677.295329174593
597	597	114.397094177453	345.476049881293	517.375325597934	666.610512221725
598	598	129.195642746528	346.186091886231	547.593916673774	674.892059313699
599	599	111.579531870521	343.891425254523	556.667313272814	674.410159726745
600	600	130.650524964036	338.953891125689	533.08233194029	677.374416517049
601	601	119.207739364525	346.080150002667	506.625692277248	673.347532075018
602	602	115.143552598112	348.56670717791	514.094694339431	673.348943215496
603	603	131.1448528591	346.836522226094	504.416449667131	673.784836535067
604	604	138.110863710247	344.173532453181	529.70237579225	666.228393336089
605	605	128.281988362979	346.990431263936	542.571448439614	672.459377063874
606	606	129.407569847859	340.094471548747	542.860477188039	671.20171166492
607	607	167.71615526719	344.527057134917	499.486392709559	671.079247214636
608	608	116.551325167508	341.11258075476	502.813401392762	670.950408545075
609	609	117.879308034885	343.489678091696	547.961977420177	670.298222566927
610	610	125.178743592871	345.284039309725	538.156683350887	675.912091952672
611	611	137.869487466028	340.127172581347	538.200246920993	669.095357296299
612	612	151.813301149141	347.78500735786	508.167523379083	677.079722707394
613	613	135.086018306314	345.692948840491	532.891594764034	668.873009857926
614	614	128.226636757353	348.617905331556	544.691583382827	676.024997043465
615	615	118.022786649475	347.438469671895	539.859089195626	675.171837610188
616	616	141.118821842982	347.888059698094	541.651027451495	665.314247892502
617	617	125.522901158471	341.343009321013	501.533669315649	662.907098551984
618	618	155.056666768853	342.90007444705	531.617684887792	674.597967525907
619	619	158.828644832939	349.606162321849	536.089317720088	674.211436724982
620	620	152.685236401092	342.622083765503	501.152422166935	672.572302187029
621	621	152.264686313157	338.095872813195	543.38720438038	669.550703238665
622	622	120.280446589126	343.608744626233	527.149774084936	671.6289790547
623	623	137.387428695837	348.089145323945	536.379081295526	671.978107970564
624	624	136.378614200928	347.430960958479	486.917193654486	670.180760506005
625	625	99.2352677028227	340.734083576656	507.600061134566	672.198278409936
626	626	106.066755369683	340.837502263677	528.761615913859	675.124275581327
627	627	117.558305766203	341.980334172532	563.697725635564	671.389552099021
628	628	114.697711347139	343.425055263593	505.999824925154	674.864678427422
629	629	119.363187358308	343.971342816435	530.837309268184	672.129202327921
630	630	127.867287572201	343.263206619912	540.818158985171	671.418479278808
631	631	161.611305756354	342.511324675287	525.773729465408	672.557196625083
632	632	149.171726780324	339.106525548074	524.181790588699	668.057285753396
633	633	116.995133019498	344.99203604956	500.124494097356	669.568417173468
634	634	114.03206132311	344.12749821698	528.236924266636	671.532342843968
635	635	116.611755923218	337.532016965197	511.847615537191	675.476084799073
636	636	106.892517687226	342.564493282834	534.034389842759	667.78110379473
637	637	113.486052202514	341.22245064025	528.167144994202	670.328934103296
638	638	127.01442274486	344.666443489228	540.504500048776	672.764682776449
639	639	157.421516390629	340.641423184568	527.924536305854	674.273196118334
640	640	144.427441681783	343.668625995113	526.737238200688	672.845922947021
641	641	137.77414919083	345.724504077571	524.932185443079	675.26519208509
642	642	115.455513809706	345.875157048735	524.747536968087	669.769963803238
643	643	135.014646021169	343.227257110661	501.145280013555	676.920548676857
644	644	131.833139131946	344.865913668462	534.324094442448	671.646229531689
645	645	127.652887912496	343.861563084768	532.176084254019	670.531666838545
646	646	125.432608791997	344.109560308999	523.374947626549	672.620401689265
647	647	142.588421986164	347.198053717678	522.50831617712	675.18061676119
648	648	159.231917384149	344.112157908539	524.274374139155	676.562876535262
649	649	111.771860548301	343.023507017686	531.367782195724	671.102517230184
650	650	116.864776549473	347.589195327667	535.822940358195	672.053737131172
651	651	103.407294205999	342.830972685371	551.646710166305	673.264494088167
652	652	149.328548396622	341.753572179347	536.567261890061	672.476896763753
653	653	125.925334160868	339.749924988044	534.5582009224	673.065176588256
654	654	84.9783052638695	341.940501131134	547.2503759617	676.620118616877
655	655	115.235656242332	337.853063988749	522.981290907329	669.112388196552
656	656	141.154129624398	342.671140739428	537.374451744425	671.006781296019
657	657	148.206441916887	343.94465221605	524.552080478202	673.142705651647
658	658	129.085211599406	346.047050460619	545.940211918338	673.809995941207
659	659	137.323688535841	345.101846377567	523.675707498182	675.789796474917
660	660	118.22139175737	343.026302242415	504.743424213501	674.814283699919
661	661	105.758214036825	343.568637195277	571.542798221697	669.27636939908
662	662	136.876671495114	344.834054875038	527.595106824495	669.999603741675
663	663	112.632167911892	341.789028148657	522.512958419221	668.192594578297
664	664	136.80609373159	340.014820851431	530.116900655809	672.370944571494
665	665	106.069988342643	345.932052934187	546.38270299994	675.101018471728
666	666	128.368034755327	344.999666850255	492.891325859427	673.862974916657
667	667	145.245473304981	348.129838429044	551.262387002099	671.657553122253
668	668	145.852814041178	343.005365182906	511.43057567817	671.623012253979
669	669	88.6246112509371	344.026437107148	486.026773828985	671.511093113608
670	670	128.146138148945	345.773478931436	523.791215616884	667.350929716256
671	671	137.37803930489	341.938876978292	545.986137613604	673.406358648694
672	672	129.077033981961	344.933510828809	509.896465732242	672.260409166566
673	673	156.93269672562	340.382124132154	526.77208249943	671.538761675852
674	674	141.697907565632	341.039749252428	503.585639395305	676.994851246506
675	675	97.5996424587261	341.408555898037	536.9780432589	667.818242734363
676	676	123.610366203715	348.001816228407	535.130808019506	669.863640277079
677	677	133.389070839095	345.833147814216	539.975103117944	672.229991780538
678	678	129.759829387399	345.781359316962	526.08895752545	672.404152757328
679	679	137.996794572734	341.834071972385	502.827647304249	674.734055525121
680	680	154.421116000202	341.189314901168	533.153410865975	675.802869591732
681	681	107.260589265677	345.085461353433	529.366971199422	669.843994330038
682	682	106.812289801721	350.946786641412	513.356044010922	674.764520572663
683	683	115.442256816673	343.443147072232	496.66224947235	668.975123388307
684	684	137.625837276885	342.459361882415	551.567197109957	667.782606433197
685	685	156.104466628332	345.164279615687	540.149983076117	676.000689593328
686	686	101.633259820993	346.296624042939	499.453352445393	672.933526843693
687	687	144.380063088115	346.407416715438	546.526974670775	675.053145648224
688	688	151.768383367384	341.536285596365	525.464362304721	675.947204911161
689	689	126.169426020523	345.506378111938	509.149111856434	669.383197938715
690	690	137.070096136231	343.795340887268	513.239503688638	669.218759757962
691	691	133.924802332915	343.36477874319	550.864005452772	669.435945248099
692	692	128.699503491459	345.620876309974	532.440819625917	669.149996870162
693	693	146.666315618338	341.676483222663	528.273660119179	668.183926556032
694	694	116.073225448697	346.968270270409	509.409599272077	670.753666113682
695	695	99.8061536139636	341.936678395171	512.189714842588	674.08180262925
696	696	139.257195131143	341.239943737652	511.974789292243	674.841323083239
697	697	130.263942226372	347.081303931306	520.554036666994	671.096016766051
698	698	171.531687973117	344.811254414202	493.856991674492	675.801888230708
699	699	155.908915648318	340.168687221866	518.441113347392	673.990545125465
700	700	161.344189420721	342.070477767213	529.498772653509	671.677407497033
701	701	93.8228428557145	337.141849346093	541.31700665427	670.40381104298
702	702	128.605569540781	339.746911045539	526.166143394964	676.796859046166
703	703	105.31525573753	344.771452578551	525.217021954125	671.642078044224
704	704	115.338340093215	346.399853726252	512.640468737624	670.189407416141
705	705	131.253691381332	344.554744838686	552.632542603618	669.889792368509
706	706	176.006051277317	343.008523002576	489.63688983338	671.439632734975
707	707	117.483612160576	344.869074949394	529.013966464518	672.841837612469
708	708	125.503371388432	340.157101684793	528.11382924205	665.321923698534
709	709	96.2407009995801	340.798128551944	519.175471866886	670.135420040717
710	710	155.422858885094	343.271559505542	501.329361984148	664.53412068716
711	711	126.687958344617	340.278211511346	549.106788042191	671.297586432464
712	712	125.130662571421	346.961213952243	532.078678898336	667.047063496673
713	713	173.32057412502	347.769258164549	519.07892688564	675.379082497544
714	714	129.768178869959	338.73633441009	530.807568835473	674.673776849538
715	715	134.344288744721	345.14831837561	498.573041585996	673.641274088793
716	716	137.867542399726	339.503888192027	509.917157748747	668.451229673556
717	717	126.46430166486	341.787711184558	535.472067876148	669.267631621527
718	718	144.295099547269	342.327211371044	540.760635130712	675.329663414431
719	719	100.96699065435	344.963711179974	501.163798244516	667.046510812141
720	720	113.466044954901	349.514612230514	511.612808444259	675.129070228782
721	721	122.302474344335	344.661859311821	535.722233983668	671.743031009732
722	722	141.473464234515	347.03119497124	498.216001914586	672.767711471749
723	723	125.27768749684	346.523804647104	534.880673875854	672.537359992265
724	724	136.620951626313	341.111111200044	538.506828740597	668.345802208578
725	725	127.637486268731	348.509763503985	505.386802333285	674.380165518663
726	726	148.935610045711	344.849187946648	483.229790280028	673.131083660746
727	727	163.942051448989	348.135216452173	546.408907799196	676.210734811105
728	728	133.2728475657	342.617700497442	523.708816038386	671.814028035024
729	729	119.500367912697	349.4425029468	520.618039966007	675.455894433145
730	730	124.064066104014	343.741903953177	502.153472730921	672.017454094935
731	731	122.543983428275	346.299457164782	509.64634086033	674.12300618931
732	732	123.043625573282	343.492980337642	525.736837311153	668.805504979355
733	733	105.463071627869	342.146781151484	541.167628099413	672.917123198213
734	734	126.39463348052	345.290826281744	514.706732629171	668.066484331227
735	735	139.403172755826	344.022335918463	549.444452170923	675.559434319464
736	736	101.851655086737	347.616696119101	535.983789203932	677.884902751744
737	737	102.781360603505	343.058066197109	506.788421002356	675.934718786652
738	738	138.309261382738	346.616335166878	507.887895684652	670.542442690749
739	739	108.012125719992	343.571964485842	502.76531490434	673.021553255382
740	740	112.152863275925	344.453349137988	529.410818414988	667.230772125762
741	741	115.001977024269	345.345558404779	543.234721638005	675.830417327246
742	742	140.825831410828	342.949728528513	546.223480730018	670.266156479679
743	743	130.569778368706	346.999852686188	516.94452335972	675.465042605083
744	744	158.902702544122	344.371854353413	516.422123493665	672.562776778625
745	745	128.288199704075	342.682757288802	502.472378977251	674.03722821938
746	746	112.337773505093	345.065954069488	498.353078538198	673.474441610475
747	747	143.532561656045	347.08483004387	514.349259438332	670.378587753066
748	748	131.45248631821	347.150151032708	536.78039850016	670.93476206786
749	749	129.595529008955	343.582517960248	505.337854881595	680.218293444943
750	750	121.388882212658	342.509769697482	522.233109915242	676.612136545707
751	751	133.495938981771	341.364989231299	511.49602145094	677.647753702437
752	752	147.200939846909	343.924669142748	517.186031487841	675.740762086687
753	753	121.172365238508	345.02562478569	527.555757570789	667.095288198384
754	754	134.481169548181	342.416103332435	527.092706824276	669.681491757395
755	755	139.356950790988	342.467702467394	525.832528377499	671.640975790607
756	756	155.890679353393	340.740268619458	507.816207643665	672.715190344945
757	757	135.265873235312	338.706744625525	504.428501573075	673.735918561252
758	758	115.149708130071	340.691147233932	530.375411899439	674.91677649185
759	759	90.6076336830075	340.394310637766	541.508954375458	669.022041069097
760	760	140.850050683135	344.920006556703	518.748706966616	667.557637883151
761	761	140.352984662362	343.131105749417	540.046658848647	669.189982640642
762	762	143.111100613593	343.617850860269	509.158482397568	667.071482037772
763	763	141.05356257401	342.951583967526	522.034974988666	670.272954596172
764	764	141.969424260809	344.47407012743	520.033595775534	671.649528298465
765	765	120.351686081245	346.965709201695	524.032071546683	673.671617944387
766	766	109.98232834989	347.997047426696	507.671165994588	671.470742267794
767	767	113.379050566208	341.200507597279	521.268394802582	673.398240442
768	768	143.068792397826	346.743633053205	518.85171124129	672.350778076607
769	769	125.215484080926	342.471278649403	512.038288270816	675.404571737052
770	770	136.925457315868	343.781386964102	497.434060016605	671.726523454958
771	771	137.619481978019	344.295528962237	502.541542230465	670.031404289991
772	772	154.032500963212	343.449156268563	501.017398463348	671.734161891931
773	773	136.094633355745	345.824609506728	519.321821562771	673.631422987885
774	774	115.257578374377	343.054154782601	503.044000738158	673.605764907199
775	775	144.284442986804	349.470746869709	510.38693743346	670.88492020919
776	776	114.064496020681	346.336434659501	538.807162687472	674.660650368173
777	777	107.829259299042	346.952980365446	526.459647823156	667.457957280879
778	778	137.620217841614	341.7905625005	517.607118669125	669.033950305834
779	779	104.264422655649	345.287447865432	530.657723738013	668.915436445436
780	780	151.407559167107	344.984370409145	526.912186628424	676.844809561838
781	781	139.571354673545	346.536486896816	477.219295919572	672.152897049705
782	782	103.257191099538	345.028109463872	522.175062980384	672.738693305591
783	783	109.584015371944	345.478421195986	507.603327668945	677.869513280786
784	784	124.088473913658	342.315868137395	530.100340234329	670.57742475329
785	785	148.733153151402	342.174603904037	480.071444309396	675.639099983694
786	786	128.885193825584	349.72327627111	516.2553599682	667.775397031264
787	787	126.52650864392	345.204973953211	512.957894020627	673.897247229032
788	788	149.805077943243	349.171784352111	530.819342884367	669.226085770872
789	789	147.547328394898	345.754630204814	528.279714611648	672.189805917737
790	790	133.018663833666	345.033129084812	503.096154207257	677.865152748543
791	791	114.211524539974	340.263595272341	528.86909359413	675.891605249312
792	792	134.852210257002	339.460728479172	511.109387697353	670.92939486069
793	793	132.162396920155	347.417221671274	530.325151092959	673.275070932073
794	794	154.7010297106	344.614360682314	525.468494986149	677.08605831878
795	795	129.893105551162	342.121229609031	526.125400232737	674.057789575462
796	796	123.842492333695	339.429775476333	506.550315824756	670.398551083514
797	797	119.477750198411	344.69256275551	541.077759754515	670.033008032058
798	798	121.373503502582	342.817899851624	533.481927648304	673.709286719626
799	799	151.933019198588	345.347116434027	529.810357314155	675.108784122563
800	800	125.307142686735	352.686543210757	523.382171809392	674.109641356272
801	801	99.5198745257201	341.952660009289	540.31009445859	671.419272639294
802	802	122.300138750547	342.997590031373	534.761137706546	672.38468708216
803	803	132.773518679224	341.719000496512	516.474868789481	673.850232893123
804	804	128.679603805737	345.583000595915	531.683831989589	676.183105033128
805	805	112.624442052532	343.875295972941	512.464599222565	671.516025311202
806	806	135.827691073166	345.909652662473	504.332090810485	671.345019276883
807	807	128.35551126795	346.336445149202	554.645328796976	668.642750711915
808	808	170.669490823971	341.069606792244	519.648560509591	671.879804256657
809	809	146.326961544651	342.596173658891	506.590612788019	669.619627752001
810	810	113.375116453441	343.218063718116	527.051249353578	672.678078254947
811	811	161.199840447442	347.150627403242	519.565037060035	670.355965157187
812	812	106.810116012129	341.317069189025	566.910465781406	671.564844442173
813	813	123.960484776092	344.408009038939	519.924027833173	672.019226710566
814	814	127.179169704041	346.281822581325	529.232834213061	676.829383294752
815	815	158.078593623316	345.977841680556	500.284288366627	667.706527880249
816	816	155.647104900366	337.815384969519	546.392941910916	673.866423309998
817	817	139.528407504189	341.273990048467	550.222320343095	671.120421225669
818	818	122.052897174289	345.972024418647	535.752470713751	671.358510312516
819	819	113.156832626736	343.171142799408	518.683237957622	666.919938901258
820	820	126.577746313302	345.003734669666	527.546145603197	670.271907455029
821	821	165.104014762576	345.740953091032	537.311009576232	667.198146625245
822	822	144.962954718757	347.231809179263	514.022319070927	676.74528966423
823	823	147.781060640596	344.689857568665	508.580358807273	677.031836309472
824	824	161.776154096962	342.229427454637	539.254135505172	672.822516344459
825	825	121.123811852193	343.658895373347	530.790253768455	676.787727975895
826	826	120.97854232916	342.036379204972	542.995915284516	673.185778724725
827	827	132.826024913938	340.765619636588	517.85160372981	669.439628821086
828	828	90.1334249603462	348.238605856778	518.793725915664	668.671415440122
829	829	138.639696759873	345.356488548231	531.585186253541	673.036230553106
830	830	111.775714385233	342.389224756746	510.177671868953	670.324401656468
831	831	123.443586149327	344.001947914281	514.560913320127	673.334296507966
832	832	155.501835115465	346.389020637194	535.705985520462	670.484518518283
833	833	146.032079053837	343.249825704407	516.555734919926	667.129623447253
834	834	126.370712228656	343.423677865843	511.118600502539	668.901143789021
835	835	159.706521748154	347.838862009518	493.467502269582	671.10528467268
836	836	115.403086772566	339.625105208498	533.129130955806	671.978218319498
837	837	112.954285068973	341.203260133205	532.477894879551	666.008856541988
838	838	168.590861050094	347.280903127473	542.409949703585	670.280281559778
839	839	129.70719222643	342.480358213723	527.722213501754	673.329441803111
840	840	138.427307074572	344.412376085545	522.21855021959	677.700618989026
841	841	149.047122009661	344.484876928356	560.625192200776	674.389070909942
842	842	126.313893196078	345.126006942058	560.638759468594	673.963796728223
843	843	156.067351011589	344.858588186068	526.025866881321	674.776710781955
844	844	128.23126457109	352.023776789597	503.429637240272	671.063442658794
845	845	125.888452952128	346.291047701711	533.885183848142	672.373953638751
846	846	116.159452920014	344.856740358474	511.510362519883	673.571939253073
847	847	127.06549621537	342.64940877428	531.699508561071	673.137838628104
848	848	140.893872343677	344.616062074892	517.4179120572	669.882735948335
849	849	146.194836835676	344.405437781352	522.080431935179	672.316565082216
850	850	141.421316420639	342.871525598044	516.633737401345	663.063553717326
851	851	126.912599100934	346.255216817466	527.659849412967	669.164018344882
852	852	112.451835338566	338.907902839113	502.421165211262	667.001486535902
853	853	128.058058133235	345.362886398908	522.985125496024	670.501685720928
854	854	164.882675870158	347.77941352871	543.594118487725	667.645849574588
855	855	140.417152220075	345.685244228948	502.567852188856	671.717554978802
856	856	123.424447814502	346.190771483328	527.358404976887	669.901650373721
857	857	141.7754683813	339.713311247008	553.634382938106	673.460258723762
858	858	132.243544262135	347.376475583523	538.847760779674	667.676301453984
859	859	130.783406256306	345.28195285445	518.898179394982	667.039864408796
860	860	143.563144479019	349.928282928774	501.074423194735	670.937609926587
861	861	140.480997171091	343.632938653148	517.052385364542	671.868206661215
862	862	94.2655216587645	341.176793858526	530.928199003975	669.02980943141
863	863	128.199292186611	342.936542383716	541.500513896117	671.0412766657
864	864	115.580494585175	344.910278061653	520.476787273137	671.528048672964
865	865	162.423262020895	341.468941722935	524.303531889792	672.319414441193
866	866	123.409835834075	346.960013877701	502.250744465976	670.459779561527
867	867	120.002046373503	340.722422097914	519.4958878546	669.923605380697
868	868	134.608959304521	340.509662686837	518.54009639542	669.691787577053
869	869	125.988590542734	343.713467926674	541.029888995012	672.559918091823
870	870	154.219453709556	350.039117958816	516.87755039946	675.026337428061
871	871	143.116714146626	347.862537546851	516.224732675366	672.619310262881
872	872	137.985532218799	340.995374318042	536.756599762006	670.228290757815
873	873	144.869078015839	342.090828354075	536.532407231794	670.261697547768
874	874	120.487715852248	344.967475761986	510.232823794172	670.139749718659
875	875	138.096530820674	351.467240881582	532.365758063002	672.380344741249
876	876	147.55573726159	346.030005503798	498.200383328977	666.065288104768
877	877	140.994369413439	347.106123499927	523.593571989184	667.024852889484
878	878	117.876300482925	346.446081509162	478.441049947534	673.887962006604
879	879	131.822130998279	340.895513314139	554.549922318246	676.47347118817
880	880	92.6893909622715	340.507274065116	528.547437928487	676.62251920607
881	881	133.50961811637	340.606147872213	510.521047731096	672.156523256984
882	882	129.961003263376	345.568253689331	497.8760880072	672.576522851992
883	883	114.492586626845	346.738570454233	548.220376728441	670.173815147821
884	884	123.289545355262	343.881657077995	518.02024185711	675.151759962082
885	885	105.210272380992	342.771266361295	535.941928361478	676.239085724345
886	886	121.881891475367	346.346897541176	501.722592666763	671.659725546547
887	887	145.540529971815	338.324264195274	520.261875076006	674.463144020642
888	888	140.261992231602	343.851344815046	523.737896081112	670.261724769456
889	889	134.203470747998	346.734640701841	521.228865196565	670.314267023765
890	890	116.462104514003	345.374056076711	519.817976081946	671.42046655066
891	891	157.353854796964	346.901657704177	511.934524244476	672.93232054598
892	892	115.152854929631	343.72038686867	530.77383803382	674.41551314542
893	893	118.913434502721	341.8500715009	520.024807801491	672.595145952817
894	894	137.443635075298	346.745873457177	583.30409142595	668.186203946693
895	895	110.056383282674	343.33276499987	530.43164523148	670.919564415897
896	896	125.358517788076	347.740878677864	528.0498801298	670.98533936272
897	897	128.736358871013	347.02773945609	527.80637664538	675.0104139292
898	898	117.470085671251	345.282461643544	523.390737598165	675.837446068068
899	899	114.865305968604	345.117192387794	522.077220445054	674.559989473435
900	900	156.709193446543	352.84704765137	541.72955843738	668.094716006425
901	901	155.171613039066	348.71015334729	530.443796661573	678.830452278162
902	902	140.567578849674	345.945175723897	525.873914181853	669.45436464521
903	903	167.976310814743	344.032494258744	521.249668160856	672.511210234011
904	904	115.982967491286	343.831456053985	496.707838297853	675.871981904808
905	905	132.323607586896	340.569089210328	519.931324749243	675.739005262799
906	906	131.100918652766	341.235013411334	517.774849229979	670.246620588639
907	907	97.8077111062969	345.366753365513	528.879903028864	674.842484960805
908	908	130.613268580346	345.26690018489	488.2314043911	673.097294881624
909	909	141.338317809253	346.194282384011	544.585042600709	674.348424922647
910	910	118.362786935399	340.233706892639	507.65162300055	676.605195743356
911	911	118.493188578483	338.943874489792	511.148617835364	668.470953835217
912	912	141.335483133188	343.250043621819	500.214772089813	667.393294953157
913	913	126.136425344005	346.982897000139	511.521601844428	676.327973919924
914	914	125.933012496283	343.701917942457	512.609245392904	676.881247609374
915	915	148.653267110567	346.801954039658	517.614538040198	674.304905237846
916	916	129.790065935293	344.25064112104	486.642645997249	670.407900966402
917	917	117.565459409365	346.10443565314	513.598853425847	671.854800304208
918	918	168.664620912107	342.633227890523	499.113959847021	676.591395518907
919	919	127.681134875495	346.268559681104	525.847306270196	674.368112310474
920	920	139.433120883975	340.372762090195	513.444754687288	670.068885746489
921	921	177.452678788454	342.473871311299	505.664327936031	672.97928403309
922	922	121.422167123358	350.179019166908	555.319866392842	674.705915806756
923	923	128.590383399498	343.995143487227	515.830508738073	676.727915778887
924	924	141.2042855455	344.093037820703	521.131228895841	678.61229481059
925	925	150.536115336846	349.024230504862	522.619089656716	668.608392610773
926	926	134.056319042819	349.495589074092	559.730106824953	676.52556493424
927	927	107.272518554731	347.338669269755	534.907193558927	671.42037998173
928	928	103.96881325189	343.985369195602	506.669205589087	670.343683860733
929	929	140.571571459348	344.124369757307	498.269671736191	675.515738430743
930	930	121.569989313955	343.505195555632	548.584951318744	676.033205058047
931	931	146.781122054313	336.620249550434	528.776566815056	674.728745006984
932	932	118.956030194135	344.100531783558	522.709462980632	673.788403231004
933	933	111.604784525431	346.150762673664	535.63215298709	671.712401378944
934	934	147.618944683981	347.133715800333	534.24369469825	666.957563321384
935	935	111.019797011186	350.467964376958	525.416274681824	668.752362124185
936	936	121.602043616659	340.807519187167	533.455849449848	673.293653211293
937	937	113.935763071185	347.886551033281	538.108692818979	670.867122939577
938	938	152.388944776822	343.705684667331	542.479145448317	668.118500460404
939	939	134.089142137738	344.541042404055	509.768479200437	672.623059170166
940	940	130.212420147774	345.464895743696	526.60926270634	669.700017056314
941	941	119.921622147972	339.726911918221	497.311889671498	667.513992192263
942	942	108.264311299888	342.592789175221	530.911869022038	672.817194164657
943	943	117.564508589255	346.291863688131	514.791598836668	670.318182227708
944	944	117.315056907489	347.436928001106	512.749204986719	674.76736274836
945	945	133.156535495878	345.692029027383	520.824934785902	673.472156587011
946	946	148.074240620326	350.850401616405	506.010570085911	674.063845191999
947	947	161.458238888507	345.777765542799	506.660436260253	669.665004259523
948	948	139.351469172358	346.234610973362	523.755863645028	668.894031182853
949	949	114.368862400291	338.269257551028	528.134244174223	670.369324508871
950	950	145.686354964645	345.365435803814	522.270653995972	674.246762392764
951	951	114.066234449123	340.880108064514	515.074087249853	671.669395416634
952	952	105.290183852907	345.524770773992	541.396267823251	673.296415454713
953	953	144.917766019022	342.219183934653	547.656804344528	670.868126085191
954	954	139.120186297083	343.549019549598	519.817583377949	674.662320656986
955	955	161.789712629669	345.610441007782	514.616349782788	672.620486156523
956	956	140.527217286915	344.837047654661	495.401238035018	668.96096347179
957	957	134.316269443808	343.795551227111	550.504150958597	675.210935932632
958	958	142.563502321583	348.761414225317	520.366431825537	675.482037668361
959	959	123.150539241073	339.324704855298	540.253997518445	668.720356464511
960	960	106.600228615711	336.506081731747	510.438861522615	670.719734022182
961	961	130.307954113486	341.861088370619	544.25829668405	678.189293979628
962	962	105.103631211975	338.300247115522	521.853387169902	672.470236502632
963	963	135.751480888978	342.681737278273	531.858121218856	674.469793694443
964	964	163.608211244715	345.724263801303	563.911110057372	672.417270065162
965	965	138.637089919819	340.128226665896	538.552883265418	673.360219985271
966	966	128.242188774649	346.717063555364	571.483277616529	668.20595849859
967	967	118.429508671314	342.134220562116	514.842746240907	671.127111375553
968	968	143.639498937316	344.132297902055	513.588048294653	670.295250646797
969	969	138.243273841706	340.880774324439	528.840847895685	674.833898608857
970	970	148.870228091161	343.000907502657	558.836303671343	676.834041281699
971	971	116.650681186123	340.895276829144	524.958759340181	669.821637558623
972	972	127.655042440094	349.77283492998	521.845588821942	673.167237266138
973	973	131.435642573885	342.72679551391	504.604104394688	669.782880025657
974	974	132.952683717603	346.897522623631	524.639746067382	670.226682347067
975	975	121.895098023955	354.064400954565	536.347597458769	670.794530666295
976	976	108.063691475695	342.560323918166	514.810993286415	671.373612117404
977	977	143.95994131033	348.943443443466	533.352664107418	667.032025327427
978	978	131.598181112566	341.488198952065	512.323887949274	673.094292558277
979	979	141.912876693228	341.956991201429	542.448924818264	672.284079666552
980	980	140.340941727122	349.338033065607	509.956210052479	670.703674521985
981	981	152.984944398918	340.801083306355	552.822086593995	676.029940867518
982	982	117.920593858528	344.643368403122	533.815324351186	672.420079360119
983	983	122.30649299309	342.37864700528	538.465541401216	673.937392374522
984	984	136.604354096071	346.841238804706	549.913072936997	670.227983229457
985	985	125.029365461482	348.00729078136	544.164806366063	675.510808927016
986	986	96.1168795744461	346.267527285954	531.001350726615	678.398801273223
987	987	121.298412409984	342.504515148017	509.845338398364	670.756723631452
988	988	125.520021088556	348.69090191573	540.002494370295	675.096518441444
989	989	139.86933261928	345.276273316893	505.994164486139	673.669327291842
990	990	147.403643770941	344.252111403356	565.450306860259	672.521348155606
991	991	144.817970579597	346.733851175652	504.252326832385	670.674402460722
992	992	141.071212438412	345.909498310753	522.096378469716	672.425952519964
993	993	149.837116528745	346.123798957544	519.749347904049	673.732391978206
994	994	135.829270477462	347.446709520867	492.473655620721	669.760323253095
995	995	155.112617795411	342.206202856158	526.378940310597	668.557298576808
996	996	116.197757022001	346.927075960441	505.628097217688	676.164797171072
997	997	139.364297147506	348.370952888908	508.964501994413	672.035107624572
998	998	142.54934413958	346.726926881747	522.39744101544	673.044987168284
999	999	100.706530252873	343.963435933876	521.656399868206	671.565812602986
1000	1000	145.274477620674	346.92268440529	540.177295826213	666.134937113047
1001	1001	166.537569927286	343.458726287256	520.346735166171	677.01756497098
1002	1002	130.608253406615	346.433033798105	561.482049300519	670.494920939217
1003	1003	140.014227982565	347.289614589836	521.884901668135	670.842823214265
1004	1004	135.491229499005	347.561454111809	530.151851950883	669.819752991377
1005	1005	136.945328485271	345.301218746451	527.99018587172	677.561618405435
1006	1006	149.200490581995	344.67458502601	529.316764500343	670.373443852999
1007	1007	143.179207675718	346.32561273742	536.668665827984	672.274893848497
1008	1008	168.402878139103	345.905432583354	513.755471638841	669.869576208248
1009	1009	124.246782265601	342.451680606453	521.348854520548	667.492600950809
1010	1010	146.892502582763	342.942222156939	554.791223806907	672.367748026763
1011	1011	139.873197656261	345.609455890025	510.284651031844	672.099971922627
1012	1012	129.689193840765	345.170104406331	533.116427824687	674.196002062055
1013	1013	119.253244964396	347.256208555449	500.627661511228	672.168800475232
1014	1014	131.67571940496	343.541584502203	536.83907200288	669.963129343138
1015	1015	123.275973554797	344.971675354018	516.688168316278	677.008114364195
1016	1016	119.963163236622	342.377778321837	512.489518392448	671.122320980194
1017	1017	156.887868600504	347.627714568904	547.976327373937	674.864921568198
1018	1018	122.420665875694	344.007806981805	523.281193787759	668.086654270756
1019	1019	104.772771458851	344.280295168097	520.792570948365	669.943455068692
1020	1020	113.547902015566	344.074298524435	537.045583779695	671.187331339201
1021	1021	110.554169257487	344.638613118585	489.18149432608	670.180967859385
1022	1022	157.683288329341	345.497452265206	536.505423593997	672.627366973957
1023	1023	122.124088641843	346.160964883891	555.015493668262	669.027308587455
1024	1024	135.721158103104	343.70674547476	526.092068223383	671.411244155512
1025	1025	138.064410927673	340.824786359891	550.018994155666	675.097741499142
1026	1026	161.489142959402	339.976661455043	519.515954943487	672.574282724472
1027	1027	111.880864315886	343.094206432413	521.934638157296	671.592300959273
1028	1028	110.84819804497	348.355478806641	495.915472832507	674.089769930322
1029	1029	130.409026023142	346.635348872241	487.037395480331	673.735590850437
1030	1030	125.339648919294	343.993649887884	472.823921491215	674.475892502975
1031	1031	129.657084487214	344.046793094126	551.238414929653	673.27140285683
1032	1032	153.736526481664	344.858064056194	523.741469622294	675.016408426794
1033	1033	154.07741271564	349.590860996034	502.060597933325	668.582792530472
1034	1034	142.954421682506	339.744830818005	514.084300084419	669.396582259801
1035	1035	101.712885367743	341.768756059516	498.335567633344	671.368174558889
1036	1036	133.378721829062	342.93317576757	493.52260164373	670.797753011953
1037	1037	139.190413361134	343.906545948911	522.672065791718	675.659337516556
1038	1038	154.896452782151	340.524592532731	522.551052094985	668.801661510416
1039	1039	110.460682111912	339.185980388885	538.244362061459	673.181944174416
1040	1040	132.714523583448	345.70723801752	507.747263146428	669.597396239164
1041	1041	111.115477374801	339.58473696866	509.228329707829	671.295957616314
1042	1042	129.382492011343	344.25008336084	502.763766481206	673.980313403138
1043	1043	117.084578620928	338.169941182246	496.464197567429	674.566620135144
1044	1044	150.794233032591	339.01026831175	497.925851233324	670.315103728511
1045	1045	137.676807061979	342.36951198187	510.559219448902	667.982566737994
1046	1046	140.068581444533	342.017391725916	532.140070874221	672.40127809157
1047	1047	84.4107842839301	345.135566163458	513.347034728052	671.294480476828
1048	1048	127.978080531844	341.937948442534	472.579116498435	666.710532882002
1049	1049	144.462157276979	340.329564660878	504.474485236331	676.670802857044
1050	1050	146.122665454836	345.977270254482	535.076299583237	671.386641462896
1051	1051	141.721644986515	345.590689091281	511.21971897883	675.667744267797
1052	1052	139.98445894964	342.962952745941	532.41184474812	674.182401928558
1053	1053	145.050985596638	342.625324055127	523.148223944225	674.87618888307
1054	1054	146.597291089331	347.536959167584	518.885128586048	669.750242075812
1055	1055	142.107893732799	343.824871728523	507.537001911833	668.143976881109
1056	1056	133.792244971655	343.298312684704	515.528417617814	666.13620484839
1057	1057	165.18899641396	346.961365460657	481.432285073261	667.219744219996
1058	1058	147.63458384526	341.424142261376	531.640374967836	673.70860365638
1059	1059	128.954065642353	341.371037657332	559.009828128478	669.142514745814
1060	1060	153.035537292468	342.873402824003	498.647228752318	672.544746038995
1061	1061	117.056195043961	343.0084999211	528.592986324978	674.747082964045
1062	1062	133.637208906513	344.384033531011	506.402413577687	678.574622300335
1063	1063	124.360518485684	340.692782363691	512.790612239666	673.243366038278
1064	1064	122.756297627595	344.522132392163	503.614208093792	669.707522634348
1065	1065	140.347875839579	339.441246869881	541.015859795977	674.576680278753
1066	1066	138.500760488539	347.117815161617	510.248095609286	668.379594773915
1067	1067	97.1291900603323	343.825153591401	540.564438316629	671.341541393745
1068	1068	124.580989867842	351.442661071037	522.383175221918	674.295092033254
1069	1069	137.701577071105	345.642978369521	522.612710494799	666.232145811432
1070	1070	113.679450250531	346.436985617944	520.890529985337	675.801371262005
1071	1071	152.814336324872	344.213982525725	529.663001446826	671.609477749166
1072	1072	102.636795520234	344.250767093778	536.779150433411	670.361466857595
1073	1073	140.151280828221	347.80772855327	530.436630494263	668.931847234304
1074	1074	112.74412881523	341.725930203642	527.686082501711	671.021564152216
1075	1075	106.905921400616	347.403142872449	578.054299551279	676.37148525038
1076	1076	136.841912341199	343.807763681122	520.872383568416	668.813326120856
1077	1077	133.592206643136	349.316826035318	528.436271431182	666.313795439562
1078	1078	130.970579512149	338.026627306177	495.10493210791	669.15539679287
1079	1079	150.912828153738	341.967229809693	526.154832103504	672.216695833751
1080	1080	127.535927305177	346.223262532951	518.396826436634	669.591734913107
1081	1081	113.658386469544	344.328510140673	537.281432018082	675.225382867775
1082	1082	153.637463920004	342.890737394546	507.894394063266	678.95755435997
1083	1083	125.969576197429	340.199648285019	534.978422218026	674.702186137411
1084	1084	130.57383272632	337.715170197536	485.902034618516	676.650672844886
1085	1085	114.931625920382	342.492638615413	534.816846079031	666.383479552874
1086	1086	130.032659110262	344.461628236555	515.415801125165	668.63059614017
1087	1087	127.177685593609	344.299590409389	531.797441158648	673.034982666528
1088	1088	125.370957633785	342.218323112946	527.447112954844	675.548343664521
1089	1089	112.031989537562	348.384981425451	503.698189128206	668.472589038404
1090	1090	116.496792511724	342.829379118418	528.114611056806	671.577545581235
1091	1091	122.757688423732	339.584873714272	512.474536659799	671.802222033195
1092	1092	132.264531547656	344.61147888903	510.371397073053	672.48779862355
1093	1093	112.590403090513	343.249371899893	516.518847323024	664.354362337924
1094	1094	126.346773825368	340.286505450437	534.188787708115	670.304873762674
1095	1095	157.926563309022	347.806242514098	510.209513620771	678.696772745796
1096	1096	128.877949278002	342.940388299622	504.51465512062	671.563293074484
1097	1097	115.908120008589	345.839092355203	510.260760834462	676.147398120804
1098	1098	139.856091452611	339.656092016283	525.373777309958	675.418100531966
1099	1099	139.21411941007	336.528999675602	523.168782803324	669.465762672638
1100	1100	132.812478153336	340.951891349133	490.837242284976	673.674908927936
1101	1101	137.8585699957	346.031116121417	517.935762832789	670.114395639112
1102	1102	135.016102086623	344.19391621034	518.006632504758	672.5720491092
1103	1103	126.020457372415	346.494531004617	506.144452775226	671.465417479841
1104	1104	155.803937073262	349.668505654667	527.246725701614	672.339258234303
1105	1105	137.969604919935	348.863239248107	503.219236524142	672.619132043595
1106	1106	109.427404184581	344.637902349499	512.424732753625	669.674266820541
1107	1107	128.839818962114	341.076560066725	541.457965684996	674.173447658358
1108	1108	110.752213178146	342.011788986113	524.319306007387	670.238601827521
1109	1109	121.046277106783	343.595878126952	520.536091733993	674.142209926341
1110	1110	141.025766357825	342.470343448531	519.699708792	672.601346319741
1111	1111	126.832723130397	343.600507549076	532.425881070687	674.61115058922
1112	1112	127.54288677174	346.571290671104	513.179295925826	671.33785602399
1113	1113	138.035465113891	348.200726840961	503.992083055952	676.263826325214
1114	1114	115.771419736375	342.645673664889	497.184157995765	668.043108185268
1115	1115	146.221715634586	344.442452211758	546.759353690584	673.373257513691
1116	1116	150.532901095861	346.314614300693	512.718815222148	671.950743396643
1117	1117	140.950622584667	344.517913986879	554.363127503689	669.253062578592
1118	1118	153.197166519921	342.631651336104	530.470492422282	670.323852308174
1119	1119	125.67526928424	341.232275360789	528.656747020717	669.494148288176
1120	1120	123.141510807327	343.50482971335	529.788391215213	672.318636111674
1121	1121	170.989021366804	351.055263383201	507.216936005132	668.844699020676
1122	1122	102.727644600796	343.684950330625	533.603106552348	675.137465313341
1123	1123	149.356781827735	348.990484269057	517.301122019252	673.738820942778
1124	1124	148.00808263985	339.810310202396	526.09285609777	674.043340598094
1125	1125	129.687592809707	343.256479133572	477.012314896373	671.20445903045
1126	1126	160.856000195052	345.989070471537	499.725477118553	671.881139910098
1127	1127	141.33500152643	343.931874012512	511.68764929235	670.102003344577
1128	1128	108.758084234621	346.920523815102	522.458020212861	673.95683591675
1129	1129	117.250756322701	342.42246105402	557.349376490337	673.679795243879
1130	1130	130.128005119812	345.618484194143	504.443357748042	670.982927160734
1131	1131	139.335149268802	345.785412914043	525.79324979154	671.804991279519
1132	1132	142.954231298465	346.676639716454	516.191781178517	674.089607569211
1133	1133	134.50708302366	348.52732215771	523.745853309093	670.5356213264
1134	1134	137.043282872868	346.18115519817	512.522202966971	671.149027236441
1135	1135	148.289799282361	346.942809890132	513.489451163344	673.010787950167
1136	1136	129.441438262732	343.588823266907	537.850221245961	674.325933275044
1137	1137	109.926493284269	342.262993031979	527.631236580712	673.245458674209
1138	1138	119.299830093734	341.595326553054	542.581902797064	674.291809579332
1139	1139	121.292645879727	343.120216326511	521.106483428859	675.13229039561
1140	1140	151.63819686626	342.860035306688	524.305012651061	675.057975853699
1141	1141	145.733194482157	345.464121951127	526.814735825928	669.221664087106
1142	1142	158.189727168782	344.666167536031	515.346745957691	671.115230035311
1143	1143	142.260086430924	347.666363351076	490.820521254597	674.231145994576
1144	1144	115.334645603499	344.505510168319	587.50613977878	676.887939153494
1145	1145	137.12268411789	343.761942169585	514.399444265095	672.494827295475
1146	1146	120.142049644062	341.144602569748	515.408844418745	672.337464808964
1147	1147	131.295872364199	346.798184946014	543.974806340585	669.955585396153
1148	1148	97.0816505344032	344.703758171999	509.994694587726	675.90971214038
1149	1149	146.130763864554	350.95259820772	507.617017886644	675.314778146482
1150	1150	110.777486330126	347.001841420873	535.750211620752	669.879417222348
1151	1151	146.59550847413	347.271352180447	503.7330047974	673.154967633267
1152	1152	106.045532198232	344.137302204595	518.383514242896	668.337311972556
1153	1153	163.746969689572	338.83353424364	510.217553001963	673.099739663142
1154	1154	109.587995416094	348.169396283144	543.807185687851	671.142856440596
1155	1155	139.812597139845	345.551850431349	522.215724134466	665.79017398451
1156	1156	146.171002567273	349.441500570097	528.592767324578	672.793673147164
1157	1157	100.18258337418	345.125448756696	504.386719632425	672.476305578907
1158	1158	129.619863074211	341.816160125805	510.866191388092	673.909095403573
1159	1159	148.412176902857	342.350946709728	516.837352202421	677.921582163469
1160	1160	111.519368516905	343.930226923639	537.503982724535	673.89281215371
1161	1161	113.671949227268	342.267265182479	532.652120198921	671.626358472763
1162	1162	113.651180210043	340.376262887074	529.09095405138	671.099015125365
1163	1163	130.413976501182	340.228163028213	502.402843798535	670.570774910179
1164	1164	151.206558409329	345.475700278498	517.449531908723	670.272973064784
1165	1165	117.357889783153	347.341264763647	520.866007040409	675.050481966048
1166	1166	117.295363814848	343.284732426454	536.463025454509	669.440867755493
1167	1167	143.373039925989	344.005333519413	536.814642529715	674.348123141209
1168	1168	138.412338348774	342.649010234409	542.114177225318	676.810181927433
1169	1169	160.814529465635	346.372671887748	540.126236702614	665.106556422964
1170	1170	137.512165240993	342.330668634656	538.125888170785	668.235789820702
1171	1171	108.10755078003	343.410576279077	528.896679927006	670.355238168079
1172	1172	107.640561213466	341.867802281412	524.138708657038	674.464549937313
1173	1173	123.02981263835	341.737944525303	545.570214608688	674.075755403112
1174	1174	137.990089824003	347.089553236213	547.841063678565	671.03785026151
1175	1175	122.944116482073	343.943958111246	512.919327743935	668.067473735478
1176	1176	120.482375554885	343.092370977404	527.943649681747	663.866092744212
1177	1177	109.073996135994	339.980432511936	522.917705354379	677.311294927402
1178	1178	112.506711173071	348.226835678402	502.902063345526	669.460493363944
1179	1179	119.217739445132	345.015460315225	543.927274650275	666.91925867115
1180	1180	117.480250729139	340.249054597223	508.012048323124	675.203799991841
1181	1181	110.382313266553	350.393451654368	510.139529659738	674.482882366912
1182	1182	124.830321830642	344.232033796425	540.843825235624	669.970790237564
1183	1183	136.476037457181	344.083905241935	530.307764333741	671.545903341981
1184	1184	112.280701195577	345.999411303764	507.997929276062	672.829128328924
1185	1185	147.705862394697	344.560224424289	529.584308092938	669.661931414567
1186	1186	127.779280993429	347.093995088701	508.530797519259	678.509076657048
1187	1187	153.870503417736	343.592238552844	540.582421289364	670.170643680159
1188	1188	113.167075283981	346.025007399175	515.626852360349	671.843712924505
1189	1189	146.433751971839	341.997560568041	529.882030305935	667.939499852188
1190	1190	119.512517171372	341.008159189462	501.140624324348	670.550243722183
1191	1191	124.272752460939	341.19960610277	529.216370559812	674.570464436957
1192	1192	109.387247323907	341.275288979882	533.137118281267	677.580609020963
1193	1193	108.996152238879	346.540365666755	517.420083932787	672.691516309879
1194	1194	118.562576689446	346.680933589077	534.971786075654	669.520054777895
1195	1195	135.770476227757	341.590261938505	561.88979393849	672.139342017443
1196	1196	127.046399910926	348.520368704509	520.980544290962	674.514383746156
1197	1197	121.690861748645	346.349862403709	518.336594683122	675.830465733428
1198	1198	103.480499350753	342.9920394995	531.286492809167	674.285833611708
1199	1199	152.976993977183	339.063072616332	515.555960526284	675.536941359414
1200	1200	134.00323662844	344.311520288334	505.915695077138	667.503110255949
1201	1201	136.896589492437	346.996798295277	480.577645616915	670.232182391389
1202	1202	150.704156260194	343.521556772987	536.027329149935	673.92211172537
1203	1203	113.816167314662	350.033595640356	500.316763692141	670.178099842559
1204	1204	105.291758575666	346.294435597014	551.052123616424	673.281041304236
1205	1205	129.427534056109	343.548257099362	518.5228355494	668.411897631058
1206	1206	122.355848394006	337.478486325688	555.05795466928	669.331296078804
1207	1207	132.110997473129	345.993759643943	526.962027858773	671.234171854723
1208	1208	119.983559469783	340.26094233821	554.806234776233	668.065859286642
1209	1209	108.987313430816	344.352213619006	533.348778479812	670.819452553406
1210	1210	164.753956558861	342.781310927734	519.92847530939	672.869984232682
1211	1211	135.719956233891	344.144489162462	523.623640173756	668.984278683572
1212	1212	145.355330374401	346.037159177542	495.463230764409	674.708388925735
1213	1213	145.569217918151	342.842729557809	527.615008809517	667.563412086819
1214	1214	110.679204920574	344.685027976423	513.436823474044	679.216020379247
1215	1215	106.929265844858	341.443690754542	552.328032861084	672.534694535935
1216	1216	120.90782596138	345.873193721718	537.259510612497	673.785912664506
1217	1217	160.73156767571	345.29201208108	479.979505981124	675.450021288282
1218	1218	126.517980257497	345.331286792192	523.627603917911	669.363529755006
1219	1219	105.036280501557	346.39059010257	504.490355512273	667.832654681835
1220	1220	104.876816694876	343.282274204633	516.940446645633	668.645744990019
1221	1221	113.518523533715	343.395294219675	506.295663129843	667.07461602057
1222	1222	134.928165600713	341.614574189037	512.192276681512	673.491713073566
1223	1223	102.691417849537	338.497325651457	525.514920475832	677.725914417077
1224	1224	124.414824900667	347.65024253447	508.203666716569	670.755136456529
1225	1225	123.169954576935	343.696228001422	530.522142382081	674.438835489843
1226	1226	126.590008775597	339.302865548383	492.587395220126	668.913307742028
1227	1227	169.190888630491	345.362823985828	499.889309629436	669.926129872512
1228	1228	119.781386158661	342.901211193877	518.735201176002	668.676038857888
1229	1229	155.986760172398	346.553910061991	535.040061992234	675.056002616685
1230	1230	123.833152218854	344.570494341141	493.371459906787	669.182509630275
1231	1231	131.814624502339	340.740154316079	508.676376401439	671.213371808857
1232	1232	110.708427142532	335.528441135511	521.827095062186	667.161792829076
1233	1233	156.163968393033	342.346081050131	519.14626381601	669.171443507986
1234	1234	107.843313928632	339.494696495928	520.154014439428	670.940460170822
1235	1235	167.626448413513	346.132344369976	522.115022621659	673.537928007706
1236	1236	111.970460810127	345.209188222679	486.392819305688	675.093067159627
1237	1237	144.754971404109	344.605015501361	529.262824853044	671.300753703866
1238	1238	127.6441740157	349.274168237804	497.154260435792	668.577763463869
1239	1239	124.218715300704	345.322208852766	538.531768301803	675.463946048812
1240	1240	123.500953454558	341.745564945742	520.626457171846	671.330877280474
1241	1241	113.000315391555	345.190213227211	531.310496107957	670.251845256641
1242	1242	117.802826816175	349.866529426041	521.471749022273	675.775599494991
1243	1243	121.290703621565	344.897915986065	550.402607160338	673.152720663489
1244	1244	139.277775910237	343.082478383661	540.15971900944	667.428003215282
1245	1245	135.674216832849	342.85035879721	528.789915380193	673.446552378602
1246	1246	131.614338938921	343.618395722303	523.322206271201	670.544966136315
1247	1247	116.642723152422	342.108431630161	501.152883759165	669.864180085505
1248	1248	138.742289051524	339.835317283819	542.647366566479	672.532605576182
1249	1249	124.257481441631	338.544327922409	527.472489170563	676.401464527077
1250	1250	121.112910311964	348.241151050336	515.864356635959	673.945178681439
1251	1251	118.299332694473	344.204293517058	525.306778602691	672.18073330306
1252	1252	130.34287251209	343.33627028554	529.647963354938	673.999215348771
1253	1253	116.665590017151	342.955664883306	509.442802222284	673.215653473241
1254	1254	100.430345495122	348.858506463531	531.805627116977	669.071360364472
1255	1255	147.435383644663	346.965150575073	518.409354127206	673.660248429066
1256	1256	136.052062616789	339.525072541671	530.997672498182	666.779602510464
1257	1257	151.98835835014	349.660672477706	547.480743089064	673.226778610816
1258	1258	140.340271044433	349.593398331771	523.144842616741	671.896709106703
1259	1259	137.018909417678	341.772895067019	531.759992754124	671.55649260142
1260	1260	109.215428457018	344.044871607486	489.887597759341	676.797542804724
1261	1261	137.730386115519	351.600083978592	520.20301188125	666.104750438604
1262	1262	118.166183998703	339.744472672079	519.392383349082	672.587474141608
1263	1263	115.480869228102	346.65986301209	543.063078074925	670.54529989902
1264	1264	100.272503643042	350.813208954025	482.933750010221	669.743973175254
1265	1265	138.51014083554	344.750948381303	537.209625359446	672.500718862726
1266	1266	116.763220514615	340.845693587202	524.933902651584	673.868733934347
1267	1267	126.423854396764	345.060843751473	534.097987088763	669.512702719181
1268	1268	126.441385259718	347.107213148272	513.173866747674	673.031967765711
1269	1269	134.547292731607	346.059379114748	514.193065735141	675.78844015666
1270	1270	129.180214926877	343.772038815599	515.020003144899	673.469841212937
1271	1271	130.893701441769	345.636192187306	522.961426827203	676.114091792733
1272	1272	139.117623292941	341.592547953239	533.189231969152	669.717951331212
1273	1273	143.559916318847	341.518942146451	506.237669196292	676.61569763382
1274	1274	129.928651592467	345.726322330405	519.353072970341	669.539085284493
1275	1275	111.147866341562	345.15107466168	549.005567152751	669.100715869105
1276	1276	112.800276968493	350.961744417208	525.766869815149	671.083315318397
1277	1277	149.919428753853	341.523660239612	504.141439939296	671.152519477407
1278	1278	122.587182839249	345.685132585329	504.283066677704	662.96394517339
1279	1279	123.188805273364	346.404636296185	518.740314854641	666.11395536292
1280	1280	118.728133718804	340.18446202829	535.643944310988	672.925926021874
1281	1281	127.124920539196	340.372542563333	525.092907174981	672.430124503231
1282	1282	142.730355434785	343.807165170779	524.352587309502	673.132200035288
1283	1283	108.56810370524	344.842741378976	535.777606689496	669.574693872612
1284	1284	134.229996694949	347.501941249683	492.231597974938	671.821501705772
1285	1285	124.38758879765	342.643370552504	518.35002508505	671.191037183337
1286	1286	92.2843400991202	342.428437088775	533.973789628356	671.451393998412
1287	1287	152.395089712867	348.119411031727	537.08551926147	667.853906664814
1288	1288	137.046957803448	349.146938916491	488.017907947108	673.955159514614
1289	1289	138.859175596415	335.747124873416	524.936203084971	668.125478157212
1290	1290	111.691387418071	343.271145857151	520.019514040729	672.886551653814
1291	1291	120.60622749156	347.371137845371	523.57653425935	672.103425644686
1292	1292	126.923350680255	343.703962033508	544.273254728326	675.922796882479
1293	1293	111.142176173017	346.739694672946	513.411281983597	672.972775730912
1294	1294	115.810225823046	341.886573761289	488.968928714132	679.291201354
1295	1295	158.733373036831	344.900668080275	552.303523119829	670.523827331172
1296	1296	126.628361495015	346.159672398391	541.967908820137	668.445923632701
1297	1297	100.094238059488	342.495254162026	542.392495622942	668.570248855169
1298	1298	123.145629631737	343.033303891317	514.665223394601	670.016928410685
1299	1299	112.434867798631	343.943279306591	523.183387695673	671.857969604616
1300	1300	120.000200250808	338.779317041716	517.011300689844	668.535276809037
1301	1301	103.837267425879	344.521947399684	540.28476644128	666.993564518035
1302	1302	144.324727995476	343.984065961881	531.071598837598	672.81582984649
1303	1303	81.8807358037704	342.039851728236	504.444570508324	669.306557811564
1304	1304	129.906445291923	340.452118847823	498.734321109836	675.917303442223
1305	1305	146.016248814363	352.41360972659	519.522011443154	673.146896487439
1306	1306	110.771093088856	344.121119730124	490.925192100748	668.213362669082
1307	1307	124.298452647237	345.566523347555	501.478871580516	674.746393969759
1308	1308	115.038838026995	338.126444457596	498.732049153234	671.853797700152
1309	1309	112.346367236207	347.50232285996	524.462061965771	677.939569054249
1310	1310	145.931729290924	341.755466299271	509.455821937212	669.698231486673
1311	1311	135.554522499623	345.803467217693	502.633317502488	669.454300418063
1312	1312	107.53886664193	342.5391666104	519.26821976393	671.305531559706
1313	1313	144.051842441033	338.040253848674	505.026242637666	666.67687941086
1314	1314	121.067905425483	342.028257938383	540.793715101972	674.609721896306
1315	1315	154.967396087154	342.579913269387	524.170111467219	673.446239280473
1316	1316	103.194780194957	345.279910290214	517.696393976976	674.22028223509
1317	1317	158.978868896168	345.000975302609	511.41728145754	674.85888890223
1318	1318	136.373304041097	337.488335865988	531.874521309301	671.679867237993
1319	1319	132.049345690044	343.612175292196	508.291009344692	670.132646054571
1320	1320	163.095098620312	349.081360978435	514.178354294271	668.780216362999
1321	1321	136.161319037238	344.318462709932	517.667821793257	673.11017047798
1322	1322	96.9022589736232	343.058072873079	514.268656582134	674.551497963977
1323	1323	113.356088510889	343.16924476513	510.993689501188	671.005581370718
1324	1324	144.478522245078	346.844195671319	539.695592545423	677.130362919268
1325	1325	149.369617202638	344.06979871129	534.100795866192	675.923445095912
1326	1326	152.061109073506	345.854442059604	537.614019349237	672.931570520937
1327	1327	137.499726870945	349.015146823596	529.672023012627	665.869665891061
1328	1328	110.474137387971	344.439899216351	526.899640728029	667.33046587976
1329	1329	156.692122437982	347.294760845299	539.063502617495	673.249029341596
1330	1330	94.7505776229472	346.843193496653	520.878248716858	674.07841048884
1331	1331	138.814050560976	349.172341850881	556.719779161369	667.076689750956
1332	1332	129.770204240175	342.736289584347	531.958940365445	668.138119914717
1333	1333	136.153394615961	345.268392529372	520.737966343744	673.410874433096
1334	1334	114.977896884835	341.916105530884	489.140370483512	668.756890910056
1335	1335	130.882372830744	340.618076969434	502.88244862642	664.282020542874
1336	1336	142.066984922203	347.0283269145	521.337785592828	670.398796135385
1337	1337	132.256242915658	348.039260575284	547.737586838819	670.192052348954
1338	1338	116.90823698057	341.805601334952	512.371792136928	669.324016040668
1339	1339	121.744061013712	343.397970967972	509.702931195333	667.229674234781
1340	1340	125.749036527412	340.967837000841	524.361951627381	669.791558703033
1341	1341	101.483348031562	341.039723390268	499.58804397243	673.474123155318
1342	1342	123.130563333823	345.647722234402	546.163918061928	670.619038181496
1343	1343	140.781431896123	346.010325468175	545.178729199819	673.922499201313
1344	1344	145.217671833137	347.879681496224	527.110124289141	668.422064061838
1345	1345	116.860345694367	340.241849332301	540.797066079058	673.604131592205
1346	1346	146.425602625839	343.750910389842	551.367965012329	670.769920298117
1347	1347	136.222612269807	343.387508975402	500.48024851139	672.960217733394
1348	1348	96.9864774912987	343.276037431958	542.256129632446	666.94215821944
1349	1349	140.002334172406	343.155807733941	535.854972366097	675.19333930528
1350	1350	134.287878121968	339.366658579351	515.163051531833	671.691239637819
1351	1351	127.622371083531	347.879493300662	533.547454020209	672.039151292122
1352	1352	114.119038803067	347.510354110805	486.801687602332	672.655726467887
1353	1353	145.02415642298	343.645992746324	518.303163595521	670.910689203583
1354	1354	165.875396955318	344.06123569933	527.994640404457	671.541273736586
1355	1355	150.703065393184	341.732994019087	513.368868979377	672.569529386639
1356	1356	130.815750760541	343.838421162482	531.782955941986	670.788196364353
1357	1357	108.407097501898	344.358361722494	511.093998034143	675.752903221378
1358	1358	109.975277056633	342.337398369115	521.213874153001	675.404674718568
1359	1359	129.112366420875	341.811625242644	491.586855056824	674.913908474361
1360	1360	156.486311852874	340.411828911846	519.835623768477	674.612887284881
1361	1361	116.719802541604	345.282898874048	518.65596466581	675.224977322369
1362	1362	146.228713852616	349.363422548579	482.318322619753	674.697150209472
1363	1363	159.915322105478	342.887794274996	528.552278503209	676.985979985989
1364	1364	141.56207660201	346.615788438458	514.604607322134	673.020332758849
1365	1365	149.161792898779	343.920303507266	523.548389010932	672.881934448508
1366	1366	122.058999520656	338.186677014028	498.391594427012	672.12864747278
1367	1367	155.902162508547	344.655504282796	534.834594450837	664.877390224904
1368	1368	162.701526712867	345.206470734099	538.867151209419	671.69970659979
1369	1369	126.175824778886	339.748427821166	511.958622267365	673.532735727383
1370	1370	148.841663229461	346.475737990742	555.7231102927	670.574112466699
1371	1371	138.728695743713	340.346857977772	496.411394209326	667.355882059167
1372	1372	129.366978408331	341.007198177627	509.21837763712	669.195247979197
1373	1373	155.344353924678	349.774024923673	519.52019981893	672.505339895477
1374	1374	109.63475674614	347.68297772977	560.445396112371	673.597945777964
1375	1375	121.496315165287	346.945888330411	523.425939542461	674.00934873698
1376	1376	143.553985261401	340.172249575116	521.752920268492	671.93851273095
1377	1377	139.926695439524	349.236648374291	531.243057245228	669.226768430217
1378	1378	122.052212060736	346.911396376698	545.2816244563	669.951468860102
1379	1379	109.169827751714	341.794500762245	533.381797376575	672.283522475573
1380	1380	129.468432941652	345.052277083437	513.357528170083	670.145882695356
1381	1381	143.330749031904	349.983811832105	529.396252384413	671.173613000119
1382	1382	143.933301703158	344.172468646696	531.171412598981	674.664909630725
1383	1383	134.606115967145	342.904771499396	512.327109555397	668.566524510848
1384	1384	149.253511693511	340.59003168514	516.645459550346	671.546574569047
1385	1385	116.905830790711	345.414347329759	526.531982554585	677.576818223854
1386	1386	145.362097145517	342.381805109521	502.734081981467	672.792459717461
1387	1387	146.123988129755	339.759158760793	529.254525538821	666.24328309287
1388	1388	104.336890817662	347.418450677961	531.093746389584	671.683883379189
1389	1389	128.716875089165	344.091398792416	545.219119283621	672.743710464532
1390	1390	156.116420402472	345.561633552087	511.474584991164	669.806962841051
1391	1391	131.034413190103	345.217884742568	491.843780729984	674.561344481302
1392	1392	124.579707857746	343.979278783711	542.917994634934	677.295272285682
1393	1393	129.778739216494	343.85473376057	522.736376107425	674.1619105214
1394	1394	126.506417528332	343.648251546573	507.346698230864	666.642029255362
1395	1395	142.915833914669	344.929607625105	485.805629403179	674.728843422463
1396	1396	116.369801806395	346.920647642864	541.267394598898	670.834470042528
1397	1397	121.313006227134	342.15568339334	508.793056542347	673.300445891992
1398	1398	120.062363198385	342.882057403801	524.704798946481	674.088499779344
1399	1399	114.51767301072	344.245699907619	520.846068338647	678.841346575942
1400	1400	134.659225634838	343.815079941841	524.586033987908	664.946182721379
1401	1401	154.45672533843	342.120725759994	491.298035417863	676.051016294784
1402	1402	127.102524602582	343.769318962526	570.030919553702	667.677525357932
1403	1403	142.762371565339	346.626877098826	502.674918447035	673.467397321287
1404	1404	134.77215520785	345.351882630379	493.827444627979	671.909594575268
1405	1405	116.7773774898	344.558330301698	516.484139593858	671.417340783901
1406	1406	129.249325282988	345.486129200466	523.934840567763	668.707746407809
1407	1407	114.384091195887	349.146835574558	537.42250411671	671.148708082566
1408	1408	156.457348086161	342.370260040822	515.817453207334	669.101448443927
1409	1409	119.844936570448	341.190894358869	502.716697854587	671.706294493674
1410	1410	113.352904594166	348.527701914778	534.077177811917	674.935868069247
1411	1411	172.458888011589	346.326855972258	554.765619473336	669.579732261896
1412	1412	92.3107256221595	341.258824251121	484.453689407886	670.80116115441
1413	1413	133.8560000656	339.96052439259	504.759595338644	666.935581251144
1414	1414	106.326240604111	346.228569110683	523.115323777131	669.381194832185
1415	1415	140.528833277314	343.486909405332	562.449346502414	672.458374051907
1416	1416	145.947401433176	339.478094296218	554.672891494985	670.276985889169
1417	1417	114.772752326169	342.881840668753	519.038100588136	675.353653140163
1418	1418	125.682404974794	343.767458728188	524.746751890949	671.276438970945
1419	1419	130.298051729021	339.510524615176	527.591600461239	672.989979771412
1420	1420	130.453913677893	344.112030408858	525.886030919832	680.267269192935
1421	1421	136.236767656403	341.021460889522	520.714901799901	669.517271937525
1422	1422	107.584596920462	344.55462082669	531.237011334708	672.837396861513
1423	1423	133.438308013582	345.447207781263	534.256934796649	674.369385604368
1424	1424	146.12087055747	342.312905123106	546.603025453735	668.924385086678
1425	1425	120.221329742405	342.425013681892	523.370669117398	668.400376786312
1426	1426	125.676044297071	343.66186645416	530.726427217177	672.111439647335
1427	1427	126.521588326608	343.922923516613	514.522620234374	676.636678573743
1428	1428	143.03317420611	345.529344532874	530.274861587086	670.944150389154
1429	1429	137.893454528966	338.197597948393	541.563684689932	670.455999808861
1430	1430	134.356252643589	346.15013193506	532.080926517233	671.259610469892
1431	1431	81.1541679849483	339.506604778978	524.813050740422	672.913750500855
1432	1432	139.605141508875	345.802209837828	499.49822124331	668.621975581415
1433	1433	151.803031692928	345.035790958552	495.886730783457	674.464140723688
1434	1434	150.359462122081	340.145993146412	509.688659057478	672.654109035649
1435	1435	110.858953787216	348.061974459688	515.368002283179	675.338539104578
1436	1436	126.184967419689	341.970804206959	544.241226256176	675.025080865767
1437	1437	131.498258853353	343.801302548853	510.917434279334	672.101163654963
1438	1438	109.825850277306	348.21683050235	504.531909748733	679.47797347321
1439	1439	164.456349836511	341.813362715476	547.747348867656	673.182901485182
1440	1440	140.261984084403	341.752871677371	533.288241417135	676.987663699449
1441	1441	128.353535157697	343.617391936158	529.530640676824	669.31657045265
1442	1442	141.920734371793	345.113483629972	517.950161242944	669.207103372665
1443	1443	94.7419769157472	348.977328771888	551.418754101729	674.220766523012
1444	1444	129.591869032551	343.209470195316	526.578600983336	670.48195459844
1445	1445	151.189715713165	343.066579181712	534.571230920705	672.521892949104
1446	1446	115.901751754416	342.218366181712	540.831786636348	672.626821097007
1447	1447	126.907186803033	343.072673453223	508.383700610797	677.520623372859
1448	1448	125.681527032584	351.47397814508	504.302278647356	669.21578335148
1449	1449	113.703431330995	343.604721213584	487.06974149183	676.906044913884
1450	1450	133.657582941651	343.25140122738	495.823183890353	669.415826426157
1451	1451	158.442274758137	345.043160932043	538.991956825878	669.770890012406
1452	1452	144.452232557577	345.031786092533	531.254440194461	671.345462767884
1453	1453	136.742820670503	342.838360757281	557.380052247144	676.226522864781
1454	1454	128.771181718478	343.233055173091	524.994618168481	669.053566677728
1455	1455	97.5793617134933	341.13838266015	524.15205330377	673.517046917878
1456	1456	138.741497578882	345.715675433338	514.106955820942	665.179292974684
1457	1457	120.925786214044	344.072384175729	511.541283619206	673.63845208033
1458	1458	124.99770840369	345.669845602946	544.989669506167	671.23830047664
1459	1459	129.610381506626	348.948314754112	520.101507651264	677.834881460654
1460	1460	144.058040749896	347.517130165927	514.655804859983	670.91598336206
1461	1461	160.554948783031	347.644177555177	529.94164245423	670.715508181339
1462	1462	111.098234782133	345.196738670195	555.936550165524	676.381141052186
1463	1463	117.767916148967	336.154763788704	495.889873605891	667.951709700206
1464	1464	124.559291149799	340.771723548219	492.964844365495	673.360457387422
1465	1465	103.12425628705	343.671372207575	523.729961311969	669.212243959756
1466	1466	90.9330302652794	342.894472538264	545.136213382536	668.001289932152
1467	1467	121.922351810815	342.346691173491	520.11254169861	673.186907252517
1468	1468	155.139045726721	342.531129813306	518.2715103288	673.016209435482
1469	1469	131.214159985162	347.036991268972	506.572168016765	674.846975666841
1470	1470	111.288925806942	347.995441300491	518.343513366923	664.115912185606
1471	1471	121.474760408005	345.556064468118	512.301810070433	667.729308159552
1472	1472	146.554689867386	345.625598594786	517.157809025466	672.723872636507
1473	1473	144.582833506267	342.496000066895	522.115409610545	671.712795326639
1474	1474	123.049938546978	349.23705013564	517.419853671316	666.805721593889
1475	1475	124.865772092695	342.019841661548	534.628543902523	668.877904688006
1476	1476	134.204783956051	340.825249470366	523.501858567459	672.187361396417
1477	1477	136.873394502565	344.651317192551	524.02543952139	673.913122495473
1478	1478	130.334533000626	345.480341405489	533.860984864713	670.767616093827
1479	1479	143.915752968315	344.512913375348	501.51687864741	671.279468590514
1480	1480	115.847010266002	343.8465428331	520.69862953704	671.370096003401
1481	1481	132.293637040419	338.843508865137	518.8867196854	673.819356389294
1482	1482	129.160195555783	344.113023725387	534.130646599044	674.628009243995
1483	1483	156.978905540581	344.331920749507	537.19927019724	670.737897500328
1484	1484	124.940554458004	342.999678236957	538.933238499504	671.565477041402
1485	1485	122.741409534176	340.832406896079	543.875531524535	672.098433625657
1486	1486	115.621164329386	347.013561523815	540.144314055185	669.172376616277
1487	1487	131.512435915913	341.451515018682	523.754020323739	669.966598335055
1488	1488	145.095397046838	342.503397966034	528.941269311759	670.41834796235
1489	1489	116.842895889586	342.302212774143	522.242537842242	671.612173134878
1490	1490	137.105533868806	341.109323283467	516.11414512788	672.292614624118
1491	1491	106.724445604378	340.500177858792	528.79719855209	674.097312081137
1492	1492	116.930133715982	345.100303976979	508.160662995829	671.021341029466
1493	1493	148.471774181091	348.934534178189	521.375084475717	675.095583447381
1494	1494	135.744920573843	345.421467753501	507.187038426252	667.541265567248
1495	1495	109.992655895719	346.464336291798	522.53293030486	673.64244650296
1496	1496	156.044056392194	340.432859234524	543.913939507352	665.966137149225
1497	1497	154.622935922656	344.613769296151	524.677566964638	672.953054177077
1498	1498	151.209846636504	347.808884781301	516.649652179625	674.237390021664
1499	1499	112.727328272574	345.2264188667	491.554325411286	672.224486157005
1500	1500	152.563199376851	347.922181434418	484.604888195891	671.040201608882
1501	1501	122.244722106432	342.202822631592	531.912510821689	669.646942240461
1502	1502	135.907928676432	346.83114119846	511.145972378079	664.567190380031
1503	1503	153.164337092829	342.24472096689	543.891592215906	674.283726384999
1504	1504	141.736991125332	343.251041428349	515.899364872698	670.938272582058
1505	1505	112.017947592959	345.029653222934	491.77893491009	672.658814056257
1506	1506	135.620960004492	344.024743069997	562.699984610227	672.349717634862
1507	1507	132.574327952903	346.043239819421	514.608468084976	670.760803086266
1508	1508	139.328434682172	342.993954850757	535.474826032313	675.889447295733
1509	1509	143.757319224089	345.588427027765	549.076243087354	673.558019003443
1510	1510	139.095304304729	345.44143639499	508.467605282085	670.908562938282
1511	1511	143.284914409291	345.502680947817	501.153325871943	675.741049339185
1512	1512	115.55447545498	341.343696038144	536.570527432831	672.049157420771
1513	1513	139.817535720351	341.295210543816	526.768052698579	672.374832587094
1514	1514	114.692735949054	345.43770843819	501.631232237897	670.650982837951
1515	1515	120.260682058574	343.479069958213	564.017445089583	668.160505122825
1516	1516	136.008672455191	342.586082424707	509.684112150064	675.281425991853
1517	1517	138.416338355635	342.738601267141	556.624478765321	672.832853220808
1518	1518	123.931277226929	347.107230939444	518.628547924115	672.570050029204
1519	1519	117.278973659255	342.372498958507	574.891104458691	670.470379844146
1520	1520	118.560133715034	341.99557390621	524.731789759803	675.715466900016
1521	1521	137.817427877625	345.598757596753	510.050831389029	674.703833249717
1522	1522	149.715644377366	347.934618351819	536.915299139466	670.144683112613
1523	1523	127.252487117765	340.894459885738	527.272727685442	673.640207714434
1524	1524	104.97103688158	346.691598017132	557.453520422749	671.953767623062
1525	1525	113.931370478263	342.735216823933	565.277420347497	672.470584435615
1526	1526	130.923149653299	348.541657772142	540.684985293766	673.08812336313
1527	1527	108.666415537052	344.028807196124	484.463200529643	670.148744419071
1528	1528	138.200324883627	350.90597346635	532.915753262277	670.587656846425
1529	1529	158.902998155573	344.23897707238	505.675942832981	672.59030831066
1530	1530	137.831067785854	341.663091870819	489.259581211249	670.190464529143
1531	1531	115.027472981055	345.722924590267	513.467865937588	670.033619773142
1532	1532	116.062199332341	347.914917958287	537.918820524756	666.056753629255
1533	1533	102.520684284104	341.756372283708	540.649639255043	676.609011520471
1534	1534	150.31476475348	340.642430458304	501.728103443897	677.439125843795
1535	1535	125.514533393485	339.004438718745	518.547315922166	675.527781098578
1536	1536	81.7086182432147	341.580466835888	509.41139999257	672.421949686624
1537	1537	164.445908518112	349.12301436419	546.130986931207	672.420223421853
1538	1538	130.651010823409	341.461425057025	484.548849602478	673.67518615071
1539	1539	157.656133135151	341.623211054643	498.949888762173	666.890609964228
1540	1540	111.147292813139	341.805054668136	506.574056431884	669.307846840616
1541	1541	112.220854851706	342.474255595034	511.674806555049	669.738984960888
1542	1542	116.362580994764	346.379174739951	507.87337579498	676.424115882889
1543	1543	115.569771371005	344.211372385949	538.487139753324	666.770684177914
1544	1544	112.79832108192	344.638369145322	526.257387063457	673.004601500398
1545	1545	145.040167071974	339.960643571666	526.059938240605	675.642637023197
1546	1546	123.65224581119	348.927136672542	495.227488981376	672.636015121602
1547	1547	141.094950201301	342.780096894749	535.245515164406	667.273080058057
1548	1548	108.114857283604	340.810308554363	497.58756154193	670.300828285127
1549	1549	145.934147176664	343.389385495366	512.010751500737	673.100118906204
1550	1550	146.167581645523	341.955095434021	477.270028000321	674.320496658613
1551	1551	120.182037644608	340.921970832112	494.52015045881	669.775120865358
1552	1552	168.466347572737	343.389823971286	522.325047246936	676.736191048985
1553	1553	100.622137549799	343.623288965743	494.843956471544	671.413753931133
1554	1554	126.276820724499	343.60632087683	539.633237184872	671.088612847722
1555	1555	150.955020315355	339.521462640025	538.628865158259	673.403258661672
1556	1556	133.674023011592	342.365813476877	532.414949351866	669.761001935456
1557	1557	141.129188730739	347.939198675138	520.265855251758	668.65231227711
1558	1558	134.190018763212	347.604685003152	544.886223312266	669.46192889598
1559	1559	118.951054431806	343.404617696086	534.907267642561	666.591047597447
1560	1560	131.204181047309	342.554900232271	477.672421938903	673.090046858074
1561	1561	140.915618380192	346.522902709042	511.063450238503	675.829073730252
1562	1562	141.453170151229	345.777335261732	540.230572760928	671.998709122004
1563	1563	129.73519079546	339.923710753001	498.49893253058	668.34509425903
1564	1564	125.556852759254	340.094992001702	539.434265317522	671.154187073803
1565	1565	150.908813864618	342.824477833689	545.854489989133	671.944950369291
1566	1566	139.717692960568	344.494032034015	555.461628875628	673.636473909913
1567	1567	112.719654062846	343.937923679427	507.164869033759	671.118230237169
1568	1568	125.103712574609	340.255649577006	541.454631632534	678.041580668032
1569	1569	147.387075136218	347.49840849179	536.546201291942	669.213477568981
1570	1570	142.288028452071	341.221014413436	519.804121723847	675.111387041113
1571	1571	123.639934570429	342.61639859439	510.050696205276	671.676106584259
1572	1572	132.56490397516	344.23107536664	525.825054893583	671.226399935504
1573	1573	123.369496088854	345.735329916957	510.104020192667	671.103119687
1574	1574	129.003666897968	344.144506132936	527.334948810984	671.153577309829
1575	1575	141.798981042648	348.615166104793	510.33388750085	669.699609965056
1576	1576	149.152022790643	346.393101228588	540.652935961396	675.85423306036
1577	1577	139.586902472024	350.340790351175	532.792933860335	673.770483563324
1578	1578	149.929611540391	346.810654358825	523.117286869939	675.866546368711
1579	1579	136.492657582077	345.54722866682	543.532500751985	672.894438677144
1580	1580	95.6220768075777	342.096623487469	504.75618788695	669.320083844331
1581	1581	113.317870001183	343.695552501723	510.776231122843	669.261244958506
1582	1582	151.803502117612	340.690451035914	486.596389204638	673.663434452896
1583	1583	132.201554540216	341.775992227557	533.822941623696	672.867480728905
1584	1584	131.366021838785	346.910183316634	554.980810353452	675.198324919085
1585	1585	116.276054836051	343.390054407689	532.873784076127	673.51050034171
1586	1586	108.206272980478	345.08455723124	518.796741905941	673.280317249304
1587	1587	125.146906962735	343.720692274132	539.578307750574	671.169662699041
1588	1588	137.728682422775	341.24696781072	516.717160289998	672.032568506039
1589	1589	149.875970163432	346.59077353207	547.763793534613	669.471466475995
1590	1590	136.977053908799	342.611829586663	548.172093293738	672.504171018613
1591	1591	122.78835037254	345.289384780425	489.751534960358	669.968036265486
1592	1592	132.361376767259	342.313442434576	512.254147640012	672.422911758317
1593	1593	131.614637582193	339.04747659122	499.803842115287	670.138693667373
1594	1594	147.183053661406	341.495821430198	526.707260414485	675.655054414633
1595	1595	137.856883471366	342.283013945619	499.682723847291	672.80666564611
1596	1596	157.298086532706	339.166559877921	481.826873844314	667.311498727584
1597	1597	117.45689467989	339.64578547895	509.54376610893	672.377311590411
1598	1598	122.364418698377	339.262983514009	539.528222718078	675.530918379083
1599	1599	122.774924332988	343.990448444668	515.980124125383	671.543342334908
1600	1600	127.949873970816	344.84012974376	491.356178311764	674.775325646839
1601	1601	116.419301803346	344.68813171776	519.647306742752	679.775605001784
1602	1602	113.401758630243	342.939209681701	510.435751512907	666.264024634817
1603	1603	108.200611643505	344.887446646804	511.346942263448	672.973870421162
1604	1604	147.588437568712	346.561407139089	520.960726130241	672.628617569496
1605	1605	107.890527862416	346.358073211656	516.002320298724	673.175172708177
1606	1606	127.324209322199	346.159217354205	512.764498591958	670.08135950916
1607	1607	153.154357018503	349.893051074719	505.995610974127	674.64955156075
1608	1608	142.590700487727	345.769398388758	539.353327000408	669.801461170029
1609	1609	128.502853884342	342.260926861058	523.667031902112	672.696952971786
1610	1610	93.3274325653318	344.710842414208	498.027282812701	671.766837565311
1611	1611	135.040235005041	342.163265021649	494.401199775072	670.417562686954
1612	1612	108.364227969385	338.197662718567	514.048044552274	669.573653543417
1613	1613	134.645065662187	344.136492668728	518.05223332606	675.446080321228
1614	1614	116.202060656671	344.64151719184	535.215024980421	672.033570242671
1615	1615	137.291333893366	340.755614823817	531.72327439079	671.823450004546
1616	1616	108.54033689782	345.653572628972	524.289358844357	673.282621688567
1617	1617	106.116566992694	342.336645856197	513.878713470777	673.694121338908
1618	1618	119.827206281037	345.93054865643	529.185050381093	673.322053977295
1619	1619	132.921503946913	343.449913588148	529.435219001866	677.019505958328
1620	1620	128.817221270092	345.187104746255	501.765404213065	672.85641609039
1621	1621	126.381358813008	341.510536759989	507.041860121451	671.978454273166
1622	1622	144.989294234379	346.13224951791	547.123312809549	673.359666860199
1623	1623	117.227320944299	344.871313447884	517.854262474195	668.175703871643
1624	1624	141.464625255428	339.706195285185	527.556432166636	675.040479237179
1625	1625	131.552543288693	340.034385309894	523.290798283938	669.811531642667
1626	1626	161.58647484188	344.588603999659	515.352321266535	672.49055128581
1627	1627	116.782946737442	338.902941818747	532.685675752997	674.457709435678
1628	1628	139.671780057263	345.003785713172	510.230643760294	676.669357800174
1629	1629	130.750340166944	346.158509173929	516.46530022012	670.607982294188
1630	1630	126.718205800998	343.46701332352	543.773282565032	668.196658046062
1631	1631	160.031060513299	345.031090473451	518.527886417777	676.103692739099
1632	1632	126.084953297399	344.460020874882	522.012356105254	672.325181322301
1633	1633	148.258687374301	343.487610482845	496.078010109906	678.541064442558
1634	1634	146.847693802115	349.928294118538	555.001963722555	676.519448620492
1635	1635	147.051218351391	342.786273816817	525.201763974966	674.806195626744
1636	1636	132.374599366171	347.288220394702	513.98583813908	665.654165267635
1637	1637	120.766764716975	345.009019061612	535.90066885603	672.2654538434
1638	1638	162.116598250341	339.911804230791	527.994625195088	668.695754193629
1639	1639	136.731803243559	343.885910710974	546.723279854002	670.801728176268
1640	1640	142.847462542714	349.161698939645	514.17118986492	670.644499509384
1641	1641	143.729345010313	339.284820532856	523.70505347835	674.168319948062
1642	1642	120.858948825454	343.618867159263	456.398676093657	672.59969743309
1643	1643	132.397801272592	345.85227018122	524.342876475787	671.271260495875
1644	1644	111.451803211459	344.699773302562	541.63640310908	677.767219575943
1645	1645	139.692279544081	341.031755774834	531.695926466506	672.861706724012
1646	1646	157.334453612146	347.142343811184	539.405146504154	670.114251760387
1647	1647	121.731752980572	351.377783193734	514.588181766314	670.30955719484
1648	1648	127.340040546418	340.579935586022	522.664015640095	672.003089478629
1649	1649	107.867090983865	345.049888405145	518.494464788131	673.69312087767
1650	1650	142.134307606632	343.423415313605	516.230411509782	674.768973879752
1651	1651	145.202757546846	341.342174602433	515.787971805164	670.798671362147
1652	1652	118.104039401307	347.937247134184	524.379628703994	673.505809071912
1653	1653	113.555111384811	339.988790726196	518.653272112241	671.777944459878
1654	1654	170.476769750852	345.49474901883	521.903035347281	673.329485172676
1655	1655	153.332131191002	342.237459729741	494.946007282385	672.468500098454
1656	1656	123.62208207182	345.737595898627	528.749741194915	673.097741528103
1657	1657	147.895298551542	344.759719809417	509.139138433561	670.549609543198
1658	1658	101.525850740317	337.771551045889	540.270581762647	669.787121004164
1659	1659	126.90257940072	340.212313991919	514.84844629267	668.655770349694
1660	1660	118.541975372514	344.396058447118	522.826996401333	673.485980469816
1661	1661	129.270898356548	345.137192873889	496.09581497544	672.573330320015
1662	1662	81.999276479228	343.431358754007	513.564106201822	673.956709810238
1663	1663	152.899598210486	339.805903840606	526.493995459005	672.163860490657
1664	1664	162.536446164697	343.045504163444	482.169976589347	672.304561851793
1665	1665	132.768399766043	342.622077351999	519.97628686429	674.217749086596
1666	1666	118.602165272538	346.440856353304	533.269194147052	669.082420212064
1667	1667	144.104617009938	340.558880247097	521.783979922185	667.284947518631
1668	1668	104.461154745936	348.19261053125	503.134359936643	667.308822842262
1669	1669	143.178181594115	344.931619340112	534.794161648058	668.864018914271
1670	1670	122.936796904667	343.459410709333	523.396577377216	670.314068751209
1671	1671	128.031499477213	345.73246263578	524.793130405779	673.053493388173
1672	1672	140.070946677134	347.825733575961	528.478805968104	672.48510196502
1673	1673	125.714071077556	342.373153562191	532.562678266172	675.342080598863
1674	1674	110.797396820914	346.593022008945	504.14098953769	673.927193327174
1675	1675	137.334143050813	344.957311619354	506.991264274302	673.257791134333
1676	1676	150.147983285864	338.033880817659	510.861372842832	672.138943991946
1677	1677	157.132063962241	349.653603268086	527.945356327036	671.961043713556
1678	1678	154.85580127885	344.160840026665	525.808936666467	670.868706416787
1679	1679	133.374739202994	339.686805115535	539.524494212159	674.645205409939
1680	1680	90.0456643282577	346.624425519806	495.702359843247	669.334145274136
1681	1681	152.409351537314	343.835670056185	527.634751318424	667.018822702444
1682	1682	117.41923180635	344.566092406928	533.950968481738	670.960557378455
1683	1683	133.005351279369	343.234204343719	521.663117065334	676.490533700898
1684	1684	149.830111066134	342.484337786231	525.614650569172	668.23137903377
1685	1685	143.036740111615	347.264779202136	499.121052992445	670.193182740852
1686	1686	130.061426970017	340.467877124157	538.599005695864	668.359804729011
1687	1687	129.406633172394	341.362619252869	534.614742258272	674.439302738345
1688	1688	114.157246064563	342.866569909323	534.597495709867	669.267743571058
1689	1689	139.584451733387	349.908272671861	527.716290561669	669.323103564914
1690	1690	141.502630127579	341.167833420872	511.325233137191	674.845163688222
1691	1691	146.302673320925	342.976501078155	507.379149997032	670.038514767385
1692	1692	147.636306088902	343.437837217396	516.375480960442	668.264174614301
1693	1693	109.482989079195	349.883881092963	563.723605059471	669.786595669531
1694	1694	119.995800009425	341.448180509417	523.331713055233	666.514934738346
1695	1695	152.10110156424	343.734325944593	536.238233812763	672.788065381305
1696	1696	116.186964036292	349.363200117823	545.715635301913	669.390155547487
1697	1697	114.636540321264	344.757049702226	500.694301262224	672.683772136128
1698	1698	143.09412759398	343.112361845925	507.124065960622	674.593322583575
1699	1699	129.079667213223	342.013795503771	525.073281477408	670.862971865992
1700	1700	138.770286667168	338.315329076959	536.635771593803	667.954285428278
1701	1701	129.205712808307	340.480963394019	517.199494113539	669.05839437117
1702	1702	160.229811488102	342.69582221325	533.814904079099	674.512002943589
1703	1703	96.8379803139951	345.623985913132	542.493552225832	669.265986011685
1704	1704	90.4009720184293	348.204887551335	531.62399978596	672.755270961779
1705	1705	101.57849726693	341.484116411864	529.031919474001	672.305141335083
1706	1706	111.183018182505	348.640634383125	524.876631720703	666.53646180836
1707	1707	158.208919301728	339.157761972785	531.914711757638	674.441634230421
1708	1708	111.714221533847	342.279307419161	536.815982593357	671.958346202587
1709	1709	168.656122913106	346.975019804926	535.203710831688	669.603710533097
1710	1710	129.211082630227	347.315059023315	529.431965406286	674.322871385876
1711	1711	142.583093518136	345.744345396514	534.682623380613	674.544849668748
1712	1712	122.230464465351	343.20099155005	526.260462876317	669.993924883604
1713	1713	135.452982278334	342.022607721979	521.189413269338	671.966000112073
1714	1714	119.76169699742	343.126106289984	516.563913638122	676.274559082219
1715	1715	148.894960218985	339.255659793362	551.503022565723	672.711807819044
1716	1716	148.472627038287	346.696538995914	575.088558151597	670.181896139411
1717	1717	130.840939622063	350.267400215316	536.443018977471	668.041070735595
1718	1718	115.122812095391	343.233341073981	543.936708113886	674.433237392593
1719	1719	100.07415220795	347.802500925021	547.374053844451	674.25197637435
1720	1720	142.507803324434	347.699627450319	539.320726790696	674.119934365468
1721	1721	140.731338144216	343.937793877437	518.221891489892	674.110197072274
1722	1722	146.707808480572	345.136182148127	533.057496238783	674.332873231341
1723	1723	140.172071381249	342.326940958767	502.8982401826	675.47094906098
1724	1724	153.44910900562	347.37601067205	517.132876633527	675.322082821107
1725	1725	136.853984485696	344.646725074281	528.22643147328	675.291958065438
1726	1726	111.175971024081	340.730430229931	512.997536537266	672.482350117691
1727	1727	156.071556123969	347.918597131521	515.466298389005	674.378540323896
1728	1728	147.294412531281	343.868094335753	543.63665426808	673.576737023556
1729	1729	110.34243841106	347.562041301362	540.352609534715	670.832127781912
1730	1730	138.645906408929	347.682098178419	490.587085677763	670.905797071463
1731	1731	113.248110664453	343.228859688642	515.694531103897	672.623076649144
1732	1732	126.96474306667	345.878886688606	533.779291437888	676.557959053381
1733	1733	126.416500532227	345.670595273758	547.91409924944	670.589822628447
1734	1734	99.7981866163039	340.67872185987	545.846120060911	670.066919110003
1735	1735	139.927005582507	341.770484058662	511.554286588916	667.808171779663
1736	1736	119.636816221855	344.353958490943	501.837104931781	671.918928470289
1737	1737	135.023276763532	342.365138443365	521.806273680467	666.251789277861
1738	1738	115.300241408402	342.101625345841	520.2841631405	674.569069735057
1739	1739	138.253668796032	343.821485636041	531.898762831839	673.680215620658
1740	1740	62.4761463236888	346.220780498259	547.304989103801	678.051382638099
1741	1741	114.522737292277	345.196911495703	505.001626032418	676.054044142018
1742	1742	136.270195734256	346.691512189877	531.368765424277	674.869516688913
1743	1743	108.850334955432	345.214550813666	514.907409091638	670.878279701524
1744	1744	131.212992084175	336.927429582735	500.612974424926	671.9537711044
1745	1745	152.263670899801	342.316854524353	530.735993214772	667.167655982028
1746	1746	135.614055037697	337.675665219681	515.181450694267	672.4286446344
1747	1747	145.903475322755	344.473589528172	494.004095162933	674.242817580093
1748	1748	155.508319888882	345.467154807572	528.642635160073	667.846689172034
1749	1749	134.880769507616	344.881568073391	545.564881903136	670.857798279025
1750	1750	117.156445525447	339.410826386375	518.817118158275	669.710051159977
1751	1751	130.043468772959	349.618178759088	529.618219734023	664.152500046322
1752	1752	112.743912934253	341.389214786799	530.597965010655	672.446558392602
1753	1753	108.788317793217	344.414161518125	503.47915408047	676.967922974534
1754	1754	126.607139264348	338.466469754214	541.900979325123	674.939580355847
1755	1755	113.123970159851	337.401375276175	548.86121745922	667.457388541799
1756	1756	107.118251016198	344.843849400714	533.276320883317	675.898724471864
1757	1757	191.579867471753	344.000947346	507.71725271779	668.230536520454
1758	1758	175.532142605987	349.447876726221	520.499850598221	673.905407913359
1759	1759	156.035664153976	345.680138581893	489.365548910575	671.124851260971
1760	1760	166.689700424212	344.298338375358	518.948501424808	668.41579411072
1761	1761	144.694112113996	343.432065281067	532.540760173171	673.187209391335
1762	1762	134.22830999302	342.036902273077	495.639561867846	671.906247776614
1763	1763	105.135299403889	338.398954305083	545.553257220169	672.466512030454
1764	1764	132.152225077566	343.946212749188	520.061849220271	676.540340802834
1765	1765	117.173279106889	345.267056117829	506.605535115286	671.324229909234
1766	1766	140.637831925207	341.774370725427	482.889402489123	670.926144694898
1767	1767	122.678528395589	342.559447430493	534.414168690422	668.660742338701
1768	1768	107.989673764511	344.930154039236	538.624861488155	671.995243118911
1769	1769	146.202237742697	345.300373501395	515.913206235542	670.578019306162
1770	1770	130.498590775867	344.594622009869	519.246256225959	669.094349020763
1771	1771	151.789981069659	344.698421741393	536.612489417591	671.445316555639
1772	1772	103.279618671522	339.908765137551	535.884626907725	668.679272705131
1773	1773	138.27699985019	345.411387135456	494.33737078549	674.164634983776
1774	1774	113.788922270243	339.754329208964	532.67035832054	670.764379119365
1775	1775	93.4017963442146	345.210876324865	499.066576938327	667.780467688983
1776	1776	134.506301181607	341.819299200672	517.7578408316	671.645203950093
1777	1777	130.14965239384	346.869414098791	499.488813146387	675.506277033255
1778	1778	182.154126964102	344.128250630739	533.635248188296	672.880244621196
1779	1779	162.985863105273	340.786665605658	521.672578771447	672.715469274855
1780	1780	126.845497375599	341.128522110134	525.567352060823	666.056209309042
1781	1781	121.420083301179	346.715895651394	515.062475168242	676.601758073627
1782	1782	148.559429912041	347.409912121568	503.970228302611	669.330217266308
1783	1783	122.456285351366	341.180374005429	500.831993852996	672.897051742616
1784	1784	143.299050210968	346.262690309363	523.149984952547	671.829171724097
1785	1785	130.001499875194	348.268046284183	525.509719948329	674.492368933049
1786	1786	138.523956930493	345.91247804217	522.901961284461	674.035419204378
1787	1787	108.262263461158	341.750252682713	536.837285544292	667.113566503987
1788	1788	124.790328031337	340.785251746569	542.188207566074	670.550608220935
1789	1789	148.554019729764	344.141334685417	491.962310062633	671.511077614136
1790	1790	160.186059124853	343.246921532479	519.095625296408	678.436078840487
1791	1791	140.250849122631	347.869413409203	529.259450129309	672.817380652662
1792	1792	112.07849466036	342.592144871249	524.580809862364	677.794721042539
1793	1793	121.961812991327	341.353216296827	489.590479623086	674.488176905178
1794	1794	144.009957891616	344.682544400821	532.783053032237	677.800484312623
1795	1795	127.763532522761	345.093951774153	511.025941564173	671.624837733848
1796	1796	124.348178684298	343.885246577017	519.23678794594	669.481943354982
1797	1797	101.7966920725	340.059207987068	535.730472430577	672.993805347558
1798	1798	119.845775095453	341.241322883063	507.119703232027	671.802321034434
1799	1799	134.198085904306	342.962505161073	515.435859802174	673.654644561961
1800	1800	146.652909059724	344.453691195911	505.83541567991	670.776126724705
1801	1801	151.127874218158	347.975347472607	537.902051888268	670.734529616253
1802	1802	160.694144447354	344.036452176034	520.586632546446	670.365574412957
1803	1803	116.461917681067	343.091681502307	528.693913401072	670.321233229387
1804	1804	123.013019315851	343.549718757904	543.601747444414	669.170919252574
1805	1805	133.854820181574	345.086297380323	519.568673351209	674.301440158582
1806	1806	142.798244154735	344.932575875002	535.474960624368	665.882432568916
1807	1807	137.467710296409	341.396185089809	526.8449216333	672.464057181814
1808	1808	125.582394714977	340.417000824372	517.359359422122	672.561364432098
1809	1809	144.758786712317	343.114374897603	515.955978485858	665.152660022563
1810	1810	131.903889398483	341.281184761646	547.761948583102	677.868950249949
1811	1811	82.4151235360522	346.023337611208	543.271366892199	672.41733844531
1812	1812	140.690728065897	345.157889623904	502.310099265366	666.594790486222
1813	1813	152.632715890763	346.335116268496	556.622845316551	672.650213592159
1814	1814	117.187543498419	346.40008181386	520.986580462047	674.105542083377
1815	1815	164.454686827205	347.805012582488	508.030401593952	672.701707233069
1816	1816	138.221254041103	342.866555583851	522.64685698066	671.029305371702
1817	1817	122.940414359659	341.934381002036	505.795883726265	673.927075552544
1818	1818	155.539221631008	350.40199501207	532.11724644577	674.040226417511
1819	1819	108.414281315799	342.717143445611	538.744677818035	668.622575776974
1820	1820	147.756420127398	342.696757347779	547.912564855761	669.07125591341
1821	1821	108.234334747919	344.586966876455	535.140488748932	671.387974122182
1822	1822	157.825993062037	343.389208230056	518.756679116922	675.770666056498
1823	1823	123.526421945067	344.169993379625	509.63985520196	664.284389540929
1824	1824	114.504400638641	344.652762576673	545.297705162521	669.172567673759
1825	1825	143.767049403084	341.995423459717	506.928262182865	670.667855803937
1826	1826	113.558280745901	345.221410942586	524.058610985023	668.465871950101
1827	1827	122.941628454409	342.296249663001	499.260663379585	669.118881376218
1828	1828	126.061227261586	349.080270821908	537.129741018798	669.553259416468
1829	1829	103.034805742316	342.332324749635	493.899538086082	678.300630550008
1830	1830	113.163953674474	345.233459145314	532.096347091742	668.546508579317
1831	1831	125.190322791668	341.042641602945	505.187542883756	673.349472716232
1832	1832	153.584032919003	341.530396749939	528.284122165474	672.118487996923
1833	1833	149.629784938349	343.283170237034	533.344517370553	670.855978052815
1834	1834	129.70921004576	347.604976001168	507.694946489176	667.048129690169
1835	1835	118.559096903766	347.036375384868	494.168198058991	668.348656318206
1836	1836	102.674548294449	344.164716238159	499.987946211197	673.989597837479
1837	1837	155.430845562697	344.985223814961	504.469138306194	677.743021486311
1838	1838	115.64232138105	341.837218102039	542.242894155971	673.413292486536
1839	1839	117.035400069127	347.856190969427	529.546187069463	674.500503756899
1840	1840	136.953836933701	346.167866870753	553.027297717138	667.918178897882
1841	1841	145.727403318188	351.985475342689	509.608833288514	672.207721988141
1842	1842	122.031017413021	343.015391320827	522.121808128959	671.344001581937
1843	1843	158.338109715938	344.755863592366	506.522394669156	670.660595931262
1844	1844	126.222737843685	345.144388414324	512.399462535237	675.632610907742
1845	1845	128.458842801638	340.403725590257	531.109793846098	674.370362350583
1846	1846	134.817531728485	337.95169024339	519.175349318777	672.747243522651
1847	1847	153.955288601743	346.747271347255	526.66177620562	669.07313088764
1848	1848	109.38086541455	350.254142856502	524.598198912582	672.534716260429
1849	1849	143.179757440415	336.77983040908	537.426228337524	670.246112519359
1850	1850	124.987742676634	347.351862941721	552.380780591857	672.282669017192
1851	1851	125.446798750386	341.867539670426	493.334278287635	674.110751095444
1852	1852	101.337204753091	343.56503027945	519.163908019469	667.789157308976
1853	1853	150.18276708716	348.174069227251	501.02564460182	674.268224435938
1854	1854	124.161585900482	344.237614891595	525.597329562654	672.252645901378
1855	1855	141.58841707094	343.436769387095	528.425310916949	672.010595791153
1856	1856	140.408726298886	343.304373254998	544.473595052732	672.386925898955
1857	1857	118.041344731727	341.762863861938	496.554136961737	672.099984893495
1858	1858	136.581631827514	339.655007486486	490.073147067171	669.491477730131
1859	1859	159.538959871257	343.694333540236	524.280092749459	670.067362611484
1860	1860	129.479186001285	339.048762924652	527.937543804802	672.854333278939
1861	1861	147.714990187799	344.080195625074	542.930165128153	672.615931121992
1862	1862	116.276069621794	342.143063851824	495.541211360492	675.549740195211
1863	1863	109.061293651067	343.036251223355	526.480145520848	674.566039744689
1864	1864	133.177835159442	341.688069093576	497.252074519993	673.531048282926
1865	1865	148.859477373624	342.724725162059	505.408835240365	674.686032959715
1866	1866	135.561239037036	338.308321525886	517.888835332014	672.048176973585
1867	1867	124.107875346261	344.935370132726	507.675327539036	667.810210508091
1868	1868	137.758197085344	347.681907343979	539.705849636901	676.693169922169
1869	1869	112.382381792972	342.285621972561	499.314303155483	671.301742931458
1870	1870	137.369814316267	341.756564315804	538.951857982615	670.806700375264
1871	1871	124.61942481923	350.053112282662	512.437525461047	672.00336668618
1872	1872	107.466752269933	344.358452490827	517.963093207673	674.578407217953
1873	1873	150.523215599143	342.123687602676	530.400213122427	669.681360276818
1874	1874	139.468008330985	346.135689648898	553.19057242199	672.228379121111
1875	1875	138.351186908571	341.603567254493	510.801543893457	673.797347353086
1876	1876	116.682275616529	342.91514042806	515.868921090252	670.279891652754
1877	1877	126.809271543072	341.609924150237	535.899944591128	675.498167966685
1878	1878	146.711331625407	346.491561960841	519.111250393807	671.08366928428
1879	1879	128.041429468444	345.484433649439	531.956169391795	668.836431916553
1880	1880	116.275419898053	342.343349026712	520.443327303252	676.357836918869
1881	1881	112.728951138433	345.716975199084	513.767952533917	672.354818279771
1882	1882	137.057346829307	346.319016392983	500.676590232964	672.445470077892
1883	1883	157.780010055769	345.009513444839	504.980765800551	674.119065965553
1884	1884	138.043448016478	340.582587994404	538.117670104084	677.083197269624
1885	1885	110.110308027361	346.086830846389	525.488216230618	672.748835201767
1886	1886	130.455702846687	346.038466929995	515.023400051749	668.399714114865
1887	1887	96.0028926892449	342.659149628165	558.617314615157	666.828758627225
1888	1888	124.53051788301	350.240050467256	515.469041035356	668.37662500413
1889	1889	120.82565975988	348.040897176166	523.132504299624	676.229579598292
1890	1890	112.316470520347	339.248092279545	537.708473197611	669.500303696964
1891	1891	111.230340414247	340.105745158502	501.55066499269	674.642051381276
1892	1892	119.288392758016	344.105837381319	513.289311183585	675.535570054726
1893	1893	123.920848799574	336.454304184206	534.907391681284	672.439626148784
1894	1894	105.790470066324	346.86888431751	522.438944353981	671.108359770678
1895	1895	121.065244765031	346.55475374202	524.579768610582	668.874695107793
1896	1896	188.564167171367	343.454109969789	539.852362501264	670.137186413412
1897	1897	178.344202916349	345.06004607834	523.017800705315	675.907508459013
1898	1898	99.6199586562982	344.88605352334	522.99038676485	674.331338251072
1899	1899	124.50942309358	345.530632224985	519.502791425247	674.417271589921
1900	1900	131.385050565555	340.321692774353	522.400424957601	670.722120996765
1901	1901	136.220936978971	343.486074807432	509.961629704848	670.576812664831
1902	1902	133.530900704205	347.060661344957	529.027697373166	673.090052837849
1903	1903	159.456927771956	343.94270697595	551.603067475341	665.712785166629
1904	1904	140.94277674633	343.361035820842	499.267119020851	669.717332353862
1905	1905	114.239569644682	343.460602417599	511.924991366538	672.778534749171
1906	1906	137.351710576043	345.990218937599	512.537280780338	673.792507256253
1907	1907	108.965021365995	344.16957237457	567.900503377591	675.203621034264
1908	1908	144.762080469995	340.893951625829	519.857365933512	670.051154604285
1909	1909	119.888372338599	346.066885362325	520.259873499743	672.181109961737
1910	1910	147.876542284663	340.337691424844	534.155667737276	676.109268146348
1911	1911	130.815278383101	344.759617577836	491.938017175984	672.521066431376
1912	1912	124.494865411315	346.473584211787	499.695860096358	668.694717428981
1913	1913	100.068873920374	345.166408393519	523.687867367094	667.762862695276
1914	1914	153.197485479873	346.280954629693	495.573005567591	674.622170398914
1915	1915	118.877762975002	345.511203065022	559.89075515814	673.625934352071
1916	1916	151.083310591885	339.845494691216	513.421040244345	678.884593591015
1917	1917	146.070993772446	348.312562436511	533.104192597759	670.193387925921
1918	1918	146.6632822485	344.022749793413	514.754379847449	673.902860481195
1919	1919	135.852976902485	346.332102805488	526.989341924967	675.935266239458
1920	1920	136.441336482586	345.492287764165	521.100284352319	673.910609582416
1921	1921	103.203646332259	348.885206334279	517.166358972578	668.149652123235
1922	1922	114.325204602301	339.646973666535	533.848138783269	673.081054851814
1923	1923	146.295000403365	341.541926167889	520.717633607911	675.038758302211
1924	1924	121.172244415326	344.631619146198	511.014389319328	669.357568740198
1925	1925	153.517388682058	340.060377920036	524.752724408409	671.777249980445
1926	1926	114.646773026974	348.032659946273	532.636088760752	671.492170521702
1927	1927	116.838843420007	345.593931286523	540.530133093657	666.694323077231
1928	1928	128.310635799044	342.667476766656	524.335609130497	674.015177002207
1929	1929	114.295105986369	343.162058692396	532.70519275995	672.659627963357
1930	1930	130.961809773973	346.611457441101	503.053244752213	672.547212269447
1931	1931	130.315654709108	345.254962822142	532.11660386968	671.268064243004
1932	1932	148.854997515906	352.125385961451	537.069434367764	670.275930566864
1933	1933	141.843686263014	345.223162353784	518.003503956806	673.164870816007
1934	1934	113.068062478802	343.069139273812	529.231170270866	671.363611931621
1935	1935	105.868266520977	339.827196267385	525.111645692413	670.362660930737
1936	1936	117.5580453724	346.907348628764	526.6985840209	673.143296395276
1937	1937	142.377889625086	341.814106665173	518.832395628527	665.036903627075
1938	1938	127.530069438324	335.943821266836	528.14873240168	672.256899750162
1939	1939	151.798858196632	347.024799402637	512.025853419439	672.229756765174
1940	1940	107.614661762318	338.439752211028	540.309511573536	673.03535195157
1941	1941	130.527073699846	341.556733891895	531.798243540078	671.064676401809
1942	1942	120.675346637496	345.728015180083	506.688503498626	671.764169729643
1943	1943	145.034995875193	343.250522862261	511.851437665445	670.373914266442
1944	1944	127.931491265183	340.513332522886	516.486205662846	674.025996153502
1945	1945	90.4473270118454	343.57911016047	516.212551907685	673.318304775082
1946	1946	148.359787918491	343.514315148752	482.910892867621	675.523207338067
1947	1947	156.955240900735	342.966176518552	513.772236081884	673.321178748117
1948	1948	124.889840853861	345.044360932861	530.711529785528	670.759061945968
1949	1949	144.013390903073	346.483124609719	533.430245820971	673.382081816915
1950	1950	141.497998269651	339.693334567434	482.214292388655	677.963974429381
1951	1951	123.901405154954	340.352722931463	540.412594519314	671.734478649634
1952	1952	157.358522581876	346.572231111361	518.663349701497	673.756883489584
1953	1953	109.617225589695	343.937001366915	511.909296876286	676.544580157669
1954	1954	151.105294857197	344.737988054088	514.196956799085	668.261978750679
1955	1955	150.991508039746	341.033019231626	514.865382571677	673.579745675063
1956	1956	123.922448908723	346.162597912724	518.887677148949	670.281307449868
1957	1957	98.653433884416	338.136468428125	540.596989092012	676.687879666726
1958	1958	148.245739270189	341.120731124567	547.85288224597	667.151200052449
1959	1959	135.868967592408	346.34997325128	525.908235993709	672.887950332189
1960	1960	125.381837871972	343.467567195818	504.251060828058	673.23204768708
1961	1961	119.743213665062	338.336630018971	522.410208189986	670.474480395609
1962	1962	141.239651010135	343.090548402947	525.523543612429	674.290047773737
1963	1963	127.348557363496	345.609562382757	515.742936462669	667.820787051768
1964	1964	131.017549866714	342.663948054861	503.391383256979	672.955137062305
1965	1965	132.881233272642	345.325452770429	536.503550974187	670.632571648282
1966	1966	115.563695600634	347.777801417443	549.663926665931	675.862422725597
1967	1967	124.960787575426	344.077857657789	510.682473762724	673.919843724377
1968	1968	143.101388346664	343.719039423159	515.241868068793	668.870937228942
1969	1969	97.2119141380429	343.882311626603	515.618006070644	669.071233355099
1970	1970	143.697413605402	341.788910053528	532.368293771769	675.724922086286
1971	1971	102.659364161655	345.200766951885	524.528141162706	671.722686598333
1972	1972	106.733721859461	341.491070795347	514.558952878411	676.652525724647
1973	1973	153.882041714866	338.002376768787	491.10848294664	673.241774437886
1974	1974	145.293774986534	344.23539940408	523.217120425501	677.453694236032
1975	1975	127.130493372916	342.639762030412	540.14459942868	673.822975133113
1976	1976	134.26246500793	347.233470175978	501.681008866627	674.560420117961
1977	1977	150.477424373961	341.367376520101	518.187492339505	672.91123594088
1978	1978	130.241686859808	338.465959993541	520.375166421861	675.419758784273
1979	1979	102.569404337042	345.93755166084	535.221506155985	671.630685160951
1980	1980	139.188538639962	347.957456620056	513.241827797086	671.933724773889
1981	1981	179.641083143302	346.403749051669	498.909651051537	671.063288630071
1982	1982	117.393110441491	347.271194642881	538.849153178744	673.673758190823
1983	1983	142.975066143071	345.022460173282	500.725800644531	672.18569262395
1984	1984	161.721932919818	342.983556365801	515.979112542105	674.969930693486
1985	1985	159.58073994103	348.282086390757	505.173686153254	670.293467184758
1986	1986	107.503104434996	340.215257883212	513.749063083563	674.72768626497
1987	1987	140.31348926925	344.531484828757	516.870864076647	671.446810609768
1988	1988	129.987194112514	341.910639566062	510.695986198409	673.787820860114
1989	1989	94.8918015978232	338.041784887859	488.424553314724	673.893726783454
1990	1990	158.593657806808	346.251494325489	525.085404930367	675.466395845318
1991	1991	127.827066825546	342.408053624742	524.488369696913	672.829433410891
1992	1992	130.981984786548	341.051171098568	520.194786188436	669.954325255475
1993	1993	111.249655571855	344.606271888789	523.169687224978	674.194988117041
1994	1994	141.608847972985	345.444180104624	547.242132129162	676.452141525294
1995	1995	106.288078252907	344.793272053581	531.512032599671	670.244286288214
1996	1996	147.499441468204	347.283929852071	507.736953612653	671.702029174417
1997	1997	151.830300831364	347.978260829254	537.051938699873	668.96200187552
1998	1998	122.231751942319	344.753488819785	490.902995259491	673.785694047803
1999	1999	135.853913405341	338.026643045981	513.197416209872	668.8907655982
[truncated: 3,001 more rows]
