# Supplementary material for: Hypothetical Outcome Plots Outperform Error Bars and Violin Plots for Inferences about Reliability of Variable Ordering
Source: PLoS One. 2015 Nov 16;10(11):e0142444. doi: 10.1371/journal.pone.0142444 (PMC4646698; doi:10.1371/journal.pone.0142444)
Supplement: S4 File — All experiment interface and visualization stimuli code is available as a zipped file. (ZIP) [file pone.0142444.s004.zip › experiment_code/data/one/15.js]

var results = [[109.566530265064, 140.759948490725, 117.32012886315, 119.788551349464, 122.699834675266, 135.706717692402, 97.104039796428, 143.11120209192, 135.828700364884, 116.338706247987, 145.112345618617, 136.453831391934, 123.246867324897, 114.675633542042, 126.851436505868, 85.8133414003282, 129.374485653202, 154.455430421301, 143.387176673709, 115.79626344001, 130.396497094303, 122.998284756125, 102.508852350313, 137.358323068064, 127.039473190083, 80.9956450965122, 123.943553642433, 132.211632299718, 117.411104392024, 150.671212776518, 161.619325635916, 142.606655020112, 123.594969513068, 130.096990400234, 129.604429787895, 126.660520871068, 144.60319107453, 111.233014984528, 125.532750879028, 113.763621781924, 128.925694454411, 132.965408915746, 131.145094907654, 104.547121975434, 107.706122166452, 108.886287279161, 140.981951708264, 109.051448786688, 130.728123193717, 118.615266587855, 141.921287451662, 142.658724349143, 102.447085654196, 106.096790974266, 110.154758445331, 132.612008898445, 139.279109225023, 125.231558682225, 128.835127234424, 112.964615360151, 120.628536039371, 149.538458305452, 151.158345547735, 151.553385687994, 112.420762577244, 126.905117885396, 148.04066165451, 129.112493085547, 154.513193929318, 147.4393034948, 109.692799160123, 121.484774679604, 122.848670821671, 158.01941614061, 128.585385443368, 138.142425652607, 124.954515317409, 122.850049904816, 143.67850535008, 156.414021677677, 122.492062795633, 145.539665335978, 125.564676057965, 130.655663136575, 126.474535133048, 114.865672619308, 128.826586004068, 167.976553891179, 147.328371724169, 126.004109843157, 137.157699274521, 158.818821471414, 143.964017119009, 135.658432186983, 141.3654215171, 114.616935191761, 145.972721478358, 140.812771584489, 134.513083107405, 108.977064196096, 105.306980513727, 150.092700141926, 129.612139491284, 149.296479283983, 127.493909599375, 142.051961543474, 135.559882318246, 131.246080328257, 136.356713304831, 113.844734019273, 117.272022251632, 95.5072810425708, 134.016923351936, 131.230662698734, 134.163598014, 161.375723507697, 122.616427347082, 122.86217869979, 130.2656936796, 116.146724745353, 118.16071752885, 106.779845241167, 146.269040778584, 157.3906059702, 104.026231060383, 122.080216585279, 123.892877064396, 123.718112155208, 118.285769979863, 134.16327999328, 132.095865237288, 139.233225675898, 140.735449003789, 130.897416790785, 92.115029394264, 134.466774506631, 136.894785305293, 84.8890756490629, 135.615156350142, 142.762241071539, 168.301408094731, 130.506165549803, 117.482736789484, 143.927238084965, 128.4950132088, 135.192739674805, 107.402445062254, 142.329846207367, 126.792611694748, 135.293392748607, 155.728974691118, 127.493950102175, 122.669830565404, 89.9036170724536, 145.73547346609, 114.336240458753, 105.318335262436, 128.19064397724, 137.852941887526, 135.867307970382, 118.093045592275, 160.560520529171, 149.717181766686, 144.35893520285, 139.144373197138, 127.068123735361, 140.157117587829, 128.756102938886, 131.441574740389, 157.731342716844, 136.171678070224, 145.276968858718, 122.263753154012, 103.606822994037, 137.84617641347, 128.946513678704, 141.812731055537, 159.858377981324, 113.823128583601, 144.302396787417, 143.900350923523, 113.049204914431, 128.930902620326, 150.347476377474, 129.545129704108, 127.842512189209, 154.211348859256, 144.670780381709, 123.711895734495, 108.032700964792, 130.861916930884, 143.049040508596, 106.078738054285, 126.191114964919, 133.670833132338, 170.286276888706, 140.004104180635, 146.166239696202, 127.679456268061, 136.036629658119, 134.008728500874, 127.916499448948, 151.064278880611, 126.824393400318, 152.978164630327, 135.505278728218, 142.446192274715, 154.276784107282, 142.707472947342, 143.351587861167, 116.442752272623, 143.908710537742, 96.9041385980553, 110.276026916021, 144.324726982311, 116.906669739451, 135.036034318018, 163.937672587143, 164.123850510325, 148.356223697348, 117.930580423245, 144.778701669854, 99.6858509274337, 135.860272078136, 141.376436336809, 139.943780068237, 135.340109421785, 139.892207620376, 151.608883239321, 145.136175776552, 133.8285758112, 149.268072747225, 124.525475119462, 120.064074707392, 95.0374874620827, 138.628151895186, 130.748604298821, 123.936297730551, 116.719581043063, 121.029109730178, 114.134692653371, 133.038254801861, 131.793915162128, 129.000891230645, 101.223541563633, 132.264808040668, 132.79711458935, 130.103040070725, 137.765323392266, 135.441145772051, 152.496960979599, 144.498588275134, 154.974624449102, 141.145130243843, 153.160153368071, 138.760833231721, 97.8245716036386, 91.5765293913938, 122.222448093271, 144.22273832516, 101.845893213006, 133.25625041098, 148.484902309745, 121.009032262062, 128.464591197477, 160.40736666274, 133.549249754111, 126.940536403573, 165.710310414221, 132.126561485692, 118.7670030782, 137.461945557681, 119.469818118842, 143.831583682341, 123.399004940991, 151.926842318379, 142.201725486916, 104.283551320706, 124.969831031489, 118.847168298436, 176.283526779237, 147.601524872197, 104.490432346164, 102.125321259396, 137.403392075735, 151.563318252699, 138.758723663848, 110.265129243869, 143.606797035263, 115.839295922106, 119.338762308018, 139.11627571601, 127.662658435001, 144.769500810392, 139.326728119497, 175.461537294741, 130.833592788561, 125.097973880879, 154.412337358583, 157.547645840843, 147.809611171057, 116.57414900382, 94.5035355188884, 131.174387696788, 131.498896440834, 114.065427712319, 138.322614583907, 141.566077915261, 118.607324039761, 132.207751530896, 122.675377529489, 165.245459588559, 131.173081430841, 141.533175130856, 95.1932658544998, 106.136245595933, 162.001886217702, 153.392836757309, 155.536555132083, 135.45883156839, 122.847611772335, 131.063700029623, 119.497095887475, 152.363441794707, 157.592186733128, 126.896506469175, 94.8640397328779, 135.463590652507, 120.167523013342, 164.542516320926, 116.700433111687, 108.205956589945, 132.178359420677, 136.851619327809, 128.036666364988, 166.581049048993, 138.604744392875, 135.357131330447, 130.988903866793, 144.468015614006, 127.223707606494, 136.530838591408, 123.053610054033, 120.001020343495, 112.475273746488, 134.332389276641, 125.891011285922, 117.196639561602, 132.595953102767, 102.043232387527, 118.1255335692, 124.12196514482, 99.3895299014281, 134.790293757019, 116.123868571333, 142.904875652549, 103.036092962952, 142.731527712965, 116.728092270387, 117.203707762077, 127.11385320025, 106.2857331268, 128.861145000523, 128.93005475642, 150.324493584254, 142.397407209933, 118.540386000538, 146.667865237382, 133.842792620049, 119.73075127777, 129.737136610257, 145.917503141234, 138.05220189128, 110.813094865179, 145.125962992004, 114.409720630059, 99.7881364005101, 132.171499949205, 142.839384255431, 111.81741413159, 140.518104489078, 108.465350926384, 124.697939899103, 131.265071010379, 93.4247596540624, 118.350803802633, 141.42995443527, 123.740753897127, 128.974810441408, 147.412682441024, 97.7236433378389, 144.73654889588, 136.352101777007, 130.520861267637, 137.085910508343, 138.483362594301, 101.718040622567, 124.234742202327, 156.33259536417, 143.619077963058, 117.717855828856, 100.80072886676, 114.951539433083, 135.443823568965, 109.340282484452, 156.867564426108, 156.355254836584, 99.9010630987731, 134.488819620528, 117.839826051353, 142.249006384223, 144.113477903668, 167.98623490831, 120.121190483534, 108.082772320287, 154.885283186134, 153.046302767026, 94.5922642723066, 133.486210530256, 134.931137952554, 162.46183415069, 120.964038797582, 130.36634465291, 130.447380383899, 136.735228996833, 137.658283212566, 153.081678205888, 129.538509982568, 120.270165154343, 137.037116338175, 144.376069478548, 122.314176871759, 146.949945086684, 97.4927870150309, 134.638514217972, 155.503511033706, 162.864451193849, 119.011459129432, 96.4468273778093, 121.434676696526, 138.979167235592, 121.16400992659, 111.568189665905, 96.4385547195905, 111.020370736951, 124.724896176311, 133.500220403408, 137.49272200539, 136.647306653256, 151.667489350972, 141.706244999983, 105.997809994484, 119.463519787505, 135.06492084848, 143.245370737563, 125.524603650495, 150.749432548269, 131.526060574987, 125.315175254005, 149.790284555368, 159.500930618397, 139.595652687857, 121.190809499226, 133.420977069894, 138.128734485173, 118.165234800218, 114.43475272921, 123.270316596022, 108.449481711231, 136.201346179974, 102.837140086612, 142.905622847349, 119.03861376465, 131.921346866523, 118.243624219756, 121.314435977331, 126.876724137373, 110.39752566218, 142.17473487432, 162.367549841527, 128.705855590378, 111.359294886128, 150.712588018547, 138.288758812689, 106.481965652568, 106.120844684355, 121.38278971791, 132.936252309142, 107.809059217609, 150.170599980992, 102.148552927468, 126.841681441033, 136.922518652407, 144.576457031685, 127.882999331559, 106.591539373983, 99.2488489458065, 142.982567092884, 172.191738187303, 113.213195680449, 159.138613961775, 124.953515956985, 131.950040894112, 141.887616452157, 134.613707893738, 145.655619188763, 136.502258576198, 83.3810805977819, 128.547235169807, 117.165143379759, 110.949117671679, 148.549279719684, 97.7185410274059, 120.793904820312, 109.044813237586, 133.286385299312, 112.831500468465, 122.172357501596, 156.132182454436, 161.051932431954, 95.6714513501761, 145.782275813535, 126.370282327134, 121.612149960316, 122.620897696567, 129.958813655719, 139.184654305195, 150.24135602588, 158.173952513085, 107.748651192718, 140.095967306791, 124.796062221266, 144.089966281909, 145.33409074986, 137.325443880642, 127.374588796697, 116.00061782776, 136.705314916549, 160.63899333281, 140.528520579868, 147.63491527205, 113.072372896894, 139.926801201066, 115.328318683418, 108.869398430774, 152.584267805902, 129.409429783373, 128.494491097292, 138.380650050959, 138.154482004074, 133.421509473425, 98.3361774217573, 112.412782256141, 162.502313446152, 132.595561594907, 115.09208480308, 111.141092352453, 146.259919778022, 133.38112021535, 138.032203800987, 107.535744233571, 137.019780323928, 142.718983991987, 142.764487949453, 144.18989004153, 127.606264511434, 119.981337108443, 135.720643330822, 145.655390721363, 145.196309698426, 131.159110331679, 121.062147080948, 101.301837277559, 146.106081284454, 137.87636775864, 118.36559355387, 131.246724934552, 116.062673974052, 144.49192112318, 134.377822041268, 176.285278328804, 149.124874452959, 134.172255363239, 136.143843907812, 91.7103162055551, 142.978249890526, 122.968458560205, 113.964136736608, 119.377821740055, 140.875262220634, 122.782967962091, 131.530493658037, 138.337584142302, 128.059429494107, 144.3430993699, 124.59154420748, 114.397094177453, 129.195642746528, 111.579531870521, 130.650524964036, 119.207739364525, 115.143552598112, 131.1448528591, 138.110863710247, 128.281988362979, 129.407569847859, 167.71615526719, 116.551325167508, 117.879308034885, 125.178743592871, 137.869487466028, 151.813301149141, 135.086018306314, 128.226636757353, 118.022786649475, 141.118821842982, 125.522901158471, 155.056666768853, 158.828644832939, 152.685236401092, 152.264686313157, 120.280446589126, 137.387428695837, 136.378614200928, 99.2352677028227, 106.066755369683, 117.558305766203, 114.697711347139, 119.363187358308, 127.867287572201, 161.611305756354, 149.171726780324, 116.995133019498, 114.03206132311, 116.611755923218, 106.892517687226, 113.486052202514, 127.01442274486, 157.421516390629, 144.427441681783, 137.77414919083, 115.455513809706, 135.014646021169, 131.833139131946, 127.652887912496, 125.432608791997, 142.588421986164, 159.231917384149, 111.771860548301, 116.864776549473, 103.407294205999, 149.328548396622, 125.925334160868, 84.9783052638695, 115.235656242332, 141.154129624398, 148.206441916887, 129.085211599406, 137.323688535841, 118.22139175737, 105.758214036825, 136.876671495114, 112.632167911892, 136.80609373159, 106.069988342643, 128.368034755327, 145.245473304981, 145.852814041178, 88.6246112509371, 128.146138148945, 137.37803930489, 129.077033981961, 156.93269672562, 141.697907565632, 97.5996424587261, 123.610366203715, 133.389070839095, 129.759829387399, 137.996794572734, 154.421116000202, 107.260589265677, 106.812289801721, 115.442256816673, 137.625837276885, 156.104466628332, 101.633259820993, 144.380063088115, 151.768383367384, 126.169426020523, 137.070096136231, 133.924802332915, 128.699503491459, 146.666315618338, 116.073225448697, 99.8061536139636, 139.257195131143, 130.263942226372, 171.531687973117, 155.908915648318, 161.344189420721, 93.8228428557145, 128.605569540781, 105.31525573753, 115.338340093215, 131.253691381332, 176.006051277317, 117.483612160576, 125.503371388432, 96.2407009995801, 155.422858885094, 126.687958344617, 125.130662571421, 173.32057412502, 129.768178869959, 134.344288744721, 137.867542399726, 126.46430166486, 144.295099547269, 100.96699065435, 113.466044954901, 122.302474344335, 141.473464234515, 125.27768749684, 136.620951626313, 127.637486268731, 148.935610045711, 163.942051448989, 133.2728475657, 119.500367912697, 124.064066104014, 122.543983428275, 123.043625573282, 105.463071627869, 126.39463348052, 139.403172755826, 101.851655086737, 102.781360603505, 138.309261382738, 108.012125719992, 112.152863275925, 115.001977024269, 140.825831410828, 130.569778368706, 158.902702544122, 128.288199704075, 112.337773505093, 143.532561656045, 131.45248631821, 129.595529008955, 121.388882212658, 133.495938981771, 147.200939846909, 121.172365238508, 134.481169548181, 139.356950790988, 155.890679353393, 135.265873235312, 115.149708130071, 90.6076336830075, 140.850050683135, 140.352984662362, 143.111100613593, 141.05356257401, 141.969424260809, 120.351686081245, 109.98232834989, 113.379050566208, 143.068792397826, 125.215484080926, 136.925457315868, 137.619481978019, 154.032500963212, 136.094633355745, 115.257578374377, 144.284442986804, 114.064496020681, 107.829259299042, 137.620217841614, 104.264422655649, 151.407559167107, 139.571354673545, 103.257191099538, 109.584015371944, 124.088473913658, 148.733153151402, 128.885193825584, 126.52650864392, 149.805077943243, 147.547328394898, 133.018663833666, 114.211524539974, 134.852210257002, 132.162396920155, 154.7010297106, 129.893105551162, 123.842492333695, 119.477750198411, 121.373503502582, 151.933019198588, 125.307142686735, 99.5198745257201, 122.300138750547, 132.773518679224, 128.679603805737, 112.624442052532, 135.827691073166, 128.35551126795, 170.669490823971, 146.326961544651, 113.375116453441, 161.199840447442, 106.810116012129, 123.960484776092, 127.179169704041, 158.078593623316, 155.647104900366, 139.528407504189, 122.052897174289, 113.156832626736, 126.577746313302, 165.104014762576, 144.962954718757, 147.781060640596, 161.776154096962, 121.123811852193, 120.97854232916, 132.826024913938, 90.1334249603462, 138.639696759873, 111.775714385233, 123.443586149327, 155.501835115465, 146.032079053837, 126.370712228656, 159.706521748154, 115.403086772566, 112.954285068973, 168.590861050094, 129.70719222643, 138.427307074572, 149.047122009661, 126.313893196078, 156.067351011589, 128.23126457109, 125.888452952128, 116.159452920014, 127.06549621537, 140.893872343677, 146.194836835676, 141.421316420639, 126.912599100934, 112.451835338566, 128.058058133235, 164.882675870158, 140.417152220075, 123.424447814502, 141.7754683813, 132.243544262135, 130.783406256306, 143.563144479019, 140.480997171091, 94.2655216587645, 128.199292186611, 115.580494585175, 162.423262020895, 123.409835834075, 120.002046373503, 134.608959304521, 125.988590542734, 154.219453709556, 143.116714146626, 137.985532218799, 144.869078015839, 120.487715852248, 138.096530820674, 147.55573726159, 140.994369413439, 117.876300482925, 131.822130998279, 92.6893909622715, 133.50961811637, 129.961003263376, 114.492586626845, 123.289545355262, 105.210272380992, 121.881891475367, 145.540529971815, 140.261992231602, 134.203470747998, 116.462104514003, 157.353854796964, 115.152854929631, 118.913434502721, 137.443635075298, 110.056383282674, 125.358517788076, 128.736358871013, 117.470085671251, 114.865305968604, 156.709193446543, 155.171613039066, 140.567578849674, 167.976310814743, 115.982967491286, 132.323607586896, 131.100918652766, 97.8077111062969, 130.613268580346, 141.338317809253, 118.362786935399, 118.493188578483, 141.335483133188, 126.136425344005, 125.933012496283, 148.653267110567, 129.790065935293, 117.565459409365, 168.664620912107, 127.681134875495, 139.433120883975, 177.452678788454, 121.422167123358, 128.590383399498, 141.2042855455, 150.536115336846, 134.056319042819, 107.272518554731, 103.96881325189, 140.571571459348, 121.569989313955, 146.781122054313, 118.956030194135, 111.604784525431, 147.618944683981, 111.019797011186, 121.602043616659, 113.935763071185, 152.388944776822, 134.089142137738, 130.212420147774, 119.921622147972, 108.264311299888, 117.564508589255, 117.315056907489, 133.156535495878, 148.074240620326, 161.458238888507, 139.351469172358, 114.368862400291, 145.686354964645, 114.066234449123, 105.290183852907, 144.917766019022, 139.120186297083, 161.789712629669, 140.527217286915, 134.316269443808, 142.563502321583, 123.150539241073, 106.600228615711, 130.307954113486, 105.103631211975, 135.751480888978, 163.608211244715, 138.637089919819, 128.242188774649, 118.429508671314, 143.639498937316, 138.243273841706, 148.870228091161, 116.650681186123, 127.655042440094, 131.435642573885, 132.952683717603, 121.895098023955, 108.063691475695, 143.95994131033, 131.598181112566, 141.912876693228, 140.340941727122, 152.984944398918, 117.920593858528, 122.30649299309, 136.604354096071, 125.029365461482, 96.1168795744461, 121.298412409984, 125.520021088556, 139.86933261928, 147.403643770941, 144.817970579597, 141.071212438412, 149.837116528745, 135.829270477462, 155.112617795411, 116.197757022001, 139.364297147506, 142.54934413958, 100.706530252873, 145.274477620674, 166.537569927286, 130.608253406615, 140.014227982565, 135.491229499005, 136.945328485271, 149.200490581995, 143.179207675718, 168.402878139103, 124.246782265601, 146.892502582763, 139.873197656261, 129.689193840765, 119.253244964396, 131.67571940496, 123.275973554797, 119.963163236622, 156.887868600504, 122.420665875694, 104.772771458851, 113.547902015566, 110.554169257487, 157.683288329341, 122.124088641843, 135.721158103104, 138.064410927673, 161.489142959402, 111.880864315886, 110.84819804497, 130.409026023142, 125.339648919294, 129.657084487214, 153.736526481664, 154.07741271564, 142.954421682506, 101.712885367743, 133.378721829062, 139.190413361134, 154.896452782151, 110.460682111912, 132.714523583448, 111.115477374801, 129.382492011343, 117.084578620928, 150.794233032591, 137.676807061979, 140.068581444533, 84.4107842839301, 127.978080531844, 144.462157276979, 146.122665454836, 141.721644986515, 139.98445894964, 145.050985596638, 146.597291089331, 142.107893732799, 133.792244971655, 165.18899641396, 147.63458384526, 128.954065642353, 153.035537292468, 117.056195043961, 133.637208906513, 124.360518485684, 122.756297627595, 140.347875839579, 138.500760488539, 97.1291900603323, 124.580989867842, 137.701577071105, 113.679450250531, 152.814336324872, 102.636795520234, 140.151280828221, 112.74412881523, 106.905921400616, 136.841912341199, 133.592206643136, 130.970579512149, 150.912828153738, 127.535927305177, 113.658386469544, 153.637463920004, 125.969576197429, 130.57383272632, 114.931625920382, 130.032659110262, 127.177685593609, 125.370957633785, 112.031989537562, 116.496792511724, 122.757688423732, 132.264531547656, 112.590403090513, 126.346773825368, 157.926563309022, 128.877949278002, 115.908120008589, 139.856091452611, 139.21411941007, 132.812478153336, 137.8585699957, 135.016102086623, 126.020457372415, 155.803937073262, 137.969604919935, 109.427404184581, 128.839818962114, 110.752213178146, 121.046277106783, 141.025766357825, 126.832723130397, 127.54288677174, 138.035465113891, 115.771419736375, 146.221715634586, 150.532901095861, 140.950622584667, 153.197166519921, 125.67526928424, 123.141510807327, 170.989021366804, 102.727644600796, 149.356781827735, 148.00808263985, 129.687592809707, 160.856000195052, 141.33500152643, 108.758084234621, 117.250756322701, 130.128005119812, 139.335149268802, 142.954231298465, 134.50708302366, 137.043282872868, 148.289799282361, 129.441438262732, 109.926493284269, 119.299830093734, 121.292645879727, 151.63819686626, 145.733194482157, 158.189727168782, 142.260086430924, 115.334645603499, 137.12268411789, 120.142049644062, 131.295872364199, 97.0816505344032, 146.130763864554, 110.777486330126, 146.59550847413, 106.045532198232, 163.746969689572, 109.587995416094, 139.812597139845, 146.171002567273, 100.18258337418, 129.619863074211, 148.412176902857, 111.519368516905, 113.671949227268, 113.651180210043, 130.413976501182, 151.206558409329, 117.357889783153, 117.295363814848, 143.373039925989, 138.412338348774, 160.814529465635, 137.512165240993, 108.10755078003, 107.640561213466, 123.02981263835, 137.990089824003, 122.944116482073, 120.482375554885, 109.073996135994, 112.506711173071, 119.217739445132, 117.480250729139, 110.382313266553, 124.830321830642, 136.476037457181, 112.280701195577, 147.705862394697, 127.779280993429, 153.870503417736, 113.167075283981, 146.433751971839, 119.512517171372, 124.272752460939, 109.387247323907, 108.996152238879, 118.562576689446, 135.770476227757, 127.046399910926, 121.690861748645, 103.480499350753, 152.976993977183, 134.00323662844, 136.896589492437, 150.704156260194, 113.816167314662, 105.291758575666, 129.427534056109, 122.355848394006, 132.110997473129, 119.983559469783, 108.987313430816, 164.753956558861, 135.719956233891, 145.355330374401, 145.569217918151, 110.679204920574, 106.929265844858, 120.90782596138, 160.73156767571, 126.517980257497, 105.036280501557, 104.876816694876, 113.518523533715, 134.928165600713, 102.691417849537, 124.414824900667, 123.169954576935, 126.590008775597, 169.190888630491, 119.781386158661, 155.986760172398, 123.833152218854, 131.814624502339, 110.708427142532, 156.163968393033, 107.843313928632, 167.626448413513, 111.970460810127, 144.754971404109, 127.6441740157, 124.218715300704, 123.500953454558, 113.000315391555, 117.802826816175, 121.290703621565, 139.277775910237, 135.674216832849, 131.614338938921, 116.642723152422, 138.742289051524, 124.257481441631, 121.112910311964, 118.299332694473, 130.34287251209, 116.665590017151, 100.430345495122, 147.435383644663, 136.052062616789, 151.98835835014, 140.340271044433, 137.018909417678, 109.215428457018, 137.730386115519, 118.166183998703, 115.480869228102, 100.272503643042, 138.51014083554, 116.763220514615, 126.423854396764, 126.441385259718, 134.547292731607, 129.180214926877, 130.893701441769, 139.117623292941, 143.559916318847, 129.928651592467, 111.147866341562, 112.800276968493, 149.919428753853, 122.587182839249, 123.188805273364, 118.728133718804, 127.124920539196, 142.730355434785, 108.56810370524, 134.229996694949, 124.38758879765, 92.2843400991202, 152.395089712867, 137.046957803448, 138.859175596415, 111.691387418071, 120.60622749156, 126.923350680255, 111.142176173017, 115.810225823046, 158.733373036831, 126.628361495015, 100.094238059488, 123.145629631737, 112.434867798631, 120.000200250808, 103.837267425879, 144.324727995476, 81.8807358037704, 129.906445291923, 146.016248814363, 110.771093088856, 124.298452647237, 115.038838026995, 112.346367236207, 145.931729290924, 135.554522499623, 107.53886664193, 144.051842441033, 121.067905425483, 154.967396087154, 103.194780194957, 158.978868896168, 136.373304041097, 132.049345690044, 163.095098620312, 136.161319037238, 96.9022589736232, 113.356088510889, 144.478522245078, 149.369617202638, 152.061109073506, 137.499726870945, 110.474137387971, 156.692122437982, 94.7505776229472, 138.814050560976, 129.770204240175, 136.153394615961, 114.977896884835, 130.882372830744, 142.066984922203, 132.256242915658, 116.90823698057, 121.744061013712, 125.749036527412, 101.483348031562, 123.130563333823, 140.781431896123, 145.217671833137, 116.860345694367, 146.425602625839, 136.222612269807, 96.9864774912987, 140.002334172406, 134.287878121968, 127.622371083531, 114.119038803067, 145.02415642298, 165.875396955318, 150.703065393184, 130.815750760541, 108.407097501898, 109.975277056633, 129.112366420875, 156.486311852874, 116.719802541604, 146.228713852616, 159.915322105478, 141.56207660201, 149.161792898779, 122.058999520656, 155.902162508547, 162.701526712867, 126.175824778886, 148.841663229461, 138.728695743713, 129.366978408331, 155.344353924678, 109.63475674614, 121.496315165287, 143.553985261401, 139.926695439524, 122.052212060736, 109.169827751714, 129.468432941652, 143.330749031904, 143.933301703158, 134.606115967145, 149.253511693511, 116.905830790711, 145.362097145517, 146.123988129755, 104.336890817662, 128.716875089165, 156.116420402472, 131.034413190103, 124.579707857746, 129.778739216494, 126.506417528332, 142.915833914669, 116.369801806395, 121.313006227134, 120.062363198385, 114.51767301072, 134.659225634838, 154.45672533843, 127.102524602582, 142.762371565339, 134.77215520785, 116.7773774898, 129.249325282988, 114.384091195887, 156.457348086161, 119.844936570448, 113.352904594166, 172.458888011589, 92.3107256221595, 133.8560000656, 106.326240604111, 140.528833277314, 145.947401433176, 114.772752326169, 125.682404974794, 130.298051729021, 130.453913677893, 136.236767656403, 107.584596920462, 133.438308013582, 146.12087055747, 120.221329742405, 125.676044297071, 126.521588326608, 143.03317420611, 137.893454528966, 134.356252643589, 81.1541679849483, 139.605141508875, 151.803031692928, 150.359462122081, 110.858953787216, 126.184967419689, 131.498258853353, 109.825850277306, 164.456349836511, 140.261984084403, 128.353535157697, 141.920734371793, 94.7419769157472, 129.591869032551, 151.189715713165, 115.901751754416, 126.907186803033, 125.681527032584, 113.703431330995, 133.657582941651, 158.442274758137, 144.452232557577, 136.742820670503, 128.771181718478, 97.5793617134933, 138.741497578882, 120.925786214044, 124.99770840369, 129.610381506626, 144.058040749896, 160.554948783031, 111.098234782133, 117.767916148967, 124.559291149799, 103.12425628705, 90.9330302652794, 121.922351810815, 155.139045726721, 131.214159985162, 111.288925806942, 121.474760408005, 146.554689867386, 144.582833506267, 123.049938546978, 124.865772092695, 134.204783956051, 136.873394502565, 130.334533000626, 143.915752968315, 115.847010266002, 132.293637040419, 129.160195555783, 156.978905540581, 124.940554458004, 122.741409534176, 115.621164329386, 131.512435915913, 145.095397046838, 116.842895889586, 137.105533868806, 106.724445604378, 116.930133715982, 148.471774181091, 135.744920573843, 109.992655895719, 156.044056392194, 154.622935922656, 151.209846636504, 112.727328272574, 152.563199376851, 122.244722106432, 135.907928676432, 153.164337092829, 141.736991125332, 112.017947592959, 135.620960004492, 132.574327952903, 139.328434682172, 143.757319224089, 139.095304304729, 143.284914409291, 115.55447545498, 139.817535720351, 114.692735949054, 120.260682058574, 136.008672455191, 138.416338355635, 123.931277226929, 117.278973659255, 118.560133715034, 137.817427877625, 149.715644377366, 127.252487117765, 104.97103688158, 113.931370478263, 130.923149653299, 108.666415537052, 138.200324883627, 158.902998155573, 137.831067785854, 115.027472981055, 116.062199332341, 102.520684284104, 150.31476475348, 125.514533393485, 81.7086182432147, 164.445908518112, 130.651010823409, 157.656133135151, 111.147292813139, 112.220854851706, 116.362580994764, 115.569771371005, 112.79832108192, 145.040167071974, 123.65224581119, 141.094950201301, 108.114857283604, 145.934147176664, 146.167581645523, 120.182037644608, 168.466347572737, 100.622137549799, 126.276820724499, 150.955020315355, 133.674023011592, 141.129188730739, 134.190018763212, 118.951054431806, 131.204181047309, 140.915618380192, 141.453170151229, 129.73519079546, 125.556852759254, 150.908813864618, 139.717692960568, 112.719654062846, 125.103712574609, 147.387075136218, 142.288028452071, 123.639934570429, 132.56490397516, 123.369496088854, 129.003666897968, 141.798981042648, 149.152022790643, 139.586902472024, 149.929611540391, 136.492657582077, 95.6220768075777, 113.317870001183, 151.803502117612, 132.201554540216, 131.366021838785, 116.276054836051, 108.206272980478, 125.146906962735, 137.728682422775, 149.875970163432, 136.977053908799, 122.78835037254, 132.361376767259, 131.614637582193, 147.183053661406, 137.856883471366, 157.298086532706, 117.45689467989, 122.364418698377, 122.774924332988, 127.949873970816, 116.419301803346, 113.401758630243, 108.200611643505, 147.588437568712, 107.890527862416, 127.324209322199, 153.154357018503, 142.590700487727, 128.502853884342, 93.3274325653318, 135.040235005041, 108.364227969385, 134.645065662187, 116.202060656671, 137.291333893366, 108.54033689782, 106.116566992694, 119.827206281037, 132.921503946913, 128.817221270092, 126.381358813008, 144.989294234379, 117.227320944299, 141.464625255428, 131.552543288693, 161.58647484188, 116.782946737442, 139.671780057263, 130.750340166944, 126.718205800998, 160.031060513299, 126.084953297399, 148.258687374301, 146.847693802115, 147.051218351391, 132.374599366171, 120.766764716975, 162.116598250341, 136.731803243559, 142.847462542714, 143.729345010313, 120.858948825454, 132.397801272592, 111.451803211459, 139.692279544081, 157.334453612146, 121.731752980572, 127.340040546418, 107.867090983865, 142.134307606632, 145.202757546846, 118.104039401307, 113.555111384811, 170.476769750852, 153.332131191002, 123.62208207182, 147.895298551542, 101.525850740317, 126.90257940072, 118.541975372514, 129.270898356548, 81.999276479228, 152.899598210486, 162.536446164697, 132.768399766043, 118.602165272538, 144.104617009938, 104.461154745936, 143.178181594115, 122.936796904667, 128.031499477213, 140.070946677134, 125.714071077556, 110.797396820914, 137.334143050813, 150.147983285864, 157.132063962241, 154.85580127885, 133.374739202994, 90.0456643282577, 152.409351537314, 117.41923180635, 133.005351279369, 149.830111066134, 143.036740111615, 130.061426970017, 129.406633172394, 114.157246064563, 139.584451733387, 141.502630127579, 146.302673320925, 147.636306088902, 109.482989079195, 119.995800009425, 152.10110156424, 116.186964036292, 114.636540321264, 143.09412759398, 129.079667213223, 138.770286667168, 129.205712808307, 160.229811488102, 96.8379803139951, 90.4009720184293, 101.57849726693, 111.183018182505, 158.208919301728, 111.714221533847, 168.656122913106, 129.211082630227, 142.583093518136, 122.230464465351, 135.452982278334, 119.76169699742, 148.894960218985, 148.472627038287, 130.840939622063, 115.122812095391, 100.07415220795, 142.507803324434, 140.731338144216, 146.707808480572, 140.172071381249, 153.44910900562, 136.853984485696, 111.175971024081, 156.071556123969, 147.294412531281, 110.34243841106, 138.645906408929, 113.248110664453, 126.96474306667, 126.416500532227, 99.7981866163039, 139.927005582507, 119.636816221855, 135.023276763532, 115.300241408402, 138.253668796032, 62.4761463236888, 114.522737292277, 136.270195734256, 108.850334955432, 131.212992084175, 152.263670899801, 135.614055037697, 145.903475322755, 155.508319888882, 134.880769507616, 117.156445525447, 130.043468772959, 112.743912934253, 108.788317793217, 126.607139264348, 113.123970159851, 107.118251016198, 191.579867471753, 175.532142605987, 156.035664153976, 166.689700424212, 144.694112113996, 134.22830999302, 105.135299403889, 132.152225077566, 117.173279106889, 140.637831925207, 122.678528395589, 107.989673764511, 146.202237742697, 130.498590775867, 151.789981069659, 103.279618671522, 138.27699985019, 113.788922270243, 93.4017963442146, 134.506301181607, 130.14965239384, 182.154126964102, 162.985863105273, 126.845497375599, 121.420083301179, 148.559429912041, 122.456285351366, 143.299050210968, 130.001499875194, 138.523956930493, 108.262263461158, 124.790328031337, 148.554019729764, 160.186059124853, 140.250849122631, 112.07849466036, 121.961812991327, 144.009957891616, 127.763532522761, 124.348178684298, 101.7966920725, 119.845775095453, 134.198085904306, 146.652909059724, 151.127874218158, 160.694144447354, 116.461917681067, 123.013019315851, 133.854820181574, 142.798244154735, 137.467710296409, 125.582394714977, 144.758786712317, 131.903889398483, 82.4151235360522, 140.690728065897, 152.632715890763, 117.187543498419, 164.454686827205, 138.221254041103, 122.940414359659, 155.539221631008, 108.414281315799, 147.756420127398, 108.234334747919, 157.825993062037, 123.526421945067, 114.504400638641, 143.767049403084, 113.558280745901, 122.941628454409, 126.061227261586, 103.034805742316, 113.163953674474, 125.190322791668, 153.584032919003, 149.629784938349, 129.70921004576, 118.559096903766, 102.674548294449, 155.430845562697, 115.64232138105, 117.035400069127, 136.953836933701, 145.727403318188, 122.031017413021, 158.338109715938, 126.222737843685, 128.458842801638, 134.817531728485, 153.955288601743, 109.38086541455, 143.179757440415, 124.987742676634, 125.446798750386, 101.337204753091, 150.18276708716, 124.161585900482, 141.58841707094, 140.408726298886, 118.041344731727, 136.581631827514, 159.538959871257, 129.479186001285, 147.714990187799, 116.276069621794, 109.061293651067, 133.177835159442, 148.859477373624, 135.561239037036, 124.107875346261, 137.758197085344, 112.382381792972, 137.369814316267, 124.61942481923, 107.466752269933, 150.523215599143, 139.468008330985, 138.351186908571, 116.682275616529, 126.809271543072, 146.711331625407, 128.041429468444, 116.275419898053, 112.728951138433, 137.057346829307, 157.780010055769, 138.043448016478, 110.110308027361, 130.455702846687, 96.0028926892449, 124.53051788301, 120.82565975988, 112.316470520347, 111.230340414247, 119.288392758016, 123.920848799574, 105.790470066324, 121.065244765031, 188.564167171367, 178.344202916349, 99.6199586562982, 124.50942309358, 131.385050565555, 136.220936978971, 133.530900704205, 159.456927771956, 140.94277674633, 114.239569644682, 137.351710576043, 108.965021365995, 144.762080469995, 119.888372338599, 147.876542284663, 130.815278383101, 124.494865411315, 100.068873920374, 153.197485479873, 118.877762975002, 151.083310591885, 146.070993772446, 146.6632822485, 135.852976902485, 136.441336482586, 103.203646332259, 114.325204602301, 146.295000403365, 121.172244415326, 153.517388682058, 114.646773026974, 116.838843420007, 128.310635799044, 114.295105986369, 130.961809773973, 130.315654709108, 148.854997515906, 141.843686263014, 113.068062478802, 105.868266520977, 117.5580453724, 142.377889625086, 127.530069438324, 151.798858196632, 107.614661762318, 130.527073699846, 120.675346637496, 145.034995875193, 127.931491265183, 90.4473270118454, 148.359787918491, 156.955240900735, 124.889840853861, 144.013390903073, 141.497998269651, 123.901405154954, 157.358522581876, 109.617225589695, 151.105294857197, 150.991508039746, 123.922448908723, 98.653433884416, 148.245739270189, 135.868967592408, 125.381837871972, 119.743213665062, 141.239651010135, 127.348557363496, 131.017549866714, 132.881233272642, 115.563695600634, 124.960787575426, 143.101388346664, 97.2119141380429, 143.697413605402, 102.659364161655, 106.733721859461, 153.882041714866, 145.293774986534, 127.130493372916, 134.26246500793, 150.477424373961, 130.241686859808, 102.569404337042, 139.188538639962, 179.641083143302, 117.393110441491, 142.975066143071, 161.721932919818, 159.58073994103, 107.503104434996, 140.31348926925, 129.987194112514, 94.8918015978232, 158.593657806808, 127.827066825546, 130.981984786548, 111.249655571855, 141.608847972985, 106.288078252907, 147.499441468204, 151.830300831364, 122.231751942319, 135.853913405341, 115.085991625318, 125.644509324624, 131.63903573136, 123.906878692613, 133.428253074841, 159.469474014457, 120.387323556574, 143.75726603976, 115.642734453496, 145.996689140208, 141.643862997145, 133.589534552862, 112.844622159369, 127.727411554423, 154.067097557459, 129.136967080171, 129.180819674354, 156.943663240921, 133.238112960058, 125.329689591256, 137.808883614541, 119.567246311439, 138.835510691653, 123.453633659976, 135.381968485422, 114.654380021301, 141.932418390153, 140.318094901425, 132.977577429905, 149.251518317811, 95.9684434666415, 135.756381502158, 144.97700230688, 142.149123494736, 151.908848944754, 129.528685412678, 133.350522533118, 134.373825384983, 140.813621757706, 167.239716750295, 123.137683274009, 122.953254650671, 135.574373049695, 137.010154361764, 149.6572239027, 123.710415482674, 146.369934779241, 122.706583757872, 159.387846680485, 110.076317302569, 131.872427264007, 153.535207474619, 131.763947522189, 128.894728517676, 125.84030183098, 150.335881983617, 136.083120620064, 159.848407872961, 119.515771333441, 144.694018151005, 125.813078064454, 136.004770807923, 93.0616228983702, 128.806331822854, 112.210993708116, 174.842177659324, 127.088483813962, 143.999709600658, 162.868268544467, 173.330635311691, 122.951285097268, 151.939421017985, 135.140998509803, 118.060986090611, 149.004584123073, 132.480964701234, 115.953256757643, 147.684399706752, 124.650267385032, 129.243110456355, 92.817837565408, 118.367311684934, 132.732624041601, 115.980547419115, 133.578895322805, 144.597733151529, 137.822193338826, 123.942081433863, 152.162815350081, 158.820122449699, 152.041253584524, 119.401354278536, 139.329992128829, 103.129797124645, 127.462309967305, 121.877087133991, 155.274288379192, 130.994790714545, 120.228162663289, 130.785120622789, 155.253386933656, 131.278497610385, 138.013476507225, 135.02202570955, 124.133464849182, 160.060770436097, 110.32694401015, 115.393724025876, 138.491842000421, 96.5699210480228, 152.941016450496, 124.329622952829, 97.5536169883554, 105.629359703063, 123.167507747028, 143.601444978905, 167.681174866025, 139.47870928711, 131.426390131093, 164.973464730257, 141.402738592134, 91.1847390153733, 77.6036578606523, 143.18612702856, 156.744619449034, 166.645207081802, 137.238938367392, 125.308902685348, 124.296496254382, 130.56653626149, 145.874625711156, 119.73961213214, 153.498381352509, 128.97433995364, 84.381562844874, 159.450739045199, 134.230971959494, 118.228753652778, 140.162373662913, 147.594328314084, 114.274173510783, 100.888318116619, 133.977021300027, 122.546038737494, 139.201358140736, 158.347344004264, 153.371875117905, 146.336661498508, 136.422603384846, 87.7967868124736, 143.276385128573, 156.010417292272, 136.505871526856, 142.121458630952, 148.90959643835, 113.452761709522, 124.178505325839, 121.717291637718, 115.646180629506, 138.773989973448, 149.254897614141, 127.623384790068, 132.294557618201, 143.573059250874, 174.067274461483, 103.782330610855, 139.312812033306, 134.227998219562, 115.618920659475, 120.250793771908, 144.998941036962, 113.655700733468, 114.694674535555, 133.881008177412, 108.472777470515, 147.384011379519, 131.256135724241, 152.60889009054, 97.3569370816732, 127.415292486782, 130.348549524657, 157.636894989755, 147.760571399016, 143.434888194558, 138.256379812467, 123.572938032581, 129.862145256336, 109.497767872344, 139.541384680005, 116.689802444462, 117.424644671016, 140.994327657315, 132.419995079327, 135.469253820008, 168.402781426037, 116.893213355848, 136.694436360072, 141.886477584321, 130.003512217602, 96.6324169428205, 97.9621042113217, 154.323268856283, 111.517024587113, 146.791262082467, 117.121084034904, 119.629491398835, 97.5572421193007, 149.832748743314, 141.910328008633, 113.975808684048, 105.666856448895, 137.552251589164, 159.114952189127, 148.897482376808, 158.555832190486, 99.4843802694987, 123.205530789374, 151.246731142215, 124.762771348891, 128.068713507835, 130.014211395785, 120.002125478621, 105.248305164446, 163.212584097772, 125.084916127514, 142.692948146827, 126.032933404832, 119.522881519299, 140.745743105061, 147.841414593078, 137.509416800607, 146.352273070438, 122.739096182433, 125.606240762624, 150.222038097088, 160.527551127353, 141.676959921539, 126.094226287036, 133.981150314159, 135.715462276604, 120.890723264184, 128.767756727005, 135.142860793499, 121.638758755862, 116.928612823471, 88.9083721650494, 125.335689831964, 127.558160747153, 140.124208300754, 143.12574118467, 130.228688394206, 143.759577644454, 138.972398225403, 132.792326493094, 119.094976308688, 149.789213339996, 126.665339336973, 116.773582653193, 108.935148975702, 113.141714175807, 104.907233663001, 137.515094941008, 142.295970944261, 141.963956226394, 116.117634494719, 155.128447652213, 131.474266800359, 156.437935935316, 127.970234907586, 125.400400825404, 130.837331463444, 112.386025235585, 144.729475819941, 155.519032647313, 134.263202366858, 115.543937470062, 133.663658015932, 116.771420276932, 144.514887131251, 121.043900974733, 117.775025852566, 101.282086087912, 141.469375770481, 112.107582814153, 146.923373080858, 149.32176627956, 125.377903200896, 131.004164744763, 132.757396817438, 145.59952603067, 135.254974388845, 123.201901795763, 151.151917890286, 154.366296801089, 118.563154325414, 159.882530586466, 140.83354484069, 139.573360002622, 130.164598854031, 113.370382296281, 153.946988465958, 119.853370821865, 148.493575332028, 135.588220456507, 127.410924555048, 162.724685058567, 156.504285631158, 127.789635973533, 123.890128854821, 139.813224553629, 119.715625823543, 126.237723112529, 148.97359305652, 129.094823842987, 104.91460692009, 116.123803593015, 167.912849303553, 139.762902689751, 155.102695515012, 111.930126096592, 120.581888702845, 118.608244128309, 133.737030150717, 148.520008273056, 101.729555851233, 149.300102549216, 152.420703696463, 112.693271796475, 119.023362745354, 107.686355917804, 146.28074713508, 134.543231136544, 102.890018696861, 160.759388248963, 115.972694987552, 142.464792954492, 122.890502905568, 106.037327305356, 157.774242407316, 132.173819567311, 111.767787100808, 128.44564772307, 157.360721843141, 139.566577282652, 134.92531733228, 150.732027697087, 156.333490265818, 101.007983610861, 129.193546560493, 116.026766143238, 91.8653788352934, 129.21191086251, 132.673920072884, 126.641933210824, 127.907411202214, 146.662273530647, 125.406847451069, 151.556392193111, 150.551012651956, 133.827240788133, 162.155466957251, 122.757321319815, 100.530184207233, 132.250131201284, 131.353809874078, 144.893738521561, 134.143687676755, 116.449255111904, 146.945454525479, 106.567181398338, 132.999568683197, 140.676318704457, 128.532856588759, 143.288160205904, 123.887702638608, 124.343154335068, 137.774790151959, 142.845073212783, 130.9312317518, 115.287243683278, 116.037432358639, 144.377593857652, 135.687822345172, 129.662926529836, 117.456571934814, 131.769355744974, 109.555629216476, 121.620016230318, 137.655425936644, 109.61336582981, 126.501286897442, 140.495007314377, 107.123987635486, 132.162734930994, 135.122435563389, 124.575592786126, 171.548292146006, 96.5798393573404, 143.339442197561, 125.653508819176, 114.935608359017, 157.173013009422, 141.211654163345, 141.475417339837, 131.884144605094, 118.424156333489, 131.296844441059, 109.940938337249, 153.35318664081, 153.971852000501, 149.947716540541, 124.795626797325, 101.334820894553, 122.664157972246, 120.431092767833, 152.65504987217, 136.582387469253, 137.830638336733, 134.650807417675, 110.583309695451, 148.564592843367, 144.791384569613, 154.327360429945, 153.758830342655, 137.317444623627, 127.775385276403, 139.447778205067, 117.259844916804, 136.127902864556, 110.0235370863, 106.136193122397, 140.98104992137, 117.590536686133, 130.122873082874, 118.651946106529, 139.571252279526, 121.800153491658, 141.496770254368, 103.188165390666, 122.899743189959, 116.569096152155, 110.587006701851, 103.818962613775, 139.409780632824, 151.585047730555, 146.958838917762, 131.715345011574, 89.715533934066, 134.167510689067, 136.146086840672, 150.495242329462, 121.681645160159, 108.791565276161, 133.913468108901, 148.146644210837, 129.993499710446, 124.127890820411, 108.891507795927, 140.915535327318, 138.304429016081, 105.545003979481, 137.448819324859, 148.103210673466, 134.906810885442, 155.193905101073, 122.034583182516, 131.159601664423, 138.890754275129, 145.873471232431, 98.9644067481873, 143.359284013556, 153.456182693986, 116.035412511371, 142.840942686594, 110.852498941667, 148.149696667307, 150.576999090197, 128.397359427976, 106.992872340419, 132.794973815329, 152.08554066571, 138.493464833189, 135.306158490176, 163.097441100257, 123.230891376794, 131.120204114211, 140.847251437791, 127.641999835689, 157.67275054415, 98.0324788777453, 140.730179984742, 127.165067856615, 138.395290536083, 133.768403688645, 121.550179597716, 118.249137421858, 126.310569043962, 107.994169569402, 137.098293501931, 129.575898830473, 158.776962902768, 143.258523945498, 134.787995257755, 130.622052544916, 128.886629453188, 141.890645994293, 155.442268189275, 151.936372280749, 107.154051866815, 127.264591447134, 106.527484199585, 153.349765548403, 152.430599981739, 145.897821725424, 133.417560816528, 121.437116717338, 137.761248839856, 130.690987223502, 120.772576929756, 100.161775335237, 90.8540930327589, 136.857228547004, 112.32989356676, 98.6928061596138, 134.378167408525, 158.457775390873, 117.911950891689, 130.572077819997, 146.987072128767, 133.503038842702, 142.553488508229, 128.047012860304, 134.860759587524, 117.402596586418, 150.215661265093, 152.400561658346, 114.057223580845, 113.454461683226, 112.485864412259, 126.077369526242, 161.443374271086, 143.955733669078, 148.057454502454, 149.237708858545, 128.418807093891, 164.063077953589, 123.440431911812, 154.560686043634, 104.901242612207, 108.413066911705, 122.143864980787, 131.81206324518, 118.00268214728, 170.510841184184, 118.635818319602, 116.914846901133, 114.45678086533, 120.142099970685, 134.509629310451, 131.344275319682, 117.861567147521, 133.741220762389, 113.335263585423, 162.957821329773, 145.270141464348, 94.5329482235403, 148.831963488413, 144.539783497316, 127.743502315194, 141.256045133169, 156.860630626467, 142.392533205022, 145.502660702365, 138.871157703624, 121.608979084719, 120.854796646471, 136.722846361054, 128.93562499163, 132.288839171585, 154.459718498494, 100.75388270052, 144.684273630725, 135.553195106041, 120.137852835606, 129.773699882726, 131.471340003777, 128.187577835109, 137.090203090427, 141.901939733409, 161.652657991665, 149.717382232441, 120.110083282118, 126.321847784158, 129.361442809745, 143.007026997633, 131.650373334071, 130.070849534195, 125.200491290293, 91.8901193598804, 96.5417960490774, 155.929889495173, 122.764423754818, 113.044835265022, 112.709580714466, 116.692895372374, 155.352293707205, 138.627359931999, 109.017332831672, 136.904012895607, 143.419229145624, 139.626740074724, 162.219073081358, 115.174158740927, 119.343833903457, 118.39948930746, 138.122658225456, 157.962468957676, 94.6973958717967, 129.71744067781, 134.097119803428, 128.02310254841, 92.6687052600248, 134.299374148074, 143.913185233513, 129.000938617629, 143.072548271388, 146.115195077047, 130.14383183292, 136.437123511561, 115.917678439229, 108.842702977381, 154.712544079479, 148.026953669306, 141.47279641668, 126.587892681757, 134.487490289992, 149.960759045085, 139.515319475988, 148.479739327084, 127.056127554088, 122.622450215587, 112.412637599281, 148.400770122937, 128.351495931554, 133.426822691209, 142.825562242596, 140.879723773962, 136.899871407255, 126.011277671188, 110.582777144706, 145.473253976692, 135.36354891571, 118.939235018681, 157.889478847143, 168.895231802072, 108.46535161832, 119.614051659994, 125.623866907945, 114.386256974065, 102.86347705094, 124.851006783045, 139.52084849465, 113.366592927972, 124.645331095896, 136.50446799849, 170.133524081451, 131.666299048784, 117.352489233704, 95.0980579386798, 111.20027286636, 132.992676950338, 143.189911069364, 100.057350712527, 128.691115355729, 117.822111032168, 131.509407336001, 122.736064716468, 128.008884510346, 135.050598658437, 124.597100384364, 157.698243433141, 132.646545937101, 138.018761625365, 118.58252311713, 165.327481224096, 139.977961530533, 164.387629490138, 110.163355456044, 154.867747514671, 133.326391750076, 132.515038190136, 135.742458815627, 138.790914011335, 149.745964904815, 134.907408492492, 124.070563802733, 141.456701964006, 148.814163764423, 163.43973678374, 139.434018876064, 129.404673253086, 88.1836660636252, 117.05513994693, 108.699654976683, 132.63392238712, 163.430524853586, 154.915625653023, 136.76394395494, 172.330526467532, 123.593351155914, 153.531508574667, 129.660023846106, 140.364720971943, 130.889263779607, 123.340240692391, 144.225629600724, 131.118690556801, 144.569514451586, 142.780029821725, 90.501406191637, 103.267281242406, 154.790879841392, 123.687600441293, 168.10671895307, 152.605118324935, 135.011381599172, 126.055751492566, 120.509564687826, 115.78356917422, 139.107209200666, 144.524461669606, 160.108841398773, 122.217892702565, 134.199053740216, 119.549193561948, 135.945605662718, 130.516882763706, 108.852024881331, 113.254541884118, 147.438123737592, 89.208051191617, 143.158114792191, 133.383449358895, 105.60523906918, 124.700022882504, 143.223728963271, 106.345519068332, 126.52224144364, 135.002158600835, 125.655368513791, 125.063494478914, 132.194615485602, 108.083548301446, 144.728885736625, 122.552710953244, 97.5802896662995, 124.567010503944, 117.986888054628, 120.222332147093, 127.082554624124, 135.089371304324, 137.991334500527, 138.963067623213, 147.021828630451, 141.309026630816, 151.089648719317, 135.249382356684, 150.681566414543, 122.776232145719, 138.334118592008, 136.32319346194, 112.741894428046, 122.496573220678, 121.775748315246, 116.74531967799, 127.098423108514, 148.526859253858, 126.868867687969, 151.084110535778, 137.269345210268, 132.115567388331, 155.921195754255, 130.03021279234, 134.754206426232, 99.8598684645344, 137.349873002254, 121.619534413314, 141.530140302225, 167.340276723581, 95.6511039954056, 112.709541736109, 125.24504687757, 133.296489149403, 130.828188594627, 117.574912009587, 131.938030289433, 164.725981033701, 111.77345721649, 130.58546240209, 138.585989421787, 134.05665099289, 149.279049542321, 113.103494470979, 129.783617840447, 115.047350302419, 86.145837127859, 116.848818358313, 129.399363098333, 90.2273285193949, 117.748288179033, 144.735494820006, 113.851545700662, 128.667811681929, 149.648059453261, 126.064276389499, 108.90360852922, 127.570484145383, 108.859568514992, 136.13657608135, 128.321234562066, 132.482517869046, 111.669567811682, 121.705826559412, 110.53189573977, 140.899688172302, 114.542114916759, 124.996370887201, 126.631069454382, 142.454767572245, 153.610686458176, 134.472122785845, 130.70390770692, 110.900627265693, 120.908405781818, 116.541755987339, 133.961942703147, 107.976707082759, 113.829446451879, 135.324502804057, 124.216916292681, 133.748502587843, 101.761738443876, 125.43782499233, 117.203216520966, 131.373710891906, 116.821480760896, 146.445466945124, 162.867849532661, 120.778145253725, 106.852791731428, 148.44548001054, 129.184726199967, 135.445494686097, 135.033439964042, 140.00433122835, 153.102123305175, 99.1816062608464, 161.552477176032, 130.347254302531, 143.850268866261, 116.446406299676, 114.897913965267, 129.740536929756, 121.559555112549, 144.703248010812, 103.157657676842, 130.628849235248, 122.57263086227, 124.418781733137, 145.141065825381, 169.582881432892, 128.567517909802, 174.610708106591, 137.488976041725, 132.121609130832, 135.305413184091, 114.807760770256, 113.617483057638, 113.183679475876, 152.621368251414, 129.625658561895, 122.429402147653, 106.991360995703, 182.606155117182, 135.99187932545, 150.381197335978, 146.090682120217, 114.982423466006, 122.091866375435, 130.963618060648, 104.382319715088, 138.865835512515, 132.92193854378, 117.626096530853, 124.461333949468, 144.000327903526, 113.657031390743, 115.980311223925, 141.427685456206, 114.314186316563, 127.480782486628, 128.877397229268, 93.0760010279574, 165.891436995186, 134.678044502699, 120.40409899624, 133.741146582605, 122.411012973848, 129.598465004463, 133.58271185841, 141.072185495324, 138.825669626528, 137.284480957616, 127.417168752627, 110.391726972964, 138.689816621, 127.776109604105, 140.160803364158, 129.15110863447, 112.44304901847, 104.413697372112, 124.593147878066, 150.651972464243, 141.648418398242, 156.200424712163, 165.572786033128, 156.940525048469, 109.611322645311, 130.420536212896, 145.134963444591, 138.540806104734, 114.91006778859, 143.673158225685, 103.131637466847, 139.690319802537, 116.954348263434, 123.465015003673, 116.073318365753, 127.176934307411, 115.457284613068, 141.980182143455, 139.569091983499, 151.044101285311, 143.605335615461, 116.538071915106, 127.613896396142, 145.57259026624, 118.192231802201, 136.096560285636, 136.076476336778, 144.819604691425, 135.293502765555, 110.425675241269, 156.887186058013, 144.30025763128, 119.08023601628, 127.261946941053, 112.842247769963, 115.01397721426, 108.960696646705, 105.039068249094, 90.6506968122703, 105.044001863745, 129.6020568934, 111.302658803417, 130.268147108487, 156.500916767306, 129.465999765364, 119.916384843323, 125.442173603027, 133.064694622869, 142.729563900253, 155.965443007406, 109.103619634187, 152.818984234501, 129.263527167219, 117.486921648415, 120.536524481939, 116.178408209331, 116.611960167329, 147.514233256027, 113.881476039715, 124.12498735699, 141.287045380792, 109.06068429473, 130.691426492763, 126.31235883559, 154.1567305682, 116.915615464575, 131.740373186377, 117.443928932961, 117.727049331715, 135.874181049082, 124.483492080038, 124.994943508418, 117.877855868055, 118.430673711584, 117.11966526107, 175.856197913458, 154.342004662995, 151.687935218557, 140.834419847821, 104.135901775884, 155.725450168155, 129.929269498111, 121.894365706503, 135.677245517722, 154.546876562053, 159.277373331731, 168.289082515991, 161.141471383452, 116.03760471647, 124.493734035386, 104.339518752107, 127.884504291008, 118.620634061739, 142.411141283412, 168.800241170031, 139.161306432024, 136.801071844852, 118.699859838107, 142.545272304948, 127.296641129282, 106.994696152414, 139.377960321951, 143.731069114941, 158.821690953922, 149.15399641548, 152.477718657856, 123.552577742703, 146.873421151523, 111.821987338724, 158.678665375463, 101.293085175333, 114.033367546411, 119.148689642451, 112.911992518496, 116.830910054418, 117.598930081718, 147.246799208012, 110.634974992958, 143.651137651159, 122.123911991766, 90.6264590797756, 160.838417524032, 131.503914411058, 92.343179928332, 122.682704882827, 142.661067905175, 127.189408462142, 134.379468976122, 125.058570236689, 156.478076642144, 137.723105124762, 163.326149533721, 140.575416316086, 152.28473523977, 134.566560661298, 144.076279592669, 130.865164690042, 127.653815189116, 133.965530562124, 155.592722308139, 139.498126353195, 112.996635340165, 127.898898623443, 140.631457898098, 133.505325659868, 127.432771159279, 145.459047375279, 110.120937123366, 135.730332163336, 107.002611922906, 104.224767108744, 141.140889212632, 143.253354261042, 131.237142584823, 137.775975789057, 113.419053782562, 107.977978118738, 115.798286262445, 137.55899251438, 140.750255540062, 135.874216318644, 117.786254015645, 133.265371822785, 141.311156409213, 133.233700238283, 116.018510493484, 145.6407602901, 89.4806589271414, 134.995136272793, 125.381268829669, 119.836324596574, 152.766594892243, 129.249684907782, 118.324522188512, 140.017818340741, 106.730072669855, 125.420498241956, 130.334827293549, 118.821246983843, 116.408609953828, 128.54203546723, 112.904010760749, 153.393440528322, 139.689432541488, 136.643382843788, 107.195568077128, 191.174132269963, 123.129945021995, 125.152510598416, 153.492280452977, 153.920966014665, 145.251331081261, 159.746872790393, 145.096709061866, 140.255836090158, 123.380517918519, 133.498896171956, 150.126837227336, 149.601093420872, 140.627027789817, 147.116564507625, 139.048621167375, 133.938086095034, 123.871724142132, 115.991730788795, 160.074448778897, 119.277569813291, 119.781271812492, 105.963139062163, 104.147720217325, 129.10858754371, 118.519170739946, 125.760959669138, 125.89015354406, 138.001637664897, 152.293369943411, 159.724371744119, 52.9869948573959, 121.883019518231, 134.109085243299, 148.369737634197, 146.12141445885, 144.83536427861, 107.701483281735, 115.383247964461, 116.167250851593, 112.301058146186, 151.520733897049, 136.98899054167, 94.134196241524, 165.526301339971, 114.466962181412, 117.362900347485, 124.554423898108, 143.22177865118, 193.512203014377, 130.317256412823, 140.202956305012, 142.289068932588, 144.927941148009, 151.640316033177, 122.880234635021, 146.685486342396, 131.85033790929, 89.6358138601825, 140.498857746583, 133.337989875125, 115.762139062556, 151.657799019374, 120.851010244055, 151.337420113002, 136.076884903253, 103.601938398687, 108.518117230697, 127.446414434419, 136.821720214238, 121.546672948892, 105.491316922236, 129.360006334221, 130.325407195621, 129.835565676844, 107.747272041243, 142.408027725963, 120.447119474073, 126.248231203121, 161.39187238562, 124.455537926045, 131.269682598479, 134.030164495618, 133.234494809053, 133.762237811207, 128.762323787046, 132.05361572464, 139.220918636629, 116.111149531585, 128.301707007386, 129.114343444794, 149.54057916253, 141.424243248839, 110.079644904976, 140.042948517835, 140.504868040521, 141.358063741306, 142.991621298911, 151.346262467728, 109.83069468084, 116.454704543239, 121.820820282744, 109.9339879841, 154.00356558899, 151.412276074634, 142.79297819389, 137.791122541671, 156.593845981468, 136.602009049512, 131.274072961053, 106.437565994586, 132.287863744094, 150.920658198255, 92.5718301203344, 131.164574977179, 141.485105776749, 126.925727749253, 126.374245083447, 131.248923293097, 133.992012584008, 144.864968071523, 117.492186994776, 142.882477629633, 150.986376014963, 146.284045435548, 146.67656766439, 134.17822429213, 151.098273374303, 132.392407056405, 94.2567889798422, 129.178728544775, 129.1957600555, 107.955787456645, 123.070621180044, 122.02997678317, 102.261290809667, 157.217157686669, 134.975706918216, 107.11633283095, 172.448265359096, 118.443296715271, 113.061202428878, 147.233980840811, 146.137277314307, 113.504755845517, 104.022081169349, 167.288256917923, 131.57571450506, 109.91422322074, 122.567344449467, 121.592297315962, 115.350047322819, 107.344629708714, 109.865840135746, 143.133359455088, 130.550498582421, 156.516150977829, 131.340072728074, 128.695771307792, 138.291793628331, 122.863716094738, 125.767044618116, 136.483536010446, 110.561643962304, 129.364697161613, 122.688455086131, 128.783157941572, 125.160570825898, 136.717485411621, 120.802940776302, 140.675186121517, 99.5447597539498, 157.423736278633, 127.674511060971, 127.583413659057, 124.327206505901, 125.955958417794, 127.792750657483, 128.706984331861, 120.836685213606, 164.658426619193, 141.908358535152, 138.394226075826, 121.805203306146, 123.849287305176, 132.602902959274, 112.874585018899, 147.837455017314, 124.547832372419, 109.336770006661, 136.45837001714, 127.789138955968, 124.696644093373, 127.69667619442, 114.557122857722, 110.160714969854, 97.8979706647962, 139.880862071848, 140.704661469409, 90.7335995423883, 134.902424205014, 169.064421098235, 129.457561483063, 118.592803690874, 111.963572495282, 132.821781013888, 154.836195454426, 169.253525728788, 138.964966360585, 117.299037937304, 129.095347633458, 156.958305921033, 125.467867852355, 140.160657305351, 146.413286730893, 141.120694701055, 113.512577850376, 127.813628272541, 127.273060315445, 112.358612043912, 125.213536181334, 107.381659400383, 89.3522772150548, 147.913618974298, 114.675475145631, 152.25619854633, 108.840022354237, 120.405586334464, 148.782951147005, 115.431922309362, 123.206178710661, 130.925084391827, 132.276851183131, 110.626626883009, 129.351549485879, 108.142815768992, 140.37477116748, 108.751383486723, 131.564326395348, 151.483137137842, 109.034007183712, 133.319503036472, 117.402504612955, 138.259711210789, 116.882306058256, 136.06790951676, 149.481575856635, 137.090980557892, 85.6794048121897, 172.410348111236, 111.00397863702, 135.603708981344, 123.179783346832, 124.762158992371, 136.725554827457, 132.585835389037, 143.994922112396, 127.701668830734, 122.765234785896, 130.58306802725, 92.7222148175637, 136.436757334395, 142.413956482001, 125.573163139507, 120.454012786675, 131.771721371501, 128.902354883607, 137.893658782342, 134.184758906065, 155.994816647163, 153.567710924408, 102.796394195212, 145.615398351232, 125.12000276091, 139.654569680421, 136.334238152322, 139.321511665837, 128.463808817958, 139.949657359343, 143.323424662607, 127.16102025044, 132.063758825899, 127.900444894285, 172.628639137071, 118.000736400441, 157.88677464638, 121.240548364557, 152.111936694181, 115.975241971432, 111.832763398412, 121.449542952732, 168.169841488997, 138.996869409416, 129.141471476737, 183.381472455261, 120.037731815886, 155.001781706858, 113.25486317571, 138.593019967873, 143.180635331952, 142.375585726618, 140.911441139016, 117.703196727372, 135.537578747868, 143.600965999432, 113.369454200514, 118.542388878106, 141.843715040588, 100.285362921173, 119.961451813743, 127.813808319446, 141.500982567302, 115.470186541875, 127.687836177203, 143.016428059387, 151.444730486487, 122.195274667556, 136.814239121042, 109.704549468181, 149.747178085317, 169.895162179043, 103.913951910165, 88.7905473027059, 117.806301067258, 125.923593475201, 104.026475691991, 126.849001008149, 144.080921367255, 140.460487228535, 132.71846993378, 147.374694189624, 136.338354853941, 147.535437536445, 142.278319479122, 125.717624921023, 127.526284039264, 124.697094467903, 128.788599640503, 140.217839918579, 147.506958528511, 135.014212036461, 158.224371659205, 110.454291987118, 122.675859704148, 140.412122977332, 115.721472845442, 147.010523800021, 128.674214530688, 90.8609014579709, 153.405060052296, 109.876952697755, 162.850770174487, 138.590491213199, 110.237006651887, 125.274070184857, 138.677914686612, 154.201071223024, 104.122587880451, 124.851114486517, 132.962414687966, 107.520970240291, 123.019770604294, 102.002806405374, 131.397910577266, 146.436011233801, 129.719416845285, 107.732975392668, 138.598283532335, 136.075201042895, 133.256963850606, 131.433916495894, 133.759677246579, 125.874681134389, 131.43148344826, 115.926296530267, 137.89735635511, 112.30383296662, 126.3504343497, 129.4183635957, 136.908412087912, 123.215609235701, 121.66477217123, 128.636006471681, 134.767785265644, 123.811104008639, 124.919050259203, 113.108376688476, 128.033111820024, 116.233401752685, 103.854818205961, 136.671234963412, 105.898306250164, 139.75364812412, 157.181103289912, 111.868750130722, 169.909563688016, 122.551628646358, 132.308487589158, 152.743039962448, 131.112337881595, 136.294749946823, 136.677082175215, 133.096322746239, 96.0232988642413, 131.149542889121, 140.944246681941, 157.087670891324, 108.201776703748, 162.15478735506, 152.573543478019, 117.218507480675, 97.4672984457187, 151.674266553645, 145.448352997225, 123.547499793459, 150.890384271833, 137.006551099004, 76.7594479712518, 115.414301120623, 173.307502600485, 138.068133543809, 106.194409120769, 125.2348037473, 126.036848318584, 150.277052268356, 143.337520976427, 111.917516881314, 138.259964616424, 154.028775238207, 138.67980662595, 124.699978295501, 91.2023271517291, 136.798361985577, 131.523419691936, 148.760374273143, 97.4652215925327, 156.363132013054, 150.555124867136, 122.112825879831, 103.267818468061, 124.149300805402, 127.616849396027, 143.208899995866, 139.423833120982, 135.89561438488, 115.504298012229, 125.425061771198, 174.098848420794, 162.580051285292, 116.895722174663, 126.427050320509, 123.091835438536, 122.255120725478, 154.112901351848, 140.749885769581, 155.141049605817, 149.052331496806, 129.831485506648, 134.096893855936, 118.164527703408, 153.239860643352, 110.603352923321, 112.050353970184, 122.388754347003, 122.410830231534, 102.55368875708, 120.542383077671, 144.757358302213, 102.703484464757, 129.869447275851, 151.037248014084, 109.79779670186, 151.957619822182, 140.92438186086, 125.411817568769, 140.138494726782, 127.387045450763, 115.666678835516, 124.741502900304, 124.361152898005, 126.381901255612, 119.457550923901, 142.962820946833, 139.250155226105, 116.067425785951, 142.527148133378, 130.940422340677, 158.893241011171, 86.0358959512857, 146.02979064551, 124.069209254659, 94.695587226694, 146.642267173315, 150.200482177787, 145.963250467308, 104.71734274946, 131.513406039912, 133.887484423703, 133.026540829481, 125.899923332969, 127.905603803398, 123.664751014359, 102.984327728537, 136.338165638542, 128.600698151414, 119.378163402964, 152.139614239182, 138.460395411848, 106.559214757031, 119.713805544786, 106.638573497251, 156.665570713994, 128.856009745035, 100.403339704874, 120.51591326225, 132.124993571264, 130.028255861249, 129.315919017828, 113.320078103709, 127.873800129844, 137.566308030952, 138.416414860292, 137.050598856607, 119.907301012845, 148.970630713496, 144.150022753787, 125.452530736814, 105.455766986199, 140.476688133849, 126.523207575787, 138.713236539904, 140.442675551161, 158.944530274516, 127.119489824362, 127.615084559147, 126.20146994527, 108.961178510032, 152.780037720451, 127.243103682577, 109.496692350528, 146.290091213066, 132.362021480411, 143.363040661861, 124.85714840581, 122.502114867187, 111.454582093961, 117.035223289899, 124.041266252194, 102.630007368755, 89.0093542792257, 112.501552399648, 104.476157469311, 128.282048431499, 109.390121524745, 124.413326420129, 136.424521178993, 106.419282142779, 132.88266597272, 140.75468272336, 110.691284951709, 180.932831247827, 98.627537267167, 142.211993727871, 129.879879528964, 138.081582852905, 150.984877908838, 120.170600450196, 146.267407589296, 130.691630440994, 155.097691822432, 144.441566848072, 133.079557030025, 139.387511659422, 142.884687131827, 101.785327342336, 161.966943068741, 142.684480835661, 116.711831728912, 155.810296190743, 132.090557075741, 141.995174184803, 154.431176996925, 133.619794726693, 102.57939498538, 125.4490238144, 106.098989120079, 106.582114564254, 127.534097341617, 123.078417813912, 127.819358338315, 133.497397831214, 142.569810790256, 128.039504151057, 105.829987562641, 122.788178193022, 162.228727134187, 139.531554582049, 130.068464570285, 153.206997281376, 159.842853509507, 129.829264935129, 131.068098471105, 95.891059415122, 157.54821850434, 108.044667891351, 100.427519935738, 111.182890636543, 126.558400774561, 135.142534721241, 124.691189350902, 134.103219438945, 121.686618478994, 131.688477812938, 125.214564612577, 138.655118246536, 122.486028090912, 150.866543404293, 163.089878352247, 139.014509124063, 142.381822768024, 137.405899122474, 107.691832492943, 135.212668078492, 99.9974732980822, 140.49830358299, 105.598520958886, 120.446679142898, 146.906357088298, 112.824527849577, 147.632362898937, 137.606688509878, 143.688990130766, 137.229764731418, 150.259160095107, 157.939217866713, 130.752908339558, 116.972967980206, 129.663207777776, 111.074613482545, 89.0036777755349, 137.289178486273, 130.913764698517, 131.162681619804, 170.068299593508, 146.997947149035, 142.077083282174, 137.352611308237, 134.734576403976, 116.10635991395, 152.273968167045, 129.173302587954, 126.585632964594, 130.726581165103, 144.939949447563, 136.297624851517, 127.950516050318, 169.428205858286, 146.764697975415, 115.775818000906, 112.797138327254, 93.0637454289648, 124.529216137811, 141.308099448252, 100.220064002838, 140.851523664369, 99.498381310212, 121.505259832757, 140.056907564344, 123.964106580231, 142.13632690393, 112.751671853654, 138.118830090073, 105.44244273792, 107.277503867093, 109.868746613551, 132.690074781127, 134.190626038288, 138.404556714564, 124.341118471133, 149.384639907303, 99.8658130061304, 126.689904306732, 140.183642968351, 112.982446720257, 123.99754103995, 133.072471352801, 126.811667863788, 147.169022988752, 121.493240937583, 118.835009935349, 98.0515530504807, 108.879184034434, 121.722032305121, 114.233118847824, 138.192470127467, 145.401546418203, 122.015834338621, 137.851915493796, 115.239979133858, 153.056111596306, 135.211646810407, 155.5377445351, 129.210909438312, 133.976670914959, 149.571541568708, 139.184690902147, 116.0816069549, 130.340002320168, 114.466663270561, 147.583841355721, 135.819185038737, 163.134744667133, 140.104000465517, 158.782708693298, 147.785309889751, 122.985915588443, 145.446711056918, 158.710832918349, 147.873885967394, 108.038664310449, 124.325415027655, 89.9116528976705, 152.039288226645, 163.523902535355, 123.876145357656, 130.800519942861, 140.702936319282, 140.699236511113, 161.157309983047, 152.080564037037, 133.058576804186, 139.263471624039, 129.557897475742, 126.285774977173, 102.862009353738, 163.308881039301, 127.166594587826, 138.651419218201, 133.24074247228, 104.162477337732, 114.845115555186, 107.410278469379, 128.372245941002, 117.256294803549, 140.950637294618, 130.739174989167, 143.52594390281, 148.051210447688, 127.926183467573, 121.52477566903, 105.311988296884, 123.937314542053, 121.779777198509, 118.840265716507, 143.146827029351, 155.709204657609, 89.0953759315356, 152.863505475263, 120.546018402312, 122.014654241225, 111.043450827189, 152.430376166969, 141.148285306725, 116.694802936504, 138.234268852432, 125.18397654243, 134.548955647528, 130.499671751668, 127.525792679672, 141.814446050019, 150.921074530025, 107.693197153104, 135.266398454154, 122.54287572146, 123.258849279906, 147.384022882533, 121.072186775555, 123.556428075231, 166.863985978819, 141.323548994758, 104.27772436764, 120.05355925651, 129.159309876082, 113.077892202994, 113.245765296807, 152.265946432235, 134.542563136035, 160.433101897433, 132.009001132862, 155.777829369312, 135.465849361933, 127.124737205032, 149.464846633675, 142.500809458244, 140.816642739514, 124.941460220853, 148.999721598309, 152.817895188955, 158.37313160574, 135.600013404457, 112.3845375386, 113.287099414299, 119.629481882931, 137.294560604239, 96.7174236559837, 133.160659798495, 148.805041231899, 123.668721517783, 145.522502344516, 133.602110063041, 147.693216611386, 122.878217801384, 121.66015019211, 142.504201662315, 121.508534114947, 144.187822445568, 143.215359133071, 115.888151460492, 121.074638053572, 115.107144185751, 139.772606762522, 99.7134519229131, 107.943102438972, 155.613304119592, 132.869463555479, 145.117755718629, 141.224138406692, 104.373145773973, 152.553378413744, 123.256101716567, 99.1281476831236, 136.092196074061, 119.865365821201, 130.300614286494, 157.45493422046, 143.641932567056, 96.8759212411329, 131.546259392991, 125.836064901016, 147.656405325383, 90.7850226439975, 138.593196922051, 139.767397946995, 144.077648429722, 121.90647695526, 118.638746156321, 109.454441164523, 141.665806148963, 149.969713882204, 138.314892620133, 153.547471334283, 148.090822833298, 103.857648050607, 132.333591797122, 118.847437463899, 126.791740870018, 134.629189045226, 125.767451691629, 134.793598641113, 152.096612795671, 93.2792038797839, 111.938561864682, 128.667371011915, 116.26639686229, 130.674797489567, 124.861036529578, 102.058013210758, 131.488799367891, 134.672425835271, 106.180373029496, 135.27364586242, 157.730503947504, 108.850834750564, 115.126100231461, 140.241464546006, 117.695541935059, 140.801645679119, 105.426070690406, 138.495104190714, 130.03487200913, 119.631164139822, 139.409761274527, 110.678618256277, 150.572079995603, 129.604728078537, 159.790406759924, 122.680751892183, 115.637817796277, 146.39029865926, 126.859016420722, 118.274638656794, 110.546253591336, 127.837434278956, 107.138355066991, 139.749202885307, 148.437064153687, 109.566042582231, 109.906743309694, 100.450301412332, 118.464097334599, 124.104572716312, 146.381652716974, 103.718743564579, 149.976842987736, 134.013202150601, 132.989992087851, 135.023731541406, 120.999581231129, 143.369811055642, 121.623003621803, 126.767347244976, 152.150060565376, 129.129579957987, 133.924777554453, 174.505020151188, 144.129113908455, 127.759810746826, 113.56750161825, 141.157095846659, 105.777983028127, 107.108709544382, 114.345928868116, 125.536890855868, 141.634774021539, 134.711166420165, 163.38168497001, 132.839892902705, 166.100024980604, 153.385821504395, 133.835767571596, 140.648499228457, 127.393378712326, 136.019524574962, 129.618314575898, 122.885273931265, 138.253351606037, 110.992743151395, 127.068777116541, 141.577965159476, 104.597571204606, 121.820411632395, 128.658577069274, 93.6830272838979, 131.175309964339, 148.695897772751, 111.22568688865, 119.358367682509, 103.596887639887, 130.579504131817, 147.366818839098, 131.166596062423, 113.724561020407, 147.986477209352, 129.2320130473, 91.4194901725212, 174.873906071281, 126.796501718372, 131.597347280561, 114.063572663424, 152.337783393725, 125.545920937074, 139.980690121471, 116.576437950228, 102.52421803855, 147.791492761558, 105.94181417266, 126.557243637862, 133.936128255657, 139.349110161642, 112.35290565227, 111.536037484998, 135.289919085823, 130.990215323447, 157.281119929181, 155.846620134859, 107.517398084086, 129.536203410365, 121.483846050193, 104.873374715275, 136.136738819765, 162.558037768803, 94.1223104117357, 135.853969480379, 151.018463919012, 111.632290721292, 130.941867339851, 128.04008419909, 139.828303257826, 118.244742828089, 130.631540336077, 113.173715541771, 105.925651787266, 111.353073471554, 131.424600754258, 138.309031448052, 144.938587142585, 111.540342563767, 118.97362005054, 116.15758805452, 108.84015704567, 124.530865950161, 104.540045070728, 138.332295454383, 113.32468702256, 132.723225161904, 164.035738084276, 154.240102995687, 113.342121683738, 145.054542290042, 143.032495756849, 152.977392609316, 129.859076601189, 133.748162944379, 110.363667719616, 145.101242805471, 124.303367786731, 157.83968540008, 143.64963627352, 152.743988786106, 128.837277467342, 130.228114095097, 110.855521424089, 156.408451896294, 127.502335036308, 117.965079279103, 132.618043029089, 150.8781408981, 133.497967272658, 99.6750896422366, 131.02541625674, 155.120003181685, 118.671491100109, 113.570987686662, 122.582317910991, 138.397095247236, 162.170599947395, 132.347071825269, 128.133602949683, 142.008632751311, 154.440486922394, 111.017711429453, 113.668827434554, 110.176751861735, 99.8090154579004, 143.314311266989, 140.188091128158, 131.361760955969, 121.079845961983, 147.92247057997, 126.338901578814, 132.05606658494, 136.610035028474, 129.534555080766, 107.772863456307, 122.152666755398, 150.480336253215, 149.235994395078, 117.176714332478, 119.38678601214, 128.503540740535, 163.336537496319, 132.491606526949, 164.402113916943, 93.2283257319371, 122.775173733746, 136.582988717184, 113.56213752347, 148.140580631139, 129.684521442904, 145.461637244993, 140.094191352543, 136.693509065988, 126.843242983001, 119.01413914788, 145.831245679342, 147.783434042738, 144.278242026824, 113.473892824973, 131.588538446627, 112.629166310402, 112.320851698613, 113.43079437353, 109.076375234005, 113.122203563752, 126.246324112789, 154.434388927271, 107.018678288855, 144.652236487693, 102.998146330306, 140.055553101982, 96.7990173945437, 96.2084996324117, 130.619251293486, 125.56828503294, 109.481495477064, 148.774163662254, 132.388003665944, 149.479998850102, 102.265462595038, 115.403621563267, 81.3097345720377, 132.604325010112, 117.376430740275, 139.797793472295, 134.419806291472, 135.499371793367, 112.748269410843, 162.552035382414, 139.622853967429, 149.22336106767, 129.18606675961, 135.497695491135, 171.656064304768, 112.12591846502, 153.22401504882, 118.930050115335, 155.221941270362, 137.493829563492, 128.84738893225, 147.463103235791, 149.12424232616, 142.129178607269, 113.360631638743, 147.663239425792, 124.712910114514, 130.051454539282, 127.534899660843, 135.816445382704, 126.7560204993, 102.469647416321, 111.426328902888, 137.373464783261, 108.326749321681, 131.747741662895, 123.139675163139, 120.433373248106, 123.308367930517, 137.977357528965, 125.162452702118, 105.817831708559, 182.749994994055, 121.228127607358, 122.971056499901, 95.9710019599437, 103.788206268097, 144.208019505143, 147.725465416223, 145.688643416061, 146.887964311509, 135.94981040797, 109.267815656238, 123.023415196746, 142.929951186177, 157.93765286067, 133.803291224854, 148.590730735064, 151.907688364554, 139.095927835701, 133.555238575334, 120.081784870379, 166.229114076055, 167.424289598884, 79.9387087367693, 129.702903787441, 107.36896134348, 133.854071995831, 134.831735670548, 130.571173421334, 141.913483411837, 132.492662482035, 127.769812705765, 129.565521492901, 155.598920061482, 137.234427232097, 124.673822906175, 106.826430379447, 119.571958894181, 171.660437907939, 148.935353063042, 149.750781356385, 135.623673063209, 124.3447017371, 95.7745210594048, 128.990592670501, 141.727313491094, 134.00647245108, 165.330577526269, 155.896869458313, 142.366916596904, 149.704933274971, 139.441675316184, 123.784608941535, 111.539073279449, 114.676293985748, 147.196165384919, 172.468617146549, 91.3728615041387, 121.488045067022, 118.437748427347, 168.436496312931, 136.107826075708, 147.413422070915, 153.836247543281, 146.691326540655, 130.888999922386, 125.624805063224, 110.09822567987, 134.396743591614, 138.477695989196, 167.211994379608, 119.436245340817, 125.905345517141, 135.478511711221, 122.052493038214, 114.938567844752, 120.6574379464, 147.121977121402, 110.426697253894, 128.273272106522, 123.584958182827, 132.795754102016, 139.497070826203, 126.038829210512, 113.149464675037, 107.454101285629, 137.840196986888, 141.556271868283, 138.454985265701, 116.002847350117, 120.569666090889, 89.1664674238271, 115.344356282046, 123.068140653681, 134.683362950901, 148.646284624174, 131.25095832751, 155.78756948704, 86.2851400252248, 142.389516167323, 114.330313165566, 120.365246592965, 132.394149646113, 151.738036830589, 142.172362888289, 99.0093317478129, 129.934106967304, 135.734979651837, 112.520865486829, 123.627676778652, 102.053981392166, 120.757519599675, 114.545449180641, 134.782253594925, 133.682678296318, 104.633374101015, 133.069522102742, 124.357080232009, 131.293704707581, 125.544620783508, 112.953447646785, 123.829549907675, 124.246438386017, 123.567359143177, 119.171264536341, 148.523345780297, 147.649308629957, 109.174837992499, 123.226591205205, 140.855026528402, 140.905587158044, 121.358833719614, 96.5983488781953, 132.9554496734, 149.775604886176, 150.464630140405, 133.020010300903, 148.715700979358, 138.798095453895, 152.056774840962, 118.705890920565, 127.947287995636, 140.723380308793, 146.125408295328, 124.074676567061, 119.003650704509, 154.982758443874, 133.417988171262, 157.30657624329, 140.430313434268, 139.532939398185, 128.687382063254, 111.864456441484, 152.059407817493, 114.983472333415, 115.974289537083, 150.46543392717, 146.016764068388, 128.435760738322, 110.752658881054, 113.664569739017, 137.014601739356, 130.557963953168, 118.80042303541, 168.248613164627, 94.8050793877281, 182.402684921591, 145.738047609508, 152.780715387612, 129.309282730446, 92.907890581518, 145.869445560061, 151.139526797737, 131.22077174854, 146.560944378235, 138.42780149391, 114.36630470461, 150.879613529308, 123.362119242793, 122.226848693592, 155.555477256511, 130.036216651548, 140.900753457335, 135.285209087697, 125.117274243203, 139.475389864741, 118.789127808875, 109.957842508262, 100.781556040918, 127.993383699358, 143.608379243177, 117.180888031567, 102.354229779753, 99.126283907532, 147.224494017473, 107.597270905293, 96.9964057268508, 108.416913152189, 144.493670859678, 131.633993525134, 154.146647207228, 115.325287100852, 94.8585580411056, 157.469256279817, 144.256570113529, 133.339470212894, 150.418856999024, 129.368009832021, 107.586476723023, 143.15657479145, 113.086545912502, 115.389409521004, 132.877878677752, 122.698984124537, 158.870427428548, 121.270275677101, 168.386504865358, 91.5623317001707, 135.650496332469, 148.527706548794, 153.166805549943, 139.906232048691, 134.232680781282, 150.144688320182, 134.251408826801, 134.662393175351, 140.515367965847, 112.69876509174, 105.574469020415, 115.617069337451, 122.639481699947, 156.937371397057, 112.437608377743, 133.833448056619, 110.527178837711, 120.0390076662, 106.070805616239, 132.403639775829, 151.835999287349, 136.181396055365, 132.798517219576, 110.45319859041, 83.6301442801937, 97.6952541511527, 126.155239330693, 132.052264546895, 122.19308978369, 117.023215978645, 109.783824087991, 154.897363698583, 138.761865268982, 94.0750690430449, 133.639213773185, 164.31963233791, 167.138961118875, 140.139447584025, 134.523511173864, 132.60161442522, 161.282621989834, 111.235139193363, 130.122129152135, 132.407679657023, 149.890666977797, 120.764641318878, 122.421177603418, 146.900912293587, 125.458464308302, 159.935606724376, 142.932194960802, 123.230940194555, 121.568103694008, 122.215044196709, 143.31204961528, 131.653411026892, 121.955548947383, 146.923969029076, 132.928468003269, 171.792996759033, 128.050432213756, 118.481502839249, 127.266286155038, 126.171973486428, 131.33085048695, 125.181736130932, 141.478569683545, 100.575088885327, 125.849902766214, 128.760701636737, 127.024768788744, 131.69887065306, 132.089212461762, 110.255772449952, 144.826160133819, 163.675509689433, 132.964912617325, 129.708134417083, 131.016418201609, 179.129272645571, 124.231361098783, 162.37989415449, 121.321223613208, 125.315561520813, 150.488473885602, 115.411046047229, 130.552818163342, 157.161304537336, 116.67756482462, 137.822524979452, 106.104759312838, 134.285968698796, 113.851072858493, 103.711366407884, 136.767837485845, 152.402473116114, 140.247559577895, 126.914355851618, 146.736457285795, 126.944746235849, 120.681620581049, 131.112645308583, 144.094393866329, 128.598981715935, 120.147960660051, 127.557428133545, 143.70274915926, 146.557336877289, 119.824800310717, 145.580651049193, 88.8031525692787, 140.520560790313, 138.239126516965, 130.213799679644, 114.23505372904, 124.634239747673, 152.776160644518, 151.896296820412, 131.086302860594, 149.096156422555, 140.560156941566, 134.885748157229, 134.374792898645, 110.876262104447, 140.343380492801, 172.071850147236, 122.878960081352, 117.942414789321, 127.935645826877, 120.855994449775, 155.121931669673, 152.687328145648, 143.357575418431, 117.771025130914, 94.077057884648, 141.41721330296, 132.068899167171, 116.984332946422, 125.417868209324, 123.598429565272, 140.292360647652, 135.854975279987, 147.708980930034, 142.213543831187, 125.821969303376, 124.069577855951, 125.974506744775, 153.797134744286, 115.539065465576, 131.908850646371, 105.915952622428, 133.611711857785, 129.027457212292, 157.772719972878, 147.336636619558, 138.406380562712, 120.178106166078, 132.848987605875, 132.123819803588, 150.987750483235, 131.595419972224, 80.3932461176414, 110.163903597596, 142.419707343616, 125.621391427208, 128.103622593054, 153.364070985165, 132.345573003729, 107.704033728354, 112.346393863423, 135.867767848702, 152.049955677733, 146.598689181273, 150.233503690873, 157.868751890153, 119.089500461948, 136.537553130341, 121.794238883843, 131.840997924844, 111.723304975913, 137.300752865133, 134.084409752274, 156.034497788922, 153.8815592491, 134.750268724651, 154.053482277731, 118.743659702294, 153.592867091477, 118.632992905773, 126.428205942639, 132.470026613968, 118.21105846778, 139.789821297931, 118.908433597504, 109.292330793954, 136.299255645822, 90.5682188026168, 122.169759310337, 139.938373655018, 148.304375383791, 147.698468348754, 132.234683795444, 118.239388993894, 128.02796620371, 135.950277861263, 116.867499236151, 107.245356232559, 141.158580728676, 147.234141155938, 123.73117312865, 87.9469397989825, 139.229026677087, 120.111871467561, 126.032664392494, 107.834449222078, 117.415012837258, 108.279158833006, 137.289598585938, 121.661322150441, 172.611023104293, 137.811737812108, 136.170235232395, 125.168704421604, 114.666304085613, 115.675086829485, 117.403585537654, 112.145465410015, 147.251369717763, 178.803588457586, 143.16247675746, 151.060722416776, 139.815892683062, 136.741635707759, 119.719137719539, 137.398468634412, 128.706597684583, 92.9321143144828, 140.894845796494, 118.680988436103, 148.776013190247, 134.710366396821, 126.647695855398, 96.608378030681, 132.129432741996, 141.906556130077, 146.232075661889, 149.189099121377, 107.563323867507, 135.118902013806, 148.364912433654, 120.541325325549, 168.592314302822, 114.712595150057, 131.350195529361, 129.208211163616, 137.030269669202, 128.980885936452, 151.55499803259, 149.551999913802, 152.757798948937, 111.895233694819, 148.021186509225, 133.323317136467, 130.73122777305, 141.635964890459, 115.994801194272, 115.607179769275, 136.285501854373, 118.198749366492, 135.145585823529, 117.902901160248, 138.100288317615, 122.489731436837, 127.845915195446, 131.814415924072, 153.390189425152, 132.160457642065, 143.158242207964, 122.401706202014, 148.540470776256, 136.885157523977, 105.041264212974, 119.782190805947, 149.095354109445, 126.303400065953, 112.229698957988, 144.065231812974, 116.257370263269, 109.829085971333, 129.774432097382, 128.618508000822, 148.701789802963, 98.1817365478339, 137.445671347345, 119.81178544483, 138.912134931263, 135.071236044422, 129.269081525118, 133.265909688391, 162.447460003317, 121.401661182958, 106.550182870442, 130.046970216503, 159.965784544581, 124.844035745292, 134.992266458884, 129.540323639575, 139.979126878354, 144.776686097397, 110.638417168696, 108.197328048781, 142.526390107658, 125.118054294066, 110.295451415778, 114.866214758011, 128.827879294551, 150.642675615011, 120.081207183996, 111.455297668994, 141.032590014486, 140.276402895174, 139.994167769215, 129.917657289593, 124.508161627585, 126.287925398128, 134.247795702638, 129.790532491432, 165.628031895437, 123.033398070099, 134.168873289958, 145.629875283758, 99.0947443624356, 150.663841264357, 149.227606659851, 111.791964214916, 121.198535149319, 114.286743589454, 146.448586578761, 142.403728728658, 124.643388929562, 104.790929135029, 119.028319820881, 151.989925640907, 127.10670709531, 128.780870595291, 145.629203106415, 130.71073178194, 183.677184847805, 169.948260320807, 170.492705325569, 129.298987236206, 134.979514024806, 155.018446387406, 110.348570968735, 97.3037219254227, 138.991351023437, 150.237056976056, 129.033187931766, 165.448191950331, 132.138258306344, 120.244911271242, 138.360862697336, 134.833937319956, 139.926892192573, 128.829543152788, 142.436602280805, 141.636729969506, 119.39111960189, 129.571069407411, 147.977195100442, 109.512366966024, 103.735512137255, 144.41402823877, 111.616116794393, 149.221208661809, 122.68573307862, 152.888888602532, 142.783625790378, 127.071721221396, 136.475731808834, 146.847784865206, 123.054300650926, 134.141075806779, 133.228098273139, 111.160912352231, 129.076159166619, 117.3047798292, 155.980478874587, 105.958117652967, 161.667519656362, 150.452830311297, 127.705337831045, 127.241143210079, 113.960231811692, 139.130558796504, 117.10203301026, 157.860855560379, 145.567710327853, 126.482063774193, 111.371371045874, 91.3481039202416, 139.091831707617, 112.711761239556, 131.583544938572, 139.295493294299, 94.8597074124014, 149.9478014851, 150.034247804903, 132.561306712317, 134.509754570264, 110.458394576837, 116.841523704799, 123.210418370256, 118.171068863214, 115.9179153079, 129.620551774342, 130.63414962624, 112.68971910187, 115.84603319794, 125.019735012385, 133.196495185699, 138.299493352811, 142.80467545544, 125.381630871635, 137.261842405665, 112.102633238899, 109.286663173203, 134.472073411645, 119.853980183723, 117.915859616437, 118.727519339001, 144.731177970038, 132.509895369162, 115.612497376888, 117.308688751809, 131.506672838377, 127.312866794193, 111.236377313366, 139.007930368298, 162.063805013987, 129.943658081422, 83.5720743333581, 132.829327667689, 124.918725476091, 116.157827923382, 150.142373019744, 127.699085995459, 154.141310329482, 119.266703659516, 125.16549665667, 134.112039438116, 156.373301828641, 105.75934096396, 117.032208879167, 156.85928608232, 133.036626094915, 102.42687751575, 132.688009763742, 135.191127792551, 131.194097448406, 116.976075091395, 147.848515858384, 138.832652794102, 155.058089454653, 132.130886088067, 115.198668302282, 141.271712946346, 144.140690120073, 122.014006492973, 159.590326659118, 104.038218126036, 122.722026913886, 134.453135912941, 122.449607527652, 142.238036241622, 127.515169100655, 101.916095333682, 115.547642643327, 108.79499499424, 130.051320035885, 155.925915861216, 109.943769199237, 147.947195409559, 118.239833959832, 134.700404981814, 131.262951260628, 157.147071171307, 161.408296678993, 118.15288458102, 154.26239091798, 124.906478049272, 132.446225194553, 122.149461720376, 144.715509183059, 127.78605812738, 161.849986720319, 146.728607623121, 143.395323854934, 130.645457702542, 125.843673715159, 163.704742940867, 126.347989252136, 113.234564866077, 117.716145405271, 151.281181258837, 107.426928875071, 99.21642793094, 112.583729047861, 150.645137302794, 120.834476524402, 93.7360712939729, 172.598089794936, 172.840069800939, 141.374368916437, 127.07027972686, 137.096715395124, 138.660636606592, 123.479612104147, 115.937644504179, 112.254917510074, 144.740894281287, 123.056335250707, 141.537451633387, 155.717260597814, 121.668157122123, 126.468170301785, 115.090827677052, 124.96841394718, 123.992850372913, 113.796025051726, 121.177082984931, 98.847764830672, 151.78207007917, 139.660900412026, 119.972942358232],[343.416095590609, 347.371105113202, 346.934004858751, 343.39189132288, 346.579489943021, 341.022010983665, 342.547738821316, 340.327378805587, 346.204943946117, 343.408722989675, 348.443982369462, 341.395685907406, 341.87167699498, 344.537465828537, 349.989701857127, 342.082375322803, 342.286310092818, 347.804565797869, 344.369375459545, 349.000529289707, 354.639995996976, 341.735695113576, 341.724616365012, 341.917720836733, 343.836991967838, 338.972252881135, 341.809472207321, 342.519501771185, 342.06539531526, 338.007006671834, 343.886513908483, 341.094013187232, 346.506794402644, 338.365623263911, 344.839681128574, 342.942811097578, 342.137285071746, 343.345744962331, 343.071178183276, 339.000085919882, 345.187496886396, 342.679884924814, 346.58794060491, 343.854397609426, 341.484018606033, 344.526791722518, 346.271475223842, 340.677318547543, 344.695536663479, 347.906874513138, 345.806213089702, 342.982046703282, 337.656315293725, 343.200772762814, 345.223852612252, 341.619129110747, 338.262359676949, 339.538142763406, 345.334839257321, 343.065356431777, 344.55845421056, 347.017429253205, 348.445338617067, 340.944993957495, 346.353403795714, 344.242148621993, 341.256219185275, 340.891945786079, 343.884411634587, 342.859078958655, 344.079402332205, 344.763080509167, 341.024327719748, 341.452867700792, 341.215496436539, 340.807854794723, 342.370441071309, 342.149321662952, 344.902612245883, 342.176815126773, 343.664090454693, 339.552480452392, 343.560462806324, 346.547349506486, 346.43235805209, 351.157292143013, 337.78908444387, 340.428336202305, 344.905398247515, 339.918497387161, 343.989166766005, 345.229389926817, 346.11335052005, 335.637907586792, 347.104431628037, 340.386224578431, 341.124487708953, 350.358591014135, 344.824405154395, 345.719657782173, 343.9430978375, 350.197441269788, 347.323068291414, 344.357260829162, 343.792729451192, 348.720707689008, 344.390160740306, 344.042938933298, 346.089584765604, 342.284229455591, 344.875069739445, 342.687135224004, 345.388395502781, 341.189914941716, 340.379164330306, 345.894114944593, 345.758963965526, 349.786291621374, 342.030522248758, 341.236850548264, 346.514272287425, 341.730639876414, 340.085830236349, 339.463304680689, 340.976043320785, 344.877577972714, 345.288167915868, 348.16111143921, 344.968316039637, 343.668872054747, 344.951708583568, 338.557820332942, 341.633469103399, 342.856232289497, 341.361023723656, 344.555766599405, 343.617028025739, 349.200076673114, 341.16773284107, 342.446266333137, 343.951395830426, 347.076871866546, 344.301722503938, 341.438177987584, 340.304558220524, 345.558969537547, 340.690127755523, 345.433502849435, 341.938051327342, 345.122137516657, 346.485607224421, 343.817890017286, 350.279845312231, 343.439069681746, 339.77467661946, 343.338420488588, 343.71177348214, 343.962731791534, 342.005787822529, 338.182672316898, 344.323755020711, 345.985488826244, 340.576513845446, 340.792032339451, 346.481240869756, 340.955449079146, 337.201179724825, 342.400444111733, 337.566942086821, 343.183666697868, 342.143412219008, 340.265412303988, 339.727394509572, 346.380911510545, 344.242173059586, 346.041563065451, 345.205441583267, 346.458474981781, 343.499906295919, 341.741323510741, 347.401952799909, 343.216644210827, 347.556054114042, 344.622299055692, 344.495946788221, 341.791788897158, 341.179089374986, 341.092867811485, 351.784615025388, 346.980574327384, 341.372991714425, 342.331048940528, 342.602122156748, 347.16251105327, 341.791889461187, 346.168101709946, 343.041835575253, 343.564890503149, 342.295107699546, 346.394505476836, 338.361431256668, 345.920634539431, 343.261742175721, 348.225478363189, 344.449927847184, 344.987993775194, 347.159576695792, 343.15884333698, 346.47017172662, 345.563217887441, 344.23441874752, 345.957067390499, 346.631814670339, 349.123288025785, 340.332345999848, 339.373812563896, 343.145563495699, 344.208265555588, 344.826671182061, 338.599534441888, 344.273239393619, 345.862191343947, 348.363019016604, 345.780337467507, 345.831878672118, 347.377903999384, 346.755178527621, 339.96819893834, 341.258590708772, 341.89230271826, 345.022944339877, 347.295062042478, 342.098944002561, 345.600774090982, 345.766539601883, 345.282467379273, 339.950711897931, 349.616366369875, 345.87954177829, 349.310168567554, 342.361099279437, 346.887406080981, 338.444172376062, 343.240033659262, 342.167323548045, 349.618126427568, 341.787876648127, 342.061885411554, 340.089375723038, 345.679056449457, 343.730827548443, 343.208821331602, 346.83059942253, 338.354096655004, 344.761130811225, 349.252233172585, 345.16225733792, 343.055775272297, 344.326108957768, 345.388823271061, 344.018035814512, 347.304360199734, 339.253932691901, 342.341442291342, 345.666051476735, 345.057409825077, 345.306145967364, 343.421253571224, 343.284685517146, 340.344525834024, 345.99957271343, 344.623703015452, 339.443783136117, 344.492957924715, 336.874396487632, 343.381893100572, 343.137921058298, 341.31221111351, 345.793807530177, 346.129077424602, 343.838269301506, 342.22423144978, 343.288516809848, 345.011150540654, 343.584129725472, 344.214258081505, 338.016564801429, 339.167364753382, 343.821749911589, 344.522245411405, 345.720541002311, 344.526573186191, 344.539737351885, 345.00289114699, 348.013943916102, 346.63119520261, 346.672413650853, 341.889322305503, 345.338379217985, 344.986368153693, 341.264599533801, 337.56086288917, 349.398543049759, 343.33732413586, 343.016452496996, 343.65806309406, 342.51273360671, 347.902966303267, 346.13657823464, 342.124106172236, 345.058638001842, 338.812408174715, 341.88037217888, 343.502877780263, 348.189707585785, 344.415681387175, 339.985400233572, 350.235655729264, 346.176428433779, 342.371277760853, 345.503454697609, 343.92007109977, 345.422748702061, 343.9088143723, 347.360893981639, 343.530998380519, 342.40280609477, 345.634353018838, 347.455567491838, 353.002148782937, 345.243880799666, 346.055857026787, 339.206023182924, 346.347116026274, 342.212516462975, 344.733526306525, 340.186258134803, 341.881624940573, 341.500750021826, 341.892366536439, 346.169429199912, 344.536548737981, 345.710557866928, 341.179387731935, 339.225245314856, 345.775596479799, 344.067515065765, 342.44585718903, 340.655315124991, 342.316917813298, 341.386050551822, 334.058719419585, 340.888270762731, 348.718679107952, 343.79086757616, 343.984123972127, 348.314887626091, 342.629003551626, 342.416142305363, 344.055362364791, 346.39751792655, 344.557011191031, 340.452179246681, 342.224096610679, 349.522524254283, 340.907928554951, 343.338117624698, 341.545379018257, 342.865004964122, 348.432477194915, 342.963688454786, 340.850593308105, 340.978031385981, 350.266789163222, 342.598823950501, 349.61757772424, 344.257396207048, 342.541258222318, 342.159268228983, 349.380520609895, 340.427063952709, 339.382614139179, 345.947967487081, 344.456198825497, 347.531920824927, 344.079273495203, 348.065293943759, 345.057797603108, 344.674502462634, 343.734289007543, 339.468511719311, 347.329518795407, 344.699198715701, 337.523538807013, 340.834295660045, 345.96655186781, 343.419284262868, 343.554019267306, 336.73179736796, 348.554857837136, 341.798854784974, 342.393988605095, 342.348503377964, 343.946910266282, 347.188095340231, 343.526150561958, 343.145781589221, 346.039248016569, 343.642046459069, 347.537566499059, 339.362129855815, 340.503186659764, 343.975092322573, 338.514920975091, 343.552335406815, 344.722111698257, 342.675443214675, 339.716985323407, 344.311221874015, 344.294751373756, 345.139737413692, 344.202614682032, 343.758887223431, 346.604247625279, 342.126354001978, 344.964521245253, 342.789625861613, 343.783260070245, 345.531611707535, 344.264233571304, 344.187394738789, 343.408507837446, 341.190043543291, 347.778198026541, 340.275833899167, 345.178689784335, 346.931116583652, 341.582790183268, 342.172037752436, 341.382543623924, 342.781209855442, 337.423359474694, 342.95549633496, 341.691858692399, 346.144485820571, 345.082058897632, 347.90804069559, 348.347005081611, 345.92831328169, 346.442422032434, 341.678277313461, 347.170865075427, 343.579507414198, 343.915025554124, 342.987224993369, 346.223187594052, 344.875199307503, 341.232870831316, 343.296701181958, 343.010025178049, 347.748659191918, 344.738479476782, 343.095910775217, 348.39872864795, 345.953604541952, 346.17730679394, 344.036575033244, 343.942911334121, 340.286212849928, 345.887109499305, 342.969296060755, 345.868642425278, 348.74848200146, 349.444207744134, 336.823170242387, 351.647208208032, 342.309501558881, 342.548125048773, 341.501388048992, 344.376811091608, 343.246241577149, 341.362924094085, 341.655658779063, 343.854977143236, 343.268890949111, 339.140921489454, 347.399941510109, 343.763042967591, 343.269667718381, 339.613445226603, 343.090436489083, 351.642254826764, 340.017334350185, 339.779615589835, 344.32414078928, 343.778702019651, 342.52688014142, 340.476166029235, 344.146246089768, 342.903751252496, 341.671756045185, 341.881221635428, 342.960230567545, 343.522018203254, 339.208178354645, 348.499202459344, 340.614963054619, 344.473172265392, 339.885260287541, 341.970756015362, 345.007095658848, 344.484848426471, 346.274637124389, 342.216958994388, 336.551096987086, 346.804965578447, 346.350354679274, 347.081991988091, 345.954527952134, 343.156101481016, 346.716742105737, 337.807335052653, 342.424617983937, 346.422917110792, 343.562594558075, 345.903340654108, 342.22862105977, 344.739135902453, 343.248401760681, 343.799836567403, 347.537929799193, 346.373492715305, 344.842456422904, 346.112693108144, 346.162696888248, 339.007512056889, 346.584044883256, 349.92651806926, 343.751482144087, 346.398842871102, 346.851312046759, 344.91014728733, 343.272241739528, 347.184857160051, 340.368195319318, 344.59860903587, 344.398999359648, 341.386677307581, 341.909394975268, 345.628352536461, 341.47443744813, 348.312179379329, 340.678331826739, 344.361990590102, 344.163995023217, 344.395036447008, 341.614996756139, 346.784915623277, 346.543601584229, 346.103086008743, 345.046375219338, 347.105745713062, 343.070688025866, 341.379187064923, 345.218465784063, 346.674422080892, 348.727774970421, 345.158082279263, 347.627392309561, 341.086560008827, 342.263511186561, 341.400196872446, 347.516007835659, 341.493315810446, 345.157959367966, 339.610316442714, 344.825893196621, 344.308872543661, 337.494482209684, 339.350699717741, 348.394416145293, 342.769091164328, 340.390003666843, 344.231648630353, 342.065312622497, 343.750501996403, 343.287946300695, 344.712118386286, 344.103561747479, 348.850146276888, 340.707110257685, 345.713042506682, 352.398367854622, 343.694407383463, 345.432696280526, 348.161819905254, 345.476049881293, 346.186091886231, 343.891425254523, 338.953891125689, 346.080150002667, 348.56670717791, 346.836522226094, 344.173532453181, 346.990431263936, 340.094471548747, 344.527057134917, 341.11258075476, 343.489678091696, 345.284039309725, 340.127172581347, 347.78500735786, 345.692948840491, 348.617905331556, 347.438469671895, 347.888059698094, 341.343009321013, 342.90007444705, 349.606162321849, 342.622083765503, 338.095872813195, 343.608744626233, 348.089145323945, 347.430960958479, 340.734083576656, 340.837502263677, 341.980334172532, 343.425055263593, 343.971342816435, 343.263206619912, 342.511324675287, 339.106525548074, 344.99203604956, 344.12749821698, 337.532016965197, 342.564493282834, 341.22245064025, 344.666443489228, 340.641423184568, 343.668625995113, 345.724504077571, 345.875157048735, 343.227257110661, 344.865913668462, 343.861563084768, 344.109560308999, 347.198053717678, 344.112157908539, 343.023507017686, 347.589195327667, 342.830972685371, 341.753572179347, 339.749924988044, 341.940501131134, 337.853063988749, 342.671140739428, 343.94465221605, 346.047050460619, 345.101846377567, 343.026302242415, 343.568637195277, 344.834054875038, 341.789028148657, 340.014820851431, 345.932052934187, 344.999666850255, 348.129838429044, 343.005365182906, 344.026437107148, 345.773478931436, 341.938876978292, 344.933510828809, 340.382124132154, 341.039749252428, 341.408555898037, 348.001816228407, 345.833147814216, 345.781359316962, 341.834071972385, 341.189314901168, 345.085461353433, 350.946786641412, 343.443147072232, 342.459361882415, 345.164279615687, 346.296624042939, 346.407416715438, 341.536285596365, 345.506378111938, 343.795340887268, 343.36477874319, 345.620876309974, 341.676483222663, 346.968270270409, 341.936678395171, 341.239943737652, 347.081303931306, 344.811254414202, 340.168687221866, 342.070477767213, 337.141849346093, 339.746911045539, 344.771452578551, 346.399853726252, 344.554744838686, 343.008523002576, 344.869074949394, 340.157101684793, 340.798128551944, 343.271559505542, 340.278211511346, 346.961213952243, 347.769258164549, 338.73633441009, 345.14831837561, 339.503888192027, 341.787711184558, 342.327211371044, 344.963711179974, 349.514612230514, 344.661859311821, 347.03119497124, 346.523804647104, 341.111111200044, 348.509763503985, 344.849187946648, 348.135216452173, 342.617700497442, 349.4425029468, 343.741903953177, 346.299457164782, 343.492980337642, 342.146781151484, 345.290826281744, 344.022335918463, 347.616696119101, 343.058066197109, 346.616335166878, 343.571964485842, 344.453349137988, 345.345558404779, 342.949728528513, 346.999852686188, 344.371854353413, 342.682757288802, 345.065954069488, 347.08483004387, 347.150151032708, 343.582517960248, 342.509769697482, 341.364989231299, 343.924669142748, 345.02562478569, 342.416103332435, 342.467702467394, 340.740268619458, 338.706744625525, 340.691147233932, 340.394310637766, 344.920006556703, 343.131105749417, 343.617850860269, 342.951583967526, 344.47407012743, 346.965709201695, 347.997047426696, 341.200507597279, 346.743633053205, 342.471278649403, 343.781386964102, 344.295528962237, 343.449156268563, 345.824609506728, 343.054154782601, 349.470746869709, 346.336434659501, 346.952980365446, 341.7905625005, 345.287447865432, 344.984370409145, 346.536486896816, 345.028109463872, 345.478421195986, 342.315868137395, 342.174603904037, 349.72327627111, 345.204973953211, 349.171784352111, 345.754630204814, 345.033129084812, 340.263595272341, 339.460728479172, 347.417221671274, 344.614360682314, 342.121229609031, 339.429775476333, 344.69256275551, 342.817899851624, 345.347116434027, 352.686543210757, 341.952660009289, 342.997590031373, 341.719000496512, 345.583000595915, 343.875295972941, 345.909652662473, 346.336445149202, 341.069606792244, 342.596173658891, 343.218063718116, 347.150627403242, 341.317069189025, 344.408009038939, 346.281822581325, 345.977841680556, 337.815384969519, 341.273990048467, 345.972024418647, 343.171142799408, 345.003734669666, 345.740953091032, 347.231809179263, 344.689857568665, 342.229427454637, 343.658895373347, 342.036379204972, 340.765619636588, 348.238605856778, 345.356488548231, 342.389224756746, 344.001947914281, 346.389020637194, 343.249825704407, 343.423677865843, 347.838862009518, 339.625105208498, 341.203260133205, 347.280903127473, 342.480358213723, 344.412376085545, 344.484876928356, 345.126006942058, 344.858588186068, 352.023776789597, 346.291047701711, 344.856740358474, 342.64940877428, 344.616062074892, 344.405437781352, 342.871525598044, 346.255216817466, 338.907902839113, 345.362886398908, 347.77941352871, 345.685244228948, 346.190771483328, 339.713311247008, 347.376475583523, 345.28195285445, 349.928282928774, 343.632938653148, 341.176793858526, 342.936542383716, 344.910278061653, 341.468941722935, 346.960013877701, 340.722422097914, 340.509662686837, 343.713467926674, 350.039117958816, 347.862537546851, 340.995374318042, 342.090828354075, 344.967475761986, 351.467240881582, 346.030005503798, 347.106123499927, 346.446081509162, 340.895513314139, 340.507274065116, 340.606147872213, 345.568253689331, 346.738570454233, 343.881657077995, 342.771266361295, 346.346897541176, 338.324264195274, 343.851344815046, 346.734640701841, 345.374056076711, 346.901657704177, 343.72038686867, 341.8500715009, 346.745873457177, 343.33276499987, 347.740878677864, 347.02773945609, 345.282461643544, 345.117192387794, 352.84704765137, 348.71015334729, 345.945175723897, 344.032494258744, 343.831456053985, 340.569089210328, 341.235013411334, 345.366753365513, 345.26690018489, 346.194282384011, 340.233706892639, 338.943874489792, 343.250043621819, 346.982897000139, 343.701917942457, 346.801954039658, 344.25064112104, 346.10443565314, 342.633227890523, 346.268559681104, 340.372762090195, 342.473871311299, 350.179019166908, 343.995143487227, 344.093037820703, 349.024230504862, 349.495589074092, 347.338669269755, 343.985369195602, 344.124369757307, 343.505195555632, 336.620249550434, 344.100531783558, 346.150762673664, 347.133715800333, 350.467964376958, 340.807519187167, 347.886551033281, 343.705684667331, 344.541042404055, 345.464895743696, 339.726911918221, 342.592789175221, 346.291863688131, 347.436928001106, 345.692029027383, 350.850401616405, 345.777765542799, 346.234610973362, 338.269257551028, 345.365435803814, 340.880108064514, 345.524770773992, 342.219183934653, 343.549019549598, 345.610441007782, 344.837047654661, 343.795551227111, 348.761414225317, 339.324704855298, 336.506081731747, 341.861088370619, 338.300247115522, 342.681737278273, 345.724263801303, 340.128226665896, 346.717063555364, 342.134220562116, 344.132297902055, 340.880774324439, 343.000907502657, 340.895276829144, 349.77283492998, 342.72679551391, 346.897522623631, 354.064400954565, 342.560323918166, 348.943443443466, 341.488198952065, 341.956991201429, 349.338033065607, 340.801083306355, 344.643368403122, 342.37864700528, 346.841238804706, 348.00729078136, 346.267527285954, 342.504515148017, 348.69090191573, 345.276273316893, 344.252111403356, 346.733851175652, 345.909498310753, 346.123798957544, 347.446709520867, 342.206202856158, 346.927075960441, 348.370952888908, 346.726926881747, 343.963435933876, 346.92268440529, 343.458726287256, 346.433033798105, 347.289614589836, 347.561454111809, 345.301218746451, 344.67458502601, 346.32561273742, 345.905432583354, 342.451680606453, 342.942222156939, 345.609455890025, 345.170104406331, 347.256208555449, 343.541584502203, 344.971675354018, 342.377778321837, 347.627714568904, 344.007806981805, 344.280295168097, 344.074298524435, 344.638613118585, 345.497452265206, 346.160964883891, 343.70674547476, 340.824786359891, 339.976661455043, 343.094206432413, 348.355478806641, 346.635348872241, 343.993649887884, 344.046793094126, 344.858064056194, 349.590860996034, 339.744830818005, 341.768756059516, 342.93317576757, 343.906545948911, 340.524592532731, 339.185980388885, 345.70723801752, 339.58473696866, 344.25008336084, 338.169941182246, 339.01026831175, 342.36951198187, 342.017391725916, 345.135566163458, 341.937948442534, 340.329564660878, 345.977270254482, 345.590689091281, 342.962952745941, 342.625324055127, 347.536959167584, 343.824871728523, 343.298312684704, 346.961365460657, 341.424142261376, 341.371037657332, 342.873402824003, 343.0084999211, 344.384033531011, 340.692782363691, 344.522132392163, 339.441246869881, 347.117815161617, 343.825153591401, 351.442661071037, 345.642978369521, 346.436985617944, 344.213982525725, 344.250767093778, 347.80772855327, 341.725930203642, 347.403142872449, 343.807763681122, 349.316826035318, 338.026627306177, 341.967229809693, 346.223262532951, 344.328510140673, 342.890737394546, 340.199648285019, 337.715170197536, 342.492638615413, 344.461628236555, 344.299590409389, 342.218323112946, 348.384981425451, 342.829379118418, 339.584873714272, 344.61147888903, 343.249371899893, 340.286505450437, 347.806242514098, 342.940388299622, 345.839092355203, 339.656092016283, 336.528999675602, 340.951891349133, 346.031116121417, 344.19391621034, 346.494531004617, 349.668505654667, 348.863239248107, 344.637902349499, 341.076560066725, 342.011788986113, 343.595878126952, 342.470343448531, 343.600507549076, 346.571290671104, 348.200726840961, 342.645673664889, 344.442452211758, 346.314614300693, 344.517913986879, 342.631651336104, 341.232275360789, 343.50482971335, 351.055263383201, 343.684950330625, 348.990484269057, 339.810310202396, 343.256479133572, 345.989070471537, 343.931874012512, 346.920523815102, 342.42246105402, 345.618484194143, 345.785412914043, 346.676639716454, 348.52732215771, 346.18115519817, 346.942809890132, 343.588823266907, 342.262993031979, 341.595326553054, 343.120216326511, 342.860035306688, 345.464121951127, 344.666167536031, 347.666363351076, 344.505510168319, 343.761942169585, 341.144602569748, 346.798184946014, 344.703758171999, 350.95259820772, 347.001841420873, 347.271352180447, 344.137302204595, 338.83353424364, 348.169396283144, 345.551850431349, 349.441500570097, 345.125448756696, 341.816160125805, 342.350946709728, 343.930226923639, 342.267265182479, 340.376262887074, 340.228163028213, 345.475700278498, 347.341264763647, 343.284732426454, 344.005333519413, 342.649010234409, 346.372671887748, 342.330668634656, 343.410576279077, 341.867802281412, 341.737944525303, 347.089553236213, 343.943958111246, 343.092370977404, 339.980432511936, 348.226835678402, 345.015460315225, 340.249054597223, 350.393451654368, 344.232033796425, 344.083905241935, 345.999411303764, 344.560224424289, 347.093995088701, 343.592238552844, 346.025007399175, 341.997560568041, 341.008159189462, 341.19960610277, 341.275288979882, 346.540365666755, 346.680933589077, 341.590261938505, 348.520368704509, 346.349862403709, 342.9920394995, 339.063072616332, 344.311520288334, 346.996798295277, 343.521556772987, 350.033595640356, 346.294435597014, 343.548257099362, 337.478486325688, 345.993759643943, 340.26094233821, 344.352213619006, 342.781310927734, 344.144489162462, 346.037159177542, 342.842729557809, 344.685027976423, 341.443690754542, 345.873193721718, 345.29201208108, 345.331286792192, 346.39059010257, 343.282274204633, 343.395294219675, 341.614574189037, 338.497325651457, 347.65024253447, 343.696228001422, 339.302865548383, 345.362823985828, 342.901211193877, 346.553910061991, 344.570494341141, 340.740154316079, 335.528441135511, 342.346081050131, 339.494696495928, 346.132344369976, 345.209188222679, 344.605015501361, 349.274168237804, 345.322208852766, 341.745564945742, 345.190213227211, 349.866529426041, 344.897915986065, 343.082478383661, 342.85035879721, 343.618395722303, 342.108431630161, 339.835317283819, 338.544327922409, 348.241151050336, 344.204293517058, 343.33627028554, 342.955664883306, 348.858506463531, 346.965150575073, 339.525072541671, 349.660672477706, 349.593398331771, 341.772895067019, 344.044871607486, 351.600083978592, 339.744472672079, 346.65986301209, 350.813208954025, 344.750948381303, 340.845693587202, 345.060843751473, 347.107213148272, 346.059379114748, 343.772038815599, 345.636192187306, 341.592547953239, 341.518942146451, 345.726322330405, 345.15107466168, 350.961744417208, 341.523660239612, 345.685132585329, 346.404636296185, 340.18446202829, 340.372542563333, 343.807165170779, 344.842741378976, 347.501941249683, 342.643370552504, 342.428437088775, 348.119411031727, 349.146938916491, 335.747124873416, 343.271145857151, 347.371137845371, 343.703962033508, 346.739694672946, 341.886573761289, 344.900668080275, 346.159672398391, 342.495254162026, 343.033303891317, 343.943279306591, 338.779317041716, 344.521947399684, 343.984065961881, 342.039851728236, 340.452118847823, 352.41360972659, 344.121119730124, 345.566523347555, 338.126444457596, 347.50232285996, 341.755466299271, 345.803467217693, 342.5391666104, 338.040253848674, 342.028257938383, 342.579913269387, 345.279910290214, 345.000975302609, 337.488335865988, 343.612175292196, 349.081360978435, 344.318462709932, 343.058072873079, 343.16924476513, 346.844195671319, 344.06979871129, 345.854442059604, 349.015146823596, 344.439899216351, 347.294760845299, 346.843193496653, 349.172341850881, 342.736289584347, 345.268392529372, 341.916105530884, 340.618076969434, 347.0283269145, 348.039260575284, 341.805601334952, 343.397970967972, 340.967837000841, 341.039723390268, 345.647722234402, 346.010325468175, 347.879681496224, 340.241849332301, 343.750910389842, 343.387508975402, 343.276037431958, 343.155807733941, 339.366658579351, 347.879493300662, 347.510354110805, 343.645992746324, 344.06123569933, 341.732994019087, 343.838421162482, 344.358361722494, 342.337398369115, 341.811625242644, 340.411828911846, 345.282898874048, 349.363422548579, 342.887794274996, 346.615788438458, 343.920303507266, 338.186677014028, 344.655504282796, 345.206470734099, 339.748427821166, 346.475737990742, 340.346857977772, 341.007198177627, 349.774024923673, 347.68297772977, 346.945888330411, 340.172249575116, 349.236648374291, 346.911396376698, 341.794500762245, 345.052277083437, 349.983811832105, 344.172468646696, 342.904771499396, 340.59003168514, 345.414347329759, 342.381805109521, 339.759158760793, 347.418450677961, 344.091398792416, 345.561633552087, 345.217884742568, 343.979278783711, 343.85473376057, 343.648251546573, 344.929607625105, 346.920647642864, 342.15568339334, 342.882057403801, 344.245699907619, 343.815079941841, 342.120725759994, 343.769318962526, 346.626877098826, 345.351882630379, 344.558330301698, 345.486129200466, 349.146835574558, 342.370260040822, 341.190894358869, 348.527701914778, 346.326855972258, 341.258824251121, 339.96052439259, 346.228569110683, 343.486909405332, 339.478094296218, 342.881840668753, 343.767458728188, 339.510524615176, 344.112030408858, 341.021460889522, 344.55462082669, 345.447207781263, 342.312905123106, 342.425013681892, 343.66186645416, 343.922923516613, 345.529344532874, 338.197597948393, 346.15013193506, 339.506604778978, 345.802209837828, 345.035790958552, 340.145993146412, 348.061974459688, 341.970804206959, 343.801302548853, 348.21683050235, 341.813362715476, 341.752871677371, 343.617391936158, 345.113483629972, 348.977328771888, 343.209470195316, 343.066579181712, 342.218366181712, 343.072673453223, 351.47397814508, 343.604721213584, 343.25140122738, 345.043160932043, 345.031786092533, 342.838360757281, 343.233055173091, 341.13838266015, 345.715675433338, 344.072384175729, 345.669845602946, 348.948314754112, 347.517130165927, 347.644177555177, 345.196738670195, 336.154763788704, 340.771723548219, 343.671372207575, 342.894472538264, 342.346691173491, 342.531129813306, 347.036991268972, 347.995441300491, 345.556064468118, 345.625598594786, 342.496000066895, 349.23705013564, 342.019841661548, 340.825249470366, 344.651317192551, 345.480341405489, 344.512913375348, 343.8465428331, 338.843508865137, 344.113023725387, 344.331920749507, 342.999678236957, 340.832406896079, 347.013561523815, 341.451515018682, 342.503397966034, 342.302212774143, 341.109323283467, 340.500177858792, 345.100303976979, 348.934534178189, 345.421467753501, 346.464336291798, 340.432859234524, 344.613769296151, 347.808884781301, 345.2264188667, 347.922181434418, 342.202822631592, 346.83114119846, 342.24472096689, 343.251041428349, 345.029653222934, 344.024743069997, 346.043239819421, 342.993954850757, 345.588427027765, 345.44143639499, 345.502680947817, 341.343696038144, 341.295210543816, 345.43770843819, 343.479069958213, 342.586082424707, 342.738601267141, 347.107230939444, 342.372498958507, 341.99557390621, 345.598757596753, 347.934618351819, 340.894459885738, 346.691598017132, 342.735216823933, 348.541657772142, 344.028807196124, 350.90597346635, 344.23897707238, 341.663091870819, 345.722924590267, 347.914917958287, 341.756372283708, 340.642430458304, 339.004438718745, 341.580466835888, 349.12301436419, 341.461425057025, 341.623211054643, 341.805054668136, 342.474255595034, 346.379174739951, 344.211372385949, 344.638369145322, 339.960643571666, 348.927136672542, 342.780096894749, 340.810308554363, 343.389385495366, 341.955095434021, 340.921970832112, 343.389823971286, 343.623288965743, 343.60632087683, 339.521462640025, 342.365813476877, 347.939198675138, 347.604685003152, 343.404617696086, 342.554900232271, 346.522902709042, 345.777335261732, 339.923710753001, 340.094992001702, 342.824477833689, 344.494032034015, 343.937923679427, 340.255649577006, 347.49840849179, 341.221014413436, 342.61639859439, 344.23107536664, 345.735329916957, 344.144506132936, 348.615166104793, 346.393101228588, 350.340790351175, 346.810654358825, 345.54722866682, 342.096623487469, 343.695552501723, 340.690451035914, 341.775992227557, 346.910183316634, 343.390054407689, 345.08455723124, 343.720692274132, 341.24696781072, 346.59077353207, 342.611829586663, 345.289384780425, 342.313442434576, 339.04747659122, 341.495821430198, 342.283013945619, 339.166559877921, 339.64578547895, 339.262983514009, 343.990448444668, 344.84012974376, 344.68813171776, 342.939209681701, 344.887446646804, 346.561407139089, 346.358073211656, 346.159217354205, 349.893051074719, 345.769398388758, 342.260926861058, 344.710842414208, 342.163265021649, 338.197662718567, 344.136492668728, 344.64151719184, 340.755614823817, 345.653572628972, 342.336645856197, 345.93054865643, 343.449913588148, 345.187104746255, 341.510536759989, 346.13224951791, 344.871313447884, 339.706195285185, 340.034385309894, 344.588603999659, 338.902941818747, 345.003785713172, 346.158509173929, 343.46701332352, 345.031090473451, 344.460020874882, 343.487610482845, 349.928294118538, 342.786273816817, 347.288220394702, 345.009019061612, 339.911804230791, 343.885910710974, 349.161698939645, 339.284820532856, 343.618867159263, 345.85227018122, 344.699773302562, 341.031755774834, 347.142343811184, 351.377783193734, 340.579935586022, 345.049888405145, 343.423415313605, 341.342174602433, 347.937247134184, 339.988790726196, 345.49474901883, 342.237459729741, 345.737595898627, 344.759719809417, 337.771551045889, 340.212313991919, 344.396058447118, 345.137192873889, 343.431358754007, 339.805903840606, 343.045504163444, 342.622077351999, 346.440856353304, 340.558880247097, 348.19261053125, 344.931619340112, 343.459410709333, 345.73246263578, 347.825733575961, 342.373153562191, 346.593022008945, 344.957311619354, 338.033880817659, 349.653603268086, 344.160840026665, 339.686805115535, 346.624425519806, 343.835670056185, 344.566092406928, 343.234204343719, 342.484337786231, 347.264779202136, 340.467877124157, 341.362619252869, 342.866569909323, 349.908272671861, 341.167833420872, 342.976501078155, 343.437837217396, 349.883881092963, 341.448180509417, 343.734325944593, 349.363200117823, 344.757049702226, 343.112361845925, 342.013795503771, 338.315329076959, 340.480963394019, 342.69582221325, 345.623985913132, 348.204887551335, 341.484116411864, 348.640634383125, 339.157761972785, 342.279307419161, 346.975019804926, 347.315059023315, 345.744345396514, 343.20099155005, 342.022607721979, 343.126106289984, 339.255659793362, 346.696538995914, 350.267400215316, 343.233341073981, 347.802500925021, 347.699627450319, 343.937793877437, 345.136182148127, 342.326940958767, 347.37601067205, 344.646725074281, 340.730430229931, 347.918597131521, 343.868094335753, 347.562041301362, 347.682098178419, 343.228859688642, 345.878886688606, 345.670595273758, 340.67872185987, 341.770484058662, 344.353958490943, 342.365138443365, 342.101625345841, 343.821485636041, 346.220780498259, 345.196911495703, 346.691512189877, 345.214550813666, 336.927429582735, 342.316854524353, 337.675665219681, 344.473589528172, 345.467154807572, 344.881568073391, 339.410826386375, 349.618178759088, 341.389214786799, 344.414161518125, 338.466469754214, 337.401375276175, 344.843849400714, 344.000947346, 349.447876726221, 345.680138581893, 344.298338375358, 343.432065281067, 342.036902273077, 338.398954305083, 343.946212749188, 345.267056117829, 341.774370725427, 342.559447430493, 344.930154039236, 345.300373501395, 344.594622009869, 344.698421741393, 339.908765137551, 345.411387135456, 339.754329208964, 345.210876324865, 341.819299200672, 346.869414098791, 344.128250630739, 340.786665605658, 341.128522110134, 346.715895651394, 347.409912121568, 341.180374005429, 346.262690309363, 348.268046284183, 345.91247804217, 341.750252682713, 340.785251746569, 344.141334685417, 343.246921532479, 347.869413409203, 342.592144871249, 341.353216296827, 344.682544400821, 345.093951774153, 343.885246577017, 340.059207987068, 341.241322883063, 342.962505161073, 344.453691195911, 347.975347472607, 344.036452176034, 343.091681502307, 343.549718757904, 345.086297380323, 344.932575875002, 341.396185089809, 340.417000824372, 343.114374897603, 341.281184761646, 346.023337611208, 345.157889623904, 346.335116268496, 346.40008181386, 347.805012582488, 342.866555583851, 341.934381002036, 350.40199501207, 342.717143445611, 342.696757347779, 344.586966876455, 343.389208230056, 344.169993379625, 344.652762576673, 341.995423459717, 345.221410942586, 342.296249663001, 349.080270821908, 342.332324749635, 345.233459145314, 341.042641602945, 341.530396749939, 343.283170237034, 347.604976001168, 347.036375384868, 344.164716238159, 344.985223814961, 341.837218102039, 347.856190969427, 346.167866870753, 351.985475342689, 343.015391320827, 344.755863592366, 345.144388414324, 340.403725590257, 337.95169024339, 346.747271347255, 350.254142856502, 336.77983040908, 347.351862941721, 341.867539670426, 343.56503027945, 348.174069227251, 344.237614891595, 343.436769387095, 343.304373254998, 341.762863861938, 339.655007486486, 343.694333540236, 339.048762924652, 344.080195625074, 342.143063851824, 343.036251223355, 341.688069093576, 342.724725162059, 338.308321525886, 344.935370132726, 347.681907343979, 342.285621972561, 341.756564315804, 350.053112282662, 344.358452490827, 342.123687602676, 346.135689648898, 341.603567254493, 342.91514042806, 341.609924150237, 346.491561960841, 345.484433649439, 342.343349026712, 345.716975199084, 346.319016392983, 345.009513444839, 340.582587994404, 346.086830846389, 346.038466929995, 342.659149628165, 350.240050467256, 348.040897176166, 339.248092279545, 340.105745158502, 344.105837381319, 336.454304184206, 346.86888431751, 346.55475374202, 343.454109969789, 345.06004607834, 344.88605352334, 345.530632224985, 340.321692774353, 343.486074807432, 347.060661344957, 343.94270697595, 343.361035820842, 343.460602417599, 345.990218937599, 344.16957237457, 340.893951625829, 346.066885362325, 340.337691424844, 344.759617577836, 346.473584211787, 345.166408393519, 346.280954629693, 345.511203065022, 339.845494691216, 348.312562436511, 344.022749793413, 346.332102805488, 345.492287764165, 348.885206334279, 339.646973666535, 341.541926167889, 344.631619146198, 340.060377920036, 348.032659946273, 345.593931286523, 342.667476766656, 343.162058692396, 346.611457441101, 345.254962822142, 352.125385961451, 345.223162353784, 343.069139273812, 339.827196267385, 346.907348628764, 341.814106665173, 335.943821266836, 347.024799402637, 338.439752211028, 341.556733891895, 345.728015180083, 343.250522862261, 340.513332522886, 343.57911016047, 343.514315148752, 342.966176518552, 345.044360932861, 346.483124609719, 339.693334567434, 340.352722931463, 346.572231111361, 343.937001366915, 344.737988054088, 341.033019231626, 346.162597912724, 338.136468428125, 341.120731124567, 346.34997325128, 343.467567195818, 338.336630018971, 343.090548402947, 345.609562382757, 342.663948054861, 345.325452770429, 347.777801417443, 344.077857657789, 343.719039423159, 343.882311626603, 341.788910053528, 345.200766951885, 341.491070795347, 338.002376768787, 344.23539940408, 342.639762030412, 347.233470175978, 341.367376520101, 338.465959993541, 345.93755166084, 347.957456620056, 346.403749051669, 347.271194642881, 345.022460173282, 342.983556365801, 348.282086390757, 340.215257883212, 344.531484828757, 341.910639566062, 338.041784887859, 346.251494325489, 342.408053624742, 341.051171098568, 344.606271888789, 345.444180104624, 344.793272053581, 347.283929852071, 347.978260829254, 344.753488819785, 338.026643045981, 343.556085566935, 342.1993862049, 349.437253900136, 344.746386979736, 345.392375632924, 341.595141862303, 351.914272227305, 341.842649045965, 346.836445011246, 339.881582413673, 345.466469508005, 343.954811713081, 344.357189491411, 341.438056066551, 345.172029422121, 338.910657805511, 343.037792224508, 342.587205587975, 339.95806348541, 347.02423986211, 344.446476227914, 348.701635792048, 336.162135613903, 341.188380129424, 342.996620185436, 340.94831393739, 341.405604764817, 350.094993396251, 342.830024416912, 344.16592398274, 345.565109657489, 342.566105807697, 351.547445521324, 337.701778352297, 345.925265263171, 341.664212233133, 345.1409490414, 350.487502981691, 346.195586166811, 342.880648020441, 342.298754749922, 345.167980667345, 347.298303830397, 347.296899822915, 341.286046258426, 343.476991441728, 344.067723772565, 353.374404513243, 339.900229850008, 344.579777620639, 340.515233485384, 346.313117622643, 341.909841407076, 341.642823631267, 341.576615863314, 350.077571878796, 346.296777902311, 345.085551007505, 345.840694918457, 344.985868803952, 347.637755445172, 349.621980590645, 342.444638836905, 342.81560236695, 336.942686847318, 348.061279317727, 345.555371644044, 341.199023322718, 347.977857267209, 347.547215890868, 346.447672155633, 341.988753294133, 351.0944882668, 341.350519703611, 346.449424853864, 345.302027547509, 347.41321738665, 342.493392632514, 350.356455049256, 342.347846197078, 345.530331731448, 347.578697236002, 346.535818083887, 345.797569441237, 346.907752760336, 344.465281439025, 339.304104694239, 343.210503811893, 340.12222643761, 346.588212526973, 348.321943419805, 339.446378762876, 344.692012387606, 343.685503137683, 338.49299356641, 339.501816387052, 348.978427593967, 344.301436577097, 340.074429126479, 342.669749193777, 344.957424259901, 345.928259846089, 342.332647324315, 345.106254822317, 348.456221963754, 341.026322248686, 339.892052778646, 342.416573221859, 347.321094213068, 346.647561259939, 343.145395386067, 343.26040689463, 347.145125897143, 343.001650689425, 343.368001916147, 342.409435147835, 340.712553274089, 340.025489541146, 346.034655853566, 349.266582929889, 342.130754052453, 344.333153481221, 343.13286874133, 342.086752484208, 344.275818660922, 348.180394281882, 342.219282768301, 346.169400473995, 348.360310503288, 343.59230498701, 342.919861578304, 342.77947196501, 340.185572182028, 344.516432912717, 344.64328814293, 342.766546081449, 341.401949876093, 343.339001809029, 339.008639282643, 341.462178962063, 338.686535180478, 345.25850898731, 343.517082180149, 343.796519125501, 337.744612536691, 345.091802196865, 340.07216296162, 341.613162959367, 339.710835486223, 338.95721604448, 345.876947140515, 339.904658177562, 347.676519763697, 341.086418025846, 346.188618327432, 343.459337711113, 340.49018483205, 342.979346837825, 348.034396807988, 341.971850759605, 344.990824427172, 336.673482825655, 343.979767314547, 342.745801582172, 338.178521786035, 343.087382850504, 340.800824442096, 342.012489396925, 348.795666627952, 337.503748152007, 342.900616010146, 342.969337935826, 345.898474741641, 339.030930275167, 340.643756394674, 343.896051537399, 339.817062982424, 346.009610542739, 346.524977982471, 340.887902991895, 339.733842621688, 345.279927841788, 344.57721726551, 346.211577720161, 341.402633501878, 345.810178465359, 340.374639192692, 345.073494044224, 346.179297835426, 341.850122635525, 341.290533936623, 344.427962729791, 338.960174921004, 347.157448545175, 345.419886135691, 345.5663319658, 343.993451841882, 341.628394899477, 344.87300570274, 347.082352781445, 341.44140517999, 339.961959946528, 340.641364816461, 343.92305807507, 345.039388904713, 345.888316346315, 348.174433054128, 346.086159593961, 350.478348149509, 351.482105032463, 339.952824869664, 344.588464337048, 343.206430363218, 341.274932897753, 345.802783473695, 342.224977742212, 344.896634396389, 345.020581709567, 342.878409349456, 345.674846139188, 345.808525792261, 348.013344301673, 349.721655853607, 345.913186747789, 341.601374194393, 347.537088291455, 347.582417969168, 347.381632435739, 345.316697253313, 344.377432520906, 346.575251466839, 343.537024287123, 341.799303636817, 342.18185007694, 341.985274023359, 342.432422424076, 342.089057509703, 349.605658979177, 341.516511491533, 348.203457769187, 348.661343966027, 343.112789885107, 342.861024844959, 342.22863870182, 346.386793409182, 348.653591320519, 346.579975134572, 343.94992170696, 343.239684976066, 345.003113156354, 339.908116880782, 345.41295550787, 342.000959307436, 343.143329758674, 341.501561393227, 339.544137452755, 342.901217908824, 345.605979278791, 340.901488086607, 344.790837167701, 341.484087337229, 345.332935129887, 340.393664660439, 346.317027074129, 348.678394899858, 341.882389741531, 340.409247685626, 341.506430624719, 343.616395138799, 347.843262797475, 345.892910590633, 343.92621815236, 340.813392473384, 341.464366111088, 346.033662217968, 343.449548775304, 344.604755299348, 346.583835066243, 346.832405958686, 344.46844664481, 344.904323517918, 345.437118489743, 346.856554386346, 347.569844420815, 343.097386166269, 344.643740029472, 344.36443519797, 341.156083760157, 349.151970271544, 343.482430959605, 348.433744562453, 343.397981516759, 345.37881264588, 342.991651068359, 343.908384102965, 338.992493795081, 339.503945412232, 342.379767113123, 348.666477949794, 344.554797158033, 345.817297184345, 347.013830516587, 341.338730671137, 344.577322156195, 346.600721548484, 343.534612047821, 348.78586064225, 346.662683185779, 342.6756520351, 344.148882869874, 343.94251042473, 346.370680798904, 342.787076961977, 342.266247271409, 343.114726934456, 345.731660865322, 348.585462856313, 349.615436514402, 345.364844139879, 345.36602927185, 346.49340504834, 343.098514839427, 344.197781669719, 341.955340523219, 344.848168220801, 343.093328598435, 343.729873543004, 344.867850291633, 345.748922337109, 348.765540543286, 344.872497234932, 344.372784404567, 343.16678959509, 346.368117161483, 344.26930690367, 340.415427029426, 344.590131615252, 345.773443066475, 348.274188497102, 345.107018449262, 345.475649498461, 340.213274654745, 348.717434790511, 337.005189673542, 344.935526758277, 341.376135928155, 342.82146919111, 349.241566073617, 343.317155650782, 338.931504885875, 344.379865266408, 339.423335220937, 347.032152551426, 348.455007323184, 343.915677506897, 346.128259206555, 346.570368437707, 345.686957036449, 348.107868412494, 341.90311321174, 340.073624707523, 341.846087140156, 347.633230444623, 339.427307242309, 343.240118900343, 345.106907496513, 344.719737224143, 345.884152119619, 341.974551245652, 344.17631077174, 344.740553765296, 347.979884765132, 341.268999663541, 341.842164740983, 343.264234514305, 347.657011389852, 348.216493350481, 343.838261777825, 342.615900889333, 344.47255856369, 346.764222309384, 348.977114245049, 341.552388045055, 339.769001894795, 342.755027549907, 344.211864392271, 344.118695046658, 346.665924326117, 349.854895095201, 340.717323599429, 341.685270032322, 340.115453211094, 345.684141778716, 344.392259826686, 343.738242129631, 337.957307061219, 338.538880759666, 350.514648802693, 343.667780149178, 342.226593382761, 343.72543986735, 345.992051910783, 342.43062307806, 342.336193499117, 346.585881205071, 340.719302795747, 340.90430747073, 339.552398462711, 342.640594938928, 346.229827648813, 348.769388960977, 344.509485288596, 342.710891094107, 341.797709411644, 346.943193959588, 344.312410481207, 338.415445287104, 345.141835136174, 343.76816277504, 344.099508770825, 345.701352870486, 341.84712000735, 342.837597955291, 341.449685484772, 348.53901870909, 342.107330217949, 341.487929586706, 345.278928011587, 341.606234154353, 343.611336556255, 343.052726041345, 345.271348584821, 344.148124635586, 341.307494998778, 341.175098077126, 347.065858100922, 344.024127241517, 341.156154382747, 344.552918612413, 346.126101513261, 346.347631641714, 343.00167849242, 343.393708001172, 341.565991195816, 344.439716744573, 345.675204899247, 348.635012322122, 344.549658224192, 341.477669593429, 347.322878912162, 346.164292903646, 341.392494450025, 346.980097356837, 347.408476430138, 341.158338528678, 343.132562483353, 346.016134215875, 342.24445932813, 346.336744414908, 341.700781387046, 344.143571144395, 345.855486072796, 340.66433766917, 337.413406522464, 346.748175577598, 345.645743083868, 342.862838891513, 349.251050538418, 347.086450146196, 349.483480824392, 344.896332412132, 347.430015615784, 347.923335738107, 339.798584849573, 346.46828898941, 343.200751844487, 342.391910076526, 340.07293896854, 338.857237364972, 348.894521894768, 341.899996245667, 344.91857063867, 340.13795484769, 346.138905972181, 349.512823925066, 347.003586062044, 343.617975294243, 342.375824879932, 346.107174529128, 351.373079187806, 350.964812086054, 342.468903089096, 338.422936450111, 347.942949075926, 339.687104074076, 343.319866229029, 340.087279579083, 343.055239634575, 342.569788387456, 344.645003177006, 343.102360604154, 346.107817072609, 345.369216878094, 345.177761927401, 341.369593483973, 341.71618515118, 341.961112396673, 342.877430569163, 343.03558156144, 347.493168869098, 340.641996291066, 344.370085994643, 343.52840446258, 342.821115420175, 342.793307863485, 342.000658921089, 343.456597379561, 344.70251769271, 346.544643267034, 343.742565288727, 342.425087857181, 344.597596171061, 343.493299887019, 343.415569622755, 346.617352790456, 340.729346487552, 340.208633326578, 341.790661745842, 340.274024701636, 345.401426632054, 342.423050549516, 345.384878560751, 341.347673792556, 345.137802693099, 343.035048018495, 341.605352769011, 345.415468517675, 340.630009840853, 344.790390108495, 340.647007812285, 344.713098235305, 344.496072215383, 347.411304306832, 342.314870640976, 342.887460736751, 344.387439298835, 337.9986811798, 343.454924107048, 346.946998334598, 347.668305541123, 342.051203688073, 347.115021096905, 344.430623400131, 340.874996531755, 344.621295351537, 346.462562212403, 341.544451414609, 343.792457551835, 340.390540369613, 344.722999260916, 340.837337023343, 340.71403610716, 340.146742031311, 348.184925680426, 345.031103767026, 342.717778710066, 339.719379068987, 345.69599175973, 342.029780012644, 345.063641576651, 345.783858268831, 341.725986033003, 345.624594448203, 340.342230233895, 342.894311390679, 346.27668778071, 339.768827993697, 348.388522866719, 351.411400830065, 346.886637895554, 346.147834205498, 343.052228257093, 343.072525655452, 341.858660361578, 340.511613233168, 345.942983949757, 340.054430030249, 345.238854789888, 347.134131193014, 340.154397657643, 343.022399124897, 346.410906696401, 343.739190031242, 343.903421125888, 343.11434136935, 341.384711187544, 344.814367581249, 344.389229705343, 348.495560208662, 345.408757464658, 352.242797724647, 343.67467835052, 346.242338779431, 343.19911456306, 339.348188375616, 344.925039229809, 345.865840477277, 343.746060359069, 341.786493124973, 341.295224711627, 343.797595674361, 347.409966188551, 343.972404114757, 342.228929396325, 341.002204579913, 344.423773616649, 349.400942741662, 348.127035791191, 347.483423845717, 340.664338920483, 340.779007435489, 344.068204626449, 344.801634549467, 346.895080334621, 337.13274554987, 341.43566366108, 345.485485080739, 344.910468171101, 343.602804656699, 349.080030018014, 345.257111986121, 341.398475054591, 343.093567280981, 339.649740421931, 343.676502921644, 339.058085970279, 339.191250265399, 346.055484875802, 346.964962729143, 339.123412285456, 341.757991191342, 342.634625240058, 343.003596467302, 347.036257791917, 346.098751101299, 344.839446491485, 346.384641523211, 342.640297463263, 341.249231287497, 344.535761025418, 341.73835390196, 348.618911302776, 345.09963744259, 347.445019820753, 342.179262370087, 346.001766578745, 342.091931926375, 342.59110897302, 344.652123430035, 345.37363855424, 343.674361062365, 347.938774962877, 344.392461484575, 346.647202970178, 349.363355757245, 346.318609662821, 343.918244394736, 348.165359550245, 345.440310323214, 348.740453411193, 345.702126937626, 341.875524299541, 347.656158235234, 340.590216260918, 346.951419237182, 339.850635434452, 343.689315644353, 350.201759627182, 342.288215153888, 344.56428371696, 345.441989180765, 344.754311783824, 343.276850198668, 342.534158464814, 341.410353902357, 339.295608918241, 344.291823593287, 344.008601873463, 341.562883991816, 340.431352130769, 343.460698713877, 348.791635625547, 340.668377009944, 342.158804816227, 343.599117553779, 344.11869238572, 338.75966312409, 340.230901796632, 347.805087609294, 343.595809515643, 340.525428782803, 342.59833963204, 342.182327870126, 342.494886743488, 347.612840494355, 343.636947680407, 345.195536263141, 343.996053574242, 339.744429737367, 345.217600700995, 346.918330042811, 342.969548945685, 345.849138774869, 345.130276870349, 346.609332153671, 342.485751169218, 344.81460796821, 340.530589273928, 340.679394332165, 345.059020246163, 343.664263908133, 343.588123106173, 343.45802138887, 343.316645020219, 340.794931745406, 345.946238354276, 343.897187701755, 338.514582701798, 347.469453939944, 340.602687278013, 342.549130001329, 345.035558518718, 346.65715047781, 343.68310155867, 345.191354453588, 343.125013352609, 343.391267952581, 344.20488456308, 343.107296198393, 346.133518775194, 341.037886718229, 342.911931380826, 343.645131827193, 344.196189121147, 338.662489437015, 342.017918947196, 346.630370355329, 344.479879187327, 340.627580146606, 341.232470558413, 344.510374514703, 339.692070756216, 338.438479088822, 341.476106388722, 351.635860227525, 343.289767735615, 347.28802421584, 339.57210229277, 348.267880776603, 345.491637804242, 341.863745220642, 338.096320493129, 342.859499174357, 343.789216776803, 348.601802474853, 342.030375754726, 347.945059811477, 344.313358114572, 341.278695017789, 341.912254304284, 341.881094673276, 342.471252681021, 339.851145753093, 337.51297744255, 340.673918124506, 346.130528881939, 349.497493859529, 347.205649087492, 345.659037684623, 349.188261886746, 345.893494158954, 338.03080230708, 342.077204015402, 346.982007253355, 345.503951405941, 347.568763645203, 344.379353693063, 340.342504233355, 342.559713531321, 342.012908239518, 349.91158202114, 348.036407856554, 342.592826072482, 338.875004636165, 348.482460859059, 343.095141078629, 345.312173199323, 343.941324572748, 351.050565496092, 341.495828327512, 346.065208100798, 342.110268948181, 338.702625369084, 346.684051188239, 348.021271721362, 342.248410404448, 343.883337653314, 342.197982781187, 343.776121506721, 347.638671238827, 341.206821919591, 346.63924631421, 345.802689385803, 340.93885137692, 347.080636544567, 345.508567924917, 345.537602241756, 342.73862752387, 347.236795696004, 344.443827681264, 346.760411702273, 346.621622465151, 344.142791666248, 351.829777172384, 342.321873967241, 341.600323746604, 351.320775362998, 344.545971175417, 342.397941916801, 344.428766048354, 340.782130587284, 336.669362781017, 341.007246923023, 343.828398866596, 344.049919509504, 346.34592202009, 341.360692554279, 344.159827898732, 342.866532807126, 342.858472639216, 348.447760242216, 341.687737492015, 343.929464232265, 345.246776080622, 340.409816015315, 345.54130614018, 341.693609660649, 347.988943185681, 339.56006514338, 346.457698951601, 342.674597790809, 344.414499817079, 345.39119746608, 344.842480089511, 345.741245030974, 345.14650716438, 339.013786284983, 350.185332324874, 342.894474731643, 343.272405434812, 342.883685111658, 350.392067434117, 343.507458323793, 342.121168794328, 351.241521040789, 344.760454161265, 341.767200385548, 339.547677640453, 345.128382703061, 344.662919446588, 342.210710385571, 350.10824074432, 345.684708315393, 341.785118159369, 343.983898684549, 344.471503476066, 341.18392277535, 339.990724841379, 344.70130186169, 343.54175665548, 350.422212622741, 340.245361143587, 343.609465716947, 344.796203550829, 341.029630194658, 344.14783027979, 339.120663202698, 340.405454154544, 345.506364608761, 347.377850776036, 348.655875489239, 344.236673491279, 345.725535977161, 341.712103019392, 348.394333210465, 345.506539197452, 343.361497875339, 344.856894143933, 345.657384866695, 343.040799042107, 340.818956671815, 342.332388866932, 342.331651458478, 338.435529035177, 346.22720744978, 345.703599595699, 343.840293159717, 344.353083616313, 346.087271597904, 345.316220740691, 344.540923746489, 345.599087839634, 343.480009063006, 342.742480975023, 342.556938175069, 347.133340010259, 347.556007508691, 342.581746766223, 346.881698160547, 343.434406452992, 344.304929384599, 344.458259634312, 344.422742264274, 343.18826323156, 346.660380638976, 345.539592524883, 337.248808258178, 338.379641322762, 340.438607344605, 337.115204689252, 343.355351368595, 343.202276278894, 346.580057181994, 342.848964020307, 343.205286125123, 345.826263670659, 343.87459795122, 341.173304348775, 342.75219042525, 343.607319958529, 345.266369265097, 344.956156944623, 344.995948616961, 345.380056634907, 349.205172108518, 347.36092533659, 340.865098413618, 346.944198764614, 341.480719635239, 344.969091960623, 348.236537677946, 345.299624222613, 346.989100130795, 344.490229000503, 348.747370729056, 348.752800016104, 346.565061479485, 342.803147783784, 341.370868549914, 349.311380601928, 349.28859840793, 345.173126828599, 347.549939513462, 343.232160663851, 339.464692482883, 337.741587014798, 344.970257050306, 342.074651552197, 338.525185893348, 343.557036135865, 349.427289815487, 346.526737600628, 345.116669320529, 339.266056189136, 342.105343144341, 338.525294285874, 338.682289073108, 341.392285679633, 343.264516789611, 344.538941594964, 345.015172290776, 339.781786247841, 342.941997238825, 343.002284044133, 345.373371041795, 345.066534388466, 343.343702968181, 344.265816442932, 339.121911957382, 345.43619350691, 344.720963176342, 348.501840073004, 339.432388579238, 345.773386532383, 352.111995564011, 340.129843696079, 344.577311898173, 345.789808920723, 341.702697823105, 347.242658501014, 344.428716881064, 346.967434551663, 343.704806998329, 351.268790877769, 339.633126359142, 340.409865915361, 339.706474349736, 343.36461092458, 342.849381100686, 342.063935028458, 347.497305453666, 343.173922551141, 346.664547141082, 342.76658671996, 344.340007797189, 346.69924922189, 347.534665750138, 343.483078464911, 340.692560999589, 339.150507701413, 345.984273300101, 340.303303205332, 346.858417516243, 348.386373350658, 347.146343123763, 340.038004635407, 342.221918892092, 342.883930754943, 345.454355650511, 346.824948832904, 345.572302933454, 345.819611188807, 339.795611404266, 344.957734393511, 338.809918363648, 348.445243447412, 343.616002223401, 345.494147435762, 341.52134040381, 349.600698958983, 345.057118371132, 343.128805157063, 346.594505873952, 343.657359927975, 343.86113691098, 343.554562086562, 347.236833272706, 346.202830741885, 342.749654767583, 342.524801730622, 345.040619292726, 342.826292305622, 341.277659354272, 348.188900715313, 344.416174853319, 344.356065365593, 342.305396114543, 343.237550325715, 344.159863880798, 344.69142266069, 343.500223536821, 343.151603594061, 348.948266390745, 343.031672722366, 347.021019645999, 339.232375237833, 343.47145514415, 349.703754194783, 343.298439968912, 344.413150035978, 348.625927967019, 345.696610298887, 346.155136322706, 341.820677454592, 343.192653459097, 343.07553527608, 348.063379991226, 341.278280671365, 346.142877366191, 346.20220549103, 349.973602035336, 345.555503008416, 345.8777111162, 341.220398759799, 333.877084450422, 342.562116878673, 342.36337214644, 337.20713510283, 346.231957424554, 347.775471527652, 344.169013871609, 341.58695389841, 343.752855645096, 341.693562596769, 341.821170357035, 340.14210301507, 341.016697824478, 345.980416260272, 340.636398847462, 347.137880625102, 343.398447414236, 337.268215688193, 340.59656972633, 343.512734618565, 343.092295176537, 342.407118377942, 346.135092517653, 341.03760219585, 347.615766018057, 344.012136016837, 346.092401610275, 343.225229110677, 343.417480922402, 347.600373865437, 342.190782692772, 347.842354303322, 344.896004074133, 337.820082497577, 343.206869667285, 347.970196471719, 343.224318068508, 343.090644197335, 344.860414471251, 338.731412852873, 347.174540709921, 347.445235120188, 341.112047683422, 344.40338270654, 343.358547603877, 343.057590910412, 343.872359985617, 341.597080684137, 342.243469898363, 341.062868395425, 347.018198821053, 344.483934044932, 341.925595133207, 339.842322644266, 341.427823947737, 344.363903567597, 346.976437398861, 346.496912834565, 342.614633258625, 343.540122720019, 346.641024833783, 340.984623238217, 346.312654358651, 347.147648445513, 339.558752650705, 345.104056830794, 339.668401602947, 345.584258798481, 348.675532110718, 348.47253412319, 338.698471051256, 343.02635719573, 347.541620441002, 349.090572664479, 349.674403921704, 341.640145783572, 339.068733108014, 344.044610346356, 344.588738602725, 343.569362420389, 342.353948913244, 346.747734506869, 345.981907369127, 348.003226039602, 345.264729069058, 346.996222921438, 337.007256514328, 344.599072014105, 339.370542013214, 348.93163569161, 342.008130402291, 344.234026363168, 340.724602626401, 343.80680041951, 352.005847506148, 344.993168768339, 340.606025187781, 345.870452323154, 343.822930851713, 342.403564922558, 340.102756021304, 349.862502115478, 339.385206789617, 352.273208940437, 342.182833041309, 338.139129881713, 347.24608146077, 343.730465995593, 345.840536999503, 343.056042846771, 342.710625288551, 346.254106518666, 346.201321834552, 347.856978789457, 340.852826474497, 353.81317191019, 342.902658760186, 346.930875154073, 344.379165403171, 343.849583051841, 347.922763003196, 345.339268586567, 350.699421047072, 344.840479165656, 339.16904216777, 350.94356358066, 337.544278994762, 351.41382082796, 346.042754472052, 340.997486330589, 337.18526443211, 339.563136877992, 347.639332411155, 343.328627422296, 350.53428008081, 347.150069155081, 340.650599264308, 340.450477285604, 340.912707655663, 344.353326869074, 338.952899998818, 349.132378329353, 342.408768519915, 341.948895353951, 345.090820113486, 342.555159813695, 341.176463265233, 343.103257198709, 344.060898567784, 342.963438514851, 345.616641562948, 340.815778309792, 349.646408595238, 343.773231840707, 343.835759580185, 342.274739002254, 339.765098356908, 344.50293426946, 348.033444737602, 338.950665027308, 350.450981205338, 347.37448219559, 341.901513351887, 346.747554383932, 342.980867803733, 346.097841721214, 347.794649788936, 342.208868830446, 342.160166035637, 346.888972764508, 340.522893579371, 345.766440563645, 344.187653907209, 342.384665059531, 342.135489198746, 344.302618065993, 342.078215766361, 342.118595137985, 348.304595881293, 344.400444390806, 340.856860864699, 343.027320010666, 343.965574521988, 344.913084179577, 341.829239466634, 342.984273953837, 343.820373659947, 347.978543534237, 346.684575166097, 343.417793725496, 343.894474527044, 341.818839428718, 341.652757953746, 341.640429335287, 341.552157112996, 341.529856592809, 344.642824834696, 346.63869267976, 344.399445556935, 343.424437808252, 344.968498220546, 344.788731105692, 349.845557871914, 348.198469336838, 345.266887437196, 348.383404145139, 344.168553341668, 343.983560886625, 345.372207988743, 348.227999995816, 345.990574203427, 339.544945781661, 343.81152206982, 342.049477448019, 339.451274212695, 344.235220161907, 340.914121253043, 351.063263488366, 343.547179942366, 343.259318810213, 343.481099831581, 341.65812396568, 343.81068539106, 346.92451721613, 342.690614084669, 339.96720314997, 336.560216030355, 343.907953016226, 340.561933272682, 336.529590373907, 338.078700432404, 348.456943711867, 341.751734284449, 346.25416116627, 345.487748763621, 346.646820352251, 342.059695009492, 346.447613843415, 341.219742806226, 342.777653017635, 344.348891123976, 341.415795569445, 345.692729205211, 344.935980371333, 341.402827465611, 348.189630490716, 344.687824350564, 346.456675847797, 344.265824713575, 339.567701083623, 344.516373311185, 344.466061784946, 341.471818913727, 348.594107446873, 344.359107301702, 346.556218865538, 339.931453338048, 347.739613250267, 346.988611029787, 345.19092374286, 342.979268439235, 342.093356452264, 344.465115843853, 343.16258834887, 341.205957157915, 347.206012021816, 344.885351844932, 343.298216330229, 343.132695936969, 342.48199840499, 342.818302376815, 339.295801590874, 345.142648938536, 347.722207921753, 346.171770430216, 347.827306994304, 344.401803811721, 338.25327496215, 342.286723596209, 341.617189324921, 347.085996039554, 344.824592250439, 350.010852216493, 350.494086634076, 343.883382561142, 342.693017757673, 338.775683768485, 342.83583897893, 343.962831802224, 348.062402665973, 347.553198036479, 345.820133986812, 347.841042684788, 346.30945338571, 344.414156869791, 345.301086217475, 338.980198526289, 340.586696202206, 341.982904914554, 342.469295595031, 342.840262677153, 342.253348685403, 345.534179741845, 344.799772380475, 342.879500289264, 344.021741790745, 345.500498598571, 342.875277440132, 339.270092366918, 345.934445032113, 343.936789052337, 344.27784856936, 340.211846530059, 344.557563142567, 345.733887717759, 342.822036521209, 344.037560589272, 339.071830161797, 343.004438555251, 344.148376126763, 347.093220229047, 339.607180809593, 340.536950172049, 343.45058273903, 346.024852989167, 346.413810546963, 346.455198616939, 345.780134205198, 346.95461734777, 345.443186505308, 343.63566440171, 342.301810399034, 346.810004605755, 343.419170453461, 344.760536739982, 344.424406899208, 347.227476035834, 345.082666545712, 339.667274344341, 342.557821869593, 344.579876006192, 343.755326149635, 348.605625652722, 345.866593653691, 350.054735413327, 349.420720257795, 344.680474553262, 342.061144647522, 345.822314979673, 342.634310341044, 346.042166549721, 346.421939328116, 339.038006012041, 348.913076405448, 342.348648831707, 344.477708522807, 348.667959147738, 340.863182148353, 345.985349191752, 340.643615610175, 347.072052289717, 341.524096064026, 349.41367819157, 344.156232534874, 342.661157518176, 342.958295933781, 349.618892005309, 343.009029344524, 341.755566251047, 338.243554672689, 345.389046175399, 344.009134318932, 343.250271801795, 341.71408783348, 342.17568856512, 343.094547616085, 339.898745365742, 343.530702084414, 346.610795186013, 349.053050748155, 339.838246005408, 337.652909553599, 343.723647564851, 344.230284705276, 339.328128961658, 343.112392876528, 345.870928779606, 338.863194702539, 343.891077398663, 341.819800392107, 343.372525826593, 348.422284905218, 342.968197415912, 345.667231698703, 343.706641045302, 345.887242599214, 342.550130732502, 347.307267002259, 339.641220886129, 349.359610249272, 347.74788484449, 346.884664574765, 345.368251271579, 344.477767027386, 339.270335216406, 341.758403437783, 341.399833097538, 345.639236220411, 345.775405772828, 343.622311507326, 344.233648961655, 340.207619152264, 345.706656006236, 342.555646743727, 338.857589629685, 349.406376994948, 352.939644268127, 348.827621078455, 341.472405968849, 343.663947020733, 339.018070557654, 344.579033104834, 343.251515581676, 349.092755974636, 342.93435098135, 344.240374364194, 346.626106797962, 344.856271021704, 345.284787722907, 346.557694861663, 348.255371373036, 343.320849678573, 344.38769112381, 344.607637748134, 342.674852652785, 349.093048228891, 349.703434380755, 344.328537349606, 346.697246044199, 345.565505336258, 345.368515902548, 345.373488950052, 343.97867086526, 341.379714341469, 345.419993506713, 343.301157140995, 340.421646362473, 343.16923680505, 341.721211634013, 347.232687503406, 342.142967457637, 347.665041018692, 344.802320571063, 344.44426461964, 342.132377769006, 345.367487617083, 342.750791635992, 346.182149298936, 349.449376026541, 341.068456424432, 346.035012532828, 340.415517905329, 340.429297512921, 344.144051773568, 339.471537335073, 339.559515572747, 349.548338445877, 347.065310814888, 342.533482985223, 340.475988502962, 340.590036292308, 351.8004827974, 342.486542343515, 344.118342349945, 342.824959078663, 346.419471581844, 342.668776028573, 338.460974948794, 346.266795009335, 346.841534242105, 344.969259160804, 348.558300513397, 339.829191031153, 343.142655820654, 344.329331396544, 344.149506463414, 341.739142128486, 338.970424026713, 339.932700979392, 344.790649100297, 346.621642552095, 344.458884512996, 341.516120455967, 340.894376073099, 336.644862343628, 344.396156607272, 340.809662338959, 343.352119996953, 343.941522233548, 346.964753361565, 346.837482069372, 348.628813478582, 341.365072426542, 340.84413729243, 345.671060373132, 336.308007875469, 342.512054955534, 340.168707219336, 349.584921098456, 348.735324540061, 341.690201647609, 350.74290684963, 344.82174947338, 347.861871133884, 338.068331057675, 344.957719966984, 345.733167815601, 344.938143392572, 344.759909464561, 342.910623992129, 343.210939651874, 344.692402584695, 342.988271744349, 340.182366883292, 348.761426322322, 338.901109955673, 347.693001825788, 342.690393274388, 349.00444414694, 344.488410056168, 343.841494572223, 344.008672738455, 344.404830694279, 345.6081943476, 344.588007157999, 338.981203030684, 343.000944469574, 347.579129128845, 345.661424834813, 340.362156685625, 346.452422036149, 346.512656488794, 348.096312288133, 347.250594817664, 339.217424150113, 342.832472091653, 343.454741772834, 340.44752587341, 341.717115206804, 342.66134487224, 345.71146424724, 349.710027815438, 348.038832656661, 340.300704058335, 340.029253421595, 345.218346496121, 345.725791356908, 342.700083999646, 343.041540607276, 348.50388522493, 341.626461354404, 348.163404867821, 347.269474774358, 349.372616124088, 349.297497258041, 347.325942159805, 343.10841238082, 343.103672379817, 342.449924530187, 341.241927730597, 341.473835890065, 346.599167114705, 346.869510340016, 345.080020679638, 346.600196947765, 341.029299189082, 344.629265369396, 348.649522997798, 343.621683114442, 341.991396278605, 342.544891242889, 346.352022269967, 347.452032509669, 345.173148519471, 346.813031619729, 345.558228958203, 340.97085864226, 342.141132059478, 343.914359508024, 346.909284151261, 346.904198358511, 344.526615862604, 344.306885090847, 345.851944881633, 344.316206425992, 345.906330533918, 340.352385088673, 349.48047137594, 346.070956383109, 338.580449073047, 345.418392823617, 342.802366888078, 346.154537486821, 341.149797828686, 341.950371040233, 345.228514737356, 341.806305233369, 346.792008853951, 341.72476447801, 345.318171588695, 341.129393782539, 344.660744753217, 345.474634177013, 351.292383132977, 346.425848554901, 343.126776778398, 344.253766637374, 342.034264766327, 338.870337308282, 346.853607795999, 345.427987523813, 342.332226328217, 344.658871900982, 348.214203474879, 342.392030616333, 344.658224244424, 336.562536259002, 343.955362128186, 341.758735359487, 341.002998930973, 342.770409080934, 345.599189248408, 345.282920686987, 345.181664431255, 345.214172069582, 339.474537209108, 341.583264663466, 337.117933743631, 343.001773874151, 341.22050432859, 346.342639643637, 343.865199326347, 345.29001017173, 348.8877250868, 340.351045681674, 338.894096734036, 346.237506189836, 340.032232418111, 341.160890786447, 345.265483716549, 345.942729593631, 346.41049025625, 347.128759059676, 342.968385210394, 341.943101543377, 346.273657281224, 341.394655619914, 345.030573256875, 347.709840137203, 343.85963855655, 347.572137138144, 339.020445498514, 339.98666588008, 342.120775511155, 342.639991370996, 344.401133819989, 341.625667382708, 342.770937888166, 344.330328472615, 347.585545475475, 339.482539446342, 349.760639750862, 337.909519607425, 349.556230322137, 346.297542920861, 341.325282485787, 346.039952917371, 342.863787652893, 346.211027990566, 341.277365841975, 348.459130829642, 345.492142568148, 344.557219569253, 343.974022584397, 347.729841275556, 344.359150719576, 344.544838192696, 347.438502595551, 338.319599277424, 340.93411103169, 345.804657238345, 344.050348139027, 345.817346123516, 355.488871957197, 342.858964789955, 342.501422134465, 339.553895363887, 341.98681309731, 338.262960784287, 342.797130227356, 341.960557043869, 347.223972269736, 344.768396820641, 349.153503330022, 342.788175120841, 344.948476886518, 338.032142555535, 343.116038917837, 346.483168635373, 350.884798660925, 345.889456324028, 350.145997888651, 343.456827938732, 344.510629388857, 341.93796020619, 342.974603821953, 343.292341481368, 343.216098480186, 346.70121856627, 343.953736468643, 341.727823219721, 343.628255934377, 341.11192606866, 342.309006053408, 343.514977552545, 343.860887965817, 335.326561810701, 345.552891261099, 339.967947512758, 347.767230830768, 343.585021373982, 338.940213754439, 347.051868232743, 336.451383614197, 343.817452870581, 347.680868098676, 344.542941053333, 346.154168663948, 341.660520712744, 339.52021419325, 340.104867327479, 345.419242809161, 348.157245846255, 342.112692612961, 342.126267843188, 342.853552006787, 344.220809042885, 344.273156856171, 346.256469602285, 344.662953064478, 342.974006276153, 347.565059159116, 340.179688083452, 344.87441627142, 340.585479458957, 342.115532921543, 343.229830684136, 346.851610432289, 348.588976512739, 342.967144199744, 344.814471526582, 343.401587204339, 344.133258179566, 339.77977040882, 346.527215008712, 346.052899000078, 344.844644606583, 343.829828137878, 340.968199468376, 344.552314325106, 345.975221731088, 346.662963757966, 339.191970982764, 347.837916637049, 346.45982044658, 342.219262966183, 347.305978140601, 340.632366568569, 343.621785411328, 347.024352181916, 341.571253346533, 343.557470663698, 341.010796419533, 343.245204836073, 339.781896030259, 349.017190198016, 346.971425651048, 342.338100676466, 339.912472118699, 346.04949179325, 342.737080927719, 343.402635866334, 340.368587663687, 347.62733221989, 342.476342566908, 344.805874193145, 345.827154094621, 342.774295931056, 342.040094798623, 345.873686748523, 339.149433360313, 338.614184509245, 342.970020067573, 343.634381757629, 342.719515264425, 348.824928463565, 346.691281065006, 342.546966948142, 344.386267871352, 343.567849354243, 343.681008277177, 344.678740007228, 346.020403204071, 347.511920364197, 339.523311545055, 341.434805097466, 345.448041957103, 339.602424736512, 339.35746291456, 344.642236754564, 340.523475595263, 347.481480475208, 346.463472363682, 340.299758275518, 341.241037369757, 341.81814693405, 340.218124711115, 345.741334486109, 344.470128957121, 344.694604530435, 348.133229049828, 350.156171679262, 345.729467210989, 342.085249440858, 343.050059641637, 344.922746015455, 349.032392788688, 347.076856561116, 345.808420712898, 343.230047338704, 341.998332120253, 338.625535173014, 342.052985922079, 346.326504116965, 342.710352205476, 341.948228089405, 342.609178594223, 342.20770992689, 345.421722621913, 343.573993921163, 345.823767115841, 346.812283870931, 340.501152806348, 344.152234343008, 344.065293647524, 341.731825216928, 342.240023035809, 345.016478918495, 342.332654401469, 344.142996359267, 339.301493155544, 337.043674722359, 342.591272423116, 344.906370062001, 347.464000329231, 346.080664777029, 344.213562416263, 347.417151214149, 340.549500396606, 342.895733387551, 349.515525814177, 346.921464237823, 342.811964227712, 344.259520001726, 342.674357010349, 338.284973507786, 345.498529512374, 346.944164012978, 343.752575906596, 346.174853856281, 342.816351922599, 346.583614608116, 341.215343885331, 342.006198575809, 342.750983331065, 348.073408330876, 342.642450125952, 341.885885015371, 345.201401036926, 344.47036531071, 342.803664833983, 345.167645585582, 343.270644176002, 339.405388566501, 341.971875110447, 348.892745853249, 346.409980848984, 343.766782281428, 342.837177179096, 340.748769212918, 343.267139955722, 343.112839110422, 342.618862569325, 343.018819268258, 344.188484678718, 345.475950068059, 345.138543375504, 347.334223466029, 351.9504397228, 344.930206667074, 343.067726981448, 345.620116604304, 341.12543505809, 343.133352312616, 343.522505362096, 339.270791154616, 340.532167702146, 342.15271885135, 343.603578730434, 345.737068959204, 346.200890540847, 342.789380431259, 340.552704607746, 343.390950007867, 341.999597700599, 345.012282725503, 346.358344235867, 343.673369145991, 341.757478662716, 348.011895566641, 343.937022310932, 343.154396785415, 343.285719926356, 345.708160513331, 343.473396482296, 344.91047579792, 340.788873790402, 341.561573205159, 344.701042986151, 343.567049218549, 349.377873637803, 345.318125822621, 346.776891232251, 344.66905445545, 344.552901807178, 344.721852371068, 340.379017004249, 346.442938833372, 337.822485588936, 347.329864052863, 348.476860943061, 349.699348261092, 340.417375391941, 342.648505562907, 345.987310147474, 346.591062788682, 344.231617686199, 344.686875079986, 341.344030166754, 345.613140878908, 348.228113537112, 337.972139388995, 339.41827500303, 341.388238056006, 341.525742273044, 342.528964346412, 342.083316575826, 344.761402038473, 341.553900545614, 344.11692058266, 340.967718938403, 344.094213802788, 342.72066131, 348.442236612002, 344.342547198495, 341.655919708397, 338.680935984836, 349.153994165548, 345.078643977932, 342.814482363937, 339.41720356854, 346.546144135094, 343.202352053955, 342.285897081147, 344.18519469326, 346.030611396337, 341.799235540508, 345.947125793098, 350.549749726436, 342.736627354435, 345.20891575077, 338.477393734836, 340.669448902943, 349.449609156081, 340.038854610154, 343.574324576991, 343.569676041205, 338.821710244332, 346.715509710863, 349.576633731246, 344.099098534869, 343.449534799547, 347.410326996774, 342.418688374282, 340.49231353051, 346.826734717924, 347.103004607257, 351.377091499224, 350.526199171617, 340.265090031732, 345.60825781885, 340.584649515147, 342.928824814243, 347.099687956381, 341.665032559698, 344.629288517253, 346.778182600159, 348.74301185333, 340.122000418965, 351.309831247965, 342.713043934926, 345.102955508616, 348.568974871946, 348.475018802106, 343.30301848386, 343.295241369554, 347.296474062021, 348.798863588146, 342.665711779561, 344.17252419236, 348.241273608437, 345.858752634285, 343.99994883846, 346.276449577537, 336.698140919491, 338.418951917484, 345.933824983195, 343.22545572434, 337.520471364101, 339.324624583335, 349.355368568847, 346.025564525817, 342.198869872457, 343.786160242721, 339.747793888674, 340.724911258302, 344.491218099446, 344.676893900723, 343.786351808317, 344.865926696476, 348.493221807437, 340.430977611885, 343.058213634705, 345.635917750622, 343.689808036548, 335.435042217269, 344.158583060089, 348.190572614981, 344.080269356386, 345.988703975241, 339.530192126609, 345.22757247258, 342.335068434111, 344.215552834043, 335.268284885938, 342.543221214952, 344.775400293975, 342.624903719246, 343.883994690297, 341.020492637544, 344.834945212946, 344.597927391713, 341.565327770927, 339.829160751136, 338.897027981803, 339.10204056083, 342.211593972542, 342.528819455037, 347.031530285088, 342.905334558513, 341.873175893899, 338.445170471921, 347.700885921069, 338.500508530152, 343.34265498287, 343.737291618933, 341.335355566929, 343.261421684235, 346.106549397083, 346.616051125335, 342.007630521559, 347.801390833052, 339.866103151405, 347.610117371786, 344.890198322616, 344.686365078585, 347.674888106385, 346.402235344374, 343.105465782304, 347.723473766973, 341.890988458549, 340.154655705336, 348.95842536063, 340.278664028702, 348.94187141926, 343.916143864109, 343.709396713001, 347.101446809051, 350.117606820938, 343.667285777585, 348.210737777071, 340.872578915989, 340.065995049552, 342.030365461894, 343.389311096906, 347.967460654725, 346.162600785115, 339.85895651227, 340.002689962762, 346.29780855086, 341.221934635773, 343.058181536377, 342.655506629143, 346.577272235828, 345.798595228329, 334.404635528094, 343.90255885994, 345.333260950171, 344.903364008414, 341.335672246304, 340.594855523542, 341.58414964778, 341.132048269554, 343.367143246655, 348.726046423215, 344.315151736871, 346.396887784651, 341.442048646337, 344.012731737884, 341.975291649268, 339.311005827783, 339.737076646148, 342.624318631491, 342.664481923819, 334.981333003172, 343.489043770537, 345.198040619568, 344.809142840335, 342.03357991886, 345.084376427458, 347.022377263346, 341.888971290719, 341.53921999616, 342.080329618828, 347.052607778321, 346.774006047512, 347.909246372022, 347.258854703461, 342.638907302423, 340.015020920831, 341.654323318298, 348.970198900028, 343.563379386311, 343.626125111341, 344.137201386458, 345.607792482683, 348.377367892409, 343.063892838876, 344.148495253696, 338.741509228762, 341.620197033986, 345.155400235903, 339.009264978119, 345.970006886253, 342.066735758273, 346.731072484265, 343.922070774666, 340.968796675981, 339.524834064055, 342.460487691756, 342.807575723222, 344.958105545116, 346.691987881288, 346.482115215352, 340.863821905656, 343.603383086371, 343.909078440118, 345.627317186249, 341.429026877448, 336.369899080844, 347.933901828247, 347.802454443216, 349.333682215981, 342.860919324749, 348.156188691549, 344.167403668936, 345.733158789775, 344.921692742703, 344.180397288875, 338.177825442681, 343.763136561145, 342.907399259299, 342.355775918412, 342.439125961243, 347.252112226724, 349.138797784079, 345.136727279873, 343.853701228969, 338.565380811622, 347.044135224314, 341.676673078073, 342.826689763821, 343.876453429484, 345.130548487097, 348.594201555738, 343.246060441665, 349.736630516541, 346.463942347965, 351.296782705671, 342.938490539407, 350.298178495903, 346.970479025383, 343.044494030278, 344.028126523471, 344.788702443144, 343.591090456105, 347.992156353517, 348.728802943238, 344.750217410583, 348.795383004221, 343.425015321656, 348.859196826229, 347.676505453418, 342.605889578408, 346.952675532525, 349.581065044698, 344.622939792065, 348.010739729851, 344.258084077121, 345.595481704531, 345.193668315363, 344.016921760207, 344.751968259265, 343.752623902042, 346.52195755834, 348.240450901424, 343.514282566623, 348.25473389715, 343.014254898194, 340.304012127169, 348.018379774026, 344.368934048803, 343.552684193287, 346.712827970036, 341.915025523077, 342.889555940204, 343.373948189312, 343.342680640558, 349.688891446548, 340.455847806469, 346.976146845945, 343.363613660024, 341.878370950695, 342.235918544822, 340.351122497379, 342.555812207011, 341.51133859284, 341.115219261281, 347.652563173218, 342.891515554655, 344.664424294811, 344.090643585456, 342.832752281124, 343.737486370278, 340.125223433324, 345.132003588513, 343.478897389618, 343.59357631884, 343.057541916652, 342.470439350971, 344.258872463457, 336.063437740112, 340.433931413062, 345.201318352585, 350.701422284147, 339.533193580021, 340.010501789114, 346.833344220895, 346.69907965237, 338.48080498161, 345.987567495237, 348.487426066807, 347.190121382876, 342.774292377143, 342.452302248563, 344.189447850641, 341.728979221415, 346.618575925836, 343.244633462847, 344.172944301585, 342.127293488233, 344.179639214241, 346.745429312434, 345.308061766065, 341.608417990376, 342.307231206606, 342.305583544029, 348.567349538025, 339.001221034135, 340.339606200239, 345.569041066124, 343.627550616278, 342.440300143455, 346.517276487272, 342.067236688348, 341.529349266423, 343.297248498914, 343.860563569701, 345.130084889823, 345.958943102288, 345.138751444914, 342.745603635903, 348.152860808895, 340.484171969505, 338.467492962701, 345.764665722077, 340.160192842633, 340.029144837479, 340.180677735755, 347.385070785928, 343.71666804084, 341.790851253749, 346.746065227577, 344.237344624193, 344.157454107135, 343.733924230162, 342.070540015761, 340.977029325894, 345.914050642408, 338.730110192305, 341.431626762853, 339.12486732328, 344.619494661994, 338.697023648185, 341.45527974862, 346.466105784113, 345.552260834077, 343.287628401293, 337.012969032282, 344.148928573664, 340.755324539542, 339.021206382581, 346.249105124522, 341.71021730988, 337.378123250978, 345.974468425544, 347.899178468614, 346.012104490284, 341.878238897714, 345.049086246297, 341.85291799964, 344.587377031568, 345.309329984411, 344.418876258921, 345.181837848936, 344.616058567284, 345.335215859576, 351.099404821137, 344.352844611543, 341.679043400347, 344.328892078211, 343.454870493868, 342.092486201217, 352.954682850048, 345.056190202581, 345.362801505556, 346.541509009251, 339.635768568491, 344.690899876915, 343.629272950324, 343.428593222876, 344.446585736871, 343.558067270601, 346.885278611077, 339.211623551818, 337.860915490462, 342.730740156034, 338.056182720563, 340.293228771575, 343.327882534321, 342.768663594259, 341.908391450267, 341.989478006984, 343.271932349981, 343.117349654668, 343.85591892049, 341.323088636838, 342.488995766771, 342.015090869216, 350.840978965083, 346.236553565144, 343.298423798865, 343.693439956104, 346.771698243754, 342.386637946349, 336.641850393577, 346.521540743762, 344.797149333115, 347.172821453741, 341.502433406032, 342.425163162117, 345.544885027116, 345.39934215923, 345.008893115926, 343.790675186796, 341.055413057887, 347.726704786132, 345.497696174078, 347.630834191889, 338.291680649134, 340.208367426436, 343.429279917116, 343.984013727548, 343.807807013224, 343.510850003197, 342.278419812597, 344.344419389097, 347.383361754803, 339.62825499489, 344.924274985504, 339.964283278739, 347.217583401497, 341.149028470348, 337.322424997373, 344.28043495724, 341.869500084389, 340.934022502191, 340.089626609645, 338.623385355462, 347.82731508675, 348.434233689826, 344.287426732209, 347.824033797829, 344.180895216369, 344.150494301866, 343.05694903196, 347.538524395419, 339.482479469618, 343.623963372615, 344.659537974274, 346.079358604041, 345.85607815346, 339.290602963471, 344.55919439188, 344.719713549262, 348.575146283487, 342.279256224567, 345.89518534619, 347.154493636793, 343.989200001803, 343.752993052298, 341.25215629475, 341.111248397657, 346.889497282111, 347.944981634228, 340.604150315167, 344.255098348935, 336.117095727021, 347.870487363868, 345.566503435454, 345.271305681428, 345.455012564048, 340.746206958405, 339.052928857896, 341.229479311429, 347.498000648296, 349.233472228054, 344.310489499074, 337.907340593435, 338.805294987571, 345.675217527674, 346.025030711914, 345.581341788152, 346.169858246055, 344.112790107595, 339.483795043927, 339.831206049071, 348.513787524496, 354.814709348326, 340.65504078956, 347.162584053438, 347.012490565838, 346.568821174966, 344.180243329422, 345.165223419422, 349.127058161112, 345.491688062116, 342.918551179931, 342.071092932894, 347.38293423044, 344.755076861525, 345.329545669223, 343.933835753855, 344.448311682442, 344.44635353018, 344.519462101214, 338.23938405998, 345.902443920824, 342.73552673895, 343.574557962202, 347.082565554866, 341.615475317805, 344.593601643131, 345.621206632908, 343.190057979753, 345.500983539911, 341.670012603259, 343.474564670785, 347.732171481858, 342.481144013043, 350.665710934094, 342.124027082312, 343.187670051469, 344.631333244562, 346.813768395517, 341.26031932232, 348.481186663475, 345.922485596162, 341.570949681606, 349.365778529635, 338.977517712247, 346.494498013169, 343.820572734831, 347.544363773566, 344.718939053133, 350.672741598173, 346.02628829147, 348.134970465524, 341.71169126622, 341.451662008675, 343.607147746941, 348.173152649419, 346.720782320034, 343.75666631538, 344.039376446374, 345.293840866616, 342.249380628023, 344.160349085379, 341.884062257064, 349.455116669822, 344.641473168133, 346.980063428268, 344.460000755283, 345.249712624538, 343.791031663482, 339.630839627891, 347.456256099313, 347.042132514144, 341.326747974074, 342.121079084689, 339.036392088565, 350.053970354759, 340.401865368514, 348.597893183078, 345.006312636573, 346.97641368595, 348.023053407755, 344.573271775606, 345.433250769424, 347.340902552783, 347.046687072124, 341.295078214872, 344.247454638368, 346.869528971636, 347.461171352237, 346.778105987655, 346.294241472333, 346.088179511021, 349.297112813035, 343.195902301198, 345.991198952104, 343.548082507426, 343.680411785746, 343.703136406864, 343.467000590194, 343.519323587195, 343.314418487745, 343.783260498594, 344.647331492885, 340.696119747507, 342.745647783829, 343.721818158793, 340.373624802824, 342.655167318785, 345.600881593949, 343.565917036861, 340.645167200216, 342.485745782858, 348.985520087308, 344.770678102957, 343.68915376139, 344.721452935839, 345.427246505278, 346.324723454766, 340.891829766178, 347.745465297331, 342.381955717704, 344.492429451755, 341.470110401091, 345.473866268305, 342.625518627516, 342.750116024948, 345.082780384668, 341.263966194357, 341.348806281818, 344.135483518057, 348.973895442326, 341.969137137392, 348.014794276757, 342.364263776357, 345.372021358369, 342.040711715681, 343.476246709731, 346.152675614904, 342.969149648606, 343.512330238761, 346.728148821721, 346.25793612309, 345.580371911945, 343.572047044673, 345.639782120043, 343.196447556938, 342.44752420259, 344.054855836488, 341.692894354953, 348.917037823234, 346.405257924219, 346.029468716905, 341.172917258923, 346.12807132382, 340.606876831205, 348.545574861955, 340.966528416999, 345.18508596417, 344.16950683923, 345.371903709999, 340.266618133097, 345.168296713621, 341.472058302368, 348.293193979164, 342.007825039595, 347.253545588113, 343.574135325254, 340.731434925799, 347.366603156199, 345.894962244811, 347.427581894119, 344.157025522657, 346.065418190481, 342.07233973137, 343.168144101734, 341.615693275191, 340.956636695965, 339.96187984198, 345.603201255543, 343.201556395534, 341.391243250341, 344.303110123035, 347.495521718997, 345.561601638913, 347.615549443712, 343.739408995898, 347.845809799778, 345.791539844397, 345.945404118843, 343.836655174997, 342.911950783292, 343.916684723412, 342.74470309806, 342.383937358829, 343.02962830659, 341.012530801274, 343.974444368425, 343.363145990533, 343.726896144892, 344.756928729669, 338.479041888459, 339.990318441341, 345.6896374598, 343.903776038643, 347.179333031446, 343.15931540232, 340.69674890226, 342.541459593009, 346.268387828816, 345.078813383521, 347.139890924071, 339.430425943143, 340.945188615643, 348.776395673304, 346.688779516243, 348.121508758273, 342.651435613164, 346.080826050294, 342.200354158681, 347.478736240801, 340.924519762188, 337.517028289586, 341.953669867223, 343.893067269471, 343.261783625643, 344.142667498573, 346.847216780505, 346.195460403823, 344.525091560517, 347.001643694472, 346.354399552838, 344.373034165367, 340.88414634784, 344.822385600643, 344.285429299099, 342.819599634882, 351.49314672315, 340.836405820416, 344.653122361263, 349.45322258146, 344.891978308191, 343.038607732976, 345.300115260944, 346.354908524521, 344.955784289774, 350.188076281013, 341.164037392059, 347.255433619164, 347.014390768682, 343.92040504026, 345.879271591605, 340.673542342711, 347.876999873105, 346.508463165585, 346.487147874173, 340.476739241213, 344.237326256754, 341.035255055954, 339.047898218803, 336.682404184031, 345.497645911619, 342.538445888847, 345.808864525721, 339.404326610645, 341.761670844011, 342.482617649057, 342.784672740065, 339.833622174724, 342.480063572138, 344.485019633711, 342.839085856714, 342.431469546569, 344.307608686569, 342.222474706229, 343.186282563025, 342.670663628526, 343.511682871746, 344.650830107792, 342.636975697384, 344.711293268753, 339.472179271652, 341.85865923092, 343.025516580956, 350.603726845178, 341.568265134474, 343.147051820546, 344.766447416601, 339.327978557398, 343.672984043955, 343.910819479176, 343.984576951303, 344.7261241626, 344.432858880599, 347.288190936966, 340.430184573487, 336.98530041856, 341.217731289846, 343.737100652069, 343.762923453741, 342.201164544382, 340.886125667859, 343.440461643156, 346.353073145157, 343.257373696779, 341.615272873309, 342.783050850764, 342.9107731795, 339.473990070244, 341.697868992191, 343.965577726606, 339.423791114168, 347.62866058455, 350.556834955634, 344.794002706522, 343.242473969113, 342.211253065709, 338.149447074154, 342.861261824334, 346.644090539991, 341.429813157616, 346.027737476818, 347.326444204146, 346.312010636084, 342.142419970938, 343.744820048649, 341.754919969038, 343.60613902016, 343.571108867093, 344.237133116272, 341.881419528138, 338.150320632404, 343.794896620427, 341.035676586161, 343.774611181202, 344.53470471167, 342.466750847355, 345.081183318024, 340.459028770564, 345.982301117476, 341.585645904737, 343.258535634134, 346.209495393077, 341.624325988758, 342.720109919039, 347.882824398465, 341.592979304614, 342.83686241832, 348.000581239212, 341.6154258458, 339.234155653344, 345.87356062127, 345.615626381876, 347.520005227233, 344.227978562397, 350.819528732171, 345.34999090567, 346.933420444148, 346.951147141814, 346.239364084847, 342.409553085868, 343.254905340943, 344.80664904121, 345.103747432291, 343.744301709678, 342.528758786279, 343.754918079184, 351.124480788678, 349.354066737144, 342.822673125729, 341.455066937923, 343.715875801788, 346.918864186931, 343.695405953012, 342.387759365757, 347.1778006984, 340.148876084999, 344.938221258616, 342.004432503983, 340.111731647037, 348.20399623194, 342.594067383897, 343.285343794894, 339.166409270556, 347.149020145483, 346.853596897824, 343.318250237906, 349.133169801163, 344.085569664684, 344.312467754726, 340.5310961855, 344.437796969918, 346.454331526557, 346.488435774431, 345.4515696084, 343.340692432618, 342.97485556407, 343.592782214823, 336.469636394335, 348.113429354844, 344.328912832815, 341.679660961956, 342.839550183318, 338.652263559393, 347.911024238242, 350.379779421978, 343.750875172093, 341.801050231235, 337.137545020893, 341.799388849231, 344.285802177777, 346.9238234941, 342.520762890754, 346.32331829638, 344.658018976892, 344.882090379074, 336.243281195366, 349.000630059406, 343.435498350687, 344.164428556104, 338.851339943263, 345.618450060519, 346.808631574534, 339.552833800485, 336.855624341108, 346.836126207663, 345.86585506417, 340.641468406282, 347.148172687894, 344.075049259111, 345.961038562821, 343.486161265858],[539.900265076856, 528.218808077325, 516.910778613588, 531.222649440848, 499.20506922661, 527.575013670173, 545.690330272204, 504.021786556813, 510.742347174021, 522.707729752321, 555.682564696944, 517.126864279839, 523.373894738075, 536.18996457091, 497.944245886811, 526.709992202483, 525.400349938798, 528.697185275513, 519.849423312306, 512.891569809572, 483.763814933271, 515.943531183255, 518.014130577454, 521.375061579627, 510.052877394829, 533.856624592573, 566.810189270672, 544.116826800525, 529.049989827718, 537.928907585792, 536.998339733213, 493.280456257652, 538.796706385979, 530.847783431032, 529.266636713892, 524.211207656092, 546.368139621447, 525.368443573087, 520.887409656524, 535.067450891589, 536.756104257355, 509.916196139318, 530.658126758594, 538.307950398362, 517.692451043993, 515.970050855264, 547.73555747263, 515.820571084259, 505.026043809476, 538.31494531359, 519.065884452129, 524.05035923951, 541.249164218618, 541.356862180065, 538.440369199102, 539.941218164423, 544.943291469686, 538.041062822534, 541.665104657925, 535.135010007592, 533.254583314469, 545.97958699882, 530.930373902152, 538.684644788712, 538.837892889569, 489.579612724339, 547.103183602034, 540.008853038331, 544.492801882288, 522.551816730546, 552.064616892379, 533.311050542637, 510.95648301332, 499.852060451794, 520.621660667024, 536.453260738081, 519.348743062359, 512.049556227338, 516.68282099611, 498.228502511472, 518.308922122522, 499.744479581872, 532.109758622769, 530.569089263513, 517.046756608945, 529.981634376906, 493.641340155352, 519.664649778145, 538.401022485563, 502.755902632029, 553.080021555074, 527.118641483179, 516.856212103717, 530.694403712677, 562.734232380514, 484.295664351531, 503.358069404943, 532.319268182102, 553.98745420487, 559.752464917635, 543.026442049317, 551.651886328355, 526.475075746595, 554.157956143448, 548.257044999197, 492.668627764107, 509.29165224418, 509.279599204573, 559.544818993062, 515.373933267122, 532.522058751412, 535.933483474673, 530.359432832657, 504.707295340977, 543.310071835043, 538.27311348394, 518.834963622017, 504.003932199169, 506.628750411809, 520.560546311351, 542.53604201036, 501.942909226377, 562.520474786087, 536.225286157806, 506.648542457919, 500.729923892403, 529.577259632088, 514.525448841383, 508.216399509507, 538.232360035047, 521.298287804702, 535.543230206891, 514.20990428746, 506.327038087155, 533.44316457167, 500.20867271626, 550.461406641188, 512.558806061048, 532.824905122906, 529.744847544726, 506.287342023928, 514.387840014723, 526.600373901178, 520.059763078958, 531.722963918267, 526.667079297483, 520.015269843977, 518.011397257466, 517.768048913383, 528.278869401774, 527.493592692703, 505.1406136099, 531.575018262599, 518.149220596461, 507.052223478563, 553.44039743236, 519.600794863115, 572.834282113526, 538.663858225026, 509.984308456065, 509.321039130559, 509.767570643292, 516.768168882193, 525.521038571586, 527.984504109494, 533.970021517838, 546.104550027188, 534.800908412524, 530.133514629006, 507.646860238292, 534.140314931976, 526.756756276512, 526.95966610163, 530.31268673663, 546.671049463865, 548.030693543559, 487.431207465284, 522.299160816882, 533.906898433872, 531.750893715603, 579.715518653688, 555.951448984453, 524.638977545738, 528.684601350327, 551.441514944196, 511.602533542243, 536.604537448062, 497.78559945882, 496.851533618083, 514.20023284475, 544.686887878166, 518.901199721577, 515.37586516159, 517.146961253797, 540.563324749748, 544.546154437334, 521.892362769696, 540.484036552021, 535.634466016377, 516.147135814374, 530.98795274573, 532.710609997901, 523.031983323885, 528.339829352103, 529.090152370104, 521.235609329544, 533.63537774673, 514.559571492707, 535.461037941495, 481.871375249756, 497.190983999092, 552.924855484244, 545.068603818686, 545.852852326898, 515.036410050644, 529.569788143356, 510.149735198364, 509.891074387063, 549.404228489232, 506.570333377288, 512.725217308473, 533.922798727915, 530.479523579211, 531.108290349202, 507.492818249578, 532.744106617487, 514.74943379889, 497.898639452643, 514.249674339793, 499.915917223359, 507.591014598983, 526.364834596317, 521.273287147326, 493.452668423939, 542.614365456482, 527.755708653344, 530.978939572697, 501.008268058267, 512.867870153238, 554.604679635108, 491.603819810754, 510.404973756357, 520.166507277651, 482.841512772024, 534.894825095131, 504.988487472704, 546.877995075586, 502.566750686584, 540.718938947326, 535.843292308751, 543.52174233778, 503.184494829457, 497.673793064741, 513.616172471658, 539.670508474448, 512.93694622232, 536.457812689763, 510.567186503808, 516.612861568394, 477.966765573324, 504.240683432009, 509.938937743531, 517.50099499521, 521.35653579961, 524.558264798377, 504.628073997236, 496.667248601116, 520.099589406632, 496.581618412989, 508.161348325514, 488.364297294023, 525.691974263798, 532.959815341794, 539.490953120257, 480.659640328835, 532.24723290092, 520.595594746736, 531.755613437916, 507.787604990207, 536.917183263068, 536.996604600682, 516.591325283445, 540.109169139361, 547.910383082014, 526.343805532524, 487.605463750344, 525.842721113261, 512.094557605705, 527.473397011595, 525.381826342464, 542.247487383804, 529.003887870296, 490.916590605938, 537.202771826691, 533.38818789555, 537.140395949816, 517.734570124955, 516.221560164037, 519.91525138399, 517.125829950295, 530.738686914772, 514.512199906433, 502.023638931721, 526.546589289547, 536.642287124241, 537.012174735665, 535.268268448502, 494.976710078194, 541.698373308394, 487.730501605516, 546.806417678765, 505.076641436816, 512.578480114786, 511.580800214063, 507.211016356274, 509.192133960569, 509.865676678269, 540.373651173303, 525.273028449708, 518.410658189916, 541.329895072455, 520.594305154058, 543.034302863534, 537.715839247207, 518.746234524536, 522.762778339284, 533.003298103601, 533.817909484521, 509.853173449759, 511.439347987536, 503.714039328601, 517.529945300345, 530.276313809189, 537.089051950395, 523.049007909168, 539.021937681457, 522.174990841333, 535.187432638511, 538.774285707653, 534.60122470802, 534.227766574729, 504.888364444566, 541.153934734001, 520.36539793111, 525.466881105362, 541.952663600048, 501.194009828972, 523.119311940015, 489.637012965072, 539.830457876207, 525.223375052057, 513.470441148318, 528.531710406997, 515.377909698816, 530.348825243312, 533.613975066038, 532.278865211132, 542.927648151761, 533.927387642686, 536.211244639865, 520.333780923558, 530.693931468562, 511.054902958475, 519.136460332283, 534.872595303721, 539.472888826697, 518.505014560287, 526.400184268804, 520.881367060821, 532.325011137755, 537.106954347759, 519.068493718038, 518.202328672201, 526.049987437341, 524.915680822096, 524.885872863825, 519.43810516416, 526.02243167414, 557.843658617539, 519.566727689974, 515.462672820956, 548.237068620028, 518.990945165631, 513.308635593166, 523.459420564845, 517.058831120806, 520.839719491387, 522.861304769444, 505.799206112137, 546.526392398808, 530.155857941875, 521.511232334119, 515.60339946665, 556.476984234167, 515.98232439058, 526.861890396394, 509.51290580142, 489.101147347652, 498.523489603528, 503.523243089734, 527.128975784671, 514.279882231579, 507.319314942011, 487.044200011172, 508.351743102095, 539.434909547294, 523.052817037872, 527.301781967377, 522.858750223889, 527.910039798854, 491.525081736491, 538.729733469531, 531.274720411336, 529.031112187211, 516.464439005685, 524.011047768038, 510.410697173195, 523.874599870807, 518.230470435471, 516.918591263917, 509.421280540487, 512.854378429591, 519.670191490055, 541.95472016749, 526.344159001971, 480.573470310561, 565.734051874074, 517.171542651516, 491.654873343083, 509.845907070405, 540.135049533903, 520.391896490519, 504.916643979026, 521.52745348287, 548.550493139791, 522.117507559947, 506.713304398171, 504.523422059144, 521.425843941125, 543.437201630902, 511.180053098877, 533.517210422369, 541.33452234488, 480.028688211548, 517.006695412017, 543.938975953225, 538.040369678352, 486.550934738168, 500.822146390083, 501.116512943383, 524.398430429437, 518.683394637035, 516.604788510129, 536.377724686265, 541.026984717322, 518.096622795167, 519.453294245253, 532.661472811096, 545.814594649688, 529.645212930973, 538.505488813301, 527.265135337317, 531.73395598365, 562.683195772813, 549.33472759677, 536.255360586517, 529.294352273825, 534.215193903922, 528.914970733945, 523.555783404904, 505.912568452099, 497.969007599743, 523.196424948398, 523.216067704847, 496.63327180228, 523.475665648576, 529.807113250206, 525.662938008275, 524.021950080661, 531.847061100406, 548.138294398394, 483.902565693885, 507.203904884806, 505.22737665264, 508.981178322475, 542.32673782787, 551.012866612684, 518.022403966638, 558.880406115295, 504.773338218406, 510.739223459274, 536.301862402595, 526.160798704378, 540.150646105417, 516.953903749142, 531.555869064741, 545.276879324977, 513.001818633188, 515.745203235384, 512.583256632139, 506.592220371982, 511.662959780239, 525.758952538209, 545.603221091969, 498.316002836633, 538.945262039358, 543.182647997493, 507.569479346356, 515.971193670529, 491.253419919864, 544.551354765436, 575.554381144615, 517.580173460851, 504.478005773786, 536.206623569303, 528.110580345712, 534.219400032311, 528.620962770109, 513.945035335268, 549.572159828852, 529.306356549534, 508.818751924698, 519.451212916442, 505.268290382307, 535.042753371158, 525.813371372321, 529.657704295382, 523.226844930733, 522.370092696997, 537.516597311069, 512.581389192102, 521.074311827523, 540.686887438374, 520.641970388924, 517.057190780105, 523.789657731864, 519.897091607556, 520.055769666822, 506.78239994746, 529.526148551452, 506.093011958016, 537.190143481937, 535.02154622952, 524.534501056761, 509.504349313646, 572.8150727181, 514.435486762887, 523.006715277257, 540.715405093746, 514.419988140042, 513.354108328899, 516.856690280277, 526.872926025242, 509.022262095273, 538.757963832848, 511.300247594056, 501.196386517339, 521.255152092625, 518.558835907607, 538.908920790354, 500.297761280559, 512.48202586974, 520.649875524759, 508.124885160029, 522.861319019703, 541.719103033634, 543.180683033221, 515.114134127826, 516.679351482827, 513.346918741213, 540.211430769463, 509.203238911158, 514.74297539192, 525.870628899588, 518.806965711335, 483.525831694735, 516.143514580228, 504.566222982275, 537.040793620462, 474.373079223791, 498.639350879738, 529.650136046887, 538.751331715418, 507.889374668597, 515.982202028167, 518.333202605762, 520.257071390836, 515.021041390023, 545.417685289318, 520.439256660639, 500.960124016123, 501.773951855118, 535.071711159538, 525.719290194826, 519.490432843192, 546.346665332975, 517.375325597934, 547.593916673774, 556.667313272814, 533.08233194029, 506.625692277248, 514.094694339431, 504.416449667131, 529.70237579225, 542.571448439614, 542.860477188039, 499.486392709559, 502.813401392762, 547.961977420177, 538.156683350887, 538.200246920993, 508.167523379083, 532.891594764034, 544.691583382827, 539.859089195626, 541.651027451495, 501.533669315649, 531.617684887792, 536.089317720088, 501.152422166935, 543.38720438038, 527.149774084936, 536.379081295526, 486.917193654486, 507.600061134566, 528.761615913859, 563.697725635564, 505.999824925154, 530.837309268184, 540.818158985171, 525.773729465408, 524.181790588699, 500.124494097356, 528.236924266636, 511.847615537191, 534.034389842759, 528.167144994202, 540.504500048776, 527.924536305854, 526.737238200688, 524.932185443079, 524.747536968087, 501.145280013555, 534.324094442448, 532.176084254019, 523.374947626549, 522.50831617712, 524.274374139155, 531.367782195724, 535.822940358195, 551.646710166305, 536.567261890061, 534.5582009224, 547.2503759617, 522.981290907329, 537.374451744425, 524.552080478202, 545.940211918338, 523.675707498182, 504.743424213501, 571.542798221697, 527.595106824495, 522.512958419221, 530.116900655809, 546.38270299994, 492.891325859427, 551.262387002099, 511.43057567817, 486.026773828985, 523.791215616884, 545.986137613604, 509.896465732242, 526.77208249943, 503.585639395305, 536.9780432589, 535.130808019506, 539.975103117944, 526.08895752545, 502.827647304249, 533.153410865975, 529.366971199422, 513.356044010922, 496.66224947235, 551.567197109957, 540.149983076117, 499.453352445393, 546.526974670775, 525.464362304721, 509.149111856434, 513.239503688638, 550.864005452772, 532.440819625917, 528.273660119179, 509.409599272077, 512.189714842588, 511.974789292243, 520.554036666994, 493.856991674492, 518.441113347392, 529.498772653509, 541.31700665427, 526.166143394964, 525.217021954125, 512.640468737624, 552.632542603618, 489.63688983338, 529.013966464518, 528.11382924205, 519.175471866886, 501.329361984148, 549.106788042191, 532.078678898336, 519.07892688564, 530.807568835473, 498.573041585996, 509.917157748747, 535.472067876148, 540.760635130712, 501.163798244516, 511.612808444259, 535.722233983668, 498.216001914586, 534.880673875854, 538.506828740597, 505.386802333285, 483.229790280028, 546.408907799196, 523.708816038386, 520.618039966007, 502.153472730921, 509.64634086033, 525.736837311153, 541.167628099413, 514.706732629171, 549.444452170923, 535.983789203932, 506.788421002356, 507.887895684652, 502.76531490434, 529.410818414988, 543.234721638005, 546.223480730018, 516.94452335972, 516.422123493665, 502.472378977251, 498.353078538198, 514.349259438332, 536.78039850016, 505.337854881595, 522.233109915242, 511.49602145094, 517.186031487841, 527.555757570789, 527.092706824276, 525.832528377499, 507.816207643665, 504.428501573075, 530.375411899439, 541.508954375458, 518.748706966616, 540.046658848647, 509.158482397568, 522.034974988666, 520.033595775534, 524.032071546683, 507.671165994588, 521.268394802582, 518.85171124129, 512.038288270816, 497.434060016605, 502.541542230465, 501.017398463348, 519.321821562771, 503.044000738158, 510.38693743346, 538.807162687472, 526.459647823156, 517.607118669125, 530.657723738013, 526.912186628424, 477.219295919572, 522.175062980384, 507.603327668945, 530.100340234329, 480.071444309396, 516.2553599682, 512.957894020627, 530.819342884367, 528.279714611648, 503.096154207257, 528.86909359413, 511.109387697353, 530.325151092959, 525.468494986149, 526.125400232737, 506.550315824756, 541.077759754515, 533.481927648304, 529.810357314155, 523.382171809392, 540.31009445859, 534.761137706546, 516.474868789481, 531.683831989589, 512.464599222565, 504.332090810485, 554.645328796976, 519.648560509591, 506.590612788019, 527.051249353578, 519.565037060035, 566.910465781406, 519.924027833173, 529.232834213061, 500.284288366627, 546.392941910916, 550.222320343095, 535.752470713751, 518.683237957622, 527.546145603197, 537.311009576232, 514.022319070927, 508.580358807273, 539.254135505172, 530.790253768455, 542.995915284516, 517.85160372981, 518.793725915664, 531.585186253541, 510.177671868953, 514.560913320127, 535.705985520462, 516.555734919926, 511.118600502539, 493.467502269582, 533.129130955806, 532.477894879551, 542.409949703585, 527.722213501754, 522.21855021959, 560.625192200776, 560.638759468594, 526.025866881321, 503.429637240272, 533.885183848142, 511.510362519883, 531.699508561071, 517.4179120572, 522.080431935179, 516.633737401345, 527.659849412967, 502.421165211262, 522.985125496024, 543.594118487725, 502.567852188856, 527.358404976887, 553.634382938106, 538.847760779674, 518.898179394982, 501.074423194735, 517.052385364542, 530.928199003975, 541.500513896117, 520.476787273137, 524.303531889792, 502.250744465976, 519.4958878546, 518.54009639542, 541.029888995012, 516.87755039946, 516.224732675366, 536.756599762006, 536.532407231794, 510.232823794172, 532.365758063002, 498.200383328977, 523.593571989184, 478.441049947534, 554.549922318246, 528.547437928487, 510.521047731096, 497.8760880072, 548.220376728441, 518.02024185711, 535.941928361478, 501.722592666763, 520.261875076006, 523.737896081112, 521.228865196565, 519.817976081946, 511.934524244476, 530.77383803382, 520.024807801491, 583.30409142595, 530.43164523148, 528.0498801298, 527.80637664538, 523.390737598165, 522.077220445054, 541.72955843738, 530.443796661573, 525.873914181853, 521.249668160856, 496.707838297853, 519.931324749243, 517.774849229979, 528.879903028864, 488.2314043911, 544.585042600709, 507.65162300055, 511.148617835364, 500.214772089813, 511.521601844428, 512.609245392904, 517.614538040198, 486.642645997249, 513.598853425847, 499.113959847021, 525.847306270196, 513.444754687288, 505.664327936031, 555.319866392842, 515.830508738073, 521.131228895841, 522.619089656716, 559.730106824953, 534.907193558927, 506.669205589087, 498.269671736191, 548.584951318744, 528.776566815056, 522.709462980632, 535.63215298709, 534.24369469825, 525.416274681824, 533.455849449848, 538.108692818979, 542.479145448317, 509.768479200437, 526.60926270634, 497.311889671498, 530.911869022038, 514.791598836668, 512.749204986719, 520.824934785902, 506.010570085911, 506.660436260253, 523.755863645028, 528.134244174223, 522.270653995972, 515.074087249853, 541.396267823251, 547.656804344528, 519.817583377949, 514.616349782788, 495.401238035018, 550.504150958597, 520.366431825537, 540.253997518445, 510.438861522615, 544.25829668405, 521.853387169902, 531.858121218856, 563.911110057372, 538.552883265418, 571.483277616529, 514.842746240907, 513.588048294653, 528.840847895685, 558.836303671343, 524.958759340181, 521.845588821942, 504.604104394688, 524.639746067382, 536.347597458769, 514.810993286415, 533.352664107418, 512.323887949274, 542.448924818264, 509.956210052479, 552.822086593995, 533.815324351186, 538.465541401216, 549.913072936997, 544.164806366063, 531.001350726615, 509.845338398364, 540.002494370295, 505.994164486139, 565.450306860259, 504.252326832385, 522.096378469716, 519.749347904049, 492.473655620721, 526.378940310597, 505.628097217688, 508.964501994413, 522.39744101544, 521.656399868206, 540.177295826213, 520.346735166171, 561.482049300519, 521.884901668135, 530.151851950883, 527.99018587172, 529.316764500343, 536.668665827984, 513.755471638841, 521.348854520548, 554.791223806907, 510.284651031844, 533.116427824687, 500.627661511228, 536.83907200288, 516.688168316278, 512.489518392448, 547.976327373937, 523.281193787759, 520.792570948365, 537.045583779695, 489.18149432608, 536.505423593997, 555.015493668262, 526.092068223383, 550.018994155666, 519.515954943487, 521.934638157296, 495.915472832507, 487.037395480331, 472.823921491215, 551.238414929653, 523.741469622294, 502.060597933325, 514.084300084419, 498.335567633344, 493.52260164373, 522.672065791718, 522.551052094985, 538.244362061459, 507.747263146428, 509.228329707829, 502.763766481206, 496.464197567429, 497.925851233324, 510.559219448902, 532.140070874221, 513.347034728052, 472.579116498435, 504.474485236331, 535.076299583237, 511.21971897883, 532.41184474812, 523.148223944225, 518.885128586048, 507.537001911833, 515.528417617814, 481.432285073261, 531.640374967836, 559.009828128478, 498.647228752318, 528.592986324978, 506.402413577687, 512.790612239666, 503.614208093792, 541.015859795977, 510.248095609286, 540.564438316629, 522.383175221918, 522.612710494799, 520.890529985337, 529.663001446826, 536.779150433411, 530.436630494263, 527.686082501711, 578.054299551279, 520.872383568416, 528.436271431182, 495.10493210791, 526.154832103504, 518.396826436634, 537.281432018082, 507.894394063266, 534.978422218026, 485.902034618516, 534.816846079031, 515.415801125165, 531.797441158648, 527.447112954844, 503.698189128206, 528.114611056806, 512.474536659799, 510.371397073053, 516.518847323024, 534.188787708115, 510.209513620771, 504.51465512062, 510.260760834462, 525.373777309958, 523.168782803324, 490.837242284976, 517.935762832789, 518.006632504758, 506.144452775226, 527.246725701614, 503.219236524142, 512.424732753625, 541.457965684996, 524.319306007387, 520.536091733993, 519.699708792, 532.425881070687, 513.179295925826, 503.992083055952, 497.184157995765, 546.759353690584, 512.718815222148, 554.363127503689, 530.470492422282, 528.656747020717, 529.788391215213, 507.216936005132, 533.603106552348, 517.301122019252, 526.09285609777, 477.012314896373, 499.725477118553, 511.68764929235, 522.458020212861, 557.349376490337, 504.443357748042, 525.79324979154, 516.191781178517, 523.745853309093, 512.522202966971, 513.489451163344, 537.850221245961, 527.631236580712, 542.581902797064, 521.106483428859, 524.305012651061, 526.814735825928, 515.346745957691, 490.820521254597, 587.50613977878, 514.399444265095, 515.408844418745, 543.974806340585, 509.994694587726, 507.617017886644, 535.750211620752, 503.7330047974, 518.383514242896, 510.217553001963, 543.807185687851, 522.215724134466, 528.592767324578, 504.386719632425, 510.866191388092, 516.837352202421, 537.503982724535, 532.652120198921, 529.09095405138, 502.402843798535, 517.449531908723, 520.866007040409, 536.463025454509, 536.814642529715, 542.114177225318, 540.126236702614, 538.125888170785, 528.896679927006, 524.138708657038, 545.570214608688, 547.841063678565, 512.919327743935, 527.943649681747, 522.917705354379, 502.902063345526, 543.927274650275, 508.012048323124, 510.139529659738, 540.843825235624, 530.307764333741, 507.997929276062, 529.584308092938, 508.530797519259, 540.582421289364, 515.626852360349, 529.882030305935, 501.140624324348, 529.216370559812, 533.137118281267, 517.420083932787, 534.971786075654, 561.88979393849, 520.980544290962, 518.336594683122, 531.286492809167, 515.555960526284, 505.915695077138, 480.577645616915, 536.027329149935, 500.316763692141, 551.052123616424, 518.5228355494, 555.05795466928, 526.962027858773, 554.806234776233, 533.348778479812, 519.92847530939, 523.623640173756, 495.463230764409, 527.615008809517, 513.436823474044, 552.328032861084, 537.259510612497, 479.979505981124, 523.627603917911, 504.490355512273, 516.940446645633, 506.295663129843, 512.192276681512, 525.514920475832, 508.203666716569, 530.522142382081, 492.587395220126, 499.889309629436, 518.735201176002, 535.040061992234, 493.371459906787, 508.676376401439, 521.827095062186, 519.14626381601, 520.154014439428, 522.115022621659, 486.392819305688, 529.262824853044, 497.154260435792, 538.531768301803, 520.626457171846, 531.310496107957, 521.471749022273, 550.402607160338, 540.15971900944, 528.789915380193, 523.322206271201, 501.152883759165, 542.647366566479, 527.472489170563, 515.864356635959, 525.306778602691, 529.647963354938, 509.442802222284, 531.805627116977, 518.409354127206, 530.997672498182, 547.480743089064, 523.144842616741, 531.759992754124, 489.887597759341, 520.20301188125, 519.392383349082, 543.063078074925, 482.933750010221, 537.209625359446, 524.933902651584, 534.097987088763, 513.173866747674, 514.193065735141, 515.020003144899, 522.961426827203, 533.189231969152, 506.237669196292, 519.353072970341, 549.005567152751, 525.766869815149, 504.141439939296, 504.283066677704, 518.740314854641, 535.643944310988, 525.092907174981, 524.352587309502, 535.777606689496, 492.231597974938, 518.35002508505, 533.973789628356, 537.08551926147, 488.017907947108, 524.936203084971, 520.019514040729, 523.57653425935, 544.273254728326, 513.411281983597, 488.968928714132, 552.303523119829, 541.967908820137, 542.392495622942, 514.665223394601, 523.183387695673, 517.011300689844, 540.28476644128, 531.071598837598, 504.444570508324, 498.734321109836, 519.522011443154, 490.925192100748, 501.478871580516, 498.732049153234, 524.462061965771, 509.455821937212, 502.633317502488, 519.26821976393, 505.026242637666, 540.793715101972, 524.170111467219, 517.696393976976, 511.41728145754, 531.874521309301, 508.291009344692, 514.178354294271, 517.667821793257, 514.268656582134, 510.993689501188, 539.695592545423, 534.100795866192, 537.614019349237, 529.672023012627, 526.899640728029, 539.063502617495, 520.878248716858, 556.719779161369, 531.958940365445, 520.737966343744, 489.140370483512, 502.88244862642, 521.337785592828, 547.737586838819, 512.371792136928, 509.702931195333, 524.361951627381, 499.58804397243, 546.163918061928, 545.178729199819, 527.110124289141, 540.797066079058, 551.367965012329, 500.48024851139, 542.256129632446, 535.854972366097, 515.163051531833, 533.547454020209, 486.801687602332, 518.303163595521, 527.994640404457, 513.368868979377, 531.782955941986, 511.093998034143, 521.213874153001, 491.586855056824, 519.835623768477, 518.65596466581, 482.318322619753, 528.552278503209, 514.604607322134, 523.548389010932, 498.391594427012, 534.834594450837, 538.867151209419, 511.958622267365, 555.7231102927, 496.411394209326, 509.21837763712, 519.52019981893, 560.445396112371, 523.425939542461, 521.752920268492, 531.243057245228, 545.2816244563, 533.381797376575, 513.357528170083, 529.396252384413, 531.171412598981, 512.327109555397, 516.645459550346, 526.531982554585, 502.734081981467, 529.254525538821, 531.093746389584, 545.219119283621, 511.474584991164, 491.843780729984, 542.917994634934, 522.736376107425, 507.346698230864, 485.805629403179, 541.267394598898, 508.793056542347, 524.704798946481, 520.846068338647, 524.586033987908, 491.298035417863, 570.030919553702, 502.674918447035, 493.827444627979, 516.484139593858, 523.934840567763, 537.42250411671, 515.817453207334, 502.716697854587, 534.077177811917, 554.765619473336, 484.453689407886, 504.759595338644, 523.115323777131, 562.449346502414, 554.672891494985, 519.038100588136, 524.746751890949, 527.591600461239, 525.886030919832, 520.714901799901, 531.237011334708, 534.256934796649, 546.603025453735, 523.370669117398, 530.726427217177, 514.522620234374, 530.274861587086, 541.563684689932, 532.080926517233, 524.813050740422, 499.49822124331, 495.886730783457, 509.688659057478, 515.368002283179, 544.241226256176, 510.917434279334, 504.531909748733, 547.747348867656, 533.288241417135, 529.530640676824, 517.950161242944, 551.418754101729, 526.578600983336, 534.571230920705, 540.831786636348, 508.383700610797, 504.302278647356, 487.06974149183, 495.823183890353, 538.991956825878, 531.254440194461, 557.380052247144, 524.994618168481, 524.15205330377, 514.106955820942, 511.541283619206, 544.989669506167, 520.101507651264, 514.655804859983, 529.94164245423, 555.936550165524, 495.889873605891, 492.964844365495, 523.729961311969, 545.136213382536, 520.11254169861, 518.2715103288, 506.572168016765, 518.343513366923, 512.301810070433, 517.157809025466, 522.115409610545, 517.419853671316, 534.628543902523, 523.501858567459, 524.02543952139, 533.860984864713, 501.51687864741, 520.69862953704, 518.8867196854, 534.130646599044, 537.19927019724, 538.933238499504, 543.875531524535, 540.144314055185, 523.754020323739, 528.941269311759, 522.242537842242, 516.11414512788, 528.79719855209, 508.160662995829, 521.375084475717, 507.187038426252, 522.53293030486, 543.913939507352, 524.677566964638, 516.649652179625, 491.554325411286, 484.604888195891, 531.912510821689, 511.145972378079, 543.891592215906, 515.899364872698, 491.77893491009, 562.699984610227, 514.608468084976, 535.474826032313, 549.076243087354, 508.467605282085, 501.153325871943, 536.570527432831, 526.768052698579, 501.631232237897, 564.017445089583, 509.684112150064, 556.624478765321, 518.628547924115, 574.891104458691, 524.731789759803, 510.050831389029, 536.915299139466, 527.272727685442, 557.453520422749, 565.277420347497, 540.684985293766, 484.463200529643, 532.915753262277, 505.675942832981, 489.259581211249, 513.467865937588, 537.918820524756, 540.649639255043, 501.728103443897, 518.547315922166, 509.41139999257, 546.130986931207, 484.548849602478, 498.949888762173, 506.574056431884, 511.674806555049, 507.87337579498, 538.487139753324, 526.257387063457, 526.059938240605, 495.227488981376, 535.245515164406, 497.58756154193, 512.010751500737, 477.270028000321, 494.52015045881, 522.325047246936, 494.843956471544, 539.633237184872, 538.628865158259, 532.414949351866, 520.265855251758, 544.886223312266, 534.907267642561, 477.672421938903, 511.063450238503, 540.230572760928, 498.49893253058, 539.434265317522, 545.854489989133, 555.461628875628, 507.164869033759, 541.454631632534, 536.546201291942, 519.804121723847, 510.050696205276, 525.825054893583, 510.104020192667, 527.334948810984, 510.33388750085, 540.652935961396, 532.792933860335, 523.117286869939, 543.532500751985, 504.75618788695, 510.776231122843, 486.596389204638, 533.822941623696, 554.980810353452, 532.873784076127, 518.796741905941, 539.578307750574, 516.717160289998, 547.763793534613, 548.172093293738, 489.751534960358, 512.254147640012, 499.803842115287, 526.707260414485, 499.682723847291, 481.826873844314, 509.54376610893, 539.528222718078, 515.980124125383, 491.356178311764, 519.647306742752, 510.435751512907, 511.346942263448, 520.960726130241, 516.002320298724, 512.764498591958, 505.995610974127, 539.353327000408, 523.667031902112, 498.027282812701, 494.401199775072, 514.048044552274, 518.05223332606, 535.215024980421, 531.72327439079, 524.289358844357, 513.878713470777, 529.185050381093, 529.435219001866, 501.765404213065, 507.041860121451, 547.123312809549, 517.854262474195, 527.556432166636, 523.290798283938, 515.352321266535, 532.685675752997, 510.230643760294, 516.46530022012, 543.773282565032, 518.527886417777, 522.012356105254, 496.078010109906, 555.001963722555, 525.201763974966, 513.98583813908, 535.90066885603, 527.994625195088, 546.723279854002, 514.17118986492, 523.70505347835, 456.398676093657, 524.342876475787, 541.63640310908, 531.695926466506, 539.405146504154, 514.588181766314, 522.664015640095, 518.494464788131, 516.230411509782, 515.787971805164, 524.379628703994, 518.653272112241, 521.903035347281, 494.946007282385, 528.749741194915, 509.139138433561, 540.270581762647, 514.84844629267, 522.826996401333, 496.09581497544, 513.564106201822, 526.493995459005, 482.169976589347, 519.97628686429, 533.269194147052, 521.783979922185, 503.134359936643, 534.794161648058, 523.396577377216, 524.793130405779, 528.478805968104, 532.562678266172, 504.14098953769, 506.991264274302, 510.861372842832, 527.945356327036, 525.808936666467, 539.524494212159, 495.702359843247, 527.634751318424, 533.950968481738, 521.663117065334, 525.614650569172, 499.121052992445, 538.599005695864, 534.614742258272, 534.597495709867, 527.716290561669, 511.325233137191, 507.379149997032, 516.375480960442, 563.723605059471, 523.331713055233, 536.238233812763, 545.715635301913, 500.694301262224, 507.124065960622, 525.073281477408, 536.635771593803, 517.199494113539, 533.814904079099, 542.493552225832, 531.62399978596, 529.031919474001, 524.876631720703, 531.914711757638, 536.815982593357, 535.203710831688, 529.431965406286, 534.682623380613, 526.260462876317, 521.189413269338, 516.563913638122, 551.503022565723, 575.088558151597, 536.443018977471, 543.936708113886, 547.374053844451, 539.320726790696, 518.221891489892, 533.057496238783, 502.8982401826, 517.132876633527, 528.22643147328, 512.997536537266, 515.466298389005, 543.63665426808, 540.352609534715, 490.587085677763, 515.694531103897, 533.779291437888, 547.91409924944, 545.846120060911, 511.554286588916, 501.837104931781, 521.806273680467, 520.2841631405, 531.898762831839, 547.304989103801, 505.001626032418, 531.368765424277, 514.907409091638, 500.612974424926, 530.735993214772, 515.181450694267, 494.004095162933, 528.642635160073, 545.564881903136, 518.817118158275, 529.618219734023, 530.597965010655, 503.47915408047, 541.900979325123, 548.86121745922, 533.276320883317, 507.71725271779, 520.499850598221, 489.365548910575, 518.948501424808, 532.540760173171, 495.639561867846, 545.553257220169, 520.061849220271, 506.605535115286, 482.889402489123, 534.414168690422, 538.624861488155, 515.913206235542, 519.246256225959, 536.612489417591, 535.884626907725, 494.33737078549, 532.67035832054, 499.066576938327, 517.7578408316, 499.488813146387, 533.635248188296, 521.672578771447, 525.567352060823, 515.062475168242, 503.970228302611, 500.831993852996, 523.149984952547, 525.509719948329, 522.901961284461, 536.837285544292, 542.188207566074, 491.962310062633, 519.095625296408, 529.259450129309, 524.580809862364, 489.590479623086, 532.783053032237, 511.025941564173, 519.23678794594, 535.730472430577, 507.119703232027, 515.435859802174, 505.83541567991, 537.902051888268, 520.586632546446, 528.693913401072, 543.601747444414, 519.568673351209, 535.474960624368, 526.8449216333, 517.359359422122, 515.955978485858, 547.761948583102, 543.271366892199, 502.310099265366, 556.622845316551, 520.986580462047, 508.030401593952, 522.64685698066, 505.795883726265, 532.11724644577, 538.744677818035, 547.912564855761, 535.140488748932, 518.756679116922, 509.63985520196, 545.297705162521, 506.928262182865, 524.058610985023, 499.260663379585, 537.129741018798, 493.899538086082, 532.096347091742, 505.187542883756, 528.284122165474, 533.344517370553, 507.694946489176, 494.168198058991, 499.987946211197, 504.469138306194, 542.242894155971, 529.546187069463, 553.027297717138, 509.608833288514, 522.121808128959, 506.522394669156, 512.399462535237, 531.109793846098, 519.175349318777, 526.66177620562, 524.598198912582, 537.426228337524, 552.380780591857, 493.334278287635, 519.163908019469, 501.02564460182, 525.597329562654, 528.425310916949, 544.473595052732, 496.554136961737, 490.073147067171, 524.280092749459, 527.937543804802, 542.930165128153, 495.541211360492, 526.480145520848, 497.252074519993, 505.408835240365, 517.888835332014, 507.675327539036, 539.705849636901, 499.314303155483, 538.951857982615, 512.437525461047, 517.963093207673, 530.400213122427, 553.19057242199, 510.801543893457, 515.868921090252, 535.899944591128, 519.111250393807, 531.956169391795, 520.443327303252, 513.767952533917, 500.676590232964, 504.980765800551, 538.117670104084, 525.488216230618, 515.023400051749, 558.617314615157, 515.469041035356, 523.132504299624, 537.708473197611, 501.55066499269, 513.289311183585, 534.907391681284, 522.438944353981, 524.579768610582, 539.852362501264, 523.017800705315, 522.99038676485, 519.502791425247, 522.400424957601, 509.961629704848, 529.027697373166, 551.603067475341, 499.267119020851, 511.924991366538, 512.537280780338, 567.900503377591, 519.857365933512, 520.259873499743, 534.155667737276, 491.938017175984, 499.695860096358, 523.687867367094, 495.573005567591, 559.89075515814, 513.421040244345, 533.104192597759, 514.754379847449, 526.989341924967, 521.100284352319, 517.166358972578, 533.848138783269, 520.717633607911, 511.014389319328, 524.752724408409, 532.636088760752, 540.530133093657, 524.335609130497, 532.70519275995, 503.053244752213, 532.11660386968, 537.069434367764, 518.003503956806, 529.231170270866, 525.111645692413, 526.6985840209, 518.832395628527, 528.14873240168, 512.025853419439, 540.309511573536, 531.798243540078, 506.688503498626, 511.851437665445, 516.486205662846, 516.212551907685, 482.910892867621, 513.772236081884, 530.711529785528, 533.430245820971, 482.214292388655, 540.412594519314, 518.663349701497, 511.909296876286, 514.196956799085, 514.865382571677, 518.887677148949, 540.596989092012, 547.85288224597, 525.908235993709, 504.251060828058, 522.410208189986, 525.523543612429, 515.742936462669, 503.391383256979, 536.503550974187, 549.663926665931, 510.682473762724, 515.241868068793, 515.618006070644, 532.368293771769, 524.528141162706, 514.558952878411, 491.10848294664, 523.217120425501, 540.14459942868, 501.681008866627, 518.187492339505, 520.375166421861, 535.221506155985, 513.241827797086, 498.909651051537, 538.849153178744, 500.725800644531, 515.979112542105, 505.173686153254, 513.749063083563, 516.870864076647, 510.695986198409, 488.424553314724, 525.085404930367, 524.488369696913, 520.194786188436, 523.169687224978, 547.242132129162, 531.512032599671, 507.736953612653, 537.051938699873, 490.902995259491, 513.197416209872, 515.085547059491, 519.043334605765, 514.747882040979, 535.392581838426, 512.312840533114, 524.204486731817, 515.433182841301, 530.123588743478, 518.550482267435, 506.126262527957, 535.091244430223, 488.545534809302, 524.127393396574, 504.126773107554, 498.767878297705, 509.249416228123, 519.39879802747, 521.813421256891, 534.25327249515, 516.978231307303, 532.507692995075, 525.396768715161, 538.417859109367, 528.423771689284, 520.773315947707, 540.490747957063, 499.789284848648, 513.523099924909, 509.860584822463, 517.56094834531, 510.586029790485, 519.237209063514, 528.115089313657, 533.265995506871, 497.289861708611, 526.764620850916, 519.861166454946, 503.953414589849, 529.091346802093, 548.563261254181, 523.288478088992, 550.173255953807, 515.681863538752, 512.779720182607, 516.483664391258, 511.96434411239, 536.29535932659, 523.621627390902, 552.976664602571, 499.979817516126, 540.01046550198, 523.229788017515, 521.2318958894, 503.807191156922, 536.333328254965, 535.414936443438, 514.221469202371, 531.539628098619, 511.431073878039, 515.267850790374, 494.470706168645, 532.090113496947, 520.540397706643, 527.472147257414, 523.968854866757, 541.645021372383, 500.651882469244, 541.039728679919, 523.758560756961, 509.349350274473, 507.500810842081, 525.888156641931, 523.455726032621, 549.647650162533, 514.513147665222, 544.766008283584, 516.987150464861, 488.59475827074, 517.19996055509, 527.571383095677, 533.258717538995, 519.81625611748, 528.381090127263, 540.91765291456, 522.753545376544, 503.369016198203, 483.73551157893, 523.576076595912, 534.841110134396, 528.396869178115, 523.260653743215, 522.01203564431, 493.143251832946, 527.83731584101, 531.658432447984, 529.131505724151, 528.700318396251, 521.411384863911, 513.058353088504, 511.923313682788, 533.660653048957, 510.49453449709, 513.814523080725, 532.895581510412, 522.215793335527, 519.530625387145, 543.478959486992, 495.020218819311, 516.555656471513, 530.144065436294, 531.302903281607, 529.121148995828, 541.718327746123, 501.998577433098, 527.570609581254, 525.601810976114, 551.65686868888, 516.306306933959, 520.727173389735, 498.750524312868, 513.435680314573, 489.600697835832, 499.237342818526, 554.951548190067, 530.53301439483, 497.924273943948, 511.53012635252, 541.060806726958, 521.019342424736, 541.384962759414, 535.618702248821, 570.002963941084, 529.159313716971, 509.483542547892, 534.555023575443, 543.090364810484, 504.162932616404, 526.600484591076, 546.700250149089, 524.209325786258, 528.159459378712, 514.210313494515, 524.411898437064, 508.746513554812, 526.232765097826, 506.644816602974, 510.340329401325, 550.319258727813, 514.522499900393, 513.747180685434, 525.00916661872, 510.949111484318, 515.442296382309, 534.868501605556, 502.1371181493, 508.847364370727, 497.64509043794, 534.418634651765, 537.179531067994, 518.372485897058, 530.752910028325, 539.649417688768, 528.456310265026, 516.988851580629, 527.752949053446, 535.064119255286, 533.814844264423, 521.580943118885, 550.590263876012, 528.584278353857, 530.865943003349, 506.481014146502, 485.229757099125, 530.712238681187, 533.726632797171, 526.605762425221, 532.653989770869, 519.932514845359, 525.47726096805, 488.094823074579, 527.747377419851, 523.694842347523, 536.08994495413, 522.870685409047, 510.210564482923, 525.739298120581, 540.44542916422, 523.574685630092, 521.078813189984, 521.689037256301, 541.343090538473, 529.260213441473, 524.193376466977, 548.895814518718, 503.203591656111, 500.799177883341, 546.617664729353, 531.782481013043, 533.335862213713, 516.284127675864, 539.152047211206, 510.102878672523, 504.962601232644, 524.459843134236, 527.675592934607, 511.927402849901, 516.346140908145, 528.200924820702, 528.741231364134, 542.533192665162, 540.761684128343, 535.015882742472, 529.519700665437, 534.547145615081, 531.228819793134, 543.334294512406, 542.132261783553, 527.090311597009, 522.335515893, 537.834122580324, 510.196981272925, 515.879064266431, 531.287934209914, 554.692828851027, 537.569672295162, 518.493117984406, 533.775624519701, 523.271768531938, 513.736433204788, 519.985877310343, 546.707529491348, 528.084931730413, 513.72181533077, 508.424017837832, 517.378759042869, 515.148120356809, 490.583345733096, 537.325939891296, 524.725070256874, 518.457213968455, 521.827309426711, 536.151966366244, 517.722486291409, 523.447502531181, 537.493909349844, 532.135884989866, 520.120226829962, 517.402819435367, 542.354059608866, 517.307951517174, 544.342336695239, 530.096649914596, 514.011158995137, 524.103504818255, 536.310446080281, 531.766160187975, 550.236039518529, 520.068649419324, 508.599455082941, 559.871585045615, 518.224576278168, 521.750978617911, 502.585229110677, 525.249992123819, 538.353085911379, 520.401461076864, 526.859725004132, 522.047286930513, 532.012549310789, 545.575890502226, 506.017740142788, 527.389123120964, 527.495057409584, 528.382161384321, 530.553016358705, 522.681907104966, 537.086607284032, 530.55045379645, 565.654562569161, 490.435907958112, 550.520478266368, 508.916317783357, 525.98235256668, 538.394624696167, 555.961621047062, 521.139645503378, 538.567840968484, 498.493964075897, 538.519489488007, 543.338059830782, 521.107608724189, 510.146983137295, 543.222147114099, 514.667850730071, 542.171489189924, 507.714159206631, 514.914316773134, 495.801855456239, 558.467814250856, 525.311880384792, 523.962823223643, 526.178186539096, 529.535735699494, 512.620520901561, 513.199246590335, 540.69844586744, 568.749563037068, 534.894163474144, 532.705176244023, 530.004150913104, 517.320254251955, 531.655878116944, 557.961631291784, 523.638559021175, 518.776191100425, 509.989644889881, 522.852043005834, 512.978244231794, 496.213731993149, 533.327126012547, 541.636453359579, 501.168582449759, 518.415041467154, 530.803447751117, 496.15807262214, 509.648609253109, 542.46368661414, 521.07333534247, 529.414827294251, 517.928411133625, 540.720531338135, 532.922128282661, 526.36798019449, 487.289096878144, 496.02262313453, 537.075237460158, 515.97922070301, 526.359578371474, 536.060783326791, 512.851949491154, 500.20284169352, 501.588890007107, 514.966370475816, 509.2191543989, 530.419638078004, 546.662247046839, 510.346200199516, 554.506945077771, 531.265109635177, 526.891752614011, 503.83178264644, 518.486569943067, 512.904334355948, 530.350377830572, 533.98047820154, 522.313294782362, 484.70565631141, 529.120110957772, 511.554712635233, 508.337044583913, 507.925343108389, 544.113567837323, 526.625624504619, 527.701455447891, 526.75863438331, 514.964700013864, 522.063081352513, 530.71361343996, 526.938024436851, 534.464066215378, 529.188940423198, 536.552313144386, 534.786607905087, 517.340263309499, 531.916264513338, 519.571855555725, 529.942807068017, 484.350753256971, 517.904442469771, 555.207499911416, 540.925535104447, 560.888259165064, 519.289807025744, 532.208736538509, 515.343169518173, 545.680151921309, 518.359344793783, 538.304172482709, 518.733726534307, 520.42784692756, 530.88776286075, 511.362815496872, 515.605458673665, 485.377111628192, 498.134399011756, 538.571707872964, 529.120271875958, 509.708954676496, 495.187853341868, 511.13088667199, 515.608160360524, 502.169552781005, 487.850771559841, 517.892041021166, 518.854379121435, 524.634171261574, 542.13959108678, 549.017161310067, 512.188773875149, 503.168183352549, 513.198798028228, 502.852532374928, 525.120711283314, 523.05742240096, 527.133353868029, 561.869448196373, 524.072532328942, 524.282664773826, 484.982583218312, 525.575416143385, 545.567457788857, 514.792305093861, 522.77502963634, 541.306772954817, 558.988780170268, 525.597004525744, 508.951346128414, 532.05249619602, 514.674571989205, 504.220448849741, 525.026799156462, 557.088107358053, 520.042560916559, 519.00974473276, 529.895570801969, 515.678509498882, 511.726107864975, 540.843595197385, 549.062847460631, 530.929519009337, 513.056072271477, 524.162093438384, 531.054351546415, 523.208910443244, 543.480537004228, 545.114147810758, 515.860632021371, 518.244416958022, 527.582195511005, 549.96826434315, 574.492544973665, 507.900868859904, 490.720640777516, 513.686671330929, 509.168236968586, 516.008231216758, 519.549130821603, 529.609203371058, 524.19349016759, 522.940749148834, 546.467480997858, 517.606850562817, 555.897822807211, 535.596961278061, 543.2635081914, 497.877816905226, 524.961559581816, 502.223428943904, 553.938320278665, 535.779578065642, 521.575376305081, 517.266676495773, 513.838709699825, 519.116627239188, 503.653721722929, 519.316611759395, 522.279050104186, 483.763153593881, 554.228880829584, 528.10549193934, 534.690943665934, 517.920710130653, 516.286578122544, 536.940719999496, 497.806616115406, 499.256802940679, 537.039472319644, 487.05410813172, 551.777830216363, 507.91697360244, 504.176493059411, 540.209916188018, 520.357936494168, 571.165893010453, 537.365050525597, 515.803078339594, 488.117545854704, 494.40856049327, 542.488932088547, 529.391976770064, 496.966934700713, 563.652154491523, 556.386095487871, 528.520928418542, 535.008334526595, 560.94841773894, 531.810762403162, 504.29306465657, 527.150645013792, 519.588249576661, 536.141727204863, 539.056098063434, 543.666413240761, 506.01203098058, 538.369559059597, 512.612904971466, 512.300185882649, 518.872585901453, 535.335369411084, 525.022136381861, 515.377979026987, 531.811788930104, 503.564955784985, 530.215115812218, 511.593309538933, 513.779161903244, 544.86227350026, 528.556055732033, 528.2279142221, 516.679210720668, 505.444493937875, 529.680497992154, 512.643042875541, 513.001600470201, 510.837227724422, 533.4826406497, 490.184575128713, 538.896700523381, 535.948041431799, 524.397149064427, 534.222449441045, 493.606605622226, 513.976441448469, 539.680764264372, 546.496374099288, 512.448443093302, 501.998335888146, 545.128341010754, 530.399654082045, 550.271198395712, 512.479743056687, 522.739391552934, 542.113166146575, 503.935876670272, 526.718890864549, 525.355875718839, 539.110343835403, 535.530570809316, 529.067446322309, 516.992214139813, 512.58844454265, 561.810972229434, 507.657281989494, 533.342826415374, 536.840463646749, 507.803249216511, 533.093512282727, 514.334996243884, 512.718380228511, 542.08627365845, 504.73970777759, 511.835666195993, 502.346949215202, 537.652936889105, 521.059851523705, 519.106961956183, 531.436426731573, 526.004919986837, 504.178289864509, 507.311933962935, 511.267220101193, 571.675827605426, 525.067696844997, 483.066942325031, 507.417881822571, 508.152895560593, 534.263487265737, 502.90175387936, 529.499531308911, 504.580930053669, 550.234523111449, 510.865574204277, 523.182946643579, 508.186894183248, 553.972162971566, 515.248957122034, 507.662291199806, 526.248955985422, 539.612353709065, 555.866399882239, 510.684412339492, 537.372462918559, 515.679471046097, 523.547751342472, 547.823608922297, 521.160853415297, 521.267766720184, 540.288842129546, 545.144120091862, 533.645659937822, 498.366613056733, 495.641588080613, 522.966721987313, 521.143723132394, 532.264008052692, 506.276844587778, 531.449202671714, 524.525964228088, 510.598755481534, 536.004928770211, 525.468991966718, 534.51494008728, 508.986061274942, 529.717549351127, 540.792621819456, 535.260604426619, 526.822654233682, 504.293441155748, 510.187648178418, 485.702849249928, 539.376057561829, 567.276782658172, 509.824016888153, 505.379838472207, 551.996456118975, 549.80769642212, 528.259889901941, 503.281040420847, 519.338147985192, 509.42658668169, 509.52137917233, 522.27825711775, 530.993157294779, 528.421858798776, 493.38671524068, 528.111629657267, 496.47705873623, 502.427719910722, 496.563060077323, 513.094865185397, 520.355988657089, 512.578593918328, 539.355926135022, 521.67669148174, 531.591128653476, 529.957572432549, 535.872555221722, 531.009606633732, 506.92767234995, 544.624408169473, 507.070240002692, 530.346746298303, 535.461883483297, 527.180372072461, 551.502508815455, 501.903644927409, 539.00352502323, 525.925578568654, 500.574343296933, 508.275690355333, 505.559841953647, 514.484001567815, 549.424403365027, 518.515443690016, 509.00278912327, 528.760841292833, 521.567603650301, 508.80864926821, 523.449184800641, 506.180413291781, 527.895541807002, 506.900254928485, 525.097837540181, 528.847164662564, 504.504887263361, 507.526496478724, 522.713231348866, 508.981017982212, 539.974355284766, 541.278284013902, 475.600972938212, 516.036571872782, 560.206504424197, 526.352703073391, 512.189597240512, 522.627194456835, 542.610271392047, 501.524749315513, 523.49586704161, 528.542500558586, 544.229374585537, 549.362045586348, 529.589518030637, 494.805799033203, 496.276696230107, 478.492198993448, 497.385678827982, 521.063186333289, 517.894292205999, 531.261336759946, 516.296762746206, 552.839803155393, 485.091721828247, 524.096155569597, 505.118755440547, 516.628726803587, 519.917239685415, 520.750987659211, 542.384294156308, 536.623487309966, 527.131316762489, 527.598672373463, 531.405682797287, 540.280859165009, 502.718060910935, 537.239839825629, 519.926241643064, 509.097532100583, 520.102955131412, 549.168283773054, 514.178267647153, 521.822643832978, 514.807490449221, 502.95362084618, 526.888373807912, 470.651823219673, 533.251789826166, 513.35732106004, 512.299612105874, 535.221423691202, 493.482530232196, 538.05793432862, 534.101749587273, 529.864798308041, 525.550344102163, 553.629095894758, 523.893688688476, 538.434702090176, 548.679999744746, 513.312726701932, 530.953708021055, 522.67183339639, 490.242430319552, 491.574021627309, 499.64410631398, 517.919607737172, 518.733323205154, 529.785129109361, 518.647459655205, 509.431991286648, 514.959596825981, 511.20256037887, 540.978168248766, 533.578345174806, 528.313469370829, 528.645854583203, 513.944825071116, 555.862912114966, 492.577138129491, 537.03204221946, 533.032532011785, 502.191185561527, 514.506330364655, 502.856535833549, 514.487540878992, 527.475704846197, 522.364144595852, 519.314007760241, 518.844671132387, 502.177240434506, 546.248777921963, 506.36367839872, 538.234833619831, 535.206822960516, 535.446196559307, 516.226457804123, 515.496505403381, 538.88471685869, 526.985519962688, 548.771904863535, 542.108460752032, 509.087332162283, 527.586734432358, 494.746157573224, 538.506388547579, 520.494423751325, 533.914630885336, 520.276748459095, 515.242254167551, 556.801792580947, 552.82483953092, 514.201158776201, 514.303321211037, 522.206711223731, 493.935174073578, 528.723424164609, 515.492589039964, 528.071040139968, 498.21800254041, 518.208300105157, 545.021941169405, 506.087686226774, 508.64961236278, 522.796031436942, 524.839160361245, 530.094459026015, 508.520965911777, 499.529910760869, 525.041879253699, 546.853827070222, 503.890507728345, 526.353096850846, 523.389568817224, 540.790893748784, 501.133207213218, 518.483585191753, 507.215938939357, 529.520892628952, 523.125298857738, 521.222957162988, 525.950252551068, 528.194619133165, 500.905969089483, 516.157276310144, 495.811656570255, 543.752572416125, 502.888497995083, 499.94391344744, 553.37392041592, 510.880169626289, 529.66981402829, 529.834185085361, 522.42172719869, 514.359103672212, 536.48466379777, 523.160920827363, 502.461750867944, 510.957282777169, 527.158423513876, 530.355665834185, 497.95076007065, 523.942756304276, 524.520870987658, 537.186459588641, 547.05148796822, 493.331331701143, 518.909253343118, 529.781932221327, 530.009745309731, 568.652345567509, 530.908986957888, 530.685529604356, 517.837932755767, 517.278961416204, 543.732102816856, 534.256617622463, 494.267445535446, 515.691949801524, 543.558192200561, 526.160900003436, 518.113824686317, 522.967895789705, 514.100106080106, 535.068449389248, 515.262309481759, 504.206124063421, 537.635320909677, 537.772697500608, 529.80123331383, 539.007372639449, 535.985075750295, 509.212831610862, 525.331374497783, 524.737089103005, 501.154050310013, 524.067495235506, 535.259311771965, 538.41353838406, 528.769402359376, 545.697228647967, 521.116156481826, 499.431712108511, 505.403589953496, 519.679074546845, 531.627738249186, 532.592254949687, 540.453642862205, 526.477325319448, 527.049036939869, 503.85637230312, 521.588367678178, 539.219921770535, 526.326102750657, 533.077746549237, 537.411187017403, 519.699602800628, 495.729483460713, 547.911153040407, 509.831900903909, 508.015395243757, 529.4755332384, 545.590522620355, 522.829425037372, 534.455451118527, 523.082921954216, 501.223728228924, 543.474659167352, 521.314352198107, 541.099121171106, 515.600555850873, 527.369040639351, 499.317643712894, 533.399349206385, 493.502282544125, 505.433200429408, 479.282424368029, 490.84032005128, 522.873725878248, 495.157686377972, 492.611892178832, 514.140699038544, 546.606904943735, 523.699467045238, 495.215337707855, 530.645670404328, 554.050149215304, 528.731647943548, 493.153439267945, 512.0584341505, 501.612701962935, 508.64404308202, 500.750352015121, 500.860621078408, 525.126473331103, 517.072612435332, 512.217997093634, 498.231196007982, 537.642040233515, 526.204218598344, 523.837508226821, 523.61114993827, 471.367229029766, 522.49177216473, 555.583001738794, 532.875696187425, 533.274669300201, 527.776527178854, 550.672329538076, 542.438195017491, 533.129300800423, 519.610819187378, 535.480951883377, 515.991768482162, 528.379381057698, 498.716265677739, 499.649646632214, 534.514336552903, 537.378802874969, 518.048455979958, 515.270948456474, 530.603754324831, 508.976990224896, 505.048552365826, 531.307141892173, 522.37855155327, 517.960968107672, 538.280028807852, 536.946483225505, 491.737708896922, 517.340282813572, 535.0609452578, 528.585813824165, 534.742124573926, 508.843283580387, 516.608179255084, 535.932291701134, 522.155431995935, 483.832575074003, 523.435519904873, 505.001509245485, 506.737215321233, 527.793970151846, 490.948561222766, 545.3508702342, 523.925220060891, 525.362621354737, 535.09673446166, 526.067387695389, 515.551183967881, 511.88244510899, 536.709193756912, 518.396150562309, 537.995207095345, 518.442146835442, 528.254421481062, 513.866584319696, 539.582672921913, 546.23489192781, 533.021109854836, 536.900689171903, 549.187691645247, 497.833775953342, 531.10457929379, 517.003257819261, 515.153783188749, 524.21879298967, 548.958064365768, 542.109313423604, 560.739261162162, 541.860605441218, 547.457404580588, 537.119544791173, 512.907307558209, 531.935224828835, 504.471832553929, 527.903348073746, 503.459317649651, 497.407265953828, 527.380886663129, 501.989623976048, 538.51312444224, 515.012772973166, 511.382136598799, 526.095242382615, 530.776247930724, 506.89743301275, 546.343791789772, 521.502572563539, 559.512356588461, 539.362363565482, 545.679245208579, 530.341513454435, 555.302663874753, 536.825716816631, 502.260829407567, 551.365346371621, 538.236799005411, 540.96790182984, 531.143995709, 563.625613985503, 524.055116890107, 524.675939322608, 553.002778557822, 534.688255145104, 534.468772012642, 512.781394072465, 555.741963151223, 513.303786689003, 514.281253425161, 520.407283979213, 529.50099391232, 525.610327593373, 523.306882173829, 530.984815959676, 520.7464825713, 550.428934896555, 560.530426670705, 524.254679402509, 500.983612019371, 533.170939051059, 513.306355966799, 506.710142014514, 527.459034778651, 520.020868746836, 524.958905652482, 532.141260119083, 496.058030291679, 490.108277554437, 529.880961984231, 514.254057595085, 519.173786445394, 521.600688122108, 525.326396782123, 537.877785626769, 523.362341006779, 536.860124206266, 503.571165041787, 527.620216610556, 509.89457889295, 530.984451023056, 499.484093797015, 538.253564425041, 510.703227494894, 528.145518836808, 507.749597019346, 528.259042674695, 535.418132295354, 497.174217870033, 527.074117730285, 507.318535399979, 562.833458529896, 516.178155614765, 524.806734551241, 507.802429758756, 528.330451387887, 532.913743582144, 503.998807054615, 487.233599895808, 507.339802285793, 512.134385784929, 496.522095195331, 533.518965657874, 552.619941235817, 519.753933997142, 528.252377660665, 534.137589683855, 482.496339422423, 541.363962411276, 533.396501282898, 511.758574422523, 549.392529457623, 508.584932562256, 482.058112428055, 554.276744257298, 548.156855046721, 516.352749686686, 486.55403302653, 526.462898956169, 526.018012730154, 494.969009986896, 531.379939727644, 514.545055437398, 481.705007368587, 524.447036533369, 562.993968457124, 518.288877494123, 514.361505459347, 554.931573608842, 532.218185414723, 490.127565728264, 504.755884892953, 535.548327653788, 527.081937770175, 525.808792539761, 534.321653592151, 496.050351719485, 520.031625460885, 474.528735367913, 552.191256305192, 501.06480028304, 532.717090863577, 510.527753270026, 521.854097685999, 516.147834756451, 519.905815299437, 514.143166046591, 520.456611483888, 498.006187444372, 559.167721306962, 537.332918504852, 525.248351825504, 532.815351369011, 526.659061515983, 552.442998952748, 504.785335897826, 529.416970936324, 538.536126450544, 515.388719276756, 502.747883753361, 545.78284636902, 503.179157195131, 525.813423944023, 537.612070258525, 527.103345102947, 508.791575171605, 503.61584756122, 495.711971292394, 532.078806405173, 533.864420704482, 524.664875170633, 487.339120530288, 507.40315114008, 531.564067453271, 535.159970840542, 548.538323658455, 520.87519983717, 493.715401445042, 529.337352290767, 506.39121525583, 544.159921954942, 511.141956656969, 494.374882959531, 528.940420326332, 519.961434713709, 534.463697815724, 504.651749588859, 535.478479020854, 499.545412479813, 510.905176392892, 517.612525097296, 509.778237809571, 540.081891209972, 537.600760067854, 532.083820280393, 528.079822318768, 511.563256518362, 518.736258675701, 520.447545532773, 532.17509634448, 513.139983151271, 515.223063091952, 531.795176923049, 519.550754550791, 512.513434841281, 518.050659583137, 526.518564485954, 520.083245691951, 520.99276200478, 534.905229504479, 517.513003673786, 517.372428258568, 533.534806717357, 509.318360091375, 535.001513212358, 510.360032512477, 526.14742886683, 544.611433787422, 518.428712773288, 510.367749437357, 518.884836729815, 532.201716728195, 537.063603239328, 492.311264268323, 513.839404534149, 522.448072626701, 526.467415647177, 540.532084017011, 506.893597157271, 534.831110331115, 528.734933746454, 506.234603161882, 498.629059320242, 533.451223491332, 494.187655856597, 512.868516920801, 516.772820957596, 518.329505576866, 497.157041217386, 474.722325507667, 552.71803815006, 527.273433389756, 516.74554447595, 476.059524647338, 539.528106299134, 526.965725368238, 535.566808952629, 526.387539469153, 510.595742425556, 541.307188497987, 530.478124526978, 532.99806262906, 505.281294436525, 534.962868863734, 514.566817218361, 562.775548206969, 533.275473011383, 519.225325135072, 514.652661470463, 508.845489268083, 521.306974787229, 509.407196033146, 515.578813214673, 548.883244852716, 546.236815272209, 505.396491766395, 522.165031006719, 547.29993721333, 499.019463381724, 494.384208827859, 533.935414949113, 511.76387388243, 518.364652875157, 509.034329659568, 538.378495128231, 498.799601226666, 523.295273843036, 544.035591483108, 539.599034334469, 493.877899076593, 507.898006566238, 499.43949538596, 497.276594677997, 509.757486000453, 494.901769194555, 544.971182684588, 518.663612538441, 524.594322353737, 526.572205272534, 543.653016261733, 503.636212091669, 507.580012253456, 491.231064430196, 520.055073674192, 527.115847767156, 540.160070785259, 566.87892569591, 524.449189224223, 525.447205407288, 508.744171585839, 513.970972772583, 530.016274145935, 523.81614911476, 527.026561175449, 503.431422336922, 531.896833931737, 508.855114649535, 508.302680792525, 519.294271136772, 489.093185947107, 522.522609893989, 507.697780343171, 491.781797216386, 530.097948188383, 543.149419204684, 526.781791645607, 502.411965564581, 516.986811339296, 543.383013390104, 499.587492540479, 537.029734471845, 539.201124069673, 557.01429103754, 524.336650663143, 538.65584156862, 530.682213523284, 534.070894696189, 524.351457184834, 527.409615445333, 523.226351725029, 539.499376286114, 506.98114363688, 501.149999439327, 563.183162996387, 548.128351292327, 520.636882278284, 497.981801177548, 505.509009989887, 496.607768177167, 540.449816555241, 507.331746765042, 549.152024827424, 502.277591736289, 521.995749946542, 523.075717385204, 502.458735911231, 524.271508050885, 531.041714839284, 534.941424859249, 500.918124228664, 543.463693975006, 477.490352340338, 505.804339784351, 531.438039854338, 519.949519379696, 508.452682828541, 477.632234275815, 520.270131338399, 513.597931102751, 513.318782086831, 494.434932298987, 524.686121813176, 516.355544326345, 510.948110253843, 536.680309260484, 505.753863659464, 537.162712335329, 497.783681357823, 519.76587781208, 535.7070651511, 525.918194612923, 533.298896766491, 516.556654968573, 507.521339854084, 503.275816494708, 492.644666579459, 549.635847919264, 524.536586605272, 515.895465243816, 514.168516299328, 541.6270694747, 511.794415795374, 512.881307536145, 504.083440838037, 512.02836699334, 529.079268268659, 532.253964091919, 543.547199579886, 517.903817668948, 521.457627029656, 508.898606388767, 519.116053732095, 534.635547895595, 532.702707828632, 567.402729844582, 516.414928287952, 496.848714492613, 523.583531869721, 532.572189361094, 506.929654788276, 523.428557243475, 541.956495733139, 523.026636896418, 528.788555646297, 512.938380678746, 533.190521047242, 513.940163475364, 504.099060628752, 521.411212869855, 521.824115774179, 508.68589539216, 523.468616117674, 550.090960073997, 556.841140735312, 559.38105669886, 509.129542610614, 525.904937319367, 507.970914199899, 519.152135465078, 501.565120905404, 510.934406280139, 511.114163856902, 508.795663094953, 530.615968011067, 536.025045710484, 523.191759087403, 517.28419267093, 537.6365124742, 521.53139793336, 536.739724835248, 498.283207667775, 534.049802889221, 529.615934386447, 528.797266639423, 523.620980934946, 539.348400842453, 538.329236102835, 553.698379821042, 524.483810145832, 528.542009061341, 544.112778665553, 518.76445375002, 521.735754942685, 548.645462622369, 528.001941561609, 524.244048192253, 493.757242167607, 522.722817864765, 548.238867880252, 537.018841014159, 553.096543324156, 536.345760279358, 527.093854031881, 507.706014151174, 514.258854664438, 525.387081397423, 524.435653297313, 520.809324897282, 550.158684427593, 524.89229098933, 499.211607401934, 505.059523358743, 507.088119627192, 513.497094871211, 541.196391022984, 537.635782142044, 523.644180885542, 501.751713531912, 531.310028314488, 507.674321448843, 516.739194893608, 521.346937143016, 505.777996438768, 536.98196799914, 539.264263828413, 506.049870217952, 552.916215705661, 557.78461517633, 533.264022932483, 524.906434350977, 559.060159806232, 509.319439775498, 527.154436582213, 544.586354108678, 530.428511391258, 528.388800992285, 510.34252198129, 514.580470468368, 537.764922643656, 520.743129416071, 519.358819993449, 574.242242629, 524.725602025971, 504.279993495791, 536.950854323525, 507.653851341638, 510.023141561063, 521.122117134892, 542.126356034626, 516.190547596306, 549.316363257896, 515.423932998205, 531.421072277168, 538.386531035839, 528.10057115951, 493.874680306212, 529.051486047443, 544.018388229115, 487.232687130489, 524.693038719724, 522.053803636676, 536.304235825306, 538.75097253919, 534.072647631911, 541.712462414461, 533.180100849812, 519.307398810018, 526.102149296919, 546.298956425229, 506.254306661595, 505.639760349494, 554.199075744978, 518.111841343795, 544.569425783646, 524.142179959399, 503.389781473368, 496.672288227055, 504.555728895796, 556.168580775625, 516.126564675821, 523.31898030155, 558.485984825659, 522.819115286246, 501.495671941102, 504.329728781381, 496.881301952564, 497.624142826514, 495.72225943219, 542.708643848562, 530.383233220158, 513.556846287378, 555.992240055938, 526.358273819557, 530.73927204594, 534.597788789762, 532.344544324195, 504.165298574223, 507.624087378839, 529.08944260851, 538.444421449371, 542.693884144117, 512.884494071392, 524.135453813035, 557.697487234332, 520.424889788923, 544.058837335025, 513.670503180467, 517.514072695974, 494.633244218565, 519.288273487887, 529.911043795322, 551.287690743411, 532.646277470008, 552.568161781996, 502.289765262042, 548.018033840029, 540.233236683367, 531.343081017565, 514.576931892045, 538.074019566117, 536.097870110625, 535.901444026594, 533.952172062877, 501.562436084925, 499.223859249835, 506.507586657965, 532.438235629367, 522.03160108903, 502.957285524244, 500.496222906565, 498.399248543088, 533.299201268339, 521.337145732718, 492.176561491453, 503.489562504997, 520.369937871892, 539.249114965146, 524.514758416687, 510.954209066023, 540.822142147796, 518.388254285791, 536.532402390093, 536.80602408269, 541.89305836667, 528.751347421173, 499.128023240456, 515.936572082095, 516.941784843397, 534.208447577056, 515.462311770242, 532.118405163868, 516.539727672663, 503.343623346418, 524.425387536774, 522.294973740746, 526.488134258943, 522.164527761869, 550.623229923723, 512.64571721606, 532.321496675524, 501.86526219041, 498.27548021687, 528.794152442991, 527.550614471233, 521.718395418267, 534.597953955345, 478.267208730967, 505.015673705875, 497.457366250528, 536.817913128274, 536.934063913574, 525.282024810663, 513.972839302647, 519.942873211447, 489.635742597275, 551.122214404678, 553.731454293048, 543.246302596913, 491.62528381654, 530.720810298705, 523.001145184203, 498.502733531877, 545.666114855812, 514.527220032611, 532.939604204989, 517.107188721262, 536.091482120685, 538.22610289356, 515.83185965413, 528.105608194408, 504.662889066771, 533.359753326372, 543.935064132349, 546.449758448931, 517.451825350862, 519.022233804854, 503.74189165966, 519.631665192238, 502.267787920434, 534.799941546372, 537.407740398386, 524.346064612523, 572.263780242356, 504.715638071785, 515.34928533016, 544.967648686947, 510.231048465158, 520.327628979084, 529.019837260332, 542.594426467579, 526.318060514177, 541.321178672554, 470.509532710797, 513.563106395483, 526.336580683898, 503.205570531766, 497.134986035254, 535.386515295718, 550.675329781096, 551.147723816582, 543.220010138648, 505.276808715154, 514.534308535699, 539.970551916302, 519.394881017798, 503.13050431353, 532.122387902814, 506.144324577185, 493.497192815302, 501.480316892856, 526.141890536855, 523.479108457219, 534.05876327373, 537.488386915825, 511.370919618333, 552.275844636788, 536.412511393075, 540.644729528678, 566.644419882507, 521.196958469318, 522.578629920043, 538.556883318499, 501.124386954286, 499.645199708051, 514.186384004716, 509.342354029213, 543.729575691594, 540.517017397859, 521.968603605602, 552.135460331523, 543.020800930099, 527.889068367367, 510.917129124461, 527.934214909283, 517.883640977505, 571.964843370558, 515.488808771594, 533.492334568389, 544.575444336362, 502.387508558539, 515.858217767261, 517.161403800377, 536.393777963767, 521.04107872081, 527.627970775685, 530.582500816982, 527.228659308889, 514.168788937991, 510.45069765208, 512.018252949418, 514.274705718916, 545.767013267799, 520.66777068247, 532.934738097087, 520.912565712578, 544.318864769989, 544.93847907841, 535.639296199023, 523.122018644614, 533.690003870494, 505.75918038136, 525.787695296644, 493.46132265174, 499.96886131273, 512.855284855856, 501.099081506403, 498.526930864749, 516.239554923126, 524.718106392075, 524.087485724583, 504.945122186772, 512.22934584844, 494.238201056723, 511.675878907026, 523.684257076011, 520.270934917562, 525.133074097657, 533.123487872117, 497.004738627526, 527.874150475052, 529.744620057117, 503.321381100573, 538.860167632985, 498.54734546326, 527.561011808324, 510.866929420414, 516.013783960094, 520.560270024402, 531.459729350395, 551.548212939013, 534.445058668133, 543.677195316611, 567.879009590165, 521.182777612726, 502.422668661823, 505.559262033668, 521.428557025975, 523.218833192554, 499.292451413279, 490.223979264139, 499.942313259756, 499.84332732084, 544.201307495803, 493.427444022061, 533.923424272098, 496.057818753436, 522.542285329222, 516.657463153023, 538.791811828088, 531.596183340733, 515.165523297253, 493.261331149144, 559.611519648399, 553.051026727239, 521.874232035244, 510.16841560686, 527.644833061206, 529.866515352739, 545.785995938843, 501.267902426305, 590.338036920023, 516.520766873619, 538.090726623321, 500.150542186211, 511.051143860038, 508.509823597773, 512.772177409893, 523.56603231085, 503.754196815827, 540.972383758936, 555.052996378942, 553.474896368779, 509.898484162436, 528.338739501955, 505.922873750399, 530.461086367846, 521.879072339645, 560.590161361182, 542.153024276979, 524.103148655252, 533.977856249477, 534.600890976046, 526.197931523948, 515.851216816235, 548.301619455418, 502.063856655144, 514.127982297143, 536.659346922375, 547.085715079574, 515.88623399214, 524.37392937853, 524.56707054497, 547.358134142269, 494.300554218593, 536.337027884235, 541.122452285031, 526.026343824579, 506.22836731355, 488.021683811293, 525.419022297462, 534.632025549085, 513.681088743336, 491.889220289073, 496.850593129952, 527.481963748735, 534.448301061521, 497.129894419707, 508.328922740129, 505.46692872952, 531.714444394552, 521.274356734259, 524.475336279295, 533.452539150374, 535.137050624441, 522.459626858248, 514.379563598129, 526.397171400846, 499.477848484148, 517.424513356444, 544.052296788905, 535.463101175838, 512.062134602761, 488.179257066163, 512.610658812777, 482.986330472609, 538.243259359697, 526.703736031683, 521.29558081599, 506.530305771446, 526.088035192894, 527.429956470764, 531.81420889298, 478.868348869212, 514.482484003682, 549.040765283253, 537.913036858976, 513.7304145128, 527.562388798453, 519.937651022632, 518.700309998095, 526.797130158857, 528.319698982492, 505.853850121766, 540.213617186875, 541.078044534604, 525.986178691309, 525.156016392075, 512.26406362304, 499.719113881613, 548.923350168769, 490.269071654275, 530.863240505099, 504.750777557129, 512.432487692838, 527.904711682609, 510.095586374833, 519.498696632951, 521.980222688179, 522.643583618639, 536.056923232243, 505.472751995835, 522.615584594993, 535.092856299429, 540.558634958529, 509.312221720694, 532.142257347518, 526.694581178207, 520.026506433195, 524.235354727067, 526.665734295891, 508.278389911855, 497.625244351558, 539.279138578751, 527.765168761836, 530.475694876694, 520.831282266371, 541.386510635421, 529.730284264154, 519.293965424648, 532.860600297713, 509.999870306258, 537.701929945832, 531.902154018235, 511.655801197124, 549.910927842887, 513.369551027007, 518.671962777858, 507.383283280979, 521.828967380857, 518.146244495211, 522.148162664741, 526.225442832436, 519.560273068454, 507.671328442744, 542.359914947151, 504.972185775637, 532.918104765762, 537.354973250578, 561.306511425333, 502.875588119867, 544.761365640921, 540.969084337939, 514.019373337458, 517.750763282365, 537.490859326274, 528.700282656699, 546.714838024139, 523.544075960722, 500.350050044723, 504.082743421273, 504.549076164669, 565.860431278906, 516.498382024569, 533.324166648101, 513.757710320788, 504.501171565022, 535.226491292439, 545.817874940911, 487.08084758492, 512.846189735766, 544.093046962605, 542.952949225136, 540.828935067668, 511.501170715545, 514.423807109231, 565.121853614882, 513.262180184089, 538.005660610365, 535.580405028363, 530.64577448406, 510.951982778401, 540.289591432646, 530.661897946847, 515.754247227381, 521.826180498883, 520.911672315915, 528.957947260228, 509.823878626716, 518.033709518772, 520.768982478806, 483.567976027375, 531.147480054308, 541.138687451956, 525.717342519333, 514.034809435351, 507.86887499642, 512.664765956291, 526.780704815023, 538.259740240382, 538.262307732923, 544.610445349155, 509.382633822236, 532.914032640588, 540.869377282824, 490.75151723987, 507.843348117028, 518.302543620244, 537.667607177567, 547.13842758592, 510.543785849631, 543.755523040496, 528.833774787003, 546.690469108686, 514.703346714956, 536.785741292921, 477.88199920265, 508.129129169461, 519.491631973024, 528.285055123109, 486.241255203068, 515.527330339674, 519.345008958572, 532.223444254428, 539.555082760366, 519.333411966302, 523.032267036479, 533.317578128752, 539.53279650455, 530.589611509547, 513.28492362795, 544.901009493241, 502.320318566721, 499.939520676993, 526.616102291107, 512.588004331251, 529.415565085069, 500.599603854026, 532.835007414502, 504.306933486491, 515.300438241595, 524.453983209203, 530.990033017332, 524.284466735309, 537.214439847763, 529.667202446336, 534.263022432245, 543.34119100523, 543.642171599556, 537.909394466168, 538.256850621053, 489.394831979652, 547.878194170396, 495.602352425537, 504.056125333534, 538.052825570709, 516.260125678993, 540.82959873917, 554.445986138387, 531.967245571956, 505.642787825942, 481.830396714705, 531.86438780051, 508.431163089587, 506.064416223537, 540.645805091324, 526.473047622677, 537.322000818824, 518.285085127301, 507.899133102649, 538.225159136237, 549.881706045173, 536.113034236305, 541.090928072883, 521.663300971906, 530.728420390656, 513.807790751134, 519.334803026186, 517.18734129359, 490.084878728972, 514.402156383195, 534.878321539608, 501.639056442635, 529.345141531426, 523.74524477851, 515.864945216127, 533.315102152282, 551.70690112626, 528.707157856336, 533.996234554299, 525.922299969196, 542.162249586927, 531.694200980628, 512.386161080311, 544.959829916528, 531.716272780206, 527.798602306324, 529.031449424053, 505.991180634606, 515.778399951267, 547.179748898815, 528.855630671762, 517.3953591435, 549.565523127171, 494.625727193577, 527.465729471978, 528.873940182348, 524.694051252868, 501.155739599983, 535.679902990385, 515.88893252323, 543.811604883261, 534.24688678833, 511.114532132846, 540.552829505393, 514.962310817045, 518.558570210061, 523.950751063171, 516.992263231135, 525.815596972109, 494.688721276104, 504.940651913585, 527.94510128566, 542.585774144848, 534.255270802965, 528.243505555029, 526.193681532777, 513.328079849798, 530.295496453709, 536.567218281195, 513.271144476055, 531.454155807364, 524.442556161272, 539.879906836736, 479.62894230007, 536.061678482281, 532.805379811876, 526.829164500633, 535.366330924274, 528.458777595882, 524.872654627663, 537.799751116779, 507.465788800582, 512.643833488156, 516.949177669156, 519.944395592525, 556.948974588865, 524.362164501535, 515.950766118442, 522.50333993512, 577.808799496516, 518.149498781396, 519.228473795286, 518.627748521743, 542.370887646641, 534.040103446259, 521.777799435551, 502.837499307722, 517.218095130745, 543.113197780569, 495.185440609636, 531.583739119856, 522.885661797614, 516.283642775428, 504.062659273662, 508.187284384187, 513.551037894706, 489.721892990148, 518.965324967937, 518.114684761689, 510.486623272094, 502.558381404862, 510.375260020112, 517.239526066594, 509.586625777444, 523.665633149834, 550.475195896887, 519.010564222901, 530.353231964749, 532.956668904157, 520.418065472613, 483.786117895056, 512.277066045351, 499.085944631099, 533.054681851022, 527.254346567128, 541.90921603704, 508.691487081875, 533.583544750469, 537.953301895394, 543.592923820908, 523.570044600407, 528.013049090336, 519.02942798723, 534.406921188456, 513.23044282239, 509.442922506052, 531.185567280974, 498.540302278118, 546.427056191442, 538.902319918286, 508.420286445895, 519.706218463294, 527.584663630677, 503.192383095894, 514.152978833285, 530.132530038111, 558.760099786665, 538.397309328572, 533.11509884287, 519.925115401828, 540.672975113974, 528.254461621803, 550.062857508713, 525.736857129584, 529.196269555064, 544.830872132566, 516.174981217532, 495.55877738495, 528.064743162031, 524.190454478642, 522.792586861545, 538.473790684327, 508.090316815155, 470.780133105952, 547.448689617768, 552.765653639728, 542.494334782567, 515.314348908944, 530.072175227884, 521.999851671405, 492.837636290783, 509.342963042008, 530.747933120453, 536.23788125209, 506.785776290715, 543.796264991016, 531.29947620386, 511.39205598193, 503.259186399799, 571.884702881786, 515.536727444798, 501.785225261297, 513.106993372312, 541.841162975301, 539.73849871413, 525.999759877029, 501.815245715674, 536.636642853608, 512.961775283687, 505.464484322108, 527.389464185556, 504.151439999621, 529.41381055759, 509.999793483477, 521.190838953278, 527.554753189149, 533.296968352268, 521.763359662923, 508.543458920408, 542.104951688648, 507.776632642438, 504.395477038965, 511.980639356369, 517.124735540412, 531.012182555716, 487.570062023883, 540.487842429765, 509.065096733468, 511.9255993429, 526.359812006137, 553.061253476957, 473.94813167514, 526.998590207045, 502.800288196661, 514.778772400227, 544.461993339325, 541.964885598032, 549.487806271242, 532.563740734687, 507.506666036517, 527.974286342372, 499.426173762893, 524.774033109547, 533.678394427919, 511.839207713738, 511.796353961052, 513.94738033103, 520.429012217296, 504.373357220603, 534.574177571847, 508.521088489037, 527.09571094223, 503.677218911019, 519.533302775191, 552.109266610862, 535.766800184191, 499.126359780915, 504.808593587704, 503.065251447337, 524.568763532563, 532.487991623433, 514.862119532555, 526.328875803513, 496.805715849518, 552.039455257663, 538.273540994919, 525.160055906973, 489.614388746381, 521.196725914894, 519.047679591035, 511.305493605634, 525.497459057645, 492.177880231825, 540.752391367851, 491.462723536764, 537.227743994101, 503.332219580235, 559.128606824902, 523.250442389517, 510.738498777045, 501.218222268595, 474.253911307762, 536.903882469134, 514.626655887047, 523.277759934524, 534.13847596642, 512.122277864669, 486.273061007055, 493.144545447232, 521.542975323392, 534.289322186803, 535.928415753414, 546.483094907641, 513.950176750403, 517.312813008163, 508.106733375837, 526.659476832523, 543.755392769395, 529.746098839253, 541.384515577983, 517.486265749755, 522.999427971533, 511.126939294944, 513.369905303028, 520.694945693305, 555.389378129345, 498.661494881308, 517.624676086446, 492.949788824259, 503.63997910421, 532.618545990654, 516.964734139299, 544.758009708902, 519.055310302159, 515.453127497215, 538.742188110147, 516.163045800243, 551.499721891074, 552.776471939745, 497.546554173113, 529.137239499375, 537.38737642344, 514.328675973812, 526.8649832285, 539.594624453796, 543.863541521018, 521.855127868595, 542.877145116007, 527.605829328778, 548.240426836238, 503.421518127099, 494.231665389288, 515.373356506734, 507.82018394635, 483.898747442937, 519.120614149618, 537.56288831139, 526.58667841985, 514.630005720818, 520.062542454718, 525.19583833668, 516.537910803688, 485.894561955275, 518.066639246618, 502.406437402431, 536.952440763923, 507.939157837416, 497.548112866597, 534.313467405105, 530.343962504714, 513.659651835316, 525.8208053545, 521.983842307533, 541.108643140637, 506.489101118504, 511.620803990873, 536.618469336268, 506.856057554784, 532.686646240242, 515.175368227763, 503.625670528488, 531.003562852935, 545.111903519389, 499.014411511338, 545.399845616239, 521.285600315856, 506.708448122565, 511.765228583562, 512.665081828439, 528.381236463985, 539.923184603137, 528.118418259759, 538.936665400501, 517.232490298421, 535.297337382668, 531.98990753934, 538.927646993488, 522.214285087123, 509.946727325151, 528.564067337879, 528.581106163041, 515.931484490994, 523.386118112738, 516.958220904258, 532.225970394002, 540.77603871967, 537.629698271669, 536.546683029041, 501.602996449447, 538.881884868789, 550.828347269646, 532.796758308093, 470.63440679763, 495.586010279609, 550.070933072161, 507.480816652076, 492.593006900364, 533.559461975422, 525.051494825477, 543.895547457004, 529.980768059971, 562.417412524736, 543.436723074153, 551.381088988083, 561.672289504314, 485.137084155671, 525.88613786778, 532.677785122135, 541.082900102802, 528.796536635084, 486.072728798063, 521.199780500337, 532.752716739752, 525.586200018749, 521.350397449726, 561.281479297298, 543.691859959747, 511.362671805147, 541.590543676198, 519.838305293811, 548.328163272853, 530.815162619207, 535.138864896215, 530.486401492354, 507.982269493306, 536.038523647458, 551.523557724803, 506.309186519162, 521.13552236979, 539.399315157662, 479.505000703124, 508.236186713245, 510.591478143186, 526.057521078861, 532.135898331616, 513.58741059866, 545.007595381486, 561.494357486015, 537.400686036878, 514.373944014865, 463.4853558508, 549.123153560978, 520.893501229789, 529.233558274649, 523.923557849163, 556.307211356269, 548.333781946342, 500.213708482823, 538.838680770483, 517.941953684013, 513.435002499686, 522.648557328395, 520.160456392639, 512.97051181385, 482.380465319657, 527.561397970231, 524.210636319215, 543.34700313185, 531.361010581914, 528.905332396208, 529.481951175041, 525.484067653852, 511.44868496244, 510.795719550704, 517.833755034445, 535.099556191574, 528.304022730095, 488.586993585565, 512.782850664606, 524.569922537377, 481.410387283132, 511.642557833494, 498.34514767074, 532.31668896328, 544.301355750943, 524.370761062416, 551.927620936592, 520.65833846721, 513.831569565508, 534.320592417168, 530.672789279968, 536.565056072435, 525.177110510256, 524.410357981894, 517.241743269906, 516.841512097002, 527.57381486303, 525.167827219349, 503.831196479512, 520.797838378962, 516.677027060132, 546.627055572417, 553.190598872105, 489.867006019325, 535.68086631758, 527.565222742648, 520.376151319257, 527.225042074834, 515.083518246746, 524.945561456916, 511.088576435589, 520.144264361435, 539.271169883218, 525.676950464568, 546.864653724303, 523.545372677346, 502.666809263756, 553.211544412703, 539.617811929875, 544.380807043105, 527.437232816499, 515.834424871403, 509.904626206507, 512.670857927732, 517.629360224816, 513.601395505476, 537.082183028763, 538.425891786251, 510.50694192322, 479.065151984, 490.83224940998, 542.587142493091, 506.611811821675, 541.493864568341, 531.943684608091, 512.936280362866, 534.532155719887, 521.956303300302, 480.044253911797, 521.011915439972, 499.143098177995, 501.009704422745, 513.610524211079, 536.152479357962, 533.493464658274, 542.431645217202, 541.882933166618, 501.833525205926, 525.557657750819, 513.514548588699, 540.916626994662, 511.03402258775, 507.297863459848, 554.144615879051, 521.730424636353, 531.453087667793, 520.856374464502, 515.720422537007, 502.352028162536, 535.652917059388, 527.125974246308, 532.774521568527, 493.942897026472, 526.084290732656, 547.862827879748, 501.118334630354, 500.299201802824, 530.728439270206, 533.927067170804, 519.280432586272, 541.65490954623, 501.275724667921, 533.432887018282, 528.119217755346, 554.445005595289, 529.664312078546, 526.522215150241, 499.417033533116, 549.113893242082, 536.878340591678, 561.807091917426, 529.391101870251, 544.657522673378, 512.876983061042, 540.307671209857, 542.318999497335, 544.526549861445, 518.926179181748, 528.886458439364, 535.885717214469, 554.091327345479, 500.269161036737, 497.83559350685, 511.916878529691, 518.272778343195, 513.78706710857, 555.837793929946, 514.009226613236, 536.973039504992, 533.609812429599, 556.005950578806, 507.600019800706, 513.950118964926, 519.956811720373, 528.306872847109, 531.086743174098, 509.56517510299, 510.420956761871, 520.264178283205, 545.041480688011, 499.729240030867, 526.355170544481, 484.413929838951, 511.689032271439, 534.55771634692, 534.203460548665, 521.779283897114, 503.511465828227, 500.893955310947, 540.109335823488, 512.494746871866, 513.092613302816, 560.598326856484, 510.672821415909, 510.549935636058, 566.409746487267, 524.740545394554, 555.93692761133, 515.128767357249, 515.068421302716, 531.926531588581, 523.910960303361, 520.175880421965, 536.807238439376, 502.243923214316, 532.229738569649, 544.263100452682, 511.698328644594, 520.15282894311, 507.83051359184, 503.925480484442, 514.784534066651, 541.401474786251, 532.586666911909, 545.762411434898, 525.951390316122, 534.060843517902, 507.390183509042, 533.350700844824, 519.326026084427, 527.858411104226, 505.06762985774, 529.489192954223, 495.695559029873, 542.376751076371, 522.310474161703, 504.451280979488, 531.124712272442, 511.674870178769, 536.793196581045, 532.419376747239, 532.477186849263, 519.174131663256, 518.791830903077, 513.55560045191, 511.378927501073, 493.172101155069, 561.736376498413, 540.584078437239, 492.875673272181, 510.319885821482, 545.403422612179, 511.699359632947, 529.60721510302, 534.224653200363, 511.197182920043, 519.471732661053, 558.209127454603, 536.441776072488, 519.331066414071, 506.980309151786, 525.045829815823, 538.143528856893, 561.23354775373, 519.566493193824, 543.444731080499, 524.571577751606, 517.445098154201, 503.953200803796, 526.762606134015, 517.022022801163, 524.292617120065, 501.12826643821, 490.808558472375, 516.315879205158, 523.117935353038, 492.23044148302, 529.577115693828, 513.895602916563, 525.232687131379, 522.251513371891, 526.884472382199, 548.770497055507, 526.175674199716, 522.704332575355, 517.875350453871, 554.692848372366, 527.786127424961, 549.46393626168, 501.552355559874, 524.127256188666, 487.843915210872, 528.373018122518, 520.615798009388, 537.758935644895, 526.920639567514, 536.417776639431, 520.935748458769, 513.493315310444, 538.766619158931, 514.467024780732, 515.376096454488, 523.469273833434, 500.247046640938, 519.919809360753, 545.874284047953, 520.473295180036, 525.312848286908, 562.330627019666, 509.328292340742, 496.250302054391, 480.874846200377, 526.973800139302, 517.31241939895, 509.427825533452, 531.122889724121, 505.499505314395, 530.700237120813, 547.434356139476, 516.220740659293, 512.386297861485, 512.354475140324, 512.369797253329, 508.375929655103, 550.446090715672, 513.390760264567, 512.915009632045, 524.818909764303, 544.105393793714, 540.947943498107, 540.14343564743, 530.068394705541, 543.412119598054, 491.939760283612, 523.159951457583, 495.746794493151, 559.386430589129, 530.808791639583, 522.795305600004, 522.840290468763, 533.375545988992, 522.765037251942, 516.413209079855, 519.543639294837, 534.851476173678, 519.4597536898, 526.521654447552, 528.86277549744, 517.755468079231, 519.847201976336, 527.105521271071, 518.800188145148, 537.338993454167, 524.600537578106, 536.57916008891, 516.753120378916, 513.327161162132, 519.824791428027, 507.013727894696, 530.236749072276, 516.923816229132, 543.942338128176, 532.976426478249, 506.890276159022, 546.885212853281, 538.868656158807, 505.116292371282, 536.82896962845, 508.725670472586, 543.280174962124, 526.590637832381, 546.391766942647, 492.91744435693, 465.0256020774, 501.944316779584, 511.94227241241, 509.028564944388, 511.44681299962, 543.535429901701, 542.922063342772, 503.66714881749, 536.514720713701, 489.883071756132, 540.336727084692, 527.182317409623, 523.479537606885, 519.200440020238, 526.484350215767, 532.201097814795, 512.440640178642, 524.019524890662, 526.335912837925, 555.802746327899, 513.178661648128, 521.76368788342, 501.29182245893, 531.560659630714, 533.483499697558, 511.543733080365, 536.959534206845, 544.808418244523, 524.811762569862, 511.200973886077, 509.312128430916, 546.488340979239, 496.830181457993, 512.339310222291, 502.322490891825, 534.829916369101, 533.772832921447, 529.812723963227, 519.241500288422, 523.921668082449, 497.754089748275, 525.306034576019, 548.387543294768, 507.293822870812, 518.818111782527, 507.309671197414, 516.589048308227, 496.323697233452, 523.545581047579, 499.914780985745, 505.871452759816, 530.032772074131, 518.389731048931, 503.876714787666, 518.300590360064, 521.763180763103, 516.380657740162, 489.752078554909, 517.74273943688, 531.402907061546, 528.959883164638, 542.858959027876, 513.433293713213, 508.74556375608, 565.043227203709, 524.160624155218, 521.277389647062, 527.408940203347, 528.249625690132, 526.595950554978, 520.687223856566, 514.842163330068, 528.168182318421, 525.191930358692, 551.019910288528, 517.257233640492, 508.750136802212, 513.161206241787, 549.649198166712, 535.177834144201, 542.527433316114, 513.189924989073, 523.975212085762, 537.578037864759, 522.110242042672, 554.234591816133, 503.427923270368, 512.247583803017, 519.890764600326, 527.625248854081, 533.962616465995, 530.761126919657, 510.960984835004, 524.20331996935, 520.937009041625, 526.794796046923, 512.235074010933, 501.220935592304, 541.555059285769, 535.093106717692, 508.656993638074, 518.085218257567, 530.583958909993, 536.746486175845, 549.989584381899, 529.679902556522, 506.53619335439, 532.201760677337, 513.627961442897, 551.090018307802, 540.710403648587, 525.519964463762, 495.997825872738, 499.764295720534, 516.843351172782, 503.203263223439, 481.977311860134, 504.8123776042, 520.470233635266, 535.942603855683, 515.426016514892, 546.655566753438, 546.843978975746, 524.662123457345, 512.987339900412, 512.226116689108, 559.481027552931, 503.13535683549, 540.468909295787, 489.820605688046, 532.087013078119, 498.516689932994, 516.898872029993, 536.042744218507, 509.304771547887, 518.377444666174, 532.498583439189, 515.505276176261, 534.931394712823, 533.106310761822, 499.223226585395, 526.997425740617, 528.969424449658, 510.120510796696, 506.080857907251, 508.95007382233, 520.729996243499, 498.898879809977, 514.252932877826, 536.09006151584, 497.815622960359, 508.594512800056, 502.675758613026, 514.816865783787, 539.408796731023, 509.800763094695, 524.508064371415, 506.486263558931, 510.468138189757, 512.098083917097, 533.720168758108, 534.947648916747, 501.264907475904, 487.274747973474, 519.373749157493, 558.924758076908, 541.863260372756, 515.614090035598, 523.763292319344, 513.130160133232, 561.590102126831, 533.038631519629, 520.746990965499, 507.977172453079, 553.999079775138, 511.61814932106, 505.681892888975, 535.809907846028, 530.982059323699, 516.321185408565, 514.254258507539, 539.319295022767, 510.618277083623, 547.577526390404, 497.960106847123, 514.850706997881, 530.168830346966, 539.947142666657, 536.217177527512],[669.115580766929, 667.112378434132, 674.904350884884, 671.160631048044, 668.651519032856, 665.462999064284, 667.739495653149, 672.481385891817, 672.042065384071, 669.738979761149, 676.136347701982, 667.842298625115, 667.91772695052, 669.158203343582, 665.67320026777, 671.05351176481, 669.9731713867, 669.113198779978, 673.037403382535, 670.026498949004, 675.497787751346, 671.492034888748, 668.058805615799, 672.230174871382, 673.71594656306, 674.925548313817, 674.132899241314, 668.141846399014, 675.806812081901, 666.79797764953, 668.414922407639, 669.915659688553, 668.773568664181, 672.3279328637, 669.691822312711, 670.935889262633, 671.11273634042, 671.558470252456, 674.288755709462, 671.459697489763, 677.072513716899, 673.162546216454, 674.998573835853, 674.739732083396, 673.29610476325, 671.133213622332, 671.001140039659, 670.06752048046, 671.054751174236, 678.747661248509, 669.257067240013, 669.274937673865, 674.530524224861, 676.283291169597, 672.439801664702, 674.296179733296, 671.99540611647, 671.382569106727, 673.862461685121, 672.893037459025, 672.736402866902, 670.395997048552, 670.767695426168, 670.959946985327, 670.110460067544, 674.333400013811, 666.210255026774, 673.63037351695, 672.041000532507, 676.743609333953, 673.56153282948, 670.607300285916, 672.389915052641, 678.545965194854, 670.538366745465, 667.699605051229, 676.031351242351, 672.542307486886, 674.022398862442, 669.722696854521, 674.020496439319, 670.133683509694, 672.802752781297, 671.39020548208, 671.454271484861, 673.998191042149, 673.097285817587, 670.207203804797, 669.093897853003, 670.923485803738, 667.854319231558, 668.637443214719, 674.860120640598, 669.902844342803, 670.085274553718, 674.102188890201, 669.323955361216, 672.566150693822, 672.157869223529, 670.710155465611, 676.394518793331, 674.433435118501, 674.185152556816, 675.225942188934, 671.977045441287, 666.093554352184, 672.457393093017, 668.588293698415, 670.784319636487, 671.307844845868, 671.744661439612, 670.458401704952, 671.336914788195, 676.162329602382, 677.106872058227, 677.574952965889, 669.909579785428, 672.925678393884, 671.23145269223, 669.808183286566, 675.341739875907, 675.52010740192, 672.075761479332, 673.257094281163, 672.887480061381, 674.242663886276, 672.819573611846, 669.944782069497, 673.781038543659, 669.534108775361, 670.278188607843, 675.714251172016, 672.94717258955, 672.062095221035, 671.925035450223, 670.067920620789, 673.519359554436, 672.262293958723, 674.150360256987, 674.143626244973, 671.109266925534, 672.615922683024, 676.704845085064, 671.961548351338, 674.990193133491, 673.598615049935, 668.345105726468, 678.425590593649, 667.762279267105, 670.411222425913, 670.152921584876, 669.140310948463, 667.33235338873, 675.542764941535, 673.092209540734, 674.783635221953, 675.73515464484, 672.941192261295, 673.716149967448, 670.154552000837, 668.807884010763, 670.01934903658, 668.794713333428, 671.294589708123, 667.850140315765, 672.181585984981, 675.005791594827, 672.920141882681, 673.566028024252, 668.027707264864, 678.40939738888, 670.53163174112, 670.918925517034, 676.441966844765, 673.142693800452, 671.192087985814, 673.019889856105, 676.086192948835, 673.636091102105, 673.792886400811, 678.818887535126, 675.640710662799, 673.071566693467, 673.694387595605, 671.615220566745, 671.850959291712, 669.454614063712, 669.738511050979, 671.641546526529, 670.390929462548, 671.865124188665, 669.806047609673, 668.841242104857, 674.095408644677, 671.968901297453, 670.198523712273, 668.627121332307, 669.248873308922, 674.314018108814, 678.88633084126, 672.747595701292, 672.767491743916, 667.505898533623, 668.801667751759, 667.305574097832, 674.474373068825, 675.456186450374, 675.940586027585, 669.242945084143, 668.412500093625, 671.538594339235, 675.884103150815, 672.488323154853, 671.350280775567, 669.681702270475, 675.087663363426, 669.847621213928, 674.497812302269, 670.804211504508, 672.980720377235, 674.888851682948, 671.966183838681, 669.74604337904, 670.304638848781, 669.985847283497, 671.807056441619, 670.416648072778, 672.570584803228, 675.642561172651, 672.436203022226, 670.860025194812, 672.528598470286, 667.931950848183, 670.993211937743, 679.874350200833, 669.007802043804, 671.815178999267, 669.488699130999, 671.399014312398, 671.952450480471, 671.10949983307, 673.609607927682, 672.310276415364, 673.802953977631, 676.206448111991, 667.686346046749, 677.240105131396, 676.041677909677, 667.866947663142, 666.044890372274, 675.501479903712, 671.060855115983, 674.907805185596, 671.494189104884, 674.538968012668, 674.313324487271, 673.615925088924, 671.253912863905, 670.473038693451, 672.209066163877, 677.597996950773, 674.26900547108, 672.834137659171, 667.220019049052, 671.484989941885, 668.547202581735, 670.715384918896, 667.992587389479, 670.954489704218, 674.933475864087, 674.021970972942, 677.608633259951, 673.92685127837, 668.494272285832, 668.673873801857, 671.942945750374, 673.163077661081, 673.245875055194, 669.77918965971, 669.653194848051, 671.353104949423, 672.373964138923, 667.569957742717, 672.279077839226, 667.397286472585, 671.067691631805, 670.937963030823, 667.618592883561, 671.940286859643, 672.909630892157, 673.253073089405, 675.405459824341, 667.944986044685, 672.655718536225, 673.998825848859, 671.339542685934, 671.631889539593, 674.685517905909, 673.117571626812, 672.923722233101, 667.063783836755, 672.10242645817, 677.506595012789, 673.202568411141, 668.146460474508, 667.393203575886, 676.178681824742, 672.578362638275, 673.838096752817, 674.068398587851, 671.014146209032, 670.13657979988, 672.88400218982, 672.561632159255, 674.304230033563, 668.58297826605, 672.353679353368, 672.942296660352, 668.832893137845, 670.746196615822, 673.416703682631, 665.47736197081, 670.664402636464, 669.655511737582, 673.794620039751, 672.063733668747, 669.55916603943, 672.708331113605, 670.988212583854, 669.143004614518, 670.440706588648, 670.646336521028, 672.924961423739, 671.364409332161, 667.363820924242, 670.447861906459, 671.982375067363, 675.945161106113, 676.159833917929, 668.53342659705, 672.7525377055, 671.124463388371, 673.241343625761, 675.476880290133, 672.083826183631, 673.337956363342, 671.079578160059, 672.752601150228, 671.331061894831, 671.992510007893, 667.776812809088, 675.537044621172, 672.517670082376, 670.298928714509, 669.124884781677, 671.368722953874, 671.288941703512, 675.690530053683, 671.111778830833, 673.461672824021, 668.824118259882, 674.653907192027, 671.728426385778, 672.549380707352, 671.099967170167, 674.746936489995, 671.655928973749, 671.45674834945, 673.862481858888, 671.715779327295, 672.769377243658, 678.208606123602, 668.899688226197, 667.640822159815, 675.253574752267, 676.780548344117, 677.131157955464, 667.682949395473, 673.130179829481, 668.562819367606, 670.480354679057, 676.655769615495, 674.132907365588, 670.030492098812, 667.20450978086, 671.715620046532, 673.232903384271, 669.350080210837, 671.991275760635, 674.359947377193, 665.88384655921, 671.495047525402, 675.521428440661, 669.185406398999, 671.837525375919, 677.677860559257, 671.465165460572, 671.689311642439, 677.181396069581, 669.045504414027, 672.10259444225, 671.331993274722, 670.63691950857, 673.384616302991, 667.639619842157, 672.468036195885, 674.565342506824, 669.940110872559, 668.94001345793, 674.198638008968, 676.444175565674, 670.812293622921, 670.815391357871, 670.36252649977, 674.85304910734, 672.632145938869, 666.639123075271, 672.343942053607, 674.248684812984, 672.814818395161, 670.463868372854, 668.915097725793, 674.528512038049, 669.692198434698, 669.395580754505, 670.886612211389, 671.853028068053, 669.027151811187, 674.046932600475, 671.074144191251, 670.527331671357, 672.413904693133, 674.269225159314, 669.018665256519, 675.413162259527, 665.932079699677, 671.414021017932, 672.09329837068, 676.860602474443, 675.260663109304, 674.936639756804, 668.338925918078, 672.891088525122, 674.571009526599, 672.938506505605, 675.57107390062, 670.621761313612, 668.624332266544, 666.395706831402, 669.666137841031, 675.090406231722, 671.757479257383, 673.978983610526, 675.45712162257, 669.611217386144, 669.975836313857, 673.14967643965, 675.208874719056, 672.981622776892, 670.453118635889, 670.492107924869, 675.863322891235, 669.374243661675, 670.263129289349, 669.634470540085, 677.217462595022, 673.893505335372, 671.542273129522, 672.694475713915, 675.906810609163, 672.760236602891, 676.022663490608, 673.675251043983, 679.30841305393, 669.530322653556, 676.08854701108, 674.076842325649, 670.327824448154, 672.952518261202, 669.451505538789, 673.829206367787, 673.979794218141, 667.702690690182, 668.464596452573, 669.20451450309, 670.903211420451, 670.462859875, 665.109117859101, 676.712864362948, 674.276282630992, 669.394361666406, 667.389315284063, 667.48957534873, 665.692800703413, 671.426901272904, 669.745196854224, 667.869151155281, 669.735537505088, 671.158737832524, 671.19023292853, 669.271032220846, 679.880708951269, 673.17474188038, 673.58246009521, 673.765355782731, 670.310713049862, 670.022573839579, 675.354382004729, 672.317551964649, 668.511528653441, 672.838241558664, 674.412399783788, 674.815565014031, 667.155629006797, 673.303330585365, 676.362582351263, 673.521794403938, 677.783655411837, 675.169534587047, 671.231985054505, 677.76091493297, 673.900266676131, 668.026379498912, 669.532848558262, 671.246314906896, 669.194126283602, 669.438447429034, 671.961342023689, 668.902247471291, 674.50858795797, 672.196605387438, 672.225348907831, 673.507988083403, 670.759869260313, 675.303339301478, 669.396768158588, 672.034660373415, 670.739977612935, 675.624077210639, 679.396648639845, 668.949354904213, 667.788114305306, 672.002947174789, 670.665810196791, 675.520641698744, 668.080004913166, 672.225915671253, 670.009022812858, 668.252363803492, 676.357220047079, 670.302958737114, 667.736840894795, 677.638101409294, 679.136802230814, 671.198061770475, 671.360238998347, 672.393871940958, 671.382095903832, 671.915283526674, 663.753226335832, 668.355518612973, 674.760283075822, 666.896862587058, 668.810173041244, 669.220684657259, 674.468020205171, 670.135382086745, 670.730359200489, 672.463417910804, 671.271720311288, 669.777841167328, 675.657640254744, 672.449447331136, 666.276625810125, 671.028206365451, 671.311605230725, 672.643514212033, 671.791346642312, 671.731998997642, 673.65448668618, 677.064228527241, 674.857726968764, 669.038928610912, 672.92998540951, 675.50184658713, 669.338928389916, 673.3471444014, 671.627200025122, 673.846469736698, 674.76563131296, 674.724994536557, 677.715443985263, 669.966775880727, 670.566907764922, 669.899421171809, 677.295329174593, 666.610512221725, 674.892059313699, 674.410159726745, 677.374416517049, 673.347532075018, 673.348943215496, 673.784836535067, 666.228393336089, 672.459377063874, 671.20171166492, 671.079247214636, 670.950408545075, 670.298222566927, 675.912091952672, 669.095357296299, 677.079722707394, 668.873009857926, 676.024997043465, 675.171837610188, 665.314247892502, 662.907098551984, 674.597967525907, 674.211436724982, 672.572302187029, 669.550703238665, 671.6289790547, 671.978107970564, 670.180760506005, 672.198278409936, 675.124275581327, 671.389552099021, 674.864678427422, 672.129202327921, 671.418479278808, 672.557196625083, 668.057285753396, 669.568417173468, 671.532342843968, 675.476084799073, 667.78110379473, 670.328934103296, 672.764682776449, 674.273196118334, 672.845922947021, 675.26519208509, 669.769963803238, 676.920548676857, 671.646229531689, 670.531666838545, 672.620401689265, 675.18061676119, 676.562876535262, 671.102517230184, 672.053737131172, 673.264494088167, 672.476896763753, 673.065176588256, 676.620118616877, 669.112388196552, 671.006781296019, 673.142705651647, 673.809995941207, 675.789796474917, 674.814283699919, 669.27636939908, 669.999603741675, 668.192594578297, 672.370944571494, 675.101018471728, 673.862974916657, 671.657553122253, 671.623012253979, 671.511093113608, 667.350929716256, 673.406358648694, 672.260409166566, 671.538761675852, 676.994851246506, 667.818242734363, 669.863640277079, 672.229991780538, 672.404152757328, 674.734055525121, 675.802869591732, 669.843994330038, 674.764520572663, 668.975123388307, 667.782606433197, 676.000689593328, 672.933526843693, 675.053145648224, 675.947204911161, 669.383197938715, 669.218759757962, 669.435945248099, 669.149996870162, 668.183926556032, 670.753666113682, 674.08180262925, 674.841323083239, 671.096016766051, 675.801888230708, 673.990545125465, 671.677407497033, 670.40381104298, 676.796859046166, 671.642078044224, 670.189407416141, 669.889792368509, 671.439632734975, 672.841837612469, 665.321923698534, 670.135420040717, 664.53412068716, 671.297586432464, 667.047063496673, 675.379082497544, 674.673776849538, 673.641274088793, 668.451229673556, 669.267631621527, 675.329663414431, 667.046510812141, 675.129070228782, 671.743031009732, 672.767711471749, 672.537359992265, 668.345802208578, 674.380165518663, 673.131083660746, 676.210734811105, 671.814028035024, 675.455894433145, 672.017454094935, 674.12300618931, 668.805504979355, 672.917123198213, 668.066484331227, 675.559434319464, 677.884902751744, 675.934718786652, 670.542442690749, 673.021553255382, 667.230772125762, 675.830417327246, 670.266156479679, 675.465042605083, 672.562776778625, 674.03722821938, 673.474441610475, 670.378587753066, 670.93476206786, 680.218293444943, 676.612136545707, 677.647753702437, 675.740762086687, 667.095288198384, 669.681491757395, 671.640975790607, 672.715190344945, 673.735918561252, 674.91677649185, 669.022041069097, 667.557637883151, 669.189982640642, 667.071482037772, 670.272954596172, 671.649528298465, 673.671617944387, 671.470742267794, 673.398240442, 672.350778076607, 675.404571737052, 671.726523454958, 670.031404289991, 671.734161891931, 673.631422987885, 673.605764907199, 670.88492020919, 674.660650368173, 667.457957280879, 669.033950305834, 668.915436445436, 676.844809561838, 672.152897049705, 672.738693305591, 677.869513280786, 670.57742475329, 675.639099983694, 667.775397031264, 673.897247229032, 669.226085770872, 672.189805917737, 677.865152748543, 675.891605249312, 670.92939486069, 673.275070932073, 677.08605831878, 674.057789575462, 670.398551083514, 670.033008032058, 673.709286719626, 675.108784122563, 674.109641356272, 671.419272639294, 672.38468708216, 673.850232893123, 676.183105033128, 671.516025311202, 671.345019276883, 668.642750711915, 671.879804256657, 669.619627752001, 672.678078254947, 670.355965157187, 671.564844442173, 672.019226710566, 676.829383294752, 667.706527880249, 673.866423309998, 671.120421225669, 671.358510312516, 666.919938901258, 670.271907455029, 667.198146625245, 676.74528966423, 677.031836309472, 672.822516344459, 676.787727975895, 673.185778724725, 669.439628821086, 668.671415440122, 673.036230553106, 670.324401656468, 673.334296507966, 670.484518518283, 667.129623447253, 668.901143789021, 671.10528467268, 671.978218319498, 666.008856541988, 670.280281559778, 673.329441803111, 677.700618989026, 674.389070909942, 673.963796728223, 674.776710781955, 671.063442658794, 672.373953638751, 673.571939253073, 673.137838628104, 669.882735948335, 672.316565082216, 663.063553717326, 669.164018344882, 667.001486535902, 670.501685720928, 667.645849574588, 671.717554978802, 669.901650373721, 673.460258723762, 667.676301453984, 667.039864408796, 670.937609926587, 671.868206661215, 669.02980943141, 671.0412766657, 671.528048672964, 672.319414441193, 670.459779561527, 669.923605380697, 669.691787577053, 672.559918091823, 675.026337428061, 672.619310262881, 670.228290757815, 670.261697547768, 670.139749718659, 672.380344741249, 666.065288104768, 667.024852889484, 673.887962006604, 676.47347118817, 676.62251920607, 672.156523256984, 672.576522851992, 670.173815147821, 675.151759962082, 676.239085724345, 671.659725546547, 674.463144020642, 670.261724769456, 670.314267023765, 671.42046655066, 672.93232054598, 674.41551314542, 672.595145952817, 668.186203946693, 670.919564415897, 670.98533936272, 675.0104139292, 675.837446068068, 674.559989473435, 668.094716006425, 678.830452278162, 669.45436464521, 672.511210234011, 675.871981904808, 675.739005262799, 670.246620588639, 674.842484960805, 673.097294881624, 674.348424922647, 676.605195743356, 668.470953835217, 667.393294953157, 676.327973919924, 676.881247609374, 674.304905237846, 670.407900966402, 671.854800304208, 676.591395518907, 674.368112310474, 670.068885746489, 672.97928403309, 674.705915806756, 676.727915778887, 678.61229481059, 668.608392610773, 676.52556493424, 671.42037998173, 670.343683860733, 675.515738430743, 676.033205058047, 674.728745006984, 673.788403231004, 671.712401378944, 666.957563321384, 668.752362124185, 673.293653211293, 670.867122939577, 668.118500460404, 672.623059170166, 669.700017056314, 667.513992192263, 672.817194164657, 670.318182227708, 674.76736274836, 673.472156587011, 674.063845191999, 669.665004259523, 668.894031182853, 670.369324508871, 674.246762392764, 671.669395416634, 673.296415454713, 670.868126085191, 674.662320656986, 672.620486156523, 668.96096347179, 675.210935932632, 675.482037668361, 668.720356464511, 670.719734022182, 678.189293979628, 672.470236502632, 674.469793694443, 672.417270065162, 673.360219985271, 668.20595849859, 671.127111375553, 670.295250646797, 674.833898608857, 676.834041281699, 669.821637558623, 673.167237266138, 669.782880025657, 670.226682347067, 670.794530666295, 671.373612117404, 667.032025327427, 673.094292558277, 672.284079666552, 670.703674521985, 676.029940867518, 672.420079360119, 673.937392374522, 670.227983229457, 675.510808927016, 678.398801273223, 670.756723631452, 675.096518441444, 673.669327291842, 672.521348155606, 670.674402460722, 672.425952519964, 673.732391978206, 669.760323253095, 668.557298576808, 676.164797171072, 672.035107624572, 673.044987168284, 671.565812602986, 666.134937113047, 677.01756497098, 670.494920939217, 670.842823214265, 669.819752991377, 677.561618405435, 670.373443852999, 672.274893848497, 669.869576208248, 667.492600950809, 672.367748026763, 672.099971922627, 674.196002062055, 672.168800475232, 669.963129343138, 677.008114364195, 671.122320980194, 674.864921568198, 668.086654270756, 669.943455068692, 671.187331339201, 670.180967859385, 672.627366973957, 669.027308587455, 671.411244155512, 675.097741499142, 672.574282724472, 671.592300959273, 674.089769930322, 673.735590850437, 674.475892502975, 673.27140285683, 675.016408426794, 668.582792530472, 669.396582259801, 671.368174558889, 670.797753011953, 675.659337516556, 668.801661510416, 673.181944174416, 669.597396239164, 671.295957616314, 673.980313403138, 674.566620135144, 670.315103728511, 667.982566737994, 672.40127809157, 671.294480476828, 666.710532882002, 676.670802857044, 671.386641462896, 675.667744267797, 674.182401928558, 674.87618888307, 669.750242075812, 668.143976881109, 666.13620484839, 667.219744219996, 673.70860365638, 669.142514745814, 672.544746038995, 674.747082964045, 678.574622300335, 673.243366038278, 669.707522634348, 674.576680278753, 668.379594773915, 671.341541393745, 674.295092033254, 666.232145811432, 675.801371262005, 671.609477749166, 670.361466857595, 668.931847234304, 671.021564152216, 676.37148525038, 668.813326120856, 666.313795439562, 669.15539679287, 672.216695833751, 669.591734913107, 675.225382867775, 678.95755435997, 674.702186137411, 676.650672844886, 666.383479552874, 668.63059614017, 673.034982666528, 675.548343664521, 668.472589038404, 671.577545581235, 671.802222033195, 672.48779862355, 664.354362337924, 670.304873762674, 678.696772745796, 671.563293074484, 676.147398120804, 675.418100531966, 669.465762672638, 673.674908927936, 670.114395639112, 672.5720491092, 671.465417479841, 672.339258234303, 672.619132043595, 669.674266820541, 674.173447658358, 670.238601827521, 674.142209926341, 672.601346319741, 674.61115058922, 671.33785602399, 676.263826325214, 668.043108185268, 673.373257513691, 671.950743396643, 669.253062578592, 670.323852308174, 669.494148288176, 672.318636111674, 668.844699020676, 675.137465313341, 673.738820942778, 674.043340598094, 671.20445903045, 671.881139910098, 670.102003344577, 673.95683591675, 673.679795243879, 670.982927160734, 671.804991279519, 674.089607569211, 670.5356213264, 671.149027236441, 673.010787950167, 674.325933275044, 673.245458674209, 674.291809579332, 675.13229039561, 675.057975853699, 669.221664087106, 671.115230035311, 674.231145994576, 676.887939153494, 672.494827295475, 672.337464808964, 669.955585396153, 675.90971214038, 675.314778146482, 669.879417222348, 673.154967633267, 668.337311972556, 673.099739663142, 671.142856440596, 665.79017398451, 672.793673147164, 672.476305578907, 673.909095403573, 677.921582163469, 673.89281215371, 671.626358472763, 671.099015125365, 670.570774910179, 670.272973064784, 675.050481966048, 669.440867755493, 674.348123141209, 676.810181927433, 665.106556422964, 668.235789820702, 670.355238168079, 674.464549937313, 674.075755403112, 671.03785026151, 668.067473735478, 663.866092744212, 677.311294927402, 669.460493363944, 666.91925867115, 675.203799991841, 674.482882366912, 669.970790237564, 671.545903341981, 672.829128328924, 669.661931414567, 678.509076657048, 670.170643680159, 671.843712924505, 667.939499852188, 670.550243722183, 674.570464436957, 677.580609020963, 672.691516309879, 669.520054777895, 672.139342017443, 674.514383746156, 675.830465733428, 674.285833611708, 675.536941359414, 667.503110255949, 670.232182391389, 673.92211172537, 670.178099842559, 673.281041304236, 668.411897631058, 669.331296078804, 671.234171854723, 668.065859286642, 670.819452553406, 672.869984232682, 668.984278683572, 674.708388925735, 667.563412086819, 679.216020379247, 672.534694535935, 673.785912664506, 675.450021288282, 669.363529755006, 667.832654681835, 668.645744990019, 667.07461602057, 673.491713073566, 677.725914417077, 670.755136456529, 674.438835489843, 668.913307742028, 669.926129872512, 668.676038857888, 675.056002616685, 669.182509630275, 671.213371808857, 667.161792829076, 669.171443507986, 670.940460170822, 673.537928007706, 675.093067159627, 671.300753703866, 668.577763463869, 675.463946048812, 671.330877280474, 670.251845256641, 675.775599494991, 673.152720663489, 667.428003215282, 673.446552378602, 670.544966136315, 669.864180085505, 672.532605576182, 676.401464527077, 673.945178681439, 672.18073330306, 673.999215348771, 673.215653473241, 669.071360364472, 673.660248429066, 666.779602510464, 673.226778610816, 671.896709106703, 671.55649260142, 676.797542804724, 666.104750438604, 672.587474141608, 670.54529989902, 669.743973175254, 672.500718862726, 673.868733934347, 669.512702719181, 673.031967765711, 675.78844015666, 673.469841212937, 676.114091792733, 669.717951331212, 676.61569763382, 669.539085284493, 669.100715869105, 671.083315318397, 671.152519477407, 662.96394517339, 666.11395536292, 672.925926021874, 672.430124503231, 673.132200035288, 669.574693872612, 671.821501705772, 671.191037183337, 671.451393998412, 667.853906664814, 673.955159514614, 668.125478157212, 672.886551653814, 672.103425644686, 675.922796882479, 672.972775730912, 679.291201354, 670.523827331172, 668.445923632701, 668.570248855169, 670.016928410685, 671.857969604616, 668.535276809037, 666.993564518035, 672.81582984649, 669.306557811564, 675.917303442223, 673.146896487439, 668.213362669082, 674.746393969759, 671.853797700152, 677.939569054249, 669.698231486673, 669.454300418063, 671.305531559706, 666.67687941086, 674.609721896306, 673.446239280473, 674.22028223509, 674.85888890223, 671.679867237993, 670.132646054571, 668.780216362999, 673.11017047798, 674.551497963977, 671.005581370718, 677.130362919268, 675.923445095912, 672.931570520937, 665.869665891061, 667.33046587976, 673.249029341596, 674.07841048884, 667.076689750956, 668.138119914717, 673.410874433096, 668.756890910056, 664.282020542874, 670.398796135385, 670.192052348954, 669.324016040668, 667.229674234781, 669.791558703033, 673.474123155318, 670.619038181496, 673.922499201313, 668.422064061838, 673.604131592205, 670.769920298117, 672.960217733394, 666.94215821944, 675.19333930528, 671.691239637819, 672.039151292122, 672.655726467887, 670.910689203583, 671.541273736586, 672.569529386639, 670.788196364353, 675.752903221378, 675.404674718568, 674.913908474361, 674.612887284881, 675.224977322369, 674.697150209472, 676.985979985989, 673.020332758849, 672.881934448508, 672.12864747278, 664.877390224904, 671.69970659979, 673.532735727383, 670.574112466699, 667.355882059167, 669.195247979197, 672.505339895477, 673.597945777964, 674.00934873698, 671.93851273095, 669.226768430217, 669.951468860102, 672.283522475573, 670.145882695356, 671.173613000119, 674.664909630725, 668.566524510848, 671.546574569047, 677.576818223854, 672.792459717461, 666.24328309287, 671.683883379189, 672.743710464532, 669.806962841051, 674.561344481302, 677.295272285682, 674.1619105214, 666.642029255362, 674.728843422463, 670.834470042528, 673.300445891992, 674.088499779344, 678.841346575942, 664.946182721379, 676.051016294784, 667.677525357932, 673.467397321287, 671.909594575268, 671.417340783901, 668.707746407809, 671.148708082566, 669.101448443927, 671.706294493674, 674.935868069247, 669.579732261896, 670.80116115441, 666.935581251144, 669.381194832185, 672.458374051907, 670.276985889169, 675.353653140163, 671.276438970945, 672.989979771412, 680.267269192935, 669.517271937525, 672.837396861513, 674.369385604368, 668.924385086678, 668.400376786312, 672.111439647335, 676.636678573743, 670.944150389154, 670.455999808861, 671.259610469892, 672.913750500855, 668.621975581415, 674.464140723688, 672.654109035649, 675.338539104578, 675.025080865767, 672.101163654963, 679.47797347321, 673.182901485182, 676.987663699449, 669.31657045265, 669.207103372665, 674.220766523012, 670.48195459844, 672.521892949104, 672.626821097007, 677.520623372859, 669.21578335148, 676.906044913884, 669.415826426157, 669.770890012406, 671.345462767884, 676.226522864781, 669.053566677728, 673.517046917878, 665.179292974684, 673.63845208033, 671.23830047664, 677.834881460654, 670.91598336206, 670.715508181339, 676.381141052186, 667.951709700206, 673.360457387422, 669.212243959756, 668.001289932152, 673.186907252517, 673.016209435482, 674.846975666841, 664.115912185606, 667.729308159552, 672.723872636507, 671.712795326639, 666.805721593889, 668.877904688006, 672.187361396417, 673.913122495473, 670.767616093827, 671.279468590514, 671.370096003401, 673.819356389294, 674.628009243995, 670.737897500328, 671.565477041402, 672.098433625657, 669.172376616277, 669.966598335055, 670.41834796235, 671.612173134878, 672.292614624118, 674.097312081137, 671.021341029466, 675.095583447381, 667.541265567248, 673.64244650296, 665.966137149225, 672.953054177077, 674.237390021664, 672.224486157005, 671.040201608882, 669.646942240461, 664.567190380031, 674.283726384999, 670.938272582058, 672.658814056257, 672.349717634862, 670.760803086266, 675.889447295733, 673.558019003443, 670.908562938282, 675.741049339185, 672.049157420771, 672.374832587094, 670.650982837951, 668.160505122825, 675.281425991853, 672.832853220808, 672.570050029204, 670.470379844146, 675.715466900016, 674.703833249717, 670.144683112613, 673.640207714434, 671.953767623062, 672.470584435615, 673.08812336313, 670.148744419071, 670.587656846425, 672.59030831066, 670.190464529143, 670.033619773142, 666.056753629255, 676.609011520471, 677.439125843795, 675.527781098578, 672.421949686624, 672.420223421853, 673.67518615071, 666.890609964228, 669.307846840616, 669.738984960888, 676.424115882889, 666.770684177914, 673.004601500398, 675.642637023197, 672.636015121602, 667.273080058057, 670.300828285127, 673.100118906204, 674.320496658613, 669.775120865358, 676.736191048985, 671.413753931133, 671.088612847722, 673.403258661672, 669.761001935456, 668.65231227711, 669.46192889598, 666.591047597447, 673.090046858074, 675.829073730252, 671.998709122004, 668.34509425903, 671.154187073803, 671.944950369291, 673.636473909913, 671.118230237169, 678.041580668032, 669.213477568981, 675.111387041113, 671.676106584259, 671.226399935504, 671.103119687, 671.153577309829, 669.699609965056, 675.85423306036, 673.770483563324, 675.866546368711, 672.894438677144, 669.320083844331, 669.261244958506, 673.663434452896, 672.867480728905, 675.198324919085, 673.51050034171, 673.280317249304, 671.169662699041, 672.032568506039, 669.471466475995, 672.504171018613, 669.968036265486, 672.422911758317, 670.138693667373, 675.655054414633, 672.80666564611, 667.311498727584, 672.377311590411, 675.530918379083, 671.543342334908, 674.775325646839, 679.775605001784, 666.264024634817, 672.973870421162, 672.628617569496, 673.175172708177, 670.08135950916, 674.64955156075, 669.801461170029, 672.696952971786, 671.766837565311, 670.417562686954, 669.573653543417, 675.446080321228, 672.033570242671, 671.823450004546, 673.282621688567, 673.694121338908, 673.322053977295, 677.019505958328, 672.85641609039, 671.978454273166, 673.359666860199, 668.175703871643, 675.040479237179, 669.811531642667, 672.49055128581, 674.457709435678, 676.669357800174, 670.607982294188, 668.196658046062, 676.103692739099, 672.325181322301, 678.541064442558, 676.519448620492, 674.806195626744, 665.654165267635, 672.2654538434, 668.695754193629, 670.801728176268, 670.644499509384, 674.168319948062, 672.59969743309, 671.271260495875, 677.767219575943, 672.861706724012, 670.114251760387, 670.30955719484, 672.003089478629, 673.69312087767, 674.768973879752, 670.798671362147, 673.505809071912, 671.777944459878, 673.329485172676, 672.468500098454, 673.097741528103, 670.549609543198, 669.787121004164, 668.655770349694, 673.485980469816, 672.573330320015, 673.956709810238, 672.163860490657, 672.304561851793, 674.217749086596, 669.082420212064, 667.284947518631, 667.308822842262, 668.864018914271, 670.314068751209, 673.053493388173, 672.48510196502, 675.342080598863, 673.927193327174, 673.257791134333, 672.138943991946, 671.961043713556, 670.868706416787, 674.645205409939, 669.334145274136, 667.018822702444, 670.960557378455, 676.490533700898, 668.23137903377, 670.193182740852, 668.359804729011, 674.439302738345, 669.267743571058, 669.323103564914, 674.845163688222, 670.038514767385, 668.264174614301, 669.786595669531, 666.514934738346, 672.788065381305, 669.390155547487, 672.683772136128, 674.593322583575, 670.862971865992, 667.954285428278, 669.05839437117, 674.512002943589, 669.265986011685, 672.755270961779, 672.305141335083, 666.53646180836, 674.441634230421, 671.958346202587, 669.603710533097, 674.322871385876, 674.544849668748, 669.993924883604, 671.966000112073, 676.274559082219, 672.711807819044, 670.181896139411, 668.041070735595, 674.433237392593, 674.25197637435, 674.119934365468, 674.110197072274, 674.332873231341, 675.47094906098, 675.322082821107, 675.291958065438, 672.482350117691, 674.378540323896, 673.576737023556, 670.832127781912, 670.905797071463, 672.623076649144, 676.557959053381, 670.589822628447, 670.066919110003, 667.808171779663, 671.918928470289, 666.251789277861, 674.569069735057, 673.680215620658, 678.051382638099, 676.054044142018, 674.869516688913, 670.878279701524, 671.9537711044, 667.167655982028, 672.4286446344, 674.242817580093, 667.846689172034, 670.857798279025, 669.710051159977, 664.152500046322, 672.446558392602, 676.967922974534, 674.939580355847, 667.457388541799, 675.898724471864, 668.230536520454, 673.905407913359, 671.124851260971, 668.41579411072, 673.187209391335, 671.906247776614, 672.466512030454, 676.540340802834, 671.324229909234, 670.926144694898, 668.660742338701, 671.995243118911, 670.578019306162, 669.094349020763, 671.445316555639, 668.679272705131, 674.164634983776, 670.764379119365, 667.780467688983, 671.645203950093, 675.506277033255, 672.880244621196, 672.715469274855, 666.056209309042, 676.601758073627, 669.330217266308, 672.897051742616, 671.829171724097, 674.492368933049, 674.035419204378, 667.113566503987, 670.550608220935, 671.511077614136, 678.436078840487, 672.817380652662, 677.794721042539, 674.488176905178, 677.800484312623, 671.624837733848, 669.481943354982, 672.993805347558, 671.802321034434, 673.654644561961, 670.776126724705, 670.734529616253, 670.365574412957, 670.321233229387, 669.170919252574, 674.301440158582, 665.882432568916, 672.464057181814, 672.561364432098, 665.152660022563, 677.868950249949, 672.41733844531, 666.594790486222, 672.650213592159, 674.105542083377, 672.701707233069, 671.029305371702, 673.927075552544, 674.040226417511, 668.622575776974, 669.07125591341, 671.387974122182, 675.770666056498, 664.284389540929, 669.172567673759, 670.667855803937, 668.465871950101, 669.118881376218, 669.553259416468, 678.300630550008, 668.546508579317, 673.349472716232, 672.118487996923, 670.855978052815, 667.048129690169, 668.348656318206, 673.989597837479, 677.743021486311, 673.413292486536, 674.500503756899, 667.918178897882, 672.207721988141, 671.344001581937, 670.660595931262, 675.632610907742, 674.370362350583, 672.747243522651, 669.07313088764, 672.534716260429, 670.246112519359, 672.282669017192, 674.110751095444, 667.789157308976, 674.268224435938, 672.252645901378, 672.010595791153, 672.386925898955, 672.099984893495, 669.491477730131, 670.067362611484, 672.854333278939, 672.615931121992, 675.549740195211, 674.566039744689, 673.531048282926, 674.686032959715, 672.048176973585, 667.810210508091, 676.693169922169, 671.301742931458, 670.806700375264, 672.00336668618, 674.578407217953, 669.681360276818, 672.228379121111, 673.797347353086, 670.279891652754, 675.498167966685, 671.08366928428, 668.836431916553, 676.357836918869, 672.354818279771, 672.445470077892, 674.119065965553, 677.083197269624, 672.748835201767, 668.399714114865, 666.828758627225, 668.37662500413, 676.229579598292, 669.500303696964, 674.642051381276, 675.535570054726, 672.439626148784, 671.108359770678, 668.874695107793, 670.137186413412, 675.907508459013, 674.331338251072, 674.417271589921, 670.722120996765, 670.576812664831, 673.090052837849, 665.712785166629, 669.717332353862, 672.778534749171, 673.792507256253, 675.203621034264, 670.051154604285, 672.181109961737, 676.109268146348, 672.521066431376, 668.694717428981, 667.762862695276, 674.622170398914, 673.625934352071, 678.884593591015, 670.193387925921, 673.902860481195, 675.935266239458, 673.910609582416, 668.149652123235, 673.081054851814, 675.038758302211, 669.357568740198, 671.777249980445, 671.492170521702, 666.694323077231, 674.015177002207, 672.659627963357, 672.547212269447, 671.268064243004, 670.275930566864, 673.164870816007, 671.363611931621, 670.362660930737, 673.143296395276, 665.036903627075, 672.256899750162, 672.229756765174, 673.03535195157, 671.064676401809, 671.764169729643, 670.373914266442, 674.025996153502, 673.318304775082, 675.523207338067, 673.321178748117, 670.759061945968, 673.382081816915, 677.963974429381, 671.734478649634, 673.756883489584, 676.544580157669, 668.261978750679, 673.579745675063, 670.281307449868, 676.687879666726, 667.151200052449, 672.887950332189, 673.23204768708, 670.474480395609, 674.290047773737, 667.820787051768, 672.955137062305, 670.632571648282, 675.862422725597, 673.919843724377, 668.870937228942, 669.071233355099, 675.724922086286, 671.722686598333, 676.652525724647, 673.241774437886, 677.453694236032, 673.822975133113, 674.560420117961, 672.91123594088, 675.419758784273, 671.630685160951, 671.933724773889, 671.063288630071, 673.673758190823, 672.18569262395, 674.969930693486, 670.293467184758, 674.72768626497, 671.446810609768, 673.787820860114, 673.893726783454, 675.466395845318, 672.829433410891, 669.954325255475, 674.194988117041, 676.452141525294, 670.244286288214, 671.702029174417, 668.96200187552, 673.785694047803, 668.8907655982, 667.300103395578, 674.423823019446, 673.097317933465, 672.447081075228, 675.532233816909, 671.513610160721, 665.01534335476, 672.785586096983, 671.507007943384, 670.700046212613, 671.885752360899, 671.268355978863, 671.488874444311, 666.840571520524, 666.332514203952, 672.902098905034, 671.375549713638, 668.561154405407, 670.177071035504, 670.418620959532, 669.886425513702, 676.496241537637, 671.082444033783, 671.889862862377, 673.244887077419, 673.434667802152, 671.922653021763, 672.882378322297, 668.581409946398, 678.552499639504, 673.590056312297, 672.391616363362, 677.704655672916, 668.64859597547, 677.099281414296, 670.120858749507, 671.01246067613, 673.538202883407, 674.56537260626, 671.798716505626, 670.982836353404, 671.721161105517, 670.517267528006, 673.100262389635, 671.664911162091, 674.681536564112, 663.215764557861, 671.850368728716, 669.972972568982, 668.934742083133, 676.649297011975, 671.43926606483, 670.614063873529, 673.577287698558, 675.450876161543, 668.682893761235, 680.035988782125, 669.961305144857, 673.048077533064, 667.319557482912, 670.906422731586, 672.667860779924, 669.516271185591, 670.884744943289, 677.787367665803, 674.067233585705, 669.059590802417, 676.390171787057, 669.725942854796, 671.239218562393, 672.659265482788, 672.31837583845, 674.628536929096, 676.069140640791, 670.237697426698, 673.831752695282, 675.354202340577, 675.838833721812, 675.115882096171, 671.263737430917, 670.75762479562, 675.182249802843, 677.106206297748, 672.251230898541, 670.835618332954, 669.075373650626, 672.251336182814, 668.94468565252, 668.094811331783, 674.620476580258, 667.95180514, 676.463040393142, 672.59751634475, 671.900030141895, 675.373718301302, 675.257452409582, 670.990853127772, 666.866130718514, 675.561126167917, 670.741889969897, 670.832391900473, 676.162325620769, 670.196744099146, 679.502886224492, 672.096224959276, 667.605124805534, 669.189953472341, 669.981781679502, 673.714716241194, 671.879402378716, 673.15581903887, 668.744639677111, 669.603461506395, 674.64397283059, 673.015353389752, 672.430540699669, 674.039077826381, 675.072384397685, 671.991623415323, 671.847164806346, 670.331765863588, 670.805911549723, 672.15337338099, 676.189342156242, 669.977664803983, 670.302367549595, 670.605464951257, 675.006749921688, 669.858148473998, 670.537869301288, 668.334140284674, 672.385806264277, 669.295303365649, 671.974088965389, 675.333873316109, 667.286619185986, 673.788289746979, 673.561022529548, 669.458398084075, 671.628732766896, 670.794464984311, 669.414487173594, 667.235190167201, 673.657748912767, 671.140539318691, 670.81449158508, 668.362588686164, 671.81454809394, 674.138038934429, 672.320619059608, 669.822363790973, 676.92556617308, 674.119705996863, 679.591143980059, 669.540677367683, 670.526373880249, 673.095048213418, 671.275540969995, 675.096739857155, 671.65337581919, 675.467755447558, 675.88997654716, 675.068449591304, 669.661609776208, 680.618566156298, 670.720441892714, 669.219348439429, 675.417846650007, 673.625515800296, 676.329043281044, 671.946935212774, 671.492166764914, 674.450361385553, 668.445246815168, 678.552419725501, 674.780805149704, 670.071697284386, 667.947894369527, 675.948812878612, 671.88244701837, 670.644702509655, 668.924141312739, 674.150764888445, 671.792490988315, 673.979359986051, 675.680306184001, 670.573846214183, 671.369441540082, 674.06311842588, 663.998330059161, 667.411420001778, 672.838632035552, 672.68397267115, 668.16247821103, 668.316651972635, 673.308420325211, 669.702723287999, 674.450473943895, 667.750089001174, 671.150119535288, 672.031757205274, 676.020244987066, 672.148073435216, 675.895443216663, 670.880257405678, 666.735320210568, 671.853454768476, 669.854996472363, 670.670455784811, 670.720141875093, 668.828003672612, 668.64807223436, 668.229149334764, 668.807426804696, 674.590732236419, 674.296661054886, 667.732866813017, 670.662822109756, 675.537105169286, 673.126325281972, 668.942311656962, 674.399958282319, 672.775714136093, 674.309016177085, 672.371299836689, 671.395227265248, 675.664752001272, 673.633159966467, 666.534212151544, 674.871653000308, 666.403308033731, 671.780229766025, 668.989722057787, 671.432004018747, 669.140689110403, 671.321963569661, 669.290168904821, 674.310018156591, 675.229400958938, 671.691719156836, 671.258083210317, 677.660507807641, 669.270936207821, 675.098537759421, 672.110653520382, 671.268126198998, 671.036667116298, 671.415107859969, 672.938038770466, 670.983394430108, 673.05171759197, 669.038352145641, 673.672100537508, 670.946008660484, 670.071258348685, 678.908501096324, 667.856784607274, 667.360676793036, 667.474560551772, 674.041570895478, 675.270545716092, 670.502748827151, 670.732400821597, 668.584980175302, 673.453891580604, 674.11960357685, 672.386332104492, 673.237686910327, 667.957076248869, 670.083789182737, 674.644842532015, 670.700019532512, 672.90818682112, 672.940137588269, 675.551887924539, 677.801658056974, 673.017934567831, 672.683207321757, 672.76955375996, 674.906605919301, 671.107734617878, 673.535592712735, 667.48662401032, 666.568738626902, 670.342748267197, 674.612353947491, 673.953150454173, 670.385386324913, 670.835358755338, 674.301177719496, 671.682586611518, 672.282713519035, 674.931806831923, 674.184180167103, 676.143487594974, 673.028891569353, 670.919214906725, 669.239476002781, 672.286851440374, 674.847506389128, 671.033101998116, 673.278006510317, 666.657219311708, 674.10873434687, 673.561709834666, 672.984546806257, 669.663304252312, 670.718585508231, 671.286975390238, 668.593744333003, 677.083924719233, 670.587189330267, 681.504351486403, 672.761525646026, 672.302241694582, 671.51905942186, 672.085080684046, 672.363827802601, 674.68394141569, 671.020631671304, 671.681423281572, 670.820899716996, 673.390638833311, 675.187624421138, 670.22472489426, 675.715826466086, 675.455452222717, 668.696872464536, 670.612742123991, 669.460130381831, 668.358208588914, 670.447019867702, 672.87969231585, 671.360338866451, 671.833688584924, 678.763326669721, 677.29345454122, 674.867567643129, 665.593611917246, 673.260357891049, 676.014114949345, 677.453380853018, 670.529244356199, 671.106484330117, 668.34052476213, 674.595762439756, 669.957238360477, 671.421711453159, 668.059038469749, 674.488274195762, 668.095145097162, 672.45026840246, 671.813152253714, 671.728832714909, 662.774068292682, 670.923608299994, 671.695771983918, 672.710684824551, 674.300422916174, 672.498652377425, 673.849828475341, 670.290282755508, 669.644368922323, 673.033049663609, 667.297096850982, 669.432327048774, 672.983464309809, 675.598809618151, 673.387327976063, 667.391903881173, 669.841493708372, 672.700453850877, 673.632672600174, 675.356297559602, 679.930193768907, 668.868512184907, 675.211305912975, 674.287665819257, 676.978275528056, 670.653799585819, 668.658848654752, 671.704754099465, 674.417569956385, 669.599100667075, 672.796905661696, 670.537460483146, 668.698494534797, 673.723340737489, 669.191472277098, 668.665578484051, 675.657079620364, 672.834277184526, 670.570375034974, 673.084985343108, 674.958542398815, 666.797265268949, 668.786654749771, 677.577484658415, 667.596756623833, 670.65683005209, 672.261074570373, 673.433507018981, 668.282632859183, 668.530883178084, 678.465669394704, 675.925537618238, 670.317929351953, 668.239233914749, 667.763388774729, 673.234530262504, 675.531094241481, 678.856797432346, 673.456727129068, 664.634084409213, 678.315446777573, 669.562305407262, 672.443023671766, 676.41166278833, 671.298610226938, 669.94266764172, 671.080819944748, 671.443274290219, 670.444617312272, 674.244735782642, 669.19019576827, 673.128172007563, 674.078305111996, 667.193386361402, 670.387999186252, 671.389871104399, 679.554262100514, 664.557265276069, 673.522867538499, 667.593949354256, 673.375451322699, 671.896671049047, 671.066285287873, 667.356209710914, 674.095042748937, 671.080342349798, 670.212961296173, 667.930735854813, 666.541292455637, 672.147514884915, 668.934889624759, 676.768985993381, 675.11724173391, 674.482480107515, 670.384043022514, 670.742338912215, 675.637644083137, 666.851343176445, 674.128340038601, 674.730807816209, 672.831193293936, 672.174779251776, 672.889799694217, 672.497610545165, 680.26881198743, 668.315336940436, 674.418216940418, 667.734637443137, 673.793558348268, 670.892873995721, 668.669051980946, 671.315221886348, 667.246905818307, 668.933960826358, 668.699301404505, 671.110839149997, 670.589008236476, 673.06260469975, 676.357969533524, 673.182354869947, 672.604379930679, 669.866784108562, 676.025296776949, 675.265890235786, 671.014840389697, 670.469046047454, 675.154218817563, 670.237444858161, 672.680290071653, 669.771601267015, 668.722010893547, 667.244356198462, 675.906918196679, 673.38925376772, 666.587476376618, 673.715449735571, 670.008756353808, 672.102302695141, 667.384439590587, 671.699978018736, 675.178759921981, 672.838808476352, 675.217099438109, 678.739968852314, 672.60257485934, 671.426310156634, 673.489718392397, 668.164946754243, 668.646414192799, 671.466835854414, 667.59314082998, 669.823763168691, 672.463629140408, 674.808236302497, 672.762539923822, 668.691622095741, 674.051820161703, 665.015277720103, 670.210197023089, 672.42044455244, 674.022125378935, 671.763216194463, 673.011523288175, 669.709885062432, 677.164582628951, 673.012567630763, 668.792411604381, 670.24527498559, 668.37301525386, 669.586177655583, 670.048274545143, 669.5772877835, 673.350988810803, 676.449132823957, 670.005777507397, 674.944690647173, 674.521627249942, 673.692708146816, 668.598433418501, 668.120138769651, 671.415271811464, 672.577671957069, 673.228819421942, 675.280846295772, 669.035806729365, 672.717422718566, 670.700388659261, 667.260623669394, 675.016487621034, 672.948657672208, 670.101398162228, 671.050083349348, 672.559353192471, 669.984743685727, 674.828193517723, 673.709666043936, 673.186311297301, 670.353343282373, 675.563760176334, 672.680915478616, 675.066931704876, 671.779423092916, 672.166339535964, 673.617685867433, 671.104303446112, 668.709492573493, 675.876466349866, 676.095693735932, 671.503466770401, 670.854574802507, 671.596487665689, 665.171369526298, 671.803086112946, 673.995347469546, 677.936392162858, 673.973714643789, 666.610123927449, 673.989272067656, 674.908266943902, 666.383452489188, 671.99506599517, 667.2448098839, 672.670766919674, 674.672956049782, 670.046163958779, 671.066796977187, 666.34541641164, 666.814043524908, 672.918408771098, 672.975249510867, 670.63913447102, 671.374690631658, 671.373886219912, 669.170086491477, 667.945434462907, 670.690417178193, 671.489794879946, 670.066326023303, 672.350473505742, 673.76081534024, 671.289212678921, 670.388451793418, 671.821661847024, 669.46780136859, 674.001335541013, 673.197899012142, 670.076417267487, 667.948220491135, 674.769165156801, 674.849220632883, 675.066227475534, 676.429548875973, 674.387766041374, 676.080497369588, 675.374118387807, 669.303388457332, 672.125710769971, 669.143838345181, 671.873671470012, 676.144468956775, 671.705366377772, 671.074524979113, 671.861526685813, 670.942499380704, 674.035518627478, 669.387968311753, 676.746441065606, 668.874431163012, 679.206428318039, 677.01118986763, 676.190297701835, 672.143345087701, 676.928434253685, 671.594901759451, 675.23005516849, 669.219256473395, 673.090348638552, 679.531962345777, 670.978441377574, 672.583720185408, 672.379197393082, 667.848771075956, 671.523346864627, 671.592885441418, 675.279577028475, 679.357405676096, 673.146889266794, 674.746313108889, 677.124378664344, 670.5033597161, 673.660935208071, 674.015760307279, 674.148807577515, 670.941265112614, 676.564158965561, 678.619803862757, 666.062889364819, 672.543058457822, 672.898200809637, 670.689145091521, 675.922919431027, 673.241180448471, 671.42423894185, 671.342136082575, 670.485966131378, 674.067967909997, 673.380470763747, 668.053178032579, 671.222585312902, 670.582412933754, 671.282739211522, 668.675966969769, 671.135362063208, 673.117033350568, 669.095621923849, 672.838041323977, 673.252213580396, 671.901810317851, 672.985172115663, 670.682167777427, 673.400455241198, 669.334544527053, 672.997970552792, 676.419648062743, 670.25043902785, 676.660990506386, 671.536036820755, 669.895019284411, 671.87525926449, 678.41283367288, 669.01914610889, 667.828588153927, 666.42582417967, 671.915968813414, 670.639437763673, 673.914880409833, 668.991542313172, 669.725653400973, 667.749825551071, 671.988279146146, 669.003518224045, 677.319722700223, 674.652752873489, 666.145060247761, 671.944959060699, 665.632931553931, 671.333455823425, 673.530546708617, 670.612750292905, 672.711702194168, 665.084045776468, 668.933245098963, 671.931459466022, 673.798066218496, 674.323871509931, 672.546422860905, 674.703003159839, 671.049848574069, 668.622566152449, 673.446265251391, 677.493090064598, 671.547312758068, 671.163216588986, 663.345117928191, 680.980119324142, 668.846533965366, 672.885093013788, 674.133874240625, 678.827765174671, 670.714365730221, 676.358735419015, 670.67031829187, 670.021120237784, 670.788046690671, 675.21795620615, 669.089122315367, 671.599083140988, 676.04573507659, 670.993715692918, 672.609598700385, 674.135085474279, 673.92108892667, 678.296679328153, 670.986305863941, 672.151411317014, 671.257031098164, 674.540215523898, 674.709938513221, 671.086682469478, 673.359173263311, 677.241155769054, 668.75184588552, 673.078391721904, 675.268410963633, 675.353207471959, 674.206602580072, 669.462295274813, 673.294288381932, 669.41545407081, 672.174195509548, 667.786450428396, 675.776644567436, 674.707902779552, 671.490049759683, 675.840854584844, 675.463488461262, 672.907171969822, 666.882799931306, 670.429413161654, 672.180311150801, 670.915562750268, 668.086523719361, 668.241262684691, 671.243255228607, 669.886838849316, 672.886648370194, 672.270521382084, 671.910657644709, 673.284218761464, 672.814080380396, 672.835499896152, 672.601808114703, 673.98537755737, 672.760329392713, 671.541546923913, 673.251301788877, 670.42346693004, 662.591905953429, 668.706943671053, 672.895037448938, 670.2886429295, 669.020099864919, 671.219370671623, 669.4627144672, 672.697195544999, 669.340038047324, 674.646282704473, 670.606282100697, 674.517634090229, 673.709148043437, 674.20643998781, 670.093572867281, 671.078450403285, 669.786496847335, 673.416352546769, 664.598726843629, 674.390502848198, 672.379468129348, 668.192522916517, 669.463649286003, 672.731029208859, 675.026034728569, 664.902228580444, 675.458894346818, 666.852973016101, 675.410614889623, 671.228674454542, 676.936113595676, 674.402638864073, 670.378278682139, 677.487917512434, 674.001185593305, 671.278231954863, 671.095377025167, 671.478834402685, 670.804949059181, 669.73107547624, 674.313481490658, 673.806787888772, 669.583440455363, 672.457990083668, 673.67527968127, 675.365420072507, 671.260079805469, 675.993819667144, 666.513552167884, 668.940309789439, 668.916556097918, 669.330590615163, 666.70549698546, 669.920846133373, 672.135607845468, 676.996425768599, 678.409664749142, 671.890110363008, 674.014035659781, 672.812817707891, 667.679520304296, 677.060714661526, 667.627139522523, 671.551039452486, 671.013672802034, 674.349015707722, 672.468294165513, 675.373240990253, 671.459889791892, 669.10596490225, 667.550802970534, 674.509966988726, 672.544560449084, 677.719738837548, 677.421032587527, 677.013645115129, 672.950867956802, 667.890348328982, 670.355885708168, 680.039127795221, 674.290886035686, 676.789624210895, 676.263678817753, 672.61627956122, 666.617062466666, 673.442444015942, 677.844904226912, 668.486941480752, 670.649911736602, 672.677184430548, 673.752621367245, 670.817125749107, 672.525241212982, 673.111373673178, 665.461354702629, 670.93983194148, 673.493430134294, 677.564501787285, 667.938170875039, 677.572266204286, 670.5560575266, 673.631572046107, 667.462652017742, 665.803176671704, 672.561740229282, 671.725113047167, 671.895662779846, 672.525837840108, 676.870041889897, 668.634048694979, 667.545454093264, 675.229837673208, 671.919886673301, 676.210158134201, 672.664118235338, 673.300590966607, 666.400549774999, 670.718706422884, 667.087531204859, 676.598660726735, 672.782996920264, 674.737034747537, 674.659831179909, 662.99903885501, 668.800541146263, 669.685874964512, 669.781764419988, 674.781290763337, 671.490243773975, 671.102095225134, 667.576016278622, 676.496641193506, 672.023890845488, 671.207015345583, 674.624009886247, 676.315628801177, 669.110122544582, 677.732029481982, 671.562042356117, 673.256471195836, 675.616154132422, 675.588191221395, 671.967838734445, 674.143198761927, 675.41011498576, 667.418391371576, 669.814439087172, 675.757670859935, 669.851803287388, 672.608908750154, 673.277919759808, 673.044198137196, 670.894465804116, 672.45936523138, 666.074222314003, 669.984958319418, 670.208953886997, 674.011624615763, 674.511646316691, 673.279595658087, 673.000301437521, 668.399190024137, 669.874300763544, 670.486122042051, 668.538899820802, 673.478985136359, 669.271433395677, 667.470824988116, 673.494323853925, 675.989419926988, 673.115135467595, 670.267349976186, 675.13668458004, 670.927670160778, 671.031985902219, 666.884261797093, 670.002396809028, 669.10002278438, 672.043276471526, 669.837224317233, 673.425551783618, 671.530542097595, 670.153398659962, 672.917270605929, 671.823618154301, 672.685823553542, 667.585363713748, 668.836898261797, 676.382616670129, 672.875191393487, 668.696775479063, 676.214584415434, 669.271218305719, 668.796967271233, 667.830283989349, 670.567091534913, 671.625726892119, 670.022628532877, 671.989848745333, 670.657195584178, 670.87579214526, 665.181810897826, 669.228025893203, 669.737858201362, 670.860024630979, 672.423006777984, 674.788903428275, 670.966345183812, 670.867179558106, 669.639346895258, 671.00554238843, 666.890145491179, 673.031260225624, 671.706091592116, 669.318238397411, 669.945532141997, 672.534066479464, 676.48012801806, 668.00749057693, 672.001875401358, 669.522990363029, 669.784105311765, 666.594032633382, 672.450229294765, 674.282519252641, 676.324762695588, 670.796081183905, 670.845886532668, 669.107060457334, 671.551921843303, 671.863031345307, 671.267563538048, 671.940933882321, 668.245228200659, 670.937960591258, 674.409906303379, 667.202644768129, 674.540637446965, 676.927775957081, 676.138293231441, 672.485099863634, 674.713550683193, 671.477334614624, 674.513651026457, 670.45026994831, 661.591854365743, 669.697943578989, 675.539388449782, 679.006242258676, 673.230290607008, 673.633710976783, 672.005883132494, 673.460120389056, 677.839806979585, 672.147535458871, 670.066021189834, 672.409956061424, 673.163619983557, 668.573031207855, 673.493952973106, 676.939949219563, 675.223972452544, 668.091281392628, 672.425444060427, 673.037878883873, 670.576851830114, 673.345442444003, 675.31023464317, 674.396926729858, 670.093848036354, 671.556718248255, 673.354545149547, 672.884189624069, 673.536911840004, 671.097336244214, 675.099922694621, 672.235347863167, 676.477050762182, 670.814987283602, 666.115005358931, 668.512778915907, 671.078901471534, 674.602512304658, 672.587895794748, 672.475260364975, 670.583803103919, 670.94863169901, 677.231706736654, 664.888699753455, 672.893826643697, 671.829378320425, 672.240004994866, 668.919762344929, 671.894217820483, 665.851711613468, 673.613326775753, 671.83462021039, 668.286379249128, 672.798486446965, 673.499825630372, 674.940823504669, 671.503064079833, 669.105392166752, 672.136145000257, 675.895859938618, 666.122496577168, 674.744420961334, 673.718093683268, 673.933014570051, 672.763186308939, 671.546776621675, 673.518600978623, 669.654677586388, 676.943501801621, 664.962734446548, 674.006796952326, 672.82282913116, 668.836373221564, 672.29700721402, 670.918647143123, 671.983377309336, 671.089503778593, 665.641703444966, 671.100508284648, 668.777409306107, 673.588565963132, 670.793603320923, 672.333940059655, 675.991804119123, 671.532310054188, 672.922979791104, 673.137947182493, 669.580895957338, 671.932771618242, 670.790045763631, 675.231543726115, 671.561931823932, 672.017145398293, 676.382782912804, 671.90386459605, 671.53956591939, 673.28744825895, 673.95758866053, 673.22141155832, 672.094257375901, 670.691812023461, 676.005829659566, 669.988753635267, 671.578433779866, 669.773600748663, 672.702788870128, 676.684558734648, 667.44029155734, 665.934460427533, 675.571628223067, 671.184044041653, 669.173222671458, 671.87408984722, 672.409314143784, 672.385522519726, 671.325564808543, 672.645313198127, 674.029785183884, 670.548654527241, 669.582281774425, 673.915320669948, 672.164317795785, 675.680538605166, 677.396190550861, 672.5133817596, 673.205312013348, 674.731319891477, 674.221156846769, 678.317497823009, 672.448833104179, 674.130051566201, 674.990039285803, 674.034685853933, 666.810511892061, 667.941035615964, 676.633600879462, 675.212087533333, 670.110805193409, 674.629608136037, 679.700399477203, 668.37020259383, 665.806366110994, 677.656261020852, 666.333130380537, 674.319226769173, 673.24658262705, 671.322651173557, 669.114592825891, 677.468798181505, 668.193136467768, 669.42894007058, 671.917009122642, 673.266548213621, 674.512683899595, 674.043226322905, 672.414475363675, 668.637994117954, 673.967161826165, 669.367641162221, 672.279764027254, 676.558323143072, 669.123736546444, 670.301905099188, 667.646803437734, 669.397584418388, 674.472650589905, 672.97019535809, 674.117826460548, 672.364220515462, 667.990790927006, 674.185707877816, 678.184976140705, 669.158438876643, 668.425613725534, 676.835012472817, 670.320024825098, 669.839933318899, 674.389257307448, 667.76886794681, 665.693790381146, 667.236216524243, 673.643978168913, 669.78080439319, 665.342075498724, 674.198167740282, 665.780409715445, 674.623259981311, 673.672093123181, 667.079681987121, 671.328080351733, 673.751150488678, 673.504519173736, 667.508724859535, 674.51255923291, 676.256627302008, 675.403862496663, 671.562126133102, 670.088944030111, 672.788901863592, 666.320513148513, 668.124559978209, 672.619514391647, 671.281951168775, 668.956534645973, 676.040017250139, 672.197526473127, 672.103382716807, 673.203811365823, 675.029722241831, 675.939650176711, 676.020205627083, 674.050570926167, 675.587682533764, 671.801726778536, 666.174453445105, 671.474627234724, 668.10647592757, 672.034304026322, 671.007619292998, 672.920877775203, 667.543611636195, 673.534786202213, 676.238081629399, 666.198927156108, 673.61046171441, 673.851669890091, 668.857401443895, 675.902566203917, 675.927650659669, 674.814195338246, 671.78774615807, 673.226496732276, 668.69933989913, 673.855957072024, 676.668947177533, 670.932095604167, 676.175919434802, 671.374924559722, 670.239983852716, 667.882312349814, 674.414185439578, 669.55595293206, 668.076798076689, 669.253916547258, 673.400726438355, 668.363492021475, 677.297055165761, 670.604378746562, 676.261736416794, 668.550060039977, 675.331211054153, 672.472644988185, 673.613531489649, 677.678127758846, 671.555017066258, 673.142682898602, 668.434102340909, 672.607018295282, 676.953610183013, 671.774448856356, 668.817082144686, 669.616569620999, 669.579252528779, 676.157233156265, 669.728940576753, 673.307998945492, 672.698957988918, 677.144024089335, 670.786176840491, 671.82238892573, 670.693856298609, 673.663197971582, 671.891609463411, 676.743538804743, 667.580280854475, 679.197759451319, 669.894154430876, 668.024227001839, 680.982125288415, 667.091324448368, 665.59687639327, 672.365649614743, 666.726694829155, 665.954686447195, 672.084180352134, 678.149900321861, 669.422542448799, 664.432567464808, 672.284687585123, 674.693994280706, 672.191818111526, 670.712383806547, 668.03577009708, 669.671791561584, 671.269381106951, 671.292394303208, 674.226725610052, 674.358396203014, 673.436864565404, 669.268013884431, 672.924596784466, 669.249019000918, 674.859660913469, 673.329799986864, 675.502328023914, 672.346170220221, 667.288595079652, 674.377464764694, 665.10951331644, 671.734895577248, 674.189740251535, 670.760247948569, 672.363488487047, 674.847420586406, 669.991899318715, 667.732557681082, 672.353387004898, 669.070838170063, 675.643359486201, 672.580203150705, 675.148277529354, 673.752458000287, 676.605326834988, 670.298567895823, 673.445652886253, 669.611525237337, 666.56992621538, 679.647639632962, 663.99941084239, 674.13053920032, 673.3317002877, 673.192492950388, 672.479666322553, 670.875049683789, 669.417818100875, 664.454874009999, 678.733712063211, 667.800077018666, 667.954988066626, 671.334750187667, 668.286672552539, 672.654334969984, 674.360813774529, 673.102328345055, 673.60117432143, 672.7237753531, 668.36258490338, 670.939073009569, 672.998848146186, 671.775213086098, 668.204565047996, 670.665422818215, 671.692567513761, 667.862776522391, 669.566000196715, 675.915592289588, 672.477562088248, 672.212676704068, 676.097353787272, 671.351734477307, 670.159100949178, 674.916575972895, 672.119581244966, 680.869240214447, 673.48757007731, 675.052571943829, 668.45760014194, 676.145255903835, 677.151908348701, 669.673268990458, 668.228773985625, 672.03591026136, 670.312571809999, 673.277887547946, 670.186759097296, 671.742649644026, 673.214101378751, 672.919209013616, 671.883506344919, 673.897701048816, 674.556748715877, 674.113008887186, 671.108667980443, 672.148348974211, 670.509681087366, 670.086512872001, 664.841964055475, 672.116115816961, 666.696912214229, 667.849962595916, 672.90315354335, 667.428170040969, 673.947406963208, 673.806174720128, 667.840366823909, 675.404542944779, 675.226218331828, 670.886113294431, 675.158969144843, 669.987350751707, 671.351190222763, 677.32508287044, 668.632382838389, 668.128862272363, 678.295966824636, 670.105538238098, 675.242518566942, 672.576184723982, 670.404395359534, 672.945986936789, 674.272176355996, 671.331021113753, 670.452255054375, 668.88892845335, 677.430531161076, 671.834098419278, 672.572868282253, 669.500481019324, 672.470443029419, 672.174284011121, 667.506771038336, 667.946370959096, 669.919951090359, 670.529309172393, 671.214362846983, 670.958223940965, 674.636264067954, 669.781842428716, 675.034569302058, 673.674817812765, 673.426634665203, 667.815610714893, 673.087887046825, 667.675075501528, 673.830535013428, 672.188802237204, 670.281641121685, 670.481352196063, 670.070465672723, 671.385979229678, 675.774992223632, 671.756032688714, 673.966845198378, 675.043393322891, 665.959543519858, 674.659327227206, 666.850993224856, 669.111540316151, 673.444271236828, 675.131673002705, 673.972217746204, 670.315191207999, 666.965302036216, 667.960815739271, 675.801807881393, 676.436001747272, 671.201794646264, 671.418848701531, 667.181590946622, 675.504006583958, 672.910237901249, 669.136253535309, 671.115448032418, 674.600630791102, 672.743714806636, 675.841702023486, 671.799556505476, 670.749568041713, 672.102312704013, 670.891113327838, 672.558298976547, 674.484708676701, 669.05854607774, 673.883387597042, 674.361203188602, 668.16751836117, 666.426151424405, 672.335825709188, 674.25728574686, 671.89851910959, 671.32791422943, 673.242228409964, 674.592017467254, 676.553500440183, 668.706773666474, 668.856473404344, 669.080370259794, 670.973959521063, 671.250771036333, 678.393160666914, 669.135399754669, 676.081032692612, 670.430537130039, 669.868299752367, 670.817374102688, 669.986904793784, 675.510316325964, 674.956299877721, 669.870337837939, 672.11013471456, 674.718420657297, 669.778219628319, 670.527509224757, 674.025254091801, 666.508024259357, 668.597452413547, 672.103668906535, 666.39209424486, 670.760010556034, 672.537432784845, 666.943223217708, 670.661006815537, 676.464042572142, 674.275543202164, 678.701912126874, 672.942865979798, 670.883891838545, 672.153400089349, 671.05368673248, 676.913544717469, 675.006721057761, 674.431245691971, 668.955709641484, 669.426505174504, 673.084089648563, 670.435120141922, 675.317950923211, 671.043353268697, 676.41228292847, 669.989028096998, 674.002933801019, 669.367688920669, 671.014904626197, 668.081514097262, 674.363493516083, 667.872760636591, 671.135026765431, 667.672792718612, 669.463136850747, 673.310121184181, 671.514680888768, 666.619121254699, 668.151526575858, 673.508761798951, 674.390378046962, 673.33851050469, 668.609896530007, 675.118921993328, 672.69332715579, 670.886639315609, 671.552638492623, 677.604015729857, 673.061339834198, 673.269995550562, 667.400737469116, 676.475112190062, 667.093752132745, 676.270757480184, 672.313012914557, 676.798930579622, 670.678537031314, 671.631276392702, 676.099477946517, 671.332295207083, 675.606180058298, 671.024392564597, 671.547932365367, 672.253069788913, 668.636314270581, 678.525026590246, 669.975483067328, 676.963825825185, 671.089385327483, 671.768213461033, 677.08491384156, 669.766618406316, 675.527954487303, 672.408031574067, 668.532022477895, 672.213932595772, 671.882385347196, 671.93909195952, 671.484652127837, 673.083225180687, 666.887364813423, 675.401110032655, 667.33469673706, 674.524777345463, 669.985770147619, 675.664930673295, 674.376696709565, 675.267372845088, 671.671348207403, 663.344805390629, 673.36774968084, 675.537761406854, 672.82017353358, 672.22145556447, 677.607225551867, 669.131371083788, 671.833524038225, 679.894856988909, 677.353383688343, 670.873891768541, 671.509833623341, 676.0933106799, 673.209806298744, 673.187085640162, 668.732698098877, 668.071922142571, 671.192832749035, 666.415640348083, 673.661668105958, 668.781671323892, 670.084162949002, 673.49155961852, 668.338972868999, 675.905326393594, 669.659314440359, 670.053277503202, 671.737702153492, 675.734295077589, 675.404019170454, 670.982120153141, 670.638237727153, 673.549168073634, 672.485302877467, 674.760236089181, 669.353503140739, 671.174221773508, 669.23436065845, 667.191915811685, 671.654169637305, 673.101857448966, 675.696670388923, 674.014016679452, 668.145963415138, 669.817090388558, 673.977037677155, 669.055854019114, 675.63454416825, 668.90390323334, 674.603677613439, 669.253132006401, 670.8810560715, 668.827241183973, 671.479141922273, 673.622277110035, 677.508258820638, 666.947138614093, 674.806059104169, 667.805716227084, 673.510579735979, 673.960971235203, 672.26342452074, 670.173099965183, 674.592120533792, 673.043581339701, 671.241448057303, 673.298124043962, 670.110671838702, 672.020663442105, 673.563172470534, 670.791547383035, 670.003176856741, 669.626772480317, 674.484466596376, 672.724447125655, 672.68179822719, 673.140383430154, 671.672902600724, 675.760770254622, 669.057714323479, 671.136884523021, 673.956948819105, 670.914463041693, 672.653452467901, 674.646832079733, 669.390403263056, 668.209885490213, 667.92807986175, 672.733717937396, 671.947835322993, 677.496920241962, 669.214135190468, 667.291751134321, 674.791866908378, 674.997024792872, 677.054221995428, 668.730337187611, 671.450557110278, 666.964809197386, 669.951025408618, 675.593245935659, 678.940444362167, 673.810229572186, 672.260309929268, 676.058705117537, 673.838336171696, 669.418073863269, 669.860205156978, 670.412072031249, 670.658249083073, 672.534598331464, 672.204329576735, 671.231977458311, 672.473474139823, 677.473763564559, 671.811568095925, 671.736455978549, 674.566701879928, 672.709446862628, 670.238782993596, 674.385516262116, 671.339036191218, 673.691397376503, 673.779789733358, 672.660763189876, 673.41929379854, 668.517725912881, 668.759178437326, 673.24650424727, 670.398947093795, 668.809168127956, 668.415825656855, 674.466096827537, 674.363197377621, 670.966605932166, 670.206254739619, 661.615062242064, 672.487340959548, 672.89770609919, 673.399060626871, 673.549258648728, 671.934886120831, 670.172176729583, 680.336612043539, 671.050259288651, 674.152621005751, 666.428526434725, 672.867086407876, 671.065217666374, 666.458873771904, 668.843606371538, 670.636016496076, 671.256540341774, 667.853761739738, 673.261270758272, 678.186089584217, 672.335953372817, 673.172922152835, 671.607419632036, 670.941082844933, 675.317472020619, 672.264243710844, 668.545337439803, 671.734263826455, 672.835829359951, 670.700416949591, 669.08528107635, 669.983544514297, 672.900493627703, 673.44971501752, 668.207942555183, 675.687806418465, 674.015563008212, 672.760180838101, 673.450953730413, 670.426326746647, 673.038648566637, 667.907015799999, 671.362897060405, 673.220832526316, 670.83121573973, 668.038877098391, 670.539942710611, 674.238290965163, 670.45883351514, 666.050788108868, 672.777241377972, 673.070768414557, 672.049958721273, 675.04697686956, 671.320484304829, 673.430988295566, 666.436619696243, 673.883442928926, 670.367564213279, 668.990437862572, 674.660530526572, 679.553896524322, 670.355778247477, 675.6512628138, 675.358403052811, 676.225197441253, 671.875884516746, 672.752335951441, 675.641459128559, 669.893998593099, 674.383315552573, 675.13402248987, 675.36141875595, 672.901633688258, 670.634458230866, 670.159581100133, 677.797324066366, 676.574111926203, 670.741983256222, 678.479901299712, 670.262324007133, 673.293779966612, 671.935117785057, 673.331544979963, 674.410899467971, 672.528450285841, 666.197501359376, 672.223431769215, 669.67447064975, 677.176235296388, 671.332116326404, 675.940224149621, 670.086975444121, 671.813613725553, 671.611443775984, 677.111200608593, 670.30243336243, 670.836020333629, 673.781081093872, 673.804133478194, 672.16497630427, 670.35674832635, 668.931879351566, 673.06129089937, 675.34273030983, 671.669672241313, 674.04659638943, 672.883585978039, 675.246593148164, 670.258605780508, 670.330165674366, 676.107114797544, 671.905955021155, 673.488933770752, 675.468522152583, 674.197190879846, 671.947799179744, 674.944465288112, 671.90043704498, 675.643657852981, 671.140757963551, 669.016787328001, 676.558250514609, 670.026716578403, 671.237097744817, 670.952953638549, 672.96467935816, 668.111552599213, 679.525065478622, 674.023576695125, 674.973952930929, 671.780075159328, 674.254034197708, 673.0336755645, 668.204798133761, 678.562586829912, 666.983986618825, 669.50027169372, 674.085772914596, 670.906817555566, 671.125557130051, 673.374247401579, 670.790094646569, 678.676800300473, 670.39068453858, 665.992153268354, 670.797965976181, 668.584799578457, 672.171844553796, 672.023378840203, 673.040822937824, 677.747068939803, 669.006846600299, 674.905505339421, 672.001258984775, 670.433278141877, 674.987485070604, 672.482459491403, 672.161689533036, 678.742697997668, 671.427045712871, 673.104179935549, 671.878834104668, 671.989698593, 668.235482295673, 667.07165194183, 674.077065248461, 669.908398332229, 667.073014957562, 674.499987575147, 672.691802946033, 675.013992536204, 676.050337616881, 674.994442745205, 672.949310921934, 680.473585434914, 670.168910923999, 674.962858925305, 672.276843441242, 668.491965590449, 671.872178297261, 667.347109190161, 674.733953981646, 675.492195733206, 676.983471878753, 672.383349398795, 675.925760248985, 669.341408951535, 668.424624214004, 672.468886514787, 676.286671860248, 673.971413133964, 674.52905819343, 671.413349963815, 669.232142272951, 670.897729561638, 669.286272434523, 670.393741595908, 666.965621309726, 672.218549602025, 662.173134585387, 671.649515851179, 674.528120318987, 675.0227786437, 671.252012309317, 673.568566977575, 674.090253222981, 673.229369716482, 669.253020547732, 675.401534340598, 667.840280907393, 668.356119965188, 673.943761241831, 674.333849417629, 671.580967132608, 670.193494116949, 668.287984501693, 673.661647158361, 671.175730619757, 677.317528323543, 672.457035210998, 672.914666498645, 666.93484408445, 667.121628952081, 667.743579701061, 668.550101913352, 672.111683820034, 673.295744151926, 673.723452564103, 673.917849498646, 673.417510801953, 670.842813287798, 673.404585174041, 671.982066212381, 671.530234786123, 671.215925367303, 669.084390092332, 676.305151751666, 674.96819401148, 669.482552846791, 665.326243158053, 671.189165113612, 668.524442540734, 674.869624042156, 677.352534331195, 672.801036175868, 675.57455524513, 669.465388974181, 669.823768848147, 675.187598237862, 676.326018535488, 675.777232394312, 673.929843534424, 675.862217128659, 673.451372306463, 674.870811978124, 673.137616061495, 672.300089250191, 674.094250812203, 673.492464130554, 674.689408346239, 674.772179934486, 672.521605340029, 667.057590714412, 671.729015157587, 673.861408375625, 676.337258477101, 676.759184315005, 673.296379741446, 669.080934836541, 674.961226183091, 673.995298312033, 675.582067153934, 674.542769363692, 670.848394049183, 675.432595581733, 668.806500099415, 672.205168828073, 672.042961444305, 672.088122027168, 672.440403375684, 674.19959777624, 668.759076317575, 671.538005967283, 661.96973993251, 672.054361588827, 675.545909125306, 671.937667833739, 673.14005963918, 672.905765861327, 669.834263904349, 670.842874669539, 672.872428142743, 671.839299554051, 669.609354781043, 673.907442917108, 672.613817833624, 670.946323414365, 674.896023311238, 669.980139922661, 666.985468695802, 673.02423636825, 670.99464730065, 670.692599726436, 671.277139280835, 672.295806655422, 671.674792889641, 669.488100055573, 672.478010684282, 672.462708533349, 672.724168859207, 677.494454714632, 675.621017351531, 678.151864615051, 680.002778083948, 671.326067979121, 673.346619080202, 668.270316208637, 673.206089814429, 671.543526246599, 665.076240126802, 671.180587664454, 674.17952385311, 668.709479803708, 672.703157830365, 669.211608334783, 669.786677167406, 666.135478574777, 674.620142802434, 671.214583582805, 670.583130152292, 671.568850050945, 673.925642859556, 668.686661779937, 668.236131496358, 674.277344571344, 669.967663625598, 671.489984355506, 668.802913721406, 676.276809390816, 671.954789954016, 672.593943564315, 668.331697006611, 674.424635367905, 673.860429608413, 666.284181714526, 673.918481226421, 673.934952505902, 673.397834121293, 675.09797348424, 669.419854766381, 670.618418576055, 671.837482615437, 672.22694249646, 666.305873674059, 675.915281308154, 674.549669984992, 669.258164524124, 671.939283292015, 669.821255301475, 679.781148381024, 677.075043113171, 675.344954106466, 671.750764092318, 671.031223000626, 673.508666688234, 673.774390539022, 672.489355231025, 673.930901795365, 669.628102570306, 675.875253425674, 670.657983389294, 674.580097390428, 679.611952306883, 673.616656039611, 672.022157039314, 674.423939893082, 669.693345208663, 671.21424561008, 678.453722156209, 670.74903778422, 668.2840296441, 669.697437068714, 670.849678479058, 674.338236071721, 667.945791511894, 670.492038898311, 673.421749449453, 669.951306515104, 673.00547881862, 669.952701636733, 672.987185689895, 670.513655173601, 670.101840210911, 673.401411605715, 676.444470142617, 670.28424473089, 673.396716406978, 672.94640181478, 672.699510094428, 667.274119718486, 671.846031441685, 672.984999952566, 674.92598227755, 674.997496117608, 672.212337887892, 673.520905882025, 671.432590036832, 668.711845486111, 671.442140137569, 672.398865323197, 674.101065425644, 671.591903406533, 679.447715768322, 666.456680647385, 667.948665916904, 670.31343607649, 671.087684413635, 669.205664089082, 669.224574190891, 674.984791190612, 675.555700063539, 673.521525678836, 673.693880755276, 670.557117536431, 669.496648766364, 674.77351768087, 671.595244520902, 670.597716072971, 669.397737980125, 671.647703941745, 673.270567592454, 672.860280489858, 668.441463337225, 675.664095558254, 672.416899660698, 673.601886221232, 669.920226574895, 669.479124917651, 671.708633390348, 675.727705623841, 678.777417219797, 668.071210730153, 670.631690977459, 672.713470173421, 672.061131153673, 664.608816736594, 677.132198599699, 672.636153948133, 674.651612535725, 673.95175959327, 673.49639808901, 668.550244080723, 672.534406697949, 672.257627716628, 670.597135441993, 679.891385122192, 672.820349334728, 669.436558223009, 673.528691020466, 670.714685849869, 672.653492224736, 668.551689513319, 673.752923091029, 674.662737569252, 670.019332619397, 671.759414885123, 670.878554290147, 672.430255524216, 671.582729681866, 670.489904464071, 666.610191365556, 670.495964551829, 673.723695249498, 669.567109608407, 665.658414369578, 671.551709192493, 672.444555304542, 671.055955394012, 674.226360293301, 674.438754815813, 674.497762129822, 674.025143289555, 672.967753905983, 670.633085601697, 668.002753665566, 667.639030147046, 674.724492685857, 676.045931981861, 676.594965937127, 668.481327140687, 667.552009913529, 675.072471124962, 668.253962747814, 674.589174644928, 664.678764690826, 670.870843555245, 676.620870207957, 670.566672363733, 674.203191782927, 669.763972279273, 676.952764489262, 663.906556035893, 673.048211712189, 672.996039168678, 673.468575890566, 671.110089072168, 669.898774663568, 668.8735247412, 673.400475144786, 670.62634799667, 670.630137784521, 667.580568723875, 669.834268684858, 666.524921895758, 668.025484445142, 671.587652236387, 673.423339029936, 670.250987332574, 676.574159775589, 671.421653601123, 675.875758133541, 668.849559838883, 670.366964442959, 671.679732516437, 673.43807779423, 671.322243779306, 666.009649389475, 669.404506264536, 671.888590726255, 671.642066782865, 669.246828350202, 671.911582326856, 672.824521319142, 668.835715502093, 673.895065103269, 671.14175880844, 675.303876289068, 667.233520411102, 669.286121017545, 674.163820982294, 674.291584579263, 670.395585850568, 675.276043414307, 673.846748295656, 667.129976926618, 676.814558416297, 673.631750736788, 673.736460943601, 671.362234713703, 668.495518933823, 671.703580675104, 670.127349337927, 666.592912126113, 669.76441854171, 674.416559775267, 670.20337982925, 676.27956681087, 676.377419956409, 668.042283654186, 670.38316970782, 666.797904315604, 671.867704634807, 673.771253105909, 669.603633162729, 670.285089076033, 676.755070395296, 670.776909554431, 671.527720921849, 672.042104613137, 671.79614705487, 670.591336515282, 672.482103080615, 673.922673103071, 671.721721988334, 667.693560738854, 671.787314588394, 671.749089830875, 674.155442383074, 670.949462540152, 674.477852222286, 673.431277154576, 671.339943791499, 673.343013589655, 673.423142445268, 676.010827691812, 670.924155026266, 674.601451763043, 671.821061563727, 672.68744084036, 672.737646235243, 667.661168664227, 671.809168561368, 675.223109681409, 667.678917896562, 680.855716152751, 672.533359057341, 675.925944449956, 668.873614610182, 676.522010744825, 675.560753288894, 673.583594352138, 674.073115164401, 671.524637146114, 670.090706667092, 672.95029707271, 667.360040658066, 670.615396698904, 667.588396869973, 672.747770854914, 667.636431366222, 673.724740239843, 671.328643629312, 667.86798452123, 670.864573888048, 665.483068957887, 673.369057647548, 671.307554114628, 678.459510620769, 673.53627031488, 673.604077176333, 670.518537156391, 673.032216352043, 668.945839696198, 671.806236686293, 673.163970063795, 669.452947420824, 671.917248727197, 676.885834071824, 678.724539747523, 665.068207477034, 674.790439105526, 671.792008649257, 670.872023847433, 673.009112067155, 671.111212669651, 670.449426839889, 664.942070083099, 672.420658915594, 672.845797558151, 676.874752959266, 670.6786426702, 670.794783576653, 669.925434795748, 674.058381693657, 672.585157052968, 673.268320269866, 669.401796174057, 669.969740358504, 671.083022496809, 670.906144278052, 672.08440635945, 668.691633769346, 671.506227012715, 676.183218283485, 673.206143074467, 666.75982415344, 673.670363562788, 669.300531687884, 671.251453291076, 669.569219635395, 673.774791457697, 672.583604326045, 675.992801628806, 668.708699372449, 673.389090756095, 668.071996737138, 674.11987137548, 670.890799944644, 666.215229332186, 676.297362965868, 675.209558595956, 672.182424323302, 672.396214858339, 677.136574643836, 667.185730085646, 668.224768461994, 667.447750850368, 671.533871099686, 666.842796044589, 672.217713257763, 670.793818546466, 671.948629707179, 673.473371316598, 669.707705448738, 664.885776934119, 670.225556169884, 678.7332484941, 678.185674992536, 666.078251207583, 673.815884443383, 672.12799418786, 672.902784580619, 676.100622051546, 674.627501509476, 676.26185168026, 671.371530525321, 670.472443109335, 669.01295828798, 674.27427760145, 667.748082555288, 670.466446244449, 674.833013775788, 675.343550154559, 671.24950946067, 669.735575684041, 673.465176380556, 671.09436519128, 671.609012638387, 677.508505836902, 667.38419594169, 676.338569531387, 672.567297646103, 673.175286768719, 666.872060756567, 669.941203515616, 673.152606236418, 671.429021713026, 672.57967977694, 669.816281301823, 673.845074750576, 675.506828826946, 675.800743747744, 671.275086381119, 672.243754578747, 674.113775929903, 673.857009677333, 676.814758037617, 672.341872791273, 671.32203280833, 671.601903544783, 673.805856837375, 674.100371153094, 667.894705962711, 674.378609157666, 668.919167524303, 675.941535250282, 671.757637446933, 672.927218261823, 672.116090345958, 674.633413320967, 673.861681761387, 675.198731519286, 675.151487510325, 669.460155210026, 677.403187347123, 669.652171986531, 674.305311987847, 670.489396832442, 670.95790083401, 666.852637842717, 671.201375205869, 668.320816555507, 671.438065722617, 676.221855029446, 668.775702182887, 670.784881354747, 672.519462787348, 667.517734637594, 672.585468828808, 676.03421408458, 671.096650397157, 676.738522987225, 669.084541538543, 674.138119140256, 671.179699478502, 674.065232959869, 676.789158375313, 667.182529492518, 672.216553129557, 673.087365052346, 673.15181065299, 670.780915637744, 670.347502822891, 672.233699729452, 668.05981309561, 670.428948562072, 668.385966032765, 672.084930816537, 672.701936377336, 673.615700994585, 672.990475181119, 671.592929968735, 668.116107319088, 673.056269607793, 677.034135717438, 673.282752736015, 670.401784780148, 673.241335331763, 677.672955928831, 672.058190682062, 670.151427763056, 673.06332584194, 670.193549962219, 665.858106333408, 671.203232623504, 669.039624910116, 671.153240592409, 669.230709812233, 669.936499476222, 674.547372378038, 674.814535349764, 673.955011264941, 672.019652509424, 672.672791085009, 673.066303199045, 671.487903750993, 675.779218194836, 671.071886501899, 670.986936745054, 671.567989382611, 672.960212886888, 674.095534034543, 675.250711681716, 671.105622937974, 669.875099082285, 673.537736426351, 673.390142997889, 671.904984162968, 667.087345909516, 674.179727337892, 667.809137490462, 666.909796692838, 671.793963101513, 665.661527006273, 673.144725982324, 672.814767581825, 672.833453691867, 671.215747425424, 673.507422418511, 671.822215216211, 668.972495953498, 670.006114723064, 667.884966000215, 672.994287293329, 669.872863765253, 667.941431376895, 668.015516939622, 668.416490392416, 671.837232680716, 666.750805896242, 673.477554715297, 671.389393330105, 672.394119860763, 670.603537670487, 668.549101403841, 670.264384733788, 670.928048921402, 674.161393744624, 675.027241283164, 673.707015210959, 675.3574189589, 674.391050691892, 670.834847618321, 666.560455399106, 668.132852584958, 670.730034192293, 670.119757038664, 665.868028384712, 675.48856711992, 675.023442263443, 674.793936019788, 676.757417284592, 669.198119435086, 673.862481285926, 670.522722835788, 673.62521464174, 670.912183891089, 672.089772409185, 677.234809936763, 671.953897010371, 674.261419113393, 670.761761469761, 666.981752869355, 670.644568810297, 670.607377212846, 668.670671825948, 675.431150970563, 674.636988448062, 673.912073015823, 667.661903229409, 672.705145417114, 668.136555907799, 669.688843782147, 673.572718031542, 672.451441516566, 668.510055222899, 672.652986339768, 670.776383976496, 675.531273291305, 673.807101187978, 674.926934091542, 668.781885010591, 669.13543207499, 674.309631230591, 669.80286639743, 673.460421081165, 675.832043470988, 667.105463785301, 675.115206312725, 666.587387471952, 665.204066228053, 671.696887273449, 666.412568683765, 673.301191553171, 675.843733752317, 675.655244787731, 673.022150949829, 669.968591640859, 673.82478479753, 674.494336713099, 670.709888679248, 673.294029011037, 669.833113397484, 667.506647087016, 671.80713104488, 676.617632695126, 668.837336271765, 670.444481716649, 674.317250817839, 673.32497805638, 674.422672551188, 667.024916175118, 669.194323945869, 678.098086776364, 671.261895248614, 671.431551578971, 670.498171259668, 672.908344608754, 672.119250623062, 674.524971695803, 667.963037169147, 680.120935960206, 670.167052093576, 667.453578860247, 672.267209844662, 670.36308982674, 669.750517245944, 673.464996445484, 675.219021568144, 666.951470571228, 665.722243311194, 666.926578862752, 669.393399177166, 675.046554173464, 677.213260624494, 673.785759972779, 674.813993877542, 673.341952407785, 669.069440575975, 673.350367585169, 670.91684912829, 673.518941305927, 670.333536371435, 677.220488349094, 672.375561310854, 667.065113169494, 670.401728257023, 677.377085201998, 671.012263843386, 671.265512524787, 673.247118795065, 671.892495748675, 676.562549385272, 673.370540924119, 669.854127281734, 674.336312524685, 675.626395919335, 667.557302953164, 673.206587161679, 674.150554333524, 672.180502725128, 675.688204485268, 670.500929699951, 671.494528876588, 671.786282873163, 672.638096339694, 670.380681628267, 674.540198240429, 664.575727712189, 671.412720289978, 674.12967181287, 661.788835056404, 674.102981488072, 671.174946259528, 672.633542103886, 675.792924741719, 673.063256387248, 670.312397165898, 669.267714197301, 673.680187951124, 671.881871684517, 671.123701042288, 676.028579920021, 672.112262440548, 670.079044435508, 672.35248083496, 677.091142965436, 669.036447412236, 674.245022280115, 668.618222405159, 669.337621854527, 671.723049396578, 670.649464827077, 670.906091809821, 677.704086099098, 671.140476223595, 668.764450683034, 675.015585554859, 670.227949984781, 668.162626182378, 670.321369342268, 669.101891407994, 671.622857621911, 673.088284929678, 664.172626999243, 671.68820939981, 670.194537244976, 670.816090774016, 670.963537347166, 672.14230784815, 673.936971410036, 672.104927476126, 669.925425291398, 675.486423995813, 668.84028626576, 668.492022011141, 673.180670323052, 673.282476998405, 673.335097057204, 672.936720668633, 674.029227502662, 669.133494621528, 668.402847966809, 672.29386828058, 670.319342669897, 670.543414097601, 671.081044812382, 671.438195557393, 663.462299847805, 668.396348048429, 667.581733636535, 677.881251542124, 674.65873028661, 673.346474786601, 668.139392832438, 673.577677270836, 673.167148800106, 671.967724706448, 668.246989050321, 670.967111320691, 671.962868209954, 674.019366569778, 674.070070893215, 671.27344075977, 669.196648027182, 676.317965337881, 669.079435768009, 674.233881110934, 670.307627640227, 670.833277608258, 670.158541316249, 671.589885636432, 674.133676196002, 673.383924003367, 672.76025931946, 668.897126665771, 676.454667414432, 672.910638759135, 671.042358500601, 672.195792212449, 675.627746873985, 672.403455711332, 668.916939445323, 677.533829980103, 669.721004853164, 675.206733288615, 671.705299734249, 672.166655037264, 667.150812592463, 672.942042927285, 673.310130438551, 672.242526460772, 668.871305199124, 666.557333843798, 673.175349774329, 670.155704097249, 672.204477747033, 668.738806310608, 672.022478121403, 671.489364677032, 669.908535693392, 668.379818259068, 670.404361591765, 671.506222676437, 670.645664593602, 670.749258579274, 677.034226038688, 673.966622850003, 668.84879502607, 672.366680152156, 667.432229316697, 677.701127727172, 672.654392015102, 669.813396746749, 674.624611865932, 668.700440390712, 672.051022542098, 668.532222594032, 674.574192488229, 678.275249333431, 679.669448520254, 671.599579241336, 676.463382162744, 674.858161780356, 670.264727005267, 670.223536850088, 665.27039143129, 676.881909197053, 666.491093330407, 669.171780044986, 672.437011313519, 670.422221862866, 672.08318405325, 677.786171543542, 673.275017840336, 666.553110141417, 669.945657652194, 670.837074218563, 669.320898607922, 673.656659546417, 670.084746867878, 676.157293075326, 678.588392659229, 679.231067726934, 672.738572531818, 668.272474629999, 672.355861501735, 672.063071677802, 671.013291811098, 674.27081065202, 667.3485670514, 672.545184390734, 671.88742188579, 675.946398597238, 670.952217097296, 673.052192034923, 670.338273768088, 666.319311032844, 675.657276527244, 673.296251120841, 678.196996373703, 671.306695183961, 675.797015695987, 673.085536650521, 667.611259321771, 674.910166365406, 672.35663855869, 674.661830256749, 673.326587215328, 674.35717598149, 676.788002564143, 674.647629221751, 665.084841401603, 673.299110432823, 673.73048020937, 669.858375430028, 670.169857639689, 676.125627127932, 669.027302224502, 673.236328891996, 669.944979115876, 668.890234807113, 665.637869645172, 673.805128003253, 670.820592967501, 670.996793845219, 672.910532792904, 671.737749598936, 670.668510947471, 668.985359360505, 670.857686382139, 674.493413053577, 669.73530134329, 670.849553155122, 666.944561030604, 672.788259480914, 674.491284902047, 675.943083063468, 672.446589443408, 678.824527682262, 674.072846473078, 672.988762375359, 668.619475923168, 676.243913208884, 677.633692452596, 673.730500952561, 670.552536139827, 673.365800934177, 673.273367546016, 671.344017856002, 674.840385846632, 674.762174975472, 675.231828996886, 675.980250374676, 675.046704650912, 669.919779894112, 678.93218853832, 667.877518785203, 671.707918101769, 670.949482688534, 673.667055480984, 676.004163275302, 673.851943323958, 672.291623781426, 669.603642642117, 674.11047019383, 668.582652094032, 676.488134389136, 665.976922855609, 671.6143333047, 673.739612647398, 676.218065762816, 671.16194934741, 669.2117948416, 676.251429220178, 670.652995276601, 665.798293239577, 671.550873320562, 669.716637014604, 672.539278201656, 671.99825555743, 668.604556851153, 673.758869347673, 672.649244044653, 675.740573229599, 668.627147407952, 675.643956103499, 672.924318750214, 667.472841883824, 670.31297568627, 667.721553652809, 670.615469846831, 671.521392638587, 673.423626549844, 667.301309412331]];
