# Supplementary material for: Hypothetical Outcome Plots Outperform Error Bars and Violin Plots for Inferences about Reliability of Variable Ordering
Source: PLoS One. 2015 Nov 16;10(11):e0142444. doi: 10.1371/journal.pone.0142444 (PMC4646698; doi:10.1371/journal.pone.0142444)
Supplement: S4 File — All experiment interface and visualization stimuli code is available as a zipped file. (ZIP) [file pone.0142444.s004.zip › experiment_code/data/one/16.csv]

	sample_num	task1	task2	task3	task4
1	1	112.661061120299	346.690717828142	522.422418101648	648.923886555227
2	2	162.336052099894	345.604652038324	524.595113522066	691.202370626706
3	3	123.940873421069	345.775102387024	524.47281182083	696.274113028445
4	4	145.530414210245	344.200509824592	524.208355869855	699.659059861755
5	5	115.979977223252	346.685939104087	522.608612913969	695.461441131593
6	6	116.53742373456	347.679550359761	520.226474606377	701.134520728084
7	7	142.33822396555	350.927167973343	522.551778383539	669.072098018192
8	8	108.370433995778	347.199774173201	520.570119831477	652.13453627829
9	9	119.831596526589	343.001741737457	514.877397156701	675.444865857575
10	10	153.926310400384	344.016198276821	525.450410405012	642.048167333042
11	11	136.669014249778	343.374909694562	524.788447569938	639.286942385376
12	12	143.7668498909	341.218109576538	526.456527666919	687.696439197268
13	13	150.791749655128	341.621347317377	523.253884991185	684.601221457531
14	14	122.323202754021	341.578521632625	523.277956740871	681.142845417839
15	15	128.445057187681	343.110759753729	524.976644256824	646.725494128001
16	16	159.586077497386	343.105611121298	521.242472820492	674.016103633603
17	17	117.304734510261	340.098588093534	524.196527434595	662.792368386542
18	18	124.066220673048	343.487242382223	518.764727568758	658.123715365902
19	19	130.42564564446	346.608987154391	523.535932644249	674.792791636433
20	20	130.33206659202	350.134801647092	525.769128639188	670.487083909506
21	21	163.775725088864	343.835291238126	524.084620349283	687.930810231937
22	22	146.421134214139	347.201367251614	524.957602594031	674.748907137647
23	23	133.978074404169	350.312464452898	521.423777915406	673.852918479809
24	24	120.279090341386	343.880046161408	524.38379936053	703.364702448665
25	25	128.228398176815	340.713330960495	520.804626695285	669.065824672367
26	26	107.812375744434	343.819640712627	520.89000465638	653.306718767125
27	27	131.953578681479	347.014414403677	517.144724189899	726.631029843694
28	28	151.296976477132	350.466549865394	526.762605009631	689.766270710089
29	29	125.031966782514	349.279797232947	523.366057973581	692.452186584345
30	30	128.240845087046	342.031243415419	523.010799994319	659.319627095744
31	31	143.66055179798	340.827676298822	526.664790596377	634.503894912219
32	32	170.584954510226	345.476915696107	525.105285810506	663.70242973861
33	33	135.058211033877	349.997273566532	521.541311271284	691.078055894829
34	34	136.827383788478	342.798995835549	524.560140702946	678.629314880771
35	35	134.855724731841	341.760557397248	522.249415710434	718.514334061516
36	36	113.654457758498	345.892496447819	527.901753439412	689.110845668677
37	37	176.188155672168	345.349061204582	523.524677350384	677.431942540523
38	38	118.297884530267	339.357330564006	522.627218893295	681.703179557602
39	39	169.951911204846	343.666171810561	519.262078160514	674.181940747063
40	40	139.99383019106	344.422348110011	526.958095984716	657.34008242013
41	41	118.643558149489	344.287393247621	518.218660668241	699.393482771869
42	42	136.574417114449	341.769288930643	519.88256347313	686.882816217175
43	43	125.368995553596	345.616879169303	524.322517934612	671.829164290242
44	44	108.231957629922	343.3235609798	517.203184935822	697.34393047401
45	45	123.340557644204	344.192831386621	527.447804186448	657.551983954387
46	46	160.993417431777	346.609269209602	521.263981617822	675.527155441125
47	47	117.028724182583	351.433767044881	520.728780172513	663.014189003856
48	48	144.106099850017	345.635766912868	519.550712935677	660.353599440985
49	49	138.875364756107	344.365229481564	526.832388320887	681.283581128256
50	50	113.393875432732	343.220016657835	523.010213694823	669.195667762619
51	51	132.811754341663	342.700012929097	524.068550424556	634.705612802317
52	52	150.251842274356	338.938544980919	524.789396794967	685.412354493754
53	53	127.272064222869	349.424467082748	525.919349664823	656.651022818496
54	54	141.509884851689	340.190542271414	527.228713734134	667.967404062216
55	55	154.763198053408	342.029557395024	524.765861975626	659.933258599442
56	56	165.92601336133	345.44955365227	526.388378578704	663.110146000534
57	57	156.777981408609	341.89893858031	527.38631113298	666.838911703418
58	58	109.929467361646	336.828765236086	520.800910892819	670.781467602485
59	59	133.137267452078	341.640200475248	522.278405829302	678.566530654133
60	60	146.569225660626	343.865139480004	520.91937732365	686.837593295112
61	61	167.933544710633	340.359512583917	519.054043863186	644.848126161169
62	62	140.024498892099	336.924675950312	522.036158360031	672.3438780469
63	63	152.413263540878	350.616743353573	527.666196942116	682.762101254169
64	64	133.547790409092	348.093358069363	523.649540586116	688.875365130603
65	65	143.914987101552	338.921212917955	522.144626767516	671.637579935633
66	66	142.871485762245	345.499084586367	522.315812292312	655.265683401316
67	67	153.081683035494	339.495990370228	523.024653595076	682.042856893917
68	68	117.177616946658	344.529456140285	518.319419450959	676.989963553073
69	69	135.769230371254	349.780546511499	525.508502737006	679.340829014901
70	70	126.814415950151	341.343200577309	517.296177688412	645.111119888361
71	71	133.025344059504	346.581939148829	524.285523335155	641.686796235456
72	72	127.341719193253	342.34903669935	523.836133236196	675.058699870277
73	73	102.47317080432	344.694361685856	525.289308367569	646.522057172077
74	74	149.259113892986	346.407070877903	523.017002505457	663.44952158217
75	75	154.828869415142	344.301292028419	524.45300888093	680.814536354089
76	76	163.225035736188	342.909080218953	526.118530294911	692.262091613283
77	77	106.264090477901	342.669506340799	516.116889798423	672.779904454362
78	78	121.21089106503	349.732085162504	526.072757586414	653.551186952257
79	79	114.542713248602	344.584552937191	520.078532118519	667.592828024392
80	80	147.044049415387	342.269914248704	519.861850606956	654.955619133894
81	81	142.59220053966	340.264110213135	522.583607580122	669.841165998154
82	82	120.319010057453	344.380237042826	519.368456946656	643.795456902039
83	83	130.826640509536	341.603129587031	516.97658707549	689.637683329035
84	84	131.231454947541	346.142623787882	518.035629085188	663.653434821891
85	85	106.284836527931	343.944938807667	525.01816488431	677.763743685673
86	86	135.804868813929	345.12147880651	517.834552909178	662.36762584949
87	87	103.138012590563	340.58825550577	518.636330470684	685.907199623584
88	88	126.144494378841	339.252637437683	523.125946674748	686.812889345155
89	89	139.098765001929	344.766312333187	527.532621795164	687.836156390503
90	90	123.08817439783	347.352337837033	521.143904013938	659.381135058487
91	91	113.614002619861	338.718872677892	524.653621976612	653.150519620988
92	92	138.495328498051	344.931026712842	526.399359754963	690.650707094096
93	93	116.233487997757	344.440786021082	519.325478154123	654.9502027128
94	94	129.796374487543	345.206538498467	525.481268992154	687.242590152396
95	95	171.400166487945	341.379471829304	520.66424972336	644.920016828734
96	96	118.808417358882	349.831388458134	527.553222996345	647.757998134998
97	97	144.669195587146	348.648963314509	525.732616495671	660.774851094371
98	98	124.705015086077	340.075644150166	527.959385779528	673.022864884602
99	99	151.034345040703	346.844293664441	523.519663983465	666.893937880677
100	100	161.899074128548	344.300197922179	525.367583720883	696.628089181436
101	101	142.569459208438	345.724840476425	523.251298413129	655.446775797502
102	102	122.155279080988	346.430592557753	521.393690569485	675.136060393715
103	103	156.16098157316	339.749065943541	523.066215615286	674.422088322838
104	104	136.305574912185	344.114721306685	518.196843171065	677.3792540621
105	105	119.132015117282	347.756171245425	519.730642558583	656.83309561606
106	106	152.889836577818	348.205034979103	523.587777254364	669.971177205464
107	107	106.219110467487	341.783387034933	520.392855477762	664.583780985077
108	108	150.558118606045	343.332069802005	520.546820447942	722.542688832881
109	109	105.906094837745	345.962352443178	522.51404103541	669.195037199943
110	110	130.693446003921	347.336659278386	529.654078765458	686.718828837706
111	111	152.151251661045	338.814617684383	519.900081232915	693.529192649543
112	112	158.626453982987	335.420240122663	522.116980906754	653.453715273037
113	113	86.5090525956541	339.286748131784	524.085747977754	673.762093071555
114	114	102.666819416648	341.981985003066	520.581592625663	640.438228056274
115	115	115.71913249755	345.350801723422	521.76989951507	661.157870901379
116	116	98.3577051105263	347.207684699025	527.213041236557	659.468500491931
117	117	115.935667224324	344.676383707545	523.232674862562	674.250695940454
118	118	98.5436904348065	341.857131700323	519.959486063607	681.185772106574
119	119	134.744201844739	341.233170425903	522.468948100343	652.767802643484
120	120	130.200151536343	346.037298915424	521.396635797031	671.968339278053
121	121	125.374173904617	345.016633140461	522.190391033476	677.005003755631
122	122	112.222791809866	345.344407643674	514.960483286057	664.397520222531
123	123	133.689480599554	342.29109773556	525.046321164884	686.510875852639
124	124	139.253137536331	341.819195637251	525.028583776283	661.855643376778
125	125	120.704142934003	342.542880132887	521.732827707123	659.399656094227
126	126	141.513391252913	347.167467852192	522.030568965227	678.221881373649
127	127	153.008133112481	347.178346603499	522.645586889505	662.51776239043
128	128	137.737491848525	342.641446178347	521.418463956843	685.838713196288
129	129	155.595415610918	349.479734725836	524.285288904668	683.125805006153
130	130	154.883846823089	347.229378348291	520.482833972679	664.272737314518
131	131	166.434161645503	338.41760914612	523.614557956761	701.162596754455
132	132	132.515128496045	344.453251185854	519.931265993932	689.806800102716
133	133	135.760112495726	342.442904781457	524.420127402931	692.71678622126
134	134	136.822337084531	342.178858576399	525.795823855115	675.040718087748
135	135	148.370866375217	344.603580262203	521.686828019251	659.87982022454
136	136	123.214310457331	348.097250316338	518.419410999254	645.817334177079
137	137	120.066756979385	341.037131366134	524.811482602488	677.344287872132
138	138	111.242443844651	347.49570208424	523.923160019414	674.812214075225
139	139	115.45814782841	344.194386636697	523.138357826112	674.364039296521
140	140	124.593782999982	345.758340549654	521.429440337178	664.848717080025
141	141	130.527232731156	341.210800297299	522.534651934895	669.320916593418
142	142	97.8277652681909	351.744833537561	521.125339123563	669.541132982556
143	143	126.131529737029	345.237900872106	521.353221409622	680.143388415932
144	144	128.492288140486	345.937165127281	524.262262359245	699.74122389015
145	145	152.925184408825	348.367321757845	521.453704834809	678.341269985139
146	146	144.80790224258	346.413211660907	521.281095180241	661.772616299668
147	147	120.084569780011	345.719144186507	526.575630794796	688.929994508388
148	148	169.547749811993	344.475645565533	521.64880559587	639.682264533976
149	149	158.685109695313	344.939590918909	524.636746119299	718.539468979386
150	150	151.786113591405	343.010292955487	525.843074940097	699.18207932067
151	151	150.176192700577	343.33046048606	526.003421627999	675.166287678141
152	152	151.171661005393	345.405411275481	526.2897090328	686.063823853855
153	153	103.429297319958	342.900733871364	520.235142192073	673.83947152002
154	154	125.69937148768	344.39804800962	521.700162489385	676.076669089628
155	155	117.315275402878	346.189989994714	526.50291733367	648.736822856603
156	156	113.40286743886	344.104805043103	524.63079456753	644.168576604491
157	157	134.551171800061	342.738479440848	520.69893367051	669.534075601958
158	158	96.0323742135836	343.733366962419	522.49760476459	733.04515289194
159	159	125.724134654836	343.696451151398	520.521053888785	693.738076696821
160	160	105.016327696887	338.654699534552	516.614664610481	675.638420948909
161	161	135.360735535474	340.188341088365	522.915276085708	672.367214141759
162	162	139.346571094982	343.244798995769	521.597608916185	682.025226874272
163	163	157.869878367146	345.272954802224	522.909345636352	664.249495637306
164	164	158.08311473274	346.638367670779	519.829801091715	713.409343034255
165	165	168.368806841309	342.951852936386	525.424336067094	645.332154340768
166	166	154.855255201028	345.85967647803	524.833848966434	708.243411017901
167	167	117.935956558288	345.875959050101	527.005594281434	690.123296612787
168	168	131.034886253988	338.496329491162	523.753618574598	666.280572006874
169	169	149.962156058997	343.948723181246	526.509562919683	651.955084355173
170	170	144.7374110667	343.401927106088	529.824634621595	659.759862801522
171	171	140.207918415019	344.51512579103	521.72910462098	661.988448196776
172	172	150.553758019708	341.308972965744	521.92772720371	663.036489483168
173	173	108.828806180912	344.501465569382	521.727509447574	674.227777261208
174	174	125.145663979033	343.382537709303	520.941481908865	705.44375421118
175	175	145.482111040501	343.429868287935	522.935535364384	631.716657969191
176	176	139.504361417586	342.46266208728	522.703864266036	682.071631721733
177	177	156.026810785791	341.940395112896	521.556354103543	679.037980905595
178	178	65.4628334978318	344.468771008124	520.505759650773	680.075769379657
179	179	120.728311579459	346.663006576846	526.468481680189	682.749050731667
180	180	126.597896710381	340.208183045429	517.818964426151	644.030608629453
181	181	140.288981219994	345.893789447067	517.033803675417	656.815228067683
182	182	125.74276783172	343.670090900778	522.748600007202	674.302553211986
183	183	120.876165207683	343.437640370984	525.274712014085	686.751877166419
184	184	118.41964518638	346.375056050925	526.800101375918	678.024043122597
185	185	109.750206023757	342.902495892083	524.780205380965	643.925053388669
186	186	106.593013865729	343.156204691163	523.323073098889	661.162050358291
187	187	134.610525840468	340.784438356239	522.207414264129	681.385631351844
188	188	115.677480799591	347.681328342263	522.477833136718	659.405010762271
189	189	124.903644462403	342.303130550901	521.435929467786	701.881548898987
190	190	113.849351973564	339.636697200379	521.438421657857	670.667933226458
191	191	140.254900390987	341.977860085833	526.299950663238	669.122849585061
192	192	106.665841648509	345.085801330152	521.594811058443	676.128233643271
193	193	160.496496376123	343.456197974962	521.581472914612	693.78500072201
194	194	133.79095748174	346.560910401196	530.57904296499	671.836510252786
195	195	150.856692217525	344.302475722825	518.71999325194	669.06945215383
196	196	127.200068942092	340.163597670558	525.406423785616	670.294181371292
197	197	109.838145279203	344.412666800183	523.990017440243	670.839199626562
198	198	142.010527053275	343.751092131461	522.220040023253	685.518011971572
199	199	163.059650161384	345.009503214695	521.875504673783	643.320923136556
200	200	123.5629123235	343.94253845266	516.739182617695	680.030715124916
201	201	126.56027513979	345.036086787109	520.56124771509	665.176948469661
202	202	139.02558355344	339.391933292699	524.830247578586	646.512436389021
203	203	134.854763989289	343.446140246456	528.412332091842	648.387420714601
204	204	120.746266738236	345.616998501095	521.443584776189	691.181115606359
205	205	92.0806586961517	345.910321030225	520.501721707049	685.207851630817
206	206	156.59107425568	337.235691733867	528.512349949234	668.089704442835
207	207	140.008246181592	348.34650977427	519.799162864175	661.997614844759
208	208	142.489014026735	346.738109406568	527.049816764267	683.721109777662
209	209	112.19204988475	346.536984842992	518.696476900143	650.444273791207
210	210	140.507143262527	346.44890053977	520.175509628505	697.298968563984
211	211	128.778290176948	342.319457660767	524.755688022317	679.130155227787
212	212	113.406426398135	342.916837912734	522.184803066174	671.302845357947
213	213	145.424366943204	347.092748486332	522.28780455485	674.616185419645
214	214	131.492934969955	342.954157527578	523.105093680466	652.445499668546
215	215	133.718517306632	347.331135408607	525.95147473493	679.900826852915
216	216	114.372226629296	344.382179099421	518.521646891692	682.983290031242
217	217	102.350410007317	341.943969939118	524.979301439785	655.535649244247
218	218	129.570145325319	339.573394212939	524.125917137069	710.126008544631
219	219	145.035995746819	344.001329530583	528.35461614811	673.378590435577
220	220	143.418226900262	346.486151525296	529.646672257486	685.636192494546
221	221	129.106602733453	345.190307697778	522.394527921896	685.63675151627
222	222	153.365154449325	342.337024899653	520.472296744176	694.287706346656
223	223	122.902192715384	344.390363659554	524.033026660949	659.871009887172
224	224	139.372020224163	345.06274456995	524.654685486871	647.4354642391
225	225	116.752786890835	349.849638362152	518.956198330781	656.797254397158
226	226	146.558074842177	343.341588527315	524.349290077632	646.974655801229
227	227	100.156726483212	344.97207349224	515.529424294301	681.216208785073
228	228	148.748771524035	340.599925130456	526.013164640298	659.948792898878
229	229	134.869893725901	346.530126600729	520.804019212706	668.637293297272
230	230	127.643714485966	343.173998184614	521.905762590521	654.966543146066
231	231	148.071000526616	344.745441452806	525.564843578224	651.817181015563
232	232	120.347937255471	341.458718864453	524.100906299373	700.977095028993
233	233	145.612632229174	344.350170839227	522.402692109813	652.490527264764
234	234	129.94437825832	346.472187321089	527.390257827018	665.532429075051
235	235	122.386123445422	346.188772773195	520.016184982276	664.945378196226
236	236	114.130607967328	343.668937309662	523.395856047737	654.383782076978
237	237	134.522112788362	342.119173347741	518.25632026626	647.09144632853
238	238	114.672053278079	344.198808517337	524.622897060429	671.356290053396
239	239	134.415008504418	345.800838064815	521.224713832749	647.906091493416
240	240	156.330553793972	344.452223770072	529.98006493398	662.871695200892
241	241	107.147953095066	345.682552348251	525.862927994566	701.173872672263
242	242	131.277312789558	343.971320905869	522.529943725559	694.251983570127
243	243	116.289599457844	344.532674720375	524.112429478618	689.160782524172
244	244	119.34344346525	343.815174881025	521.342412139512	692.368432633923
245	245	129.841000810766	343.063574902852	527.669140875919	661.602887026046
246	246	149.507421888231	345.751304586393	522.973681295	679.674161201173
247	247	149.630919526742	343.826131082787	523.363113189455	628.961641579834
248	248	133.028087887067	347.665066459861	522.220321070901	671.966900301533
249	249	121.557449397979	343.382819929819	520.44038643703	671.664093529451
250	250	135.474807115099	348.723601396156	525.865963945562	654.490063243023
251	251	117.620477027178	337.656254619334	525.960808433316	665.579665211682
252	252	143.715863838447	344.432359518725	525.864483240612	706.049450445352
253	253	161.322680497073	346.166764497219	530.35489047215	702.180491690109
254	254	142.738415592356	342.746699763323	523.84050372976	651.345789926663
255	255	145.004607425425	343.365156722884	520.676170133938	681.16778401753
256	256	123.143072174418	345.174739094814	527.292755922858	653.710194316396
257	257	147.485892843953	352.231701327929	521.335183895212	661.739961491092
258	258	136.458723205515	341.855719331695	522.799327512483	678.997842218667
259	259	135.607645022242	347.258497182854	522.739607333231	685.445312452197
260	260	107.983284388333	346.078858967217	525.490393746531	632.267841956964
261	261	143.05172895922	346.450858769632	518.271310172345	673.420095419029
262	262	128.915706455612	346.490025430985	526.081560303369	667.37652244822
263	263	139.89028120398	345.246284944015	519.893454021981	671.405583759947
264	264	126.455029845045	349.244252946161	526.998676150674	692.180163079364
265	265	146.748101289838	347.811886706384	525.354084831956	667.521155507946
266	266	135.503772197632	344.992718092165	527.780669924024	652.812753295031
267	267	112.051611906209	341.083902784256	522.192988532609	663.02439257772
268	268	122.67600395863	345.788162928447	523.632132810311	671.755660423466
269	269	120.808419393775	340.962819567238	518.397241026837	680.60616333877
270	270	121.389823146495	347.691161796849	520.154921362958	663.492844993098
271	271	118.458999317698	340.86541684252	522.475580475733	669.962344473906
272	272	107.039898907189	342.865744650927	525.229457607454	674.778812500734
273	273	136.517678085447	347.421213057304	523.213278701745	681.526591862242
274	274	147.743744320911	348.417250329057	526.455216729535	676.247589035549
275	275	159.026550364745	344.892840199438	522.644259451909	682.693450267772
276	276	141.87498478353	343.464414570844	522.241955248252	678.473459079665
277	277	130.775337754958	345.705462037971	521.460896113446	671.190311155817
278	278	141.562579002661	341.10815161683	523.018562877754	691.132495207122
279	279	137.586950197585	340.499249862042	524.454297052362	662.470420387311
280	280	136.864990574353	348.065309803557	524.109893058258	693.602205133562
281	281	129.02382649146	341.250577779723	525.54652927021	687.868359545581
282	282	132.017062662788	342.034944827775	524.110799347457	682.877787843989
283	283	164.477519190415	339.347141456238	521.216018195577	640.99813816101
284	284	108.768304553066	344.912149926437	523.16840185525	669.359243990613
285	285	114.666196964399	345.591846551945	522.360528144726	642.988524646528
286	286	127.428505237958	340.676400627625	520.520709855623	686.457352157351
287	287	142.335337448699	345.360155687202	521.263160437101	650.957191956095
288	288	127.169546791439	342.692864483835	528.08857319719	676.048139847556
289	289	107.573592822313	340.099180956057	522.991602124815	671.006096550639
290	290	145.60221519877	345.343316493676	518.842071351274	674.645408735929
291	291	125.19051936326	342.439003862439	525.865728064727	703.728996687502
292	292	135.007434821766	341.007578138617	517.915161674849	667.148445475319
293	293	131.513495998147	340.189470087719	524.610629396689	663.120183740423
294	294	114.421505581647	347.521908888188	527.065721120274	667.323893324789
295	295	113.190569409217	340.084950531237	527.30662921059	695.199327082722
296	296	139.869899808598	343.337729877937	520.932628986263	665.7064225275
297	297	109.50642618018	343.925609401881	522.111998707612	702.777985837194
298	298	123.51016517874	338.942240373949	522.836745816877	666.618820198617
299	299	101.773143998206	343.02882116116	522.394686114278	688.610712877588
300	300	139.644136737289	339.930114899965	522.915039364717	654.245086578121
301	301	121.610207629485	345.469648827387	520.859359294267	676.793629438163
302	302	144.647561657941	344.43112411858	525.442281114655	650.371579453103
303	303	100.135136113199	340.72059414701	522.563300957595	684.80209428875
304	304	145.694788379339	339.16682040079	513.933302647053	670.739621702326
305	305	144.496472856498	346.652461356132	525.711610549395	658.082329572183
306	306	132.389092700112	337.794054252491	523.634513325862	662.028401091225
307	307	146.174405405152	348.406434317886	520.30015425228	639.981487309643
308	308	124.278908239811	342.038331833504	525.789712060144	673.246840184232
309	309	122.732754288734	346.335881055	520.035319684644	672.288212079632
310	310	136.398491534385	344.574022409696	524.206361519222	651.388197646441
311	311	145.80564045074	342.208916713238	517.957973217272	670.588301681497
312	312	143.873758150446	347.332581099828	525.375300351535	685.188492044285
313	313	124.14444652364	343.628399588445	524.145688809569	685.718904623167
314	314	140.964619234718	351.55593561508	523.49930397482	683.845742013686
315	315	142.102424381878	347.176182251188	520.591189514131	649.743240640013
316	316	136.581825468993	349.5275783082	524.530775600648	693.677360559869
317	317	131.460562830125	340.782771471953	526.852407952759	670.146914930194
318	318	123.294092904558	340.673892248704	526.170535613991	661.244428939683
319	319	135.389692934057	340.427501788276	526.574335605963	701.316999032938
320	320	106.404111170052	353.059444983595	517.962726381387	672.246389971319
321	321	151.867999604416	341.902671628547	523.076332540283	672.932719678764
322	322	131.660622834069	344.829307826298	519.725829616557	667.840952882891
323	323	131.871802332098	341.338934240887	522.97290049869	639.786930530085
324	324	130.72958703343	337.738410758554	517.614681767613	678.141886301177
325	325	123.792523491263	347.836027114233	524.028099143523	666.3221122604
326	326	126.351908917829	344.674918596995	521.512309838901	681.231955442457
327	327	126.531189372018	344.79539572832	522.13025774658	654.381188026987
328	328	157.791128817175	339.263093578351	524.500293583779	671.579858607761
329	329	118.559307072204	345.459135950376	518.166789352829	660.273585719085
330	330	137.292409467758	345.408780846381	521.181897258806	675.34627059839
331	331	114.66732280233	349.613379753376	519.386159724977	635.633517011308
332	332	136.116462225869	342.093083115732	523.247176327089	674.125899126672
333	333	98.6133131126236	341.392051847836	524.700873635083	670.096939174118
334	334	147.227783710454	344.700518562514	521.831973497453	683.392876845478
335	335	135.431520521694	344.616483953667	528.443619067623	713.688062927594
336	336	167.205430353004	347.837869592307	526.779979898754	677.062745967461
337	337	102.194137946343	345.875996864082	526.871900078396	678.06285743026
338	338	104.729923868763	344.70739287035	520.889441665431	672.419313916085
339	339	121.121408591515	350.232461091369	513.743382517121	690.339055054905
340	340	131.07877813356	346.43541591731	527.63787833814	687.757532681399
341	341	122.035258456397	343.888714331389	526.612793667341	638.94176760318
342	342	116.249890116086	339.998879481423	521.27338976967	657.588636574342
343	343	130.93895778895	340.398795737003	529.265053213459	642.974940359459
344	344	145.594926925887	349.374838463924	520.530883084988	701.534865769411
345	345	135.262366143481	340.885082871507	525.61421498672	672.592339952443
346	346	140.065718757561	345.300657248916	526.611160876987	664.237946084422
347	347	147.079830399444	348.657893762196	526.491054778789	699.589962218996
348	348	166.492576325469	349.213588886044	522.397920681785	672.874831963411
349	349	127.332325956587	346.761741521509	526.938021325911	690.366306699147
350	350	122.218520240266	345.289871108679	522.04714771119	657.8026513232
351	351	112.207854381418	345.886453380324	525.902747325911	669.203046117933
352	352	136.040589200034	338.246373525602	522.937436901386	639.843413001297
353	353	139.803793932023	344.591816593496	526.311074977537	675.927399716812
354	354	116.519911185006	341.663003427609	523.995356256524	664.016536722155
355	355	140.153791073656	343.953569529414	523.977430952385	642.741437738292
356	356	114.914853229844	343.066464010905	523.938849767732	664.496957191967
357	357	79.9642515310057	342.97608361057	523.525506223499	652.640566579392
358	358	102.029902278495	344.229308774333	526.244913500434	660.376919445501
359	359	107.632689884778	344.017398688382	524.73003404052	667.519744855645
360	360	157.947708379085	346.189339315605	522.638838382022	682.578918149207
361	361	149.271512611923	342.860548817341	521.087974816067	685.84201305694
362	362	106.818551563501	344.183367924292	526.985456763688	658.921400428691
363	363	135.756110965725	341.00233004743	521.975885204178	667.531543146275
364	364	149.499444529723	343.106402157013	523.696659206307	698.768428594363
365	365	136.487255305858	347.65292584398	522.370376212756	682.569563308434
366	366	123.285889998713	344.72869199957	523.594969779715	653.524015728936
367	367	133.683814756538	343.83152225543	524.454196189753	664.176397387235
368	368	128.728910716189	348.106531833704	527.005428860526	677.527768735502
369	369	135.601148288818	337.126769902151	518.973504858318	660.055228482879
370	370	133.748074513191	344.914627846729	523.171756056279	684.550214037634
371	371	109.493078488628	338.473072696173	519.265293434384	679.598608766143
372	372	147.226857312476	346.685381290075	523.800539713746	676.861167629896
373	373	135.598779004288	341.208139401718	524.169690233518	688.663847482117
374	374	142.173908982157	349.504763250042	522.324512838371	682.423236743779
375	375	138.396957147058	342.769638019563	519.951339566963	683.440293374156
376	376	116.213594018519	345.949270078055	527.384063767439	675.883472081031
377	377	128.083788559177	343.650591210622	522.945980685226	653.242026372013
378	378	102.579671192074	348.073601543826	523.436577581895	697.248625227927
379	379	146.186748024973	339.307672842741	522.562151429471	649.664286552739
380	380	118.920140066229	349.753081079767	523.421165902616	684.837460876323
381	381	132.573364223917	344.480464714453	522.888383720134	668.769181235068
382	382	117.364243796018	341.727132291879	523.034813077567	683.563069415254
383	383	89.5326143683341	345.398893175651	527.761769893206	671.499743862501
384	384	141.117191126402	345.426630748499	521.644940373158	655.49220916326
385	385	121.610820473517	349.465890198525	523.449148406752	659.445052934722
386	386	129.228376967447	349.065966712515	524.998974980042	662.468097076369
387	387	129.805704514672	346.290803813239	523.491245695461	697.91563457269
388	388	139.68278193086	341.804439294275	521.31030531517	659.761925374969
389	389	115.682808085171	343.68467254522	525.288029880648	682.736323248021
390	390	129.347619023467	341.106009309486	526.808951665479	654.449491672886
391	391	148.994370315706	342.516674128382	518.968935120959	658.150640827407
392	392	119.64157685672	342.255107293085	526.647749914921	665.265169553236
393	393	131.417725070221	342.213721090898	521.271049851613	653.061270653092
394	394	135.572374961334	344.412004453267	526.214128311124	685.722792296461
395	395	122.075824053053	340.507546538304	523.591411815537	680.137857383172
396	396	105.605834167638	342.73095455767	525.308837221201	681.07689941134
397	397	166.24641779129	341.206264255293	526.940774476578	671.37969382336
398	398	145.996112115272	344.057380943181	522.053960867738	666.140944705455
399	399	138.760434538561	345.134468004675	526.366297984872	662.485071212518
400	400	153.225731769033	342.460883203829	521.948816688935	708.701687636356
401	401	123.695223346572	344.620932375804	515.634820519188	664.325319158437
402	402	103.239615858274	341.550178966165	525.869680796296	683.419311127543
403	403	141.327699929975	346.578908123159	518.694848021323	675.281830695691
404	404	115.084901267128	344.189151568813	523.562954997309	649.614971270246
405	405	136.716972461011	345.36810499099	523.681239561083	662.410914417507
406	406	162.235064496589	345.819335080061	526.312799216764	665.43283570303
407	407	145.621765774333	345.108233910905	523.882739275249	677.401871568759
408	408	138.834825764739	343.058994249008	523.802106481058	669.099376553759
409	409	128.732682264648	344.032297625897	525.120618734156	681.908568905886
410	410	129.812628437332	343.258893919357	525.252166931417	646.98697704121
411	411	116.64025580736	341.524540275419	521.594258289895	674.165961842328
412	412	135.612760949492	344.94399828421	517.67158444895	669.233472245444
413	413	158.288788972508	342.085377816512	526.572545854849	649.121214611097
414	414	158.017692041159	343.055147786091	525.04039147366	679.152998906837
415	415	120.693227009919	348.996208713144	523.044489118179	672.63691799468
416	416	127.999709325532	345.399610756787	523.594945543216	661.238942491705
417	417	109.074776708495	344.390761157037	524.236486674802	687.170161913648
418	418	136.92163797085	352.298676792046	524.833892671779	687.114482575204
419	419	107.921903741039	346.956311477878	527.489365821537	672.741248868021
420	420	150.284515227075	347.195126663725	521.378138196771	638.040285334666
421	421	130.318725493283	338.070012723696	524.051661505739	685.722529983735
422	422	131.36443049284	346.657826566135	519.336472621766	702.977838586608
423	423	129.314807880813	342.844702164154	527.150288482083	648.591669300425
424	424	144.175460114577	347.344435461183	520.916526131351	628.411255104557
425	425	110.120509376554	342.457855861472	523.566677915454	685.396410961421
426	426	133.672317109075	346.240629641597	528.373732867016	674.286461678987
427	427	89.8951824909205	339.243392169884	519.051630171529	656.80686857653
428	428	132.456934607697	348.778964317117	523.052543670256	677.448373399876
429	429	114.821022742349	344.795163861502	529.715800801246	678.329126029051
430	430	138.290119943371	342.964029937356	523.668440490048	675.433301084309
431	431	145.014003366947	346.437763890812	527.153169617135	685.218495353426
432	432	127.794226014551	341.532401917577	525.018219828618	641.523336493344
433	433	138.179892090978	346.300194174431	524.874344882874	669.619193056014
434	434	126.67621921584	341.869341519001	518.398104883202	677.147602791229
435	435	125.119240779081	350.645288930541	522.80641358318	687.082738609616
436	436	158.781508282149	342.587151340561	514.973998567207	664.798460740179
437	437	131.359768098398	342.742240548406	514.806073321611	664.842971346836
438	438	129.697945503426	345.843292455036	522.550931386674	654.501541657748
439	439	108.118890139277	341.176197172501	527.629799595587	658.360401872967
440	440	129.466533516939	339.283787348566	521.123667186519	654.00616730934
441	441	134.70753185313	344.108086512102	523.890294255156	666.560411414022
442	442	123.932422690609	348.374232117509	521.873032350282	667.556934877298
443	443	146.070766899321	338.940618351694	523.584524201067	672.649147190592
444	444	123.914497233397	350.623648862468	525.189332633593	681.752127330839
445	445	124.499930378868	340.860864869729	525.927364602296	675.480084519583
446	446	178.950087403186	345.947904390699	522.015345162857	700.574517925481
447	447	118.169415849685	341.239994001967	526.361333986859	654.375574280496
448	448	149.043294195367	343.983180465238	523.18491597438	654.439491804774
449	449	136.805688268715	342.281220570634	523.913886472624	661.426319969916
450	450	122.28620140052	347.50869706101	523.562499863347	691.048351897516
451	451	134.507145462827	340.398787066775	519.112653104318	680.472076820282
452	452	129.955420440696	338.07042645486	519.367705911111	661.747922009394
453	453	152.764899967571	344.953606758816	520.096117280399	669.401870017243
454	454	134.054107188672	345.028712907853	523.809373597697	646.295221115361
455	455	136.283715091191	345.917481058099	526.41725207653	655.830494700899
456	456	129.742235129648	341.672601160381	526.01224961972	662.744243215439
457	457	125.010444521845	342.20550374865	524.871661911737	694.294228012628
458	458	120.390029678164	345.160467912856	521.995343229574	685.8504193566
459	459	151.19223215054	343.397654917959	517.657357122729	654.430440333705
460	460	143.736222538425	342.502559686667	519.062044990238	703.733089522163
461	461	98.6232542572343	339.350875442548	517.781992703591	656.408924420694
462	462	146.508113194033	344.786971608946	525.623968448326	675.002622582197
463	463	119.81748574167	339.596334135384	520.399161733671	672.305751631706
464	464	129.826235202405	348.763233362644	520.80994051979	669.722431479909
465	465	162.983314414545	337.711471685674	517.810866218495	663.424508765129
466	466	148.495098834743	346.584720503186	525.372813663372	704.167407986998
467	467	138.058473059262	340.314587874255	521.776722236087	656.557695146726
468	468	112.603858028636	340.100260587405	521.381339932013	656.769421289385
469	469	104.154020678207	345.804550561999	524.321946219756	657.440196668944
470	470	146.212298148245	335.020493008249	528.946955891028	672.72282882772
471	471	121.898062049129	346.065988229224	528.743288865561	678.095270237642
472	472	132.127398793279	347.637776219293	521.36038080521	683.564032066905
473	473	136.067823344865	342.648216725369	520.738061483445	677.201761965493
474	474	116.959174274912	347.98918258171	520.755643978702	649.084838178488
475	475	136.50696689337	346.410115896639	522.250924629963	660.062933775818
476	476	120.284419658437	345.664699424672	520.541317211331	684.193793202916
477	477	105.094182275961	344.21558197567	522.959837640212	642.13002118792
478	478	118.333190496351	339.204548403178	527.315262776054	652.439612930966
479	479	149.663351803199	340.771298843482	527.777140011609	672.851047151208
480	480	154.858885897337	345.859497665457	522.011275997046	674.251228499066
481	481	153.325161353972	349.109958617416	522.114112543744	693.046647830751
482	482	115.595044142629	342.352128801687	521.521030412445	680.933979947245
483	483	167.512961488189	345.795751881973	522.230226349118	680.784447224184
484	484	138.099287067402	336.755626073456	524.32910468434	680.605811959713
485	485	121.152766493048	345.340051275	523.989122140379	682.722180247818
486	486	152.608445813957	344.216222901159	528.118177748791	657.881967851973
487	487	128.867734743323	341.973677663554	519.445984380827	655.869793415313
488	488	126.192230614035	340.203249651841	521.635748375425	690.123388731386
489	489	102.937083811506	345.463746953993	520.054511065132	666.391287187547
490	490	130.601784688976	343.2474925104	523.041732115948	683.648607887542
491	491	167.480511549372	347.597379348475	522.381163110836	676.391746577517
492	492	121.323251717693	342.04981717299	520.357118685557	658.07377669188
493	493	116.230765379982	347.754245286216	523.020037642165	699.861367805907
494	494	158.173195082218	345.168365567452	521.02890940078	672.291342538682
495	495	143.603365465527	347.27681331207	523.029361560115	687.545625398188
496	496	162.631929990712	344.275065458924	524.026402842829	677.91388615446
497	497	154.001188531631	343.57733599671	520.599764538949	662.310982345033
498	498	106.708624191315	342.487681920592	523.292054744137	681.699132887504
499	499	96.541006520541	348.948730145804	524.189072856641	699.832432564746
500	500	167.939870440257	344.126035971724	521.316380709828	676.664779888011
501	501	138.896703127047	341.093206936324	519.969291166632	658.446330125569
502	502	112.777148409905	345.907121185103	524.359573354042	676.02094372692
503	503	137.327135089282	347.917592151558	529.464129559918	678.40189114992
504	504	150.527594391418	344.952851648592	515.365249875745	673.424019992006
505	505	126.038489751369	343.92902877309	521.188793434091	665.761128747064
506	506	125.279546625885	346.125090955283	521.1392010938	662.354547520614
507	507	113.543354585546	345.037098026177	523.403529453418	676.948439678846
508	508	114.119057418243	343.825082337127	528.653092418718	674.515868899321
509	509	116.871385868754	344.031143087478	524.085521558795	640.880122748554
510	510	89.3697122899699	343.424233025756	522.197727371786	695.881698721995
511	511	146.380916889207	345.200403861611	520.12613614376	667.010977490495
512	512	130.029222809849	347.174451256216	526.429382367623	661.722525814841
513	513	149.541484368755	342.57401398989	521.147454986559	682.119910978527
514	514	120.840347415134	347.801058148802	518.49212469815	646.694327394286
515	515	142.642290653513	346.098411912699	520.699804150206	686.486665561538
516	516	121.855352079065	344.416834465822	521.255286781499	707.038588644907
517	517	136.026384498883	347.30787798591	526.240667823142	678.57156857819
518	518	164.523690189594	340.837182696293	520.428871823748	676.843976500353
519	519	124.364339692792	341.388543409329	517.556821082379	685.657267870157
520	520	166.666419600682	348.439564036092	525.957314916547	692.299380950799
521	521	132.009275647222	342.474169212588	524.979067880626	688.702445648953
522	522	141.009294197168	345.7327656977	521.754483920364	668.17652364725
523	523	131.636568470498	344.474579095403	521.979673164523	690.860198409372
524	524	122.722249558266	342.296379957959	521.388298091001	652.97066705141
525	525	125.737823129364	342.48701489744	523.011835003281	660.120759565005
526	526	123.712646558588	343.905847954902	522.561580054037	679.323050368786
527	527	161.939866957922	344.918589940689	521.329474303745	656.71993428615
528	528	133.301477540054	344.46856421041	526.340834553018	672.864674652673
529	529	139.011769598996	340.702276501178	521.260888234068	674.540077011173
530	530	147.527626797436	344.955413873745	526.465952817881	654.126035968052
531	531	152.284314860328	352.003797259279	524.192967113548	653.977144040736
532	532	129.790277727086	340.838865270773	521.757662911244	674.088979499405
533	533	131.75290451879	343.580309518551	524.036310995397	671.063491625894
534	534	142.25190679466	342.127728003055	518.328873830327	652.657102585214
535	535	108.13638698293	348.769956297326	524.427466831171	704.456553474894
536	536	126.119949351139	343.384203685895	523.907098760359	680.783266801165
537	537	134.401229209191	343.927272048976	523.814719166017	667.38518747892
538	538	143.79263347086	337.576401519256	521.0383351575	652.148987653343
539	539	139.463749993062	346.386076046499	516.99775996861	675.664304898152
540	540	128.733201633742	344.268571117569	521.079246992663	672.461879329694
541	541	106.566042164354	342.822291988266	524.89045420361	669.781882897654
542	542	107.646623744368	345.395320937106	522.466105914888	622.332916669022
543	543	129.550595744609	347.31840974022	530.356397884917	701.375314936386
544	544	133.488980009846	343.862982028837	522.142461044115	660.689039919411
545	545	130.028172043501	347.881858271268	520.44760488162	666.932527939144
546	546	118.111312500817	344.130839913735	524.468866719639	643.912660452956
547	547	166.702989041899	343.507964604396	522.25242936287	669.225264907331
548	548	126.623796844187	346.543373239473	526.827244840578	684.244576175217
549	549	130.598085994842	339.52312694743	523.821958695001	678.670453319811
550	550	110.16465483506	340.533085558911	528.789932651783	664.769519298645
551	551	128.36386430743	347.860647917673	520.755086646342	712.144917918645
552	552	120.768200621476	343.833274846587	524.014701231034	693.179241589096
553	553	124.355390580825	343.910183923436	524.705957601507	690.384874357854
554	554	137.810935538543	347.249696373486	527.801021848692	680.347365883766
555	555	117.380607298927	345.498602170123	521.751778263827	677.055590788481
556	556	140.5140979757	343.285943030328	525.342676789115	657.755595364
557	557	112.853036281263	339.898025694047	525.724167841668	673.678612792072
558	558	117.131879885723	343.553721193202	521.96703714535	655.916489754864
559	559	145.239518881648	339.612792063809	518.907555392388	690.232889079709
560	560	151.401797624559	344.960864256291	525.027340701375	665.972058060282
561	561	124.946048897909	346.224293931525	517.849084408767	664.31238382148
562	562	108.815815947271	347.265505382043	520.078381265224	716.421194896556
563	563	132.264894798265	340.956353118288	518.718234198332	692.088577823447
564	564	144.204060611049	343.778492187457	521.223049707969	686.590199841038
565	565	91.4728766464873	341.747533730834	521.019370239066	673.468709383464
566	566	114.231486351494	339.359056413389	520.826928362947	693.789744062778
567	567	123.058450983693	340.618364103439	515.678382292193	676.91962521594
568	568	170.33856730569	344.659470174127	520.624674902719	680.221144108714
569	569	108.443989040163	342.770312929736	520.794869950751	691.138642534318
570	570	129.360008656096	346.35525461892	524.921562066032	673.18086544931
571	571	137.824845240107	340.173189377187	519.515898397258	673.656767235823
572	572	122.963148018596	339.255732899277	525.94608264106	674.217303169756
573	573	101.878100327736	345.753566326739	524.289944711576	674.567076953274
574	574	141.261012319623	346.927953660605	522.243552189338	676.743113606871
575	575	109.835769350288	339.617370320526	525.50299852541	691.820695285546
576	576	133.680980235605	338.791467086795	524.526931181905	706.342740493794
577	577	146.665134851772	341.809456855359	525.560150812758	649.924042183138
578	578	153.288759077932	345.395346360676	525.763755976026	663.676181434767
579	579	148.758407454621	340.833545803245	520.225750227322	666.158632740395
580	580	126.976651756124	348.615446141995	527.961948597836	642.926391827591
581	581	128.525744916741	346.502571774328	523.938603075659	663.834959068958
582	582	133.371418358257	342.113613032248	527.847155866186	674.854869942387
583	583	118.664351659553	346.192048891391	522.468579719412	700.872553398603
584	584	119.6955713331	345.239439701049	524.742501459007	664.9164113295
585	585	169.771526539906	345.391661427899	524.550561573906	656.91749296186
586	586	150.853354711366	342.981502453068	524.909965840522	656.979333607211
587	587	136.31718918653	341.88257414564	523.935915096352	663.734378597996
588	588	114.989811761984	341.635795292385	522.537962627674	659.022203743062
589	589	132.746185468096	345.236623644652	525.570120607786	676.468838879271
590	590	126.729735467142	340.486619581159	519.605179897141	694.130197279593
591	591	124.29805294041	339.244221757137	527.443162270172	681.270365230387
592	592	142.819140712753	337.746688141796	523.184252763199	697.758831081304
593	593	123.509505126408	343.169779727889	522.699651575075	654.377079617093
594	594	132.996630225313	339.172855908793	525.872942504049	662.06256211175
595	595	145.395972166833	342.650936562749	520.322567385613	677.62470396308
596	596	139.309208436519	346.290450072508	517.251433841596	687.882061417816
597	597	140.499117569016	350.51346508802	522.550246539705	630.964805648611
598	598	128.312313078582	340.563614533925	518.881243890937	663.006738911665
599	599	141.923647289872	342.084608241791	528.323370494409	698.617090326479
600	600	152.054547533129	344.535799843017	521.623371990316	667.815924487866
601	601	115.265111651056	345.372597742788	521.080075312075	684.215023815403
602	602	165.814642921951	340.750813537496	517.530834932228	681.623141443124
603	603	143.731777366807	346.702282474419	525.007210289329	667.568037162264
604	604	113.885919627382	346.292669712359	520.310320638951	658.758501163915
605	605	113.555004945628	346.778059074766	525.191285299892	695.747314155697
606	606	127.82086710918	347.916685854309	521.483436691724	710.796450505761
607	607	117.196517360878	345.058777176222	519.546127680462	694.435385259327
608	608	107.509319742648	346.479140137017	527.916687974223	662.372437814941
609	609	118.541835711782	340.812224867933	519.325479110656	681.767131677619
610	610	139.085175022615	344.227158200062	517.010494800739	652.495254664705
611	611	133.874432087361	340.510837240568	525.599762966806	677.163011648881
612	612	143.926036215437	340.789554712832	521.313464817852	671.536378685192
613	613	138.524802703437	346.328678038373	523.119325200236	672.486283194118
614	614	125.749174279742	343.389531303062	524.738619010317	655.981189835494
615	615	134.064230153805	342.362785341661	521.318552103578	695.271624333842
616	616	153.812669734457	342.805050221275	527.685963734709	695.896832128941
617	617	147.285857826074	343.938181025032	525.151829276747	663.34289203691
618	618	104.160192720624	340.421026880305	518.020366226693	675.003996981944
619	619	131.481480493068	346.132502109672	520.77048085955	655.184551866452
620	620	157.649635915581	343.558809069625	515.993268359375	684.811527411844
621	621	124.939145008865	346.160913989241	526.109068675326	664.704266944045
622	622	116.651681057241	347.933188800974	518.348255751144	664.795041779721
623	623	108.675181766038	344.733824131936	521.888870232853	675.721213817033
624	624	115.972828459977	341.263832930418	521.960105148255	637.900052815269
625	625	138.995778182522	345.962767592287	522.907236894635	642.004073266262
626	626	108.381502313604	343.958361999287	518.650152633646	668.342506631916
627	627	134.973135998686	344.65186182521	522.999838620128	655.669781132739
628	628	128.611564636734	350.477740990458	522.477070495056	658.076767324543
629	629	105.983953021068	349.165643551846	522.990225885375	683.195004707773
630	630	128.914670885616	345.561563177387	524.855127543645	644.90966959084
631	631	136.27494462018	341.199176608714	522.11923896532	662.67545814623
632	632	119.12389429924	340.358832616964	520.048638232852	681.043456610476
633	633	119.652497590333	341.748237800573	523.557283491624	678.34414640265
634	634	129.160694387091	344.699228175817	525.837848524941	678.467741395877
635	635	110.305164814267	344.267632791752	520.993028783389	679.475601464733
636	636	142.770213816872	340.331761513981	523.750169804288	671.163597913834
637	637	104.498530908777	339.005263684146	526.35802495345	662.61487450802
638	638	114.473169376113	340.863492968377	526.413551555225	654.453164455227
639	639	131.731554480951	345.843025751709	526.199375969683	670.867103178456
640	640	130.559824327525	339.378360222212	515.707011145283	671.96460910053
641	641	131.110167743005	338.692134754671	517.253708483879	667.555925767905
642	642	127.078641113201	342.60632161052	524.564296612409	682.827969229413
643	643	157.898997113028	340.5380601423	521.77245678886	657.489938246689
644	644	132.22203830412	345.302921620382	519.391647693547	661.59602414152
645	645	117.543005102591	346.492901612984	528.738800728696	676.258978381779
646	646	138.096849605053	342.166814319018	519.653446992032	662.332118606847
647	647	89.8509777826891	338.986187021659	526.831173495769	666.764445649279
648	648	128.646738071866	349.26775489774	522.68156473653	675.464880577012
649	649	122.133165864454	345.452637858665	525.574308068398	670.846425129918
650	650	138.472232566689	344.495504424165	521.426620103831	701.306748552679
651	651	155.77331222347	344.837923644924	522.41613035332	674.196481706806
652	652	146.691973435854	347.328252012499	523.35947926352	673.261649353499
653	653	149.811791209595	344.665904578705	524.689184192216	654.183885580247
654	654	142.988451201051	338.917991963739	521.161033699721	682.725736353145
655	655	115.944822718124	342.752532302663	518.835613361473	689.509364059972
656	656	145.996138199309	350.98260533215	527.100151737936	691.735913641513
657	657	124.170150947672	349.498987940709	525.057966244354	641.425776113
658	658	161.128474498933	337.632335176733	523.696032946074	695.193565815573
659	659	158.137355060919	349.418481858976	523.993407234224	672.486193188931
660	660	114.593853485396	342.391565433065	526.143032248222	626.971029638665
661	661	128.138844745513	340.969467149981	518.236841561754	686.900985467733
662	662	131.427556802306	343.597690407134	524.955698632486	657.358719528817
663	663	125.664674273597	341.941028662608	521.274410854301	684.29647713478
664	664	145.387825227632	345.160114193302	519.205336247586	714.143005146959
665	665	146.070390485838	348.272287673394	521.924618956753	667.387024550631
666	666	147.710407414938	335.861934458077	518.588605650589	659.953600259584
667	667	138.465201412289	343.312824048906	518.257982491825	661.332348382385
668	668	117.924023498403	343.418284262845	526.418367192761	678.784668356026
669	669	134.463479316259	343.607617931995	520.245290309817	659.063092455453
670	670	126.13931769399	344.19333849156	526.908681849732	667.735857758047
671	671	134.140687950301	343.366372667522	521.951198642376	664.224087015213
672	672	139.997533551675	340.052380735741	525.924643537724	674.642637938481
673	673	134.166846283045	343.570243830778	526.805673757728	659.699925582693
674	674	124.348020497675	347.567172280321	523.8924281942	646.455246624029
675	675	157.440655977908	346.902410698686	520.803780742116	678.630509690206
676	676	131.775826468634	345.120646699382	527.477347914044	663.256161771848
677	677	138.2737196045	342.882516767768	521.95622767931	667.629559141204
678	678	136.87313595278	341.378129524411	522.188724071889	657.599787451444
679	679	130.627330216062	342.829855096387	520.289813310308	681.498343126381
680	680	129.46703721579	344.393822907771	519.578794445733	658.350369759471
681	681	141.452072129893	339.226481501915	521.506710394925	676.51863654445
682	682	135.671121435051	346.171740685067	526.364342949688	669.525964027445
683	683	148.075045209708	341.205225283805	522.828898688497	648.42910492465
684	684	122.503055183665	345.739332361136	523.987642247579	663.266465412561
685	685	104.871974227915	344.27408740186	520.88059477666	698.649618101376
686	686	171.503078046537	345.963526071252	522.54493235511	650.024672714813
687	687	141.380893507717	348.328742427674	523.885069587784	642.233358556154
688	688	132.972235668987	340.604916154997	526.632141077563	666.865728397534
689	689	132.648246431366	341.563545368195	524.427704177753	662.374274505461
690	690	130.29189457763	344.895855678348	521.441407830853	668.049831115242
691	691	141.543827724635	344.357061787039	527.116545198376	665.069005587564
692	692	130.99032974207	338.941858254117	527.504449643051	685.231663778467
693	693	128.438450251793	346.163420380599	524.606334490312	677.765673073196
694	694	154.524927194982	340.45140854764	517.220774089017	690.823847333367
695	695	122.785999094859	346.620378135203	525.337325532692	680.419216864435
696	696	135.687651554659	345.795093397375	522.800189145958	676.4963057511
697	697	114.504713740995	342.353385964231	520.972700852812	659.771064929089
698	698	153.199536820151	346.933775314616	521.840835592467	644.594089739188
699	699	114.839964654332	346.474535837755	524.33923328435	687.623489299451
700	700	116.698065188752	345.048247117348	524.661468942725	676.991451314631
701	701	117.648002504402	339.328346973661	524.377139327989	666.575261644438
702	702	148.502282512558	343.488342662257	518.776089973678	668.664861203821
703	703	142.767633929952	346.473593726441	523.002556364918	640.946582092482
704	704	116.435498500538	340.838630697236	522.155805862244	660.961579282199
705	705	114.247793474709	344.067372640719	524.150008303947	649.726495117266
706	706	138.335251123478	348.278632095192	524.824346842358	677.716050126477
707	707	153.686312582321	342.718037837864	528.003243897683	709.396745746601
708	708	156.716840188034	340.477302411835	524.223174832318	678.633679553888
709	709	125.8032301726	342.776590944895	528.988860062883	667.651179766987
710	710	141.861459234902	336.751502416581	522.623716126326	653.610239727032
711	711	130.134573981555	341.890534717379	528.317674029861	681.05864677178
712	712	106.790455114672	347.01006758012	524.846027239717	650.052505209022
713	713	136.348830092234	347.446529453925	523.79665350689	665.1677776834
714	714	106.787926785053	344.413467974061	520.132036633416	675.241379184601
715	715	129.530242053606	342.382262617786	521.763733845217	645.781842905224
716	716	108.246857637017	349.229854552686	522.174390821198	648.884015871812
717	717	116.095382347324	341.448353415484	517.758549558261	668.23033453843
718	718	121.297576408742	341.457123259071	528.74651426942	695.969805344701
719	719	133.965113897939	341.012766744861	528.131009245706	694.428261290162
720	720	139.452895745263	345.599683865985	525.752361410562	641.742307473048
721	721	160.047602779667	344.644737327656	521.607078444858	659.455311378362
722	722	110.64830591394	345.366253577181	524.866816682916	669.088002893363
723	723	126.542461182025	339.191434920955	521.767106579361	664.025251887029
724	724	133.376408651572	341.916196615557	518.586507297954	682.818400572037
725	725	112.999938581981	346.785093330406	523.631199165152	677.527958169957
726	726	132.771581049169	345.329112408258	524.063625315693	667.66597527733
727	727	104.52778122595	346.094181611192	523.116217264211	664.315897447686
728	728	126.569463269542	341.501459639779	521.702299144536	651.794797568488
729	729	140.753736584681	345.753111438883	522.995365968571	677.329576419432
730	730	160.589186947881	337.661894695594	526.560769807026	671.113178056949
731	731	150.614166689064	343.415527147233	522.147192243417	683.353390749557
732	732	129.00924556126	336.515439736123	522.468833748033	678.766448923077
733	733	107.290797627594	342.200996923116	523.991841360851	694.200697059584
734	734	96.6231963336193	343.891125876088	522.894648149998	681.109165819284
735	735	122.791953083863	346.50340185623	520.616597565406	682.341235762349
736	736	134.113083566541	343.481553800282	523.579995093173	676.156063535268
737	737	128.366527371815	346.08787636521	520.594421301534	682.49711848837
738	738	134.377779589456	343.619552705489	521.639751447605	679.189237694768
739	739	143.9111240062	344.105294290341	527.156682722754	655.670177895961
740	740	125.566710147821	345.275401456928	526.334234202367	679.595996613626
741	741	122.838311307166	344.257255979656	524.376096555694	672.213229124042
742	742	108.753168125336	349.723918863825	516.52627000211	647.201410581101
743	743	130.963458908319	341.179326642795	523.67559661057	647.248645980686
744	744	107.964998241261	339.747794018232	526.331957309125	663.092489928715
745	745	118.297044446229	347.380100813137	518.642089914116	677.841831588037
746	746	130.192834978174	349.514349367937	524.40084216299	653.403852273774
747	747	159.695870618047	342.806438537935	524.871488916424	652.712373616509
748	748	120.230889220266	340.62890711935	524.901621317142	650.193721669735
749	749	143.864013155552	348.824811543031	520.68001241464	675.027903321173
750	750	119.777721381052	341.969595496531	526.89368390012	662.838284873911
751	751	107.051667793279	340.307140523068	519.522572951798	651.567854966434
752	752	155.011692079304	340.210200354522	522.078509979173	681.781611156224
753	753	155.812996365666	338.575593792344	524.18175453446	671.716978840994
754	754	164.596848826628	344.043496795727	524.625309082586	669.054976170531
755	755	112.776637493773	343.327689324738	524.262245043907	663.010863810813
756	756	122.73269388582	347.371143138756	520.809829974537	689.73399103004
757	757	132.446368540104	337.984982006193	524.734752024091	657.082080569453
758	758	167.53774243749	346.909284182621	525.483718669881	720.370424819085
759	759	127.921707791251	341.263217379605	515.192542683567	668.84906749921
760	760	113.390587163234	347.208911825383	525.095367944448	677.247786000858
761	761	152.874637226779	346.570580752662	522.078596499062	673.993520074506
762	762	141.089232797901	348.753142913732	523.099541341376	680.655762648983
763	763	111.557316858413	344.995468061686	519.665478842076	688.638855714296
764	764	159.377491214579	347.62947433142	524.080800872154	690.984737479779
765	765	125.654998003018	340.47083058334	521.776653447732	671.793257865011
766	766	127.985448719675	345.100763667456	527.52447353437	696.80496952834
767	767	109.977346911005	344.995562031077	525.311838447357	682.118177550202
768	768	142.751003363219	345.541301494873	520.244247099673	661.718820302746
769	769	119.362866844262	338.969521943856	523.010787168193	672.386365560482
770	770	116.53138445644	346.714813291001	522.878585896647	683.211355009548
771	771	103.840281570211	349.344420085368	523.944436408654	659.660984300668
772	772	142.970843316014	339.564227910865	523.823072175191	652.559510321073
773	773	137.620760637136	348.719549121644	523.331194862383	683.33694114543
774	774	147.958410216257	345.052270853033	530.933167232365	663.46218354306
775	775	107.289810571875	344.291548216342	522.665312629139	627.101360712085
776	776	152.224837750898	342.834864807588	523.187529383221	671.584723654301
777	777	120.454701613258	340.801523837953	525.144203452671	664.364221799972
778	778	88.7128262446664	337.551421644494	522.614474947005	675.984814104911
779	779	119.970875560796	344.607406160738	520.173512041178	656.161685254355
780	780	131.876507588084	347.837949789415	524.073337329582	666.647534620143
781	781	134.684507787458	344.421454399769	519.29980891871	668.478543763683
782	782	139.915893819008	343.718443093985	523.928255848036	705.004602882649
783	783	113.662248594226	343.61851513643	523.460332671062	680.420756062139
784	784	142.054240638412	342.626448180612	517.98809908919	688.100500712098
785	785	132.791323801958	342.8710438465	523.299234241644	672.209181937083
786	786	141.008252061257	344.638219406427	524.395330451415	689.137275004323
787	787	134.362886307376	344.836421739018	524.11754962996	672.688249540135
788	788	109.166119301089	349.704128276089	523.815699948235	698.212790910526
789	789	118.282918464794	341.864943461793	520.57776044821	682.706426970035
790	790	118.736576021572	346.506409243942	521.182990064569	659.954966637891
791	791	128.593517616543	337.693331474806	521.89387583882	662.680990173544
792	792	146.421091864068	344.167865932632	525.849017064035	667.731141631136
793	793	132.371406050943	341.305834149058	524.359505105406	674.790733961203
794	794	128.28139594842	340.626000903979	524.815861878166	702.932868821369
795	795	124.848608643254	343.748509729066	521.056739066029	675.706835454997
796	796	127.551232817939	347.739917693339	527.759248849866	665.139955058636
797	797	121.006935985585	343.000458438609	526.618493319034	669.75566880977
798	798	126.452577957298	341.184674677766	523.176574235741	671.342477937292
799	799	140.030608792965	342.867714081116	520.554692459579	652.346811604189
800	800	108.764057368789	348.305261634545	524.820032836422	658.396522457327
801	801	147.367288171763	343.841309349298	522.627957040405	668.639792624427
802	802	135.5972125628	343.78708279842	524.285582422615	703.550436328496
803	803	155.000409548747	343.866782839003	522.499066274545	682.715539838068
804	804	140.575906632361	343.888923228968	523.22779354635	680.728074480907
805	805	119.237151404237	348.868553088011	525.180601383903	653.60627617681
806	806	132.537259838526	343.458679822006	525.136308540828	685.031976827806
807	807	139.742775068239	348.528851121872	519.140201777095	691.433094452388
808	808	126.513042001787	345.547962512374	523.339813844895	691.142795474202
809	809	166.404415774816	342.585763587408	522.793776736623	663.573897419165
810	810	73.051071072186	343.178667428388	519.922986850965	679.984295526884
811	811	149.967367514673	340.655407030572	521.202958943345	692.292967590486
812	812	124.557305920742	348.022869063668	522.55106069798	684.663384398977
813	813	169.111896390466	341.065799150145	524.126924124466	705.725893671395
814	814	120.289978599707	347.139334181176	522.355717921724	689.076646555805
815	815	121.658707531676	346.824913093576	522.61966638152	669.958913952817
816	816	140.974782768354	340.338726107604	527.817805761834	640.901172743305
817	817	141.328973822737	346.47628964895	526.459436456328	677.913311034713
818	818	140.635551869734	341.947415320474	524.795590473897	646.219662621118
819	819	118.69382977297	346.089893004117	523.374672898303	688.505910203745
820	820	153.224663697583	343.254268926256	519.836095284578	686.302883238723
821	821	140.711655769294	339.05410393318	519.340654151532	669.898748001001
822	822	126.785359615625	346.727685009253	528.266424782497	665.88950738828
823	823	118.670401981749	343.080753211798	524.414625201511	679.187689666183
824	824	110.77848171553	343.917391729924	522.581561287751	659.921193747763
825	825	141.480463717784	347.960360768723	528.803787486362	676.966176000848
826	826	140.418876397954	342.75090505293	527.797903327189	650.087481290389
827	827	109.120340688565	345.539207222298	520.554382856483	648.700389110976
828	828	126.319740977426	341.403288505111	526.779721627541	672.9231679677
829	829	153.030411334661	344.289769330477	520.480709224411	641.724215372134
830	830	150.256294107077	343.722920559997	517.847280596421	659.161991488361
831	831	122.717349366856	345.287645725952	525.33586162067	654.886962174978
832	832	128.807438347439	346.305603466062	519.192247053959	677.53366395336
833	833	151.193076958	339.825055336659	520.77037082279	673.329463336424
834	834	140.287638114106	346.605422547049	522.327444397849	643.612487968493
835	835	124.837643154713	342.478202675053	527.45775602752	695.898832929635
836	836	125.379090224854	345.059109619517	525.167686583052	679.501661213755
837	837	118.801058613597	350.591476410645	524.146687192898	694.812058980849
838	838	139.54610000924	346.007499832749	518.923463288227	713.784225513975
839	839	163.18196085518	343.39193956264	521.926220157632	666.256929535429
840	840	130.42356199853	341.063422216502	521.07028916594	682.800821981864
841	841	115.124182865392	346.517368849957	521.76589383142	680.688279359733
842	842	127.561891208376	343.078563382733	522.085030362704	680.461490276218
843	843	118.177282759456	344.367686311294	519.145177776536	678.931223626212
844	844	151.23377958225	342.681374509959	528.248700731289	646.565615973775
845	845	122.745303667166	340.455115293213	523.240809805472	656.284909499819
846	846	139.694721289293	343.906490143384	517.468400739964	653.197263533318
847	847	115.889315901523	345.485887753043	518.901536604116	680.092198890397
848	848	127.988241126795	339.586945036488	524.990636074877	702.38678378757
849	849	120.614970650625	342.938652780451	524.649203856717	671.864393578869
850	850	87.8458531338012	344.563903574969	526.2674196336	675.007705150993
851	851	116.247657282079	340.07908804073	522.756845217909	681.116033895921
852	852	126.827672450897	343.145210938128	525.245713152266	685.285352106992
853	853	150.538228275163	340.893454036242	522.927979107483	686.357553521525
854	854	127.349709655061	346.49554569465	529.188052568554	690.714039406744
855	855	144.320793621534	336.702512630915	530.040506069947	681.482289190489
856	856	107.389367944035	345.946680769976	525.557101746514	668.616164263266
857	857	128.445467729066	342.603397075518	518.579348824914	678.531162652811
858	858	160.779928743055	349.218428556573	524.37027104973	676.535740772435
859	859	131.465831497999	340.393149906625	522.303803574298	666.719090456146
860	860	169.929560827645	348.873126315935	524.341344759827	698.3439554417
861	861	133.185280119414	344.959637755037	522.052126229459	661.105393368428
862	862	137.523997409071	345.320756091407	526.219703737606	674.093703633544
863	863	139.209396746691	345.256779147362	529.798316868601	658.125300362576
864	864	155.96939011318	341.575337574954	525.161349979851	706.803822459902
865	865	146.531405817251	343.677739391058	529.91017922463	650.372250105247
866	866	106.001458962992	348.276185193386	523.734759749356	670.938068766497
867	867	106.413678026856	348.957935059671	522.168810858452	673.499990906532
868	868	132.096071763	349.386030478371	520.657852339508	670.738419273294
869	869	128.48964954044	343.306491438406	519.082072237514	666.025609620953
870	870	131.332492008012	343.674279867899	519.994618372796	659.524464635619
871	871	114.248640031543	346.770286298471	520.0382648887	652.276871655949
872	872	123.15231735542	340.039803123818	525.278312862664	681.980312068852
873	873	134.816716193412	341.060674308777	521.811087536343	694.795107932403
874	874	115.021366137256	343.381511666777	520.625728484011	704.388968407272
875	875	136.691211407621	344.451458533277	524.124897156928	648.595127355586
876	876	145.499267718839	340.927279571648	522.26821875369	667.838252759135
877	877	149.411508005201	343.721224363523	524.215752957617	672.397108429503
878	878	163.05843541438	346.617239897603	520.459089611129	659.287998089767
879	879	112.904542748555	339.256804812254	526.580961432555	671.976426812807
880	880	131.679425241569	344.194772335068	519.77131763258	685.918336156074
881	881	152.142486135272	343.799963777946	524.046521336344	651.426712662498
882	882	108.995975847438	343.795606295145	519.207646609869	649.676646369233
883	883	150.055810781925	346.751541743644	521.968356235808	682.360810728009
884	884	117.3677113731	348.150083604351	522.673251268787	677.122479877127
885	885	131.459433269467	343.624492431913	523.552068363487	665.244183387492
886	886	146.455536928727	346.072258027947	524.656119591234	678.067930935196
887	887	103.265896478019	341.421846913621	527.641849557951	646.620152156216
888	888	139.562853719157	341.57236555994	522.296138551106	669.6895561087
889	889	114.080953525156	342.069142784582	522.45705834771	659.79483937793
890	890	125.959275538946	345.596326281982	528.948117806591	663.880397417363
891	891	124.789447794084	348.091949144357	524.172256164922	665.284698917057
892	892	110.172628936467	343.397667549641	519.51342464876	664.345237574966
893	893	142.938375640868	341.356703422038	519.040813306055	670.345589210803
894	894	171.90160559456	342.216656648635	525.821605726167	657.398987313244
895	895	123.224156289294	353.635489936124	521.492437951405	680.416917247117
896	896	95.5089763545064	336.556492867292	521.070865363347	675.927365519627
897	897	115.074157507904	342.575975386921	526.257812932294	712.364302075288
898	898	105.037455549186	341.991353020863	526.449200640046	672.437391368671
899	899	133.962449647332	345.915937442557	523.784918507806	694.217170503899
900	900	118.10894335095	341.370975502756	526.976933537639	661.319089101691
901	901	108.561687173203	344.820335989431	528.717315604377	696.307816131554
902	902	135.123983070798	345.692185862239	532.801831319199	669.551018948603
903	903	141.369014253554	346.775348082424	524.771941500853	664.385196558476
904	904	164.635672933549	340.883129560512	527.402356119335	653.280882180873
905	905	145.573380006996	341.260322649454	520.622203766755	685.238902842805
906	906	135.35026213747	345.473743944221	518.871167451754	651.578957843041
907	907	118.890392586329	344.281873796646	525.12690918357	689.154513764424
908	908	159.578686849408	343.126128233377	521.738116689842	674.202852709699
909	909	119.093887150268	345.593473890097	525.452257100074	682.417717210589
910	910	114.910124287755	343.199907227363	519.272899958195	683.505713004827
911	911	136.97127603403	340.158463695397	527.045320397001	684.474955755804
912	912	125.776905302266	346.194509686532	515.158522869913	648.7203941713
913	913	136.499724530873	335.85380831405	522.567609056083	675.62898419117
914	914	127.729539978028	342.663898465798	525.814144676227	665.35266263689
915	915	151.877655482764	342.457308078084	523.833278947114	687.210564141964
916	916	133.446652425867	345.174378953408	525.839126257357	651.946340295707
917	917	142.644739370264	343.023184215287	520.619695835975	684.195883281136
918	918	119.95130645394	344.860098391883	521.05421263992	665.69515742203
919	919	153.30197484262	345.284233591744	523.86917058512	674.55692770159
920	920	112.688865787514	342.789313724753	522.476642443644	691.026543704641
921	921	134.098244278958	348.386954230288	519.976396590412	682.862129697898
922	922	121.776152516265	337.983629971411	528.054178082456	693.951896957248
923	923	155.314926398782	344.515580478918	519.617232329434	676.336387419568
924	924	145.441580506032	345.034251529418	521.377662280563	660.73258575313
925	925	147.913719515384	340.446149208807	519.974575061806	690.341627750789
926	926	131.285559273394	345.279269119862	521.963615702776	677.822328155173
927	927	127.657568106588	346.283524153432	525.33772556658	707.992632637402
928	928	143.007861901043	345.722475570861	522.006598246502	677.808489507969
929	929	128.040730920324	344.399455619492	520.055331208178	692.274706061592
930	930	155.966290560163	344.953449026567	522.392072300092	669.682627276994
931	931	150.082612174587	345.536985779082	524.245929854167	673.543669652953
932	932	116.487362943557	344.218079764005	527.857395705619	674.336726626044
933	933	118.16004584938	346.290501351953	522.847218953328	665.548132190769
934	934	113.170244687288	343.896315885056	525.443451704772	691.413773671309
935	935	164.056296560979	344.226502688747	525.460808214247	663.777697155527
936	936	132.258365877484	343.669723797589	520.296526063503	672.693650878042
937	937	120.602310686845	335.309638025286	522.263977522714	667.844161689213
938	938	130.307030308976	343.366262452708	520.271273781982	680.468508720782
939	939	137.050849572284	344.132852914396	525.336468218216	679.53626933538
940	940	128.918679133795	345.199734075584	529.412420179287	667.202271419693
941	941	119.263835658527	345.767282273731	517.387671284353	648.96813273092
942	942	120.206049657239	345.832456749048	525.923808102397	659.0056584566
943	943	120.283498015938	341.111874489404	524.401374279827	664.783832461002
944	944	140.512595169291	343.205343289375	524.113241588903	664.075893553451
945	945	111.440407189882	347.108099525087	520.830243725126	659.845917916215
946	946	157.034101863236	339.902863597823	520.215852157095	663.14944705811
947	947	133.727217240068	343.018681051529	519.269892521955	686.692366337904
948	948	116.469268010083	341.654342116663	517.526325688557	693.602113227056
949	949	127.148787943574	341.656220578557	521.857798238547	630.30362350692
950	950	111.877391556753	343.550870225164	521.375375415709	712.787687799167
951	951	127.718289442525	342.029253436671	525.23350900636	689.318115783271
952	952	137.328827434779	343.132482944252	519.305722771537	681.788586780199
953	953	117.7656335399	344.821423928751	529.369362609549	694.670241533563
954	954	126.023340451446	344.60881370739	524.15766510188	664.563545044147
955	955	128.317034557317	342.177765420766	523.089579866547	676.400652923927
956	956	131.046243761963	342.558196958756	520.969494245799	684.781696737701
957	957	141.789587043301	343.421969865204	519.452786460267	663.091703285801
958	958	94.4001932455603	337.613370118544	525.353066859001	713.566479886789
959	959	126.416870139681	340.37887195134	521.078614660333	674.005481173476
960	960	121.709289811354	341.767417951027	525.770223468433	673.431855801633
961	961	123.605153777414	343.753599874913	518.399692180621	670.616904320504
962	962	109.720549482167	343.580437063151	523.349351603083	651.481325272314
963	963	137.273645989815	344.979519082464	521.508247932146	639.756403948791
964	964	145.476878384813	346.252969727973	523.999690976752	641.275284868072
965	965	161.202443244005	345.937545457063	526.087477814967	714.759794516988
966	966	135.241877789076	346.625528532226	521.216202968089	689.625743241706
967	967	142.36994249256	344.663409224401	523.411905792628	660.499345757066
968	968	142.354579755683	343.583487970793	522.91214440296	682.014403237895
969	969	133.780838535543	342.503930478787	525.807641701171	667.333013320712
970	970	127.182715212817	342.113574687921	516.497736985037	651.847733767203
971	971	128.299517264364	347.100401634021	521.731330213663	661.289114806653
972	972	158.427651417975	340.436345040878	523.31464850741	654.529953035755
973	973	116.899858975776	344.698492821982	525.744455669971	662.011188681385
974	974	125.712456514373	343.240364744098	520.884859153671	671.428481341391
975	975	115.8524920076	339.616410397544	525.439989568867	643.004705606887
976	976	109.071801739609	340.665800963587	521.432559579782	679.429800363444
977	977	138.921659363124	345.859219922427	520.422007638862	645.731095899807
978	978	141.712503111477	338.414584340282	520.436227084278	694.324556876335
979	979	152.974842028665	341.830413232914	520.423999889368	628.178937888678
980	980	156.116760122931	344.822001338206	528.587939396748	627.065763882006
981	981	144.224481737544	342.437762823069	523.380550856599	698.149881142776
982	982	128.591537601641	347.423602460479	517.852836084389	690.378387620191
983	983	153.079412029342	345.609106208003	526.793011306591	672.008779958769
984	984	118.254939856705	348.068467102432	521.970041612689	681.90750259113
985	985	131.696606798319	338.669940940192	524.452315220874	686.49059786823
986	986	169.674534509995	340.737013674474	519.802916359707	678.153805734918
987	987	121.485178488616	344.233027868092	523.656909132443	677.239743820153
988	988	136.330448656765	347.127389073802	525.418858199401	657.732790210766
989	989	142.474338196874	345.277143316512	526.053399552925	690.652714470571
990	990	157.813222025883	347.106558505683	521.62915738445	648.562000403336
991	991	123.366099584569	344.031531284978	520.609931201486	664.401321376353
992	992	136.485479888731	345.477191062714	524.368586721036	686.135166340928
993	993	129.69939358639	343.75053087471	517.439673032067	671.268743446139
994	994	122.848162802083	345.491255342998	519.490140565106	649.152453101606
995	995	127.462983635213	344.568991351137	522.328198372079	697.02346763485
996	996	141.373012480521	345.165996018431	523.0556101804	693.910260168833
997	997	134.787653456992	344.07835990625	526.626544487333	668.265163231444
998	998	121.255017690016	343.269506616215	527.310402809793	689.082422350208
999	999	107.720037622854	340.144547884082	520.488485349296	673.524103234205
1000	1000	138.347416557896	345.797451061429	519.475572124095	673.971325291537
1001	1001	141.447962778954	344.502773601348	521.812283788955	666.097892261332
1002	1002	121.87353961518	339.929080168752	517.363629068951	650.729117290569
1003	1003	161.851379622112	342.839302531413	529.44522445271	659.791623798737
1004	1004	148.89403309088	341.453078614275	521.334636454011	647.683527844592
1005	1005	146.254187598029	343.601866997475	525.596063950948	668.442682158721
1006	1006	153.77702505264	344.822183764152	525.971243879344	649.392231442463
1007	1007	131.656719376426	346.664679482452	530.300540271529	663.882564572051
1008	1008	131.221706266989	343.73968028968	520.498589268219	657.552435258823
1009	1009	110.594452458136	343.828579605361	521.728948609176	674.416699593234
1010	1010	120.897761085748	346.567965756512	520.699323481323	660.368363075091
1011	1011	140.982142385634	346.716492878541	527.111709843342	674.715936578334
1012	1012	132.862661877704	347.306401995205	528.540404283572	647.247421792655
1013	1013	119.331172913194	341.489943399502	526.086519102006	654.972020577457
1014	1014	116.603772726092	346.475729800066	522.262546286189	689.218572157983
1015	1015	120.469445239099	343.864575004119	522.918218288131	664.725567386721
1016	1016	109.828010814037	345.92786651527	519.682243437979	660.056319546712
1017	1017	124.937196866738	344.767370416265	524.99711678827	684.495607986849
1018	1018	141.453847068124	343.157215368555	526.982992774277	677.758632008919
1019	1019	173.856999757392	340.624974449291	524.339482386128	690.579450984878
1020	1020	141.828493751928	341.606059886789	523.235732899331	676.645447507532
1021	1021	123.754114548662	343.143244796765	524.915666642883	686.158078153754
1022	1022	139.031883333311	341.249822472985	526.227439435792	652.331920570216
1023	1023	150.887198433454	341.554970637006	520.832757337187	648.339144835047
1024	1024	124.2507241042	345.08930662937	519.713929958009	667.824058597734
1025	1025	130.949705121353	340.690313678279	522.984899612991	646.658245405413
1026	1026	126.248696484386	339.166272360708	528.464054036985	677.217265637984
1027	1027	116.559252525945	344.305647707955	518.8190374267	650.082004395431
1028	1028	152.634044979326	342.079981899592	522.745818671613	680.357199609216
1029	1029	153.371402236693	349.430574714016	527.313509962677	672.961527066983
1030	1030	133.363895663062	343.674520473469	518.107067957398	655.32613309832
1031	1031	151.043943887197	351.426152186781	525.419817767494	631.044611117976
1032	1032	129.877350991733	348.524104364563	523.824039367814	673.771718819874
1033	1033	131.79034378438	344.292909819096	521.591513811823	671.490859710361
1034	1034	130.875714754315	344.776187159784	522.028254951078	681.505601073688
1035	1035	118.854121683348	344.576069182025	521.371113661318	670.344121408672
1036	1036	152.710125304206	338.62932091917	524.617009822363	660.911756886301
1037	1037	115.72592025387	343.91577966627	520.819414397538	656.655886150614
1038	1038	106.412510869023	343.692893396058	520.810257270278	658.972591362602
1039	1039	137.520061668419	344.258664105468	526.780733730739	666.145949027104
1040	1040	139.793545912647	346.233292407205	525.857768243337	682.066922093444
1041	1041	147.817096662416	343.904620241691	522.189771218048	666.405689111022
1042	1042	131.401696920263	342.77006624736	520.83846437963	652.066915632446
1043	1043	128.696759740825	347.836168826504	523.846971909646	683.066552508082
1044	1044	112.01559725832	344.021133004244	520.413522298573	655.11455982059
1045	1045	124.892799636036	338.217819849472	524.941271934762	649.107630591712
1046	1046	132.491917119213	346.438029843982	528.097542743365	666.021978006339
1047	1047	119.908565730787	341.564069707721	517.636527061319	673.696511819498
1048	1048	120.829161120476	343.297834088951	522.115094879029	669.731704971923
1049	1049	131.482072458408	345.708728335825	518.645527679747	656.441134630653
1050	1050	130.806751372195	344.450493342539	517.735931721965	734.940929670991
1051	1051	117.854457620341	346.258106097946	522.71479516976	674.384875544022
1052	1052	124.411506363858	338.171659048305	528.428653951823	697.331169135062
1053	1053	111.488632786298	341.494980671936	525.508936913357	657.758668756861
1054	1054	133.644311847451	342.281801398368	525.691031794584	670.09459830306
1055	1055	136.6160881091	345.807910002758	521.179411694308	649.350952422226
1056	1056	123.339491269737	346.819140257502	528.188601434117	671.006302129151
1057	1057	131.354262016285	341.233393133372	519.05270867698	678.758480352663
1058	1058	140.628209912113	344.614434442657	520.088502057781	688.93273415754
1059	1059	116.947293756313	343.21317299565	533.211115281668	678.996046926795
1060	1060	94.2049676003396	348.962673606742	521.458977765606	700.835634342991
1061	1061	96.21478833796	346.666460168115	523.005134737615	662.828846025438
1062	1062	131.096628711911	346.997816586406	520.361372829417	650.549318982279
1063	1063	161.976286805381	346.720177726878	523.568409074772	661.99377010309
1064	1064	163.31178966104	344.702388910282	523.918593713568	695.661168338083
1065	1065	118.59320527586	343.380533732247	526.524175631954	694.346901612033
1066	1066	152.81136749101	342.946817107632	520.236818306942	680.419838514058
1067	1067	110.018787529653	344.218804914176	525.586121140345	629.676250332548
1068	1068	105.717749956514	346.554863211268	520.25516210123	695.167447701303
1069	1069	135.55317359806	336.99723728095	527.09318305088	660.385552497087
1070	1070	114.40232437565	341.000615747808	523.498689627119	668.834584015316
1071	1071	164.457955673488	343.379481578348	523.986604226767	679.786854031598
1072	1072	119.861515845087	344.13503162063	523.644912668998	635.799902670034
1073	1073	143.381904059082	343.846456845303	521.847667501526	655.068972366727
1074	1074	134.280720524715	342.517120590086	521.584839251135	654.403958914544
1075	1075	131.797866775035	342.383058599056	528.756021165797	681.045501754234
1076	1076	120.800582976468	344.585523014047	521.628865834704	637.916315479997
1077	1077	130.225969196676	342.090635540241	521.303410593265	698.986626014157
1078	1078	125.901445823191	341.097074651559	515.004854139486	665.418062267713
1079	1079	132.842730248706	343.124642232288	521.909482398565	644.124909155958
1080	1080	121.582302680638	341.664968060014	527.643001214939	677.490235666508
1081	1081	124.490284053564	342.336351724503	522.060957783897	671.622406150067
1082	1082	122.699098020021	340.617838439218	522.340599408285	677.966215756823
1083	1083	110.327776151961	345.37265553001	521.973561522003	685.303717856269
1084	1084	130.96791410068	345.698398668356	524.50731462831	689.207891197273
1085	1085	163.381063917522	345.187187642597	523.233336933918	677.359565504164
1086	1086	133.537900128214	346.93510099823	519.379122522403	659.317051957052
1087	1087	146.649964325041	347.088223811948	518.686518397363	690.273130219753
1088	1088	121.605514616086	348.082013624681	519.916649849792	692.577442721556
1089	1089	126.803824721225	344.482080026614	522.157541540774	671.5196370057
1090	1090	129.290512330075	346.617773371928	523.869656922041	685.516576053438
1091	1091	138.256611166472	337.84879415518	521.304428261988	670.360331166707
1092	1092	147.435190100304	344.240640345513	523.37169020748	656.755149781056
1093	1093	140.256199276113	341.305960192787	522.098185495308	661.309059505618
1094	1094	94.3349257064641	343.28084961872	525.715818649219	692.379132838702
1095	1095	116.186747284981	348.173233204795	524.921475410389	666.056991717288
1096	1096	130.047839763855	337.613086571169	521.95804889619	704.649361884042
1097	1097	111.140821738652	343.612731311948	520.431206464669	686.398008064554
1098	1098	152.413788242776	344.447178405304	529.454587401892	666.619463291021
1099	1099	110.910434209065	342.728810008478	525.290593638007	669.52686058155
1100	1100	136.230402891515	347.867337157755	522.325535939627	646.413770384254
1101	1101	102.113834707159	344.264364468566	522.536061505904	685.881299104419
1102	1102	145.643298293475	346.964547044453	522.187962362329	654.912813964982
1103	1103	132.818495279606	346.219524388615	529.192419945737	655.040368154347
1104	1104	115.581084132258	344.707377771264	524.504011084961	651.628626736363
1105	1105	113.124212176061	345.631501124818	520.222626376367	652.043098838066
1106	1106	137.320911889754	344.973509908864	526.25584072247	668.233008630623
1107	1107	158.525457882593	343.016675760756	520.426261992916	696.095875275306
1108	1108	119.623797399066	345.68061012214	526.744512849468	663.030303593936
1109	1109	127.728554699877	347.130979964858	525.062647455291	646.022117347076
1110	1110	136.465398414887	348.338213489778	530.479715160775	670.797621659538
1111	1111	128.480484665823	344.598377103006	524.699057086093	635.803960524362
1112	1112	134.333394829145	344.881762743564	525.107939565492	657.471751422835
1113	1113	139.964604384728	346.018289014727	520.901436205437	691.986190185061
1114	1114	159.445725274513	337.490339931865	530.421857109304	661.475626845412
1115	1115	144.319919306909	346.236366164938	518.401500789809	671.880822905352
1116	1116	153.279510774272	337.972239499803	522.053136406248	623.564443638497
1117	1117	141.952940288364	346.436031966914	521.182536903853	641.216505407653
1118	1118	123.315770781615	344.496737233447	523.471195973238	685.867533149501
1119	1119	99.3352449116722	346.322288254175	521.781749276769	677.45539493895
1120	1120	124.103317088473	343.238348531828	521.46828263543	682.220028028712
1121	1121	94.5910259942781	350.745805858492	522.337742480413	666.898576184603
1122	1122	140.44728921726	347.733173063632	525.626395567395	682.216518092546
1123	1123	122.261210040159	343.636938358284	517.590408601036	702.08139101619
1124	1124	119.182148033579	349.560828683007	519.311164356141	673.506311792487
1125	1125	111.156974810884	343.708623950544	525.936687912102	677.190329729847
1126	1126	140.188573913621	345.516691726875	530.296127462093	662.263739225681
1127	1127	103.87909598737	345.78748850034	520.494327440182	667.772080454008
1128	1128	146.631199057127	341.930510513889	519.307521539047	667.351157473571
1129	1129	169.893812690968	343.817550924937	525.654904676725	683.133093202779
1130	1130	126.352826360566	337.940665144379	522.083390313882	664.72997521931
1131	1131	123.681620093838	347.740725876232	518.156322563255	686.581846488158
1132	1132	144.855104219625	341.404635045561	521.59759500883	659.552848142387
1133	1133	119.796123174198	342.473912831544	520.124295493253	668.13594983774
1134	1134	108.977636684049	339.915541230472	528.176898406199	678.82218971143
1135	1135	130.256513441685	345.213820126052	518.221422235625	671.059501539482
1136	1136	145.68688877124	345.872531761022	522.312291314205	673.046894002253
1137	1137	127.404738182386	344.850692908559	519.713671034784	659.285800595851
1138	1138	87.3335194559051	342.744527230572	524.298361653123	688.720758958808
1139	1139	151.207337879265	340.929065473384	518.218126951287	662.785536311889
1140	1140	124.613676305926	345.955494628827	521.717183438964	687.573261961849
1141	1141	146.823202788577	343.573650796626	526.02806041794	653.447767078313
1142	1142	135.776763178408	340.646088992438	524.143182349148	649.416208235365
1143	1143	148.873403474636	345.383950309944	522.660361642964	680.29683619992
1144	1144	122.55362235412	344.969206121684	522.902933272071	679.278923925987
1145	1145	122.751361730612	346.189595904866	524.24761522055	706.139248991037
1146	1146	156.572975633133	346.860728655443	521.591076520877	687.252405767043
1147	1147	128.923289156709	337.997245825863	527.967866160219	674.641094815985
1148	1148	112.364457473461	350.453270733059	516.631568908024	674.967479367493
1149	1149	143.159130857096	338.86260854945	521.61711548543	675.144755288317
1150	1150	130.505557930755	339.188256997736	523.616307220033	685.759012717327
1151	1151	147.468541700939	344.074738982784	523.877305686464	670.077049108894
1152	1152	129.569493598586	342.11107387471	523.915946801197	705.757568789309
1153	1153	134.731615944074	345.718160727192	525.941716784129	672.912827931254
1154	1154	117.641126609863	339.867015985824	531.305097686993	678.42561523664
1155	1155	130.597324292875	342.087583527143	522.982144115491	647.292223504941
1156	1156	111.625160134317	339.942217699003	521.883641189433	667.619235767803
1157	1157	122.221604639973	339.908445221595	521.766503340002	677.346059059182
1158	1158	124.278005857135	350.208844129285	522.578311598767	647.327445427728
1159	1159	106.215851029078	343.465479338075	522.772091918905	665.478007379954
1160	1160	143.029331970003	342.974644222431	526.432128671914	683.152206166865
1161	1161	123.181454509981	337.508901746511	524.497145481522	671.1889392563
1162	1162	125.284082728162	340.596625536614	519.210587828489	647.781279056616
1163	1163	139.987688989863	347.683374183604	523.266442203433	680.283942075749
1164	1164	121.715916943067	336.345535435142	521.620367640545	663.604717745788
1165	1165	170.076963275979	345.410058892197	522.795844449373	674.756248310521
1166	1166	148.441622666164	348.160650079257	527.728168036674	678.411421365766
1167	1167	110.611240190885	339.003102444074	524.594582740416	642.485380328703
1168	1168	133.360447597442	340.568948921207	526.229753456404	640.662231749829
1169	1169	134.794074329235	346.198005326115	521.97842973336	672.914044909657
1170	1170	102.869695251892	346.035610501076	528.671073607387	699.564882054649
1171	1171	140.713068703031	345.828332895611	521.830930858872	677.966097747303
1172	1172	121.840575925361	347.578208015265	522.961622972647	682.732645367124
1173	1173	83.0937194841262	343.618247623227	521.392559606832	684.687535661109
1174	1174	107.833911113872	342.721578288364	527.609452394319	697.876396530855
1175	1175	107.478397483206	345.788508737492	522.938290921701	660.113818988392
1176	1176	140.997241729677	342.248314439174	523.203783138081	705.522327717675
1177	1177	147.369521128722	345.08058802255	521.274053102899	664.004915503636
1178	1178	114.026895364915	342.539367255007	525.029616743353	681.422693125783
1179	1179	139.447494508869	339.584964711972	524.307756269414	661.134371626782
1180	1180	123.028857953312	343.603952728395	522.798293539596	679.271767229455
1181	1181	140.598773214488	343.742673265842	525.43090809535	673.855304581826
1182	1182	131.855044202266	341.092386159821	522.903482908629	656.210680255866
1183	1183	118.717837040684	344.289585325	528.587332606692	656.723251535375
1184	1184	125.557869720149	343.855181575925	517.996940907403	690.909514931944
1185	1185	132.007035325402	340.362535696951	516.369920505361	674.521678390915
1186	1186	137.481247935417	338.720441442953	526.173968838988	673.82770068725
1187	1187	117.584970219199	342.578095335256	525.901881040574	675.888769959955
1188	1188	132.44893514349	340.460341006064	525.306887263188	668.037659995526
1189	1189	139.728735296146	342.76937540611	522.983260763173	665.168472216284
1190	1190	136.85269783575	344.424070421901	522.027519269501	662.877005343964
1191	1191	179.992777850879	344.940067379433	524.137677204621	678.21666330458
1192	1192	150.292514297848	343.875616991139	518.257550936875	684.984511839813
1193	1193	123.15447589562	343.014231607532	524.595019807757	687.178815546756
1194	1194	138.748775629945	348.08772494087	524.643600732733	656.220086241879
1195	1195	101.798533681737	345.161204591839	522.343017888575	642.616044967546
1196	1196	124.629413528089	340.604983271644	519.448998959223	658.993392981152
1197	1197	156.919836333522	343.144295784071	530.743124094733	671.415676562229
1198	1198	139.812286528154	341.583004184842	523.255409051952	654.615382583901
1199	1199	175.127953148448	345.890420778279	528.865893544819	687.235567832783
1200	1200	100.015880335421	347.876875716053	526.474376552471	686.988557877964
1201	1201	134.501650108918	341.222927050279	523.773497609935	677.36801499726
1202	1202	144.818585575835	350.078716972847	520.954655802344	682.923770106821
1203	1203	119.272325989948	344.315002978807	520.257617822829	677.17711818459
1204	1204	126.826324844714	346.724161637403	524.044323218255	663.893677514841
1205	1205	119.97517566468	348.278428968966	520.865795804823	705.582473197682
1206	1206	128.549848467321	344.562167039885	522.210638500501	674.557897733574
1207	1207	129.304872133123	343.059595296288	525.358283991422	643.654319790637
1208	1208	128.270312723664	343.278060976554	522.718364118537	703.621103525881
1209	1209	116.58671847021	348.511230891899	522.615022663217	671.922924345209
1210	1210	117.932111077879	340.874187131432	524.190462444747	668.432159290005
1211	1211	156.926562511665	341.765398618364	522.61219403711	657.51638403931
1212	1212	130.622221232585	345.849765816294	524.580039382149	642.772429308322
1213	1213	127.168956540474	342.082151248426	523.168367484325	652.177888790833
1214	1214	104.21093738117	347.450754591112	519.256550213402	661.32964049792
1215	1215	142.885571991001	344.18780473771	523.311000641705	668.628000867377
1216	1216	125.231273194348	347.552036943573	521.103398586254	675.261491154227
1217	1217	128.34497692582	342.098420059577	522.915035973668	634.522040704702
1218	1218	126.135942942844	341.424292449529	527.086872567627	665.467808061111
1219	1219	137.695547173312	345.996849875735	519.200173090955	675.970079009458
1220	1220	138.047506075802	341.876245650619	527.117078206839	690.465731576544
1221	1221	139.506857971476	346.087127337273	523.904628841758	695.364384846137
1222	1222	126.986514475897	345.749680387547	521.940652463184	669.3458119377
1223	1223	134.316038425163	340.88310895064	526.358387373135	692.69083134354
1224	1224	104.995105310318	342.301811414988	519.509344820608	669.395267565797
1225	1225	154.001843941331	344.762562403238	522.718161669525	678.739192898167
1226	1226	126.915816732271	342.778108234764	524.539390953503	663.211103417815
1227	1227	137.327995511357	345.600739169661	528.070974024791	684.999161755384
1228	1228	121.735722440951	345.171516120799	520.111796864086	694.508256471771
1229	1229	164.095389234472	344.31234531947	525.732772535224	659.750302729463
1230	1230	130.327793378508	343.139444428708	527.050948806082	656.414082897841
1231	1231	114.176141501666	343.625873099986	522.605316081618	646.477381660733
1232	1232	108.346257712656	344.565270645346	524.229898431588	690.188522831814
1233	1233	133.181491751223	345.68357766391	523.033359869995	655.856585185997
1234	1234	113.298392784894	345.478547416591	519.879685059403	688.194369366399
1235	1235	129.965220160059	346.508798559663	525.824102045276	665.698881564385
1236	1236	132.28431491712	342.901285529244	523.384262319769	668.59677714989
1237	1237	151.875981834666	346.1877579744	524.714424409115	684.974663195356
1238	1238	112.721390741186	345.572615922974	521.147423558517	694.693204948341
1239	1239	130.473118725747	341.537939895725	525.96005623689	655.237680740097
1240	1240	136.198797914825	342.27339798176	522.197233866509	679.043385413108
1241	1241	129.269451372378	346.203952168207	521.266195996954	666.75592772286
1242	1242	123.459391102836	347.272954263178	522.338427019939	692.919392113712
1243	1243	159.791633416731	344.187862425441	520.545992818039	643.222301360861
1244	1244	155.964260506337	350.032940119528	522.898599327102	699.723931754058
1245	1245	122.747052241579	346.513866685603	523.949522831715	662.602168593785
1246	1246	126.921310673741	341.785428858628	521.080227397098	646.716742378948
1247	1247	127.368400316064	344.545755360916	519.8698449719	652.149703948326
1248	1248	166.675087508281	344.766912937337	524.143814550595	670.413197985192
1249	1249	152.539064396951	341.139156578648	520.726960918636	696.54253903742
1250	1250	143.982879483064	343.562629611652	517.485199455162	647.732036280666
1251	1251	119.909777403526	345.549126179605	521.702428527962	673.420247674923
1252	1252	171.653718351927	343.406392479715	516.606791573862	671.089685968541
1253	1253	136.666201568615	347.625120860921	524.374495518379	697.479976236395
1254	1254	116.10469294569	342.984475136354	525.597366503234	693.036096719281
1255	1255	132.314019779589	346.737604498687	521.855919833974	666.52706839314
1256	1256	128.0289258708	345.751724091361	522.607300971	701.916871945793
1257	1257	154.641995202938	346.967661965092	517.918150508518	652.948680567132
1258	1258	119.999523532642	344.997040974359	526.57396000359	643.294768421027
1259	1259	136.523253162051	343.886272379091	522.810950055728	664.909191001825
1260	1260	120.657121479296	344.327003401705	521.949330506325	673.994870008926
1261	1261	133.138431984258	343.084424871579	522.339955338011	647.431218140218
1262	1262	144.71782340525	343.874247835073	523.323874122362	677.469242985984
1263	1263	119.212255815421	339.487383884804	524.591029432807	645.335597387197
1264	1264	119.33732065963	349.409102330444	523.311898580268	676.981638290797
1265	1265	121.058898353948	342.379624428821	519.845054919898	644.448964060079
1266	1266	178.340903691362	343.093757600256	524.59764537224	689.546380709809
1267	1267	138.143689141317	338.911362811426	519.308943410909	669.605227040563
1268	1268	130.221385271373	344.590922824404	520.304944390065	690.577250512313
1269	1269	132.326215969726	343.859479143369	520.357809498098	694.746893723373
1270	1270	143.332246055012	346.999652141436	521.905609998793	657.927424796093
1271	1271	113.579919629388	341.219928054937	523.778185392842	675.728924466635
1272	1272	124.012343255062	343.139468259198	526.320066247232	670.663662198621
1273	1273	166.895726443824	346.222202199158	528.583365453091	666.171998157098
1274	1274	129.181425180343	342.493926154386	522.238798311513	663.363957295491
1275	1275	132.260638246582	343.359676488817	518.884596922334	699.071188270935
1276	1276	132.678802599544	336.293988640664	520.278915077923	688.778916370625
1277	1277	128.688964572645	345.178026703733	523.563943275499	668.25428680977
1278	1278	135.423200842076	338.644979679743	525.213367050432	679.01919953048
1279	1279	122.648118036183	343.700352414453	527.310435367571	679.136939328558
1280	1280	147.632880495002	344.380087029852	519.6448034869	671.696105346063
1281	1281	140.671361032396	337.606919494766	528.491777061634	701.485236581825
1282	1282	142.187326884198	341.43626573396	521.20170155098	667.260929715819
1283	1283	137.853286863998	342.470747966591	523.407919548589	659.550691555675
1284	1284	124.277831386336	342.565083436707	527.447788718811	674.894742681916
1285	1285	110.251560410737	341.926863426384	520.755164165318	676.786918981871
1286	1286	132.692234736907	344.469325430854	524.67185809027	646.074460540356
1287	1287	160.14134844376	347.621865747299	523.021000525316	657.504251974496
1288	1288	140.255066065217	340.519726423337	518.591705829214	684.341334662963
1289	1289	175.047478553042	348.855943483697	524.281823895576	689.988658365781
1290	1290	140.121411591532	346.589752966523	520.450827305262	686.522142276466
1291	1291	157.581607497573	349.854519579093	525.549498980313	664.436370671936
1292	1292	108.823294240815	342.95792706037	519.692449240816	702.382969764776
1293	1293	130.658592704847	344.516924447238	521.651073965261	647.015176058182
1294	1294	129.139302660957	340.994150319921	518.060095336731	680.159475283171
1295	1295	132.142992804872	344.474773461762	522.647123479635	656.352384483967
1296	1296	154.889302167456	346.308012340472	520.729623041745	674.567065848327
1297	1297	153.584107749497	343.540382128025	524.963856228444	678.236932577459
1298	1298	159.128774052852	345.283732044127	523.271753344467	663.874617695523
1299	1299	155.412847614797	348.588161008495	520.279626972228	680.740223819796
1300	1300	141.018374543934	343.200040258583	523.599978053645	658.629198849311
1301	1301	135.690615157225	339.423681771829	530.261875865995	657.765924473922
1302	1302	110.494409508816	344.265989548963	528.701817701001	688.809938834148
1303	1303	129.487464860752	345.652091756993	516.864275206772	669.223287331539
1304	1304	97.5890035643075	339.708508444587	523.290811633141	700.393069547314
1305	1305	142.268125365831	340.380952804861	518.703732020175	665.273132130347
1306	1306	160.368258540452	344.870050778258	519.647750929106	681.283213073001
1307	1307	148.146813899396	341.975137480475	522.116629559265	681.941898592526
1308	1308	124.444965576119	342.243583457458	522.04117583494	668.296067647924
1309	1309	120.47976463111	343.475064046147	522.56415185627	644.273031513787
1310	1310	122.422151521558	343.316708943337	526.31850971907	682.561173223868
1311	1311	142.959546109102	349.170379210596	525.343123906969	671.497905214125
1312	1312	111.066550131918	341.930461857783	524.991418284232	670.436406103391
1313	1313	130.256637698486	343.110738507744	528.321454035385	651.789142083036
1314	1314	138.160251725096	344.867720736299	527.371710485778	708.554824617563
1315	1315	118.674351087538	340.042611194929	520.501724703287	645.483964741244
1316	1316	92.3707695578164	341.687834720034	522.614034796644	673.28257888403
1317	1317	124.494418771444	343.720550122625	523.341021484987	684.52934727899
1318	1318	133.410871491461	340.301469272204	520.848666532361	672.140863362912
1319	1319	104.937204735316	345.788714045257	525.171737669331	677.218856757419
1320	1320	136.363093907224	341.880119393418	522.92385598213	667.144019048512
1321	1321	133.285738861703	343.490568999637	520.671778682076	656.740150355925
1322	1322	124.63007824736	347.590068952957	520.992652549285	700.290270817635
1323	1323	141.259442647202	343.882689707975	524.847758768063	675.998561909968
1324	1324	150.289318394995	340.951018810535	525.985607717271	681.47473803637
1325	1325	152.053641842977	349.108385310131	521.077406217714	659.967211781187
1326	1326	140.5988569937	343.135665713918	521.538623318051	694.8707508463
1327	1327	130.765239830329	348.031669690688	523.57988673741	669.57891785443
1328	1328	107.779897430846	342.899919036873	526.626103561774	679.108781499724
1329	1329	116.068199703786	340.296054343206	524.572572541992	669.693674640484
1330	1330	126.173859153717	341.521704256853	520.389002411033	671.249248945806
1331	1331	117.064140433144	341.363563300516	521.775344418946	668.095443673586
1332	1332	120.099556726242	341.196950335593	527.351204906256	674.805246399163
1333	1333	134.541847458734	341.512327342477	519.200879331993	657.744479824314
1334	1334	141.266620904178	343.054787619519	527.991168095722	698.752606313989
1335	1335	128.642778856033	349.66200152204	521.867813784754	682.3530716484
1336	1336	137.753125210465	341.804215040488	524.147948884247	712.506416184843
1337	1337	121.616882165808	339.705088547444	522.816089327994	651.01680904123
1338	1338	134.958181376047	345.791343959663	528.399350325947	691.4275726908
1339	1339	98.0964901667334	339.102215214949	526.656430954675	703.328201205508
1340	1340	117.066638940553	339.869848484045	520.372951430756	663.502676977987
1341	1341	108.918830994405	350.416707787285	523.7792198552	646.791151082315
1342	1342	104.656694502648	341.218001077465	520.664139562414	657.139759146552
1343	1343	121.990286566677	338.241143591941	526.487528490699	664.507674195485
1344	1344	113.065717653637	343.857895598828	521.094061215384	660.785331351838
1345	1345	133.98170457471	342.777574580248	526.981638568937	676.955820900825
1346	1346	106.925654910538	339.672158537694	517.826451400882	678.586045968867
1347	1347	133.414328192745	342.657780564476	522.700452839317	657.056783957016
1348	1348	123.58041115766	346.48397800708	521.915791138362	663.846081353841
1349	1349	167.845956635995	340.26997194658	519.241352399199	667.996912094495
1350	1350	131.856820186347	343.584955377965	513.68024180459	657.506880541162
1351	1351	141.047050553261	341.089265657816	524.602554746804	651.012379843594
1352	1352	134.513075597125	342.356019367673	524.277356947045	697.876143126632
1353	1353	130.608116059253	342.965665093323	519.886962568895	677.015713225651
1354	1354	128.628811484519	341.420264838117	525.498247352116	663.444689570792
1355	1355	121.968255509296	347.589801247252	522.405055160403	675.347766870514
1356	1356	129.77206956492	343.996627635525	522.138949384738	658.204391019253
1357	1357	129.382851525987	345.742812585881	520.443777324317	669.237700913107
1358	1358	145.759945417802	348.04104709762	524.268221186922	667.061013883707
1359	1359	142.169374084998	346.059290292154	518.442877548634	673.361987514638
1360	1360	94.7284069189148	346.422496314924	526.472156458284	649.808642936947
1361	1361	128.317134097725	344.755334444379	521.805839808977	677.287089757885
1362	1362	143.724402347436	348.8063742974	525.592742517659	674.815354781755
1363	1363	128.158233533355	343.92375550356	526.374770332406	697.750970089533
1364	1364	124.530799389558	346.616102315421	524.191663318868	685.31250209316
1365	1365	131.069835130187	343.122080193585	517.622175703027	636.306668718327
1366	1366	88.2954894640297	344.167759553681	522.333070408005	676.958778650659
1367	1367	124.839042297769	351.685047093423	519.969845349554	677.630094956212
1368	1368	136.145708603923	339.558125788757	524.174210069338	683.025797696964
1369	1369	120.704044242118	340.476456389818	519.598978256165	681.97219041669
1370	1370	129.876087440002	344.606831506293	519.774317955826	683.249208616458
1371	1371	135.125402671167	343.216017222778	519.025938033442	702.036016475904
1372	1372	141.850863361443	349.244971200304	519.080330938733	666.56291089612
1373	1373	159.545056882939	342.250527572768	525.501217379463	670.030589980453
1374	1374	136.775101716723	343.79310532079	524.283755714363	667.877993674802
1375	1375	134.401605838353	351.056351753078	523.188546166893	653.385446580973
1376	1376	144.541083545516	342.420019134117	520.6401374945	695.666677528963
1377	1377	117.386097480174	342.142198488268	525.099755603034	677.024595639907
1378	1378	147.06021184851	344.229813016824	522.36078176123	693.998182104245
1379	1379	109.361015180627	348.796758065224	524.511203139171	656.66111275381
1380	1380	134.282866556315	343.286988961319	528.330243685062	686.402453596449
1381	1381	140.840877641509	348.202375073048	523.707629028802	678.435008063318
1382	1382	157.267175734445	339.934425414918	522.568598431917	670.170917410011
1383	1383	136.600490864971	342.108317182997	523.408221171929	695.29180930382
1384	1384	134.819601721141	345.177869835584	519.537289059436	677.954323915588
1385	1385	129.647140890453	349.332769663556	519.320810382239	683.007773789614
1386	1386	109.084366886921	350.147955942417	525.210993615887	658.047327902467
1387	1387	129.162611555844	347.160706917719	521.013998629913	683.688267943844
1388	1388	115.866255667061	347.026888422182	525.930473854479	685.279004423096
1389	1389	129.295007230197	342.189399746364	524.754574967227	688.837334639325
1390	1390	152.129641675035	344.292217706844	517.163416248652	673.03715514426
1391	1391	141.801104029704	344.060395542123	520.416899882857	656.838814827235
1392	1392	148.174105225612	339.693742559771	519.486992618669	685.459312733679
1393	1393	175.060430239183	345.990814016226	524.561245266197	676.453078277784
1394	1394	111.432935573189	341.773116524114	519.479547596284	658.397750117551
1395	1395	132.220302117524	344.977288782152	523.510146562428	651.360086993717
1396	1396	121.683713998868	348.976572156494	523.795631181779	645.695138400265
1397	1397	109.568676470657	339.646345252936	515.873267529391	657.642305094027
1398	1398	135.959222979226	340.858078701037	523.697016372223	675.4780416884
1399	1399	132.810752516489	345.797779630996	526.902427152583	690.859627705049
1400	1400	144.297011406831	340.700992445377	520.902943356518	701.258577673269
1401	1401	119.505736495449	345.208747068718	524.367739764831	678.48906382634
1402	1402	139.455284828707	348.448880552315	528.551731788435	672.836072645879
1403	1403	144.515910515344	336.450599320473	523.233425823292	657.011993513781
1404	1404	150.768102807115	341.260059908214	525.900869585555	699.501651385417
1405	1405	120.322894779041	344.379763844879	527.531294431793	657.656287435944
1406	1406	131.195655814413	343.090213623638	520.967601841122	721.579339864347
1407	1407	149.147556421223	342.781858368081	523.327596034821	700.71356920694
1408	1408	106.227043794359	344.652478910166	522.498819213277	656.469072549462
1409	1409	140.711178279802	345.169116162353	523.283193649794	704.690770739
1410	1410	136.134455096372	343.717474968579	522.533313009744	634.02159421743
1411	1411	133.54664666221	345.679262569264	520.463195136463	650.831637329963
1412	1412	85.7163599659698	345.076426679428	521.499436486129	668.631054433422
1413	1413	103.81028107747	347.169999705916	522.758000340152	670.675659973109
1414	1414	154.50292286723	345.158157155178	523.567813964538	673.453788123799
1415	1415	139.73823698764	346.995233770927	521.21495483844	695.817984201335
1416	1416	122.914860168498	350.390199256657	520.122376231899	667.356698399384
1417	1417	130.990866299421	341.232086769369	518.316837959252	676.466917405309
1418	1418	110.769909092467	347.315317927558	521.806407016972	664.878582390246
1419	1419	111.393450035056	338.710649035954	520.413474615479	669.897680733774
1420	1420	114.515688173001	341.090136418196	527.319918015029	707.85294349992
1421	1421	147.74786052242	338.738818980288	521.234003642028	669.17988301288
1422	1422	124.371488524966	345.316857109025	523.148708380648	661.86337403842
1423	1423	158.383959639514	340.600357361489	522.957950581573	675.746218047545
1424	1424	145.08147638317	342.884928274898	519.462392964648	688.485682893156
1425	1425	136.580524677064	338.370053410618	521.766179796673	689.032961073114
1426	1426	100.221800244811	340.712951534385	523.805005362526	689.722339210553
1427	1427	115.290924626055	341.95945882681	520.344777057378	656.076122337739
1428	1428	109.920741337525	348.676865324332	519.405759086294	670.01298529647
1429	1429	131.749873493174	341.881658851843	519.514269577876	685.13205930592
1430	1430	135.014368662381	343.218735599831	522.09026159553	672.178550549458
1431	1431	134.179678099766	336.788731055708	521.522864068154	650.46245360362
1432	1432	128.536059719145	349.589875571287	516.339939319992	658.822067243419
1433	1433	128.786983070834	346.011038485208	519.008317817162	681.685308442363
1434	1434	129.394987213361	347.425295873696	528.375386513571	659.142513190989
1435	1435	98.2811298470807	340.812622262019	520.842036566024	646.924762614071
1436	1436	155.762209425812	348.191516963092	527.04583367523	673.893012408984
1437	1437	118.976980230828	345.602362192806	524.954434457935	666.140874392866
1438	1438	114.204881559695	343.333755372335	518.205423481524	654.230512298892
1439	1439	146.53621945514	345.411668225638	522.271627286162	663.79595664388
1440	1440	108.928288557488	341.637304602753	526.084481342218	667.198443397935
1441	1441	143.262142878451	340.932326981437	521.698935441179	671.114195182587
1442	1442	125.110764459833	339.558744300957	517.640026296183	668.987415883849
1443	1443	146.602766159717	342.576745541681	519.690091510693	671.527051588068
1444	1444	146.911310399618	348.093417511749	526.562171284666	636.850860800364
1445	1445	111.366755081904	342.696130663469	525.116266321559	666.140930142882
1446	1446	118.734047977295	344.509425683952	520.169433535172	690.847860235243
1447	1447	98.9352772930526	346.735518634508	521.602040519486	676.207646627469
1448	1448	121.28083392634	342.4237402613	519.542979267586	673.854876810526
1449	1449	130.15582012487	344.106538587879	522.04797289311	686.486951249029
1450	1450	138.630473304375	345.980981818119	528.098242845299	664.43560451662
1451	1451	88.0882298846137	338.18989722378	524.456313665616	686.147936745206
1452	1452	134.392400384191	344.482500681788	524.598422349381	671.487825123297
1453	1453	153.832367448185	345.906119323502	525.455844327259	675.094874523692
1454	1454	125.675102197831	343.69313438899	523.149973745967	689.685881015716
1455	1455	145.45711009981	346.479086992873	527.114909025687	674.623536551579
1456	1456	123.421245119013	344.232276332507	520.700315130995	657.455780684033
1457	1457	140.764097674364	337.73159481205	521.236169397487	637.958468185232
1458	1458	129.458034190247	343.698787266037	526.160215080327	660.172693025795
1459	1459	132.111020847997	339.210715824261	520.034926697386	688.117542217146
1460	1460	143.934581368174	344.870167062589	518.610654911979	674.595336844382
1461	1461	141.617252486058	341.159140371636	520.222125729673	673.737650195798
1462	1462	135.604345264931	344.158416963951	518.676312261796	702.461590180294
1463	1463	157.175703512253	347.371566864078	522.311589622513	664.082307892604
1464	1464	127.332408804129	347.438343671265	529.637757677996	682.405175677669
1465	1465	159.285962636099	348.382449797819	522.885876559808	686.477544355638
1466	1466	139.353214528246	345.566146016192	527.106265812602	675.648208076452
1467	1467	138.222292110195	345.41013077468	520.724070810807	673.882973576203
1468	1468	140.974283606052	345.571422413703	523.637261800146	686.109854874667
1469	1469	114.722901688632	340.649907571758	516.947394607294	648.974481455526
1470	1470	136.357846614701	343.502964246747	526.158789224903	718.187767643248
1471	1471	139.913997742448	342.903026180833	524.378507636086	642.331088355117
1472	1472	130.013205218925	346.770744214919	522.267174983543	702.1700117938
1473	1473	153.40738124354	343.143764796678	524.17354720844	648.458297724581
1474	1474	106.583660470613	344.512376637137	525.480047456573	672.78077898181
1475	1475	133.610673290145	342.763635355149	516.940005901298	671.834943939967
1476	1476	149.334502076332	342.170810892029	523.58124580474	678.176390583557
1477	1477	157.976458816972	343.172131336113	526.038681990022	681.097114193232
1478	1478	140.952647138615	347.125115108939	521.603064656377	672.50147479251
1479	1479	106.259440406835	340.246794825675	520.517010460274	652.116855485939
1480	1480	140.846624644601	346.288853570725	520.947259314086	647.719297780283
1481	1481	151.198314014779	340.215039085492	520.232959746434	653.643964302186
1482	1482	133.379242972189	346.460930057998	524.49514101624	687.753530940693
1483	1483	127.309749179972	342.082395438015	525.233812542781	661.134711385453
1484	1484	133.868066270499	345.2214950748	522.698868266966	664.994182510452
1485	1485	137.622703041441	343.917720800717	523.941297766176	692.212471916299
1486	1486	141.281033261607	340.510634973714	522.047821254297	666.805207014202
1487	1487	128.521161518056	344.268673800246	521.883923649254	682.694805918273
1488	1488	132.279974130334	347.161578984215	527.369473925428	657.668747799957
1489	1489	134.685712151023	342.748042400753	521.801580668585	689.491191012219
1490	1490	121.447665806574	341.294325740521	515.834800839551	678.059088885537
1491	1491	172.809532624962	344.225306994353	528.367570209215	674.413582452043
1492	1492	149.480095644356	344.462996601221	525.369932178096	659.75310421454
1493	1493	118.319464512283	336.261487983781	523.343516854134	669.549048621878
1494	1494	165.713169277788	340.141038804975	519.304472544316	658.581862590163
1495	1495	117.43929678684	348.165057187247	520.561665144678	681.817748626144
1496	1496	136.4996668461	344.108429288317	529.269470387938	661.602222148075
1497	1497	126.93233445817	346.961571558839	528.019256899592	646.215670944013
1498	1498	134.652262009919	345.403031260471	519.663826697572	682.126598920629
1499	1499	140.661246412978	345.419384218275	519.519511308315	676.888180986622
1500	1500	137.26816482298	344.163799261938	516.98720741912	650.607382874824
1501	1501	117.325751507405	341.958801253498	524.908402023894	644.845332888859
1502	1502	142.944876643469	345.351318471664	521.06113528678	663.648310073281
1503	1503	138.74608740689	349.956207181444	522.095894278645	673.650238191031
1504	1504	139.035135956697	346.620879715656	523.869421232671	702.440039856677
1505	1505	139.400427931842	344.960082669252	519.947351767008	633.154592876983
1506	1506	138.02496494618	343.472751665721	524.867612778963	684.869275101347
1507	1507	125.948255335419	345.801179932855	517.678628415625	666.109596078282
1508	1508	159.199154745255	344.708116671762	521.694475173927	669.877287936574
1509	1509	105.985474484252	343.57398177737	526.455362029911	662.187453208227
1510	1510	143.407272399658	343.021216004268	517.030407128476	677.161037435739
1511	1511	136.082104968324	342.827253223871	519.226367380571	669.556408348941
1512	1512	152.116855473099	345.54426728516	527.13463273105	637.770167509901
1513	1513	130.622035612878	342.902877367631	517.195622827589	670.725044310151
1514	1514	134.357614934545	350.904400543901	525.75763367585	676.914717595901
1515	1515	164.831414534066	344.676047818046	524.379092573709	697.951700623083
1516	1516	122.41895078667	346.383605636798	514.641264396313	656.818759634158
1517	1517	137.273343840352	346.074890227861	521.070668508576	640.278832326947
1518	1518	131.613246355509	339.214451777403	518.453723899368	679.11125707637
1519	1519	129.295545006185	343.843958566695	524.834162845471	684.40531182869
1520	1520	107.82311893612	341.70031441814	522.390771698232	684.891698286112
1521	1521	158.139280401403	343.011728478569	525.945426593034	661.887836284163
1522	1522	154.563229681388	337.969563365646	520.28908292829	646.797118818224
1523	1523	121.686351761328	348.26918513381	524.683598636559	666.448064635744
1524	1524	159.955253332817	338.283194954169	524.352047215553	676.574012769956
1525	1525	130.31988343428	342.351397422879	529.024558916456	664.832370343209
1526	1526	154.374546956843	340.540562150301	527.679669890437	676.39597949506
1527	1527	126.733727509863	344.770798515568	520.655253450955	672.418919957684
1528	1528	140.909733475731	337.970616896925	525.661375833647	683.84324321982
1529	1529	146.504944680281	348.299270765055	519.666653081891	672.477020753831
1530	1530	152.721129904714	340.005104779657	521.619752309695	677.395972829018
1531	1531	149.611370679333	345.344489358722	525.01552709245	680.960393873114
1532	1532	111.272944983332	345.824330738224	526.857682055324	684.559435034438
1533	1533	161.499386602453	342.691303503236	521.469264204511	662.748845882801
1534	1534	150.173022750873	341.86265460183	526.599063963576	668.218549679665
1535	1535	138.501094382073	341.538314493057	521.556403875148	647.710109267832
1536	1536	125.049158035323	344.592140522114	523.749041967726	672.909398243563
1537	1537	129.199620352959	339.461182052926	519.879359406087	665.963718986162
1538	1538	139.306825017739	343.992338088954	524.687641126601	676.885686313665
1539	1539	102.590424542779	343.328403926613	522.15413771496	709.825647193452
1540	1540	111.506218668606	343.080363668209	521.36776311246	678.387787781161
1541	1541	112.895928373119	343.964276086935	524.929429585179	681.562975269278
1542	1542	125.755069260304	343.313262382595	529.912076745629	664.620912959229
1543	1543	172.349951053912	347.29912873984	527.399040525098	692.467158888691
1544	1544	109.538445335435	335.840103792473	525.721518195528	660.395734842585
1545	1545	118.717887885101	341.661744773742	523.760897264095	647.091944733512
1546	1546	123.637577200166	350.448393264774	519.468324182315	674.274372241991
1547	1547	133.677897478289	337.344286226719	518.567568735349	672.430866887619
1548	1548	117.616399709394	342.356199727213	525.033156932192	684.880978295899
1549	1549	108.673320915689	341.27451112068	521.748584253692	703.761625629734
1550	1550	97.4912177773001	344.316517200066	524.629120519716	660.935391752037
1551	1551	98.2956770008854	342.444275081076	523.765046885713	637.334690655849
1552	1552	156.367796427262	341.567305022577	519.242268244838	666.548450765984
1553	1553	138.15324745175	347.445309394277	523.102783662297	679.42847975554
1554	1554	104.637736305322	344.608361743848	524.244936058641	697.216394795828
1555	1555	132.652034114062	340.656444892661	520.236493180189	638.679058185502
1556	1556	101.972438939422	342.413777349981	520.780001944558	668.85435199842
1557	1557	135.988019489453	344.866076712005	523.471549354184	683.324287736278
1558	1558	127.191146284109	335.715373023615	519.133631684457	684.240260424007
1559	1559	131.864449906723	342.91976621975	522.150324879161	669.642910297407
1560	1560	107.364760858962	344.05505863236	521.458545196975	695.090056096695
1561	1561	172.305997296888	344.381629625874	529.574356100501	647.747496592477
1562	1562	134.767836700503	340.894358145263	522.789386661551	695.4828105329
1563	1563	124.048270996309	344.881554578183	524.138762179821	682.988985085248
1564	1564	116.06630009914	337.311733867204	516.933470495848	662.719396069105
1565	1565	130.838227751068	347.121561242029	523.241867854565	681.551218559881
1566	1566	143.102330078093	345.563739073181	521.368740503587	666.877143770341
1567	1567	110.969761316345	341.703869742187	525.354393785802	667.439025666751
1568	1568	142.404361525668	347.674330146368	517.51381940901	682.226628111375
1569	1569	127.303833739497	345.763777671675	524.317609914282	710.793536631089
1570	1570	169.662116257946	344.912940881088	519.346213091218	689.897210989375
1571	1571	130.069720349827	343.419049711353	525.421125446391	683.781818798253
1572	1572	113.896874756868	347.367441737534	526.719300128707	697.285924424783
1573	1573	127.162973217164	344.169436541795	523.041566071829	690.763329488366
1574	1574	144.371214229928	342.402597020802	522.41783536733	697.651360179079
1575	1575	111.254013769769	342.422191323101	520.935673486591	644.370585662792
1576	1576	127.412682470664	345.002906995203	517.60099180091	685.563894065908
1577	1577	147.859140040534	343.925270867825	521.487600890188	670.928640990319
1578	1578	142.609691299622	347.039642214055	519.686106749862	695.561629605202
1579	1579	138.346245537123	340.189443792795	522.369179303189	676.284391277851
1580	1580	145.461779548039	341.121045871519	518.862132928857	702.597048289452
1581	1581	130.802701124313	343.078995350849	526.865474254182	651.84456629277
1582	1582	113.107195507532	341.235437194708	517.771254446012	668.780309677733
1583	1583	119.922162837233	345.913215991286	521.639249184007	688.566391630482
1584	1584	148.866087344383	334.26766995617	523.538246551015	677.613205415827
1585	1585	125.641164923312	343.679009982962	527.513896373792	685.864603332708
1586	1586	119.010906401629	342.890605442462	522.233788582341	661.531622013898
1587	1587	125.28478640673	343.713608456228	523.886595493002	657.031185813085
1588	1588	124.596194795825	344.065750755106	521.267961948175	681.607271723342
1589	1589	158.353236417478	344.393571167365	521.28210168305	662.895560846438
1590	1590	158.475650905044	343.040607137508	521.901549440182	642.897516803425
1591	1591	127.620504383402	343.697209545352	525.341463740979	650.109517127046
1592	1592	126.349601457522	341.758017576098	526.289748349897	677.839205708563
1593	1593	144.713669301087	343.752919265336	519.814070544283	642.005384777021
1594	1594	108.880410313828	338.435107704061	523.856965634268	670.123371469198
1595	1595	152.403984610114	351.312590393741	524.574280457057	689.021591452712
1596	1596	98.1324344480161	343.187586094961	525.018301793142	651.794307713156
1597	1597	141.155888697917	344.457306000892	524.557065388966	680.73269351695
1598	1598	107.838818393455	343.322792661637	521.39288002272	655.042230329333
1599	1599	123.246276447935	336.155692039914	519.179832223848	644.319432087898
1600	1600	121.99467529728	344.432354850025	524.803124240811	702.520995028862
1601	1601	151.801023358961	338.794143617036	522.378103827378	661.205361255323
1602	1602	130.19841144147	344.597547018549	530.514078510215	642.612972178913
1603	1603	123.227729782184	341.243134538215	520.024457547839	678.745434536213
1604	1604	147.629228753964	344.343908536937	522.294920677773	664.825457523081
1605	1605	139.524230244735	339.388224197347	528.69681449772	694.621534432126
1606	1606	146.446520059334	342.360774217849	526.012606060826	647.318330788064
1607	1607	152.314644064043	344.517004050368	524.458177334213	668.336776758557
1608	1608	140.056164178308	340.13061899046	519.438584154509	671.120318316744
1609	1609	145.558990669256	339.797347932131	523.844290496568	686.334313965467
1610	1610	138.193649990394	341.509448829615	524.699993121292	629.47946545273
1611	1611	120.081926162816	339.26338958718	530.339880454403	670.532280526007
1612	1612	138.040933317613	341.621652582895	529.755255331659	643.774378323185
1613	1613	125.17799788813	347.820876191234	524.683694822816	672.325527297871
1614	1614	124.56989057016	345.703200669641	521.160301924829	646.714805613499
1615	1615	166.622029442129	345.055315677334	517.733685268569	633.745928040006
1616	1616	118.447705371157	343.02635294	516.911449419211	657.222999509722
1617	1617	155.346221431892	341.204526997494	519.334816609555	684.999094156923
1618	1618	150.858476889118	346.315760193237	520.117756996201	668.575566704025
1619	1619	117.037759944825	348.342967876501	520.313175497871	694.076236507542
1620	1620	129.323049457747	341.934373037084	524.986440474865	661.626336401009
1621	1621	156.409080965525	345.434491748086	524.694451075853	659.368528071526
1622	1622	138.900300227317	342.025654241528	520.343418074798	697.376022275627
1623	1623	149.656373416718	348.078276334625	516.708300396662	668.266149186871
1624	1624	121.339677142815	345.088324914163	523.250503649435	697.577397857028
1625	1625	123.202805080055	344.835511405863	524.999020470427	673.040488436551
1626	1626	115.775910300391	340.454409690112	524.8881190481	636.948125607412
1627	1627	151.808005736693	346.520522695924	521.813193127827	656.460319832083
1628	1628	105.130627800318	344.186092475062	523.778107569303	707.626770182657
1629	1629	124.115344866062	347.746360115063	523.092261432276	713.91363434607
1630	1630	130.113308129803	342.402778900698	523.093513389844	694.943555628784
1631	1631	88.3080705622876	343.882560980745	526.333021368317	683.411459972398
1632	1632	108.617614241474	344.988080960714	524.789154420821	691.069743942189
1633	1633	155.361578529546	345.021409099775	521.882849847303	654.726181045434
1634	1634	147.099875819089	340.523983045295	522.637393082283	673.186082297616
1635	1635	133.922943134736	347.218595626094	520.843454450961	658.697585130411
1636	1636	119.132676006407	341.872793691601	521.002397613394	633.242842513912
1637	1637	149.006998988852	341.046934525867	530.192445312451	693.647558548583
1638	1638	100.220070373128	347.114517583863	524.746962402796	668.231680096899
1639	1639	143.797794920298	340.841742909216	524.335922295742	668.388271970796
1640	1640	121.860386938242	351.588685907624	519.646607309081	669.017959547726
1641	1641	123.757596849242	343.42290722646	517.795281868937	677.655326548146
1642	1642	136.944423720303	338.572326763664	522.041575821721	644.773646163163
1643	1643	108.040676286647	340.105553164463	525.353036400658	652.381912420784
1644	1644	141.183329235488	344.728445597031	524.771203452633	682.984812066419
1645	1645	128.057708768317	344.839212544975	519.06654491353	654.588519590972
1646	1646	128.934119768333	340.425576900767	524.286304267908	675.480596784621
1647	1647	123.266237959495	343.994902819322	519.089464091243	649.73130088263
1648	1648	129.338943388347	345.899533232741	521.33782495311	684.992794075303
1649	1649	109.586643941211	344.963385410501	524.311640091421	652.191780402447
1650	1650	140.516245545608	345.180611402042	518.75036780896	674.107746345348
1651	1651	112.484906369996	347.253429741474	522.973866377296	661.586838899048
1652	1652	141.593799899153	343.924234084248	521.261248179644	677.191532892776
1653	1653	128.644354427587	342.241855010017	525.485818793968	680.029242856191
1654	1654	126.035492674954	341.694486430145	520.388940919722	677.230073705299
1655	1655	110.652362957436	345.589672154377	523.624714391233	689.707407338316
1656	1656	145.499697655484	349.688456458853	519.440419824928	679.793696899525
1657	1657	107.053558871284	342.181985054703	525.749456944143	665.513755128893
1658	1658	122.330323510983	345.527793063915	520.019839703778	698.584927141015
1659	1659	130.095726922675	344.443895591259	520.406139950606	647.152147289402
1660	1660	125.291135692043	343.079313178518	521.71731214403	667.234174490106
1661	1661	118.054087178139	337.349103652273	523.635141006444	689.448148628124
1662	1662	139.181131895412	342.236295855535	515.879780673106	673.821391121048
1663	1663	170.282660250654	339.79882791275	525.999379830344	682.027490269428
1664	1664	128.899623608654	343.126315561807	522.916717494429	679.633481185515
1665	1665	116.592938192274	344.453646355233	523.01786321163	656.691864591093
1666	1666	117.49879049823	345.856712502124	523.53485211921	692.154432202295
1667	1667	118.173770459337	344.916614391955	518.640981073894	661.979935963953
1668	1668	126.537566246393	346.682219479445	523.035676265001	672.684828167144
1669	1669	132.351997203984	345.171289053357	518.653621276891	679.953255261471
1670	1670	161.205452068118	344.20506909876	528.430278485872	653.893866798331
1671	1671	108.044896101663	338.512398420125	521.794082923626	653.830966804109
1672	1672	96.0864396877626	346.285715075299	521.901104305768	655.315989974832
1673	1673	97.6268489916389	348.874838481732	521.835396118964	673.534998186039
1674	1674	129.910163724664	343.474426865696	519.904504712337	664.948395479736
1675	1675	114.087618922644	351.060689127456	523.159034258137	658.629744077038
1676	1676	124.651554570641	345.369388611035	526.211777367793	688.10135352471
1677	1677	147.571911177579	344.622229164735	525.593537914979	650.426957422321
1678	1678	120.883071130845	344.338833805736	522.633445735007	663.05052573199
1679	1679	131.74499766014	340.450342720557	525.495055978802	692.834636680329
1680	1680	127.273045401509	342.874924086989	523.302218371108	673.789262386402
1681	1681	148.246100763807	348.083060217549	513.883283647971	670.438543170603
1682	1682	131.40201817673	346.176303731533	529.365425229032	663.107585180755
1683	1683	138.634200450545	341.184194209105	523.045573428786	666.783282415608
1684	1684	141.599415122697	345.071004097094	522.582687509867	665.180934267227
1685	1685	121.28798421169	343.359830023347	525.518577227376	679.59391180947
1686	1686	131.805982729858	339.329376351637	524.457436022027	690.134412152594
1687	1687	120.291625430086	341.075189341083	524.304622592246	644.080893832238
1688	1688	145.279428635067	345.884865848793	526.857833754099	685.308577862913
1689	1689	149.521611283863	342.880087371208	520.866438815645	653.444973305312
1690	1690	130.372681013652	346.637339852402	519.50830737747	676.573409176652
1691	1691	142.156456988895	345.271278307867	526.879112115578	673.397147166837
1692	1692	153.20392794497	344.414247306298	517.735516454375	694.754782944867
1693	1693	131.028000714321	341.586174947716	526.676338225079	667.868101502457
1694	1694	108.234952281916	342.38139065072	526.150983809197	666.051801840209
1695	1695	152.174931110717	343.584367597818	520.304915353329	656.116930369691
1696	1696	120.426574543105	338.611304862184	527.42268091072	687.645422724446
1697	1697	139.49652215946	344.934534642362	524.081963802372	682.893432253735
1698	1698	117.103441155622	344.539511682369	520.46521392519	680.011961087395
1699	1699	138.03544443587	343.87598423673	525.076296723882	658.848796148932
1700	1700	142.146310533077	338.773525708334	523.036248094307	665.818094999549
1701	1701	121.179188330364	351.544726196017	523.77424567225	634.633644862591
1702	1702	154.202431468352	344.535305341939	523.385527809927	649.027927284953
1703	1703	151.845940490233	346.653125661298	529.426479040392	657.810734207812
1704	1704	134.646720218509	347.127457437179	524.431857427115	668.060110734787
1705	1705	126.678121184359	338.861116056416	521.785613885378	690.098255259128
1706	1706	100.517958842238	347.515703342467	521.794752722734	687.273234381606
1707	1707	124.29657408533	349.321660991807	524.936995831043	673.672820421402
1708	1708	128.128708547275	341.029309405641	521.233832121033	663.990207815847
1709	1709	148.684019476683	340.752412864469	518.474914411989	668.784049204453
1710	1710	154.442199678085	338.246416720697	519.398570590572	668.328224630422
1711	1711	154.982693840529	344.23450124437	517.929269788994	674.420961755578
1712	1712	117.944120395942	343.343631156672	524.137002930022	677.045963198238
1713	1713	129.098392668756	340.895981843423	518.236420162366	675.948309336054
1714	1714	161.201999998385	345.036581954066	520.815738666657	664.624747816142
1715	1715	132.319200404653	340.272836185831	520.5889408054	664.832227054559
1716	1716	115.415506988262	341.382359487545	523.423607185677	641.76923871436
1717	1717	130.181474490904	347.363437245876	523.858068762392	699.485086747263
1718	1718	120.020430850131	346.102528571121	525.052139303744	667.307496817457
1719	1719	158.172506408836	339.205264750367	527.00965998424	663.48598508796
1720	1720	134.317285305434	343.013605891735	522.819199457363	667.360827355661
1721	1721	120.427998476402	342.691460727769	520.576398020293	689.24216744109
1722	1722	120.893947163259	345.458996100055	520.463607699482	672.71578709277
1723	1723	126.558392107787	338.661924647859	530.299615046134	679.408977951998
1724	1724	175.234118061147	345.524316942366	521.459180637049	673.594245570656
1725	1725	163.468827895201	344.114690481195	520.410149217573	676.738496760668
1726	1726	136.730699288628	346.338641342606	523.297967136511	677.034250372483
1727	1727	122.902725134678	346.142632996176	519.233640478071	702.72227092653
1728	1728	123.818229165359	341.382579491232	519.87600709213	650.575934253373
1729	1729	142.859694618067	340.375330449981	520.817140912419	645.485382850039
1730	1730	108.026635664743	341.952093462251	523.131649107854	651.378933852867
1731	1731	121.122712782319	344.64290724633	520.638370916777	694.971759725996
1732	1732	121.592916863136	345.659813946998	518.912871102234	666.617267952194
1733	1733	155.021622304273	348.078618711464	525.394514671164	668.339914438018
1734	1734	159.927921986253	344.964554187044	522.289870173351	641.693536077675
1735	1735	170.130805742234	343.592940472321	519.541780538045	689.785869413214
1736	1736	119.61557980877	345.615270147255	524.734942638704	685.525202885354
1737	1737	170.474039328599	345.983688604522	522.869801527307	668.628999693595
1738	1738	124.33378992656	346.296623011541	524.287849072447	689.332263695622
1739	1739	107.955899798056	342.522691458363	519.53491192827	693.332172406273
1740	1740	99.1610486754196	343.254899560918	523.86944284801	671.659989944674
1741	1741	128.651508733921	342.362041835912	525.193115976975	655.634045705911
1742	1742	128.993295960143	342.387952029419	519.82705993764	666.358748965813
1743	1743	169.095560190713	345.272039562781	522.929474447462	666.07805670487
1744	1744	131.39347855937	347.246897050144	519.821214983244	701.285915492801
1745	1745	124.214384471056	346.981776716214	521.905388840191	653.733836808004
1746	1746	136.44244695662	345.874948053171	526.254147247948	661.724540756469
1747	1747	105.91923740618	342.743474697449	521.151739212855	660.921480781663
1748	1748	127.081741520928	346.087699561038	522.564418698566	689.764053877058
1749	1749	106.668038257651	344.864092324669	528.526023284362	626.566038172601
1750	1750	117.037504196043	345.264041687065	526.490171710558	693.852771929291
1751	1751	117.236860123628	347.142739362331	524.067711602601	656.993423101962
1752	1752	145.79087943245	341.842617355534	517.388277127738	661.248235276832
1753	1753	124.817701833045	339.27283551183	519.685019866419	680.482060491839
1754	1754	162.467687227994	345.649139881353	528.972776478835	659.78085040332
1755	1755	134.478577991211	346.661995192283	521.624113409268	660.011427664969
1756	1756	145.785980207741	351.296734065288	523.686255421477	658.58565475454
1757	1757	120.852933096376	341.814633350096	520.042220499674	677.172148612879
1758	1758	128.163662298253	342.930723819843	525.359549880087	678.177408057231
1759	1759	131.209277746851	346.951466728073	518.438031026364	667.056157935409
1760	1760	118.057049250234	341.049405247848	524.658704826786	685.128605150836
1761	1761	124.416302873806	344.059259085286	524.7516202106	691.975685389521
1762	1762	141.361878018042	343.808828120856	522.345617493677	677.352528387704
1763	1763	137.753590088575	344.025512434632	529.641961098075	671.134322615651
1764	1764	127.785389047189	340.115307048421	521.564056166957	648.589827586406
1765	1765	151.827048742803	341.523232484671	522.276893722104	698.165979661911
1766	1766	125.629180757019	344.623955962954	526.723955727454	685.842559930803
1767	1767	139.439918530706	337.499497644933	522.267029680591	707.586022803553
1768	1768	175.127491615224	343.253043511342	525.538113687027	679.577672441982
1769	1769	133.934050669295	332.188505762487	521.655448173463	692.147345888657
1770	1770	128.71612468286	344.321051356266	522.129221397716	678.606583349239
1771	1771	112.338669551888	347.05419224453	522.653634873956	667.116076678577
1772	1772	110.544651597356	340.512647592979	519.477841424878	664.352426954902
1773	1773	141.659670152728	340.749370045255	522.688446861797	666.354113429519
1774	1774	79.0982777653767	343.298576919878	520.759635075034	662.631364311844
1775	1775	148.917990840645	345.33455970109	526.192519790627	665.936591471401
1776	1776	137.527480444725	341.504784176054	522.913676728797	658.062562008694
1777	1777	135.222781399176	341.87062585075	522.943736221574	665.56045743397
1778	1778	106.504786073784	345.640523572713	521.141268274501	673.390627631807
1779	1779	138.511914138813	343.881860357136	521.404284409787	676.848065604978
1780	1780	105.062220641779	347.106777140288	522.387091570128	679.149908725884
1781	1781	165.200808808813	349.360838540053	523.875251127998	647.149786789709
1782	1782	101.087107296558	340.955942248568	527.140256589872	666.315050790421
1783	1783	124.0132858558	340.962899175211	521.080552311166	689.702589346661
1784	1784	116.670044628862	344.75932503326	521.872849392443	624.071865825237
1785	1785	165.434437674732	347.852117287329	526.215258757192	656.115336357333
1786	1786	139.184558164002	347.222827048291	521.884877899107	657.543860414176
1787	1787	118.159691754837	339.661252899215	524.845348882757	700.207094241772
1788	1788	119.067470169379	344.043761724486	522.375812988781	665.450538437617
1789	1789	123.775880034272	347.583686721876	522.476071951588	656.544888548232
1790	1790	119.009591008525	348.845425272984	519.384810900914	667.496611847752
1791	1791	165.643105194106	346.716192697064	523.659520287164	658.653759200153
1792	1792	133.472559406526	342.852345595198	522.328713339919	666.151404037934
1793	1793	116.941700002266	343.816026257687	520.697145820762	672.497718673841
1794	1794	124.537005418807	346.313614291087	523.712442842342	643.375876172546
1795	1795	131.859628365828	338.723623543443	525.15634768236	658.491485591133
1796	1796	158.999224657325	347.560085300273	522.086696397084	667.134233640712
1797	1797	133.127911693641	345.83255882597	524.044808942977	652.162888905027
1798	1798	107.538666564768	338.49792996975	530.946105353873	684.008656292643
1799	1799	131.330020211177	343.446880717524	522.667978931118	680.29011155929
1800	1800	130.42268568432	341.958601155148	522.359814826684	679.538752092358
1801	1801	121.593434413349	347.961823064309	523.086485675558	686.538538075859
1802	1802	99.2629400632643	347.494053947284	523.082373402656	663.924528164266
1803	1803	116.383380069834	347.656798069047	525.3353314883	676.255056449508
1804	1804	109.89643128178	343.860512773836	526.920315502586	666.418879701929
1805	1805	124.876075129063	349.81322560965	516.293987397149	678.456462424691
1806	1806	137.482327043597	346.174451390868	522.023932472959	688.85582315241
1807	1807	127.327255978066	342.757505412847	527.389815432218	686.117496199847
1808	1808	129.591599294108	343.742881342467	523.496987008729	672.156801275682
1809	1809	132.38825971436	343.997405080604	526.839565218706	653.020788689989
1810	1810	124.895625946226	342.682031872198	525.974616069035	647.62562015611
1811	1811	135.414193788923	345.547289009202	522.260559459752	662.54370629365
1812	1812	132.292448836296	346.980764920101	529.186214592669	701.847499190981
1813	1813	133.288305907058	347.787823819186	524.384412524226	668.248184936784
1814	1814	134.163255391855	343.099034848631	522.798111086995	677.968591583759
1815	1815	145.186472202012	346.132151715554	525.313645094772	677.615375636368
1816	1816	148.892853105594	340.754878051571	519.423181875734	669.116969713067
1817	1817	128.763750903293	344.434733802609	523.27841808301	683.268912391662
1818	1818	116.26279033274	340.629434743254	523.011808307109	658.661453150947
1819	1819	109.349640721635	345.770012187138	525.479606767996	657.059212170526
1820	1820	135.088051516231	345.306964837591	524.672418842719	663.529115739509
1821	1821	103.93600392945	344.060073013277	523.538113088318	658.208318706333
1822	1822	131.883406527349	337.982030687904	522.777814759861	670.98316020401
1823	1823	146.217885094956	344.442536810248	523.478240947563	650.288260226604
1824	1824	135.580589623764	344.62148173181	521.924396225119	692.088453629743
1825	1825	135.117389047923	339.412200996909	520.38900872548	647.210187802696
1826	1826	120.717921630891	339.969979658464	518.744582964863	694.442874887961
1827	1827	95.9058877002616	343.912962993004	531.838991501787	691.32675235661
1828	1828	140.186162079631	347.56549852162	520.908317387387	687.283901758348
1829	1829	136.278118254477	346.260241098607	528.158039132941	675.039939288459
1830	1830	143.468930855299	343.119267692012	525.559280714256	688.255220750353
1831	1831	122.272563882163	342.943053394627	525.544890588753	700.465715465096
1832	1832	154.78841522512	338.15083640838	526.231966138196	682.590947648483
1833	1833	122.208325470552	344.006503636575	527.487129045344	686.933481745061
1834	1834	163.685369898443	342.500675196042	523.488092280514	668.749654282561
1835	1835	119.480064377428	339.390812693041	516.456597347506	641.203482835907
1836	1836	143.771150867233	346.532801427514	520.699869814293	665.839232405647
1837	1837	118.486732998929	339.529103719479	527.212831082207	657.899459859181
1838	1838	128.776823940761	343.745560608403	522.416334078072	692.398989519994
1839	1839	139.664627347574	342.825882857272	526.867916525761	691.284850201116
1840	1840	152.201824107254	346.028719878272	522.922125160066	662.628941397798
1841	1841	125.898706788381	342.120938017753	526.066400630185	682.334000239691
1842	1842	130.900906347336	350.451578105055	520.438769182757	682.7082119288
1843	1843	139.480481337304	341.520904677864	519.87380731075	647.48462102283
1844	1844	145.262754162299	342.601402644842	524.099120009257	696.498356330291
1845	1845	134.859517136084	346.524162320904	515.381521466916	674.298396402707
1846	1846	135.455603407865	341.913147807669	522.560276146287	670.717004419542
1847	1847	161.540979462736	346.633922694175	523.334796201542	691.88413895667
1848	1848	109.73552771769	348.981364972641	527.425728527938	650.576115269818
1849	1849	130.452515860648	342.03904388847	523.539947197877	678.808883733636
1850	1850	152.602938401506	346.61444517043	518.627570140764	672.425177507033
1851	1851	136.486847318095	346.793289174663	519.041538787104	669.068978674031
1852	1852	143.849866859737	344.038407114201	516.78613665337	667.86199663742
1853	1853	111.140539011837	344.117274451048	521.457851248062	648.72002300045
1854	1854	122.264153204613	347.253804241708	527.113732185788	668.208419732687
1855	1855	136.749920884129	339.84109683419	524.816763595817	664.168738224699
1856	1856	82.8108334506263	347.0328123009	520.112961436062	651.79756358117
1857	1857	113.660238289821	345.451811785277	528.76504421311	663.359469423571
1858	1858	156.129544299847	343.534348536767	522.329941185277	652.109496027005
1859	1859	148.088748551603	341.08173928661	525.407606498908	666.669085333283
1860	1860	113.047012102675	342.208439828485	522.686522405245	679.423295507904
1861	1861	125.601327928458	345.502904457514	522.532101738271	683.923272746849
1862	1862	144.116868076399	343.193142586368	529.833381218319	676.275653082967
1863	1863	129.868795700286	349.111482561002	526.887297868199	662.121092637721
1864	1864	140.347486962406	345.041979886813	527.465157615902	664.903098031654
1865	1865	144.848593750079	345.069637493779	524.90943340994	659.068043973553
1866	1866	126.301332220401	341.367640421375	519.186327549235	698.169840821156
1867	1867	115.435752673414	344.66713806064	523.441002518477	667.760714939351
1868	1868	138.146976122547	339.696848095862	522.493450831052	671.815137618669
1869	1869	152.471000394666	346.024880744766	527.789579260111	654.201914341172
1870	1870	154.192256609929	344.47583121689	521.671371226964	685.235257240618
1871	1871	143.530673669376	341.396873549277	523.507930311043	679.239632508845
1872	1872	143.599011709694	345.557743884788	526.146769715811	693.064015348054
1873	1873	130.75255409192	346.343694732355	519.261851575489	696.420644695163
1874	1874	127.084588048147	347.168291601605	524.344493775611	690.763168581978
1875	1875	152.568582339134	340.938084210979	519.567910622077	675.846372364614
1876	1876	122.060672526413	342.445425915919	518.827436251417	678.49825742666
1877	1877	107.024999727536	346.958920255929	521.001080119088	668.855027239487
1878	1878	146.439869254707	343.074840200174	518.960131439254	697.597115952659
1879	1879	123.873063568002	342.423739175433	522.958675632198	671.716648734919
1880	1880	147.963095603052	345.83756620333	524.660913437786	659.592938929436
1881	1881	129.176202722009	344.834956737949	522.904867203358	653.457189525319
1882	1882	125.901290683089	345.37125311849	517.890173004545	671.987556004897
1883	1883	118.327183976569	341.175471599773	526.485282773842	642.505012593839
1884	1884	126.579721034046	345.551033850018	524.703501278091	669.935624979006
1885	1885	135.720018965882	350.042018053496	525.539911089815	654.435708987415
1886	1886	151.32495795274	347.875034397986	526.614276432347	682.587571039829
1887	1887	139.894683231523	344.157095948285	523.964184282396	643.113456029915
1888	1888	137.340080855863	342.427300767977	522.302483817121	626.976501108527
1889	1889	124.326834111576	344.4478715695	525.5448416908	660.832737205441
1890	1890	138.40818853817	345.626630329582	517.570638735504	677.557127290584
1891	1891	133.443414253712	346.785110411705	523.75679993076	675.721007403296
1892	1892	140.758350927167	346.495815946483	519.177943436125	677.475322847235
1893	1893	136.972105321866	349.02489085957	526.783153435684	685.815804575315
1894	1894	137.085447222919	348.88291120022	522.974760122791	654.154239327669
1895	1895	131.041287651691	343.468334604545	521.421001654132	642.528206574665
1896	1896	140.997761909421	349.569350045492	526.14807901091	665.648020098139
1897	1897	156.681122940891	344.814772109462	524.795554464547	671.709886588998
1898	1898	122.692143103842	345.915512065848	524.320850991142	683.568486054494
1899	1899	109.846029053436	339.029960313209	526.041597522351	669.616992816958
1900	1900	147.040730193065	341.195268684776	522.565732528071	670.077177054803
1901	1901	147.969616605344	341.943512310081	526.097314850082	682.637369446233
1902	1902	117.079290573887	342.904065687809	522.909914892453	660.800227470334
1903	1903	128.483557869725	341.902651225724	525.550036273603	658.07471958583
1904	1904	125.456409631695	343.640094383033	527.048345168408	660.925574508654
1905	1905	165.15698712881	337.473137263085	522.453013262114	648.116528744533
1906	1906	125.851145009489	341.779724503803	528.175145353188	677.242410623421
1907	1907	147.247604075848	345.383959411459	530.366359565286	653.655114624176
1908	1908	146.253542612059	347.197404023988	520.380478938369	668.979693863924
1909	1909	134.914107465364	342.720416161833	526.928748345813	670.032745688148
1910	1910	157.62140763018	346.633210907209	523.166312513012	650.936269893453
1911	1911	140.91518322451	339.228620853964	521.610666955888	664.320240911633
1912	1912	121.827767070717	339.533182394267	520.153564556237	695.080819713539
1913	1913	108.719077177997	344.515456802212	521.329151174567	638.307911543222
1914	1914	131.913606533395	341.04460802608	523.683701925551	686.734991291636
1915	1915	136.451384106326	341.856045059788	518.562275658249	661.631864759371
1916	1916	130.637168419789	345.326358839779	523.60097168362	668.658972134412
1917	1917	118.641569120816	343.668810642639	520.412143921766	659.209564799268
1918	1918	128.182668415733	342.857253078645	524.062858854278	659.616909569833
1919	1919	96.3445090839698	342.813921456343	523.340675369866	667.629246588091
1920	1920	120.622910836317	344.970861933628	528.082004671435	633.451889621886
1921	1921	131.607233248933	343.534452284811	526.368128650992	691.116111295333
1922	1922	98.215085850712	345.099388616039	523.48653375162	697.384765413109
1923	1923	130.056001926435	341.60290160927	521.261553450014	669.53137692601
1924	1924	137.166545645989	344.470039440375	521.810550149192	627.187352462312
1925	1925	106.985630154847	342.844802059849	519.584980567118	673.942375289583
1926	1926	118.450528237217	349.433009826638	529.066832370104	658.456090546884
1927	1927	141.187544926332	346.630331553335	525.162277733288	677.535774588383
1928	1928	96.694821716541	343.391918383608	520.204289426165	678.633020719092
1929	1929	147.409350576946	341.788019872148	524.40476460788	690.083584436778
1930	1930	149.511558737352	347.575717944143	525.7960328338	694.373481217666
1931	1931	167.021487305268	343.713896952719	517.706930546309	671.222176911687
1932	1932	111.365510523565	346.457480429805	525.115718857444	677.074025296756
1933	1933	115.811142746	342.010044686975	520.171744192659	643.011613187838
1934	1934	129.726220565035	342.290010670053	520.927172728348	684.053806037035
1935	1935	107.419167869779	343.89056535933	516.894643346818	698.646095647982
1936	1936	138.734139820904	335.579972603698	524.159829017851	654.760476603812
1937	1937	132.346886955072	349.512635760184	525.332358421366	674.980895867084
1938	1938	127.213154413967	346.142948970698	523.176856988465	663.02406199449
1939	1939	130.481481707105	346.053635483265	521.78731993395	686.945459003947
1940	1940	109.515950800423	347.693969522297	520.994841545827	645.850273537765
1941	1941	125.620830085838	343.2714358139	521.315615053511	688.529023295826
1942	1942	119.700865019282	345.38348552789	524.560362305331	659.621568643222
1943	1943	130.637397839552	342.578716579933	524.878831155313	677.911228566456
1944	1944	140.559200031298	347.748594766103	525.838933079567	641.509453085224
1945	1945	129.960951688907	347.553227607155	522.95797978489	682.722489825248
1946	1946	120.142878240938	346.508393018633	525.353283717098	657.343409143104
1947	1947	120.012063540976	345.806794424057	527.916129510947	670.740059073129
1948	1948	104.776759261807	339.688281763133	520.816576581666	666.120306846761
1949	1949	160.945037290029	348.495352818847	522.615223815635	686.045158504299
1950	1950	139.888094758147	347.735073906506	520.365853833914	651.25908560574
1951	1951	110.479216351393	348.786168069091	526.605403480694	644.482792618962
1952	1952	154.831018697445	344.658843424394	518.500124226297	681.45090907155
1953	1953	145.565785321631	349.097192593399	525.315870862537	651.733307671843
1954	1954	123.652488095416	340.283846650931	522.623374710557	662.246768306098
1955	1955	147.587696858877	345.996578452666	523.667578773247	633.742346265352
1956	1956	139.652780785227	347.592658649605	523.860727045608	673.311338120961
1957	1957	137.302579749811	345.088029421114	525.877490449436	693.437397091193
1958	1958	126.929350068888	341.586410254471	522.663403980331	654.691443581892
1959	1959	104.789138843858	344.299088311694	522.073261928231	659.325276266288
1960	1960	159.783725908842	342.031826201002	526.047999477282	688.454541705519
1961	1961	130.78801565486	348.60871952716	517.729573560621	691.119425931899
1962	1962	119.335255724002	344.510794514024	523.316553558672	663.231403961024
1963	1963	118.306972941819	339.532022100717	516.45080001609	659.924394245994
1964	1964	129.989261078211	347.764903263874	524.957939317789	655.547360669489
1965	1965	166.610799938154	343.451458493633	527.202210708546	694.011474551005
1966	1966	141.156698119703	345.056854977029	524.588408752419	686.234116466006
1967	1967	120.642460677762	347.039105118355	520.739228028593	681.118470132836
1968	1968	123.165937176882	346.861186813417	520.574970949246	666.220723900919
1969	1969	118.140823239338	344.792310424426	523.878855147156	672.977390008735
1970	1970	158.649666847825	339.45417331931	518.508123884663	659.751408677375
1971	1971	129.491093306146	343.719029727522	522.325374901212	663.423750697992
1972	1972	125.093001114838	345.058718150434	522.494777202945	670.092669365588
1973	1973	119.544769043472	338.731070670327	524.134518258224	666.181461311979
1974	1974	138.323593552917	341.255326562722	523.386091526211	656.801253932948
1975	1975	128.097454603132	341.765576268371	521.856542162785	633.705330836607
1976	1976	143.772969838453	339.924923002891	518.941427370395	663.729527060816
1977	1977	134.258857003911	345.864695729994	525.353121904251	664.240139207072
1978	1978	143.00541098095	343.404727900194	522.027391903653	692.302270266258
1979	1979	125.544529289458	345.682496290248	522.16695759386	677.483183288717
1980	1980	146.332416864675	344.219167633338	523.630523798326	645.295952461601
1981	1981	131.021987000561	346.835560723718	523.481106545732	664.334018675645
1982	1982	134.661898013575	343.309454169268	520.384040890541	662.358192717331
1983	1983	152.667074056257	344.912701713189	527.05558044456	680.712275434329
1984	1984	117.586766358719	342.831588901125	523.472784139949	659.297976248217
1985	1985	117.305060751037	344.32138069036	526.098179859343	686.915110611693
1986	1986	117.954188740838	342.584132032441	518.071738679281	653.270297606112
1987	1987	121.23484178327	340.335236604008	518.57062450744	677.197373716947
1988	1988	141.478349160749	347.381877852093	524.853468782771	689.794962002446
1989	1989	126.98264008093	345.007237356981	518.769417542606	709.62780231256
1990	1990	125.091268402436	348.126260635798	524.786928151896	660.291904006322
1991	1991	126.614241855	341.278583783608	519.160658861208	652.30917912308
1992	1992	146.818423766444	342.975555523234	524.222558417828	667.830730527328
1993	1993	112.740176048706	348.237349392502	519.671722519029	703.83486670242
1994	1994	144.664836120142	342.560354477432	525.994832544359	651.11101866016
1995	1995	143.027180236105	344.621953685096	523.740675898768	676.001038179474
1996	1996	137.050838780366	338.17265674614	521.075777521364	661.574516970906
1997	1997	129.082476324916	343.460634843021	523.435929739404	677.109772051952
1998	1998	125.216181461056	341.063317718892	520.444444463826	675.70769947848
1999	1999	132.098855884653	342.804336481672	527.728977867425	663.757779595825
[truncated: 3,001 more rows]
