# Supplementary material for: Hypothetical Outcome Plots Outperform Error Bars and Violin Plots for Inferences about Reliability of Variable Ordering
Source: PLoS One. 2015 Nov 16;10(11):e0142444. doi: 10.1371/journal.pone.0142444 (PMC4646698; doi:10.1371/journal.pone.0142444)
Supplement: S4 File — All experiment interface and visualization stimuli code is available as a zipped file. (ZIP) [file pone.0142444.s004.zip › experiment_code/data/one/16.js]

var results = [[112.661061120299, 162.336052099894, 123.940873421069, 145.530414210245, 115.979977223252, 116.53742373456, 142.33822396555, 108.370433995778, 119.831596526589, 153.926310400384, 136.669014249778, 143.7668498909, 150.791749655128, 122.323202754021, 128.445057187681, 159.586077497386, 117.304734510261, 124.066220673048, 130.42564564446, 130.33206659202, 163.775725088864, 146.421134214139, 133.978074404169, 120.279090341386, 128.228398176815, 107.812375744434, 131.953578681479, 151.296976477132, 125.031966782514, 128.240845087046, 143.66055179798, 170.584954510226, 135.058211033877, 136.827383788478, 134.855724731841, 113.654457758498, 176.188155672168, 118.297884530267, 169.951911204846, 139.99383019106, 118.643558149489, 136.574417114449, 125.368995553596, 108.231957629922, 123.340557644204, 160.993417431777, 117.028724182583, 144.106099850017, 138.875364756107, 113.393875432732, 132.811754341663, 150.251842274356, 127.272064222869, 141.509884851689, 154.763198053408, 165.92601336133, 156.777981408609, 109.929467361646, 133.137267452078, 146.569225660626, 167.933544710633, 140.024498892099, 152.413263540878, 133.547790409092, 143.914987101552, 142.871485762245, 153.081683035494, 117.177616946658, 135.769230371254, 126.814415950151, 133.025344059504, 127.341719193253, 102.47317080432, 149.259113892986, 154.828869415142, 163.225035736188, 106.264090477901, 121.21089106503, 114.542713248602, 147.044049415387, 142.59220053966, 120.319010057453, 130.826640509536, 131.231454947541, 106.284836527931, 135.804868813929, 103.138012590563, 126.144494378841, 139.098765001929, 123.08817439783, 113.614002619861, 138.495328498051, 116.233487997757, 129.796374487543, 171.400166487945, 118.808417358882, 144.669195587146, 124.705015086077, 151.034345040703, 161.899074128548, 142.569459208438, 122.155279080988, 156.16098157316, 136.305574912185, 119.132015117282, 152.889836577818, 106.219110467487, 150.558118606045, 105.906094837745, 130.693446003921, 152.151251661045, 158.626453982987, 86.5090525956541, 102.666819416648, 115.71913249755, 98.3577051105263, 115.935667224324, 98.5436904348065, 134.744201844739, 130.200151536343, 125.374173904617, 112.222791809866, 133.689480599554, 139.253137536331, 120.704142934003, 141.513391252913, 153.008133112481, 137.737491848525, 155.595415610918, 154.883846823089, 166.434161645503, 132.515128496045, 135.760112495726, 136.822337084531, 148.370866375217, 123.214310457331, 120.066756979385, 111.242443844651, 115.45814782841, 124.593782999982, 130.527232731156, 97.8277652681909, 126.131529737029, 128.492288140486, 152.925184408825, 144.80790224258, 120.084569780011, 169.547749811993, 158.685109695313, 151.786113591405, 150.176192700577, 151.171661005393, 103.429297319958, 125.69937148768, 117.315275402878, 113.40286743886, 134.551171800061, 96.0323742135836, 125.724134654836, 105.016327696887, 135.360735535474, 139.346571094982, 157.869878367146, 158.08311473274, 168.368806841309, 154.855255201028, 117.935956558288, 131.034886253988, 149.962156058997, 144.7374110667, 140.207918415019, 150.553758019708, 108.828806180912, 125.145663979033, 145.482111040501, 139.504361417586, 156.026810785791, 65.4628334978318, 120.728311579459, 126.597896710381, 140.288981219994, 125.74276783172, 120.876165207683, 118.41964518638, 109.750206023757, 106.593013865729, 134.610525840468, 115.677480799591, 124.903644462403, 113.849351973564, 140.254900390987, 106.665841648509, 160.496496376123, 133.79095748174, 150.856692217525, 127.200068942092, 109.838145279203, 142.010527053275, 163.059650161384, 123.5629123235, 126.56027513979, 139.02558355344, 134.854763989289, 120.746266738236, 92.0806586961517, 156.59107425568, 140.008246181592, 142.489014026735, 112.19204988475, 140.507143262527, 128.778290176948, 113.406426398135, 145.424366943204, 131.492934969955, 133.718517306632, 114.372226629296, 102.350410007317, 129.570145325319, 145.035995746819, 143.418226900262, 129.106602733453, 153.365154449325, 122.902192715384, 139.372020224163, 116.752786890835, 146.558074842177, 100.156726483212, 148.748771524035, 134.869893725901, 127.643714485966, 148.071000526616, 120.347937255471, 145.612632229174, 129.94437825832, 122.386123445422, 114.130607967328, 134.522112788362, 114.672053278079, 134.415008504418, 156.330553793972, 107.147953095066, 131.277312789558, 116.289599457844, 119.34344346525, 129.841000810766, 149.507421888231, 149.630919526742, 133.028087887067, 121.557449397979, 135.474807115099, 117.620477027178, 143.715863838447, 161.322680497073, 142.738415592356, 145.004607425425, 123.143072174418, 147.485892843953, 136.458723205515, 135.607645022242, 107.983284388333, 143.05172895922, 128.915706455612, 139.89028120398, 126.455029845045, 146.748101289838, 135.503772197632, 112.051611906209, 122.67600395863, 120.808419393775, 121.389823146495, 118.458999317698, 107.039898907189, 136.517678085447, 147.743744320911, 159.026550364745, 141.87498478353, 130.775337754958, 141.562579002661, 137.586950197585, 136.864990574353, 129.02382649146, 132.017062662788, 164.477519190415, 108.768304553066, 114.666196964399, 127.428505237958, 142.335337448699, 127.169546791439, 107.573592822313, 145.60221519877, 125.19051936326, 135.007434821766, 131.513495998147, 114.421505581647, 113.190569409217, 139.869899808598, 109.50642618018, 123.51016517874, 101.773143998206, 139.644136737289, 121.610207629485, 144.647561657941, 100.135136113199, 145.694788379339, 144.496472856498, 132.389092700112, 146.174405405152, 124.278908239811, 122.732754288734, 136.398491534385, 145.80564045074, 143.873758150446, 124.14444652364, 140.964619234718, 142.102424381878, 136.581825468993, 131.460562830125, 123.294092904558, 135.389692934057, 106.404111170052, 151.867999604416, 131.660622834069, 131.871802332098, 130.72958703343, 123.792523491263, 126.351908917829, 126.531189372018, 157.791128817175, 118.559307072204, 137.292409467758, 114.66732280233, 136.116462225869, 98.6133131126236, 147.227783710454, 135.431520521694, 167.205430353004, 102.194137946343, 104.729923868763, 121.121408591515, 131.07877813356, 122.035258456397, 116.249890116086, 130.93895778895, 145.594926925887, 135.262366143481, 140.065718757561, 147.079830399444, 166.492576325469, 127.332325956587, 122.218520240266, 112.207854381418, 136.040589200034, 139.803793932023, 116.519911185006, 140.153791073656, 114.914853229844, 79.9642515310057, 102.029902278495, 107.632689884778, 157.947708379085, 149.271512611923, 106.818551563501, 135.756110965725, 149.499444529723, 136.487255305858, 123.285889998713, 133.683814756538, 128.728910716189, 135.601148288818, 133.748074513191, 109.493078488628, 147.226857312476, 135.598779004288, 142.173908982157, 138.396957147058, 116.213594018519, 128.083788559177, 102.579671192074, 146.186748024973, 118.920140066229, 132.573364223917, 117.364243796018, 89.5326143683341, 141.117191126402, 121.610820473517, 129.228376967447, 129.805704514672, 139.68278193086, 115.682808085171, 129.347619023467, 148.994370315706, 119.64157685672, 131.417725070221, 135.572374961334, 122.075824053053, 105.605834167638, 166.24641779129, 145.996112115272, 138.760434538561, 153.225731769033, 123.695223346572, 103.239615858274, 141.327699929975, 115.084901267128, 136.716972461011, 162.235064496589, 145.621765774333, 138.834825764739, 128.732682264648, 129.812628437332, 116.64025580736, 135.612760949492, 158.288788972508, 158.017692041159, 120.693227009919, 127.999709325532, 109.074776708495, 136.92163797085, 107.921903741039, 150.284515227075, 130.318725493283, 131.36443049284, 129.314807880813, 144.175460114577, 110.120509376554, 133.672317109075, 89.8951824909205, 132.456934607697, 114.821022742349, 138.290119943371, 145.014003366947, 127.794226014551, 138.179892090978, 126.67621921584, 125.119240779081, 158.781508282149, 131.359768098398, 129.697945503426, 108.118890139277, 129.466533516939, 134.70753185313, 123.932422690609, 146.070766899321, 123.914497233397, 124.499930378868, 178.950087403186, 118.169415849685, 149.043294195367, 136.805688268715, 122.28620140052, 134.507145462827, 129.955420440696, 152.764899967571, 134.054107188672, 136.283715091191, 129.742235129648, 125.010444521845, 120.390029678164, 151.19223215054, 143.736222538425, 98.6232542572343, 146.508113194033, 119.81748574167, 129.826235202405, 162.983314414545, 148.495098834743, 138.058473059262, 112.603858028636, 104.154020678207, 146.212298148245, 121.898062049129, 132.127398793279, 136.067823344865, 116.959174274912, 136.50696689337, 120.284419658437, 105.094182275961, 118.333190496351, 149.663351803199, 154.858885897337, 153.325161353972, 115.595044142629, 167.512961488189, 138.099287067402, 121.152766493048, 152.608445813957, 128.867734743323, 126.192230614035, 102.937083811506, 130.601784688976, 167.480511549372, 121.323251717693, 116.230765379982, 158.173195082218, 143.603365465527, 162.631929990712, 154.001188531631, 106.708624191315, 96.541006520541, 167.939870440257, 138.896703127047, 112.777148409905, 137.327135089282, 150.527594391418, 126.038489751369, 125.279546625885, 113.543354585546, 114.119057418243, 116.871385868754, 89.3697122899699, 146.380916889207, 130.029222809849, 149.541484368755, 120.840347415134, 142.642290653513, 121.855352079065, 136.026384498883, 164.523690189594, 124.364339692792, 166.666419600682, 132.009275647222, 141.009294197168, 131.636568470498, 122.722249558266, 125.737823129364, 123.712646558588, 161.939866957922, 133.301477540054, 139.011769598996, 147.527626797436, 152.284314860328, 129.790277727086, 131.75290451879, 142.25190679466, 108.13638698293, 126.119949351139, 134.401229209191, 143.79263347086, 139.463749993062, 128.733201633742, 106.566042164354, 107.646623744368, 129.550595744609, 133.488980009846, 130.028172043501, 118.111312500817, 166.702989041899, 126.623796844187, 130.598085994842, 110.16465483506, 128.36386430743, 120.768200621476, 124.355390580825, 137.810935538543, 117.380607298927, 140.5140979757, 112.853036281263, 117.131879885723, 145.239518881648, 151.401797624559, 124.946048897909, 108.815815947271, 132.264894798265, 144.204060611049, 91.4728766464873, 114.231486351494, 123.058450983693, 170.33856730569, 108.443989040163, 129.360008656096, 137.824845240107, 122.963148018596, 101.878100327736, 141.261012319623, 109.835769350288, 133.680980235605, 146.665134851772, 153.288759077932, 148.758407454621, 126.976651756124, 128.525744916741, 133.371418358257, 118.664351659553, 119.6955713331, 169.771526539906, 150.853354711366, 136.31718918653, 114.989811761984, 132.746185468096, 126.729735467142, 124.29805294041, 142.819140712753, 123.509505126408, 132.996630225313, 145.395972166833, 139.309208436519, 140.499117569016, 128.312313078582, 141.923647289872, 152.054547533129, 115.265111651056, 165.814642921951, 143.731777366807, 113.885919627382, 113.555004945628, 127.82086710918, 117.196517360878, 107.509319742648, 118.541835711782, 139.085175022615, 133.874432087361, 143.926036215437, 138.524802703437, 125.749174279742, 134.064230153805, 153.812669734457, 147.285857826074, 104.160192720624, 131.481480493068, 157.649635915581, 124.939145008865, 116.651681057241, 108.675181766038, 115.972828459977, 138.995778182522, 108.381502313604, 134.973135998686, 128.611564636734, 105.983953021068, 128.914670885616, 136.27494462018, 119.12389429924, 119.652497590333, 129.160694387091, 110.305164814267, 142.770213816872, 104.498530908777, 114.473169376113, 131.731554480951, 130.559824327525, 131.110167743005, 127.078641113201, 157.898997113028, 132.22203830412, 117.543005102591, 138.096849605053, 89.8509777826891, 128.646738071866, 122.133165864454, 138.472232566689, 155.77331222347, 146.691973435854, 149.811791209595, 142.988451201051, 115.944822718124, 145.996138199309, 124.170150947672, 161.128474498933, 158.137355060919, 114.593853485396, 128.138844745513, 131.427556802306, 125.664674273597, 145.387825227632, 146.070390485838, 147.710407414938, 138.465201412289, 117.924023498403, 134.463479316259, 126.13931769399, 134.140687950301, 139.997533551675, 134.166846283045, 124.348020497675, 157.440655977908, 131.775826468634, 138.2737196045, 136.87313595278, 130.627330216062, 129.46703721579, 141.452072129893, 135.671121435051, 148.075045209708, 122.503055183665, 104.871974227915, 171.503078046537, 141.380893507717, 132.972235668987, 132.648246431366, 130.29189457763, 141.543827724635, 130.99032974207, 128.438450251793, 154.524927194982, 122.785999094859, 135.687651554659, 114.504713740995, 153.199536820151, 114.839964654332, 116.698065188752, 117.648002504402, 148.502282512558, 142.767633929952, 116.435498500538, 114.247793474709, 138.335251123478, 153.686312582321, 156.716840188034, 125.8032301726, 141.861459234902, 130.134573981555, 106.790455114672, 136.348830092234, 106.787926785053, 129.530242053606, 108.246857637017, 116.095382347324, 121.297576408742, 133.965113897939, 139.452895745263, 160.047602779667, 110.64830591394, 126.542461182025, 133.376408651572, 112.999938581981, 132.771581049169, 104.52778122595, 126.569463269542, 140.753736584681, 160.589186947881, 150.614166689064, 129.00924556126, 107.290797627594, 96.6231963336193, 122.791953083863, 134.113083566541, 128.366527371815, 134.377779589456, 143.9111240062, 125.566710147821, 122.838311307166, 108.753168125336, 130.963458908319, 107.964998241261, 118.297044446229, 130.192834978174, 159.695870618047, 120.230889220266, 143.864013155552, 119.777721381052, 107.051667793279, 155.011692079304, 155.812996365666, 164.596848826628, 112.776637493773, 122.73269388582, 132.446368540104, 167.53774243749, 127.921707791251, 113.390587163234, 152.874637226779, 141.089232797901, 111.557316858413, 159.377491214579, 125.654998003018, 127.985448719675, 109.977346911005, 142.751003363219, 119.362866844262, 116.53138445644, 103.840281570211, 142.970843316014, 137.620760637136, 147.958410216257, 107.289810571875, 152.224837750898, 120.454701613258, 88.7128262446664, 119.970875560796, 131.876507588084, 134.684507787458, 139.915893819008, 113.662248594226, 142.054240638412, 132.791323801958, 141.008252061257, 134.362886307376, 109.166119301089, 118.282918464794, 118.736576021572, 128.593517616543, 146.421091864068, 132.371406050943, 128.28139594842, 124.848608643254, 127.551232817939, 121.006935985585, 126.452577957298, 140.030608792965, 108.764057368789, 147.367288171763, 135.5972125628, 155.000409548747, 140.575906632361, 119.237151404237, 132.537259838526, 139.742775068239, 126.513042001787, 166.404415774816, 73.051071072186, 149.967367514673, 124.557305920742, 169.111896390466, 120.289978599707, 121.658707531676, 140.974782768354, 141.328973822737, 140.635551869734, 118.69382977297, 153.224663697583, 140.711655769294, 126.785359615625, 118.670401981749, 110.77848171553, 141.480463717784, 140.418876397954, 109.120340688565, 126.319740977426, 153.030411334661, 150.256294107077, 122.717349366856, 128.807438347439, 151.193076958, 140.287638114106, 124.837643154713, 125.379090224854, 118.801058613597, 139.54610000924, 163.18196085518, 130.42356199853, 115.124182865392, 127.561891208376, 118.177282759456, 151.23377958225, 122.745303667166, 139.694721289293, 115.889315901523, 127.988241126795, 120.614970650625, 87.8458531338012, 116.247657282079, 126.827672450897, 150.538228275163, 127.349709655061, 144.320793621534, 107.389367944035, 128.445467729066, 160.779928743055, 131.465831497999, 169.929560827645, 133.185280119414, 137.523997409071, 139.209396746691, 155.96939011318, 146.531405817251, 106.001458962992, 106.413678026856, 132.096071763, 128.48964954044, 131.332492008012, 114.248640031543, 123.15231735542, 134.816716193412, 115.021366137256, 136.691211407621, 145.499267718839, 149.411508005201, 163.05843541438, 112.904542748555, 131.679425241569, 152.142486135272, 108.995975847438, 150.055810781925, 117.3677113731, 131.459433269467, 146.455536928727, 103.265896478019, 139.562853719157, 114.080953525156, 125.959275538946, 124.789447794084, 110.172628936467, 142.938375640868, 171.90160559456, 123.224156289294, 95.5089763545064, 115.074157507904, 105.037455549186, 133.962449647332, 118.10894335095, 108.561687173203, 135.123983070798, 141.369014253554, 164.635672933549, 145.573380006996, 135.35026213747, 118.890392586329, 159.578686849408, 119.093887150268, 114.910124287755, 136.97127603403, 125.776905302266, 136.499724530873, 127.729539978028, 151.877655482764, 133.446652425867, 142.644739370264, 119.95130645394, 153.30197484262, 112.688865787514, 134.098244278958, 121.776152516265, 155.314926398782, 145.441580506032, 147.913719515384, 131.285559273394, 127.657568106588, 143.007861901043, 128.040730920324, 155.966290560163, 150.082612174587, 116.487362943557, 118.16004584938, 113.170244687288, 164.056296560979, 132.258365877484, 120.602310686845, 130.307030308976, 137.050849572284, 128.918679133795, 119.263835658527, 120.206049657239, 120.283498015938, 140.512595169291, 111.440407189882, 157.034101863236, 133.727217240068, 116.469268010083, 127.148787943574, 111.877391556753, 127.718289442525, 137.328827434779, 117.7656335399, 126.023340451446, 128.317034557317, 131.046243761963, 141.789587043301, 94.4001932455603, 126.416870139681, 121.709289811354, 123.605153777414, 109.720549482167, 137.273645989815, 145.476878384813, 161.202443244005, 135.241877789076, 142.36994249256, 142.354579755683, 133.780838535543, 127.182715212817, 128.299517264364, 158.427651417975, 116.899858975776, 125.712456514373, 115.8524920076, 109.071801739609, 138.921659363124, 141.712503111477, 152.974842028665, 156.116760122931, 144.224481737544, 128.591537601641, 153.079412029342, 118.254939856705, 131.696606798319, 169.674534509995, 121.485178488616, 136.330448656765, 142.474338196874, 157.813222025883, 123.366099584569, 136.485479888731, 129.69939358639, 122.848162802083, 127.462983635213, 141.373012480521, 134.787653456992, 121.255017690016, 107.720037622854, 138.347416557896, 141.447962778954, 121.87353961518, 161.851379622112, 148.89403309088, 146.254187598029, 153.77702505264, 131.656719376426, 131.221706266989, 110.594452458136, 120.897761085748, 140.982142385634, 132.862661877704, 119.331172913194, 116.603772726092, 120.469445239099, 109.828010814037, 124.937196866738, 141.453847068124, 173.856999757392, 141.828493751928, 123.754114548662, 139.031883333311, 150.887198433454, 124.2507241042, 130.949705121353, 126.248696484386, 116.559252525945, 152.634044979326, 153.371402236693, 133.363895663062, 151.043943887197, 129.877350991733, 131.79034378438, 130.875714754315, 118.854121683348, 152.710125304206, 115.72592025387, 106.412510869023, 137.520061668419, 139.793545912647, 147.817096662416, 131.401696920263, 128.696759740825, 112.01559725832, 124.892799636036, 132.491917119213, 119.908565730787, 120.829161120476, 131.482072458408, 130.806751372195, 117.854457620341, 124.411506363858, 111.488632786298, 133.644311847451, 136.6160881091, 123.339491269737, 131.354262016285, 140.628209912113, 116.947293756313, 94.2049676003396, 96.21478833796, 131.096628711911, 161.976286805381, 163.31178966104, 118.59320527586, 152.81136749101, 110.018787529653, 105.717749956514, 135.55317359806, 114.40232437565, 164.457955673488, 119.861515845087, 143.381904059082, 134.280720524715, 131.797866775035, 120.800582976468, 130.225969196676, 125.901445823191, 132.842730248706, 121.582302680638, 124.490284053564, 122.699098020021, 110.327776151961, 130.96791410068, 163.381063917522, 133.537900128214, 146.649964325041, 121.605514616086, 126.803824721225, 129.290512330075, 138.256611166472, 147.435190100304, 140.256199276113, 94.3349257064641, 116.186747284981, 130.047839763855, 111.140821738652, 152.413788242776, 110.910434209065, 136.230402891515, 102.113834707159, 145.643298293475, 132.818495279606, 115.581084132258, 113.124212176061, 137.320911889754, 158.525457882593, 119.623797399066, 127.728554699877, 136.465398414887, 128.480484665823, 134.333394829145, 139.964604384728, 159.445725274513, 144.319919306909, 153.279510774272, 141.952940288364, 123.315770781615, 99.3352449116722, 124.103317088473, 94.5910259942781, 140.44728921726, 122.261210040159, 119.182148033579, 111.156974810884, 140.188573913621, 103.87909598737, 146.631199057127, 169.893812690968, 126.352826360566, 123.681620093838, 144.855104219625, 119.796123174198, 108.977636684049, 130.256513441685, 145.68688877124, 127.404738182386, 87.3335194559051, 151.207337879265, 124.613676305926, 146.823202788577, 135.776763178408, 148.873403474636, 122.55362235412, 122.751361730612, 156.572975633133, 128.923289156709, 112.364457473461, 143.159130857096, 130.505557930755, 147.468541700939, 129.569493598586, 134.731615944074, 117.641126609863, 130.597324292875, 111.625160134317, 122.221604639973, 124.278005857135, 106.215851029078, 143.029331970003, 123.181454509981, 125.284082728162, 139.987688989863, 121.715916943067, 170.076963275979, 148.441622666164, 110.611240190885, 133.360447597442, 134.794074329235, 102.869695251892, 140.713068703031, 121.840575925361, 83.0937194841262, 107.833911113872, 107.478397483206, 140.997241729677, 147.369521128722, 114.026895364915, 139.447494508869, 123.028857953312, 140.598773214488, 131.855044202266, 118.717837040684, 125.557869720149, 132.007035325402, 137.481247935417, 117.584970219199, 132.44893514349, 139.728735296146, 136.85269783575, 179.992777850879, 150.292514297848, 123.15447589562, 138.748775629945, 101.798533681737, 124.629413528089, 156.919836333522, 139.812286528154, 175.127953148448, 100.015880335421, 134.501650108918, 144.818585575835, 119.272325989948, 126.826324844714, 119.97517566468, 128.549848467321, 129.304872133123, 128.270312723664, 116.58671847021, 117.932111077879, 156.926562511665, 130.622221232585, 127.168956540474, 104.21093738117, 142.885571991001, 125.231273194348, 128.34497692582, 126.135942942844, 137.695547173312, 138.047506075802, 139.506857971476, 126.986514475897, 134.316038425163, 104.995105310318, 154.001843941331, 126.915816732271, 137.327995511357, 121.735722440951, 164.095389234472, 130.327793378508, 114.176141501666, 108.346257712656, 133.181491751223, 113.298392784894, 129.965220160059, 132.28431491712, 151.875981834666, 112.721390741186, 130.473118725747, 136.198797914825, 129.269451372378, 123.459391102836, 159.791633416731, 155.964260506337, 122.747052241579, 126.921310673741, 127.368400316064, 166.675087508281, 152.539064396951, 143.982879483064, 119.909777403526, 171.653718351927, 136.666201568615, 116.10469294569, 132.314019779589, 128.0289258708, 154.641995202938, 119.999523532642, 136.523253162051, 120.657121479296, 133.138431984258, 144.71782340525, 119.212255815421, 119.33732065963, 121.058898353948, 178.340903691362, 138.143689141317, 130.221385271373, 132.326215969726, 143.332246055012, 113.579919629388, 124.012343255062, 166.895726443824, 129.181425180343, 132.260638246582, 132.678802599544, 128.688964572645, 135.423200842076, 122.648118036183, 147.632880495002, 140.671361032396, 142.187326884198, 137.853286863998, 124.277831386336, 110.251560410737, 132.692234736907, 160.14134844376, 140.255066065217, 175.047478553042, 140.121411591532, 157.581607497573, 108.823294240815, 130.658592704847, 129.139302660957, 132.142992804872, 154.889302167456, 153.584107749497, 159.128774052852, 155.412847614797, 141.018374543934, 135.690615157225, 110.494409508816, 129.487464860752, 97.5890035643075, 142.268125365831, 160.368258540452, 148.146813899396, 124.444965576119, 120.47976463111, 122.422151521558, 142.959546109102, 111.066550131918, 130.256637698486, 138.160251725096, 118.674351087538, 92.3707695578164, 124.494418771444, 133.410871491461, 104.937204735316, 136.363093907224, 133.285738861703, 124.63007824736, 141.259442647202, 150.289318394995, 152.053641842977, 140.5988569937, 130.765239830329, 107.779897430846, 116.068199703786, 126.173859153717, 117.064140433144, 120.099556726242, 134.541847458734, 141.266620904178, 128.642778856033, 137.753125210465, 121.616882165808, 134.958181376047, 98.0964901667334, 117.066638940553, 108.918830994405, 104.656694502648, 121.990286566677, 113.065717653637, 133.98170457471, 106.925654910538, 133.414328192745, 123.58041115766, 167.845956635995, 131.856820186347, 141.047050553261, 134.513075597125, 130.608116059253, 128.628811484519, 121.968255509296, 129.77206956492, 129.382851525987, 145.759945417802, 142.169374084998, 94.7284069189148, 128.317134097725, 143.724402347436, 128.158233533355, 124.530799389558, 131.069835130187, 88.2954894640297, 124.839042297769, 136.145708603923, 120.704044242118, 129.876087440002, 135.125402671167, 141.850863361443, 159.545056882939, 136.775101716723, 134.401605838353, 144.541083545516, 117.386097480174, 147.06021184851, 109.361015180627, 134.282866556315, 140.840877641509, 157.267175734445, 136.600490864971, 134.819601721141, 129.647140890453, 109.084366886921, 129.162611555844, 115.866255667061, 129.295007230197, 152.129641675035, 141.801104029704, 148.174105225612, 175.060430239183, 111.432935573189, 132.220302117524, 121.683713998868, 109.568676470657, 135.959222979226, 132.810752516489, 144.297011406831, 119.505736495449, 139.455284828707, 144.515910515344, 150.768102807115, 120.322894779041, 131.195655814413, 149.147556421223, 106.227043794359, 140.711178279802, 136.134455096372, 133.54664666221, 85.7163599659698, 103.81028107747, 154.50292286723, 139.73823698764, 122.914860168498, 130.990866299421, 110.769909092467, 111.393450035056, 114.515688173001, 147.74786052242, 124.371488524966, 158.383959639514, 145.08147638317, 136.580524677064, 100.221800244811, 115.290924626055, 109.920741337525, 131.749873493174, 135.014368662381, 134.179678099766, 128.536059719145, 128.786983070834, 129.394987213361, 98.2811298470807, 155.762209425812, 118.976980230828, 114.204881559695, 146.53621945514, 108.928288557488, 143.262142878451, 125.110764459833, 146.602766159717, 146.911310399618, 111.366755081904, 118.734047977295, 98.9352772930526, 121.28083392634, 130.15582012487, 138.630473304375, 88.0882298846137, 134.392400384191, 153.832367448185, 125.675102197831, 145.45711009981, 123.421245119013, 140.764097674364, 129.458034190247, 132.111020847997, 143.934581368174, 141.617252486058, 135.604345264931, 157.175703512253, 127.332408804129, 159.285962636099, 139.353214528246, 138.222292110195, 140.974283606052, 114.722901688632, 136.357846614701, 139.913997742448, 130.013205218925, 153.40738124354, 106.583660470613, 133.610673290145, 149.334502076332, 157.976458816972, 140.952647138615, 106.259440406835, 140.846624644601, 151.198314014779, 133.379242972189, 127.309749179972, 133.868066270499, 137.622703041441, 141.281033261607, 128.521161518056, 132.279974130334, 134.685712151023, 121.447665806574, 172.809532624962, 149.480095644356, 118.319464512283, 165.713169277788, 117.43929678684, 136.4996668461, 126.93233445817, 134.652262009919, 140.661246412978, 137.26816482298, 117.325751507405, 142.944876643469, 138.74608740689, 139.035135956697, 139.400427931842, 138.02496494618, 125.948255335419, 159.199154745255, 105.985474484252, 143.407272399658, 136.082104968324, 152.116855473099, 130.622035612878, 134.357614934545, 164.831414534066, 122.41895078667, 137.273343840352, 131.613246355509, 129.295545006185, 107.82311893612, 158.139280401403, 154.563229681388, 121.686351761328, 159.955253332817, 130.31988343428, 154.374546956843, 126.733727509863, 140.909733475731, 146.504944680281, 152.721129904714, 149.611370679333, 111.272944983332, 161.499386602453, 150.173022750873, 138.501094382073, 125.049158035323, 129.199620352959, 139.306825017739, 102.590424542779, 111.506218668606, 112.895928373119, 125.755069260304, 172.349951053912, 109.538445335435, 118.717887885101, 123.637577200166, 133.677897478289, 117.616399709394, 108.673320915689, 97.4912177773001, 98.2956770008854, 156.367796427262, 138.15324745175, 104.637736305322, 132.652034114062, 101.972438939422, 135.988019489453, 127.191146284109, 131.864449906723, 107.364760858962, 172.305997296888, 134.767836700503, 124.048270996309, 116.06630009914, 130.838227751068, 143.102330078093, 110.969761316345, 142.404361525668, 127.303833739497, 169.662116257946, 130.069720349827, 113.896874756868, 127.162973217164, 144.371214229928, 111.254013769769, 127.412682470664, 147.859140040534, 142.609691299622, 138.346245537123, 145.461779548039, 130.802701124313, 113.107195507532, 119.922162837233, 148.866087344383, 125.641164923312, 119.010906401629, 125.28478640673, 124.596194795825, 158.353236417478, 158.475650905044, 127.620504383402, 126.349601457522, 144.713669301087, 108.880410313828, 152.403984610114, 98.1324344480161, 141.155888697917, 107.838818393455, 123.246276447935, 121.99467529728, 151.801023358961, 130.19841144147, 123.227729782184, 147.629228753964, 139.524230244735, 146.446520059334, 152.314644064043, 140.056164178308, 145.558990669256, 138.193649990394, 120.081926162816, 138.040933317613, 125.17799788813, 124.56989057016, 166.622029442129, 118.447705371157, 155.346221431892, 150.858476889118, 117.037759944825, 129.323049457747, 156.409080965525, 138.900300227317, 149.656373416718, 121.339677142815, 123.202805080055, 115.775910300391, 151.808005736693, 105.130627800318, 124.115344866062, 130.113308129803, 88.3080705622876, 108.617614241474, 155.361578529546, 147.099875819089, 133.922943134736, 119.132676006407, 149.006998988852, 100.220070373128, 143.797794920298, 121.860386938242, 123.757596849242, 136.944423720303, 108.040676286647, 141.183329235488, 128.057708768317, 128.934119768333, 123.266237959495, 129.338943388347, 109.586643941211, 140.516245545608, 112.484906369996, 141.593799899153, 128.644354427587, 126.035492674954, 110.652362957436, 145.499697655484, 107.053558871284, 122.330323510983, 130.095726922675, 125.291135692043, 118.054087178139, 139.181131895412, 170.282660250654, 128.899623608654, 116.592938192274, 117.49879049823, 118.173770459337, 126.537566246393, 132.351997203984, 161.205452068118, 108.044896101663, 96.0864396877626, 97.6268489916389, 129.910163724664, 114.087618922644, 124.651554570641, 147.571911177579, 120.883071130845, 131.74499766014, 127.273045401509, 148.246100763807, 131.40201817673, 138.634200450545, 141.599415122697, 121.28798421169, 131.805982729858, 120.291625430086, 145.279428635067, 149.521611283863, 130.372681013652, 142.156456988895, 153.20392794497, 131.028000714321, 108.234952281916, 152.174931110717, 120.426574543105, 139.49652215946, 117.103441155622, 138.03544443587, 142.146310533077, 121.179188330364, 154.202431468352, 151.845940490233, 134.646720218509, 126.678121184359, 100.517958842238, 124.29657408533, 128.128708547275, 148.684019476683, 154.442199678085, 154.982693840529, 117.944120395942, 129.098392668756, 161.201999998385, 132.319200404653, 115.415506988262, 130.181474490904, 120.020430850131, 158.172506408836, 134.317285305434, 120.427998476402, 120.893947163259, 126.558392107787, 175.234118061147, 163.468827895201, 136.730699288628, 122.902725134678, 123.818229165359, 142.859694618067, 108.026635664743, 121.122712782319, 121.592916863136, 155.021622304273, 159.927921986253, 170.130805742234, 119.61557980877, 170.474039328599, 124.33378992656, 107.955899798056, 99.1610486754196, 128.651508733921, 128.993295960143, 169.095560190713, 131.39347855937, 124.214384471056, 136.44244695662, 105.91923740618, 127.081741520928, 106.668038257651, 117.037504196043, 117.236860123628, 145.79087943245, 124.817701833045, 162.467687227994, 134.478577991211, 145.785980207741, 120.852933096376, 128.163662298253, 131.209277746851, 118.057049250234, 124.416302873806, 141.361878018042, 137.753590088575, 127.785389047189, 151.827048742803, 125.629180757019, 139.439918530706, 175.127491615224, 133.934050669295, 128.71612468286, 112.338669551888, 110.544651597356, 141.659670152728, 79.0982777653767, 148.917990840645, 137.527480444725, 135.222781399176, 106.504786073784, 138.511914138813, 105.062220641779, 165.200808808813, 101.087107296558, 124.0132858558, 116.670044628862, 165.434437674732, 139.184558164002, 118.159691754837, 119.067470169379, 123.775880034272, 119.009591008525, 165.643105194106, 133.472559406526, 116.941700002266, 124.537005418807, 131.859628365828, 158.999224657325, 133.127911693641, 107.538666564768, 131.330020211177, 130.42268568432, 121.593434413349, 99.2629400632643, 116.383380069834, 109.89643128178, 124.876075129063, 137.482327043597, 127.327255978066, 129.591599294108, 132.38825971436, 124.895625946226, 135.414193788923, 132.292448836296, 133.288305907058, 134.163255391855, 145.186472202012, 148.892853105594, 128.763750903293, 116.26279033274, 109.349640721635, 135.088051516231, 103.93600392945, 131.883406527349, 146.217885094956, 135.580589623764, 135.117389047923, 120.717921630891, 95.9058877002616, 140.186162079631, 136.278118254477, 143.468930855299, 122.272563882163, 154.78841522512, 122.208325470552, 163.685369898443, 119.480064377428, 143.771150867233, 118.486732998929, 128.776823940761, 139.664627347574, 152.201824107254, 125.898706788381, 130.900906347336, 139.480481337304, 145.262754162299, 134.859517136084, 135.455603407865, 161.540979462736, 109.73552771769, 130.452515860648, 152.602938401506, 136.486847318095, 143.849866859737, 111.140539011837, 122.264153204613, 136.749920884129, 82.8108334506263, 113.660238289821, 156.129544299847, 148.088748551603, 113.047012102675, 125.601327928458, 144.116868076399, 129.868795700286, 140.347486962406, 144.848593750079, 126.301332220401, 115.435752673414, 138.146976122547, 152.471000394666, 154.192256609929, 143.530673669376, 143.599011709694, 130.75255409192, 127.084588048147, 152.568582339134, 122.060672526413, 107.024999727536, 146.439869254707, 123.873063568002, 147.963095603052, 129.176202722009, 125.901290683089, 118.327183976569, 126.579721034046, 135.720018965882, 151.32495795274, 139.894683231523, 137.340080855863, 124.326834111576, 138.40818853817, 133.443414253712, 140.758350927167, 136.972105321866, 137.085447222919, 131.041287651691, 140.997761909421, 156.681122940891, 122.692143103842, 109.846029053436, 147.040730193065, 147.969616605344, 117.079290573887, 128.483557869725, 125.456409631695, 165.15698712881, 125.851145009489, 147.247604075848, 146.253542612059, 134.914107465364, 157.62140763018, 140.91518322451, 121.827767070717, 108.719077177997, 131.913606533395, 136.451384106326, 130.637168419789, 118.641569120816, 128.182668415733, 96.3445090839698, 120.622910836317, 131.607233248933, 98.215085850712, 130.056001926435, 137.166545645989, 106.985630154847, 118.450528237217, 141.187544926332, 96.694821716541, 147.409350576946, 149.511558737352, 167.021487305268, 111.365510523565, 115.811142746, 129.726220565035, 107.419167869779, 138.734139820904, 132.346886955072, 127.213154413967, 130.481481707105, 109.515950800423, 125.620830085838, 119.700865019282, 130.637397839552, 140.559200031298, 129.960951688907, 120.142878240938, 120.012063540976, 104.776759261807, 160.945037290029, 139.888094758147, 110.479216351393, 154.831018697445, 145.565785321631, 123.652488095416, 147.587696858877, 139.652780785227, 137.302579749811, 126.929350068888, 104.789138843858, 159.783725908842, 130.78801565486, 119.335255724002, 118.306972941819, 129.989261078211, 166.610799938154, 141.156698119703, 120.642460677762, 123.165937176882, 118.140823239338, 158.649666847825, 129.491093306146, 125.093001114838, 119.544769043472, 138.323593552917, 128.097454603132, 143.772969838453, 134.258857003911, 143.00541098095, 125.544529289458, 146.332416864675, 131.021987000561, 134.661898013575, 152.667074056257, 117.586766358719, 117.305060751037, 117.954188740838, 121.23484178327, 141.478349160749, 126.98264008093, 125.091268402436, 126.614241855, 146.818423766444, 112.740176048706, 144.664836120142, 143.027180236105, 137.050838780366, 129.082476324916, 125.216181461056, 132.098855884653, 109.130767002253, 110.606769811193, 154.718699445187, 119.184755795455, 148.358662073637, 148.180198057895, 119.556258346219, 121.294524652593, 139.29580053365, 117.537710625656, 107.706880696016, 151.066006847431, 121.447618296726, 161.609321677177, 147.18276098457, 164.234584251975, 130.162430738873, 115.608998900561, 154.390901153212, 119.940975462414, 139.050241176897, 122.375800293896, 147.262359785043, 113.553584007813, 142.650612216305, 131.383797127354, 129.35008919299, 131.732823480914, 149.791009807858, 112.880004530095, 134.713774947274, 126.803382612684, 138.23153260352, 127.965621520564, 125.032222623685, 99.7501736837315, 149.951301224896, 135.553825206438, 122.655250840324, 145.863149168311, 151.902096563994, 135.957535085163, 131.747362601281, 133.249780092845, 137.450360786318, 145.255762922606, 145.066217771756, 120.760567722324, 150.538036732434, 146.532114997794, 103.88825403748, 158.37942250018, 134.892679830334, 112.038836484461, 161.52696867141, 110.164523940961, 104.314048233033, 143.657097743239, 119.282588646727, 121.48577209795, 148.787263826015, 140.193297566776, 122.57240201132, 133.57340853088, 127.136938701588, 125.766800120967, 146.04968990597, 141.699635247456, 138.647798775612, 120.939249966263, 133.784917278541, 145.530176022409, 128.647203630558, 147.089845567553, 107.332338388956, 137.513169466175, 153.001963858478, 95.371332628027, 104.429299354513, 134.125684618437, 126.380045081175, 154.031517446878, 119.975861231816, 117.543109335356, 146.897689297881, 113.184197488334, 107.78380667597, 128.877042424799, 128.09273835087, 131.811571718005, 135.186723361144, 126.332988626182, 146.22451410586, 136.508399585823, 136.627007060679, 155.01102149927, 134.872295626265, 166.870244367507, 144.057200361101, 142.838982244219, 125.493936963688, 109.223052619665, 106.709304538649, 112.796691187559, 118.11181796595, 131.101867735058, 105.105248443556, 114.178574765692, 129.592612585631, 143.518240667354, 119.632342504776, 131.388522416885, 104.832280124651, 145.656144935202, 138.863988262263, 119.732911299455, 138.866106613464, 141.504843252452, 125.716260646503, 129.643348245144, 93.1482416479998, 137.94359541557, 148.719158845519, 114.575433346957, 132.651531714557, 105.835218591768, 150.68408449492, 165.011727731168, 107.391583530222, 113.600899030313, 125.176462741712, 140.052829751007, 97.6287249096171, 121.485776804591, 96.8917910392716, 160.859250333315, 118.577096581771, 150.323384403127, 163.803825063487, 102.655485015847, 135.613388957638, 132.265740846699, 124.314493988998, 144.440653733814, 136.750722502065, 150.376629312978, 132.517305629537, 137.4187612409, 114.551948749646, 136.518781019801, 141.224848372504, 153.893523109723, 139.913417344361, 136.34180354029, 134.657607513534, 129.731977356828, 109.537835969336, 139.681082301788, 115.351570691361, 140.251555322846, 135.811576643453, 138.030356463548, 116.011498700226, 118.700062087304, 133.255608243986, 106.573259456593, 133.478985338685, 156.631240591946, 126.352905498711, 110.655334162006, 125.160642064126, 124.703729019875, 143.657632403881, 156.752849457478, 148.513663811776, 168.835292103376, 125.584898647856, 136.063505051479, 152.515305639672, 132.775884971528, 164.398467206025, 111.728478278799, 128.634259551894, 138.987399261024, 133.305913641472, 152.267372997425, 134.41033776974, 104.097781606066, 115.82645752427, 127.840691455244, 138.529059698457, 129.748176565403, 131.829490488505, 138.802941056095, 105.922653684422, 133.218891634742, 144.826390900964, 121.259117854798, 116.58143847824, 142.141004599004, 117.202640895757, 142.242008121952, 160.995451160859, 133.572474141833, 141.491841536456, 126.85820949052, 148.254828499871, 127.945831072867, 125.618251392204, 109.076290285519, 154.732612327664, 133.146862114881, 107.776081090783, 113.767313233078, 118.024413715639, 147.171797776755, 145.583655015223, 151.315558425557, 150.421731402445, 158.01713303204, 174.365609204918, 115.292385211884, 112.242643062296, 158.255774029125, 144.630321043458, 94.8596724722339, 114.776681150461, 107.707893673343, 140.770397494025, 105.35033908459, 95.8912140636306, 122.069146474354, 113.548609264375, 106.745039402736, 159.245009057015, 126.736218481081, 137.930599530089, 134.031632193708, 146.056828042096, 136.740084464469, 132.769478493666, 135.715339318492, 124.422365953389, 144.521342169801, 102.311110045162, 142.785101020846, 126.767571535533, 124.870121377427, 115.760469856883, 125.283574315834, 152.622591668189, 153.318318152901, 117.547121359931, 116.050736193339, 126.394381715805, 107.788248062836, 130.007711616578, 144.220108361347, 152.741746663778, 136.888299370469, 125.24669314152, 149.124924271312, 132.490943428951, 114.640940903538, 129.801564742713, 122.766756370612, 148.070871914556, 143.434131613522, 140.085685581357, 143.894727816807, 137.778937860379, 119.075172110636, 151.612165742748, 134.991315001123, 110.245092676559, 135.686890864475, 149.075533186222, 136.844808225442, 122.091983120047, 126.74011042279, 117.03295292335, 133.65654988467, 119.333542673729, 116.608241302555, 138.635849061035, 93.2630675917695, 106.114116228909, 135.241753072591, 138.480642088904, 105.355019469694, 127.500275469221, 122.490195032635, 113.764766753443, 155.639052015463, 114.874444749274, 144.911823915312, 131.488660446814, 141.828589569271, 131.454911005319, 145.142161185989, 127.593459934752, 129.51643507916, 119.014250472845, 165.086413090221, 110.098627721142, 126.524892998164, 138.071128881647, 123.203917032693, 159.478968367342, 139.343727777274, 141.602909362684, 162.635266889876, 126.509877904829, 169.025322786099, 142.210110906293, 124.523430511221, 119.142556012152, 133.660802833665, 130.383051553669, 111.24750499532, 129.15740036026, 121.040829322165, 118.29120651942, 131.987101703516, 161.204605683443, 93.9773965981225, 112.704009698058, 105.122785173119, 137.930255890974, 131.866256194667, 129.68554819426, 151.618641531404, 114.449263828468, 145.704086115118, 124.890477983624, 134.452763337781, 164.100743870755, 156.345091999792, 135.831380975891, 124.57515362456, 126.376041069709, 103.850524603312, 98.740073341078, 119.691694312728, 156.413181536734, 129.832977324192, 123.089512868265, 125.582780458192, 147.950292118139, 114.621951350098, 114.670830382756, 153.566977405111, 144.469400520594, 141.0116956542, 118.465893980916, 124.349485859546, 106.952291942413, 98.9880785891658, 147.085832645035, 129.20583755123, 136.986640431307, 140.54443642386, 129.399656071571, 127.037440162875, 133.622831346272, 100.80522625524, 146.02494320785, 129.820330095763, 142.615931942024, 117.448880408735, 153.551448957077, 132.399423117872, 130.728930536321, 140.925966392766, 137.07725196852, 135.292500380588, 125.389829893078, 130.581600183908, 147.970598839988, 130.822586983443, 110.650969713243, 171.748299177758, 112.295324253015, 97.1403657017677, 122.780010945562, 138.616740771053, 148.72312634564, 157.525766371237, 123.367666507125, 106.596060728599, 154.092408943079, 155.017818509081, 135.588771315873, 153.657861370372, 133.484650675713, 122.69574526276, 135.571585721407, 142.100029329751, 132.656178797635, 152.561425806659, 108.957504718096, 141.433994646164, 124.12395217069, 116.352478073566, 109.423421334924, 121.632207918191, 133.969283592687, 105.347483839427, 108.840917611503, 123.460215391946, 116.975200643335, 119.024178294166, 152.233846135157, 133.205901614903, 147.040889489496, 113.835230329546, 121.973639612533, 139.793371716353, 102.158120093762, 148.367379533676, 110.677584431441, 119.938145406186, 123.14943792049, 120.771543001482, 135.946499259039, 86.8053673922782, 126.927642928079, 142.63348666803, 163.08351126027, 111.704461059995, 139.649979503022, 117.052187731002, 121.163707906491, 128.55593202301, 127.64066497932, 153.625955869045, 135.279116717338, 118.168700358405, 119.801445035406, 139.83107357666, 153.722019889967, 129.961751396104, 151.095038067003, 146.946747801812, 116.172930308639, 123.111371047102, 112.046881505208, 124.693450835873, 115.777823065923, 155.369349039209, 149.520549339136, 119.155326793607, 142.323913235148, 121.887717399733, 112.402885170677, 113.930368912549, 145.897809357341, 139.275030974789, 148.455640189014, 152.381490744805, 161.045077156024, 139.106874681394, 124.701321291019, 148.551596420396, 142.529294973834, 147.871775159104, 152.105079175645, 139.500885502016, 158.999392707595, 163.637330920113, 167.322304431688, 106.635271924295, 154.669597615083, 149.343986457297, 141.35361035933, 129.27837278549, 117.167290114903, 158.81940101287, 140.039186292843, 128.809583794311, 133.196985678537, 119.171415918235, 143.030242700662, 158.704437378767, 123.013386350868, 132.293640819994, 126.492462298066, 146.694053682915, 131.299539538345, 158.18008791925, 160.618790427122, 141.383770308361, 145.452288364002, 147.455558786339, 129.524436946142, 146.693893523454, 107.538862969393, 162.402188870563, 152.109869475785, 161.91263425057, 118.999653793197, 117.107604045407, 127.253709030104, 141.497189805391, 108.585240893049, 128.120242296892, 124.799672839855, 125.682159942274, 121.939428301629, 89.126871227037, 111.18103540575, 132.513624614501, 106.27784908326, 136.998243303838, 116.326705799481, 154.701858984645, 128.691041931117, 143.18030825628, 101.248400682325, 149.282023736453, 138.447379785155, 108.595566947138, 143.455960176365, 111.967522356884, 128.200307655336, 134.651035178911, 127.673748680888, 168.559030463085, 107.790660773053, 151.175034755355, 120.4650089092, 125.993244663675, 148.231872333298, 132.874460284378, 112.255279796997, 124.888043369578, 124.848735779545, 140.539393482492, 98.4758517411833, 136.000906241799, 142.050789021714, 118.94868506887, 103.513046701519, 156.500729600506, 125.278569683404, 131.244565445226, 147.404403091291, 123.088799774879, 109.399598077774, 150.165793046793, 112.172424516391, 124.749597063208, 127.682091186933, 142.265990134749, 114.053293563184, 113.230141518095, 105.333317512388, 130.774254366526, 138.865375908721, 137.465608929247, 144.761519418003, 148.914906371836, 114.472203507155, 127.098531424633, 120.625705081826, 133.635954394985, 125.489279000995, 135.98449647153, 140.351608386562, 132.278903358401, 133.581961222092, 166.429381791746, 141.706665145198, 137.411033458649, 154.585306630746, 154.755633475345, 124.300237729578, 134.932193241811, 118.41192701629, 131.806069116427, 124.297726730704, 115.698219270246, 100.255073998836, 128.818269538011, 147.581432370075, 112.885042088868, 133.936766982615, 167.197659791999, 150.217081625386, 107.377683991356, 156.64632516927, 130.054332795603, 120.607160779648, 113.090775203707, 132.432397924104, 145.267275680053, 137.864186589185, 108.807547625323, 152.841284994223, 131.382047751401, 101.648049551488, 135.256974109706, 137.807271809918, 144.347683138338, 149.160881045056, 137.168100970999, 137.033678001632, 137.451141510906, 168.170956965194, 127.001228970791, 97.1569233141503, 135.756760135807, 124.494452127042, 111.537226575065, 127.716385899461, 116.971923507554, 132.541776405644, 106.128672690728, 156.735763635593, 108.98636996485, 121.195238428804, 123.34210066067, 101.235603476765, 93.3957305566918, 126.868665911138, 112.908783851388, 134.302199749429, 121.071966671836, 124.719856101874, 115.14838934484, 107.681989909804, 130.499641194618, 108.994239902028, 146.22094718588, 158.988285583141, 140.371702713345, 141.578307207413, 148.897072318049, 108.03461896886, 117.484756619174, 161.131363732954, 132.77732872626, 121.69165763788, 154.960276381035, 130.778372860777, 141.661675119649, 144.660357056455, 158.95872199489, 110.412105279532, 132.829022078885, 114.117117875266, 114.155254766723, 126.543291903488, 106.510366127276, 142.724134636406, 98.7577577574847, 129.685962858634, 144.041717977475, 151.550193062166, 132.795889730085, 153.254181453366, 121.567921821102, 132.69192189068, 131.84540848694, 114.680635003987, 165.55257966904, 113.520068702108, 124.494243763938, 106.105180348329, 115.565034588613, 135.504750141922, 118.734987033357, 130.577570230075, 128.962174618875, 138.729979443922, 139.125449603839, 126.788986200081, 103.523626570704, 105.338712635314, 122.831956586228, 115.295424374949, 135.133984010923, 131.625383382845, 105.315061748133, 112.405145410521, 134.620982821739, 115.25988137495, 144.884708481745, 128.646049762461, 134.680690485174, 118.19826291651, 159.393402029634, 126.864539585401, 161.256962026626, 157.440895792805, 124.988794599159, 112.435790648311, 145.348335996793, 109.275075714751, 126.159524358379, 150.353735490066, 111.252824382921, 115.817437357924, 123.181960365171, 120.342850904672, 148.239573066652, 144.65647818275, 146.571366624991, 127.834100070133, 114.399848779947, 148.211618191277, 147.073330505471, 125.74288940597, 91.1558713836492, 112.905640702734, 163.345791144943, 149.278135558337, 101.893197133944, 106.226209683573, 127.522996531189, 147.908743566668, 142.791913997268, 129.411765742621, 154.68194474679, 135.99127672221, 130.877052559367, 137.560316296948, 161.851185281754, 130.235712059737, 136.380249356678, 139.884540453898, 138.46889392369, 122.346649089092, 152.631230854129, 127.781575115836, 153.608131162395, 151.357701322154, 108.715637844403, 138.123386440909, 113.431168179864, 115.01548263146, 137.292147305554, 160.459415847067, 101.327163988326, 124.583399780619, 143.285663880097, 127.894626597029, 109.453035773147, 149.706394922924, 135.341238074402, 142.372418987495, 126.901444091888, 143.278802817447, 135.577022606211, 144.679281802048, 126.651963414649, 123.234004150641, 150.338187213654, 147.464358340425, 123.906381306213, 146.177721075636, 127.391966738291, 109.888570830103, 104.491274781596, 116.434631338375, 114.305563849033, 92.8379246717072, 146.729630879663, 165.199621060319, 131.915408170944, 130.03856403551, 95.452912365285, 119.529631858134, 169.577158702815, 128.230365093248, 151.076596781062, 131.948399007094, 139.636007652825, 164.176924724828, 140.629562346654, 125.449971787544, 121.199674460491, 119.674939438995, 123.369044858089, 115.258237191271, 153.823729587533, 163.032374915479, 143.264161557963, 135.124537130141, 133.247547234369, 157.797524263886, 130.01705954, 148.316043842993, 143.46526878037, 108.912066235207, 139.82667830035, 132.397057035432, 130.180917989387, 126.379760977236, 127.13043837896, 117.193133464139, 140.662456747518, 111.437531477254, 161.261573279358, 127.568906084527, 121.138517061906, 173.790676406961, 139.322171021464, 134.371091193253, 123.614999545062, 149.571805738704, 114.933707114902, 150.58710565774, 123.386631001101, 86.1854370923429, 137.108746104475, 110.340697791447, 129.87592095695, 135.135669577576, 109.473028149924, 128.521259296242, 143.091054538541, 148.330473809566, 127.773947046362, 123.258618654833, 96.3788891517111, 143.373739229968, 140.432491295259, 121.085570640691, 106.049662043465, 152.981585873787, 134.431645976678, 122.003137893818, 116.702446505083, 137.314702026305, 95.9612142802549, 96.5767396354763, 131.964779955136, 123.597207736056, 130.742996181638, 140.081836757155, 121.002104947036, 156.961954984129, 124.27557574791, 127.817749079426, 107.115575958167, 146.845923780931, 111.806022181681, 122.475126984882, 155.350877804144, 129.644145367901, 99.2794955902121, 144.905770241523, 163.28390426268, 137.35964352003, 147.246415460405, 142.557763967388, 142.849649443508, 110.755002369426, 138.080226640713, 104.524730910906, 111.940789675785, 133.723440384955, 139.006096014547, 124.895470809026, 100.999434783226, 154.248200329453, 114.117945843182, 115.772469333583, 143.931401445624, 124.217204154365, 151.315342289875, 119.187044251226, 128.025877492851, 128.328057428991, 122.787134901496, 132.709510636307, 109.586952647028, 115.999084896635, 150.05300603801, 129.21116809493, 134.523389446203, 133.986965083331, 144.272948581193, 86.7681853069954, 132.263344964934, 129.049043245335, 153.260960296897, 114.704579261651, 121.045337879861, 147.153983127256, 112.652370733949, 149.869306224433, 110.72006785967, 134.817790597194, 159.858232333663, 126.868350067123, 117.586217714649, 144.585901020025, 155.980578282011, 134.346954312157, 135.334155221163, 139.594680779985, 140.861473010013, 128.499338901582, 117.628042623402, 142.482870429763, 130.311769025976, 106.375073260898, 140.120138778536, 150.738829706388, 128.874322866336, 123.219290141672, 143.084951714846, 140.125514418077, 134.111366686851, 123.892976064687, 156.165342298228, 138.499645610136, 127.704863708097, 136.378797244434, 135.804201393624, 126.678293579763, 118.002712561442, 157.02191813315, 145.201661518033, 123.268850970375, 119.956470556102, 125.451092223852, 147.960117090981, 138.883342476045, 125.754141834637, 103.457343147978, 134.436444488174, 140.556569020059, 124.568337873315, 123.193989795975, 145.554750175569, 155.432059843509, 131.561237808894, 117.054960969081, 119.357108533691, 117.501914280048, 132.306537277783, 172.327216122155, 109.018265230896, 136.458261962897, 106.932010487646, 149.494035765289, 129.238514684028, 157.262995942132, 96.9622716315839, 130.299209039574, 103.471118336432, 127.965664290896, 137.110656761735, 134.152925702006, 127.324985578935, 106.669208000859, 147.078170346306, 147.265482476111, 120.726616543391, 130.462303101313, 146.830615118703, 117.533845370866, 147.235802360424, 116.692907750573, 121.520197976146, 137.14520585612, 125.303549247669, 102.80230098677, 132.436257549064, 112.689010700447, 140.788612446078, 120.624606232184, 142.795164191883, 96.1258789234062, 114.758624248632, 161.300714609729, 145.71916704691, 126.033393839442, 133.91570187683, 149.106158364377, 130.926399160265, 127.783611283957, 161.30828572037, 98.7311519236121, 160.699736727477, 114.831582099727, 96.5129306900767, 127.312122978164, 161.828994831844, 159.834281423371, 128.724724556793, 136.961994823555, 136.458645590897, 148.873494700371, 128.549585983972, 100.509443561269, 120.989846534429, 125.538717414064, 132.903229045797, 122.694541420119, 135.657602876277, 155.253104121777, 127.840256872107, 127.685148894408, 107.673657679624, 119.65462425562, 121.537242292431, 127.062271563864, 111.058174577856, 116.789194982523, 139.308342942094, 133.732825487908, 128.955996270825, 121.748611323187, 114.267109436223, 92.3098273541917, 129.20490290726, 125.928692444793, 138.577615016214, 147.86455932799, 126.989227873034, 140.15475649089, 134.150845033073, 138.27674245864, 128.472871426935, 136.540423911621, 113.988138134478, 157.427869181962, 124.258719996567, 126.590793806478, 119.739992405219, 96.6334599031921, 111.652820869941, 124.930709186116, 119.879715924656, 92.6891866385, 136.475972143707, 135.926897361204, 152.771030801191, 121.754014603209, 132.301704721209, 117.653520087339, 122.786388526193, 118.473432635672, 128.852826930679, 117.485203217074, 122.252992539789, 122.977045197296, 129.669781728054, 143.727539075164, 143.549708348689, 123.628296390948, 171.68744596519, 111.396895142808, 118.092902711136, 153.843184948832, 141.03293381076, 122.83722922136, 123.911353648125, 128.060510823116, 126.503101426742, 128.058296731491, 136.338277484994, 145.469539274313, 125.538992262761, 134.597341881038, 110.083060125561, 124.297606396262, 145.627511995824, 134.140403430669, 110.773237255117, 125.302974711747, 122.605335242355, 124.411135260901, 142.815457650893, 121.8307842276, 83.3926295259199, 147.327579563631, 106.522616830217, 155.194514851765, 107.496045429932, 113.311101157401, 120.773116724402, 133.92953354986, 131.635319757079, 152.520879453202, 104.592893572742, 112.910170429697, 132.96738137683, 97.9417483007626, 110.782151487326, 140.644184026044, 118.162126447243, 142.097232592606, 131.509435698423, 106.34840429333, 146.064223984035, 100.139726822359, 115.649377393822, 138.831183237067, 133.714276194312, 120.701907079112, 130.214321058755, 133.809181202657, 106.977911258277, 125.092177042891, 124.496118119592, 180.038303292818, 136.469300872954, 153.911527184503, 104.081950525441, 130.230059348387, 121.36390060123, 81.2409990871288, 121.318692387068, 150.393825347519, 123.691287661013, 161.265884696856, 134.777054094583, 141.624360159116, 130.735655298113, 126.658354989205, 145.936704589476, 142.570541345501, 139.630191470166, 125.719646216915, 129.570724829303, 147.023574886299, 128.915125831873, 139.796086978823, 150.625171007804, 135.496493748518, 129.785866810983, 129.982095781032, 147.566844746721, 129.301720588618, 139.577814890568, 173.805061381264, 123.713718944718, 122.602513078742, 111.802131329468, 126.159032055814, 146.196324378878, 138.619831062288, 124.443769876921, 145.167528030262, 120.539399325299, 103.607851898285, 131.598277924042, 144.924019613623, 152.674438308065, 132.961050745501, 100.210033966665, 130.382677262928, 114.208462721041, 124.351909895649, 128.525144822642, 113.971102934997, 129.866412151818, 126.593400813923, 131.879631327714, 138.846666603591, 84.1861554278691, 124.226218289322, 117.423536026115, 114.949335429468, 124.917594055267, 132.627324464898, 146.614021519629, 150.979451176676, 122.14553394556, 142.441292014382, 123.51529047587, 118.14741282709, 148.798621175168, 118.445248640244, 138.48202014937, 135.506751978663, 128.63392016749, 141.077288446866, 114.011425050008, 133.035911905747, 146.056479912906, 169.584395154488, 108.317108800305, 124.699965583828, 91.5623428692349, 111.205531309852, 111.495822774211, 119.500509745831, 138.530550413175, 133.363162736891, 164.838493867299, 140.385180047211, 149.902985873071, 134.242017472994, 127.556555388528, 123.401342928152, 109.111039586679, 138.75374549505, 136.845163433806, 117.886103695245, 139.396546935106, 139.228899034427, 148.665302617135, 150.290517506401, 119.81848133443, 121.784981174726, 124.44228525329, 138.78057204613, 135.658214948221, 140.931073433297, 120.440393435427, 134.588048976171, 128.808344894096, 157.76348979639, 148.273897979813, 151.118007806928, 111.386032728287, 148.345516765246, 134.96826396459, 121.501912130548, 101.278163479686, 127.91772958844, 153.118735667462, 131.605790458415, 96.8430556791225, 129.237786342998, 134.090298055526, 154.000948970934, 109.457257667471, 135.651396175585, 122.504902863188, 164.813427788069, 110.74157402398, 141.721603600917, 126.793146986514, 134.212839766946, 112.388179930239, 133.711864942906, 146.703397785181, 144.004607154042, 136.64177497369, 131.32631678822, 126.561487965, 165.185885754854, 138.312046733164, 125.539445769345, 128.616168497096, 122.789848703828, 136.431380636664, 128.132732216387, 163.328539539005, 98.4946661169075, 103.253064531759, 139.167400300544, 128.909255426264, 145.0905922914, 106.084928973946, 121.787923053786, 144.440613702364, 115.088329100776, 131.120066935501, 132.535670015482, 110.27159896077, 93.5512429531899, 111.885620170671, 127.98840314321, 132.774783706695, 142.653284433489, 145.46669123507, 113.251548716257, 125.633559641366, 117.33903330653, 145.07663984655, 118.693330012575, 172.559829576098, 141.3922281167, 117.176863603461, 167.574804764878, 126.100533189829, 108.084585950423, 128.630432099123, 111.821808923796, 158.120251543565, 122.974238911525, 136.550480813793, 130.763548242732, 117.073535567042, 111.190178509882, 140.658805867961, 134.814558721832, 143.029404636448, 119.707984618709, 159.159374896755, 121.344298411815, 108.232810129913, 164.030832458685, 103.641989791219, 133.178639840376, 137.755125634431, 95.799839196029, 143.155574938053, 120.886020576035, 130.321938782738, 111.164627053515, 100.885720014588, 126.463169319361, 135.419524832818, 122.082019065551, 124.572311281327, 134.608105895097, 117.123449756195, 105.065695961575, 117.680406623355, 134.180550052922, 154.397742243977, 173.19021549503, 140.44458957145, 137.388821523085, 143.810269693065, 115.843390686734, 135.345346630567, 173.385558975319, 155.231167344979, 150.241442742305, 130.006549242995, 89.8913324275275, 134.436487249367, 142.866760814395, 127.78862822811, 128.755736318057, 119.870872478477, 152.505176180715, 136.965961729558, 136.649914810075, 141.561185910728, 147.996695263863, 101.183389421203, 140.52378556898, 132.502706253779, 139.212345399657, 165.605224831646, 115.577378441272, 132.998002114242, 158.491858432598, 128.217863919954, 114.892829192996, 145.323402346323, 125.014624546679, 121.849207916214, 126.520064802446, 131.629404185935, 138.345754450576, 88.6505914998675, 153.931716188718, 165.682572197064, 111.718480513925, 135.472113404896, 148.414220403433, 124.359557892164, 121.884880262907, 163.468439163615, 121.993481617636, 110.390596864041, 101.711900350668, 141.332758628039, 119.46423141495, 128.504055848211, 131.890514293774, 122.168492305401, 136.736615057906, 132.29870256488, 157.285143451162, 122.686863402559, 123.003991912333, 133.548205767075, 127.013430636518, 95.7279579947646, 105.397978773287, 130.798554989283, 142.429345522297, 112.448047929602, 136.46696784241, 172.49520630679, 148.31448674435, 140.399009966176, 110.729707940683, 132.911657971472, 128.192878240815, 136.695477263022, 113.188954652352, 142.170586506183, 156.963331109239, 110.168438981355, 130.672140667478, 136.23310819733, 91.4983212729451, 135.305523095751, 126.455155076507, 105.243446457467, 149.686147573375, 159.819736285955, 125.458757858674, 140.26818339699, 116.570327784298, 124.229133460042, 107.15579543575, 119.104495132327, 137.492910730739, 115.700049431531, 111.480915428286, 137.725096251002, 136.29267417935, 139.542951232628, 134.096455910205, 125.075792473718, 110.680149642695, 110.987680118199, 92.2659597688293, 120.196650544124, 122.958040248147, 131.054945558487, 151.285227762907, 158.004194157606, 140.909820508543, 128.580570586215, 139.896690335286, 147.889998677195, 156.137807899946, 147.943018690072, 130.600902597822, 141.081701211748, 126.771466186723, 140.409669917986, 155.312452676465, 111.473568874419, 127.06618572466, 155.999255485467, 135.589748222285, 139.08338803584, 134.581494726831, 133.073224256645, 137.736864424852, 109.425277448441, 111.026805629531, 143.806210427627, 124.818602457671, 103.943625227826, 141.022341084411, 143.527341397109, 141.638049525815, 139.13602447579, 122.492227788191, 123.84366781517, 146.577339220201, 139.158541801862, 119.474283065289, 147.771915437633, 103.908084601413, 159.684088929383, 150.86107151008, 128.75302488145, 121.457801018685, 145.360857411634, 134.848834024969, 155.939844896805, 130.409165142916, 150.848401516271, 136.545133585562, 132.950811704374, 142.38333007257, 114.542003060421, 129.946904108927, 143.814148787948, 131.497657486077, 124.489730458802, 156.518756851367, 115.663474466043, 153.5953234258, 121.167368602717, 149.020115922565, 121.438936986593, 122.188783823065, 124.485407087893, 138.326195384051, 149.692480798748, 133.694314072388, 129.881994279006, 90.1654707809102, 131.275845468948, 124.145839250412, 89.8712544544775, 125.173387059847, 126.586160326077, 118.250463855977, 121.901597066011, 148.009673757611, 175.51882938917, 122.958187319366, 117.034989830784, 116.566890819464, 123.238077959035, 121.288376889188, 121.895443583789, 116.261459766804, 105.63374891784, 143.87783585242, 114.235001664365, 134.401190868456, 150.268371504747, 133.099767092533, 159.167906472006, 133.420807203386, 136.20955884595, 142.472738236921, 117.834568279098, 134.980323726762, 121.386477198007, 153.564931807235, 107.662868154132, 163.906722096211, 127.402236353129, 129.6556437308, 111.586905543625, 157.098312883414, 99.4672367170618, 109.276390050882, 105.578235820264, 132.921113655393, 129.033969239455, 114.696268024613, 123.766974966956, 124.2523743185, 120.292501398581, 101.749186238339, 140.900305299705, 136.447017486637, 146.051466931385, 124.820663846147, 113.63413960124, 133.727393927724, 137.32383266734, 138.62701455566, 137.092135728453, 134.489612654421, 142.562184786639, 140.052828436099, 134.036185223119, 112.129953450672, 141.205203572986, 156.414475231296, 133.658166084921, 127.163390541142, 109.999306699807, 123.936208502364, 118.51714074876, 123.898470899486, 147.855395348558, 131.598513574702, 131.206469825566, 89.5200525213102, 112.685749306678, 164.4297268665, 145.465565265627, 129.753852081963, 120.104666859297, 136.806381981628, 159.495615034193, 201.680212995745, 150.547186888697, 117.816192795014, 142.334148235098, 147.899288832285, 130.862977824501, 95.5384790724901, 94.5527855070365, 161.105358868519, 125.068542644544, 137.758513389944, 130.3647698044, 165.673611073487, 172.302999253618, 128.935193458695, 147.035259162062, 119.808335664591, 132.023687967054, 139.544520520455, 114.803289382109, 135.047270538765, 138.861159388117, 111.315669617488, 117.61821553354, 156.900994670191, 147.28408924379, 145.612762803319, 138.828303369056, 117.278862505749, 111.498978329083, 115.874647944274, 146.895493767668, 119.497853058018, 120.510682824168, 140.605585882558, 113.692492744425, 168.989948296979, 137.530925497889, 99.7665487404056, 147.212444066491, 144.020250564863, 149.104482234087, 169.832405579763, 120.890162028583, 110.811138685486, 131.556864443433, 118.773485257543, 152.136659685801, 147.164628798926, 139.565283873381, 125.761807033638, 132.549691944603, 147.908259213475, 135.833114055776, 110.350374937368, 125.83256349071, 115.306354605913, 128.48786923925, 131.846415990197, 145.620787974145, 132.737160850283, 133.680137147194, 119.806406940048, 117.018028419703, 140.526098379512, 138.822882134068, 145.184597854332, 106.76401828447, 143.196865857183, 120.376271501703, 123.301149602192, 142.605787813522, 124.204225917444, 142.05849086158, 110.845646572551, 145.664832533066, 140.728875949837, 159.796342695928, 103.832641753215, 120.500973591661, 104.120754311413, 142.472322708962, 118.918559357505, 141.104144982163, 127.814050573194, 117.026385366155, 122.28665075879, 123.490832208804, 124.809525888623, 155.858676719216, 130.653009483415, 129.203084782347, 121.186440393094, 108.251075298806, 85.5356534954167, 147.957153610351, 133.430975196192, 141.420991145878, 138.901949363841, 160.580979271829, 118.722463744878, 158.799267092746, 166.393613891499, 136.977435359157, 114.077190066592, 136.140568697989, 135.3109699078, 143.315815834387, 128.917956608048, 130.66822649545, 97.3403386901102, 138.926963774254, 136.542740347888, 132.082834823906, 136.13766712155, 138.182945588863, 140.556320754358, 126.283816129981, 123.374432426354, 137.30035908582, 142.898567745202, 139.446369817509, 146.73797707608, 138.795136492935, 142.561738487129, 155.386286631785, 128.416764077961, 143.070499676096, 136.930077143719, 150.512197084684, 173.209432618425, 134.298139934605, 139.762353486666, 141.920329607719, 122.912247154317, 122.193270379217, 118.645673683432, 141.407788841085, 123.485632061015, 119.785597433981, 117.669949481589, 114.448404544991, 120.755984747554, 146.218657775295, 112.008557606616, 159.700630377788, 105.603712421868, 134.296564675977, 116.447119073189, 137.506173683254, 120.303672563695, 124.211270155087, 138.644844871791, 138.557663347, 166.428698935341, 143.735180997113, 156.197866784569, 134.827966669319, 142.10071110259, 130.555630468816, 137.892459641565, 124.897799234315, 151.226240270376, 132.510072953377, 129.737239777991, 123.992740602854, 106.625181898936, 90.6611703416823, 151.956509453917, 154.742123841334, 134.212104458907, 115.396768198226, 124.956096294654, 117.08352311788, 138.312678541445, 103.763182689552, 118.14323652639, 105.489248043154, 172.762877189646, 129.394333075617, 110.426409044919, 110.813536149895, 137.080530221264, 143.045937793811, 120.614305586124, 115.68396151017, 128.09662928484, 139.759525089842, 117.195040243505, 137.432523382001, 98.5171972598901, 136.596773195613, 153.531870283245, 123.106994638183, 147.666984965438, 146.600338307201, 109.133422700011, 157.298048076913, 144.00965664577, 94.3178562069323, 119.621755877084, 145.404571330902, 107.056541709842, 135.188439275073, 157.156637059359, 112.70044795306, 121.174130690598, 129.838372501596, 112.151721278104, 107.671038881825, 151.39600856731, 107.736502571866, 95.3083062290605, 92.6267001365581, 145.915524174139, 132.079729197801, 139.12956938172, 122.104043857725, 142.121014590717, 88.5473739009676, 115.224795011167, 114.563298233147, 129.482438832989, 118.022418716884, 156.812339926754, 151.734178490431, 113.997661643106, 154.570786018066, 130.558981225202, 138.233798785614, 122.127680579314, 121.418836062259, 156.359934885509, 135.392066515579, 128.943416469874, 163.975428787706, 132.515244180098, 132.734625735237, 101.82514224896, 126.735564987559, 105.789438308081, 142.02556663547, 130.022874507483, 153.631548050772, 131.720704910748, 144.217759551639, 148.391428929932, 99.0645661737851, 127.299877307139, 112.344251396834, 120.838768279466, 127.249631507234, 114.591704001594, 113.618669333257, 139.232376740177, 119.671144518157, 112.924006765162, 117.217172509037, 131.289412919786, 142.635724915779, 130.782682968914, 98.9051838571379, 129.106553832649, 122.111337607976, 121.637472277397, 115.894675140003, 131.617659306214, 112.069675088251, 123.21065027701, 121.413953769938, 122.864035272733, 101.995119782801, 118.199112028565, 123.012960137926, 120.519188208841, 128.152621353123, 154.387016600616, 127.332434493213, 113.776365278804, 115.222235897164, 101.063029582879, 108.136720860094, 128.669355822038, 122.137027093442, 131.535486055253, 106.756457039264, 125.155702724483, 142.892302702345, 122.888967878371, 121.790759907172, 106.621615200621, 148.284776737244, 110.640827059649, 144.053510786374, 105.238407129019, 115.331612618859, 148.582130285687, 119.802881512613, 137.740303172763, 116.401785156671, 115.308027396467, 131.179467960814, 120.189204458121, 148.908913277133, 118.010954944393, 160.185764052838, 130.805302742135, 121.321481603222, 150.188804648295, 124.922633766228, 136.625115383056, 138.423731656294, 150.166181434102, 128.940747784176, 141.722680680655, 130.649333869153, 116.536976828916, 116.125201397035, 110.18845944534, 148.2481412901, 147.45416906969, 163.612642954136, 91.2216659895252, 120.822153785138, 93.4026040462893, 128.843782737333, 132.082378687899, 103.476236628738, 142.697045966865, 100.995677051319, 131.572603741005, 117.302478142046, 129.524251479495, 142.394244161001, 145.195809554138, 140.127375255284, 141.97471995063, 145.409204168652, 134.13027661939, 146.735359914805, 103.951369053457, 148.483272361512, 140.286618527055, 126.02978521306, 150.922437562792, 139.52872210959, 111.503661576532, 134.330063979903, 132.347669166586, 118.089079411921, 144.939173180319, 153.270891562885, 159.768342312233, 148.067157739793, 127.90170099381, 140.243185490609, 88.3773420937356, 133.26615727381, 149.716583584188, 141.866132443566, 147.403460172442, 140.016053883007, 143.082517654608, 146.082486880699, 146.208812040905, 106.318022986866, 127.264316479511, 105.835832229388, 104.484864820024, 162.426717882108, 121.05473816997, 133.384396661236, 114.747928426251, 113.985149882761, 125.680581533942, 109.177365461983, 154.381930282972, 149.307255945501, 133.801172901765, 148.466045361419, 137.232560061701, 99.6668471100477, 102.50753619213, 99.1709276186273, 134.772584989267, 160.920049783286, 83.1613871703568, 126.568929124485, 122.55762244723, 126.103597536787, 161.690368825721, 138.962712973737, 117.279161222868, 104.510777438706, 123.595640040376, 138.528325501526, 156.969264111251, 137.495644374425, 133.220158860112, 109.095933490181, 143.32048041601, 118.65991181607, 108.885248880303, 130.484705440956, 150.836745744256, 167.027806566969, 125.597380174947, 115.269335935826, 130.662418820219, 114.524120974734, 142.685390802234, 148.17599926475, 164.850836461647, 144.752970833789, 143.899402529383, 137.842218211942, 144.962183288058, 118.131859691409, 116.388876402746, 131.458513607927, 122.634509068377, 132.43770678152, 113.699682596682, 104.984068640307, 160.034186041988, 143.415873895485, 139.449949751958, 165.158434041001, 129.34090184612, 115.644010912683, 122.601589768686, 119.895933256312, 130.809592883427, 114.829096944404, 149.606165500194, 136.422414942794, 132.525661934167, 116.634163644259, 106.990604712465, 132.460253155452, 120.940710968938, 133.119761856912, 134.659049503777, 122.613615276268, 139.498679454563, 133.338298988257, 141.45763295945, 120.531209469764, 130.471800784791, 155.074079073291, 148.828800206779, 104.282633737113, 125.071192664701, 132.159508292089, 123.520627104237, 126.302777798585, 134.459755665481, 142.368087751569, 147.811263971026, 126.119597588317, 105.706884609846, 135.929637703284, 139.162512627384, 143.336043014826, 125.895841706627, 132.594357115562, 146.535778134774, 137.860643649467, 132.529203871461, 136.428712523855, 127.369013506395, 148.888554154523, 143.812459585361, 141.910291572043, 117.508066050483, 118.597308818683, 146.307554594511, 114.550482755067, 140.93681986038, 103.137487806148, 120.743760210316, 126.230606709877, 112.400325503208, 117.092564868026, 123.747619415697, 153.071218593832, 129.308759417705, 114.622076385988, 160.244420759365, 115.520171901675, 127.456699109524, 98.2990063580902, 117.871534273921, 110.225359192758, 127.115808572815, 129.608965116857, 123.59915417784, 141.808033063986, 94.3059108087033, 131.186562963321, 140.299084129373, 157.232091099158, 108.68581565806, 135.244587671077, 135.167140953076, 126.165371082572, 111.721202738181, 143.068792821227, 115.832687294165, 140.958766786303, 120.199613877562, 136.771714911514, 131.665161109632, 162.211348026716, 129.817028973835, 141.300524031772, 166.22362559879, 104.775633286433, 100.974406701325, 131.942574701414, 133.913624906756, 100.936741470866, 130.622330634554, 110.065214484147, 116.259730367858, 139.625889417322, 138.604850701145, 93.6296529591874, 104.747561509682, 97.7120272842143, 123.893043818, 122.605433609568, 141.085173491223, 147.894764409831, 128.148264697012, 159.494521820215, 120.870725955921, 125.581985476457, 139.811823117198, 125.893617142801, 97.3765802642725, 129.137992140443, 81.0234235798735, 132.846277668275, 110.580067682974, 146.993223109213, 96.6852813413023, 158.433955983737, 128.339418980206, 115.126722784743, 135.812080786708, 112.030687135701, 133.35735301392, 108.543223303397, 165.466627988677, 152.655778759997, 139.156454894589, 126.382914652967, 113.769333181351, 166.506939033153, 134.754116323808, 124.736592237597, 134.172126629756, 115.405711456471, 128.672226467402, 172.23853260051, 123.981702812626, 135.256337853404, 135.929634735901, 143.084165184508, 100.447066260814, 112.290298594161, 108.002994329284, 140.789550748043, 101.337790970118, 112.296750266348, 148.507949671295, 146.994282528383, 138.964934715872, 156.621821194286, 147.238896946004, 132.538901387093, 126.416240608848, 139.807624660026, 71.9980416838208, 124.283920062937, 97.7058410463771, 122.522734546822, 115.770065503614, 141.137862680757, 100.483501550868, 147.055307716245, 101.328568917695, 151.147583909211, 154.125960326409, 151.484577736687, 135.262620964376, 124.336231705274, 126.219606429752, 119.844379597595, 137.634577543436, 128.158955822023, 95.1270043769771, 126.621358841713, 136.201402117906, 128.40138062035, 136.012224572549, 153.323959288946, 141.216676196653, 113.174518017783, 130.493474965963, 111.251997639375, 124.09011534461, 134.105019775709, 159.012249785741, 174.3994052853, 130.84439967434, 137.805986001955, 170.755871880996, 140.748439631327, 138.136821225459, 161.116919763919, 122.310117148319, 132.192839720794, 131.433004229704, 126.284965695158, 120.443091681981, 123.045897213228, 123.097965223218, 118.995959279475, 165.474909722993, 160.787996810003, 121.934892424863, 92.9990774163775, 129.552071710127, 133.004874403902, 143.84762295822, 103.738947497721, 135.080997790456, 141.247029539443, 120.77833876578, 190.215395608425, 136.857821632763, 134.634762798283, 122.755623547592, 139.36183601848, 128.201388088409, 87.9478166767152, 149.517229045566, 137.481367079495, 112.348940773269, 124.951690802357, 125.451012008063, 110.073231713688, 120.144837983186, 150.756758653769, 163.830935485627, 135.218320935003, 144.472554767763, 126.270069558072, 113.751940733953, 137.748773760644, 151.61489935341, 138.410288177941, 121.163579110167, 120.290971303692, 124.596596675878, 109.309107679031, 107.1307048787, 131.171785940222, 127.189032442546, 130.177932914308, 121.292411879943, 121.206325598106, 137.976448687923, 110.386368350898, 171.778634676146, 132.12624813173, 132.836751624722, 139.638376959554, 152.288396838317, 120.144442986206, 76.8669662368037, 123.235800132953, 131.615925917208, 127.459014183454, 80.5077507340159, 158.284138558908, 74.9259620586166, 139.734862095558, 123.225236972525, 129.004792657813, 147.43671806914, 130.875623927383, 133.463405853318, 151.12770014661, 140.510957432997, 135.95770903438, 163.196381666787, 141.544549201227, 132.150052050267, 127.573851562484, 111.263438663326, 124.760845563564, 110.995269801829, 148.416705736235, 159.897425912844, 121.524930260874, 127.920801401037, 104.356711153913, 140.096071848479, 188.888061910324, 113.790220587717, 120.237378190986, 144.817085381124, 138.574951993032, 116.215069582665, 119.079394821204, 139.123000887539, 164.587823979673, 131.356211554752, 145.033910473168, 124.50626144793, 150.530859994464, 82.0054561582078, 110.569249095431, 131.194664843112, 133.034076090843, 172.705322612622, 139.717248742445, 108.781740584889, 150.269837100708, 139.578989477185, 121.934274369487, 126.348384828776, 119.727844232451, 126.459738316537, 130.011005893548, 158.266127470802, 150.68946951473, 136.74076269256, 113.617382515608, 146.841779291805, 145.470775409088, 126.997297712078, 120.678653460655, 163.669045492736, 120.915570349792, 142.640686006537, 133.275456927333, 112.334351629062, 119.812215596908, 125.741145759178, 144.863313770558, 162.281820011707, 118.328216818751, 139.534659582453, 133.996529776768, 129.449715179385, 145.756405044668, 147.796547661255, 146.806416645954, 107.880276984675, 154.651828882428, 122.848921888273, 112.115494199201, 136.618126860183, 130.918527109743, 107.794943364296, 139.765012686982, 144.707363762766, 139.950248804888, 142.917258133823, 145.480500458365, 123.295216261864, 122.430166126951, 114.448437737366, 141.657590883326, 155.989979971912, 142.568636224573, 128.574837838131, 131.820206507529, 132.269875332727, 140.611058031109, 121.646986770378, 161.42466301638, 135.772642171094, 117.091416847822, 120.817128965278, 117.419364784566, 115.756426897209, 107.58963248988, 124.102391351903, 146.249431199714, 126.478930529741, 162.871320998358, 119.550975159697, 144.87584987256, 111.90952206125, 152.021888355954, 139.426285250541, 150.121438118686, 131.876825794319, 126.458389286034, 144.404402018413, 109.24753415054, 151.580166465756, 140.334989129732, 134.32467999735, 143.445417871973, 141.726231976192, 133.559274421928, 112.622483695074, 159.342821685219, 108.574093149405, 134.042954718952, 133.698449370826, 144.376638519095, 133.212362537605, 151.262031371011, 102.783416139463, 150.329098775037, 118.327637118761, 132.255847988813, 196.153736223151, 114.472801482993, 122.419727124221, 137.102216436087, 133.183731019776, 118.342143237188, 139.360206069157, 168.04207665293, 134.622246002776, 116.439374674345, 134.627807453582, 143.291082436952, 106.152071820045, 138.862958989819, 148.393264301435, 123.095252547466, 147.23826104718, 118.175381425637, 113.644261493704, 138.58998320574, 115.250433300276, 132.850558893205, 153.425425211601, 130.680523676509, 133.056388431359, 152.479907576857, 130.280986408724, 123.413620050672, 132.864174608092, 105.01508483112, 119.595376164265, 132.339714609167, 130.451016660281, 153.118443639046, 143.917441534511, 161.942639215777, 102.3970779672, 131.879751601942, 130.683242454868, 152.468089861199, 125.489537193611, 138.653639317328, 132.848714130705, 104.113681335693, 144.771011217149, 158.156609746688, 122.762160361968, 145.950851227619, 155.890843819068, 155.936911451364, 104.624435044411, 122.680895234828, 133.513483170997, 120.455342789352, 147.178768840746, 118.335034107409, 138.872597691695, 107.117759564189, 132.782089294982, 135.391671661074, 129.343224191605, 110.447970823657, 129.540006556383, 142.665392943708, 151.861132319961, 122.349272296457, 118.837557448214, 115.68264140895, 116.046553307039, 117.887218608625, 118.97251968106, 150.435975181194, 133.832093662129, 114.15224229625, 148.456813409046, 121.40774184883, 130.638143759578, 133.185457485355, 104.534373410274, 152.480131716374, 134.530777118315, 108.775466807322, 154.040836699063, 140.678655953396, 115.110861919438, 154.522541372213, 150.639648981985, 150.176580163923, 143.779172508866, 122.375725618361, 130.982323043018, 144.863505227757, 153.940457967669, 111.474511788925, 122.894508855227, 131.354356436527, 138.29971042631, 136.207767249986, 120.086933979931, 141.701438946045, 170.976404944286, 114.443094603399, 138.821140860583, 122.346081684596, 122.744065363681, 110.797645972692, 116.102818442969, 123.010951181066, 126.251765354577, 117.968043826692, 111.058493734831, 128.647346180041, 126.871438513761, 164.090109524726, 150.983910275512, 132.914433464502, 135.183738510656, 129.362555294644, 140.834517685609, 130.903784972002, 125.455323073997, 147.848585393847, 127.605481036714, 105.339777694598, 117.961945873959, 142.05591735667, 142.26909827508, 145.528572552955, 161.265452011107, 149.046907961797, 130.047214067695, 119.992290944731, 167.103079477825, 147.137799191312, 138.573328008038, 137.163617024664, 142.940658547578, 117.327028480458, 128.735706893669, 94.7988119476056, 131.600314939706, 148.198690094987, 108.335453419865, 122.047244699222, 150.191208525608, 134.836504041448, 111.844342966398, 118.822444818018, 96.3279563604924, 128.140490097199, 142.103661621069, 134.100120295115, 141.393826787291, 158.605060787658, 116.05156314384, 71.2371457571452, 129.57470495875, 120.118090304328, 145.624592358076, 115.639263609572, 114.884561922205, 128.425679332156, 124.770230153374, 119.241520617053, 155.847620760782, 127.4645046359, 100.609072258424, 144.605383775806, 118.686792528461, 127.639206393826, 128.140528032131, 134.704812101525, 115.709885254773, 133.362024752976, 125.406874457836, 139.898545343224, 110.930404559018, 104.2548201544, 139.34078943285, 165.341281752969, 122.405061234765, 118.00892837604, 151.25453924459, 121.408351304992, 118.388602766086, 124.131837398743, 117.071499197891, 121.697739360323, 121.876367318655, 163.345002238249, 132.546910135691, 132.904869265763, 139.154402563748, 148.013344871741, 141.610388348483, 140.566630413997, 134.488996451344, 140.534500120839, 134.169199392797, 121.751387422832, 114.742682719871, 125.371103888991, 148.511554021197, 93.8135465838519, 125.635819264584, 142.558832050807, 118.691092321239, 132.453231285594, 122.606989311609, 133.776875365446, 139.484218607332, 117.214187650203, 114.20998108723, 134.455356095003, 133.882391335525, 118.647118069776, 131.560035318754, 113.800755132973, 144.450718217338, 145.146397157758, 128.079819407152, 121.536943706549, 138.607798910291, 152.04682644499, 140.518722818592, 138.478878635483, 114.381200919803, 122.71105206838, 153.296601957702, 119.634806153392, 120.934108439899, 161.746053418486, 137.533353795747, 119.615802767862, 130.968630046773, 124.390489330747, 110.400768784441, 131.916412524186, 136.901052271258, 116.687587784453, 160.017078692353, 148.346424352492, 143.435581642414, 117.7657543268, 130.025895030469, 101.858795275049, 109.88916443106, 139.058003605779, 121.649026339389, 117.942075829843, 133.628102762731, 138.749549576268, 126.076335246831, 126.061534766866, 140.545198567476, 117.507179707182, 149.356705640733, 112.758887563546, 100.197249898329, 134.990320920684, 117.446163188777, 148.102994608731, 143.964689361498, 132.399390580694, 99.6411178768665, 130.642174751519, 107.648648233597, 158.775887824076, 142.716639262289, 123.707168833612, 134.541333946141, 131.63834560141, 134.413903325961, 115.513469026732, 151.289212144715, 114.916147184841, 138.745305214766, 112.490191212074, 129.486258491664, 90.5504506757384, 134.212304932816, 147.033300983883, 156.610960956174, 158.052244833046, 145.644601857465, 146.616098653898, 154.992407799606, 138.668913336616, 120.666130427194, 155.665504433047, 131.118065234796, 106.61368645725, 129.719730948327, 126.577947954717, 109.847260918686, 137.825190018358, 143.434600387462, 151.187405536877, 93.3827339310554, 121.868049685366, 152.89529664167, 118.056458963875, 96.3500784938522, 148.045170155663, 120.608270058463, 145.801019638744, 165.785141121388, 127.147996277569, 128.680660110746, 116.937896343864, 149.743853282452, 126.127365284714, 141.403316347379, 116.517362961934, 133.246060183692, 141.331301664067, 152.458858223676, 144.799014959619, 159.297394344776, 119.07902532183, 162.844816269314, 139.807370263069, 145.048994726587, 136.817878242907, 168.879947085713, 137.316063678199, 162.404622377302, 127.558030817626, 132.311149104973, 133.592872516853, 127.760200472533, 145.268536212732, 160.649691430303, 132.503275077167, 123.512405461915, 149.030407164754, 129.996053551608, 133.614084478263, 140.256485866767, 114.084735748101, 139.135641675667, 113.761139389002, 140.886604975857, 130.025824334454, 152.096424844996, 112.934243426377, 106.914697826402, 156.913029548997, 137.947980202887, 119.778992337245, 120.897500458808, 167.574422791819, 120.374158038562, 142.069885102032, 118.5521628604, 122.295054914459, 130.630950372905, 109.95605879456, 111.487390807804, 93.1353935433565, 128.453154243313, 116.960293880443, 112.230508834868, 139.861994803464, 113.32000582305, 128.837899767271, 117.381087604566, 151.754182439007, 103.452473622837, 153.410140452047, 106.30524458309, 144.153185053701, 132.449566671918, 116.083568404829, 116.385541269076, 130.557120029607, 131.558328844633, 126.954890372923, 109.142567909823, 120.624266501947, 154.695944653911, 138.156745712246, 133.157246341392, 124.922524095567, 146.100452751542, 112.288340926316, 123.470390727598, 131.426404465025, 114.86606694265, 103.269895180512, 141.011932700309, 120.990779911224, 127.518339984791, 103.783368884336, 140.611261034275, 132.737759256565, 98.2240135767758, 117.827486631012, 138.24697936546, 141.440032872362, 130.970446284497, 115.253227445835, 161.997599197757, 119.765996213058, 149.797756720825, 140.753773065782, 134.030930884986, 143.825423210282, 168.974412288248, 129.824441740931, 126.807077420195, 134.704700919299, 117.304877858035, 109.447947729474, 138.95453825133, 124.113415609157, 157.557852682747, 138.542576770368, 133.440407352407, 143.675109858602, 158.516713003221, 137.853853673826, 131.413529955415, 122.806717174968, 145.21641401661, 157.779021871458, 119.573561089247, 138.090774114196, 154.066526956412, 132.141215442252, 122.457646472728, 116.194295517019, 111.382727164879, 145.344217678921, 120.153425813247, 166.260061400446, 104.743825797967, 124.173798651821, 122.110084190847, 120.998323580075, 127.128141384323, 130.805907494281, 120.241117763849, 135.034188067049, 150.664725306366, 141.49834316064, 112.534579892283, 132.246891450716, 143.560550131754, 127.012976371044, 104.614347199679, 127.383015521657, 149.439384586201, 144.233824139103, 99.9920677187648, 125.355209539056, 132.467833480832, 151.4487943708, 119.873477828883, 135.662836542142, 96.0535612224361, 113.662969707886, 146.6815090624, 171.440562873783, 135.286299685325, 143.622525054322, 110.648660212709, 126.903737229859, 133.073759456524, 155.828261271833, 138.46596610173, 143.307759913449, 135.202231465714, 134.140467623856, 130.571336054268, 120.285838940334, 147.610273844352, 127.810045940812, 134.787705733232, 133.628260614189, 143.576255777537, 135.872585191242, 145.519125760824, 142.442005739924, 136.719595062786, 104.427355974658, 114.810873618328, 144.526676635295, 142.693832262209, 124.350333037906, 157.597451052368, 159.259152870163, 109.604301475873, 129.903381681067, 142.394588611943, 150.50495129567, 119.361754239738, 143.573332213315, 156.802705881914, 143.123385310372, 112.245927445335, 109.877138428652, 167.898595890769, 124.310166540712, 123.386423931802, 86.9524664217314, 118.173574197471, 134.595518423246, 116.142928959575, 108.024871514966, 130.78911270698, 127.637512332826, 118.942107372043, 137.111592625262, 127.773564844856, 125.05762469554, 132.356091939776, 144.450940709716, 141.09573998299, 115.599512439827, 139.873807410835, 127.197424461525, 113.562332566616, 130.035669242472, 125.578529622084, 145.989775850799, 132.52363848577, 132.326652090261, 139.530116750949, 142.104988164667, 131.857402482215, 133.722952638788, 159.587259493776, 125.089881518093, 121.477686680515, 137.4899581383, 143.354161996466, 140.585066218717, 131.771581933002, 94.4824246219318, 141.010932190273, 126.565938219966, 117.957952253289, 136.672026833356, 157.688517297391, 140.094937510503, 153.180340023017, 172.267409825421, 107.932690326748, 100.780827124271, 140.886580760309, 137.806003859125, 122.433870202746, 148.402806379887, 140.550748591624, 116.44956715511, 102.870912446875, 143.813754665501, 155.70531951746, 144.15740457293, 124.732147892782, 109.724451994478, 115.686144778225, 155.542453378056, 107.694552738742, 99.7704614986358, 119.588897077088, 126.301715531226, 100.559854328444, 128.545562314894, 121.496267296791, 150.304430880525, 142.618070234322, 131.819086637677, 129.707389973067, 145.693848709715, 129.324288311641, 76.1882842403932, 146.71144762421, 129.807265856177, 130.115665262582, 165.299157040238, 146.94219164877, 125.172747343113, 106.88332727793, 157.802436238602, 177.742887512135, 129.128094513444, 134.805870578911, 132.876974441856, 106.19776155604, 142.286426618609, 158.790141541738, 130.383245451713, 147.636345321963, 110.117840404987, 134.707076084724, 147.096763622927, 116.242106149682, 138.636723602012, 123.111480412431, 172.849814988406, 125.566001512674, 150.199015388877, 98.5099792950333],[346.690717828142, 345.604652038324, 345.775102387024, 344.200509824592, 346.685939104087, 347.679550359761, 350.927167973343, 347.199774173201, 343.001741737457, 344.016198276821, 343.374909694562, 341.218109576538, 341.621347317377, 341.578521632625, 343.110759753729, 343.105611121298, 340.098588093534, 343.487242382223, 346.608987154391, 350.134801647092, 343.835291238126, 347.201367251614, 350.312464452898, 343.880046161408, 340.713330960495, 343.819640712627, 347.014414403677, 350.466549865394, 349.279797232947, 342.031243415419, 340.827676298822, 345.476915696107, 349.997273566532, 342.798995835549, 341.760557397248, 345.892496447819, 345.349061204582, 339.357330564006, 343.666171810561, 344.422348110011, 344.287393247621, 341.769288930643, 345.616879169303, 343.3235609798, 344.192831386621, 346.609269209602, 351.433767044881, 345.635766912868, 344.365229481564, 343.220016657835, 342.700012929097, 338.938544980919, 349.424467082748, 340.190542271414, 342.029557395024, 345.44955365227, 341.89893858031, 336.828765236086, 341.640200475248, 343.865139480004, 340.359512583917, 336.924675950312, 350.616743353573, 348.093358069363, 338.921212917955, 345.499084586367, 339.495990370228, 344.529456140285, 349.780546511499, 341.343200577309, 346.581939148829, 342.34903669935, 344.694361685856, 346.407070877903, 344.301292028419, 342.909080218953, 342.669506340799, 349.732085162504, 344.584552937191, 342.269914248704, 340.264110213135, 344.380237042826, 341.603129587031, 346.142623787882, 343.944938807667, 345.12147880651, 340.58825550577, 339.252637437683, 344.766312333187, 347.352337837033, 338.718872677892, 344.931026712842, 344.440786021082, 345.206538498467, 341.379471829304, 349.831388458134, 348.648963314509, 340.075644150166, 346.844293664441, 344.300197922179, 345.724840476425, 346.430592557753, 339.749065943541, 344.114721306685, 347.756171245425, 348.205034979103, 341.783387034933, 343.332069802005, 345.962352443178, 347.336659278386, 338.814617684383, 335.420240122663, 339.286748131784, 341.981985003066, 345.350801723422, 347.207684699025, 344.676383707545, 341.857131700323, 341.233170425903, 346.037298915424, 345.016633140461, 345.344407643674, 342.29109773556, 341.819195637251, 342.542880132887, 347.167467852192, 347.178346603499, 342.641446178347, 349.479734725836, 347.229378348291, 338.41760914612, 344.453251185854, 342.442904781457, 342.178858576399, 344.603580262203, 348.097250316338, 341.037131366134, 347.49570208424, 344.194386636697, 345.758340549654, 341.210800297299, 351.744833537561, 345.237900872106, 345.937165127281, 348.367321757845, 346.413211660907, 345.719144186507, 344.475645565533, 344.939590918909, 343.010292955487, 343.33046048606, 345.405411275481, 342.900733871364, 344.39804800962, 346.189989994714, 344.104805043103, 342.738479440848, 343.733366962419, 343.696451151398, 338.654699534552, 340.188341088365, 343.244798995769, 345.272954802224, 346.638367670779, 342.951852936386, 345.85967647803, 345.875959050101, 338.496329491162, 343.948723181246, 343.401927106088, 344.51512579103, 341.308972965744, 344.501465569382, 343.382537709303, 343.429868287935, 342.46266208728, 341.940395112896, 344.468771008124, 346.663006576846, 340.208183045429, 345.893789447067, 343.670090900778, 343.437640370984, 346.375056050925, 342.902495892083, 343.156204691163, 340.784438356239, 347.681328342263, 342.303130550901, 339.636697200379, 341.977860085833, 345.085801330152, 343.456197974962, 346.560910401196, 344.302475722825, 340.163597670558, 344.412666800183, 343.751092131461, 345.009503214695, 343.94253845266, 345.036086787109, 339.391933292699, 343.446140246456, 345.616998501095, 345.910321030225, 337.235691733867, 348.34650977427, 346.738109406568, 346.536984842992, 346.44890053977, 342.319457660767, 342.916837912734, 347.092748486332, 342.954157527578, 347.331135408607, 344.382179099421, 341.943969939118, 339.573394212939, 344.001329530583, 346.486151525296, 345.190307697778, 342.337024899653, 344.390363659554, 345.06274456995, 349.849638362152, 343.341588527315, 344.97207349224, 340.599925130456, 346.530126600729, 343.173998184614, 344.745441452806, 341.458718864453, 344.350170839227, 346.472187321089, 346.188772773195, 343.668937309662, 342.119173347741, 344.198808517337, 345.800838064815, 344.452223770072, 345.682552348251, 343.971320905869, 344.532674720375, 343.815174881025, 343.063574902852, 345.751304586393, 343.826131082787, 347.665066459861, 343.382819929819, 348.723601396156, 337.656254619334, 344.432359518725, 346.166764497219, 342.746699763323, 343.365156722884, 345.174739094814, 352.231701327929, 341.855719331695, 347.258497182854, 346.078858967217, 346.450858769632, 346.490025430985, 345.246284944015, 349.244252946161, 347.811886706384, 344.992718092165, 341.083902784256, 345.788162928447, 340.962819567238, 347.691161796849, 340.86541684252, 342.865744650927, 347.421213057304, 348.417250329057, 344.892840199438, 343.464414570844, 345.705462037971, 341.10815161683, 340.499249862042, 348.065309803557, 341.250577779723, 342.034944827775, 339.347141456238, 344.912149926437, 345.591846551945, 340.676400627625, 345.360155687202, 342.692864483835, 340.099180956057, 345.343316493676, 342.439003862439, 341.007578138617, 340.189470087719, 347.521908888188, 340.084950531237, 343.337729877937, 343.925609401881, 338.942240373949, 343.02882116116, 339.930114899965, 345.469648827387, 344.43112411858, 340.72059414701, 339.16682040079, 346.652461356132, 337.794054252491, 348.406434317886, 342.038331833504, 346.335881055, 344.574022409696, 342.208916713238, 347.332581099828, 343.628399588445, 351.55593561508, 347.176182251188, 349.5275783082, 340.782771471953, 340.673892248704, 340.427501788276, 353.059444983595, 341.902671628547, 344.829307826298, 341.338934240887, 337.738410758554, 347.836027114233, 344.674918596995, 344.79539572832, 339.263093578351, 345.459135950376, 345.408780846381, 349.613379753376, 342.093083115732, 341.392051847836, 344.700518562514, 344.616483953667, 347.837869592307, 345.875996864082, 344.70739287035, 350.232461091369, 346.43541591731, 343.888714331389, 339.998879481423, 340.398795737003, 349.374838463924, 340.885082871507, 345.300657248916, 348.657893762196, 349.213588886044, 346.761741521509, 345.289871108679, 345.886453380324, 338.246373525602, 344.591816593496, 341.663003427609, 343.953569529414, 343.066464010905, 342.97608361057, 344.229308774333, 344.017398688382, 346.189339315605, 342.860548817341, 344.183367924292, 341.00233004743, 343.106402157013, 347.65292584398, 344.72869199957, 343.83152225543, 348.106531833704, 337.126769902151, 344.914627846729, 338.473072696173, 346.685381290075, 341.208139401718, 349.504763250042, 342.769638019563, 345.949270078055, 343.650591210622, 348.073601543826, 339.307672842741, 349.753081079767, 344.480464714453, 341.727132291879, 345.398893175651, 345.426630748499, 349.465890198525, 349.065966712515, 346.290803813239, 341.804439294275, 343.68467254522, 341.106009309486, 342.516674128382, 342.255107293085, 342.213721090898, 344.412004453267, 340.507546538304, 342.73095455767, 341.206264255293, 344.057380943181, 345.134468004675, 342.460883203829, 344.620932375804, 341.550178966165, 346.578908123159, 344.189151568813, 345.36810499099, 345.819335080061, 345.108233910905, 343.058994249008, 344.032297625897, 343.258893919357, 341.524540275419, 344.94399828421, 342.085377816512, 343.055147786091, 348.996208713144, 345.399610756787, 344.390761157037, 352.298676792046, 346.956311477878, 347.195126663725, 338.070012723696, 346.657826566135, 342.844702164154, 347.344435461183, 342.457855861472, 346.240629641597, 339.243392169884, 348.778964317117, 344.795163861502, 342.964029937356, 346.437763890812, 341.532401917577, 346.300194174431, 341.869341519001, 350.645288930541, 342.587151340561, 342.742240548406, 345.843292455036, 341.176197172501, 339.283787348566, 344.108086512102, 348.374232117509, 338.940618351694, 350.623648862468, 340.860864869729, 345.947904390699, 341.239994001967, 343.983180465238, 342.281220570634, 347.50869706101, 340.398787066775, 338.07042645486, 344.953606758816, 345.028712907853, 345.917481058099, 341.672601160381, 342.20550374865, 345.160467912856, 343.397654917959, 342.502559686667, 339.350875442548, 344.786971608946, 339.596334135384, 348.763233362644, 337.711471685674, 346.584720503186, 340.314587874255, 340.100260587405, 345.804550561999, 335.020493008249, 346.065988229224, 347.637776219293, 342.648216725369, 347.98918258171, 346.410115896639, 345.664699424672, 344.21558197567, 339.204548403178, 340.771298843482, 345.859497665457, 349.109958617416, 342.352128801687, 345.795751881973, 336.755626073456, 345.340051275, 344.216222901159, 341.973677663554, 340.203249651841, 345.463746953993, 343.2474925104, 347.597379348475, 342.04981717299, 347.754245286216, 345.168365567452, 347.27681331207, 344.275065458924, 343.57733599671, 342.487681920592, 348.948730145804, 344.126035971724, 341.093206936324, 345.907121185103, 347.917592151558, 344.952851648592, 343.92902877309, 346.125090955283, 345.037098026177, 343.825082337127, 344.031143087478, 343.424233025756, 345.200403861611, 347.174451256216, 342.57401398989, 347.801058148802, 346.098411912699, 344.416834465822, 347.30787798591, 340.837182696293, 341.388543409329, 348.439564036092, 342.474169212588, 345.7327656977, 344.474579095403, 342.296379957959, 342.48701489744, 343.905847954902, 344.918589940689, 344.46856421041, 340.702276501178, 344.955413873745, 352.003797259279, 340.838865270773, 343.580309518551, 342.127728003055, 348.769956297326, 343.384203685895, 343.927272048976, 337.576401519256, 346.386076046499, 344.268571117569, 342.822291988266, 345.395320937106, 347.31840974022, 343.862982028837, 347.881858271268, 344.130839913735, 343.507964604396, 346.543373239473, 339.52312694743, 340.533085558911, 347.860647917673, 343.833274846587, 343.910183923436, 347.249696373486, 345.498602170123, 343.285943030328, 339.898025694047, 343.553721193202, 339.612792063809, 344.960864256291, 346.224293931525, 347.265505382043, 340.956353118288, 343.778492187457, 341.747533730834, 339.359056413389, 340.618364103439, 344.659470174127, 342.770312929736, 346.35525461892, 340.173189377187, 339.255732899277, 345.753566326739, 346.927953660605, 339.617370320526, 338.791467086795, 341.809456855359, 345.395346360676, 340.833545803245, 348.615446141995, 346.502571774328, 342.113613032248, 346.192048891391, 345.239439701049, 345.391661427899, 342.981502453068, 341.88257414564, 341.635795292385, 345.236623644652, 340.486619581159, 339.244221757137, 337.746688141796, 343.169779727889, 339.172855908793, 342.650936562749, 346.290450072508, 350.51346508802, 340.563614533925, 342.084608241791, 344.535799843017, 345.372597742788, 340.750813537496, 346.702282474419, 346.292669712359, 346.778059074766, 347.916685854309, 345.058777176222, 346.479140137017, 340.812224867933, 344.227158200062, 340.510837240568, 340.789554712832, 346.328678038373, 343.389531303062, 342.362785341661, 342.805050221275, 343.938181025032, 340.421026880305, 346.132502109672, 343.558809069625, 346.160913989241, 347.933188800974, 344.733824131936, 341.263832930418, 345.962767592287, 343.958361999287, 344.65186182521, 350.477740990458, 349.165643551846, 345.561563177387, 341.199176608714, 340.358832616964, 341.748237800573, 344.699228175817, 344.267632791752, 340.331761513981, 339.005263684146, 340.863492968377, 345.843025751709, 339.378360222212, 338.692134754671, 342.60632161052, 340.5380601423, 345.302921620382, 346.492901612984, 342.166814319018, 338.986187021659, 349.26775489774, 345.452637858665, 344.495504424165, 344.837923644924, 347.328252012499, 344.665904578705, 338.917991963739, 342.752532302663, 350.98260533215, 349.498987940709, 337.632335176733, 349.418481858976, 342.391565433065, 340.969467149981, 343.597690407134, 341.941028662608, 345.160114193302, 348.272287673394, 335.861934458077, 343.312824048906, 343.418284262845, 343.607617931995, 344.19333849156, 343.366372667522, 340.052380735741, 343.570243830778, 347.567172280321, 346.902410698686, 345.120646699382, 342.882516767768, 341.378129524411, 342.829855096387, 344.393822907771, 339.226481501915, 346.171740685067, 341.205225283805, 345.739332361136, 344.27408740186, 345.963526071252, 348.328742427674, 340.604916154997, 341.563545368195, 344.895855678348, 344.357061787039, 338.941858254117, 346.163420380599, 340.45140854764, 346.620378135203, 345.795093397375, 342.353385964231, 346.933775314616, 346.474535837755, 345.048247117348, 339.328346973661, 343.488342662257, 346.473593726441, 340.838630697236, 344.067372640719, 348.278632095192, 342.718037837864, 340.477302411835, 342.776590944895, 336.751502416581, 341.890534717379, 347.01006758012, 347.446529453925, 344.413467974061, 342.382262617786, 349.229854552686, 341.448353415484, 341.457123259071, 341.012766744861, 345.599683865985, 344.644737327656, 345.366253577181, 339.191434920955, 341.916196615557, 346.785093330406, 345.329112408258, 346.094181611192, 341.501459639779, 345.753111438883, 337.661894695594, 343.415527147233, 336.515439736123, 342.200996923116, 343.891125876088, 346.50340185623, 343.481553800282, 346.08787636521, 343.619552705489, 344.105294290341, 345.275401456928, 344.257255979656, 349.723918863825, 341.179326642795, 339.747794018232, 347.380100813137, 349.514349367937, 342.806438537935, 340.62890711935, 348.824811543031, 341.969595496531, 340.307140523068, 340.210200354522, 338.575593792344, 344.043496795727, 343.327689324738, 347.371143138756, 337.984982006193, 346.909284182621, 341.263217379605, 347.208911825383, 346.570580752662, 348.753142913732, 344.995468061686, 347.62947433142, 340.47083058334, 345.100763667456, 344.995562031077, 345.541301494873, 338.969521943856, 346.714813291001, 349.344420085368, 339.564227910865, 348.719549121644, 345.052270853033, 344.291548216342, 342.834864807588, 340.801523837953, 337.551421644494, 344.607406160738, 347.837949789415, 344.421454399769, 343.718443093985, 343.61851513643, 342.626448180612, 342.8710438465, 344.638219406427, 344.836421739018, 349.704128276089, 341.864943461793, 346.506409243942, 337.693331474806, 344.167865932632, 341.305834149058, 340.626000903979, 343.748509729066, 347.739917693339, 343.000458438609, 341.184674677766, 342.867714081116, 348.305261634545, 343.841309349298, 343.78708279842, 343.866782839003, 343.888923228968, 348.868553088011, 343.458679822006, 348.528851121872, 345.547962512374, 342.585763587408, 343.178667428388, 340.655407030572, 348.022869063668, 341.065799150145, 347.139334181176, 346.824913093576, 340.338726107604, 346.47628964895, 341.947415320474, 346.089893004117, 343.254268926256, 339.05410393318, 346.727685009253, 343.080753211798, 343.917391729924, 347.960360768723, 342.75090505293, 345.539207222298, 341.403288505111, 344.289769330477, 343.722920559997, 345.287645725952, 346.305603466062, 339.825055336659, 346.605422547049, 342.478202675053, 345.059109619517, 350.591476410645, 346.007499832749, 343.39193956264, 341.063422216502, 346.517368849957, 343.078563382733, 344.367686311294, 342.681374509959, 340.455115293213, 343.906490143384, 345.485887753043, 339.586945036488, 342.938652780451, 344.563903574969, 340.07908804073, 343.145210938128, 340.893454036242, 346.49554569465, 336.702512630915, 345.946680769976, 342.603397075518, 349.218428556573, 340.393149906625, 348.873126315935, 344.959637755037, 345.320756091407, 345.256779147362, 341.575337574954, 343.677739391058, 348.276185193386, 348.957935059671, 349.386030478371, 343.306491438406, 343.674279867899, 346.770286298471, 340.039803123818, 341.060674308777, 343.381511666777, 344.451458533277, 340.927279571648, 343.721224363523, 346.617239897603, 339.256804812254, 344.194772335068, 343.799963777946, 343.795606295145, 346.751541743644, 348.150083604351, 343.624492431913, 346.072258027947, 341.421846913621, 341.57236555994, 342.069142784582, 345.596326281982, 348.091949144357, 343.397667549641, 341.356703422038, 342.216656648635, 353.635489936124, 336.556492867292, 342.575975386921, 341.991353020863, 345.915937442557, 341.370975502756, 344.820335989431, 345.692185862239, 346.775348082424, 340.883129560512, 341.260322649454, 345.473743944221, 344.281873796646, 343.126128233377, 345.593473890097, 343.199907227363, 340.158463695397, 346.194509686532, 335.85380831405, 342.663898465798, 342.457308078084, 345.174378953408, 343.023184215287, 344.860098391883, 345.284233591744, 342.789313724753, 348.386954230288, 337.983629971411, 344.515580478918, 345.034251529418, 340.446149208807, 345.279269119862, 346.283524153432, 345.722475570861, 344.399455619492, 344.953449026567, 345.536985779082, 344.218079764005, 346.290501351953, 343.896315885056, 344.226502688747, 343.669723797589, 335.309638025286, 343.366262452708, 344.132852914396, 345.199734075584, 345.767282273731, 345.832456749048, 341.111874489404, 343.205343289375, 347.108099525087, 339.902863597823, 343.018681051529, 341.654342116663, 341.656220578557, 343.550870225164, 342.029253436671, 343.132482944252, 344.821423928751, 344.60881370739, 342.177765420766, 342.558196958756, 343.421969865204, 337.613370118544, 340.37887195134, 341.767417951027, 343.753599874913, 343.580437063151, 344.979519082464, 346.252969727973, 345.937545457063, 346.625528532226, 344.663409224401, 343.583487970793, 342.503930478787, 342.113574687921, 347.100401634021, 340.436345040878, 344.698492821982, 343.240364744098, 339.616410397544, 340.665800963587, 345.859219922427, 338.414584340282, 341.830413232914, 344.822001338206, 342.437762823069, 347.423602460479, 345.609106208003, 348.068467102432, 338.669940940192, 340.737013674474, 344.233027868092, 347.127389073802, 345.277143316512, 347.106558505683, 344.031531284978, 345.477191062714, 343.75053087471, 345.491255342998, 344.568991351137, 345.165996018431, 344.07835990625, 343.269506616215, 340.144547884082, 345.797451061429, 344.502773601348, 339.929080168752, 342.839302531413, 341.453078614275, 343.601866997475, 344.822183764152, 346.664679482452, 343.73968028968, 343.828579605361, 346.567965756512, 346.716492878541, 347.306401995205, 341.489943399502, 346.475729800066, 343.864575004119, 345.92786651527, 344.767370416265, 343.157215368555, 340.624974449291, 341.606059886789, 343.143244796765, 341.249822472985, 341.554970637006, 345.08930662937, 340.690313678279, 339.166272360708, 344.305647707955, 342.079981899592, 349.430574714016, 343.674520473469, 351.426152186781, 348.524104364563, 344.292909819096, 344.776187159784, 344.576069182025, 338.62932091917, 343.91577966627, 343.692893396058, 344.258664105468, 346.233292407205, 343.904620241691, 342.77006624736, 347.836168826504, 344.021133004244, 338.217819849472, 346.438029843982, 341.564069707721, 343.297834088951, 345.708728335825, 344.450493342539, 346.258106097946, 338.171659048305, 341.494980671936, 342.281801398368, 345.807910002758, 346.819140257502, 341.233393133372, 344.614434442657, 343.21317299565, 348.962673606742, 346.666460168115, 346.997816586406, 346.720177726878, 344.702388910282, 343.380533732247, 342.946817107632, 344.218804914176, 346.554863211268, 336.99723728095, 341.000615747808, 343.379481578348, 344.13503162063, 343.846456845303, 342.517120590086, 342.383058599056, 344.585523014047, 342.090635540241, 341.097074651559, 343.124642232288, 341.664968060014, 342.336351724503, 340.617838439218, 345.37265553001, 345.698398668356, 345.187187642597, 346.93510099823, 347.088223811948, 348.082013624681, 344.482080026614, 346.617773371928, 337.84879415518, 344.240640345513, 341.305960192787, 343.28084961872, 348.173233204795, 337.613086571169, 343.612731311948, 344.447178405304, 342.728810008478, 347.867337157755, 344.264364468566, 346.964547044453, 346.219524388615, 344.707377771264, 345.631501124818, 344.973509908864, 343.016675760756, 345.68061012214, 347.130979964858, 348.338213489778, 344.598377103006, 344.881762743564, 346.018289014727, 337.490339931865, 346.236366164938, 337.972239499803, 346.436031966914, 344.496737233447, 346.322288254175, 343.238348531828, 350.745805858492, 347.733173063632, 343.636938358284, 349.560828683007, 343.708623950544, 345.516691726875, 345.78748850034, 341.930510513889, 343.817550924937, 337.940665144379, 347.740725876232, 341.404635045561, 342.473912831544, 339.915541230472, 345.213820126052, 345.872531761022, 344.850692908559, 342.744527230572, 340.929065473384, 345.955494628827, 343.573650796626, 340.646088992438, 345.383950309944, 344.969206121684, 346.189595904866, 346.860728655443, 337.997245825863, 350.453270733059, 338.86260854945, 339.188256997736, 344.074738982784, 342.11107387471, 345.718160727192, 339.867015985824, 342.087583527143, 339.942217699003, 339.908445221595, 350.208844129285, 343.465479338075, 342.974644222431, 337.508901746511, 340.596625536614, 347.683374183604, 336.345535435142, 345.410058892197, 348.160650079257, 339.003102444074, 340.568948921207, 346.198005326115, 346.035610501076, 345.828332895611, 347.578208015265, 343.618247623227, 342.721578288364, 345.788508737492, 342.248314439174, 345.08058802255, 342.539367255007, 339.584964711972, 343.603952728395, 343.742673265842, 341.092386159821, 344.289585325, 343.855181575925, 340.362535696951, 338.720441442953, 342.578095335256, 340.460341006064, 342.76937540611, 344.424070421901, 344.940067379433, 343.875616991139, 343.014231607532, 348.08772494087, 345.161204591839, 340.604983271644, 343.144295784071, 341.583004184842, 345.890420778279, 347.876875716053, 341.222927050279, 350.078716972847, 344.315002978807, 346.724161637403, 348.278428968966, 344.562167039885, 343.059595296288, 343.278060976554, 348.511230891899, 340.874187131432, 341.765398618364, 345.849765816294, 342.082151248426, 347.450754591112, 344.18780473771, 347.552036943573, 342.098420059577, 341.424292449529, 345.996849875735, 341.876245650619, 346.087127337273, 345.749680387547, 340.88310895064, 342.301811414988, 344.762562403238, 342.778108234764, 345.600739169661, 345.171516120799, 344.31234531947, 343.139444428708, 343.625873099986, 344.565270645346, 345.68357766391, 345.478547416591, 346.508798559663, 342.901285529244, 346.1877579744, 345.572615922974, 341.537939895725, 342.27339798176, 346.203952168207, 347.272954263178, 344.187862425441, 350.032940119528, 346.513866685603, 341.785428858628, 344.545755360916, 344.766912937337, 341.139156578648, 343.562629611652, 345.549126179605, 343.406392479715, 347.625120860921, 342.984475136354, 346.737604498687, 345.751724091361, 346.967661965092, 344.997040974359, 343.886272379091, 344.327003401705, 343.084424871579, 343.874247835073, 339.487383884804, 349.409102330444, 342.379624428821, 343.093757600256, 338.911362811426, 344.590922824404, 343.859479143369, 346.999652141436, 341.219928054937, 343.139468259198, 346.222202199158, 342.493926154386, 343.359676488817, 336.293988640664, 345.178026703733, 338.644979679743, 343.700352414453, 344.380087029852, 337.606919494766, 341.43626573396, 342.470747966591, 342.565083436707, 341.926863426384, 344.469325430854, 347.621865747299, 340.519726423337, 348.855943483697, 346.589752966523, 349.854519579093, 342.95792706037, 344.516924447238, 340.994150319921, 344.474773461762, 346.308012340472, 343.540382128025, 345.283732044127, 348.588161008495, 343.200040258583, 339.423681771829, 344.265989548963, 345.652091756993, 339.708508444587, 340.380952804861, 344.870050778258, 341.975137480475, 342.243583457458, 343.475064046147, 343.316708943337, 349.170379210596, 341.930461857783, 343.110738507744, 344.867720736299, 340.042611194929, 341.687834720034, 343.720550122625, 340.301469272204, 345.788714045257, 341.880119393418, 343.490568999637, 347.590068952957, 343.882689707975, 340.951018810535, 349.108385310131, 343.135665713918, 348.031669690688, 342.899919036873, 340.296054343206, 341.521704256853, 341.363563300516, 341.196950335593, 341.512327342477, 343.054787619519, 349.66200152204, 341.804215040488, 339.705088547444, 345.791343959663, 339.102215214949, 339.869848484045, 350.416707787285, 341.218001077465, 338.241143591941, 343.857895598828, 342.777574580248, 339.672158537694, 342.657780564476, 346.48397800708, 340.26997194658, 343.584955377965, 341.089265657816, 342.356019367673, 342.965665093323, 341.420264838117, 347.589801247252, 343.996627635525, 345.742812585881, 348.04104709762, 346.059290292154, 346.422496314924, 344.755334444379, 348.8063742974, 343.92375550356, 346.616102315421, 343.122080193585, 344.167759553681, 351.685047093423, 339.558125788757, 340.476456389818, 344.606831506293, 343.216017222778, 349.244971200304, 342.250527572768, 343.79310532079, 351.056351753078, 342.420019134117, 342.142198488268, 344.229813016824, 348.796758065224, 343.286988961319, 348.202375073048, 339.934425414918, 342.108317182997, 345.177869835584, 349.332769663556, 350.147955942417, 347.160706917719, 347.026888422182, 342.189399746364, 344.292217706844, 344.060395542123, 339.693742559771, 345.990814016226, 341.773116524114, 344.977288782152, 348.976572156494, 339.646345252936, 340.858078701037, 345.797779630996, 340.700992445377, 345.208747068718, 348.448880552315, 336.450599320473, 341.260059908214, 344.379763844879, 343.090213623638, 342.781858368081, 344.652478910166, 345.169116162353, 343.717474968579, 345.679262569264, 345.076426679428, 347.169999705916, 345.158157155178, 346.995233770927, 350.390199256657, 341.232086769369, 347.315317927558, 338.710649035954, 341.090136418196, 338.738818980288, 345.316857109025, 340.600357361489, 342.884928274898, 338.370053410618, 340.712951534385, 341.95945882681, 348.676865324332, 341.881658851843, 343.218735599831, 336.788731055708, 349.589875571287, 346.011038485208, 347.425295873696, 340.812622262019, 348.191516963092, 345.602362192806, 343.333755372335, 345.411668225638, 341.637304602753, 340.932326981437, 339.558744300957, 342.576745541681, 348.093417511749, 342.696130663469, 344.509425683952, 346.735518634508, 342.4237402613, 344.106538587879, 345.980981818119, 338.18989722378, 344.482500681788, 345.906119323502, 343.69313438899, 346.479086992873, 344.232276332507, 337.73159481205, 343.698787266037, 339.210715824261, 344.870167062589, 341.159140371636, 344.158416963951, 347.371566864078, 347.438343671265, 348.382449797819, 345.566146016192, 345.41013077468, 345.571422413703, 340.649907571758, 343.502964246747, 342.903026180833, 346.770744214919, 343.143764796678, 344.512376637137, 342.763635355149, 342.170810892029, 343.172131336113, 347.125115108939, 340.246794825675, 346.288853570725, 340.215039085492, 346.460930057998, 342.082395438015, 345.2214950748, 343.917720800717, 340.510634973714, 344.268673800246, 347.161578984215, 342.748042400753, 341.294325740521, 344.225306994353, 344.462996601221, 336.261487983781, 340.141038804975, 348.165057187247, 344.108429288317, 346.961571558839, 345.403031260471, 345.419384218275, 344.163799261938, 341.958801253498, 345.351318471664, 349.956207181444, 346.620879715656, 344.960082669252, 343.472751665721, 345.801179932855, 344.708116671762, 343.57398177737, 343.021216004268, 342.827253223871, 345.54426728516, 342.902877367631, 350.904400543901, 344.676047818046, 346.383605636798, 346.074890227861, 339.214451777403, 343.843958566695, 341.70031441814, 343.011728478569, 337.969563365646, 348.26918513381, 338.283194954169, 342.351397422879, 340.540562150301, 344.770798515568, 337.970616896925, 348.299270765055, 340.005104779657, 345.344489358722, 345.824330738224, 342.691303503236, 341.86265460183, 341.538314493057, 344.592140522114, 339.461182052926, 343.992338088954, 343.328403926613, 343.080363668209, 343.964276086935, 343.313262382595, 347.29912873984, 335.840103792473, 341.661744773742, 350.448393264774, 337.344286226719, 342.356199727213, 341.27451112068, 344.316517200066, 342.444275081076, 341.567305022577, 347.445309394277, 344.608361743848, 340.656444892661, 342.413777349981, 344.866076712005, 335.715373023615, 342.91976621975, 344.05505863236, 344.381629625874, 340.894358145263, 344.881554578183, 337.311733867204, 347.121561242029, 345.563739073181, 341.703869742187, 347.674330146368, 345.763777671675, 344.912940881088, 343.419049711353, 347.367441737534, 344.169436541795, 342.402597020802, 342.422191323101, 345.002906995203, 343.925270867825, 347.039642214055, 340.189443792795, 341.121045871519, 343.078995350849, 341.235437194708, 345.913215991286, 334.26766995617, 343.679009982962, 342.890605442462, 343.713608456228, 344.065750755106, 344.393571167365, 343.040607137508, 343.697209545352, 341.758017576098, 343.752919265336, 338.435107704061, 351.312590393741, 343.187586094961, 344.457306000892, 343.322792661637, 336.155692039914, 344.432354850025, 338.794143617036, 344.597547018549, 341.243134538215, 344.343908536937, 339.388224197347, 342.360774217849, 344.517004050368, 340.13061899046, 339.797347932131, 341.509448829615, 339.26338958718, 341.621652582895, 347.820876191234, 345.703200669641, 345.055315677334, 343.02635294, 341.204526997494, 346.315760193237, 348.342967876501, 341.934373037084, 345.434491748086, 342.025654241528, 348.078276334625, 345.088324914163, 344.835511405863, 340.454409690112, 346.520522695924, 344.186092475062, 347.746360115063, 342.402778900698, 343.882560980745, 344.988080960714, 345.021409099775, 340.523983045295, 347.218595626094, 341.872793691601, 341.046934525867, 347.114517583863, 340.841742909216, 351.588685907624, 343.42290722646, 338.572326763664, 340.105553164463, 344.728445597031, 344.839212544975, 340.425576900767, 343.994902819322, 345.899533232741, 344.963385410501, 345.180611402042, 347.253429741474, 343.924234084248, 342.241855010017, 341.694486430145, 345.589672154377, 349.688456458853, 342.181985054703, 345.527793063915, 344.443895591259, 343.079313178518, 337.349103652273, 342.236295855535, 339.79882791275, 343.126315561807, 344.453646355233, 345.856712502124, 344.916614391955, 346.682219479445, 345.171289053357, 344.20506909876, 338.512398420125, 346.285715075299, 348.874838481732, 343.474426865696, 351.060689127456, 345.369388611035, 344.622229164735, 344.338833805736, 340.450342720557, 342.874924086989, 348.083060217549, 346.176303731533, 341.184194209105, 345.071004097094, 343.359830023347, 339.329376351637, 341.075189341083, 345.884865848793, 342.880087371208, 346.637339852402, 345.271278307867, 344.414247306298, 341.586174947716, 342.38139065072, 343.584367597818, 338.611304862184, 344.934534642362, 344.539511682369, 343.87598423673, 338.773525708334, 351.544726196017, 344.535305341939, 346.653125661298, 347.127457437179, 338.861116056416, 347.515703342467, 349.321660991807, 341.029309405641, 340.752412864469, 338.246416720697, 344.23450124437, 343.343631156672, 340.895981843423, 345.036581954066, 340.272836185831, 341.382359487545, 347.363437245876, 346.102528571121, 339.205264750367, 343.013605891735, 342.691460727769, 345.458996100055, 338.661924647859, 345.524316942366, 344.114690481195, 346.338641342606, 346.142632996176, 341.382579491232, 340.375330449981, 341.952093462251, 344.64290724633, 345.659813946998, 348.078618711464, 344.964554187044, 343.592940472321, 345.615270147255, 345.983688604522, 346.296623011541, 342.522691458363, 343.254899560918, 342.362041835912, 342.387952029419, 345.272039562781, 347.246897050144, 346.981776716214, 345.874948053171, 342.743474697449, 346.087699561038, 344.864092324669, 345.264041687065, 347.142739362331, 341.842617355534, 339.27283551183, 345.649139881353, 346.661995192283, 351.296734065288, 341.814633350096, 342.930723819843, 346.951466728073, 341.049405247848, 344.059259085286, 343.808828120856, 344.025512434632, 340.115307048421, 341.523232484671, 344.623955962954, 337.499497644933, 343.253043511342, 332.188505762487, 344.321051356266, 347.05419224453, 340.512647592979, 340.749370045255, 343.298576919878, 345.33455970109, 341.504784176054, 341.87062585075, 345.640523572713, 343.881860357136, 347.106777140288, 349.360838540053, 340.955942248568, 340.962899175211, 344.75932503326, 347.852117287329, 347.222827048291, 339.661252899215, 344.043761724486, 347.583686721876, 348.845425272984, 346.716192697064, 342.852345595198, 343.816026257687, 346.313614291087, 338.723623543443, 347.560085300273, 345.83255882597, 338.49792996975, 343.446880717524, 341.958601155148, 347.961823064309, 347.494053947284, 347.656798069047, 343.860512773836, 349.81322560965, 346.174451390868, 342.757505412847, 343.742881342467, 343.997405080604, 342.682031872198, 345.547289009202, 346.980764920101, 347.787823819186, 343.099034848631, 346.132151715554, 340.754878051571, 344.434733802609, 340.629434743254, 345.770012187138, 345.306964837591, 344.060073013277, 337.982030687904, 344.442536810248, 344.62148173181, 339.412200996909, 339.969979658464, 343.912962993004, 347.56549852162, 346.260241098607, 343.119267692012, 342.943053394627, 338.15083640838, 344.006503636575, 342.500675196042, 339.390812693041, 346.532801427514, 339.529103719479, 343.745560608403, 342.825882857272, 346.028719878272, 342.120938017753, 350.451578105055, 341.520904677864, 342.601402644842, 346.524162320904, 341.913147807669, 346.633922694175, 348.981364972641, 342.03904388847, 346.61444517043, 346.793289174663, 344.038407114201, 344.117274451048, 347.253804241708, 339.84109683419, 347.0328123009, 345.451811785277, 343.534348536767, 341.08173928661, 342.208439828485, 345.502904457514, 343.193142586368, 349.111482561002, 345.041979886813, 345.069637493779, 341.367640421375, 344.66713806064, 339.696848095862, 346.024880744766, 344.47583121689, 341.396873549277, 345.557743884788, 346.343694732355, 347.168291601605, 340.938084210979, 342.445425915919, 346.958920255929, 343.074840200174, 342.423739175433, 345.83756620333, 344.834956737949, 345.37125311849, 341.175471599773, 345.551033850018, 350.042018053496, 347.875034397986, 344.157095948285, 342.427300767977, 344.4478715695, 345.626630329582, 346.785110411705, 346.495815946483, 349.02489085957, 348.88291120022, 343.468334604545, 349.569350045492, 344.814772109462, 345.915512065848, 339.029960313209, 341.195268684776, 341.943512310081, 342.904065687809, 341.902651225724, 343.640094383033, 337.473137263085, 341.779724503803, 345.383959411459, 347.197404023988, 342.720416161833, 346.633210907209, 339.228620853964, 339.533182394267, 344.515456802212, 341.04460802608, 341.856045059788, 345.326358839779, 343.668810642639, 342.857253078645, 342.813921456343, 344.970861933628, 343.534452284811, 345.099388616039, 341.60290160927, 344.470039440375, 342.844802059849, 349.433009826638, 346.630331553335, 343.391918383608, 341.788019872148, 347.575717944143, 343.713896952719, 346.457480429805, 342.010044686975, 342.290010670053, 343.89056535933, 335.579972603698, 349.512635760184, 346.142948970698, 346.053635483265, 347.693969522297, 343.2714358139, 345.38348552789, 342.578716579933, 347.748594766103, 347.553227607155, 346.508393018633, 345.806794424057, 339.688281763133, 348.495352818847, 347.735073906506, 348.786168069091, 344.658843424394, 349.097192593399, 340.283846650931, 345.996578452666, 347.592658649605, 345.088029421114, 341.586410254471, 344.299088311694, 342.031826201002, 348.60871952716, 344.510794514024, 339.532022100717, 347.764903263874, 343.451458493633, 345.056854977029, 347.039105118355, 346.861186813417, 344.792310424426, 339.45417331931, 343.719029727522, 345.058718150434, 338.731070670327, 341.255326562722, 341.765576268371, 339.924923002891, 345.864695729994, 343.404727900194, 345.682496290248, 344.219167633338, 346.835560723718, 343.309454169268, 344.912701713189, 342.831588901125, 344.32138069036, 342.584132032441, 340.335236604008, 347.381877852093, 345.007237356981, 348.126260635798, 341.278583783608, 342.975555523234, 348.237349392502, 342.560354477432, 344.621953685096, 338.17265674614, 343.460634843021, 341.063317718892, 342.804336481672, 341.500378189596, 339.01564137453, 340.290475208104, 342.805776662153, 342.090990872283, 348.886420643477, 341.293089669707, 346.808836118329, 340.931590770953, 342.360434598699, 350.848672922668, 348.190302104596, 345.238321840511, 349.552650470832, 352.939959322136, 341.068975245258, 350.170036723556, 342.603450274197, 341.388327442987, 340.382476423916, 348.509204299125, 344.45544099946, 341.077852536686, 347.610428313325, 338.630449164529, 344.441659786849, 348.610146003413, 342.086500185913, 342.523865627431, 344.344335180643, 346.602835826822, 342.218345276356, 342.796061896933, 343.537444838257, 343.410216907865, 337.71046776689, 345.080262173455, 339.325664329962, 339.371222481624, 343.110237628163, 343.479952440965, 345.449165414604, 351.626777065319, 342.66729025495, 341.867614812094, 345.705738086857, 342.250778526, 338.907389057399, 345.717722942554, 345.971181668453, 346.343363165991, 350.51116843474, 339.945600062033, 338.93203601794, 345.494128401088, 347.236040817523, 343.354436022505, 344.226373310808, 347.286440810232, 345.308206915242, 341.124393760848, 342.086365144979, 346.363247723398, 347.369064361906, 340.766800589042, 346.219401228819, 342.860695408849, 342.30608466127, 339.691744269027, 346.837206814621, 344.333089492614, 348.220691782106, 340.759378738995, 345.452086536541, 344.37006416952, 343.189209154496, 344.363785379657, 339.572926886841, 341.025312060403, 340.601157023016, 343.538630913058, 341.509836918255, 339.99126625699, 350.02921251301, 347.329432143739, 342.421153550311, 344.388562474339, 338.47510924678, 345.183895186881, 343.438148529444, 346.239153383405, 341.869796514458, 345.902283112909, 339.983144871615, 342.71351770314, 344.999852666313, 343.521417763427, 343.07632237298, 349.041156191492, 338.881933839582, 342.133943265325, 346.833593946393, 340.907505438829, 340.558024372629, 345.273391764666, 340.083845545024, 343.378684110237, 343.784647480813, 349.065040566757, 342.023108758984, 339.192845229217, 340.820249050971, 340.251769502717, 340.278195994644, 345.804125333566, 349.252421269934, 341.373447168995, 345.991205936543, 340.570148868116, 340.941839423887, 342.813809029372, 344.931715948355, 346.98650620373, 345.01443670137, 341.646165171042, 346.940736870416, 345.523483679968, 344.065587686405, 348.544061449616, 342.535222601723, 343.282667534336, 347.12799581392, 347.196081703406, 345.603746211856, 342.583458671524, 342.776603746902, 348.72391767789, 341.160376342444, 342.853040712116, 347.882076264891, 339.630586848963, 345.955181824902, 338.306202857126, 343.018371882222, 342.200674422526, 342.756533797719, 347.548783661269, 342.522932389891, 347.866859410091, 338.896725162356, 350.996944167091, 345.052807684039, 339.275793564382, 346.881616725383, 340.788171758439, 341.375831775267, 342.625738377038, 344.735139309047, 341.650165689151, 342.357300388607, 344.166042813271, 347.451857135568, 342.423670717265, 344.77022076452, 345.068245594775, 338.01892602929, 340.764204384306, 343.521725063502, 344.554786732895, 348.674471166354, 345.746693436101, 344.732797010123, 337.571337884814, 341.021509590811, 348.808427010666, 346.896633972594, 347.057959008744, 342.7486309335, 344.018741803421, 343.378685333864, 340.876433904815, 348.692357839803, 346.045030924344, 340.743572155506, 345.283227762583, 344.255404642231, 337.148416800851, 340.525746760811, 342.9438516781, 345.130984889589, 346.464112705618, 347.061847516237, 346.094063432774, 349.59342405146, 347.070012147952, 347.424571331289, 349.636646945827, 347.233671297796, 338.821705965407, 349.407011699328, 348.510146650439, 345.391426082758, 346.944326804765, 346.846353795874, 345.472705587359, 347.559309802241, 344.750588730346, 342.11989978686, 346.545884536634, 344.012033781117, 345.900899685142, 342.601542636392, 344.080042039366, 346.429008178141, 340.345831003539, 340.401175843945, 348.784190902172, 347.756977737637, 340.5509482587, 345.729378582379, 344.860829048254, 347.993237746397, 345.761802362476, 344.249214055077, 344.794895559694, 352.959183073333, 339.159957619927, 343.354397898166, 347.967927156649, 339.831794235048, 340.923902904284, 344.781858541701, 345.453791762373, 347.663765932973, 344.577824295642, 344.078743133439, 344.784608586007, 344.69288771197, 339.420287183974, 347.365058791876, 344.996581265057, 342.805596872153, 343.926273827829, 343.900218246422, 345.967356923847, 345.487646882179, 345.488723842817, 346.580784859014, 343.395950369961, 346.634277215222, 344.668684699994, 340.892892061916, 343.477479632085, 345.702733351392, 346.726598119809, 342.112453977014, 345.883665895498, 348.558809467774, 342.873645477484, 341.653456329454, 340.483765218578, 340.477344362823, 342.39114030963, 340.147063215858, 349.339664910897, 344.221624107909, 347.03517079014, 344.911368514437, 341.081473769086, 338.125246810857, 346.051699727906, 347.038794322892, 340.063392218054, 344.990229572955, 344.364051339389, 348.966168149483, 342.411574020281, 347.080079479976, 340.626974247896, 346.346891272986, 347.110710385533, 351.000302131256, 347.185944047544, 342.319858879657, 338.250500931746, 343.549932608612, 341.475187664379, 348.293972941728, 340.212749491299, 340.907737215408, 340.427993851882, 340.463490197042, 341.724354352379, 340.535961371874, 342.88150078955, 346.437019178729, 336.724533263089, 341.773790895342, 346.267988757459, 351.101353247313, 345.644509301812, 335.595767932131, 344.634802204448, 337.543449154649, 348.710623964324, 345.360104060935, 342.630706821834, 349.731589469706, 340.327357686104, 342.80199782613, 345.810235671323, 344.624005047998, 344.91759639166, 339.47281742882, 348.005312387339, 347.153679691718, 344.965631223429, 349.864289927023, 341.530198249172, 345.887362554971, 343.77014948787, 344.322924524713, 347.850556177929, 345.738630164805, 344.412780248687, 343.583027823872, 344.123328575846, 342.376127649231, 347.142262031333, 345.244868483401, 348.371429858018, 346.73697331218, 338.547353096427, 345.533782217608, 344.723099815456, 345.489500518218, 347.235822896491, 344.068335400966, 340.165321787054, 346.209843296576, 342.21218833777, 345.65977033405, 344.419626950521, 344.674353731048, 344.992448412675, 344.114431274957, 337.462667667181, 346.934963561492, 342.605016791373, 349.745945941098, 344.181080243977, 348.684865881711, 337.662754459023, 344.690262971732, 346.330212196987, 346.4703352698, 340.968422470462, 346.29727511507, 346.550091583684, 349.929252944302, 343.225517770493, 348.301360952371, 341.236165131771, 347.384940389262, 345.422305153061, 347.25542777385, 352.636788862699, 341.497606167164, 343.047501228763, 343.401664763023, 342.192597527361, 347.418515366668, 340.319193180434, 343.876537978328, 346.715972457997, 344.19503764056, 341.279395680398, 345.0914975116, 339.935742836273, 346.700100783504, 341.189207151811, 342.30416395097, 342.845347029867, 345.719924749609, 342.874227964803, 342.292359958968, 344.864194200847, 343.705888730932, 342.029916740352, 344.897140777113, 338.94465190925, 347.358096996854, 345.221971405545, 337.36822349087, 342.853931078567, 340.251173267124, 342.181304150908, 339.257578660247, 348.501747298226, 342.528141700687, 344.081018038508, 346.559630507402, 345.147970737101, 343.703143230773, 341.016170853725, 338.389836064086, 346.059077820916, 344.922860304333, 340.117541618156, 344.280000653222, 343.793239904596, 342.623385205633, 342.737809092543, 346.543158380062, 347.761769132426, 344.985725535352, 345.587877792211, 344.97969589559, 347.688110455724, 344.579213513575, 345.752743203721, 344.128780029994, 344.158008660909, 347.79489682272, 341.679463997664, 337.989151640533, 349.777259952601, 340.74404531347, 346.6768686599, 339.694118774358, 340.662711832398, 342.482186191578, 338.568382324032, 338.684681938331, 340.211425244591, 351.497175934756, 346.524604014435, 342.40625432253, 341.834103847409, 337.553617998964, 343.068680423124, 348.953741593189, 340.610351886414, 342.168201547541, 342.50021657824, 344.960743270447, 342.662660940158, 339.822954005466, 347.859688884249, 335.100519957565, 344.413934706875, 341.126772611903, 344.88308717418, 344.648992984569, 344.828927398707, 346.588868883663, 344.028591952998, 344.732002608437, 342.48196881376, 344.045688908386, 345.071979211607, 344.998247111147, 343.681762558997, 339.662116952859, 345.622917225622, 339.357831607442, 344.929801016412, 342.569232185926, 346.005193152147, 346.544322417622, 342.543579575769, 342.829414106083, 346.869350265927, 340.525656827443, 342.913627215817, 348.742667863428, 344.28929443271, 346.69165854662, 337.374533255305, 341.686066983819, 347.861925682069, 339.760135712417, 341.849548806679, 350.636597850616, 342.172467869509, 346.546459590369, 345.508961380385, 341.871224735835, 351.615129964366, 348.14782447293, 348.142789616594, 338.222613233728, 349.732831860789, 340.178210744954, 344.222260736275, 346.345026053116, 340.324271821216, 344.862545299608, 344.322618854079, 343.786429252257, 351.75787693444, 340.017625945327, 343.386289509319, 340.751246734709, 348.215311880982, 344.735663487564, 347.151481316919, 345.78394053388, 343.898028777572, 344.887840762162, 345.557260135543, 348.327514187936, 339.091060773814, 341.714271256303, 348.195363704017, 343.731853568468, 341.152958697506, 348.33202226284, 344.111401383454, 342.11697438806, 343.678525894237, 339.209178523079, 347.565597614349, 344.213842745718, 347.421071036601, 349.639957217994, 344.283267438572, 348.498689633118, 344.940030390872, 340.84631975748, 344.068231954275, 340.671463975096, 343.367544134119, 344.344010069354, 340.496261728439, 348.411104887969, 342.91578559568, 342.236294392716, 342.100287955417, 342.500097490602, 343.694197595475, 344.016384247896, 344.018948652017, 344.813423276269, 344.946739819017, 343.300957310645, 346.475784414333, 347.471139817582, 343.654632881426, 344.375079856493, 345.31672698764, 342.059175842441, 343.266666541494, 349.291008618594, 342.399239256602, 344.10586984192, 338.124097520247, 343.08240407305, 341.208823626856, 341.905557675574, 346.269057449845, 347.59735269831, 340.192093341527, 342.504459432315, 347.212926617874, 344.060914806225, 347.099266599102, 344.383120119506, 346.098076955686, 341.626617328009, 344.860956990142, 344.225235985484, 333.682397614467, 343.764188467705, 344.736031801363, 343.048835262072, 342.543005223474, 342.63778979284, 342.58756326678, 347.111328841047, 340.412331948676, 347.607862203147, 351.475005944647, 344.578306045493, 343.031882066661, 345.875193138901, 342.661547087053, 336.602306633562, 343.472314761273, 341.168526121128, 349.152315302566, 340.943784601541, 343.112735701477, 340.780606551318, 344.228569619063, 347.000228755646, 344.269380756159, 344.059619697322, 348.042007078091, 343.488371242372, 344.218405807914, 340.636199014854, 344.353350955876, 341.558010280142, 344.814446629793, 343.201518174422, 342.616543261099, 345.442554431959, 343.075305137348, 341.941145280048, 342.280987692135, 340.263088861035, 344.702892044531, 346.618156565746, 346.614288999707, 343.021852750135, 347.726335254025, 345.458779562819, 345.931885549222, 337.619113699859, 343.885847169159, 344.621908132135, 342.157760108211, 343.316164443178, 346.495052028015, 340.725800592158, 347.104096533644, 338.335866103132, 343.410960018151, 341.411477042693, 339.05591259217, 340.318361461765, 346.997128891394, 346.397261263303, 342.498948938328, 344.213458867502, 347.752995739234, 345.356651317136, 344.3783355845, 347.416111641156, 341.123198082706, 347.587182205958, 340.942665338737, 349.386377076013, 342.457535666155, 344.206457742092, 345.006495935995, 350.604897001346, 349.929343046981, 344.050301905435, 343.554166772113, 343.333078688148, 343.248427796327, 347.192446386127, 341.658121888479, 346.187401118698, 348.601329127187, 345.21945491793, 338.471752042819, 346.539175260214, 346.544693094615, 346.146290441315, 344.615548367011, 345.04623928684, 346.114873562914, 343.795747339639, 341.772434305244, 347.899971028719, 349.377278271729, 345.830660151291, 343.144218590819, 344.970741834879, 344.530611485973, 344.107465049349, 344.585529822258, 345.91428005957, 343.13006373607, 343.995302726406, 344.388180643183, 347.114534353254, 349.901369190097, 343.57014735171, 343.937595516369, 341.640861932222, 342.530584815578, 336.552713753355, 345.383609290932, 347.660462822845, 346.539009149435, 340.947742694092, 347.767288980487, 341.411138388628, 342.342776533199, 348.477154253544, 349.357908048059, 344.162927662375, 346.448901333858, 344.492065742525, 341.977527934307, 343.197882757181, 342.856457791619, 350.303034726087, 344.234004091661, 341.822628716882, 343.860002110225, 342.611396657716, 342.274208563006, 340.948152975956, 341.603131683208, 345.214058834602, 342.116143968932, 339.477253273565, 336.507090547262, 349.064932894617, 336.70045835317, 343.284192275608, 344.434793059995, 344.371637921446, 345.006070422642, 338.973246164388, 345.138645152556, 345.736643027721, 342.631683605603, 341.399738873891, 341.975544982487, 342.972195787105, 343.43262546858, 340.179383387073, 340.740343425631, 344.881306144523, 341.35006525535, 344.528860481956, 339.342443346121, 348.761429959001, 339.919895262244, 346.710602427553, 342.306875806543, 340.076916702572, 343.106160840454, 344.913048303244, 343.712049346505, 341.800505520632, 345.544880126283, 348.232487027038, 345.980484330292, 344.817411879205, 347.158742154319, 345.630953724742, 347.516614163971, 350.305434845964, 347.713766160949, 341.963521933338, 342.015788903078, 342.763129159932, 342.400508226322, 343.676609845221, 339.251226646181, 346.049792519585, 350.434188016194, 342.126772777765, 346.126847057702, 345.681593508781, 342.652794297527, 341.608723455999, 342.543748828483, 346.916388868804, 347.538444172388, 342.455979748113, 345.453247225662, 342.21326038959, 340.641254383215, 344.55740512445, 347.831246646198, 341.379817528186, 337.000235889886, 345.378546617585, 338.071236291973, 348.252483486038, 348.866693846742, 343.489546582023, 344.012456268996, 345.992388444136, 344.102050872552, 340.054248198138, 340.080085232388, 342.3355454345, 350.562661985087, 348.27122661669, 340.89263227548, 346.199499113069, 345.126536503583, 346.079868912199, 343.811573239189, 345.882276813107, 339.670442338475, 347.135041058107, 343.945350759503, 341.176299268283, 340.39288789067, 343.927760711357, 341.739618640987, 339.512321238212, 344.773561452322, 346.032182026944, 343.53471087018, 343.943149683655, 344.630412503732, 343.481939794352, 348.652901407527, 340.495342972789, 341.644512478111, 348.619648149641, 345.466283829384, 341.142051001528, 346.613651940894, 347.750062243121, 342.139322598573, 349.412230880607, 338.749493020144, 343.736109552831, 343.95571218521, 343.217346515543, 345.087131303356, 346.409218202111, 344.642964518463, 345.408088883423, 345.043384909683, 345.291216236331, 340.182169462613, 346.991231962726, 344.323980416284, 342.517904549123, 344.831706374422, 339.031500845318, 347.306836675953, 344.79815311979, 342.928436811837, 348.546217594546, 343.865096466536, 342.511456840076, 348.512733886104, 342.113954863593, 346.07101040394, 340.23490197756, 343.8001070407, 344.624725485102, 347.12021035423, 344.256434250355, 347.182681263487, 343.562660638251, 345.579643686265, 336.08452221876, 338.823913450257, 350.67251500586, 343.654614544861, 342.075586195634, 349.641677677657, 336.179782870951, 342.552624149528, 343.246327891661, 342.665490315886, 342.356362790211, 347.063908448626, 343.234564625745, 344.07898790836, 344.233779880229, 347.236989419547, 342.161038168557, 342.558677483762, 344.855293890502, 342.814847149811, 343.496137157604, 343.662952144603, 345.452210072656, 342.586687277854, 344.546430888808, 342.30111641223, 343.001192585217, 348.078150196227, 344.446654670466, 341.371018574671, 348.133178306358, 341.209761785662, 340.059100892472, 343.063164450042, 345.913813227103, 343.227043599551, 343.89703148517, 335.898966565687, 339.151738674003, 345.921582367697, 340.37971552722, 338.914178876931, 339.323346230648, 339.632040209305, 341.361998091898, 342.499505712595, 347.270490342136, 346.422385040083, 341.443404548433, 345.390727914255, 342.084287030635, 340.982308551057, 346.356841733794, 339.21065555147, 341.492524177354, 340.577702196546, 348.56597607234, 346.08201060214, 342.449731229747, 345.212426576191, 348.610699832185, 346.334606104201, 344.311190467085, 344.351734929949, 341.679064936225, 348.563613609305, 343.469888312312, 344.921161959443, 344.820763755793, 342.714673264338, 342.166592432989, 339.501198695362, 342.380008903815, 344.008350164139, 348.572940407559, 342.852509083369, 343.161629635394, 342.263909612507, 343.480806010417, 344.480718235475, 346.679099755888, 342.86220430122, 344.383484847087, 344.21740795357, 339.571714749821, 345.793134713746, 345.472065065974, 347.201098074233, 341.220984746551, 346.419741470118, 340.643705096995, 347.236435992471, 344.881080094367, 344.935164585289, 342.718037269653, 343.603218241983, 345.337080708743, 344.79855586172, 348.49203523868, 348.819216064375, 342.563258204158, 347.692780682287, 340.504699463333, 345.238422055359, 346.206577237656, 342.741288450685, 347.040673513841, 341.660723197342, 345.130380316028, 338.976776772881, 345.458433638346, 339.27674117454, 341.696622115635, 345.282975885928, 345.899718020026, 341.071175903426, 344.241277119326, 343.452236991229, 346.05889516662, 340.06800470637, 346.034805723306, 344.563330566829, 346.337470103808, 344.204693170891, 345.07035549525, 348.181010206925, 340.548743251681, 344.165062632586, 345.065850629347, 349.787461646135, 343.776442691492, 348.224515151304, 343.233218683064, 347.525260122378, 346.243137111228, 343.382440687621, 341.055018630839, 353.84174809665, 345.49912461599, 342.180316130626, 341.312324721099, 341.207107879812, 342.023523234575, 345.916003330566, 343.205404868425, 341.426884655418, 345.375863685503, 339.080621069599, 342.636835904988, 344.041947879624, 345.461216771094, 343.359365761999, 347.717431851446, 347.913612894432, 345.275393304056, 339.832640912326, 345.74552718665, 341.645310505807, 339.501012639183, 346.895617761399, 344.139804193011, 340.102532631319, 343.015845952217, 343.37812446681, 343.991848213726, 346.33676860362, 344.043794830372, 336.634178431242, 342.363716527583, 342.710736200063, 347.931637250225, 342.365445900571, 348.745970753111, 343.225437777152, 343.21571076272, 344.341998221343, 341.786518276707, 338.914667149623, 334.571981232799, 349.635255152701, 346.082696754787, 348.656441239947, 343.548558579455, 343.133223898278, 344.031019151299, 344.411325524918, 344.15142272953, 344.842377690535, 345.352670225962, 345.126959990203, 347.778921672364, 350.906691018037, 339.848242395847, 344.831329302255, 345.506796892635, 339.68451901459, 341.307300071847, 343.411675862573, 342.766507263351, 347.214073668992, 342.493714714011, 341.840476420246, 346.778417108474, 343.147610945328, 342.039743847543, 348.536587602768, 345.111213288896, 339.053215615867, 341.762929706502, 341.296036246778, 346.515745828959, 346.762045477435, 343.950511832978, 348.106559169758, 344.322197488045, 339.529355708745, 342.994748736346, 344.88739576771, 340.292716281081, 342.725082353632, 345.111079953983, 342.521589549281, 347.813679375477, 345.887750267801, 342.257174813305, 338.967273142632, 339.559871514083, 345.111447484265, 343.967427431423, 343.29240578044, 347.968325646505, 344.533468693881, 342.911950832984, 350.508590820486, 346.217051520293, 347.380866420968, 339.660695636663, 342.265925771055, 347.796988690318, 343.753222710598, 339.319515831273, 347.081887774529, 341.023608158188, 340.273659802573, 344.151913861819, 346.175612751278, 343.861400949857, 340.866034488087, 343.182460930461, 346.344029428677, 344.791772470201, 343.836879747926, 338.914352862764, 339.112128816078, 344.65438119922, 346.954022025034, 342.873780786247, 347.283421987253, 347.195423773078, 340.657401467547, 339.950693468046, 346.550091059647, 345.010456628128, 343.05659764873, 345.115527394925, 347.977389187503, 342.229592295623, 346.757492450705, 345.418657981356, 345.935829805758, 343.693073397002, 342.904606561562, 343.506270662593, 341.196867909736, 346.457291049331, 346.506643956846, 343.410421083265, 349.06766145551, 343.738380231867, 343.041378499502, 347.548333578425, 340.854919242856, 345.252303391359, 339.519494351701, 342.536337129859, 344.32045516781, 339.855209275738, 343.587564340317, 348.79193445256, 345.349038131282, 345.156738216477, 342.004714586228, 345.653849021151, 346.340914845291, 343.598088583295, 343.958694635976, 346.038280010628, 343.948938086543, 341.195759477828, 348.926415425573, 344.451707222875, 340.773850907578, 339.73815108292, 337.517384746577, 345.864452885855, 341.47530605004, 349.090973106336, 342.290053443093, 348.002131482124, 345.443119322351, 345.966626628236, 344.278268647892, 348.838875676384, 348.068294909229, 344.002611553643, 348.322661666164, 335.700354536558, 346.089189647955, 346.716414077706, 347.617846125245, 338.897719812351, 346.953120610686, 345.751696745725, 345.099774068759, 347.925568775221, 349.121235639799, 343.421850892353, 342.427220452407, 340.78070705379, 337.028880185687, 344.051003140629, 348.059450701362, 341.842041732202, 337.632754725817, 344.299097496523, 346.106092938514, 341.438147571154, 345.477312421068, 343.741908930749, 341.091845759383, 344.434803190235, 345.150447067558, 347.204858393449, 344.825143689527, 348.584935984496, 348.395478085416, 340.572270408434, 343.670908813798, 344.762277829651, 344.1697971259, 346.059045578729, 344.396775977901, 346.095266070306, 340.075740860138, 345.886799106534, 348.573278350309, 346.1044479972, 348.702294638652, 341.486232371413, 349.185523514474, 339.629660958422, 343.553102860949, 344.841698349257, 338.746789041246, 343.455384073643, 338.548221522048, 344.382218302947, 345.87447352525, 337.600336230529, 336.282449858376, 344.169227044874, 340.007359319003, 345.317967009682, 341.485814087425, 349.766444640755, 339.186722351069, 351.530132984462, 346.32765035239, 342.819351482745, 347.302360413116, 344.328362671531, 343.778689865172, 344.503857888585, 345.61888329921, 345.667453016408, 339.158241622916, 345.263598411659, 345.27297428148, 343.416618358588, 342.080877300704, 348.349752649943, 342.223574472761, 346.90877458348, 343.365036074789, 343.751388605006, 336.790097498398, 344.35646329618, 345.683825286067, 343.591288296768, 340.692290390079, 343.368837476136, 345.537906868754, 348.754009773193, 348.471867817813, 344.216256514219, 344.690894811947, 348.59255415889, 342.666945552701, 344.246866074031, 346.127187606773, 345.305351371957, 337.680464149088, 345.887380332919, 347.0449672057, 347.474802854664, 342.778473375747, 343.357380407134, 344.305246725904, 343.045056521906, 341.02750406132, 339.611252351148, 348.435149625514, 340.736982392623, 344.248979738768, 345.880305450806, 344.540643205738, 340.497096434772, 346.327533482985, 343.765935389732, 344.376601255355, 343.447015058404, 343.542634114017, 344.49322209702, 336.412121908558, 344.752852847492, 346.050828506432, 338.272221350418, 342.880568958175, 348.2659555342, 343.513542289463, 342.814332189852, 345.044119124283, 338.801602342983, 351.959521889046, 343.097496694918, 342.824701259491, 339.144501872497, 344.318989076705, 347.60633011939, 344.837708171422, 341.224139963647, 344.116229304707, 344.391329664747, 341.659009857322, 340.821987768616, 341.520665117248, 343.127571324749, 340.884844077182, 343.866698232117, 350.734504529434, 343.937829798187, 350.900353057169, 343.49369622487, 345.541340394125, 342.961219364974, 346.897846612617, 344.019631939633, 347.046379326117, 343.806520871462, 348.005725097097, 345.82601969552, 340.9501416687, 344.881631864015, 345.931491840688, 344.257217432689, 345.777614613483, 345.535710297504, 344.413691472215, 345.124553439517, 340.605810586704, 341.302592293183, 343.0119870154, 336.294288045784, 341.449907599632, 343.855309993211, 343.313674975161, 343.380246589143, 349.354133386625, 341.588329657571, 346.935555396587, 342.165219033772, 341.38171459033, 340.522762223242, 339.008048277185, 339.56875906481, 345.832869509605, 349.226544377481, 346.93666935412, 342.697664886001, 347.900060732112, 343.174289423512, 342.615717215398, 345.228166655562, 345.236650482018, 337.082429361364, 343.948427945139, 343.364379660495, 343.466947927016, 347.25309689619, 344.88084608615, 350.522709332556, 345.835438341402, 348.790345012398, 345.849069085097, 348.328190742551, 344.35748558981, 345.990192237181, 345.559415058092, 344.437100154856, 344.651737073948, 348.322281987189, 347.691836155305, 347.170678668034, 346.259751024719, 345.969281270678, 354.014624690776, 343.618829490804, 344.731726657846, 343.131778262807, 340.793732790892, 343.189144403182, 346.494843282836, 339.060858429948, 343.311629065664, 344.490514584121, 343.205078454612, 345.033192862143, 343.29874815513, 343.425488537849, 344.810877668326, 343.166083076828, 345.778692015654, 349.330046770166, 343.510551949525, 343.15419334661, 346.631430964318, 347.720247148482, 344.817232204607, 336.814583154639, 342.334538256748, 344.536783425001, 340.551521109376, 346.983667701136, 344.702524071723, 341.3381561789, 345.601471442993, 345.442389488987, 336.52168876858, 346.321997023773, 345.399316671537, 345.359129665236, 343.390204769808, 346.510220337073, 345.165558441603, 340.883852052886, 349.470422679678, 341.084779166497, 341.614909530023, 342.325768601352, 343.704117563571, 344.760379451512, 348.435125781583, 344.079517097885, 348.430421149931, 344.493668594955, 345.923623810577, 343.301409668591, 345.354491499365, 342.781706528946, 346.75846964219, 343.009160454104, 345.183281350183, 343.985772020788, 342.627869313659, 346.366299195283, 343.837087121221, 340.120135863644, 342.452626976779, 345.388567048509, 341.714482208912, 344.789597424827, 344.371130669671, 339.379078868515, 342.925004996898, 343.596543322358, 345.710615336386, 341.900823422901, 342.881648108951, 341.063535014517, 341.818036448695, 346.832529719061, 340.350441864735, 341.137321852021, 344.495022501733, 344.818377094667, 342.697128404563, 346.930629861193, 347.839668176968, 343.554609388947, 344.528648759191, 341.385810430315, 344.723054447891, 342.343958568911, 344.006008579066, 345.516536330326, 342.663136185683, 342.511910266606, 341.710757286604, 341.673358691092, 344.661352112903, 340.989673043738, 339.456160736273, 343.507870918211, 345.371294269851, 344.53049538423, 340.822762755905, 344.323579667555, 344.646417313378, 344.465859488675, 339.413992379152, 341.129667139829, 347.140420936237, 345.61663427961, 342.422050101961, 350.028132736635, 339.591040758263, 344.263544990559, 340.980056927791, 346.444434032441, 349.445934523122, 347.87308503033, 339.054367258763, 345.062412158296, 343.092103406227, 349.00821947144, 344.46993082375, 346.279367820818, 342.566503997536, 347.773602325361, 344.613854937848, 340.657160767643, 340.350433592098, 347.194408103223, 337.449421739863, 340.267066417596, 345.316691778281, 348.407779918669, 347.146611584243, 341.811735894739, 340.927279214268, 339.825080086427, 346.654232520983, 344.023224078675, 343.021968889518, 346.496803083068, 345.979803390642, 342.208726713824, 343.792969690091, 352.29493911116, 346.915388918065, 342.163472234441, 346.660484817688, 346.896766109202, 346.450921153049, 340.000227928274, 345.342930376621, 350.511671410723, 340.841237062643, 340.820828596469, 344.531627895888, 350.855712947535, 343.929231792227, 342.430059070208, 348.766051323033, 343.263564852026, 343.639745348574, 346.246485537371, 346.276645008895, 345.252869223971, 345.035878368019, 338.548382288656, 347.937058563929, 344.047711884845, 344.027433295377, 340.243542902448, 344.807816305698, 346.347528589841, 343.392696325769, 345.126295276641, 347.430883163587, 344.828998688503, 345.369715410444, 346.540844765433, 345.518466000557, 350.029759850307, 341.005220447977, 345.962498218915, 346.303707436032, 343.376639457721, 343.061582498831, 348.620683003622, 342.552384130889, 348.023409867894, 338.672742824251, 344.845923119252, 341.710864677564, 345.326253089605, 340.792839858572, 347.764780770714, 344.370985853161, 346.110831096092, 344.086423554948, 346.586570621938, 346.775047628397, 338.334673236245, 346.061111191249, 346.373705050563, 342.209045579896, 343.227794186117, 343.047537196832, 343.782169187738, 341.757715216739, 345.460497162986, 348.048131057018, 343.22510165946, 348.415660037909, 347.440486771249, 346.128750332782, 345.635597053148, 347.122996714926, 346.378095318202, 345.177050961376, 346.335527425347, 337.883191270151, 344.41875317839, 343.845042334686, 351.04600500607, 346.497260904357, 347.301984962894, 340.699693043014, 343.249954683341, 347.623853640038, 342.832069463032, 350.113250812498, 343.004245625256, 342.330734876315, 344.450720424129, 341.171551741608, 343.387509482775, 338.909263796265, 338.986265197338, 345.886129226362, 344.884959311541, 343.247671847401, 339.46329316179, 341.136932583961, 344.987230448858, 341.699343982862, 343.044977740707, 347.160104800769, 345.742143237066, 344.406714188092, 345.1141571543, 341.586889139035, 348.156993928059, 344.153403266179, 343.887747285283, 345.381910214522, 344.551031290582, 340.637311820935, 338.727458979016, 342.907372909204, 341.581720988409, 345.139311015169, 346.945361489857, 343.876950711928, 344.167185566621, 343.802796054012, 342.070643780251, 344.991959463584, 339.0786504125, 342.563729341829, 342.538060449805, 343.430301289987, 341.445298195854, 339.094127351515, 345.280848551397, 342.900057707981, 346.182115269185, 339.7369273443, 342.612041314177, 343.018409191655, 338.797196573267, 342.256598364386, 344.320296255181, 341.648703683284, 341.995049736347, 350.618922284431, 341.330659031542, 345.591470073491, 343.916064637036, 344.31875856409, 343.902641212806, 337.45767444941, 338.156665506183, 340.266821912271, 340.999967511218, 349.814693172905, 339.47310496418, 345.976453280132, 344.529148185063, 345.084988573082, 349.03793984923, 344.327325849096, 343.918745177634, 345.208966849512, 344.264645303286, 349.914876636826, 342.890236952961, 344.022601020112, 344.35182566158, 344.521271150916, 346.686952281762, 337.937462486772, 338.300272571632, 345.091967867249, 342.635516589436, 341.559411110825, 352.749648631265, 344.600234751774, 340.804350730171, 342.364765187286, 344.0576415152, 344.765559973002, 346.055361935538, 345.959886845337, 343.448911626657, 341.893270620867, 351.398047095819, 345.744291998221, 350.590472704681, 346.610135086092, 346.066587857236, 341.911618911196, 342.940431568581, 345.438106899394, 349.464319718692, 339.97509134886, 344.709128953714, 343.084938024309, 337.855631436925, 343.99104616564, 343.81800966372, 342.487780342034, 348.857761190302, 348.243907088559, 342.931499849229, 341.161814119792, 341.339665763912, 347.462741283318, 338.103524244482, 348.577342536196, 345.785428197908, 344.887590368495, 341.041192087074, 340.8631419202, 339.730492275094, 343.026403619675, 341.677455339986, 341.390786363234, 338.788307928329, 341.704672560243, 342.100579431741, 341.435843945234, 340.285293923852, 344.351261508155, 342.688628726305, 343.970188232007, 342.712186473553, 347.93187265378, 347.701898438489, 348.34344050962, 348.438172023557, 341.892231229627, 342.922615668312, 344.979696849328, 350.004486212747, 345.077759682407, 343.818310146273, 349.187897084522, 344.37523388205, 342.3092865429, 342.301041314304, 349.093806431908, 344.545664526253, 340.850998345315, 349.14089452046, 347.177254215027, 344.988646822222, 338.405159236738, 342.994537828563, 345.621254107744, 346.365513255149, 345.060018661966, 345.183984510185, 342.09017588708, 343.440168499651, 346.23897172554, 343.086123500482, 341.993643104049, 341.222391914289, 343.342739824824, 345.25397545704, 343.913976338349, 341.746821035481, 334.048104316291, 343.67945553454, 343.12748079899, 345.779533772278, 350.697149984163, 342.290096311747, 343.340951397477, 341.681415681201, 347.409936353628, 346.698138794306, 343.438078656421, 344.708065669483, 346.115916468849, 348.209194220544, 339.524604106039, 341.309920973766, 345.498133842646, 343.736248772066, 345.092502202652, 339.107947181361, 342.601905650441, 341.354438855244, 345.571987624433, 343.034644026632, 343.647913818173, 344.971133694161, 344.462455074885, 346.170796182574, 345.395275732566, 339.828608807907, 343.907639049345, 344.791405960873, 344.908951886077, 340.885978453535, 335.516049584247, 345.055826267725, 343.289927518207, 345.875673455848, 348.777645317936, 343.810853495988, 338.658524056309, 342.247221729698, 344.758011220803, 345.504821939884, 347.708666960035, 344.127368142508, 341.504262318604, 349.018699323634, 344.074196825888, 342.955508804842, 342.535778247668, 343.211110982951, 347.654213314114, 344.406583827792, 343.811114497315, 342.015394485002, 344.738140358168, 345.25175229168, 346.115583307523, 342.330502836384, 348.255588073819, 338.468299934109, 346.386713508837, 345.64048712144, 346.383757261745, 349.790471867466, 347.626751723541, 345.901763834137, 344.748893198029, 345.84696993764, 340.989685866617, 346.185716775333, 341.749242803229, 344.06925107138, 341.174500774362, 346.383363972571, 344.0366228763, 342.553805742486, 344.19671296778, 342.961839466428, 343.235485394227, 340.97446398429, 344.277525025738, 343.415441163447, 345.405690941404, 344.425796786498, 343.635999164877, 346.492411125522, 340.330541363344, 343.824317853714, 343.104975550131, 341.751601374674, 343.032016360712, 342.465109616699, 343.455633043637, 341.275327419388, 351.288551001042, 338.776414896622, 347.123943356666, 346.194676159596, 345.163989459299, 343.170156956428, 340.976070841553, 345.029495328922, 346.13406231822, 343.207041958104, 342.293378835355, 341.375938527743, 345.866826860386, 341.276313570801, 341.736608543835, 339.965163878615, 343.76206722235, 342.105293275777, 345.484632060915, 346.196593374056, 344.356440272763, 341.163653950156, 346.80864769384, 346.934684289142, 343.579348309732, 343.322023789189, 341.692977806933, 341.151136175578, 346.748070882309, 340.4292747519, 343.235051280818, 343.411057420341, 351.020906227998, 343.378601246811, 347.985486479649, 342.065274480042, 346.616812705088, 345.800906474356, 343.608052557707, 347.652998443049, 344.238525888193, 345.802890762218, 341.132992019408, 344.475924238868, 344.017785817913, 350.965127801025, 346.22849130932, 336.349947749746, 346.445922862301, 343.513236894167, 342.203511136546, 345.142866490302, 341.946064188933, 354.350297343718, 347.549041555265, 349.006897293925, 343.53572555989, 347.817213350537, 349.70374728729, 337.756696650306, 342.890204755324, 342.300295370628, 339.484105944187, 343.839611406034, 343.447842381601, 340.230480554982, 344.175302845418, 346.039271755796, 343.780440635271, 344.152097703559, 346.625116853143, 348.985920290941, 346.484941177531, 345.398924806662, 344.221039815734, 345.783646716432, 340.817622511815, 343.683029263439, 343.673110373439, 348.897489043759, 347.33431155913, 346.291773012689, 343.0475700996, 343.975714440814, 341.702014803241, 350.145570796304, 347.68281220786, 343.631348825515, 345.974462050805, 343.856911712218, 346.163091418756, 337.567418825605, 340.538110775127, 339.289712647915, 345.986889708589, 339.141723665454, 345.103540528267, 342.769275780851, 343.613380739505, 347.303232214199, 344.78713500892, 344.825580952781, 347.47021503027, 344.206239115665, 341.643948614882, 343.737461488451, 344.607612654009, 343.062592245292, 340.725540175089, 345.401840258837, 341.461505166607, 346.436601427143, 341.715280623324, 344.282927710257, 343.791983319453, 342.580329098449, 343.294814696847, 344.811199661873, 345.833289510346, 342.907796305116, 342.377198425044, 337.537225760649, 342.645728398357, 343.650407549354, 344.545071669146, 346.471480015691, 344.689755082808, 342.166780885093, 343.307312108163, 347.555489163936, 347.888685936489, 343.64344869334, 346.85867408224, 343.45036418241, 344.701116771863, 348.424902134412, 348.547815965865, 347.274553742659, 344.096462981195, 344.85509660868, 342.824701914477, 346.705751893557, 345.979729351, 344.637380847047, 348.017994281379, 342.488283919918, 345.514605491848, 345.231066722526, 342.583083579791, 347.843920278896, 343.29608105232, 346.45652201321, 344.240117337313, 350.295894059631, 347.452576048679, 341.965034699051, 347.553595309654, 345.665860829964, 339.478297061475, 337.54992800535, 346.929813470935, 346.89003736396, 343.370123147006, 346.258615328525, 342.184495866255, 346.204096031273, 343.650830360685, 345.748610267185, 345.860042440773, 343.165318192638, 345.261206484666, 337.644818757924, 342.645758638912, 342.360425321156, 347.854676623052, 347.248492399127, 347.003117611812, 342.959409556441, 347.339631563891, 345.028911691315, 342.868895400287, 348.371115179296, 341.668706025638, 343.886941610258, 342.746056294414, 345.961860186676, 345.931775548175, 341.575880664747, 342.196240601328, 343.58660632227, 347.536188147435, 342.894140690891, 345.483412614159, 337.636082762248, 348.171937034297, 343.438442120531, 343.481829118423, 342.957067027942, 346.537227517141, 344.015126097092, 344.911359718912, 342.300409464259, 346.006387777306, 343.739266978656, 338.397457305173, 345.623066241702, 348.941472630498, 344.867826636563, 339.364868856209, 341.877546531316, 346.035417425867, 336.259966006176, 345.772726343853, 340.158102352716, 346.617326745849, 344.761743436599, 344.712771052679, 344.49803044103, 342.60596345272, 343.792334736313, 340.947129953142, 346.059035036649, 346.749700966202, 346.103064399814, 342.676650754902, 342.927552844174, 345.946032597808, 348.96551752449, 342.580919821951, 346.205431198219, 344.359570775319, 345.677869625442, 345.838229372161, 343.393221844506, 342.769430358974, 342.239045441689, 341.771392905998, 349.198112360795, 342.983474186621, 337.055836168165, 352.248629874843, 345.587771433276, 337.435349715935, 347.26965778772, 342.021056329307, 341.759345015564, 343.509020020119, 342.055052605275, 342.483275490501, 341.420840807692, 344.314069978248, 343.344961177972, 346.158175471389, 344.068995143275, 347.949082750715, 345.14153731009, 347.139908536588, 345.961819164809, 348.595564795521, 346.284470238557, 342.729133057279, 344.409943425615, 342.005120094593, 343.437169057814, 343.673610947767, 339.489093906793, 343.768211793876, 347.032905498239, 344.785889297808, 342.529077733602, 344.362269187195, 342.333468752624, 345.928787263397, 341.099327243913, 335.382527221746, 340.016646346745, 340.017466653643, 348.96409284462, 339.380526534812, 340.401779029798, 343.032089467877, 341.618512717423, 341.237655552284, 347.648077974272, 340.734192227706, 337.683396423831, 343.431605237062, 348.513816247189, 342.41175292132, 347.747041356915, 351.178883262555, 342.636933764714, 343.393669028683, 344.682529287602, 341.094056835192, 346.181648547517, 348.462948443848, 344.803674151354, 344.386091897903, 341.633830738869, 343.093355595331, 344.591888356286, 347.172580583511, 342.394237665087, 344.421551583379, 340.410154545408, 341.64756420844, 343.117522725123, 349.387958636578, 345.348751236669, 340.386496235195, 345.264773621676, 343.530049603137, 348.314039167876, 342.879835634901, 343.062648752247, 341.333126153623, 342.432976232876, 341.776984081136, 342.381431332629, 342.648581000676, 343.491292252149, 342.680953772185, 341.044984821109, 349.012383268629, 349.700848302815, 343.742710149604, 347.318953115186, 343.380417051178, 344.937426596652, 347.857578843112, 346.683662457175, 340.928633045929, 342.456541891687, 340.205408827738, 345.591829242276, 347.012910099679, 344.206428922998, 348.037354776091, 344.938210298124, 347.60959800181, 346.135479976441, 341.006312723253, 341.423187042222, 347.935912033908, 345.713311089451, 343.106040384746, 343.413819454781, 347.116410047021, 343.064785357474, 341.488269224213, 343.767703885757, 347.158183732188, 348.656928550862, 350.982556768297, 346.198185981411, 341.562063941279, 345.657349447021, 343.862446571501, 342.529867244846, 344.701997714124, 346.065803423967, 342.344544933105, 343.449699310917, 344.394887982367, 341.153996277047, 345.741241514925, 344.2013680001, 341.3283525911, 345.588742874485, 341.387063814295, 340.368085578515, 347.158846231384, 342.68762722684, 342.314192117387, 341.362943604546, 341.964977662921, 339.061700725495, 345.84155014069, 342.073111369145, 342.586011238231, 338.799758647502, 343.34016781643, 343.035614650531, 344.552574317498, 345.097013507711, 345.682647872581, 346.647774103612, 348.42073296213, 341.883405338869, 339.803645464498, 342.866009619121, 337.903385403545, 344.070084546019, 347.846237854515, 345.29197962535, 341.970855634966, 346.700376985363, 342.511930510643, 340.437236613681, 342.010372805602, 348.364151818032, 341.397209220625, 351.67207567917, 344.212546977747, 348.28604266296, 350.80882943197, 346.19889127671, 347.956159882869, 342.875720848644, 341.482672429563, 343.46949405126, 338.419777104533, 346.750518028873, 335.03801838466, 338.819847165688, 345.047263054984, 342.071574503245, 346.019433085164, 342.872891640803, 343.231594508359, 341.039476641822, 344.882247504441, 339.642033023497, 337.245073535697, 345.678640887872, 342.56991318392, 347.623000062254, 341.805896832542, 346.76305938206, 342.279598117975, 343.991925718496, 346.145073971018, 345.613867129622, 344.716937580658, 348.277723430446, 342.283905327677, 343.400666971915, 345.957799991945, 337.477834322257, 339.516334844369, 343.995480170677, 342.465242762122, 348.064891005677, 346.22163220752, 345.263753107742, 341.908935436247, 345.319503672123, 340.416122602666, 340.11535587475, 341.634328567345, 345.704427354491, 343.973204498673, 346.026064277624, 344.974120771188, 346.447658369352, 345.982313996272, 343.18425097448, 347.642213074645, 347.001900578637, 338.713754786257, 349.792388919879, 339.90939127185, 340.07387059312, 346.018832388658, 338.248162185857, 343.127816562035, 340.75856184387, 340.15662946819, 347.234155646723, 340.273118688272, 345.657572528302, 344.207707093621, 346.06471353259, 344.871386009691, 337.296131249852, 341.347480571475, 347.818122064986, 347.074935852943, 341.711064920951, 341.093274683134, 344.060636494845, 342.916781800943, 348.380736594967, 343.494084154067, 343.282226993328, 345.702164772238, 340.63211547046, 347.082177176418, 347.342404196324, 339.515312810489, 342.72911413728, 344.951090254822, 347.051355353337, 344.892808381521, 350.302103940578, 342.596398626439, 345.896052526363, 345.270558585932, 345.214703999332, 342.720628686053, 345.523857636163, 346.615480864144, 342.912305140873, 343.905326934021, 349.915651495724, 347.914429832048, 341.725812493457, 346.67280840671, 343.3435876425, 345.31735161694, 345.397666203105, 347.442695723636, 341.843729483924, 345.045032697978, 338.517777112178, 346.215904382741, 349.275532054871, 338.687229949316, 334.308685286983, 341.775181118498, 337.902880251606, 341.95676413341, 345.970258070592, 351.716923109858, 346.698335126112, 348.079379841912, 340.603368151806, 340.900780529601, 343.48776209335, 345.642656016931, 351.974436755933, 344.0066421902, 344.478775973115, 350.81135496515, 346.298681960233, 347.069573754296, 349.596921475031, 341.319811354763, 345.154419819025, 344.773703644567, 338.910702455542, 346.783970046732, 345.895836328068, 341.078447434454, 347.773897613171, 348.482193441303, 342.5600520411, 342.626019619082, 344.375622135623, 347.10000033079, 345.160297689091, 339.321029252618, 346.543427520334, 351.613957193119, 342.965026210945, 346.731228113134, 345.1089360732, 348.898694456521, 343.117235129592, 347.691573389976, 348.847469474316, 345.692230790963, 342.639690622893, 341.660154886929, 347.159687645916, 341.129272781433, 348.500596222654, 343.30752635417, 343.646953588938, 342.824097726798, 342.961804667496, 346.695141475556, 342.320089371581, 343.78923770482, 341.426760818748, 344.81349829827, 346.639332688609, 348.707780461978, 350.716001869225, 345.312354825868, 345.039880696133, 348.095551572783, 345.444551385875, 343.671552072966, 342.950351797694, 342.909043299595, 339.820590033654, 342.279471764737, 342.672175372406, 341.865884596712, 346.937475541321, 347.072975948732, 344.933929535178, 338.708344840742, 345.552822485561, 341.295528009494, 339.168929820774, 346.867695247137, 345.047379613297, 340.485853689696, 341.672267725129, 343.878710056478, 341.665677484141, 344.420433652799, 341.230757613827, 349.394007571423, 342.836398899093, 342.415911735351, 342.766214744585, 343.104225195488, 345.053039678392, 340.764070151438, 345.746550738442, 339.175251702514, 344.992696958145, 345.553894347953, 343.247017074933, 342.961840257978, 340.423651493454, 342.718649744062, 341.503230291488, 343.796295604943, 335.705057707725, 342.056286801818, 347.257603728304, 341.333041614135, 348.661397929545, 343.760170360113, 348.639120676716, 347.219189610565, 345.947059106956, 346.412600182921, 343.590670925017, 336.860277555537, 335.773897495561, 346.686507652115, 346.586827995153, 342.761041032428, 344.709689560428, 340.795326502793, 346.734603413889, 345.186139727218, 342.471453305337, 341.15359698285, 343.627182250764, 338.255567488702, 343.688016324861, 346.164388469719, 335.506238767048, 347.562449650387, 344.557573614461, 345.123798521436, 340.640023084443, 343.238787939453, 345.964616775669, 343.661045710176, 346.681583728601, 345.526340982483, 343.684227212876, 344.492467348166, 345.423719380607, 347.230324592781, 341.678970126917, 345.36570431936, 345.263766283685, 349.907127922894, 348.248929624522, 345.197353299637, 345.467083285332, 348.175710651276, 344.656436746641, 342.465802990168, 346.430389848959, 346.037518460406, 340.158979186408, 345.018429029476, 344.426071839742, 346.243425692308, 345.737515878718, 344.118241631528, 343.636030856779, 346.575500658238, 341.212981488208, 343.593411319834, 340.43585021461, 350.810017107351, 344.911103456914, 347.267829761661, 344.548709839392, 341.794983303942, 348.256632053756, 334.649454766399, 348.176665517789, 343.298297828836, 349.757508642809, 347.108871653578, 345.200917612501, 344.664547428153, 344.576714503739, 346.562461066532, 342.551899979681, 343.505983915976, 340.142206695346, 338.218550827288, 342.739119496758, 347.503312270218, 348.267036132089, 345.135457960346, 345.572497376704, 340.331265983573, 344.788400579297, 344.309835078481, 339.405128247608, 347.293034569728, 345.532120941848, 345.33254492447, 344.469399404501, 345.212667519503, 343.904732233857, 339.135135579621, 352.672886968373, 343.046485450175, 344.614707830879, 346.051466573863, 345.279998870794, 342.648714187267, 347.771036840723, 345.217143137092, 347.932644625894, 345.558443826636, 346.825009969022, 345.832040410895, 342.413739942517, 344.743112898187, 342.703667830732, 341.545408091958, 341.138645628034, 343.765819264541, 341.969518806222, 343.144545548028, 342.910197082259, 345.946973379365, 340.365827459335, 343.16880694226, 343.91337401742, 341.001935183846, 341.522803925103, 346.169311501316, 342.778357522855, 342.70848329848, 340.296355559502, 340.368980014289, 344.028417131634, 341.858208922332, 342.803059652698, 341.275606236077, 343.30110143272, 344.087677602568, 344.870332008427, 349.940659989242, 348.963910102686, 343.410196825933, 342.990980743474, 341.490952941413, 343.434973898265, 344.750490492807, 346.948095001019, 348.075762649111, 345.587408906353, 350.133103066516, 346.055014227759, 344.705557303244, 343.923878924771, 341.679024737412, 341.175453321063, 341.853035235785, 345.436314285859, 340.925708198107, 343.288204515715, 344.325371175261, 346.071579252875, 345.950129439708, 340.938859080302, 341.330419219233, 347.327119440163, 342.202527375955, 341.656189987652, 341.456456844358, 344.975501541304, 343.396718999404, 342.705919999799, 347.741729358632, 343.420589705674, 347.056952116121, 343.256555061873, 343.34475828573, 341.490335277059, 343.422710478347, 339.615882423114, 345.178368266225, 350.214963051395, 336.303459535277, 342.612192604885, 341.217364049406, 341.882828797012, 345.374759529634, 340.713978902142, 343.877379245582, 340.976304649296, 346.741307326048, 339.162372437677, 349.027020317992, 345.572211872564, 339.513001925043, 339.880719557084, 338.977477203139, 341.457527585967, 346.2851416179, 344.054407926989, 340.126631840741, 347.746519371988, 343.842751738427, 344.914989641621, 349.111281618452, 343.536707127406, 339.221543144076, 342.190680104359, 346.444184714853, 346.345662770674, 343.387895861499, 345.649339150493, 342.525896996049, 341.546655959376, 347.005859903103, 341.272866240527, 346.475082935128, 345.556422929586, 345.347123459162, 344.595193155619, 340.977059860159, 340.855426829052, 344.158908197199, 344.065830041752, 343.852207952215, 343.407542753193, 342.241516196796, 341.965062828693, 341.721978775831, 344.932805938529, 343.524324706428, 344.927510905537, 347.109087287153, 348.304054027193, 348.228951357376, 344.897498229212, 349.540245829795, 341.420638901106, 347.245791465339, 345.185214767983, 344.554966188434, 347.39106754696, 342.508297556071, 344.595989589432, 340.770659983104, 345.78743701422, 342.128367252472, 340.314981503935, 342.502502417174, 335.952600804223, 342.582124773451, 342.879227908608, 339.866842368642, 348.065617306685, 346.298952953414, 342.162511754541, 345.110046608115, 348.544479873034, 347.450624551593, 344.181032828852, 343.275186964137, 347.621779462103, 347.574874802706, 342.577370204764, 344.231086054361, 338.046513170356, 343.963586497265, 342.415791226683, 348.051557001228, 346.46576043668, 338.874888881512, 342.715240343153, 344.796117414285, 343.487055407831, 342.887511408487, 344.844299448794, 343.915874575927, 343.74113164599, 341.427024548301, 347.977174525761, 344.983257630804, 340.634802947781, 347.228472542545, 340.354538573361, 345.869953925845, 344.66322548387, 345.757186879715, 345.518797403874, 345.610627261105, 336.363348299334, 347.613598684688, 341.384933911117, 345.911967751827, 343.255438483973, 337.671892079395, 345.077336860781, 346.356408141512, 342.11422439741, 345.002037800266, 344.60000749634, 346.431100157965, 350.481462239682, 337.519911715971, 344.511472777338, 347.287636073421, 340.625471300343, 342.228118490251, 341.824568775105, 346.204214462317, 344.943037482333, 343.164778625574, 348.980339137357, 345.063412259787, 342.457093691897, 342.592931216256, 341.149286651697, 345.348434893613, 341.309071183552, 341.887756664688, 341.035475811455, 340.798862577306, 345.266213936021, 342.885290344672, 343.111698371313, 343.332357103349, 345.722936834168, 343.591244019636, 342.305744044542, 340.573480738971, 345.931867011998, 342.427634480198, 343.387989916794, 345.547937893604, 343.723909855455, 345.399694673071, 345.710000590429, 345.933889369735, 332.243390753012, 344.316642755629, 342.50839122147, 348.186257730947, 343.792724730996, 348.054063507381, 348.26384773401, 344.406601232318, 345.547306522387, 341.718134127176, 343.272631842183, 341.650400679983, 344.023420857482, 336.355511322519, 337.465532665012, 343.800343191437, 345.081988862066, 343.966185427975, 345.59306180155, 343.806041816352, 347.9953082044, 340.343912742204, 341.603210112075, 344.467502992827, 343.838482262623, 343.795253578291, 339.855386107185, 347.054649575916, 343.22331166879, 344.504961553327, 348.893373571175, 341.61811304454, 341.094914608062, 344.537473630292, 345.078129446974, 342.273614220055, 341.956471445376, 344.499467843936, 345.765932961019, 341.091974848232, 344.073414618695, 344.21861325239, 341.57328021157, 347.196239789465, 340.413043365993, 344.685578456147, 345.792348965911, 346.601179767477, 345.362980101121, 344.49284399459, 340.046883295872, 339.889509080622, 338.155051063896, 338.086690052443, 346.890116520505, 345.563308543782, 348.860414088886, 340.76237670113, 342.608846287496, 340.031168871692, 346.006643529694, 343.429055183565, 341.368203899188, 348.514973640098, 342.841643095634, 340.215477012828, 343.374739048569, 337.93450575996, 343.685797632826, 346.838065212683, 345.296740605307, 345.865411291978, 344.030669036242, 344.600619730681, 345.145131893744, 340.86045794593, 341.444085712223, 344.347784007315, 340.294722935031, 339.173770674095, 337.335248591205, 344.792166164498, 345.395386364117, 342.612681419635, 343.614780004883, 347.188269608584, 346.654942958811, 344.37301751958, 346.159675929117, 338.494961379269, 345.11042801644, 343.76450113309, 343.993990925554, 347.547005267537, 344.567928740513, 343.117263977021, 348.258532287312, 346.109431881309, 349.758964530416, 340.014895827744, 345.641511763044, 349.049688970741, 341.374670291887, 343.828158480199, 342.433864423854, 340.950602847591, 350.315479169666, 347.231503388331, 344.495985304784, 345.388510586269, 342.367608770013, 342.625173245101, 343.435544274045, 343.987934765999, 345.538852916457, 347.821909635552, 343.26186159787, 340.448386446679, 348.21024375527, 345.235301678464, 343.67255109154, 348.051457272465, 345.73742871154, 347.219690775818, 343.534359685985, 342.96081987913, 342.664352325112, 344.038692456649, 340.925130871249, 339.552397304367, 346.014822438642, 345.238681629027, 340.624031654294, 347.027772277027, 343.19070019034, 343.353900732072, 343.247990563095, 346.420946913967, 344.894734056837, 347.466694856144, 346.786855290861, 345.21762980639, 347.286224216585, 345.470512325803, 339.597557535459, 346.872783621283, 342.665521678776, 347.57972728536, 340.228789862573, 341.032174925574, 347.541499792984, 343.157476607569, 340.806815231321, 340.228715838962, 342.794088447643, 348.643489180316, 342.383815626941, 344.649242773868, 344.693161473727, 342.213840629548, 340.325307140266, 346.393903967316, 341.638621508209, 348.763554499116, 344.071779510533, 349.098219478286, 348.611889570109, 337.475329893856, 340.585300998438, 341.176333794503, 346.077195402713, 342.595121469789],[522.422418101648, 524.595113522066, 524.47281182083, 524.208355869855, 522.608612913969, 520.226474606377, 522.551778383539, 520.570119831477, 514.877397156701, 525.450410405012, 524.788447569938, 526.456527666919, 523.253884991185, 523.277956740871, 524.976644256824, 521.242472820492, 524.196527434595, 518.764727568758, 523.535932644249, 525.769128639188, 524.084620349283, 524.957602594031, 521.423777915406, 524.38379936053, 520.804626695285, 520.89000465638, 517.144724189899, 526.762605009631, 523.366057973581, 523.010799994319, 526.664790596377, 525.105285810506, 521.541311271284, 524.560140702946, 522.249415710434, 527.901753439412, 523.524677350384, 522.627218893295, 519.262078160514, 526.958095984716, 518.218660668241, 519.88256347313, 524.322517934612, 517.203184935822, 527.447804186448, 521.263981617822, 520.728780172513, 519.550712935677, 526.832388320887, 523.010213694823, 524.068550424556, 524.789396794967, 525.919349664823, 527.228713734134, 524.765861975626, 526.388378578704, 527.38631113298, 520.800910892819, 522.278405829302, 520.91937732365, 519.054043863186, 522.036158360031, 527.666196942116, 523.649540586116, 522.144626767516, 522.315812292312, 523.024653595076, 518.319419450959, 525.508502737006, 517.296177688412, 524.285523335155, 523.836133236196, 525.289308367569, 523.017002505457, 524.45300888093, 526.118530294911, 516.116889798423, 526.072757586414, 520.078532118519, 519.861850606956, 522.583607580122, 519.368456946656, 516.97658707549, 518.035629085188, 525.01816488431, 517.834552909178, 518.636330470684, 523.125946674748, 527.532621795164, 521.143904013938, 524.653621976612, 526.399359754963, 519.325478154123, 525.481268992154, 520.66424972336, 527.553222996345, 525.732616495671, 527.959385779528, 523.519663983465, 525.367583720883, 523.251298413129, 521.393690569485, 523.066215615286, 518.196843171065, 519.730642558583, 523.587777254364, 520.392855477762, 520.546820447942, 522.51404103541, 529.654078765458, 519.900081232915, 522.116980906754, 524.085747977754, 520.581592625663, 521.76989951507, 527.213041236557, 523.232674862562, 519.959486063607, 522.468948100343, 521.396635797031, 522.190391033476, 514.960483286057, 525.046321164884, 525.028583776283, 521.732827707123, 522.030568965227, 522.645586889505, 521.418463956843, 524.285288904668, 520.482833972679, 523.614557956761, 519.931265993932, 524.420127402931, 525.795823855115, 521.686828019251, 518.419410999254, 524.811482602488, 523.923160019414, 523.138357826112, 521.429440337178, 522.534651934895, 521.125339123563, 521.353221409622, 524.262262359245, 521.453704834809, 521.281095180241, 526.575630794796, 521.64880559587, 524.636746119299, 525.843074940097, 526.003421627999, 526.2897090328, 520.235142192073, 521.700162489385, 526.50291733367, 524.63079456753, 520.69893367051, 522.49760476459, 520.521053888785, 516.614664610481, 522.915276085708, 521.597608916185, 522.909345636352, 519.829801091715, 525.424336067094, 524.833848966434, 527.005594281434, 523.753618574598, 526.509562919683, 529.824634621595, 521.72910462098, 521.92772720371, 521.727509447574, 520.941481908865, 522.935535364384, 522.703864266036, 521.556354103543, 520.505759650773, 526.468481680189, 517.818964426151, 517.033803675417, 522.748600007202, 525.274712014085, 526.800101375918, 524.780205380965, 523.323073098889, 522.207414264129, 522.477833136718, 521.435929467786, 521.438421657857, 526.299950663238, 521.594811058443, 521.581472914612, 530.57904296499, 518.71999325194, 525.406423785616, 523.990017440243, 522.220040023253, 521.875504673783, 516.739182617695, 520.56124771509, 524.830247578586, 528.412332091842, 521.443584776189, 520.501721707049, 528.512349949234, 519.799162864175, 527.049816764267, 518.696476900143, 520.175509628505, 524.755688022317, 522.184803066174, 522.28780455485, 523.105093680466, 525.95147473493, 518.521646891692, 524.979301439785, 524.125917137069, 528.35461614811, 529.646672257486, 522.394527921896, 520.472296744176, 524.033026660949, 524.654685486871, 518.956198330781, 524.349290077632, 515.529424294301, 526.013164640298, 520.804019212706, 521.905762590521, 525.564843578224, 524.100906299373, 522.402692109813, 527.390257827018, 520.016184982276, 523.395856047737, 518.25632026626, 524.622897060429, 521.224713832749, 529.98006493398, 525.862927994566, 522.529943725559, 524.112429478618, 521.342412139512, 527.669140875919, 522.973681295, 523.363113189455, 522.220321070901, 520.44038643703, 525.865963945562, 525.960808433316, 525.864483240612, 530.35489047215, 523.84050372976, 520.676170133938, 527.292755922858, 521.335183895212, 522.799327512483, 522.739607333231, 525.490393746531, 518.271310172345, 526.081560303369, 519.893454021981, 526.998676150674, 525.354084831956, 527.780669924024, 522.192988532609, 523.632132810311, 518.397241026837, 520.154921362958, 522.475580475733, 525.229457607454, 523.213278701745, 526.455216729535, 522.644259451909, 522.241955248252, 521.460896113446, 523.018562877754, 524.454297052362, 524.109893058258, 525.54652927021, 524.110799347457, 521.216018195577, 523.16840185525, 522.360528144726, 520.520709855623, 521.263160437101, 528.08857319719, 522.991602124815, 518.842071351274, 525.865728064727, 517.915161674849, 524.610629396689, 527.065721120274, 527.30662921059, 520.932628986263, 522.111998707612, 522.836745816877, 522.394686114278, 522.915039364717, 520.859359294267, 525.442281114655, 522.563300957595, 513.933302647053, 525.711610549395, 523.634513325862, 520.30015425228, 525.789712060144, 520.035319684644, 524.206361519222, 517.957973217272, 525.375300351535, 524.145688809569, 523.49930397482, 520.591189514131, 524.530775600648, 526.852407952759, 526.170535613991, 526.574335605963, 517.962726381387, 523.076332540283, 519.725829616557, 522.97290049869, 517.614681767613, 524.028099143523, 521.512309838901, 522.13025774658, 524.500293583779, 518.166789352829, 521.181897258806, 519.386159724977, 523.247176327089, 524.700873635083, 521.831973497453, 528.443619067623, 526.779979898754, 526.871900078396, 520.889441665431, 513.743382517121, 527.63787833814, 526.612793667341, 521.27338976967, 529.265053213459, 520.530883084988, 525.61421498672, 526.611160876987, 526.491054778789, 522.397920681785, 526.938021325911, 522.04714771119, 525.902747325911, 522.937436901386, 526.311074977537, 523.995356256524, 523.977430952385, 523.938849767732, 523.525506223499, 526.244913500434, 524.73003404052, 522.638838382022, 521.087974816067, 526.985456763688, 521.975885204178, 523.696659206307, 522.370376212756, 523.594969779715, 524.454196189753, 527.005428860526, 518.973504858318, 523.171756056279, 519.265293434384, 523.800539713746, 524.169690233518, 522.324512838371, 519.951339566963, 527.384063767439, 522.945980685226, 523.436577581895, 522.562151429471, 523.421165902616, 522.888383720134, 523.034813077567, 527.761769893206, 521.644940373158, 523.449148406752, 524.998974980042, 523.491245695461, 521.31030531517, 525.288029880648, 526.808951665479, 518.968935120959, 526.647749914921, 521.271049851613, 526.214128311124, 523.591411815537, 525.308837221201, 526.940774476578, 522.053960867738, 526.366297984872, 521.948816688935, 515.634820519188, 525.869680796296, 518.694848021323, 523.562954997309, 523.681239561083, 526.312799216764, 523.882739275249, 523.802106481058, 525.120618734156, 525.252166931417, 521.594258289895, 517.67158444895, 526.572545854849, 525.04039147366, 523.044489118179, 523.594945543216, 524.236486674802, 524.833892671779, 527.489365821537, 521.378138196771, 524.051661505739, 519.336472621766, 527.150288482083, 520.916526131351, 523.566677915454, 528.373732867016, 519.051630171529, 523.052543670256, 529.715800801246, 523.668440490048, 527.153169617135, 525.018219828618, 524.874344882874, 518.398104883202, 522.80641358318, 514.973998567207, 514.806073321611, 522.550931386674, 527.629799595587, 521.123667186519, 523.890294255156, 521.873032350282, 523.584524201067, 525.189332633593, 525.927364602296, 522.015345162857, 526.361333986859, 523.18491597438, 523.913886472624, 523.562499863347, 519.112653104318, 519.367705911111, 520.096117280399, 523.809373597697, 526.41725207653, 526.01224961972, 524.871661911737, 521.995343229574, 517.657357122729, 519.062044990238, 517.781992703591, 525.623968448326, 520.399161733671, 520.80994051979, 517.810866218495, 525.372813663372, 521.776722236087, 521.381339932013, 524.321946219756, 528.946955891028, 528.743288865561, 521.36038080521, 520.738061483445, 520.755643978702, 522.250924629963, 520.541317211331, 522.959837640212, 527.315262776054, 527.777140011609, 522.011275997046, 522.114112543744, 521.521030412445, 522.230226349118, 524.32910468434, 523.989122140379, 528.118177748791, 519.445984380827, 521.635748375425, 520.054511065132, 523.041732115948, 522.381163110836, 520.357118685557, 523.020037642165, 521.02890940078, 523.029361560115, 524.026402842829, 520.599764538949, 523.292054744137, 524.189072856641, 521.316380709828, 519.969291166632, 524.359573354042, 529.464129559918, 515.365249875745, 521.188793434091, 521.1392010938, 523.403529453418, 528.653092418718, 524.085521558795, 522.197727371786, 520.12613614376, 526.429382367623, 521.147454986559, 518.49212469815, 520.699804150206, 521.255286781499, 526.240667823142, 520.428871823748, 517.556821082379, 525.957314916547, 524.979067880626, 521.754483920364, 521.979673164523, 521.388298091001, 523.011835003281, 522.561580054037, 521.329474303745, 526.340834553018, 521.260888234068, 526.465952817881, 524.192967113548, 521.757662911244, 524.036310995397, 518.328873830327, 524.427466831171, 523.907098760359, 523.814719166017, 521.0383351575, 516.99775996861, 521.079246992663, 524.89045420361, 522.466105914888, 530.356397884917, 522.142461044115, 520.44760488162, 524.468866719639, 522.25242936287, 526.827244840578, 523.821958695001, 528.789932651783, 520.755086646342, 524.014701231034, 524.705957601507, 527.801021848692, 521.751778263827, 525.342676789115, 525.724167841668, 521.96703714535, 518.907555392388, 525.027340701375, 517.849084408767, 520.078381265224, 518.718234198332, 521.223049707969, 521.019370239066, 520.826928362947, 515.678382292193, 520.624674902719, 520.794869950751, 524.921562066032, 519.515898397258, 525.94608264106, 524.289944711576, 522.243552189338, 525.50299852541, 524.526931181905, 525.560150812758, 525.763755976026, 520.225750227322, 527.961948597836, 523.938603075659, 527.847155866186, 522.468579719412, 524.742501459007, 524.550561573906, 524.909965840522, 523.935915096352, 522.537962627674, 525.570120607786, 519.605179897141, 527.443162270172, 523.184252763199, 522.699651575075, 525.872942504049, 520.322567385613, 517.251433841596, 522.550246539705, 518.881243890937, 528.323370494409, 521.623371990316, 521.080075312075, 517.530834932228, 525.007210289329, 520.310320638951, 525.191285299892, 521.483436691724, 519.546127680462, 527.916687974223, 519.325479110656, 517.010494800739, 525.599762966806, 521.313464817852, 523.119325200236, 524.738619010317, 521.318552103578, 527.685963734709, 525.151829276747, 518.020366226693, 520.77048085955, 515.993268359375, 526.109068675326, 518.348255751144, 521.888870232853, 521.960105148255, 522.907236894635, 518.650152633646, 522.999838620128, 522.477070495056, 522.990225885375, 524.855127543645, 522.11923896532, 520.048638232852, 523.557283491624, 525.837848524941, 520.993028783389, 523.750169804288, 526.35802495345, 526.413551555225, 526.199375969683, 515.707011145283, 517.253708483879, 524.564296612409, 521.77245678886, 519.391647693547, 528.738800728696, 519.653446992032, 526.831173495769, 522.68156473653, 525.574308068398, 521.426620103831, 522.41613035332, 523.35947926352, 524.689184192216, 521.161033699721, 518.835613361473, 527.100151737936, 525.057966244354, 523.696032946074, 523.993407234224, 526.143032248222, 518.236841561754, 524.955698632486, 521.274410854301, 519.205336247586, 521.924618956753, 518.588605650589, 518.257982491825, 526.418367192761, 520.245290309817, 526.908681849732, 521.951198642376, 525.924643537724, 526.805673757728, 523.8924281942, 520.803780742116, 527.477347914044, 521.95622767931, 522.188724071889, 520.289813310308, 519.578794445733, 521.506710394925, 526.364342949688, 522.828898688497, 523.987642247579, 520.88059477666, 522.54493235511, 523.885069587784, 526.632141077563, 524.427704177753, 521.441407830853, 527.116545198376, 527.504449643051, 524.606334490312, 517.220774089017, 525.337325532692, 522.800189145958, 520.972700852812, 521.840835592467, 524.33923328435, 524.661468942725, 524.377139327989, 518.776089973678, 523.002556364918, 522.155805862244, 524.150008303947, 524.824346842358, 528.003243897683, 524.223174832318, 528.988860062883, 522.623716126326, 528.317674029861, 524.846027239717, 523.79665350689, 520.132036633416, 521.763733845217, 522.174390821198, 517.758549558261, 528.74651426942, 528.131009245706, 525.752361410562, 521.607078444858, 524.866816682916, 521.767106579361, 518.586507297954, 523.631199165152, 524.063625315693, 523.116217264211, 521.702299144536, 522.995365968571, 526.560769807026, 522.147192243417, 522.468833748033, 523.991841360851, 522.894648149998, 520.616597565406, 523.579995093173, 520.594421301534, 521.639751447605, 527.156682722754, 526.334234202367, 524.376096555694, 516.52627000211, 523.67559661057, 526.331957309125, 518.642089914116, 524.40084216299, 524.871488916424, 524.901621317142, 520.68001241464, 526.89368390012, 519.522572951798, 522.078509979173, 524.18175453446, 524.625309082586, 524.262245043907, 520.809829974537, 524.734752024091, 525.483718669881, 515.192542683567, 525.095367944448, 522.078596499062, 523.099541341376, 519.665478842076, 524.080800872154, 521.776653447732, 527.52447353437, 525.311838447357, 520.244247099673, 523.010787168193, 522.878585896647, 523.944436408654, 523.823072175191, 523.331194862383, 530.933167232365, 522.665312629139, 523.187529383221, 525.144203452671, 522.614474947005, 520.173512041178, 524.073337329582, 519.29980891871, 523.928255848036, 523.460332671062, 517.98809908919, 523.299234241644, 524.395330451415, 524.11754962996, 523.815699948235, 520.57776044821, 521.182990064569, 521.89387583882, 525.849017064035, 524.359505105406, 524.815861878166, 521.056739066029, 527.759248849866, 526.618493319034, 523.176574235741, 520.554692459579, 524.820032836422, 522.627957040405, 524.285582422615, 522.499066274545, 523.22779354635, 525.180601383903, 525.136308540828, 519.140201777095, 523.339813844895, 522.793776736623, 519.922986850965, 521.202958943345, 522.55106069798, 524.126924124466, 522.355717921724, 522.61966638152, 527.817805761834, 526.459436456328, 524.795590473897, 523.374672898303, 519.836095284578, 519.340654151532, 528.266424782497, 524.414625201511, 522.581561287751, 528.803787486362, 527.797903327189, 520.554382856483, 526.779721627541, 520.480709224411, 517.847280596421, 525.33586162067, 519.192247053959, 520.77037082279, 522.327444397849, 527.45775602752, 525.167686583052, 524.146687192898, 518.923463288227, 521.926220157632, 521.07028916594, 521.76589383142, 522.085030362704, 519.145177776536, 528.248700731289, 523.240809805472, 517.468400739964, 518.901536604116, 524.990636074877, 524.649203856717, 526.2674196336, 522.756845217909, 525.245713152266, 522.927979107483, 529.188052568554, 530.040506069947, 525.557101746514, 518.579348824914, 524.37027104973, 522.303803574298, 524.341344759827, 522.052126229459, 526.219703737606, 529.798316868601, 525.161349979851, 529.91017922463, 523.734759749356, 522.168810858452, 520.657852339508, 519.082072237514, 519.994618372796, 520.0382648887, 525.278312862664, 521.811087536343, 520.625728484011, 524.124897156928, 522.26821875369, 524.215752957617, 520.459089611129, 526.580961432555, 519.77131763258, 524.046521336344, 519.207646609869, 521.968356235808, 522.673251268787, 523.552068363487, 524.656119591234, 527.641849557951, 522.296138551106, 522.45705834771, 528.948117806591, 524.172256164922, 519.51342464876, 519.040813306055, 525.821605726167, 521.492437951405, 521.070865363347, 526.257812932294, 526.449200640046, 523.784918507806, 526.976933537639, 528.717315604377, 532.801831319199, 524.771941500853, 527.402356119335, 520.622203766755, 518.871167451754, 525.12690918357, 521.738116689842, 525.452257100074, 519.272899958195, 527.045320397001, 515.158522869913, 522.567609056083, 525.814144676227, 523.833278947114, 525.839126257357, 520.619695835975, 521.05421263992, 523.86917058512, 522.476642443644, 519.976396590412, 528.054178082456, 519.617232329434, 521.377662280563, 519.974575061806, 521.963615702776, 525.33772556658, 522.006598246502, 520.055331208178, 522.392072300092, 524.245929854167, 527.857395705619, 522.847218953328, 525.443451704772, 525.460808214247, 520.296526063503, 522.263977522714, 520.271273781982, 525.336468218216, 529.412420179287, 517.387671284353, 525.923808102397, 524.401374279827, 524.113241588903, 520.830243725126, 520.215852157095, 519.269892521955, 517.526325688557, 521.857798238547, 521.375375415709, 525.23350900636, 519.305722771537, 529.369362609549, 524.15766510188, 523.089579866547, 520.969494245799, 519.452786460267, 525.353066859001, 521.078614660333, 525.770223468433, 518.399692180621, 523.349351603083, 521.508247932146, 523.999690976752, 526.087477814967, 521.216202968089, 523.411905792628, 522.91214440296, 525.807641701171, 516.497736985037, 521.731330213663, 523.31464850741, 525.744455669971, 520.884859153671, 525.439989568867, 521.432559579782, 520.422007638862, 520.436227084278, 520.423999889368, 528.587939396748, 523.380550856599, 517.852836084389, 526.793011306591, 521.970041612689, 524.452315220874, 519.802916359707, 523.656909132443, 525.418858199401, 526.053399552925, 521.62915738445, 520.609931201486, 524.368586721036, 517.439673032067, 519.490140565106, 522.328198372079, 523.0556101804, 526.626544487333, 527.310402809793, 520.488485349296, 519.475572124095, 521.812283788955, 517.363629068951, 529.44522445271, 521.334636454011, 525.596063950948, 525.971243879344, 530.300540271529, 520.498589268219, 521.728948609176, 520.699323481323, 527.111709843342, 528.540404283572, 526.086519102006, 522.262546286189, 522.918218288131, 519.682243437979, 524.99711678827, 526.982992774277, 524.339482386128, 523.235732899331, 524.915666642883, 526.227439435792, 520.832757337187, 519.713929958009, 522.984899612991, 528.464054036985, 518.8190374267, 522.745818671613, 527.313509962677, 518.107067957398, 525.419817767494, 523.824039367814, 521.591513811823, 522.028254951078, 521.371113661318, 524.617009822363, 520.819414397538, 520.810257270278, 526.780733730739, 525.857768243337, 522.189771218048, 520.83846437963, 523.846971909646, 520.413522298573, 524.941271934762, 528.097542743365, 517.636527061319, 522.115094879029, 518.645527679747, 517.735931721965, 522.71479516976, 528.428653951823, 525.508936913357, 525.691031794584, 521.179411694308, 528.188601434117, 519.05270867698, 520.088502057781, 533.211115281668, 521.458977765606, 523.005134737615, 520.361372829417, 523.568409074772, 523.918593713568, 526.524175631954, 520.236818306942, 525.586121140345, 520.25516210123, 527.09318305088, 523.498689627119, 523.986604226767, 523.644912668998, 521.847667501526, 521.584839251135, 528.756021165797, 521.628865834704, 521.303410593265, 515.004854139486, 521.909482398565, 527.643001214939, 522.060957783897, 522.340599408285, 521.973561522003, 524.50731462831, 523.233336933918, 519.379122522403, 518.686518397363, 519.916649849792, 522.157541540774, 523.869656922041, 521.304428261988, 523.37169020748, 522.098185495308, 525.715818649219, 524.921475410389, 521.95804889619, 520.431206464669, 529.454587401892, 525.290593638007, 522.325535939627, 522.536061505904, 522.187962362329, 529.192419945737, 524.504011084961, 520.222626376367, 526.25584072247, 520.426261992916, 526.744512849468, 525.062647455291, 530.479715160775, 524.699057086093, 525.107939565492, 520.901436205437, 530.421857109304, 518.401500789809, 522.053136406248, 521.182536903853, 523.471195973238, 521.781749276769, 521.46828263543, 522.337742480413, 525.626395567395, 517.590408601036, 519.311164356141, 525.936687912102, 530.296127462093, 520.494327440182, 519.307521539047, 525.654904676725, 522.083390313882, 518.156322563255, 521.59759500883, 520.124295493253, 528.176898406199, 518.221422235625, 522.312291314205, 519.713671034784, 524.298361653123, 518.218126951287, 521.717183438964, 526.02806041794, 524.143182349148, 522.660361642964, 522.902933272071, 524.24761522055, 521.591076520877, 527.967866160219, 516.631568908024, 521.61711548543, 523.616307220033, 523.877305686464, 523.915946801197, 525.941716784129, 531.305097686993, 522.982144115491, 521.883641189433, 521.766503340002, 522.578311598767, 522.772091918905, 526.432128671914, 524.497145481522, 519.210587828489, 523.266442203433, 521.620367640545, 522.795844449373, 527.728168036674, 524.594582740416, 526.229753456404, 521.97842973336, 528.671073607387, 521.830930858872, 522.961622972647, 521.392559606832, 527.609452394319, 522.938290921701, 523.203783138081, 521.274053102899, 525.029616743353, 524.307756269414, 522.798293539596, 525.43090809535, 522.903482908629, 528.587332606692, 517.996940907403, 516.369920505361, 526.173968838988, 525.901881040574, 525.306887263188, 522.983260763173, 522.027519269501, 524.137677204621, 518.257550936875, 524.595019807757, 524.643600732733, 522.343017888575, 519.448998959223, 530.743124094733, 523.255409051952, 528.865893544819, 526.474376552471, 523.773497609935, 520.954655802344, 520.257617822829, 524.044323218255, 520.865795804823, 522.210638500501, 525.358283991422, 522.718364118537, 522.615022663217, 524.190462444747, 522.61219403711, 524.580039382149, 523.168367484325, 519.256550213402, 523.311000641705, 521.103398586254, 522.915035973668, 527.086872567627, 519.200173090955, 527.117078206839, 523.904628841758, 521.940652463184, 526.358387373135, 519.509344820608, 522.718161669525, 524.539390953503, 528.070974024791, 520.111796864086, 525.732772535224, 527.050948806082, 522.605316081618, 524.229898431588, 523.033359869995, 519.879685059403, 525.824102045276, 523.384262319769, 524.714424409115, 521.147423558517, 525.96005623689, 522.197233866509, 521.266195996954, 522.338427019939, 520.545992818039, 522.898599327102, 523.949522831715, 521.080227397098, 519.8698449719, 524.143814550595, 520.726960918636, 517.485199455162, 521.702428527962, 516.606791573862, 524.374495518379, 525.597366503234, 521.855919833974, 522.607300971, 517.918150508518, 526.57396000359, 522.810950055728, 521.949330506325, 522.339955338011, 523.323874122362, 524.591029432807, 523.311898580268, 519.845054919898, 524.59764537224, 519.308943410909, 520.304944390065, 520.357809498098, 521.905609998793, 523.778185392842, 526.320066247232, 528.583365453091, 522.238798311513, 518.884596922334, 520.278915077923, 523.563943275499, 525.213367050432, 527.310435367571, 519.6448034869, 528.491777061634, 521.20170155098, 523.407919548589, 527.447788718811, 520.755164165318, 524.67185809027, 523.021000525316, 518.591705829214, 524.281823895576, 520.450827305262, 525.549498980313, 519.692449240816, 521.651073965261, 518.060095336731, 522.647123479635, 520.729623041745, 524.963856228444, 523.271753344467, 520.279626972228, 523.599978053645, 530.261875865995, 528.701817701001, 516.864275206772, 523.290811633141, 518.703732020175, 519.647750929106, 522.116629559265, 522.04117583494, 522.56415185627, 526.31850971907, 525.343123906969, 524.991418284232, 528.321454035385, 527.371710485778, 520.501724703287, 522.614034796644, 523.341021484987, 520.848666532361, 525.171737669331, 522.92385598213, 520.671778682076, 520.992652549285, 524.847758768063, 525.985607717271, 521.077406217714, 521.538623318051, 523.57988673741, 526.626103561774, 524.572572541992, 520.389002411033, 521.775344418946, 527.351204906256, 519.200879331993, 527.991168095722, 521.867813784754, 524.147948884247, 522.816089327994, 528.399350325947, 526.656430954675, 520.372951430756, 523.7792198552, 520.664139562414, 526.487528490699, 521.094061215384, 526.981638568937, 517.826451400882, 522.700452839317, 521.915791138362, 519.241352399199, 513.68024180459, 524.602554746804, 524.277356947045, 519.886962568895, 525.498247352116, 522.405055160403, 522.138949384738, 520.443777324317, 524.268221186922, 518.442877548634, 526.472156458284, 521.805839808977, 525.592742517659, 526.374770332406, 524.191663318868, 517.622175703027, 522.333070408005, 519.969845349554, 524.174210069338, 519.598978256165, 519.774317955826, 519.025938033442, 519.080330938733, 525.501217379463, 524.283755714363, 523.188546166893, 520.6401374945, 525.099755603034, 522.36078176123, 524.511203139171, 528.330243685062, 523.707629028802, 522.568598431917, 523.408221171929, 519.537289059436, 519.320810382239, 525.210993615887, 521.013998629913, 525.930473854479, 524.754574967227, 517.163416248652, 520.416899882857, 519.486992618669, 524.561245266197, 519.479547596284, 523.510146562428, 523.795631181779, 515.873267529391, 523.697016372223, 526.902427152583, 520.902943356518, 524.367739764831, 528.551731788435, 523.233425823292, 525.900869585555, 527.531294431793, 520.967601841122, 523.327596034821, 522.498819213277, 523.283193649794, 522.533313009744, 520.463195136463, 521.499436486129, 522.758000340152, 523.567813964538, 521.21495483844, 520.122376231899, 518.316837959252, 521.806407016972, 520.413474615479, 527.319918015029, 521.234003642028, 523.148708380648, 522.957950581573, 519.462392964648, 521.766179796673, 523.805005362526, 520.344777057378, 519.405759086294, 519.514269577876, 522.09026159553, 521.522864068154, 516.339939319992, 519.008317817162, 528.375386513571, 520.842036566024, 527.04583367523, 524.954434457935, 518.205423481524, 522.271627286162, 526.084481342218, 521.698935441179, 517.640026296183, 519.690091510693, 526.562171284666, 525.116266321559, 520.169433535172, 521.602040519486, 519.542979267586, 522.04797289311, 528.098242845299, 524.456313665616, 524.598422349381, 525.455844327259, 523.149973745967, 527.114909025687, 520.700315130995, 521.236169397487, 526.160215080327, 520.034926697386, 518.610654911979, 520.222125729673, 518.676312261796, 522.311589622513, 529.637757677996, 522.885876559808, 527.106265812602, 520.724070810807, 523.637261800146, 516.947394607294, 526.158789224903, 524.378507636086, 522.267174983543, 524.17354720844, 525.480047456573, 516.940005901298, 523.58124580474, 526.038681990022, 521.603064656377, 520.517010460274, 520.947259314086, 520.232959746434, 524.49514101624, 525.233812542781, 522.698868266966, 523.941297766176, 522.047821254297, 521.883923649254, 527.369473925428, 521.801580668585, 515.834800839551, 528.367570209215, 525.369932178096, 523.343516854134, 519.304472544316, 520.561665144678, 529.269470387938, 528.019256899592, 519.663826697572, 519.519511308315, 516.98720741912, 524.908402023894, 521.06113528678, 522.095894278645, 523.869421232671, 519.947351767008, 524.867612778963, 517.678628415625, 521.694475173927, 526.455362029911, 517.030407128476, 519.226367380571, 527.13463273105, 517.195622827589, 525.75763367585, 524.379092573709, 514.641264396313, 521.070668508576, 518.453723899368, 524.834162845471, 522.390771698232, 525.945426593034, 520.28908292829, 524.683598636559, 524.352047215553, 529.024558916456, 527.679669890437, 520.655253450955, 525.661375833647, 519.666653081891, 521.619752309695, 525.01552709245, 526.857682055324, 521.469264204511, 526.599063963576, 521.556403875148, 523.749041967726, 519.879359406087, 524.687641126601, 522.15413771496, 521.36776311246, 524.929429585179, 529.912076745629, 527.399040525098, 525.721518195528, 523.760897264095, 519.468324182315, 518.567568735349, 525.033156932192, 521.748584253692, 524.629120519716, 523.765046885713, 519.242268244838, 523.102783662297, 524.244936058641, 520.236493180189, 520.780001944558, 523.471549354184, 519.133631684457, 522.150324879161, 521.458545196975, 529.574356100501, 522.789386661551, 524.138762179821, 516.933470495848, 523.241867854565, 521.368740503587, 525.354393785802, 517.51381940901, 524.317609914282, 519.346213091218, 525.421125446391, 526.719300128707, 523.041566071829, 522.41783536733, 520.935673486591, 517.60099180091, 521.487600890188, 519.686106749862, 522.369179303189, 518.862132928857, 526.865474254182, 517.771254446012, 521.639249184007, 523.538246551015, 527.513896373792, 522.233788582341, 523.886595493002, 521.267961948175, 521.28210168305, 521.901549440182, 525.341463740979, 526.289748349897, 519.814070544283, 523.856965634268, 524.574280457057, 525.018301793142, 524.557065388966, 521.39288002272, 519.179832223848, 524.803124240811, 522.378103827378, 530.514078510215, 520.024457547839, 522.294920677773, 528.69681449772, 526.012606060826, 524.458177334213, 519.438584154509, 523.844290496568, 524.699993121292, 530.339880454403, 529.755255331659, 524.683694822816, 521.160301924829, 517.733685268569, 516.911449419211, 519.334816609555, 520.117756996201, 520.313175497871, 524.986440474865, 524.694451075853, 520.343418074798, 516.708300396662, 523.250503649435, 524.999020470427, 524.8881190481, 521.813193127827, 523.778107569303, 523.092261432276, 523.093513389844, 526.333021368317, 524.789154420821, 521.882849847303, 522.637393082283, 520.843454450961, 521.002397613394, 530.192445312451, 524.746962402796, 524.335922295742, 519.646607309081, 517.795281868937, 522.041575821721, 525.353036400658, 524.771203452633, 519.06654491353, 524.286304267908, 519.089464091243, 521.33782495311, 524.311640091421, 518.75036780896, 522.973866377296, 521.261248179644, 525.485818793968, 520.388940919722, 523.624714391233, 519.440419824928, 525.749456944143, 520.019839703778, 520.406139950606, 521.71731214403, 523.635141006444, 515.879780673106, 525.999379830344, 522.916717494429, 523.01786321163, 523.53485211921, 518.640981073894, 523.035676265001, 518.653621276891, 528.430278485872, 521.794082923626, 521.901104305768, 521.835396118964, 519.904504712337, 523.159034258137, 526.211777367793, 525.593537914979, 522.633445735007, 525.495055978802, 523.302218371108, 513.883283647971, 529.365425229032, 523.045573428786, 522.582687509867, 525.518577227376, 524.457436022027, 524.304622592246, 526.857833754099, 520.866438815645, 519.50830737747, 526.879112115578, 517.735516454375, 526.676338225079, 526.150983809197, 520.304915353329, 527.42268091072, 524.081963802372, 520.46521392519, 525.076296723882, 523.036248094307, 523.77424567225, 523.385527809927, 529.426479040392, 524.431857427115, 521.785613885378, 521.794752722734, 524.936995831043, 521.233832121033, 518.474914411989, 519.398570590572, 517.929269788994, 524.137002930022, 518.236420162366, 520.815738666657, 520.5889408054, 523.423607185677, 523.858068762392, 525.052139303744, 527.00965998424, 522.819199457363, 520.576398020293, 520.463607699482, 530.299615046134, 521.459180637049, 520.410149217573, 523.297967136511, 519.233640478071, 519.87600709213, 520.817140912419, 523.131649107854, 520.638370916777, 518.912871102234, 525.394514671164, 522.289870173351, 519.541780538045, 524.734942638704, 522.869801527307, 524.287849072447, 519.53491192827, 523.86944284801, 525.193115976975, 519.82705993764, 522.929474447462, 519.821214983244, 521.905388840191, 526.254147247948, 521.151739212855, 522.564418698566, 528.526023284362, 526.490171710558, 524.067711602601, 517.388277127738, 519.685019866419, 528.972776478835, 521.624113409268, 523.686255421477, 520.042220499674, 525.359549880087, 518.438031026364, 524.658704826786, 524.7516202106, 522.345617493677, 529.641961098075, 521.564056166957, 522.276893722104, 526.723955727454, 522.267029680591, 525.538113687027, 521.655448173463, 522.129221397716, 522.653634873956, 519.477841424878, 522.688446861797, 520.759635075034, 526.192519790627, 522.913676728797, 522.943736221574, 521.141268274501, 521.404284409787, 522.387091570128, 523.875251127998, 527.140256589872, 521.080552311166, 521.872849392443, 526.215258757192, 521.884877899107, 524.845348882757, 522.375812988781, 522.476071951588, 519.384810900914, 523.659520287164, 522.328713339919, 520.697145820762, 523.712442842342, 525.15634768236, 522.086696397084, 524.044808942977, 530.946105353873, 522.667978931118, 522.359814826684, 523.086485675558, 523.082373402656, 525.3353314883, 526.920315502586, 516.293987397149, 522.023932472959, 527.389815432218, 523.496987008729, 526.839565218706, 525.974616069035, 522.260559459752, 529.186214592669, 524.384412524226, 522.798111086995, 525.313645094772, 519.423181875734, 523.27841808301, 523.011808307109, 525.479606767996, 524.672418842719, 523.538113088318, 522.777814759861, 523.478240947563, 521.924396225119, 520.38900872548, 518.744582964863, 531.838991501787, 520.908317387387, 528.158039132941, 525.559280714256, 525.544890588753, 526.231966138196, 527.487129045344, 523.488092280514, 516.456597347506, 520.699869814293, 527.212831082207, 522.416334078072, 526.867916525761, 522.922125160066, 526.066400630185, 520.438769182757, 519.87380731075, 524.099120009257, 515.381521466916, 522.560276146287, 523.334796201542, 527.425728527938, 523.539947197877, 518.627570140764, 519.041538787104, 516.78613665337, 521.457851248062, 527.113732185788, 524.816763595817, 520.112961436062, 528.76504421311, 522.329941185277, 525.407606498908, 522.686522405245, 522.532101738271, 529.833381218319, 526.887297868199, 527.465157615902, 524.90943340994, 519.186327549235, 523.441002518477, 522.493450831052, 527.789579260111, 521.671371226964, 523.507930311043, 526.146769715811, 519.261851575489, 524.344493775611, 519.567910622077, 518.827436251417, 521.001080119088, 518.960131439254, 522.958675632198, 524.660913437786, 522.904867203358, 517.890173004545, 526.485282773842, 524.703501278091, 525.539911089815, 526.614276432347, 523.964184282396, 522.302483817121, 525.5448416908, 517.570638735504, 523.75679993076, 519.177943436125, 526.783153435684, 522.974760122791, 521.421001654132, 526.14807901091, 524.795554464547, 524.320850991142, 526.041597522351, 522.565732528071, 526.097314850082, 522.909914892453, 525.550036273603, 527.048345168408, 522.453013262114, 528.175145353188, 530.366359565286, 520.380478938369, 526.928748345813, 523.166312513012, 521.610666955888, 520.153564556237, 521.329151174567, 523.683701925551, 518.562275658249, 523.60097168362, 520.412143921766, 524.062858854278, 523.340675369866, 528.082004671435, 526.368128650992, 523.48653375162, 521.261553450014, 521.810550149192, 519.584980567118, 529.066832370104, 525.162277733288, 520.204289426165, 524.40476460788, 525.7960328338, 517.706930546309, 525.115718857444, 520.171744192659, 520.927172728348, 516.894643346818, 524.159829017851, 525.332358421366, 523.176856988465, 521.78731993395, 520.994841545827, 521.315615053511, 524.560362305331, 524.878831155313, 525.838933079567, 522.95797978489, 525.353283717098, 527.916129510947, 520.816576581666, 522.615223815635, 520.365853833914, 526.605403480694, 518.500124226297, 525.315870862537, 522.623374710557, 523.667578773247, 523.860727045608, 525.877490449436, 522.663403980331, 522.073261928231, 526.047999477282, 517.729573560621, 523.316553558672, 516.45080001609, 524.957939317789, 527.202210708546, 524.588408752419, 520.739228028593, 520.574970949246, 523.878855147156, 518.508123884663, 522.325374901212, 522.494777202945, 524.134518258224, 523.386091526211, 521.856542162785, 518.941427370395, 525.353121904251, 522.027391903653, 522.16695759386, 523.630523798326, 523.481106545732, 520.384040890541, 527.05558044456, 523.472784139949, 526.098179859343, 518.071738679281, 518.57062450744, 524.853468782771, 518.769417542606, 524.786928151896, 519.160658861208, 524.222558417828, 519.671722519029, 525.994832544359, 523.740675898768, 521.075777521364, 523.435929739404, 520.444444463826, 527.728977867425, 522.05707967165, 526.490259550723, 524.68481518748, 520.135911799938, 520.231615980525, 520.131232222543, 520.599396852877, 526.38094047562, 523.571754646894, 527.995179954969, 522.074355857486, 525.468023860002, 523.367437560855, 519.473057707317, 522.289186161846, 522.756712833789, 525.321199902318, 525.601843889634, 531.386344422914, 519.292168629103, 523.116856352093, 522.447778309373, 527.558085970099, 525.340948252289, 526.325703650436, 521.229938069894, 525.220081174353, 525.463334775362, 525.159653053209, 524.389942791419, 519.678096982049, 526.924018036343, 519.519034546128, 524.103712412778, 526.283200528828, 520.770961720089, 520.983361408283, 524.8839559618, 526.215175720271, 530.328179169646, 520.200873853641, 514.550877806154, 518.848592652687, 524.169462726256, 522.00093041185, 524.37996641077, 520.841955908086, 525.508686149494, 523.746187407044, 522.511843339107, 525.752241293267, 525.436356319047, 523.213707658226, 519.728388624739, 518.893645779369, 525.087366652656, 519.619383274998, 521.850089920244, 519.447162261762, 523.971002692854, 523.195306713051, 519.525044244268, 519.317362602125, 521.419901779628, 520.451150862059, 519.39850675606, 522.320561370656, 521.772215015057, 519.953942505195, 523.1806584705, 524.098964127305, 522.135866295192, 524.507474125921, 518.637220032077, 526.100110690931, 522.78597667208, 520.082241551991, 518.797201032744, 521.986377188164, 521.008542929601, 519.661483017162, 526.19953665369, 525.622939493144, 521.559043558334, 522.935986044058, 526.390353892135, 524.296728746699, 523.69340106516, 530.408720018955, 524.23978672991, 520.558075009816, 523.849342014303, 520.30979611396, 526.722482232105, 521.201306870939, 529.865701399032, 519.348590165691, 524.768949317624, 528.792228787789, 521.494821247613, 528.374821715219, 518.341224203602, 521.475264833174, 519.513205125237, 523.251283396846, 519.226176148077, 523.491045278607, 517.783380155581, 529.436853714875, 520.31353595647, 519.731442330087, 523.918204943811, 523.990640334155, 523.165918657952, 522.363941834681, 526.205151425731, 526.37607205621, 526.409530945777, 525.411824002175, 522.972297962477, 525.851897016473, 526.651309590807, 520.542288654089, 522.019971411085, 523.037011463813, 519.86763379034, 526.151204365649, 526.4612371671, 519.17776291558, 517.858222736737, 516.927636356455, 523.242534638928, 528.354899809252, 518.012324174391, 523.813041867164, 520.904949393333, 517.968392118084, 526.949540727068, 523.364311194173, 523.520347349517, 518.406502724537, 521.522003127545, 522.199573916752, 519.67433122213, 525.077700944542, 518.637892127991, 518.943973548978, 517.451057408891, 516.25224400315, 516.111941027712, 524.744252875048, 521.151496072331, 529.432486020622, 525.209125460132, 521.745842983609, 528.020384462988, 521.243451743062, 522.498403251757, 520.995679898513, 524.291920546505, 517.582558204086, 527.804375795791, 523.358911688205, 517.830370027058, 524.50597778072, 527.05642181679, 520.462887068773, 520.997885423868, 523.075762453513, 521.688851898005, 523.29930927852, 523.395044985222, 524.918338237012, 522.024809168982, 524.746056196236, 526.971305066289, 523.129256386742, 520.573170485757, 522.979769737785, 523.866198446691, 522.874658853891, 520.8375480633, 520.422391778706, 522.533701526044, 518.428153748368, 519.591824450901, 519.059747105309, 525.470380357204, 517.485819099983, 526.36997492007, 523.71139043468, 521.941712414462, 523.36253247593, 519.580150247853, 521.595578632884, 522.053396748554, 521.242815474266, 521.856472484037, 522.477287049651, 524.150212714983, 520.823705789354, 525.192208227296, 518.519667714097, 519.196076863224, 515.502179436085, 517.604489466096, 529.560568944973, 518.994671978565, 526.505556772485, 522.200001398975, 526.900771435978, 520.181189790009, 521.354081224457, 524.14801963377, 527.792409099976, 526.261489002699, 527.020098003251, 520.307358285591, 523.285399369894, 518.406848420248, 521.137266038641, 518.423091123318, 528.04632167671, 521.714958050125, 522.433728500354, 521.419661015484, 526.117741110942, 522.054422830878, 524.364785504068, 520.554388281382, 521.455112579169, 520.65285579421, 521.826441877447, 518.218052124248, 520.838533277092, 519.228357112842, 520.674557779768, 525.810302548518, 519.876734148406, 525.354020075803, 526.340940488066, 519.230081509957, 521.055070953939, 521.967338875798, 528.478385617754, 520.522758675298, 523.044503058151, 520.201098720807, 526.561666705803, 528.217430280005, 527.75891962212, 520.556216351162, 518.200552168449, 528.115840888567, 525.894934069098, 529.509789321843, 524.103297693804, 521.444977849527, 518.177852860243, 526.315923284427, 519.128441642074, 524.811789062917, 521.59276748049, 521.221519222662, 522.745372718938, 519.006988883104, 523.512307135268, 518.027808876115, 525.00667723166, 523.661860533584, 519.303831603802, 525.563375742205, 521.735556827695, 520.922323809579, 523.859117884596, 522.981983352922, 523.505963687613, 522.682318901216, 524.376948935089, 521.572380866528, 523.124995618726, 523.812022739285, 515.698787322872, 520.85403082897, 522.230283799196, 522.668896523491, 524.55379920229, 526.552285151786, 520.441551205461, 524.443823513834, 523.198710345535, 521.090911466484, 525.081553852011, 519.837658455151, 527.108594314695, 520.039593032957, 520.969954804328, 525.494440350412, 528.02738433985, 518.52171942183, 520.600645665965, 517.891817372104, 523.084698883288, 523.78297854623, 518.273101340242, 526.289910792551, 521.798486345763, 522.390330332928, 518.471598049071, 520.109715544722, 526.522353482641, 527.3372236303, 519.236099453527, 523.425131420435, 524.000487066856, 523.60448778563, 523.419791894293, 520.735580901299, 521.601088075838, 520.774473791882, 523.754083791819, 521.339154186999, 522.069478245877, 525.213161763971, 524.928336704608, 524.536568133037, 525.197006497527, 522.803019475911, 525.376248883778, 524.492325534113, 525.448539981274, 515.654699603017, 523.108668899081, 521.977387612396, 525.082657067572, 519.974622685084, 523.830749761659, 522.789335002029, 521.006110158097, 531.475525514291, 522.292093912463, 523.040336108621, 526.765332399867, 517.193854823991, 524.042308745992, 517.797237226099, 518.180338369442, 530.84591604869, 527.771429662753, 522.948779674234, 529.00592206936, 524.434404674247, 522.628374606789, 519.447752232332, 524.110214118933, 523.496552506891, 519.43102225089, 523.763965834903, 522.171778974784, 522.096083079247, 522.937628204838, 525.714264483866, 524.159924824327, 526.77864918994, 526.483196855143, 525.395611153541, 526.409993399761, 527.742637506908, 517.364716139352, 515.990026291207, 529.949783933586, 520.083979575199, 521.336362469017, 523.520615421365, 523.707055648172, 518.320468009142, 525.312430529489, 527.622387359232, 521.936810352649, 521.253723934537, 524.955797236174, 521.661314058627, 522.104204268552, 518.836375058455, 522.096057845039, 524.878924522689, 521.938243639749, 523.852114101085, 518.287691300047, 526.032518324554, 514.066559662068, 527.770370439811, 522.934482960891, 525.24499701452, 521.198235392447, 527.186581513034, 522.121583987785, 518.624604899517, 523.105833098469, 521.656014988934, 518.750975521415, 519.466539273906, 520.101604316825, 528.657500047364, 524.954874654374, 521.092107727578, 523.518324842933, 530.231761742622, 519.182980269059, 525.436682208537, 520.017344816688, 526.690551590677, 523.766473759299, 519.497289206132, 523.393517666392, 525.925710168206, 521.880018217025, 525.851263747927, 524.903376074281, 529.240828901802, 521.088835967006, 523.054060921369, 524.215279974873, 521.168632140968, 527.377243092065, 525.364438892109, 521.362057976542, 523.636530134547, 519.829836592501, 524.800310332111, 522.876937396452, 522.356370138812, 523.500787234654, 526.114681816494, 528.1804504343, 524.11687175715, 523.088493939742, 523.662880946711, 526.23823113186, 524.074532835718, 524.613957557459, 523.905331299187, 523.892165218034, 525.438599409556, 519.165680586512, 521.659087273368, 517.649442096041, 521.953076870848, 522.993451519191, 526.474181488804, 519.664729153931, 521.780269225161, 519.994414765321, 525.440670319186, 519.134958771962, 526.830659790383, 523.434378772458, 526.765139544047, 528.143512433397, 529.446704295261, 528.282285250824, 518.946031512787, 528.051153529272, 527.368575677099, 523.720753911691, 525.548962779876, 520.518150172162, 523.828350603203, 525.633609798954, 520.347029620116, 524.689396089621, 522.140214097577, 523.822942977383, 524.93484186527, 520.284790536155, 523.715199973819, 521.132137590919, 521.188365304063, 522.689977746326, 520.752509288309, 519.619680832148, 527.412598712176, 524.581935650383, 520.699564974311, 526.6721135644, 522.116795762014, 527.224977639487, 522.719594725757, 519.788376142117, 517.937970265257, 517.319472759287, 520.304208452653, 524.404480657949, 523.020454209947, 525.63284302377, 522.275327836144, 518.681296425297, 520.934553418055, 525.915217935671, 522.214936730672, 522.641250838132, 526.359855550394, 526.171276879482, 526.858670357642, 516.716918381332, 521.963240316468, 516.836160082613, 524.848317029225, 522.613163244875, 523.043694258541, 516.606924483039, 523.983691449646, 524.396000371935, 527.40980521651, 519.341642774182, 523.894285077363, 526.397585581121, 524.463551611239, 527.970196097767, 524.280635752678, 519.643173855016, 524.631185811506, 518.381173180983, 523.109079134936, 522.052025887848, 524.116536947824, 518.291521245047, 519.16715820961, 519.366847639372, 519.823678676891, 518.32713143576, 519.666205465557, 521.920474882136, 522.79058439087, 521.866518303434, 521.893208411713, 518.899277710266, 520.5844087632, 525.9020938617, 527.13221146926, 518.331603969128, 522.651985567923, 516.527809457867, 520.195823385969, 524.879607623563, 525.829981996271, 525.269138668897, 520.537853708082, 522.571388589434, 524.601431177329, 522.448973327791, 524.651701017576, 520.828896601581, 523.113449653785, 521.115208520162, 524.327941438792, 528.636566868093, 525.191485585585, 527.622919757221, 521.491995610062, 527.418625257497, 524.851637093736, 524.289316425812, 528.791214024202, 520.645862766499, 524.473490944583, 522.826200499122, 522.81480522378, 519.723814839331, 519.441555549791, 525.078833858492, 520.439408422139, 524.219390473965, 522.014094133925, 524.177488047477, 520.58832704874, 523.298547397061, 519.880033024288, 526.84948544291, 520.952465051701, 515.106519621227, 521.163290238701, 525.029203932029, 519.883944954383, 521.628959244398, 527.94310947567, 520.174955996894, 522.841245384882, 519.953450554648, 524.56907530004, 520.972767628352, 525.415730715625, 521.121138784571, 527.823173229986, 523.286864060345, 523.455875098966, 523.004421248833, 520.848061919692, 521.741990584932, 521.268565961404, 519.90362676186, 523.234835988784, 520.856174638162, 527.328872848687, 518.596554947336, 531.592784761748, 524.98008910309, 523.073156423038, 525.221814058706, 525.239925670398, 523.889768192739, 523.368300623139, 525.243607114453, 525.800137887904, 518.028476314438, 524.471568745281, 526.154215172267, 525.152306506766, 528.704888627252, 522.521843199233, 524.489256767933, 521.798203729825, 520.857690627472, 525.115038995131, 517.058031715062, 527.960073467499, 522.808444590572, 528.081670383847, 521.655124562095, 520.397297219775, 517.462191839968, 524.941718733051, 527.393222873186, 520.103550157727, 523.714510881289, 520.173132233762, 525.334961078846, 521.434185193799, 525.298285109429, 524.490510297038, 529.154544035006, 521.231993115262, 524.236565736542, 520.222175470039, 525.469843785608, 526.735047407752, 524.436134592767, 521.557956903553, 515.785922873239, 523.424046220837, 522.56043748844, 520.368119815898, 522.722034090016, 523.484581358158, 524.482855799877, 524.485275261758, 525.373375571892, 525.1474469344, 527.717721397378, 524.979599371524, 520.166859336077, 519.210516861613, 526.955904803987, 526.783780586469, 524.216867607803, 520.531255899323, 523.271236110813, 526.152985860942, 520.10239625169, 518.527479414627, 517.331795223669, 521.439138294758, 527.098179342557, 526.2487475157, 521.092560427959, 525.838947464296, 527.036401123872, 522.018667885125, 521.598834601946, 523.870654375455, 520.912812429683, 524.477581463644, 522.140794068509, 524.877574214547, 525.336090534383, 521.35215274152, 519.682510196362, 524.69906139673, 521.156288559024, 526.264399304534, 524.789952849692, 527.136105703097, 523.595060491277, 522.774280718816, 517.028712137239, 523.853213396604, 517.884832921171, 519.687185721864, 521.935731112964, 527.1739520218, 524.999861246359, 522.847411730973, 523.266775736397, 520.64556080125, 521.380756883204, 521.81408781299, 522.862400215047, 525.278696961327, 525.196253114057, 521.275090856492, 522.848037983797, 525.23308425273, 524.921170304131, 524.046426647365, 525.24405758902, 526.670818659921, 521.900831677935, 525.011535842583, 520.212379416792, 524.410948024721, 517.447545164931, 526.883862199721, 525.618190895812, 528.01713341945, 519.406674106422, 524.654830127218, 522.820394975759, 523.14288315149, 517.583331257441, 519.681614841507, 523.37701345895, 526.766060083636, 525.227675672608, 520.446423776444, 524.083775705546, 527.94626888951, 525.317964474934, 525.089426664628, 520.801718128401, 524.493281222081, 524.893097623598, 525.913603449662, 522.5709502237, 524.857373254361, 530.17770450867, 517.667753409791, 519.27407892224, 521.835594210882, 524.414791312812, 521.184245072677, 519.050537550473, 520.767934807335, 520.987114826673, 524.30395518689, 528.487182426115, 524.885969100699, 520.764357826368, 524.774061762843, 518.055259503022, 520.263227595811, 520.758124544515, 523.857324259546, 519.874165030383, 523.594517353851, 522.905494590856, 522.617915791381, 518.653169124475, 526.843478486725, 516.940174162132, 522.648673292161, 522.897390845962, 522.525242052501, 523.292589700754, 516.383739793751, 528.281911267634, 522.422780403874, 524.061196934849, 520.130634481253, 518.290693598924, 523.437973291921, 520.585670880538, 525.225358189846, 523.21709837108, 524.435331265283, 517.983812291379, 519.990081975476, 523.999437618901, 522.983288466467, 528.064168908141, 522.428387222565, 522.192452062298, 525.916267193482, 521.751967349355, 521.812652325904, 523.748017655215, 522.070264883394, 525.803898478206, 522.172561646832, 524.871827541104, 522.29992414939, 524.771257482469, 526.50410645392, 525.027412696518, 522.478459418925, 522.399682228684, 532.594958496349, 520.580308947291, 526.110569492235, 523.354005456039, 526.231242407829, 517.877687924968, 527.541841951421, 522.698657162027, 528.020166614029, 517.394112056505, 522.847910297744, 529.251418099888, 520.573051474415, 522.59623751212, 525.359398550572, 525.162166245649, 525.841852811677, 520.183002882878, 526.892823082319, 523.663512207123, 521.580512619946, 526.565923432716, 520.474124431659, 521.026806289087, 527.260741152858, 515.97807753156, 524.673175777426, 525.592143324131, 522.065320774849, 523.781841655893, 525.241456520139, 530.808934876746, 529.863444915167, 518.544308909418, 522.853050554797, 524.358818040007, 518.015891710534, 520.017583984214, 519.378120282118, 522.223767968478, 525.277117546072, 527.102724486406, 522.262284667839, 522.623708725917, 520.76313415892, 524.651660498467, 520.737465181522, 522.586061794531, 522.987567976368, 520.857971063353, 522.598102458329, 525.736200514671, 530.367960535001, 525.936699364775, 521.835759113534, 523.42767775038, 521.695423880915, 522.675263897745, 522.868101174588, 516.245615387844, 519.247366019962, 528.997671204946, 526.465196102509, 528.926114552136, 526.209577897031, 523.655022351091, 523.541342958692, 523.396352678651, 523.490431409821, 520.712776568696, 518.159098437761, 522.118832886714, 528.052987044068, 525.939598028514, 518.264494713835, 522.004541062975, 523.369238632815, 521.371963383818, 523.686787903347, 526.269569235806, 524.104142303208, 523.638343370243, 522.659149870963, 527.5214214705, 524.032961430328, 521.92076865359, 520.558932450271, 528.005437847987, 519.162206350442, 522.171292054335, 521.631264278029, 530.693627641258, 523.939260545225, 524.232730774595, 524.89471861104, 521.372294721893, 515.313740268105, 523.215062347398, 521.683530729788, 525.125628741793, 526.508445788684, 526.253386263128, 518.33156212734, 524.912043776116, 523.687652712454, 523.777296484071, 518.334457937138, 523.468661894142, 526.013320588501, 525.678053907919, 525.063002443981, 522.20053384343, 521.041088041124, 520.516858692088, 524.909875649027, 524.070558500916, 528.326574973881, 523.243201923022, 521.369296428139, 522.069410769563, 528.337047430076, 523.263956110566, 525.321764059553, 525.279922750829, 520.632471307206, 526.667802797, 519.284383198246, 518.807704153996, 520.954071917462, 519.5337644713, 521.479837787143, 525.076755044484, 521.720511333001, 520.499205808424, 522.751647339367, 526.75021550802, 522.922982781354, 521.050700438412, 524.804796039279, 521.573074578445, 519.053160887043, 525.448216194752, 521.480255944934, 518.828261596848, 523.88426323335, 524.77733069151, 520.505805528317, 515.368819067652, 529.917355589381, 526.015077362126, 523.077518894087, 521.08719750986, 520.984980213889, 524.533500003613, 524.846586144619, 519.759634707464, 519.439965501148, 526.397068832547, 522.228225207137, 527.252704706041, 527.225084660347, 522.064869624015, 521.014897106658, 525.582753722556, 521.165048595743, 523.214512994247, 526.849824443066, 526.731361196282, 524.806639967674, 523.739783823135, 522.057171689827, 520.727409095022, 521.484814699469, 524.40856835449, 524.382624118028, 522.989194064275, 522.570210545334, 523.224051914629, 524.462058172389, 518.497436003091, 527.273978502625, 524.86277756113, 523.87282924262, 524.923944973896, 524.782027512184, 518.882803518974, 523.654910052434, 524.67448733394, 524.972623273183, 521.263239537747, 523.396548115136, 526.02785041396, 525.625622719149, 527.883546162186, 524.226618762155, 521.88483189789, 522.367649843033, 522.232238495256, 519.58183503089, 526.862960352941, 522.999227273428, 524.475312219893, 525.809237087321, 523.241016910245, 523.928863070002, 521.888687801923, 528.899256359132, 519.880554055864, 521.871547096638, 512.327123145861, 529.774836518684, 522.61294601269, 523.013456717414, 524.189835553909, 519.509960333502, 522.729681847323, 523.118344120834, 519.87531415972, 517.76632995031, 520.468998247403, 526.817956655215, 527.64043002603, 524.633859090294, 522.599409517588, 521.358289761477, 524.055812849453, 516.591867552283, 524.56670315808, 520.394791739041, 520.253435227625, 524.008599757629, 522.81528596499, 523.559045721391, 527.562693761474, 521.287090741086, 515.876851151918, 522.813523334694, 518.928792641236, 522.695311597488, 522.604914506332, 520.15576917141, 526.214497185021, 519.180922743942, 524.677157094629, 520.808974580474, 525.609025076995, 531.726464866573, 524.230888586212, 527.051339336985, 521.535752020308, 527.92441925084, 525.107763221987, 517.263475659176, 521.652215122881, 520.927180221895, 520.039522868068, 522.614340659373, 520.528507166321, 523.361920582979, 527.266635770425, 515.481981168875, 526.538058747665, 524.623358204263, 523.147299622495, 522.087148609666, 522.972802527112, 521.474545412806, 525.566165458638, 526.616211609119, 525.738906207969, 514.588569197344, 521.101170946146, 527.716790490204, 520.438180548686, 522.08623856805, 520.589204815054, 520.25769696156, 524.023720139228, 521.28398971075, 524.439541236094, 524.832935222907, 519.191903533612, 520.548784543948, 523.280610303232, 526.052411685784, 524.373751378874, 526.809492623988, 519.801719346292, 521.361053245409, 524.504164303975, 525.084743140138, 520.277349247645, 520.801572980504, 524.397982480615, 526.496135302692, 523.242722531521, 525.139091913551, 524.399807940966, 520.343000518013, 520.786313580543, 527.833591580656, 522.818523082823, 520.876191251846, 525.222606027176, 522.620934934106, 525.493313779307, 520.798492112404, 523.256500380836, 520.950679382986, 525.539142210425, 519.987634532712, 526.983708139021, 528.347791122548, 528.090489594324, 525.236974874045, 517.102878593329, 527.12408451832, 523.367683297463, 520.414935470634, 519.656842444506, 523.378171086991, 525.575913981007, 520.977290774605, 523.08690249939, 520.435056802162, 522.527805622039, 522.198706185102, 521.007122917146, 521.341279944505, 521.097914668448, 524.123008472397, 528.223044388334, 515.653796702128, 522.954255675785, 524.637109339094, 520.691472799113, 523.692159041617, 523.463928636865, 521.686714077108, 516.034397766462, 527.621093563172, 521.425125540137, 524.536499474463, 520.620392159268, 523.37297265732, 530.004764929162, 525.550295205028, 520.23750296989, 519.59330936641, 522.48464240464, 517.366540052996, 526.485438981609, 523.506575835551, 529.782715926682, 522.22860226148, 524.916897408932, 519.681484808023, 523.466465268689, 525.338355558312, 524.143519131693, 526.192732224374, 525.951356121433, 524.273551197988, 527.228291189554, 525.15141723233, 524.061330507399, 523.554112182766, 529.665218993028, 523.606183690592, 518.381751938871, 525.682119743766, 522.055285556853, 518.692116577945, 526.167846272662, 524.883328098076, 522.059207656653, 528.420207252785, 518.636074005817, 523.178704279056, 523.932413675216, 519.536749703105, 524.080214831107, 523.936510160098, 519.317079939741, 522.430132425035, 527.158373920312, 528.868040839085, 520.946266510192, 521.902862909233, 525.214458279875, 525.568829519082, 528.676206364168, 522.172991589957, 524.985908750246, 523.336882855241, 519.819335238646, 523.415760301449, 524.874896825365, 521.661285662282, 520.261661003619, 522.263512329146, 524.756640584378, 521.798001684817, 520.196576018335, 523.87818854664, 518.301543318365, 521.777945582342, 521.360949149212, 525.925149536213, 523.146736310359, 520.973024271317, 520.675402945361, 523.162688936968, 523.468990201026, 526.072824142723, 526.87569603547, 522.853660975461, 522.871044992598, 527.428384913209, 519.792817544927, 518.260847543187, 524.5823767332, 525.656084274229, 520.662008050101, 519.778419916851, 524.222839318233, 519.92358381644, 522.001224345171, 525.358882819981, 523.679792456049, 520.191190347285, 523.98442036692, 521.33332088224, 520.532233764772, 522.689605248897, 517.449414144464, 525.073951578179, 520.505285333205, 519.628915335914, 523.465800396414, 529.069265296836, 524.801963328002, 521.100252289897, 525.096581390048, 520.243950851659, 525.875796078626, 521.224249350108, 524.887187096841, 524.952966171442, 529.784074034034, 522.720328770586, 522.999116752067, 527.166865876718, 525.788027935327, 522.710895669377, 523.584273674489, 519.96434983983, 524.424077347349, 522.276931923837, 523.819824450761, 523.314025996186, 517.478509960379, 525.842474668984, 522.790531150141, 521.015320725296, 524.289119364898, 527.128811925724, 520.731815129003, 523.038071060072, 524.92366848014, 520.857124148941, 524.628214513238, 519.2297656392, 525.199776655544, 523.458116587102, 522.084013535114, 526.250659471003, 525.939971279456, 525.551115622202, 521.525203059387, 524.089291140784, 527.441010433626, 522.328328652487, 526.279599741922, 524.629476122902, 526.916936491682, 520.238942650981, 519.289660671066, 525.108449933754, 522.559577078662, 519.100663353017, 522.836744573696, 528.907594938814, 521.958386118817, 529.406709022982, 521.89831114865, 527.886580081221, 524.148522648032, 521.371669278744, 525.787119149762, 520.844958531505, 518.90229009339, 524.110496327097, 522.720256293059, 520.711851342706, 527.25513944563, 525.057680856459, 523.080907236073, 524.975430153763, 523.296229619785, 527.326907640771, 515.809070128499, 528.130873444818, 525.682622932317, 525.276420236282, 523.223513461155, 524.576734740275, 526.864866521425, 523.734820203318, 527.169029504392, 525.230538487792, 522.417869595502, 519.223203302064, 522.843364390737, 520.104561147403, 522.046737181641, 522.186298824135, 526.569035142652, 522.264706174523, 517.994112248369, 528.041664643626, 513.631813720586, 527.811852479819, 527.632338932101, 514.357289836555, 519.954084963967, 523.252567400788, 526.315325965582, 521.489001412053, 522.281128266274, 524.845054344912, 521.226250299563, 525.381047789199, 519.963105715369, 525.06350631102, 521.078411964839, 524.92552004589, 526.346675430527, 521.094038435953, 522.157683062856, 519.58181393881, 523.08110950885, 521.652361718844, 519.048239583435, 524.503422055723, 522.591103357608, 524.562625889063, 518.471851934198, 523.299560419532, 523.338831769821, 518.840514311663, 531.0941993453, 520.414816606045, 529.168942027841, 525.911351310909, 521.059057044901, 522.742776871934, 523.735401215809, 523.86826201518, 523.437952061394, 526.670249162643, 518.319776222726, 522.963850989748, 518.125567261312, 529.639699506797, 528.681136038662, 530.136025501247, 522.779217217504, 528.220085379126, 522.256023755078, 527.265743533673, 525.740081824326, 523.360946568495, 526.307650394867, 523.532311685693, 521.319257174473, 519.261840680068, 525.37108290339, 525.877214479464, 522.571526328522, 523.05110052631, 521.377303603109, 519.590866010183, 522.371999073659, 516.201763941118, 523.561803973206, 518.097590933429, 524.843731116479, 527.918684455354, 518.685212046841, 518.330028630306, 517.526736043504, 523.117150191933, 516.13271189932, 526.718348243722, 527.508500906417, 518.971983661006, 529.488663888075, 520.373242534056, 522.83089232195, 522.278369641654, 525.130867924924, 523.42889058398, 525.789326614989, 526.409652272281, 523.766010491336, 526.283569623563, 524.039683767365, 526.585831765973, 521.699024774342, 521.996702212396, 523.72452362312, 522.629481576175, 523.193614290135, 525.569494105337, 524.525878433549, 526.361691636231, 517.399580018802, 515.72798112764, 521.12792799499, 527.193439334413, 523.486629428779, 521.858497617055, 519.463970802479, 526.992178291349, 519.80894916117, 521.220299451903, 525.302705660044, 526.282784707508, 522.259873833302, 522.543779677596, 521.65187183095, 526.286982590552, 526.477805015473, 524.406152879702, 519.864108897587, 526.565463602454, 522.338802734132, 525.244969356966, 521.242398176955, 529.311398166855, 525.768304156584, 521.257895426089, 523.268364070362, 523.749897791094, 518.764421082368, 527.422635249738, 527.082819652563, 520.681200513138, 522.572003140364, 523.2594062939, 522.763797249955, 520.799462386854, 525.100346805835, 521.488118907639, 522.756341916439, 522.574378527485, 523.545015319942, 518.210607424262, 523.164533249287, 521.785979533873, 524.328401571832, 525.483065983756, 525.011731103809, 525.024884405115, 516.857936319289, 523.789387105617, 523.03670916625, 523.607666562613, 528.050732331244, 527.904913068426, 520.788560634877, 522.171911497487, 522.343572606585, 516.324682035846, 521.274729154241, 523.076456436697, 524.047818403514, 522.563884835846, 530.093418611175, 526.876747586376, 529.873378246276, 516.289400388716, 529.57890628399, 520.366088081628, 523.777207617137, 524.831589983878, 523.761419669855, 524.759264181753, 523.334614548368, 520.631602645003, 524.308855784992, 518.18265155667, 519.831677922572, 523.411832268713, 524.054840025032, 520.224294493607, 522.749908172524, 524.396066924243, 523.08769635001, 529.519601741671, 521.022357100399, 523.278880885876, 515.692282117514, 525.90564672275, 521.595569420427, 520.108494153343, 520.752610856318, 525.065317903341, 519.23669035121, 523.195765865493, 528.979314717011, 526.59100406303, 524.96872907172, 519.922989132153, 518.306123682534, 525.777868429069, 518.16988882106, 522.194871322812, 522.776126135169, 524.51088877188, 528.480421981191, 523.04395029419, 522.075587876514, 520.131537742573, 524.99095929984, 523.226817315666, 522.48582147774, 523.370835931517, 522.768186617429, 527.464617345329, 526.38689226875, 522.8309531763, 520.989048179281, 523.07559881483, 523.288473377056, 520.35978563831, 521.478910299703, 524.580844733228, 519.581393467137, 520.681520494298, 517.393294715094, 523.630968536293, 522.035866306714, 522.554889739828, 521.857968990196, 522.33225872167, 517.099647858337, 518.068997548556, 528.898055166491, 526.1141813585, 521.101969083993, 516.613271103605, 519.993286990431, 525.908840235615, 517.687379034431, 524.509567813038, 524.483779430781, 527.50769753972, 523.441980126327, 523.254832183122, 528.516540176214, 518.559077513649, 520.996663487283, 524.760668357246, 519.645306119656, 527.218817495378, 522.060143981752, 522.634596638604, 516.076259983453, 522.860932318993, 517.484488438665, 516.850327868996, 527.062961082753, 520.449578368914, 527.699590866834, 526.14903444143, 525.572797728133, 524.29751921308, 521.791688461216, 524.018253877979, 518.916391473819, 525.099069048434, 524.515637286803, 528.184426528761, 523.003573232755, 526.822620095071, 529.604531108049, 521.493599095474, 522.613552176722, 522.344295189765, 527.651568213855, 523.654739047118, 529.835071371073, 525.172736929023, 519.951694513789, 522.993613159954, 521.734628926367, 524.534816412, 524.040413943613, 528.57568482067, 518.897454332926, 523.70631056412, 517.90556210212, 522.287110420476, 527.495724460348, 522.448147121534, 523.760603622555, 521.706607706634, 525.217570184282, 518.015660030573, 522.204921878316, 520.870283080597, 523.443560051054, 523.176622133471, 522.796466528935, 523.280969250518, 527.029003291086, 523.370451569692, 522.814485102541, 515.275098869779, 523.601390816083, 523.968900031688, 520.800933174441, 520.178927770248, 522.098910432034, 524.489617513726, 525.37409605661, 525.99674873747, 524.536606309417, 522.022210278318, 522.199394273005, 520.877380203101, 518.018202996402, 519.48114291448, 523.42898006778, 523.77602481357, 527.701753475116, 520.810833292115, 526.739090520523, 522.442027230704, 526.430781044503, 521.622940440306, 526.623797823736, 519.17373005619, 525.715330785145, 523.582055864271, 519.262863714051, 521.777281272, 519.750127435609, 523.600845172013, 524.913052343581, 521.802948668509, 523.121051591464, 523.82926000818, 526.173271444886, 521.854426589379, 527.02660611837, 519.984768391126, 526.058176307486, 513.430591363791, 525.869586249397, 521.112524803447, 520.743796236954, 523.522493887271, 521.623028493557, 522.852193706619, 516.325307717336, 519.816382526376, 522.464500544748, 526.492149359382, 526.117312898186, 521.095884724537, 524.082718726252, 524.694229883284, 521.060773642487, 522.207641845225, 518.278965943257, 526.179798800729, 523.215780065946, 523.23937332178, 516.928493475127, 523.083847350249, 523.694409630654, 529.902665285594, 525.489309331202, 525.03806254426, 519.574435234385, 520.919047510945, 521.726104021447, 520.795670379424, 522.566050475534, 520.863901419433, 527.380728804195, 527.034294460482, 521.249377752031, 526.882845466626, 526.21282341101, 520.351990521818, 521.472253094811, 525.545833158177, 517.686528624733, 526.478463095679, 521.857376799047, 523.69753476783, 525.27070582544, 529.05713588581, 518.639675992079, 523.73754754632, 515.215313990339, 532.772655351891, 525.322214025451, 519.741339923111, 522.976928967607, 524.391868717046, 521.499530461625, 523.018762300386, 520.670413761271, 520.749568257286, 522.795670385074, 524.915227431911, 519.006516530823, 519.496605784005, 520.871713947822, 523.451772545318, 520.668373597947, 521.532312005556, 524.491433460377, 520.352928459908, 524.227557706078, 519.585682669721, 524.243858694744, 525.498252219218, 522.166031804072, 522.73287694092, 522.255223975979, 518.719776244918, 525.104924543665, 518.793578963247, 525.758232845716, 524.166223816376, 525.422832599961, 522.162887337475, 526.864918390982, 528.083728415587, 527.430225190412, 523.448685954578, 523.477129225403, 523.890103026313, 521.467689774966, 522.351784779641, 518.70461496665, 523.128856416196, 516.853963908901, 521.669122413149, 520.507844249355, 520.144628039159, 520.980651666627, 522.781018919818, 523.737781458808, 521.250499533013, 523.415040614601, 519.252537554807, 521.414101747377, 523.75031369499, 524.922407558775, 525.557038196711, 517.908069051574, 520.470145311993, 523.027303544429, 521.300574648431, 527.283387125376, 523.277899022482, 528.017658722064, 519.601382482777, 520.789271928234, 527.555719590657, 524.707827287622, 519.709949176634, 525.811942050375, 524.243183833989, 521.177235316593, 527.994874452855, 524.109825097484, 525.214656619519, 523.533372873484, 518.719381472626, 525.863943573558, 524.75105835122, 519.043045835828, 521.398512087319, 525.04006790152, 521.932458978453, 517.777947024011, 521.554101253765, 523.37989690088, 522.623692329202, 515.0409404309, 524.679533952002, 522.061962173192, 520.658009935099, 528.52619474864, 524.671319682959, 522.296733192622, 521.145918862194, 519.066741095852, 525.722513804079, 519.252083439763, 514.641490509563, 524.626633743577, 522.937294084078, 526.929017357778, 524.656570226841, 521.114396185959, 521.464327365134, 527.762532454799, 522.746084993367, 524.078276138692, 522.932292719025, 527.826669257527, 526.621720241025, 525.451442856538, 524.018903370318, 520.220846629025, 525.431852677381, 520.94216213653, 521.058569506128, 523.31556163134, 518.913951272663, 521.997393028236, 524.380570734396, 520.887827774875, 522.094070903963, 524.677778871291, 521.298725251517, 524.066300926278, 524.557359644838, 520.073816975983, 524.850088157717, 526.096667558813, 524.349356992646, 520.282315377589, 525.414226505106, 519.826793269408, 524.387543593959, 522.348098535935, 526.207927533548, 521.748482199352, 525.442539356688, 524.572533873567, 523.911393745331, 524.457178133103, 522.768440470538, 528.064285150448, 524.572836771585, 519.824418872286, 519.001122957979, 527.630970508974, 526.183416387458, 521.742811689067, 522.466715431551, 521.057467877558, 524.554223025897, 524.745575013443, 520.890252744585, 521.94854258824, 520.162885868552, 522.353962608631, 519.725788826111, 526.230989387597, 519.831000674717, 524.387757849185, 528.724894317083, 523.36966452395, 524.266529781485, 526.709220456855, 516.67891886012, 521.418752427607, 523.531045411656, 518.115179885921, 519.741787029374, 519.098690996795, 524.169248271494, 519.820051824543, 525.358485349957, 523.286981298456, 520.221405187674, 525.071273783969, 521.293508642331, 522.548909910311, 527.122654833473, 521.966703557905, 518.63909859539, 527.391529020062, 524.322024730118, 520.844668575396, 524.175123877226, 525.241126114445, 521.246460539664, 522.727210696494, 526.259808121503, 525.660382275986, 526.809200007999, 529.234376828125, 523.548230148072, 521.716283327463, 527.357385306149, 523.555327812094, 526.539072645535, 528.436390262461, 523.080408205259, 521.83836368385, 524.386992393052, 525.457709277267, 527.083308935565, 521.664466364185, 522.7224294679, 526.003867112572, 525.162908861141, 519.821632397696, 519.797071119517, 523.342062585889, 522.644975293064, 522.926403782624, 523.72864212228, 521.248677932289, 522.579133637547, 523.586044454965, 517.404132527147, 520.891112447218, 519.866411395248, 520.977203819235, 523.620706045213, 523.560839484155, 518.572777158241, 521.325603370849, 530.223401962439, 528.746913413747, 525.677823144011, 525.488090056437, 521.075071491332, 528.67966500649, 525.450185166431, 520.24606188564, 525.354356896106, 525.626841742015, 522.134026442103, 519.543063065929, 527.718108044201, 523.546860913303, 525.801340754627, 521.060156519964, 519.163342378564, 524.345212147598, 529.097478797445, 520.439295272089, 526.635813979765, 532.798350038278, 522.199880664305, 527.117147437462, 523.926151412048, 524.297911731623, 530.577048107086, 529.205531791439, 521.627610255254, 526.639643654994, 524.343558639625, 527.554484644409, 523.361969191294, 523.748754983049, 524.906551383306, 523.142484788296, 521.710985847074, 526.224985146573, 526.294016008218, 524.316431225603, 521.945277111115, 521.163444667018, 525.420502633383, 525.148837341458, 524.908939009125, 522.478824337332, 525.406320677429, 527.641673692207, 518.991685209677, 524.407297462528, 516.004822949913, 520.440423796319, 525.693518732974, 526.119982047762, 527.778559713023, 521.807261935376, 525.100672801504, 522.638585959488, 521.52359202324, 525.351603189052, 526.290447261282, 527.057637898987, 524.225552741479, 520.882003301418, 526.366673351742, 519.755307756556, 516.302508554653, 526.240705034737, 519.255024925976, 523.347163164394, 523.291683928591, 519.266686147232, 520.476440684906, 524.933037415658, 523.712366703299, 523.525468671129, 516.123381896501, 524.12084414552, 524.729384047703, 521.561520403079, 523.994103664569, 520.940243835599, 526.053597975191, 524.141540253189, 522.55611147253, 526.94945939806, 525.735417269278, 527.122717948978, 520.795554754794, 527.995122745733, 521.597728917169, 523.240840402805, 524.348472489268, 518.201071339116, 520.666663654694, 521.830710559843, 526.990239274402, 523.360528369463, 519.846739060745, 520.407761140867, 524.244845281015, 523.656280918471, 523.024391180578, 521.771102225975, 523.449473390024, 523.78017070342, 522.906178231989, 517.355405441647, 525.01873732067, 524.694352657869, 525.014486299794, 524.919656249996, 513.126753342872, 522.585339484676, 519.020011515004, 517.686496246867, 523.74210046577, 520.675578465372, 524.945236566259, 517.046015882568, 527.357631885116, 519.269503735459, 522.214801113593, 521.258957337412, 521.312266533134, 523.310453719656, 522.644581412932, 526.179875604912, 523.332881217399, 522.478247501127, 521.255005595882, 524.258822385483, 519.998375468063, 528.458322762914, 527.853376590592, 525.492851857117, 521.522204315409, 516.3696137943, 522.696520167798, 518.865355110229, 519.878148930359, 523.852325769495, 524.369683140074, 518.198104112079, 522.761681455793, 521.64720642792, 520.245678822268, 522.649612048997, 528.021629899587, 524.01011690234, 524.624997540122, 521.028046924059, 523.865352689733, 523.166863730759, 525.953387479643, 521.994424627031, 520.524035096667, 523.702698348411, 520.145605397393, 522.415560575422, 520.080477786414, 521.170574127422, 522.884734801973, 523.691139833395, 523.122707424241, 523.44266403543, 518.9211768922, 525.204223293448, 522.771708319868, 522.51869101315, 522.638501089523, 524.074605309897, 518.765429191016, 521.899631086618, 526.937102327298, 519.957525765511, 525.597732051544, 517.902315438539, 525.224799543594, 529.620086060938, 522.426931687642, 522.814934890159, 522.156858079247, 521.786320833168, 526.772759595698, 517.644489890848, 523.759158330196, 521.577004640435, 525.835122816467, 518.75110025231, 521.744039190421, 523.043058135572, 520.637386324735, 526.590034094287, 515.61175173767, 519.648797847507, 525.345328230508, 526.455066756705, 520.245935559985, 522.424623946404, 524.919294713989, 519.205507500033, 522.530286065775, 524.45279360921, 520.502004883592, 521.441229413225, 527.134949242434, 521.334631503336, 527.366218122152, 523.593443626972, 527.100852169812, 526.458644145617, 521.643362032266, 523.36566581668, 525.948793367048, 520.468520112002, 525.520855922804, 525.728734448844, 518.962410720072, 526.911022781035, 523.224846947594, 520.872932390711, 527.565865141762, 517.797416930565, 522.20327365694, 520.084336950657, 516.66838867002, 523.332453542611, 521.438276170636, 529.190255632838, 521.169438696782, 530.748441033615, 521.285092682693, 519.712570376423, 523.028445067414, 522.192762933099, 516.455814339645, 518.818966055974, 523.15684985855, 519.293575518745, 522.49563631511, 523.245204672678, 526.502707342454, 519.32875981581, 517.863427744142, 525.045544794275, 524.418646841158, 520.597924737391, 525.698438273199, 520.741868499245, 519.237382905775, 522.782501094895, 518.122141672591, 528.455389026979, 522.32943861788, 519.81532058049, 522.177184147357, 522.87455424224, 524.217222871049, 522.579788242825, 524.997672065316, 520.642699535262, 522.929784231541, 524.249184337611, 528.487579490921, 518.573334146218, 520.934934321818, 523.556173877878, 526.668001108455, 523.427566681188, 529.577233072356, 522.557004927172, 525.568967303801, 526.165114601812, 518.45167144503, 522.609018577438, 522.29024625676, 524.735634749815, 524.877828813406, 524.578368659825, 525.052100905182, 523.74511744895, 524.328055173834, 518.209109885613, 524.914880306359, 518.909310912302, 521.60371437622, 521.097440619134, 523.858073985895, 521.368347237425, 525.325232228118, 517.47653262338, 519.535519755386, 520.807341327076, 524.352347559892, 517.260709638094, 524.250911616648, 524.201603966472, 520.549810452187, 525.724504625244, 520.517325069407, 528.521129088106, 518.990495777837, 521.369213314426, 516.483675229062, 523.222163656849, 520.606229766666, 519.328650766817, 528.368597054307, 524.616947974206, 521.496279869497, 523.56301984776, 523.529886617153, 520.557539193718, 520.123541009155, 522.377333504956, 524.250040014004, 520.993299329464, 525.404786766982, 522.588074036218, 523.522641280357, 525.417365062964, 524.364436456915, 524.96163561368, 519.185281408274, 517.740340660762, 520.112998854942, 519.972296961605, 517.5125066339, 518.973334943341, 522.101250177332, 527.586806319469, 520.222747472678, 523.058110617822, 525.971441628188, 518.282812642718, 524.315908499232, 522.184244496564, 527.323469589042, 524.159941752401, 526.494411211585, 523.578183491097, 525.229053656423, 522.181683968474, 523.261326935251, 530.67901042912, 526.07640999818, 524.414800935872, 523.336814190512, 520.205729431066, 521.29364192045, 521.75168477153, 524.10239760404, 525.764468255572, 523.180959934493, 515.05747505108, 520.241680116283, 525.528395388979, 525.956234795625, 522.07947628563, 526.064620454866, 522.145261095389, 521.183608234543, 517.953385183195, 525.340720535536, 519.615182743893, 525.174966150881, 523.177191076524, 524.474606417864, 524.013674698752, 523.981711005523, 527.686303430508, 519.718920481494, 522.300597385182, 517.996110924801, 519.762518322669, 527.047736139414, 527.17167944074, 523.3645235954, 522.012296480789, 522.395451963115, 523.317548155255, 523.41674649876, 520.885032123951, 524.834869134814, 525.330353937618, 521.465105539667, 525.041401183129, 522.794333099097, 518.13081416995, 522.112554917532, 519.84542115254, 519.638680945844, 523.372469646456, 521.018232122586, 524.420922775182, 516.598724702667, 529.121369228703, 517.644704898543, 519.800991247555, 522.431897422094, 522.413157589196, 521.061064827606, 524.00075623356, 522.515117725344, 525.860296787167, 524.748801348063, 522.770001185434, 527.607582908816, 518.548690979276, 521.994767358092, 526.693388572456, 527.383829062538, 527.833411255337, 521.702319466282, 523.876391801465, 517.386634021555, 526.386615621883, 520.51444464205, 521.221005197252, 521.125766375735, 521.063004370948, 525.394684063993, 522.70434613317, 526.209118051481, 520.953931196986, 518.742072443682, 525.048017329315, 525.099384384855, 521.046393079798, 523.665668483197, 520.83119160885, 520.102506875815, 522.10219354282, 520.472377579653, 526.961507757078, 522.915733107176, 524.868949327745, 523.260320230258, 520.97202367866, 521.455976605142, 516.773221759468, 525.101610784564, 518.104281957808, 519.774912879279, 526.33924964166, 523.886437174752, 520.942461811233, 525.762139904289, 520.478060425436, 524.876559441097, 523.240357891241, 526.860961009437, 519.403626121403, 521.357756492597, 523.828787902564, 517.016449045009, 525.743283837593, 525.879877456048, 516.795910195732, 522.90669494127, 523.199254301376, 519.877608184862, 520.421398569096, 523.958803060169, 522.895385658774, 525.367879636461, 520.159341020498, 519.807539966751, 529.727593411265, 523.955169042616, 521.266069016687, 519.699582552146, 521.439787899472, 525.738924636861, 523.718503541258, 521.692378020581, 525.243168844523, 525.894626076207, 522.38321051106, 525.712317128364, 521.516973642311, 522.217510219171, 518.647362527186, 520.983163666367, 524.44623538438, 523.274501946199, 527.94067385159, 523.442930284011, 522.124803313691, 519.00772822461, 520.778128245665, 516.003122083831, 524.352201858651, 523.017976156361, 521.587297780154, 520.64772469721, 528.681403493671, 524.931022226626, 521.683763058771, 527.874063581488, 518.764807892247, 520.536519490103, 525.097880265721, 519.593343662855, 526.757273214734, 522.655025137325, 519.949323514093, 525.325195952248, 528.69278495782, 528.676521771642, 521.120100481565, 528.339506561997, 526.264059445061, 520.506345843508, 526.787853657809, 519.019588160543, 524.072242756563, 525.501407947294, 521.686784542473, 527.366100647303, 522.898932119785, 519.319983966396, 523.961181325882, 524.125412147462, 519.699976404604, 525.474699582979, 526.109864596663, 521.985299428518, 520.902962539742, 525.030466538571, 520.509877079077, 521.561087873102, 523.46715918167, 521.367832279657, 525.411333990796, 521.850859888514, 522.713905120109, 525.045752178069, 524.159181249735, 524.411466471039, 525.699101638813, 519.638659557537, 524.019456681469, 524.913956987388, 523.043979301658, 517.782782661597, 521.649325910135, 525.620961598111, 517.940369209932, 522.282240847348, 522.336425613814, 519.289452247151, 525.361466893379, 522.875000285687, 522.700523041151, 525.314074801213, 522.164470915029, 525.068883497194, 522.873444171985, 526.798345510502, 522.421202721809, 523.67248800583, 528.839960160244, 522.364546027554, 519.48101530581, 528.079191388409, 521.869013113056, 519.986121373784, 522.244453388635, 516.935031914457, 526.214539422349, 523.884136557595, 525.949296615694, 520.971987499619, 522.724498654705, 527.889563521509, 521.407801947131, 522.142657015165, 520.084262677824, 520.638088316799, 518.131320018941, 520.511698520438, 521.380924340255, 515.649369020021, 520.316744317395, 520.761051830988, 524.687430240236, 523.843832191823, 521.949531469827, 520.486834284916, 523.027853294742, 518.505758789199, 526.993190857121, 523.107228433679, 523.150857176066, 519.910875379964, 524.012182906841, 522.323912467031, 521.14071638399, 520.613418554291, 524.032255077778, 520.058748470071, 524.739686348355, 519.898821459243, 527.646561816679, 524.470323971345, 527.849466479164, 524.226767021791, 522.187774932004, 523.477476029038, 527.490721613262, 522.611661740624, 525.27410309965, 521.460214432148, 520.845963599783, 524.798223296771, 517.986325380112, 524.14048028343, 519.279726437288, 517.59036065056, 520.122202319175, 522.160246839494, 523.562623306412, 520.228375859477, 521.900591308274, 523.874061635197, 531.319701748573, 521.584788619065, 519.678555370976, 523.312433087987, 524.55535279112, 520.747258037594, 520.160406138345, 522.365043610768, 521.561059610991, 520.237522040201, 529.172401312074, 523.370379047501, 525.018385495213, 518.57613793635, 519.994757859584, 514.141360734544, 526.747345695066, 520.99446815, 526.129701295419, 519.358216953988, 519.100702672799, 525.367712376156, 523.698192613943, 522.54839586215, 522.561269631986, 516.175480851257, 520.19306961859, 528.772874945953, 526.302693203871, 523.570092459374, 530.055607794501, 515.525960796708, 521.463417124607, 519.30940691979, 528.950901517332, 526.349390924644, 525.896847118373, 522.039954976121, 520.08874292647, 519.603756344002, 519.840517081951, 522.636237894405, 524.833977520008, 526.033241557959, 522.516751873386, 522.402916627558, 520.910343692471, 526.362594625612, 519.87172958412, 525.547306159352, 521.759359230002, 523.468458410022, 521.201561591506, 521.240969348409, 523.702372635047, 523.202408676075, 521.45416768896, 527.249752267804, 525.319978760189, 524.762737265131, 521.440137161184, 522.83146644158, 528.827430876118, 522.551256550899, 521.285281458447, 515.624725914503, 522.216439498066, 522.793957089869, 524.821452221623, 517.237504678892, 525.971331253533, 525.438937920371, 528.429033078256, 521.233987411618, 520.644784116322, 525.596213946907, 522.818471423164, 521.802530668622, 523.177157817154, 522.492915984155, 526.169345774839, 514.873817565711, 529.043777517216, 526.354314633912, 518.970889697125, 521.342878772511, 527.574214620324, 511.453562125452, 523.528694558986, 517.572883059396, 523.603735317658, 524.213988565597, 521.514935348163, 526.751609576274, 522.710260072847, 521.640254509094, 524.67540609448, 523.156319199563, 529.738821394536, 523.357267124844, 527.492664641959, 520.078457843332, 522.465062397216, 524.73404091264, 527.286774724071, 525.574417650891, 518.712261722742, 523.155575396787, 523.241097607566, 522.740921128927, 520.002338170659, 523.350629911225, 528.512508923055, 519.506574752305, 518.749807233835, 523.301304421486, 518.172975389825, 519.159707250014, 525.592901705199, 523.893675317283, 528.807305562811, 522.006212482419, 523.202180107307, 524.8548679836, 522.910889538915, 528.269762456596, 519.635128904417, 519.899940020676, 522.030132014307, 518.678676656629, 529.271267903575, 522.603176263978, 523.803022078022, 526.152061490324, 522.34793540105, 518.103062873235, 520.329390465099, 522.340066411488, 519.709029304671, 524.350715204239, 523.926935855931, 523.42412532425, 527.726770523743, 528.19963830812, 524.96141413482, 524.432921647719, 517.976874095589, 522.321584553394, 522.285732796639, 522.811791667984, 525.475061894069, 522.881476486304, 525.66816276702, 520.837890869313, 521.020335989965, 522.789765733845, 522.151809296558, 522.000097873508, 522.311002554001, 517.247098146956, 518.946368902857, 523.876057980367, 518.53195842827, 522.40603541114, 517.725356413564, 521.371354203277, 523.989636360022, 517.039290894578, 523.314955588187, 522.961999468615, 518.79443702361, 521.269306795959, 522.827357790193, 524.874265139393, 521.257340232334, 518.186037826976, 527.919072975047, 522.760197231173, 523.648663206126, 524.608562894023, 520.127154533269, 522.146182204323, 522.158898279753, 519.540393132916, 524.835888891326, 525.152500650552, 524.158852078882, 520.04716060145, 522.191815923505, 523.412615504774, 525.514630268788, 521.348459451616, 518.318871707131, 519.558331982991, 526.610018062412, 528.918419875625, 520.347533052192, 523.864721119521, 517.511857340681, 522.20792649326, 521.914178703651, 524.714427895142, 521.199566533184, 520.848773348059, 526.292434596031, 526.126251703922, 521.228120181422, 520.598764504575, 520.954000494172, 525.888575589464, 524.254269740724, 524.128722989098, 522.27319532534, 523.468435913761, 522.498838075143, 525.790616572396, 521.754248267847, 522.096921814066, 521.433689710115, 520.593653822461, 523.897136901951, 527.592590442945, 526.834699431983, 518.562373546256, 526.648038359189, 521.572167909159, 521.364045466772, 523.647896927107, 523.621784461897, 523.144180911404, 518.400517997042, 520.784844727339, 527.387211544942, 519.817822220735, 524.498225893836, 522.712079024325, 523.082654701, 527.44543398854, 523.035872915704, 525.904720212937, 525.793978019564, 526.104697626304, 524.344788205529, 521.213065162255, 522.945070741398, 525.207854371496, 522.75671489084, 521.529446908823, 526.019692201814, 520.869564641976, 524.38082698065, 525.112113092478, 522.675068848155, 524.727393148417, 517.193402119385, 517.247935096729, 524.369826210832, 519.520476422448, 521.868717787161, 523.274070785614, 523.350900609211, 527.562115394457, 533.544203768323, 524.494809779422, 522.749837436836, 528.556121983736, 522.040076779194, 523.387094256425, 520.783076662952, 521.578503444716, 521.05003744641, 525.115130006849, 524.217682128233, 523.550034384141, 525.266920205942, 518.754690055648, 523.79409513953, 523.380183996806, 520.95130281923, 522.000890050619, 521.545066129573, 518.576980492064, 520.825547767637, 519.633005018043, 525.227706147665, 517.370289373997, 526.600572531691, 524.567306485846, 523.159850069244, 515.670535136183, 517.02796013533, 524.928578803939, 523.8716926859, 525.460741311482, 517.083543713788, 520.993271578209, 520.907688205535, 522.037480942548, 518.380616839467, 525.755010525173, 519.896650892507, 523.28800957854, 525.48161811585, 523.655578799033, 527.77814827177, 520.335189883733, 525.150142016499, 519.432792100052, 522.28026152926, 524.417680345252, 521.882553973533, 516.351111049202, 521.651182532589, 526.519543612426, 520.519491800604, 526.586206049622, 521.76891077621, 525.622934661205, 525.656101921091, 522.284933577006, 523.861415055962, 523.797461064501, 521.595727620742, 523.786185169068, 526.1317702713, 523.293374660382, 525.617059055894, 523.040354294446, 522.05986918458, 529.619959487551, 524.057788129477, 521.391831417348, 525.456488579241, 525.218424969684, 517.342830814652, 520.20649402117, 522.500367771597, 525.652298930751, 525.63579376732, 519.86242739594, 527.185513875495, 517.138356331897, 525.198327191632, 522.339410440585, 522.524787168977, 521.670602304318, 517.778563226463, 527.626647123665, 522.755527033472, 519.004064530409, 518.125039511408, 524.027248217922, 524.255474408146, 524.448804983093, 522.890868314598, 525.127226025968, 519.749058472562, 522.941531836224, 525.87035209757, 525.095950935699, 521.398846256055, 524.487047303872, 524.393692942459, 521.476408204655, 524.380927403798, 521.4841632468, 521.367696303014, 528.01553735432, 517.967791677267, 526.64048196235, 517.988696333871, 520.054194528591, 522.835229742494, 518.88611641175, 520.468807414665, 528.414556292759, 525.441472066312, 525.146376830696, 520.106548577137, 524.997793810434, 522.766899559645, 526.170343170624, 524.293465423678, 519.994174230307, 522.755766371487, 529.519904009583, 526.39490417068, 523.617782588047, 523.242427716983, 527.019514934284, 522.997429480575, 521.862024593231, 528.677621927007, 520.752555694778, 521.713820160741, 514.670333221275, 522.795084307673, 521.567140346055, 521.693814633015, 532.634547743115, 520.488812588311, 526.226297481602, 525.900898117676, 521.927216450003, 527.508654022922, 520.036339230744, 523.479261866224, 519.121401273927, 523.260835273121, 523.271185935269, 523.111338446254, 522.832596566578, 518.53220051031, 522.935059110191, 523.841685731315, 520.696295568781, 522.781305744593, 524.469924734256, 520.153850592718, 524.956957044075, 525.392358673331, 524.456933682405, 519.36038168835],[648.923886555227, 691.202370626706, 696.274113028445, 699.659059861755, 695.461441131593, 701.134520728084, 669.072098018192, 652.13453627829, 675.444865857575, 642.048167333042, 639.286942385376, 687.696439197268, 684.601221457531, 681.142845417839, 646.725494128001, 674.016103633603, 662.792368386542, 658.123715365902, 674.792791636433, 670.487083909506, 687.930810231937, 674.748907137647, 673.852918479809, 703.364702448665, 669.065824672367, 653.306718767125, 726.631029843694, 689.766270710089, 692.452186584345, 659.319627095744, 634.503894912219, 663.70242973861, 691.078055894829, 678.629314880771, 718.514334061516, 689.110845668677, 677.431942540523, 681.703179557602, 674.181940747063, 657.34008242013, 699.393482771869, 686.882816217175, 671.829164290242, 697.34393047401, 657.551983954387, 675.527155441125, 663.014189003856, 660.353599440985, 681.283581128256, 669.195667762619, 634.705612802317, 685.412354493754, 656.651022818496, 667.967404062216, 659.933258599442, 663.110146000534, 666.838911703418, 670.781467602485, 678.566530654133, 686.837593295112, 644.848126161169, 672.3438780469, 682.762101254169, 688.875365130603, 671.637579935633, 655.265683401316, 682.042856893917, 676.989963553073, 679.340829014901, 645.111119888361, 641.686796235456, 675.058699870277, 646.522057172077, 663.44952158217, 680.814536354089, 692.262091613283, 672.779904454362, 653.551186952257, 667.592828024392, 654.955619133894, 669.841165998154, 643.795456902039, 689.637683329035, 663.653434821891, 677.763743685673, 662.36762584949, 685.907199623584, 686.812889345155, 687.836156390503, 659.381135058487, 653.150519620988, 690.650707094096, 654.9502027128, 687.242590152396, 644.920016828734, 647.757998134998, 660.774851094371, 673.022864884602, 666.893937880677, 696.628089181436, 655.446775797502, 675.136060393715, 674.422088322838, 677.3792540621, 656.83309561606, 669.971177205464, 664.583780985077, 722.542688832881, 669.195037199943, 686.718828837706, 693.529192649543, 653.453715273037, 673.762093071555, 640.438228056274, 661.157870901379, 659.468500491931, 674.250695940454, 681.185772106574, 652.767802643484, 671.968339278053, 677.005003755631, 664.397520222531, 686.510875852639, 661.855643376778, 659.399656094227, 678.221881373649, 662.51776239043, 685.838713196288, 683.125805006153, 664.272737314518, 701.162596754455, 689.806800102716, 692.71678622126, 675.040718087748, 659.87982022454, 645.817334177079, 677.344287872132, 674.812214075225, 674.364039296521, 664.848717080025, 669.320916593418, 669.541132982556, 680.143388415932, 699.74122389015, 678.341269985139, 661.772616299668, 688.929994508388, 639.682264533976, 718.539468979386, 699.18207932067, 675.166287678141, 686.063823853855, 673.83947152002, 676.076669089628, 648.736822856603, 644.168576604491, 669.534075601958, 733.04515289194, 693.738076696821, 675.638420948909, 672.367214141759, 682.025226874272, 664.249495637306, 713.409343034255, 645.332154340768, 708.243411017901, 690.123296612787, 666.280572006874, 651.955084355173, 659.759862801522, 661.988448196776, 663.036489483168, 674.227777261208, 705.44375421118, 631.716657969191, 682.071631721733, 679.037980905595, 680.075769379657, 682.749050731667, 644.030608629453, 656.815228067683, 674.302553211986, 686.751877166419, 678.024043122597, 643.925053388669, 661.162050358291, 681.385631351844, 659.405010762271, 701.881548898987, 670.667933226458, 669.122849585061, 676.128233643271, 693.78500072201, 671.836510252786, 669.06945215383, 670.294181371292, 670.839199626562, 685.518011971572, 643.320923136556, 680.030715124916, 665.176948469661, 646.512436389021, 648.387420714601, 691.181115606359, 685.207851630817, 668.089704442835, 661.997614844759, 683.721109777662, 650.444273791207, 697.298968563984, 679.130155227787, 671.302845357947, 674.616185419645, 652.445499668546, 679.900826852915, 682.983290031242, 655.535649244247, 710.126008544631, 673.378590435577, 685.636192494546, 685.63675151627, 694.287706346656, 659.871009887172, 647.4354642391, 656.797254397158, 646.974655801229, 681.216208785073, 659.948792898878, 668.637293297272, 654.966543146066, 651.817181015563, 700.977095028993, 652.490527264764, 665.532429075051, 664.945378196226, 654.383782076978, 647.09144632853, 671.356290053396, 647.906091493416, 662.871695200892, 701.173872672263, 694.251983570127, 689.160782524172, 692.368432633923, 661.602887026046, 679.674161201173, 628.961641579834, 671.966900301533, 671.664093529451, 654.490063243023, 665.579665211682, 706.049450445352, 702.180491690109, 651.345789926663, 681.16778401753, 653.710194316396, 661.739961491092, 678.997842218667, 685.445312452197, 632.267841956964, 673.420095419029, 667.37652244822, 671.405583759947, 692.180163079364, 667.521155507946, 652.812753295031, 663.02439257772, 671.755660423466, 680.60616333877, 663.492844993098, 669.962344473906, 674.778812500734, 681.526591862242, 676.247589035549, 682.693450267772, 678.473459079665, 671.190311155817, 691.132495207122, 662.470420387311, 693.602205133562, 687.868359545581, 682.877787843989, 640.99813816101, 669.359243990613, 642.988524646528, 686.457352157351, 650.957191956095, 676.048139847556, 671.006096550639, 674.645408735929, 703.728996687502, 667.148445475319, 663.120183740423, 667.323893324789, 695.199327082722, 665.7064225275, 702.777985837194, 666.618820198617, 688.610712877588, 654.245086578121, 676.793629438163, 650.371579453103, 684.80209428875, 670.739621702326, 658.082329572183, 662.028401091225, 639.981487309643, 673.246840184232, 672.288212079632, 651.388197646441, 670.588301681497, 685.188492044285, 685.718904623167, 683.845742013686, 649.743240640013, 693.677360559869, 670.146914930194, 661.244428939683, 701.316999032938, 672.246389971319, 672.932719678764, 667.840952882891, 639.786930530085, 678.141886301177, 666.3221122604, 681.231955442457, 654.381188026987, 671.579858607761, 660.273585719085, 675.34627059839, 635.633517011308, 674.125899126672, 670.096939174118, 683.392876845478, 713.688062927594, 677.062745967461, 678.06285743026, 672.419313916085, 690.339055054905, 687.757532681399, 638.94176760318, 657.588636574342, 642.974940359459, 701.534865769411, 672.592339952443, 664.237946084422, 699.589962218996, 672.874831963411, 690.366306699147, 657.8026513232, 669.203046117933, 639.843413001297, 675.927399716812, 664.016536722155, 642.741437738292, 664.496957191967, 652.640566579392, 660.376919445501, 667.519744855645, 682.578918149207, 685.84201305694, 658.921400428691, 667.531543146275, 698.768428594363, 682.569563308434, 653.524015728936, 664.176397387235, 677.527768735502, 660.055228482879, 684.550214037634, 679.598608766143, 676.861167629896, 688.663847482117, 682.423236743779, 683.440293374156, 675.883472081031, 653.242026372013, 697.248625227927, 649.664286552739, 684.837460876323, 668.769181235068, 683.563069415254, 671.499743862501, 655.49220916326, 659.445052934722, 662.468097076369, 697.91563457269, 659.761925374969, 682.736323248021, 654.449491672886, 658.150640827407, 665.265169553236, 653.061270653092, 685.722792296461, 680.137857383172, 681.07689941134, 671.37969382336, 666.140944705455, 662.485071212518, 708.701687636356, 664.325319158437, 683.419311127543, 675.281830695691, 649.614971270246, 662.410914417507, 665.43283570303, 677.401871568759, 669.099376553759, 681.908568905886, 646.98697704121, 674.165961842328, 669.233472245444, 649.121214611097, 679.152998906837, 672.63691799468, 661.238942491705, 687.170161913648, 687.114482575204, 672.741248868021, 638.040285334666, 685.722529983735, 702.977838586608, 648.591669300425, 628.411255104557, 685.396410961421, 674.286461678987, 656.80686857653, 677.448373399876, 678.329126029051, 675.433301084309, 685.218495353426, 641.523336493344, 669.619193056014, 677.147602791229, 687.082738609616, 664.798460740179, 664.842971346836, 654.501541657748, 658.360401872967, 654.00616730934, 666.560411414022, 667.556934877298, 672.649147190592, 681.752127330839, 675.480084519583, 700.574517925481, 654.375574280496, 654.439491804774, 661.426319969916, 691.048351897516, 680.472076820282, 661.747922009394, 669.401870017243, 646.295221115361, 655.830494700899, 662.744243215439, 694.294228012628, 685.8504193566, 654.430440333705, 703.733089522163, 656.408924420694, 675.002622582197, 672.305751631706, 669.722431479909, 663.424508765129, 704.167407986998, 656.557695146726, 656.769421289385, 657.440196668944, 672.72282882772, 678.095270237642, 683.564032066905, 677.201761965493, 649.084838178488, 660.062933775818, 684.193793202916, 642.13002118792, 652.439612930966, 672.851047151208, 674.251228499066, 693.046647830751, 680.933979947245, 680.784447224184, 680.605811959713, 682.722180247818, 657.881967851973, 655.869793415313, 690.123388731386, 666.391287187547, 683.648607887542, 676.391746577517, 658.07377669188, 699.861367805907, 672.291342538682, 687.545625398188, 677.91388615446, 662.310982345033, 681.699132887504, 699.832432564746, 676.664779888011, 658.446330125569, 676.02094372692, 678.40189114992, 673.424019992006, 665.761128747064, 662.354547520614, 676.948439678846, 674.515868899321, 640.880122748554, 695.881698721995, 667.010977490495, 661.722525814841, 682.119910978527, 646.694327394286, 686.486665561538, 707.038588644907, 678.57156857819, 676.843976500353, 685.657267870157, 692.299380950799, 688.702445648953, 668.17652364725, 690.860198409372, 652.97066705141, 660.120759565005, 679.323050368786, 656.71993428615, 672.864674652673, 674.540077011173, 654.126035968052, 653.977144040736, 674.088979499405, 671.063491625894, 652.657102585214, 704.456553474894, 680.783266801165, 667.38518747892, 652.148987653343, 675.664304898152, 672.461879329694, 669.781882897654, 622.332916669022, 701.375314936386, 660.689039919411, 666.932527939144, 643.912660452956, 669.225264907331, 684.244576175217, 678.670453319811, 664.769519298645, 712.144917918645, 693.179241589096, 690.384874357854, 680.347365883766, 677.055590788481, 657.755595364, 673.678612792072, 655.916489754864, 690.232889079709, 665.972058060282, 664.31238382148, 716.421194896556, 692.088577823447, 686.590199841038, 673.468709383464, 693.789744062778, 676.91962521594, 680.221144108714, 691.138642534318, 673.18086544931, 673.656767235823, 674.217303169756, 674.567076953274, 676.743113606871, 691.820695285546, 706.342740493794, 649.924042183138, 663.676181434767, 666.158632740395, 642.926391827591, 663.834959068958, 674.854869942387, 700.872553398603, 664.9164113295, 656.91749296186, 656.979333607211, 663.734378597996, 659.022203743062, 676.468838879271, 694.130197279593, 681.270365230387, 697.758831081304, 654.377079617093, 662.06256211175, 677.62470396308, 687.882061417816, 630.964805648611, 663.006738911665, 698.617090326479, 667.815924487866, 684.215023815403, 681.623141443124, 667.568037162264, 658.758501163915, 695.747314155697, 710.796450505761, 694.435385259327, 662.372437814941, 681.767131677619, 652.495254664705, 677.163011648881, 671.536378685192, 672.486283194118, 655.981189835494, 695.271624333842, 695.896832128941, 663.34289203691, 675.003996981944, 655.184551866452, 684.811527411844, 664.704266944045, 664.795041779721, 675.721213817033, 637.900052815269, 642.004073266262, 668.342506631916, 655.669781132739, 658.076767324543, 683.195004707773, 644.90966959084, 662.67545814623, 681.043456610476, 678.34414640265, 678.467741395877, 679.475601464733, 671.163597913834, 662.61487450802, 654.453164455227, 670.867103178456, 671.96460910053, 667.555925767905, 682.827969229413, 657.489938246689, 661.59602414152, 676.258978381779, 662.332118606847, 666.764445649279, 675.464880577012, 670.846425129918, 701.306748552679, 674.196481706806, 673.261649353499, 654.183885580247, 682.725736353145, 689.509364059972, 691.735913641513, 641.425776113, 695.193565815573, 672.486193188931, 626.971029638665, 686.900985467733, 657.358719528817, 684.29647713478, 714.143005146959, 667.387024550631, 659.953600259584, 661.332348382385, 678.784668356026, 659.063092455453, 667.735857758047, 664.224087015213, 674.642637938481, 659.699925582693, 646.455246624029, 678.630509690206, 663.256161771848, 667.629559141204, 657.599787451444, 681.498343126381, 658.350369759471, 676.51863654445, 669.525964027445, 648.42910492465, 663.266465412561, 698.649618101376, 650.024672714813, 642.233358556154, 666.865728397534, 662.374274505461, 668.049831115242, 665.069005587564, 685.231663778467, 677.765673073196, 690.823847333367, 680.419216864435, 676.4963057511, 659.771064929089, 644.594089739188, 687.623489299451, 676.991451314631, 666.575261644438, 668.664861203821, 640.946582092482, 660.961579282199, 649.726495117266, 677.716050126477, 709.396745746601, 678.633679553888, 667.651179766987, 653.610239727032, 681.05864677178, 650.052505209022, 665.1677776834, 675.241379184601, 645.781842905224, 648.884015871812, 668.23033453843, 695.969805344701, 694.428261290162, 641.742307473048, 659.455311378362, 669.088002893363, 664.025251887029, 682.818400572037, 677.527958169957, 667.66597527733, 664.315897447686, 651.794797568488, 677.329576419432, 671.113178056949, 683.353390749557, 678.766448923077, 694.200697059584, 681.109165819284, 682.341235762349, 676.156063535268, 682.49711848837, 679.189237694768, 655.670177895961, 679.595996613626, 672.213229124042, 647.201410581101, 647.248645980686, 663.092489928715, 677.841831588037, 653.403852273774, 652.712373616509, 650.193721669735, 675.027903321173, 662.838284873911, 651.567854966434, 681.781611156224, 671.716978840994, 669.054976170531, 663.010863810813, 689.73399103004, 657.082080569453, 720.370424819085, 668.84906749921, 677.247786000858, 673.993520074506, 680.655762648983, 688.638855714296, 690.984737479779, 671.793257865011, 696.80496952834, 682.118177550202, 661.718820302746, 672.386365560482, 683.211355009548, 659.660984300668, 652.559510321073, 683.33694114543, 663.46218354306, 627.101360712085, 671.584723654301, 664.364221799972, 675.984814104911, 656.161685254355, 666.647534620143, 668.478543763683, 705.004602882649, 680.420756062139, 688.100500712098, 672.209181937083, 689.137275004323, 672.688249540135, 698.212790910526, 682.706426970035, 659.954966637891, 662.680990173544, 667.731141631136, 674.790733961203, 702.932868821369, 675.706835454997, 665.139955058636, 669.75566880977, 671.342477937292, 652.346811604189, 658.396522457327, 668.639792624427, 703.550436328496, 682.715539838068, 680.728074480907, 653.60627617681, 685.031976827806, 691.433094452388, 691.142795474202, 663.573897419165, 679.984295526884, 692.292967590486, 684.663384398977, 705.725893671395, 689.076646555805, 669.958913952817, 640.901172743305, 677.913311034713, 646.219662621118, 688.505910203745, 686.302883238723, 669.898748001001, 665.88950738828, 679.187689666183, 659.921193747763, 676.966176000848, 650.087481290389, 648.700389110976, 672.9231679677, 641.724215372134, 659.161991488361, 654.886962174978, 677.53366395336, 673.329463336424, 643.612487968493, 695.898832929635, 679.501661213755, 694.812058980849, 713.784225513975, 666.256929535429, 682.800821981864, 680.688279359733, 680.461490276218, 678.931223626212, 646.565615973775, 656.284909499819, 653.197263533318, 680.092198890397, 702.38678378757, 671.864393578869, 675.007705150993, 681.116033895921, 685.285352106992, 686.357553521525, 690.714039406744, 681.482289190489, 668.616164263266, 678.531162652811, 676.535740772435, 666.719090456146, 698.3439554417, 661.105393368428, 674.093703633544, 658.125300362576, 706.803822459902, 650.372250105247, 670.938068766497, 673.499990906532, 670.738419273294, 666.025609620953, 659.524464635619, 652.276871655949, 681.980312068852, 694.795107932403, 704.388968407272, 648.595127355586, 667.838252759135, 672.397108429503, 659.287998089767, 671.976426812807, 685.918336156074, 651.426712662498, 649.676646369233, 682.360810728009, 677.122479877127, 665.244183387492, 678.067930935196, 646.620152156216, 669.6895561087, 659.79483937793, 663.880397417363, 665.284698917057, 664.345237574966, 670.345589210803, 657.398987313244, 680.416917247117, 675.927365519627, 712.364302075288, 672.437391368671, 694.217170503899, 661.319089101691, 696.307816131554, 669.551018948603, 664.385196558476, 653.280882180873, 685.238902842805, 651.578957843041, 689.154513764424, 674.202852709699, 682.417717210589, 683.505713004827, 684.474955755804, 648.7203941713, 675.62898419117, 665.35266263689, 687.210564141964, 651.946340295707, 684.195883281136, 665.69515742203, 674.55692770159, 691.026543704641, 682.862129697898, 693.951896957248, 676.336387419568, 660.73258575313, 690.341627750789, 677.822328155173, 707.992632637402, 677.808489507969, 692.274706061592, 669.682627276994, 673.543669652953, 674.336726626044, 665.548132190769, 691.413773671309, 663.777697155527, 672.693650878042, 667.844161689213, 680.468508720782, 679.53626933538, 667.202271419693, 648.96813273092, 659.0056584566, 664.783832461002, 664.075893553451, 659.845917916215, 663.14944705811, 686.692366337904, 693.602113227056, 630.30362350692, 712.787687799167, 689.318115783271, 681.788586780199, 694.670241533563, 664.563545044147, 676.400652923927, 684.781696737701, 663.091703285801, 713.566479886789, 674.005481173476, 673.431855801633, 670.616904320504, 651.481325272314, 639.756403948791, 641.275284868072, 714.759794516988, 689.625743241706, 660.499345757066, 682.014403237895, 667.333013320712, 651.847733767203, 661.289114806653, 654.529953035755, 662.011188681385, 671.428481341391, 643.004705606887, 679.429800363444, 645.731095899807, 694.324556876335, 628.178937888678, 627.065763882006, 698.149881142776, 690.378387620191, 672.008779958769, 681.90750259113, 686.49059786823, 678.153805734918, 677.239743820153, 657.732790210766, 690.652714470571, 648.562000403336, 664.401321376353, 686.135166340928, 671.268743446139, 649.152453101606, 697.02346763485, 693.910260168833, 668.265163231444, 689.082422350208, 673.524103234205, 673.971325291537, 666.097892261332, 650.729117290569, 659.791623798737, 647.683527844592, 668.442682158721, 649.392231442463, 663.882564572051, 657.552435258823, 674.416699593234, 660.368363075091, 674.715936578334, 647.247421792655, 654.972020577457, 689.218572157983, 664.725567386721, 660.056319546712, 684.495607986849, 677.758632008919, 690.579450984878, 676.645447507532, 686.158078153754, 652.331920570216, 648.339144835047, 667.824058597734, 646.658245405413, 677.217265637984, 650.082004395431, 680.357199609216, 672.961527066983, 655.32613309832, 631.044611117976, 673.771718819874, 671.490859710361, 681.505601073688, 670.344121408672, 660.911756886301, 656.655886150614, 658.972591362602, 666.145949027104, 682.066922093444, 666.405689111022, 652.066915632446, 683.066552508082, 655.11455982059, 649.107630591712, 666.021978006339, 673.696511819498, 669.731704971923, 656.441134630653, 734.940929670991, 674.384875544022, 697.331169135062, 657.758668756861, 670.09459830306, 649.350952422226, 671.006302129151, 678.758480352663, 688.93273415754, 678.996046926795, 700.835634342991, 662.828846025438, 650.549318982279, 661.99377010309, 695.661168338083, 694.346901612033, 680.419838514058, 629.676250332548, 695.167447701303, 660.385552497087, 668.834584015316, 679.786854031598, 635.799902670034, 655.068972366727, 654.403958914544, 681.045501754234, 637.916315479997, 698.986626014157, 665.418062267713, 644.124909155958, 677.490235666508, 671.622406150067, 677.966215756823, 685.303717856269, 689.207891197273, 677.359565504164, 659.317051957052, 690.273130219753, 692.577442721556, 671.5196370057, 685.516576053438, 670.360331166707, 656.755149781056, 661.309059505618, 692.379132838702, 666.056991717288, 704.649361884042, 686.398008064554, 666.619463291021, 669.52686058155, 646.413770384254, 685.881299104419, 654.912813964982, 655.040368154347, 651.628626736363, 652.043098838066, 668.233008630623, 696.095875275306, 663.030303593936, 646.022117347076, 670.797621659538, 635.803960524362, 657.471751422835, 691.986190185061, 661.475626845412, 671.880822905352, 623.564443638497, 641.216505407653, 685.867533149501, 677.45539493895, 682.220028028712, 666.898576184603, 682.216518092546, 702.08139101619, 673.506311792487, 677.190329729847, 662.263739225681, 667.772080454008, 667.351157473571, 683.133093202779, 664.72997521931, 686.581846488158, 659.552848142387, 668.13594983774, 678.82218971143, 671.059501539482, 673.046894002253, 659.285800595851, 688.720758958808, 662.785536311889, 687.573261961849, 653.447767078313, 649.416208235365, 680.29683619992, 679.278923925987, 706.139248991037, 687.252405767043, 674.641094815985, 674.967479367493, 675.144755288317, 685.759012717327, 670.077049108894, 705.757568789309, 672.912827931254, 678.42561523664, 647.292223504941, 667.619235767803, 677.346059059182, 647.327445427728, 665.478007379954, 683.152206166865, 671.1889392563, 647.781279056616, 680.283942075749, 663.604717745788, 674.756248310521, 678.411421365766, 642.485380328703, 640.662231749829, 672.914044909657, 699.564882054649, 677.966097747303, 682.732645367124, 684.687535661109, 697.876396530855, 660.113818988392, 705.522327717675, 664.004915503636, 681.422693125783, 661.134371626782, 679.271767229455, 673.855304581826, 656.210680255866, 656.723251535375, 690.909514931944, 674.521678390915, 673.82770068725, 675.888769959955, 668.037659995526, 665.168472216284, 662.877005343964, 678.21666330458, 684.984511839813, 687.178815546756, 656.220086241879, 642.616044967546, 658.993392981152, 671.415676562229, 654.615382583901, 687.235567832783, 686.988557877964, 677.36801499726, 682.923770106821, 677.17711818459, 663.893677514841, 705.582473197682, 674.557897733574, 643.654319790637, 703.621103525881, 671.922924345209, 668.432159290005, 657.51638403931, 642.772429308322, 652.177888790833, 661.32964049792, 668.628000867377, 675.261491154227, 634.522040704702, 665.467808061111, 675.970079009458, 690.465731576544, 695.364384846137, 669.3458119377, 692.69083134354, 669.395267565797, 678.739192898167, 663.211103417815, 684.999161755384, 694.508256471771, 659.750302729463, 656.414082897841, 646.477381660733, 690.188522831814, 655.856585185997, 688.194369366399, 665.698881564385, 668.59677714989, 684.974663195356, 694.693204948341, 655.237680740097, 679.043385413108, 666.75592772286, 692.919392113712, 643.222301360861, 699.723931754058, 662.602168593785, 646.716742378948, 652.149703948326, 670.413197985192, 696.54253903742, 647.732036280666, 673.420247674923, 671.089685968541, 697.479976236395, 693.036096719281, 666.52706839314, 701.916871945793, 652.948680567132, 643.294768421027, 664.909191001825, 673.994870008926, 647.431218140218, 677.469242985984, 645.335597387197, 676.981638290797, 644.448964060079, 689.546380709809, 669.605227040563, 690.577250512313, 694.746893723373, 657.927424796093, 675.728924466635, 670.663662198621, 666.171998157098, 663.363957295491, 699.071188270935, 688.778916370625, 668.25428680977, 679.01919953048, 679.136939328558, 671.696105346063, 701.485236581825, 667.260929715819, 659.550691555675, 674.894742681916, 676.786918981871, 646.074460540356, 657.504251974496, 684.341334662963, 689.988658365781, 686.522142276466, 664.436370671936, 702.382969764776, 647.015176058182, 680.159475283171, 656.352384483967, 674.567065848327, 678.236932577459, 663.874617695523, 680.740223819796, 658.629198849311, 657.765924473922, 688.809938834148, 669.223287331539, 700.393069547314, 665.273132130347, 681.283213073001, 681.941898592526, 668.296067647924, 644.273031513787, 682.561173223868, 671.497905214125, 670.436406103391, 651.789142083036, 708.554824617563, 645.483964741244, 673.28257888403, 684.52934727899, 672.140863362912, 677.218856757419, 667.144019048512, 656.740150355925, 700.290270817635, 675.998561909968, 681.47473803637, 659.967211781187, 694.8707508463, 669.57891785443, 679.108781499724, 669.693674640484, 671.249248945806, 668.095443673586, 674.805246399163, 657.744479824314, 698.752606313989, 682.3530716484, 712.506416184843, 651.01680904123, 691.4275726908, 703.328201205508, 663.502676977987, 646.791151082315, 657.139759146552, 664.507674195485, 660.785331351838, 676.955820900825, 678.586045968867, 657.056783957016, 663.846081353841, 667.996912094495, 657.506880541162, 651.012379843594, 697.876143126632, 677.015713225651, 663.444689570792, 675.347766870514, 658.204391019253, 669.237700913107, 667.061013883707, 673.361987514638, 649.808642936947, 677.287089757885, 674.815354781755, 697.750970089533, 685.31250209316, 636.306668718327, 676.958778650659, 677.630094956212, 683.025797696964, 681.97219041669, 683.249208616458, 702.036016475904, 666.56291089612, 670.030589980453, 667.877993674802, 653.385446580973, 695.666677528963, 677.024595639907, 693.998182104245, 656.66111275381, 686.402453596449, 678.435008063318, 670.170917410011, 695.29180930382, 677.954323915588, 683.007773789614, 658.047327902467, 683.688267943844, 685.279004423096, 688.837334639325, 673.03715514426, 656.838814827235, 685.459312733679, 676.453078277784, 658.397750117551, 651.360086993717, 645.695138400265, 657.642305094027, 675.4780416884, 690.859627705049, 701.258577673269, 678.48906382634, 672.836072645879, 657.011993513781, 699.501651385417, 657.656287435944, 721.579339864347, 700.71356920694, 656.469072549462, 704.690770739, 634.02159421743, 650.831637329963, 668.631054433422, 670.675659973109, 673.453788123799, 695.817984201335, 667.356698399384, 676.466917405309, 664.878582390246, 669.897680733774, 707.85294349992, 669.17988301288, 661.86337403842, 675.746218047545, 688.485682893156, 689.032961073114, 689.722339210553, 656.076122337739, 670.01298529647, 685.13205930592, 672.178550549458, 650.46245360362, 658.822067243419, 681.685308442363, 659.142513190989, 646.924762614071, 673.893012408984, 666.140874392866, 654.230512298892, 663.79595664388, 667.198443397935, 671.114195182587, 668.987415883849, 671.527051588068, 636.850860800364, 666.140930142882, 690.847860235243, 676.207646627469, 673.854876810526, 686.486951249029, 664.43560451662, 686.147936745206, 671.487825123297, 675.094874523692, 689.685881015716, 674.623536551579, 657.455780684033, 637.958468185232, 660.172693025795, 688.117542217146, 674.595336844382, 673.737650195798, 702.461590180294, 664.082307892604, 682.405175677669, 686.477544355638, 675.648208076452, 673.882973576203, 686.109854874667, 648.974481455526, 718.187767643248, 642.331088355117, 702.1700117938, 648.458297724581, 672.78077898181, 671.834943939967, 678.176390583557, 681.097114193232, 672.50147479251, 652.116855485939, 647.719297780283, 653.643964302186, 687.753530940693, 661.134711385453, 664.994182510452, 692.212471916299, 666.805207014202, 682.694805918273, 657.668747799957, 689.491191012219, 678.059088885537, 674.413582452043, 659.75310421454, 669.549048621878, 658.581862590163, 681.817748626144, 661.602222148075, 646.215670944013, 682.126598920629, 676.888180986622, 650.607382874824, 644.845332888859, 663.648310073281, 673.650238191031, 702.440039856677, 633.154592876983, 684.869275101347, 666.109596078282, 669.877287936574, 662.187453208227, 677.161037435739, 669.556408348941, 637.770167509901, 670.725044310151, 676.914717595901, 697.951700623083, 656.818759634158, 640.278832326947, 679.11125707637, 684.40531182869, 684.891698286112, 661.887836284163, 646.797118818224, 666.448064635744, 676.574012769956, 664.832370343209, 676.39597949506, 672.418919957684, 683.84324321982, 672.477020753831, 677.395972829018, 680.960393873114, 684.559435034438, 662.748845882801, 668.218549679665, 647.710109267832, 672.909398243563, 665.963718986162, 676.885686313665, 709.825647193452, 678.387787781161, 681.562975269278, 664.620912959229, 692.467158888691, 660.395734842585, 647.091944733512, 674.274372241991, 672.430866887619, 684.880978295899, 703.761625629734, 660.935391752037, 637.334690655849, 666.548450765984, 679.42847975554, 697.216394795828, 638.679058185502, 668.85435199842, 683.324287736278, 684.240260424007, 669.642910297407, 695.090056096695, 647.747496592477, 695.4828105329, 682.988985085248, 662.719396069105, 681.551218559881, 666.877143770341, 667.439025666751, 682.226628111375, 710.793536631089, 689.897210989375, 683.781818798253, 697.285924424783, 690.763329488366, 697.651360179079, 644.370585662792, 685.563894065908, 670.928640990319, 695.561629605202, 676.284391277851, 702.597048289452, 651.84456629277, 668.780309677733, 688.566391630482, 677.613205415827, 685.864603332708, 661.531622013898, 657.031185813085, 681.607271723342, 662.895560846438, 642.897516803425, 650.109517127046, 677.839205708563, 642.005384777021, 670.123371469198, 689.021591452712, 651.794307713156, 680.73269351695, 655.042230329333, 644.319432087898, 702.520995028862, 661.205361255323, 642.612972178913, 678.745434536213, 664.825457523081, 694.621534432126, 647.318330788064, 668.336776758557, 671.120318316744, 686.334313965467, 629.47946545273, 670.532280526007, 643.774378323185, 672.325527297871, 646.714805613499, 633.745928040006, 657.222999509722, 684.999094156923, 668.575566704025, 694.076236507542, 661.626336401009, 659.368528071526, 697.376022275627, 668.266149186871, 697.577397857028, 673.040488436551, 636.948125607412, 656.460319832083, 707.626770182657, 713.91363434607, 694.943555628784, 683.411459972398, 691.069743942189, 654.726181045434, 673.186082297616, 658.697585130411, 633.242842513912, 693.647558548583, 668.231680096899, 668.388271970796, 669.017959547726, 677.655326548146, 644.773646163163, 652.381912420784, 682.984812066419, 654.588519590972, 675.480596784621, 649.73130088263, 684.992794075303, 652.191780402447, 674.107746345348, 661.586838899048, 677.191532892776, 680.029242856191, 677.230073705299, 689.707407338316, 679.793696899525, 665.513755128893, 698.584927141015, 647.152147289402, 667.234174490106, 689.448148628124, 673.821391121048, 682.027490269428, 679.633481185515, 656.691864591093, 692.154432202295, 661.979935963953, 672.684828167144, 679.953255261471, 653.893866798331, 653.830966804109, 655.315989974832, 673.534998186039, 664.948395479736, 658.629744077038, 688.10135352471, 650.426957422321, 663.05052573199, 692.834636680329, 673.789262386402, 670.438543170603, 663.107585180755, 666.783282415608, 665.180934267227, 679.59391180947, 690.134412152594, 644.080893832238, 685.308577862913, 653.444973305312, 676.573409176652, 673.397147166837, 694.754782944867, 667.868101502457, 666.051801840209, 656.116930369691, 687.645422724446, 682.893432253735, 680.011961087395, 658.848796148932, 665.818094999549, 634.633644862591, 649.027927284953, 657.810734207812, 668.060110734787, 690.098255259128, 687.273234381606, 673.672820421402, 663.990207815847, 668.784049204453, 668.328224630422, 674.420961755578, 677.045963198238, 675.948309336054, 664.624747816142, 664.832227054559, 641.76923871436, 699.485086747263, 667.307496817457, 663.48598508796, 667.360827355661, 689.24216744109, 672.71578709277, 679.408977951998, 673.594245570656, 676.738496760668, 677.034250372483, 702.72227092653, 650.575934253373, 645.485382850039, 651.378933852867, 694.971759725996, 666.617267952194, 668.339914438018, 641.693536077675, 689.785869413214, 685.525202885354, 668.628999693595, 689.332263695622, 693.332172406273, 671.659989944674, 655.634045705911, 666.358748965813, 666.07805670487, 701.285915492801, 653.733836808004, 661.724540756469, 660.921480781663, 689.764053877058, 626.566038172601, 693.852771929291, 656.993423101962, 661.248235276832, 680.482060491839, 659.78085040332, 660.011427664969, 658.58565475454, 677.172148612879, 678.177408057231, 667.056157935409, 685.128605150836, 691.975685389521, 677.352528387704, 671.134322615651, 648.589827586406, 698.165979661911, 685.842559930803, 707.586022803553, 679.577672441982, 692.147345888657, 678.606583349239, 667.116076678577, 664.352426954902, 666.354113429519, 662.631364311844, 665.936591471401, 658.062562008694, 665.56045743397, 673.390627631807, 676.848065604978, 679.149908725884, 647.149786789709, 666.315050790421, 689.702589346661, 624.071865825237, 656.115336357333, 657.543860414176, 700.207094241772, 665.450538437617, 656.544888548232, 667.496611847752, 658.653759200153, 666.151404037934, 672.497718673841, 643.375876172546, 658.491485591133, 667.134233640712, 652.162888905027, 684.008656292643, 680.29011155929, 679.538752092358, 686.538538075859, 663.924528164266, 676.255056449508, 666.418879701929, 678.456462424691, 688.85582315241, 686.117496199847, 672.156801275682, 653.020788689989, 647.62562015611, 662.54370629365, 701.847499190981, 668.248184936784, 677.968591583759, 677.615375636368, 669.116969713067, 683.268912391662, 658.661453150947, 657.059212170526, 663.529115739509, 658.208318706333, 670.98316020401, 650.288260226604, 692.088453629743, 647.210187802696, 694.442874887961, 691.32675235661, 687.283901758348, 675.039939288459, 688.255220750353, 700.465715465096, 682.590947648483, 686.933481745061, 668.749654282561, 641.203482835907, 665.839232405647, 657.899459859181, 692.398989519994, 691.284850201116, 662.628941397798, 682.334000239691, 682.7082119288, 647.48462102283, 696.498356330291, 674.298396402707, 670.717004419542, 691.88413895667, 650.576115269818, 678.808883733636, 672.425177507033, 669.068978674031, 667.86199663742, 648.72002300045, 668.208419732687, 664.168738224699, 651.79756358117, 663.359469423571, 652.109496027005, 666.669085333283, 679.423295507904, 683.923272746849, 676.275653082967, 662.121092637721, 664.903098031654, 659.068043973553, 698.169840821156, 667.760714939351, 671.815137618669, 654.201914341172, 685.235257240618, 679.239632508845, 693.064015348054, 696.420644695163, 690.763168581978, 675.846372364614, 678.49825742666, 668.855027239487, 697.597115952659, 671.716648734919, 659.592938929436, 653.457189525319, 671.987556004897, 642.505012593839, 669.935624979006, 654.435708987415, 682.587571039829, 643.113456029915, 626.976501108527, 660.832737205441, 677.557127290584, 675.721007403296, 677.475322847235, 685.815804575315, 654.154239327669, 642.528206574665, 665.648020098139, 671.709886588998, 683.568486054494, 669.616992816958, 670.077177054803, 682.637369446233, 660.800227470334, 658.07471958583, 660.925574508654, 648.116528744533, 677.242410623421, 653.655114624176, 668.979693863924, 670.032745688148, 650.936269893453, 664.320240911633, 695.080819713539, 638.307911543222, 686.734991291636, 661.631864759371, 668.658972134412, 659.209564799268, 659.616909569833, 667.629246588091, 633.451889621886, 691.116111295333, 697.384765413109, 669.53137692601, 627.187352462312, 673.942375289583, 658.456090546884, 677.535774588383, 678.633020719092, 690.083584436778, 694.373481217666, 671.222176911687, 677.074025296756, 643.011613187838, 684.053806037035, 698.646095647982, 654.760476603812, 674.980895867084, 663.02406199449, 686.945459003947, 645.850273537765, 688.529023295826, 659.621568643222, 677.911228566456, 641.509453085224, 682.722489825248, 657.343409143104, 670.740059073129, 666.120306846761, 686.045158504299, 651.25908560574, 644.482792618962, 681.45090907155, 651.733307671843, 662.246768306098, 633.742346265352, 673.311338120961, 693.437397091193, 654.691443581892, 659.325276266288, 688.454541705519, 691.119425931899, 663.231403961024, 659.924394245994, 655.547360669489, 694.011474551005, 686.234116466006, 681.118470132836, 666.220723900919, 672.977390008735, 659.751408677375, 663.423750697992, 670.092669365588, 666.181461311979, 656.801253932948, 633.705330836607, 663.729527060816, 664.240139207072, 692.302270266258, 677.483183288717, 645.295952461601, 664.334018675645, 662.358192717331, 680.712275434329, 659.297976248217, 686.915110611693, 653.270297606112, 677.197373716947, 689.794962002446, 709.62780231256, 660.291904006322, 652.30917912308, 667.830730527328, 703.83486670242, 651.11101866016, 676.001038179474, 661.574516970906, 677.109772051952, 675.70769947848, 663.757779595825, 679.557430730091, 673.397310202331, 687.421684398562, 687.067108182556, 664.76788420145, 645.026885975644, 684.439395525023, 648.494310210027, 646.869154379318, 670.713558485413, 711.169872239734, 664.908642411925, 687.754959114873, 667.702554016479, 692.448458086046, 652.069206074088, 676.168640271699, 656.585837957224, 659.057478891266, 664.239227670459, 669.412394956631, 686.271243562823, 663.767340829176, 685.974199042424, 660.539668254628, 667.342453779353, 666.249681124463, 669.505743276273, 658.323700666356, 667.171009235219, 660.104410307479, 679.529106403448, 695.343249648945, 690.901655666383, 674.78022194516, 707.945426668002, 688.136580437996, 694.322496871775, 704.71726261404, 697.108799457573, 668.012603994554, 674.084810268404, 647.404412533337, 695.053274201061, 681.337519879333, 677.367979471202, 653.676502225538, 659.641855486906, 685.817660988478, 646.889203843147, 658.820542343139, 695.009230968187, 638.06805420173, 669.858016672162, 663.94611364495, 670.25715559213, 696.359654879954, 690.495477141676, 693.172598589613, 651.946997192383, 675.510289592563, 684.256245853025, 644.553478819998, 653.948821048426, 663.836030328742, 683.184556850327, 673.189927482821, 671.255173029033, 649.982224399472, 678.242284795122, 683.206704316945, 649.002036324018, 667.6440405727, 679.224115252382, 674.223673284237, 657.065850439379, 661.227709432758, 662.291830747445, 688.661166965832, 676.145329598749, 693.809819233017, 679.83928425307, 694.664064592677, 677.09791209026, 710.254735898813, 649.847479522283, 673.794486041739, 681.043552241576, 670.019717185482, 697.250942378779, 684.61524050242, 693.81706336964, 665.676268989831, 653.780177975342, 634.561272412451, 646.278361685117, 643.46837109787, 701.998638267911, 657.729666707892, 691.966567076736, 661.680020632211, 677.235147626918, 672.1704830678, 690.25746170887, 695.018139990781, 650.573528652033, 647.530397962582, 663.638906751533, 663.026895685583, 685.310817499055, 669.382286254904, 680.514328482081, 637.703809662465, 694.152228037487, 651.244622774611, 671.335661018037, 684.897667230827, 648.808368501571, 657.370145282243, 680.323651881004, 690.837594577804, 667.107041944142, 650.864711350962, 646.086027460211, 672.872194112732, 671.465826357342, 656.865818926066, 706.383778256734, 669.50459517143, 641.616597961771, 658.617944076155, 676.569727941718, 659.258188135004, 661.325223002723, 677.155648987756, 692.319059550507, 666.583446855818, 666.301625747914, 677.405014816426, 668.557455788017, 666.545239841187, 663.57994985086, 692.99445832275, 661.696281509348, 650.812578661994, 701.691552943338, 674.58038117425, 654.833432872924, 682.593044157443, 648.168104087721, 647.593340584569, 652.093811787987, 711.446512776629, 705.665878853804, 656.809767949835, 673.753830924736, 680.693045812103, 653.666020662701, 671.535189319276, 648.544575676183, 632.206288727771, 674.643552881435, 698.337332224822, 678.623996734321, 676.246476399603, 707.810992042713, 675.325953618631, 671.546337238503, 659.265685169653, 660.644851537323, 675.186481811956, 616.797396776628, 683.170175008121, 679.007395321873, 646.896807705484, 698.639300632646, 677.415889043423, 673.289478945975, 656.421956784177, 671.457613370272, 696.528761973218, 655.203983230837, 661.220797014453, 666.615682217536, 683.619544680592, 691.452032308646, 677.670265922633, 658.73531408545, 672.398013747249, 677.316390559961, 677.898097794469, 672.252219044856, 670.252722425248, 681.312905998055, 700.530984100987, 674.152925055674, 677.077162680839, 709.561628449186, 693.500007655312, 651.101131235827, 668.252317164094, 646.765828366972, 689.129348973404, 661.908940774856, 663.985859153109, 691.791626303936, 666.789293877498, 664.576609192314, 662.258755752047, 646.864976865306, 676.333508637432, 663.432667970446, 676.225143409339, 672.002817599543, 689.727977255988, 675.959548358184, 644.742045819836, 683.032065839865, 658.583077883406, 674.57856095461, 684.542567503408, 635.187633798729, 683.339916453349, 698.584146853266, 687.073486657649, 667.426508984296, 657.738273516619, 656.811168836028, 648.0917749217, 669.203421308314, 665.000968036088, 646.642253942215, 659.038245900107, 653.189642197202, 673.623942331635, 655.722249197488, 677.402327453272, 693.958244610217, 693.529624049445, 673.223282875039, 677.267631110609, 650.616854243283, 664.149976840261, 676.406727102739, 675.064566404838, 659.60110912908, 686.170058507779, 699.809309773061, 653.096137280877, 677.322371688283, 673.953155868259, 686.130653854038, 665.098744569922, 660.29844767294, 681.65263148322, 653.284716835197, 678.598188912203, 652.346474128606, 666.579971029711, 683.085834971301, 673.168742125957, 663.621314426585, 676.532173535735, 656.836331317694, 650.146546327743, 663.843634192257, 656.78752772562, 688.998002729869, 668.740393424075, 669.037163382882, 701.036979751627, 688.63802153779, 693.226512896366, 684.659056999307, 651.331193290075, 684.794728431109, 677.001016447027, 648.617961810203, 633.263723829078, 660.737724241194, 670.783331334034, 691.34629177082, 657.260298720678, 703.45208553071, 665.28941162604, 693.38120750914, 660.816494859307, 688.174466382844, 621.938611741637, 679.183385683832, 657.13808092848, 662.824623137456, 675.56476933095, 672.304549346038, 716.422982417195, 683.518290753173, 646.832270576914, 684.196031737482, 657.757258526432, 689.742661858182, 666.879152578814, 676.884089830583, 689.934432591808, 659.579441677291, 655.476781618607, 683.624012880869, 641.315158031903, 689.159151983322, 669.653536980591, 685.018991317237, 699.572286122293, 678.212311433749, 709.51131591425, 655.719209704509, 673.248702667263, 654.977293197522, 657.831763281246, 637.576168844442, 668.563374637727, 635.851444645784, 664.67334550269, 655.711883689175, 685.836713782189, 650.539265716534, 660.2257564113, 682.048107569611, 684.64049047225, 684.113698105105, 652.543449720304, 667.32647122181, 667.680439085621, 701.832744570391, 656.200004463336, 656.539078093361, 673.280296532018, 682.140021631482, 692.971087027964, 649.064557467538, 705.136290223411, 674.946773850069, 700.529214737691, 666.918209240889, 669.164147045284, 682.277628370057, 661.046849810169, 638.75319338733, 679.951487609651, 685.28114613121, 630.615756785887, 678.683005238741, 649.798695349277, 669.966952907775, 655.94608783111, 675.095191210658, 668.956367858547, 685.980973361319, 677.38137410249, 692.59493280642, 639.410405910228, 665.923586871077, 675.3399935803, 681.993354542209, 667.387153782645, 669.359904661001, 682.990711112889, 659.747621148961, 681.344652707293, 652.8039681661, 646.270132924546, 663.248903613401, 662.504507282548, 691.848855675597, 653.684147376238, 647.297183985148, 663.328151751431, 681.963334151557, 690.19039277093, 669.604410370185, 678.482171894219, 684.983773089468, 668.586562798034, 688.104190420126, 667.047130452093, 671.062522119521, 686.105582182164, 666.891303385103, 681.982727506456, 707.108269036905, 696.809214348715, 681.252735379153, 681.301944240496, 685.462987026785, 694.867061711835, 679.328845379882, 698.584104465664, 669.155242123179, 658.575171148845, 642.591802191754, 676.375503183437, 684.662124677847, 672.159595511671, 682.281125284667, 680.092800970476, 670.385935286555, 655.775265219161, 661.704298689186, 684.348548011183, 665.231652175427, 657.790316164601, 708.367684688831, 698.605917312906, 706.618835609365, 684.459286874503, 680.67385621857, 657.681861851898, 676.731657913833, 651.017796562758, 649.286491437506, 636.52178980868, 667.551121867231, 673.579279844826, 690.993359280331, 673.004641044357, 666.512072972613, 693.082352159865, 679.123596694603, 678.186536894899, 652.713600007302, 663.868243313781, 695.958734501942, 649.305465886179, 664.680585877404, 679.467632214633, 697.916036378046, 678.237926203836, 691.563707505481, 664.59417377229, 687.185818541823, 665.64460898114, 665.702617684558, 666.994384055279, 672.415439365443, 671.374140723816, 663.822777254513, 667.305618434304, 674.984210016954, 676.164308537415, 648.560033547161, 638.129614884906, 688.110256239108, 636.781325275054, 673.934511262364, 709.844053609263, 669.979030414667, 673.901518278787, 683.06139552095, 676.340463110134, 636.429482595425, 661.411401817094, 677.01045243053, 678.875907123847, 646.35493319687, 694.39800677597, 678.724381690063, 694.169573633483, 676.694633628176, 694.559543667241, 703.095208907936, 689.087333803454, 657.686683173792, 637.292482465826, 661.541601179058, 665.885059031304, 681.651373664629, 669.152218296549, 680.932471837507, 680.276156173201, 698.543588337774, 685.291175851985, 681.512507012656, 668.340804887548, 689.198281274395, 661.703815556942, 698.539610208069, 695.686645312454, 662.066171863437, 645.106017370854, 633.868143786761, 686.761857979417, 653.090390235288, 680.278520637957, 674.122015267107, 662.968363495372, 672.466425780894, 697.117285992419, 653.616910966903, 684.38404874811, 707.245934217302, 666.957553595801, 640.826922946204, 638.716429435419, 675.162665135346, 679.394190155868, 681.771148438313, 670.921551352866, 652.545026514077, 699.799911627693, 678.743848257305, 677.631131766872, 661.756334947821, 676.500513315142, 679.260264159762, 696.339338926862, 687.723993063242, 671.913617687191, 670.330421398662, 663.132562244323, 677.207618299475, 650.497465171366, 675.021612240719, 651.224068692394, 668.158942689122, 675.713670970563, 680.987260808752, 682.541128096059, 669.484971731873, 682.23669991192, 661.807821727055, 661.792513527922, 661.570258198223, 663.616357745681, 657.317301396598, 613.165595715131, 693.612250509555, 680.27172127689, 669.173293877939, 659.829061334747, 656.196405934361, 679.634478570095, 674.534376015431, 677.838086490432, 656.06016479668, 669.707816625767, 689.081523056094, 697.820763019904, 677.13756901882, 672.302075094123, 652.813292039203, 689.747547592788, 664.80181313818, 674.468197823943, 658.009769753073, 659.989763521672, 689.47076846782, 658.678031621766, 662.228215726599, 677.645621057796, 682.857235916139, 645.934967377344, 652.662058160116, 670.150983631731, 696.13255019443, 669.748104734942, 651.179410661115, 657.152715910578, 670.395870772701, 685.846241107795, 671.449565794547, 695.465248136925, 690.383094820929, 719.475624756748, 681.495254324617, 688.410401698711, 680.521425212627, 687.650769203361, 664.775667839661, 686.613636627223, 663.324632699273, 655.120536567567, 657.611100871604, 647.275187739068, 677.106573714065, 667.585287651295, 664.241489262526, 663.438561865888, 685.348912251989, 648.949345345969, 681.648483345229, 645.693023696142, 674.967401018809, 691.54028133444, 667.674703234235, 655.1422837834, 689.421110718852, 655.764894643066, 674.7366215777, 674.221362264444, 641.316361211443, 705.16325630595, 628.338649546761, 683.821834326915, 680.440098137592, 693.303017902874, 640.52867323184, 670.875599239489, 662.881684683847, 621.069445089516, 650.987282017418, 672.195238470818, 631.857299771716, 694.888712927303, 667.069153393978, 675.838476743206, 665.232676106214, 661.778309991208, 678.485630329544, 672.112821416293, 702.308525685447, 661.228256738884, 635.547798212817, 687.658219753273, 692.702109810994, 681.028159792964, 660.946925249596, 685.444994287663, 652.926933042834, 649.38952887829, 674.410980435667, 655.361183372841, 691.693499202739, 664.445160382136, 679.502867260086, 676.476460413302, 678.029851299381, 685.543837241941, 678.604987010014, 668.969469996026, 700.276634464351, 650.196103345265, 710.511484139837, 676.255407791562, 685.57530966484, 669.985815189714, 665.719807820435, 670.619314489733, 659.138010150835, 677.397213414066, 665.184126622768, 650.615706108774, 696.448554890776, 702.618467862115, 645.200204799618, 691.399246256622, 649.051229808589, 682.581738727253, 680.339098955891, 658.713601312784, 660.825837395324, 668.958200048894, 666.401281793388, 686.273083360731, 669.312964714765, 655.41713363323, 665.456949815549, 671.035726284531, 665.452569308797, 674.399328319334, 696.542800429103, 700.223946772614, 663.179535489738, 656.348525172287, 673.532860647267, 657.456550049154, 679.189656735219, 655.574849741096, 666.718197682882, 675.174152912574, 672.925925442179, 648.318404369852, 633.541094244008, 676.97048352462, 683.607619747816, 679.434897590434, 654.584015731329, 681.464787302653, 695.753012141344, 665.896187516217, 679.373326058109, 681.989465368545, 676.441792560657, 666.997696937357, 677.109526005835, 675.413003793691, 635.82738878776, 670.273529795648, 674.565489600046, 661.090283774958, 664.8737589368, 675.010523210041, 686.326281117307, 686.146868176927, 664.990885494156, 710.690538046889, 680.512869673765, 692.22101767725, 668.198536935063, 674.932662864072, 651.556612907213, 645.271811268476, 687.197816552772, 663.239104086, 677.95724248866, 657.690411789265, 688.856334488718, 632.897013380433, 657.44417378302, 630.003434054935, 697.360150145481, 653.042488943578, 679.647286951204, 672.700418457928, 661.633574642861, 684.230271529588, 679.860796140722, 664.440253691851, 684.76124452487, 697.957669473101, 653.257752816927, 683.478658242646, 667.37955542226, 668.566665408451, 686.595259182793, 676.809123816361, 677.211116221658, 670.612382084956, 692.42708228161, 674.105531530664, 681.961994927776, 659.062121205884, 660.256578690901, 679.349277336866, 662.794125476735, 692.525382375608, 651.097664302149, 670.768261899262, 655.296984089558, 649.257089775931, 694.595989972914, 653.25821841168, 688.025240563451, 634.274741257198, 652.370523450254, 676.663239541081, 694.384581049755, 668.884236299827, 685.580239417832, 635.849295334529, 680.738297116108, 692.409568230166, 685.182921830064, 657.971109915917, 664.222968096051, 690.748305629918, 663.514276200465, 682.40171848984, 641.595124128564, 682.423727973671, 661.437042070142, 691.577168990627, 663.864922647853, 689.246588735261, 646.449225866175, 669.527038043224, 667.642165030216, 651.311091012446, 638.851947849758, 679.599873693256, 667.625047299373, 697.664681551353, 695.532870870537, 686.394469728007, 707.200050160655, 663.378828338788, 652.853582067341, 668.484446613676, 680.922888544532, 659.196122158185, 656.371287130562, 670.718216664072, 637.60918838621, 692.256686020352, 677.485757629581, 651.599729566784, 670.634884506678, 658.910424731125, 669.41341477883, 676.404779162715, 659.264198479133, 698.857470520009, 662.579712890987, 713.050439351894, 685.323002577056, 697.47891986454, 683.531805006364, 649.740899382391, 689.751429306325, 655.862621440042, 658.957342664572, 666.251761245302, 677.833890926104, 670.525919954817, 637.022093837149, 625.609707965165, 702.031848687679, 665.791209883296, 681.693632982319, 695.867523653624, 657.151689301311, 671.083117290815, 691.880713990628, 666.376335419415, 701.164896315058, 676.659366836021, 665.287916123352, 684.075349069989, 659.217316806257, 670.522785339968, 638.777526051467, 657.615995262021, 671.680863729008, 678.726129566158, 696.839641482244, 658.442293037234, 679.592517837208, 673.213063902512, 670.31586356337, 670.366372121455, 656.691526810165, 688.932390991652, 667.423245680973, 651.602249375833, 643.487389631181, 656.350184925202, 672.882566661367, 644.194447326995, 653.624073629064, 663.571476214741, 684.932497189819, 670.771574697726, 693.339849414333, 683.867780604684, 660.311046380227, 684.522968614605, 672.76904852856, 673.446804794588, 684.9376193102, 694.621165139458, 663.575293692657, 691.269369218801, 681.882361464355, 661.080349048383, 681.190644319999, 689.84705486542, 671.698080812837, 682.834871114996, 663.707036148996, 661.684369947353, 658.532318352832, 653.082078851018, 680.191881753952, 672.560375909035, 694.116349249464, 687.833836093687, 701.651629879135, 673.602107647555, 665.349506507068, 667.40635768763, 662.014030885625, 681.542332049563, 688.43700326697, 687.250087779987, 679.08099079461, 678.580726495594, 663.364456470566, 686.437514555516, 690.721697026222, 663.895807514193, 680.709408376851, 671.759362815732, 666.228398370198, 644.951615773914, 668.612081547538, 701.084133767825, 659.800093215811, 671.639839539049, 663.354706983969, 679.317946914281, 667.415695139727, 647.571714005948, 658.01782966807, 668.617509050182, 662.732249703004, 700.158032019987, 702.167042430643, 652.538504038913, 657.53017856752, 681.232611009777, 678.489191838632, 671.820526529468, 665.528034690479, 681.572075525733, 674.652984874047, 654.443571216493, 690.362775626941, 646.911136507218, 657.266440637057, 668.972066827053, 675.214634530422, 689.300079103547, 661.374422068719, 685.879785423733, 688.382996974584, 660.695234609155, 696.741176360271, 652.621537624817, 649.018141303566, 683.976180812079, 654.363949907544, 687.623516586534, 652.892580605, 692.844321003874, 691.093812724676, 683.386948057695, 683.666356535446, 692.543013399169, 671.879685291399, 662.921253588776, 680.544480971332, 679.261021689322, 669.10596527097, 663.362885414098, 670.0078395457, 683.121907133478, 679.302934949753, 678.339585228351, 687.04759085604, 673.854906114642, 660.527187189829, 673.267169716485, 675.174751755248, 696.481654938038, 690.028941172665, 677.334771214958, 687.872561856562, 697.469517619494, 665.368819928448, 675.545807472409, 686.100380770123, 650.595513448138, 644.550091237031, 691.645234877856, 676.769427080827, 654.287834091659, 681.326485095773, 664.376400052503, 672.859311106853, 672.986193833953, 663.689182270036, 673.58488998152, 665.464715822746, 673.672750223794, 658.182228737372, 656.803754410407, 660.396854218204, 641.445393768882, 668.708545825351, 665.620178427742, 672.24912362932, 667.787967542284, 649.959864349463, 666.976430108662, 692.458565110048, 640.209056107242, 667.758838659845, 695.19513397487, 676.346370233803, 664.956997116396, 661.498512407264, 667.476956887515, 651.650862451521, 668.709729848345, 678.404467432906, 674.214371388916, 669.470030493201, 686.422107211749, 658.828784496327, 661.231233970531, 683.93313399345, 705.081889013729, 666.121519839712, 662.520232498538, 662.211434891902, 724.321503371561, 653.014781625503, 695.30883967864, 670.332213793455, 674.449695703787, 663.462839583137, 673.362331633162, 669.030671921624, 651.057664582244, 668.775217450694, 667.394755193091, 657.353670104157, 664.416524172663, 670.504436512718, 652.519932097976, 673.195941028698, 691.086738769376, 682.828494709442, 680.38215859797, 682.962050642185, 657.92392079534, 667.49003297755, 659.058713393443, 668.714803445301, 685.673886076248, 669.46864401013, 689.596496932993, 672.173176627946, 661.801738162534, 691.177541585696, 647.38348807693, 676.968957286478, 685.683189217929, 681.191047424127, 680.905132103611, 682.376078713038, 654.819968771414, 661.947055718355, 648.962822108214, 673.138292094184, 690.720698659172, 691.455728369612, 697.506065249319, 655.295657018035, 660.96290534319, 681.34990881417, 663.810983052639, 674.642730634993, 669.841418207516, 664.76054502147, 685.161077707696, 681.31262363072, 674.3619723325, 678.475188102071, 660.033432442467, 685.233370668511, 679.051776464087, 688.626149308367, 681.446538151249, 692.491718184389, 685.416708634952, 650.34756684206, 651.20611893778, 648.978956121134, 683.400276117923, 681.137635156021, 693.098303563664, 651.822811701548, 643.669429524366, 673.988543930652, 699.995447247337, 684.405647241859, 648.782475049813, 690.923262520014, 679.357557398212, 651.252005261777, 651.025163191786, 650.568292005259, 710.900905273079, 670.658815273399, 658.04564825893, 644.820712515454, 662.07360050113, 654.337238658649, 663.319210932919, 696.123831654651, 695.798279289854, 657.890692918373, 694.685950168227, 668.838794731616, 645.574050653243, 654.796347460867, 631.488656565061, 631.02787359408, 667.140335018034, 674.230315463961, 692.037005348907, 643.912947500064, 679.565994910102, 670.977526985158, 657.116101863764, 663.859751896031, 663.949950737501, 702.728320837646, 659.503525260571, 688.742669018179, 675.630572538961, 698.204243477615, 679.6697154629, 654.242254711272, 670.097773277871, 669.494357030903, 672.786931260575, 673.881202422496, 667.220079825979, 671.366762192121, 675.191398080639, 679.14119161007, 648.891574919673, 699.727706899393, 683.767749220101, 696.696513019694, 680.234129610329, 662.14496428755, 687.65821439366, 685.827261499286, 679.366138150605, 659.08948728345, 688.516886021731, 672.558591912425, 673.126470331864, 672.513997097341, 689.665209852286, 711.358535762835, 663.603353095803, 682.2656955042, 672.637319524726, 663.939845287549, 683.665960637986, 661.914419423563, 665.491979672111, 671.052216105565, 699.521961846065, 641.851216945433, 658.668575920782, 648.155439624801, 685.367433844334, 648.5534733566, 678.896723333912, 654.485367088427, 679.922497884886, 673.084048061128, 682.561792051475, 674.864073100794, 671.54735244248, 674.651254944414, 678.818486477682, 627.879748564958, 664.391397496161, 700.083718957007, 653.328171926238, 672.698452479699, 644.101759515828, 662.98387582946, 662.615993295407, 664.112316305917, 666.024014913784, 709.037426359106, 685.387888005045, 656.428319211032, 688.000084632151, 680.974946283915, 683.692772102945, 700.329758783502, 665.821723792755, 633.650325357633, 668.829405600626, 652.768127949159, 670.243133610287, 685.42421761473, 670.465605524912, 651.67433404073, 663.815341457478, 651.315449809714, 694.538733967521, 669.363043791692, 683.921255800708, 663.670265138768, 693.799956116967, 664.257833509166, 630.265187245257, 690.468269075204, 708.691591784092, 638.882478008306, 679.74674524578, 681.276111486917, 677.554709607294, 677.825364136814, 685.784107476096, 671.969637971822, 641.243297084525, 672.331456516114, 666.68609472433, 681.781891453595, 663.46329040967, 674.330773756065, 670.119359556026, 662.702001702076, 639.44467772133, 656.426591620518, 677.283124962029, 661.775625243107, 634.74112655389, 673.335168475773, 675.22993069796, 638.874977045994, 680.446802249361, 664.294518825567, 670.879909756691, 680.190216987044, 694.855790831384, 669.151906171821, 677.756772953291, 692.738306336065, 673.647786915883, 652.70823118416, 712.053807234207, 657.269237889341, 671.373463752258, 680.646812755482, 654.50212256481, 676.734245426871, 679.633046358103, 695.185092054627, 671.961495215973, 676.987895584512, 659.689302126826, 663.716748649661, 667.916355864669, 694.990002645467, 680.026581607734, 664.590679590187, 662.766951890347, 697.989272686122, 670.249045287737, 664.758489950328, 687.346196285577, 666.096150103616, 688.313821923334, 657.534122067968, 685.244139160867, 682.438119811133, 676.32716738122, 654.320602816504, 672.575838779356, 676.580167536087, 655.89367326343, 676.788587369713, 662.341948814554, 667.030484456431, 692.254094070204, 683.434320095399, 687.694238359239, 691.640358865041, 693.175197211197, 657.860675622001, 670.172004046418, 694.595664887183, 651.223889052243, 657.300225622446, 680.516349234868, 666.272300823608, 641.888942266401, 709.495800107263, 670.831754755171, 674.695431287361, 703.657113470862, 684.079481591909, 705.205218179218, 655.896494376464, 681.546218759564, 657.464171293315, 668.513563377838, 685.283015279994, 695.920101408959, 665.649427122231, 684.706417773506, 660.133173227131, 693.661496332678, 679.27688235789, 686.880231748276, 657.913044966848, 685.864699314732, 654.178793400168, 659.792094322535, 662.697401254131, 655.663705579692, 688.606551471373, 659.942064638093, 674.022144396425, 694.900782019344, 680.78623887339, 682.658891806872, 668.746441872572, 697.547481573413, 656.285206948051, 647.153219877905, 664.56774847009, 675.668208433232, 676.564073688496, 673.632500730333, 685.618938649776, 670.857274002275, 675.524045140367, 653.537225800179, 650.324467443692, 689.946861212146, 654.383528904029, 684.429126631821, 665.232783669808, 683.734940626847, 674.276997923981, 688.603073779927, 651.900930444848, 682.600980849523, 697.010371235136, 646.232540908652, 710.707541956134, 662.607284940973, 666.248094968429, 645.660119325526, 673.462143082053, 679.948473634433, 661.303711388108, 689.154014607384, 665.903839918383, 666.644582796505, 695.462891373216, 667.993832576989, 685.761446367599, 686.319625339425, 670.545693909728, 653.513557102488, 681.862530326102, 664.276553158499, 680.577387842911, 670.938683390142, 687.473891278386, 695.927558572765, 675.021425301446, 673.476578657225, 672.456921459836, 669.758871222863, 665.879352097455, 667.812017659495, 675.422508577924, 677.145566218347, 639.622650289662, 682.258891541489, 663.040047363046, 673.882287785458, 666.516572549791, 665.334612287621, 619.733881645781, 661.454925489941, 639.512299870277, 702.506870936781, 668.562650262307, 691.765683512524, 701.617975995209, 697.797532457981, 688.170471905968, 691.495321237762, 654.412943460239, 685.993087830413, 646.800747547337, 674.958804969408, 662.672533704551, 676.212531580088, 647.524889513563, 670.44073737962, 657.766196399019, 672.459529460431, 672.878320302542, 665.59635891832, 676.681107264555, 686.64500824889, 694.380195324793, 671.150363041914, 682.508347580591, 695.069119813922, 687.849186935771, 679.670508790911, 656.826082528766, 657.693525028774, 654.800055498509, 668.553243950455, 703.911837360395, 678.44727982984, 682.416800746677, 660.277620622402, 681.735309564288, 676.818176381117, 677.676149004208, 659.877518115246, 692.526515685912, 683.270093248653, 676.594090034411, 657.449827278137, 673.078010326781, 675.809726462134, 671.694871762233, 698.998467044104, 643.674789711121, 667.603160516421, 638.632913327846, 708.22665187496, 682.406519625643, 684.761464195676, 678.665192019918, 684.148846718734, 682.745188702087, 654.428745964198, 667.944665024518, 661.018143641173, 655.627133244027, 672.750296777203, 656.926988361901, 686.230864029902, 677.009723832022, 661.846288772132, 671.811756387721, 649.19945051561, 688.792565482326, 651.76623209365, 661.85630458789, 660.401630422609, 676.294508016425, 665.420856135058, 660.663346215857, 677.70490736923, 662.22336828441, 676.797201653352, 664.429992811242, 678.588361994578, 657.310822052187, 693.851448043369, 663.413680691906, 676.712328371146, 655.011686768089, 644.892671539418, 648.366904050886, 642.409683710184, 674.496563503896, 673.844122397151, 670.894299317451, 703.195426964953, 706.884108560385, 666.644609906167, 670.25763125363, 659.184861367063, 668.611823835575, 687.17357178524, 691.423023856234, 664.535733824812, 678.296278307166, 660.461412611034, 647.458776710583, 664.309958121052, 691.387336845893, 698.259362580106, 670.472914011555, 688.59068795363, 656.895382050579, 691.028351199976, 657.03440410233, 691.272399206451, 658.195925018093, 713.768146666291, 669.260506655444, 671.37438195179, 674.150468800144, 706.348549507601, 655.462089450246, 655.400390631778, 696.336983892147, 658.590002940067, 657.247133636991, 689.521661467159, 644.458058132372, 655.120918504197, 680.062874401763, 654.534582010644, 667.482067031483, 685.077073750389, 662.444695613785, 656.072341540503, 688.392303734282, 713.323595782349, 663.211918967992, 695.426987195521, 657.854175074303, 652.516863378297, 662.22346126015, 670.294001994561, 665.765700530361, 642.334366763007, 675.75099273705, 677.879031006299, 682.326850897695, 644.311824217034, 653.195875216359, 690.822467529289, 672.759992911947, 667.163722601998, 641.90981372658, 660.149625093184, 638.099132927568, 681.795415419833, 646.308317683647, 651.302113335487, 643.312030629724, 628.05598564609, 661.253917819523, 706.100330069726, 633.707870218172, 700.37969437069, 688.745082997572, 678.491198866, 662.286460396184, 672.667331575342, 677.331016017064, 679.009395842397, 684.946638805797, 675.365281706386, 670.120380741803, 663.944905636073, 672.859461317541, 666.650792453038, 678.588894373622, 637.275582038714, 652.425548134758, 642.756464760554, 641.09401781003, 686.162690242706, 675.261673211929, 675.894339221876, 677.882836060533, 673.951820719631, 663.858103686543, 662.024034183172, 659.754372080374, 646.379457706601, 657.104996717926, 679.771796929593, 691.041884670562, 668.972082616922, 674.132224538391, 687.150192058133, 697.904972423678, 689.113947169306, 647.876111034966, 680.90362620707, 635.056011099035, 668.176796818985, 650.306524450358, 651.566552461543, 683.79398367241, 654.569461858871, 676.343533793908, 660.794410282038, 676.882558648626, 655.064552389641, 641.139270561072, 667.401761443102, 674.899513978584, 664.489333150278, 675.722584471365, 655.682259269194, 667.944518785984, 682.574552727131, 676.150398289086, 672.959933978361, 644.795347649339, 684.448153154038, 681.489172778254, 686.106702796691, 707.311836491413, 691.226421361082, 685.337980790862, 682.43536685186, 669.597241581482, 680.084612109729, 651.682949926058, 658.813912806212, 650.944106999296, 682.384617305004, 673.084756735392, 651.290599660899, 677.111184072412, 673.623566164982, 683.00448882328, 689.757466801905, 713.841841196843, 697.54241995248, 689.115367828621, 642.735218113184, 681.554964962629, 671.910040470002, 653.299763737049, 683.980360939404, 669.936407451198, 626.383646932975, 661.534420186066, 689.679343005641, 672.888902356413, 679.803301698214, 689.930516505457, 700.012386645007, 691.875225989323, 679.394158375234, 667.659596878379, 649.687706245164, 629.701207769667, 674.503113699821, 688.195261421256, 652.510466753967, 660.333551340258, 667.85118640155, 675.330733121975, 671.345837016724, 660.657682340473, 680.726102592606, 670.948763112566, 665.867379729724, 633.82300516869, 658.408870766932, 665.121745853759, 723.335337581428, 629.153716345185, 689.489722899157, 676.376835111541, 701.381554394285, 672.167093081014, 663.644387512315, 697.565005703033, 650.873664272629, 663.889623222512, 703.852052827767, 662.815788227544, 669.358684669696, 686.427850770122, 673.493771054466, 657.560275651086, 682.241084596894, 668.030592401425, 678.691328924593, 709.4584349717, 658.402717295806, 655.656980790157, 652.047806462404, 664.323375805608, 679.408956795792, 662.176373784555, 677.396980762716, 700.217726203178, 643.743081273544, 660.423302468947, 691.087676029655, 710.39150169655, 671.696352737345, 664.090573550388, 687.76084341075, 676.229929943033, 656.560996263312, 662.038431195692, 660.822003587051, 688.306331817821, 684.8113624687, 675.809499393541, 646.260127843419, 673.453358806017, 661.698459660448, 682.447489173642, 658.237342300834, 685.409171582585, 657.444473457035, 671.530359675901, 682.565841042043, 685.125876713379, 685.81638381666, 676.66835620658, 673.341299798874, 659.042557638592, 691.276078391169, 659.826533439375, 666.58913941997, 665.672349901737, 654.615993381468, 663.38774920116, 654.296783056189, 641.060462005552, 656.122796347877, 666.08186138211, 678.02431273068, 666.678901570618, 655.453850609227, 649.359094944363, 646.202163440082, 679.412946263094, 674.925508255805, 677.500799382887, 707.919195528566, 623.840949459588, 652.071126985514, 685.683749506583, 662.443495238616, 660.184015405913, 664.948661299326, 674.481648919045, 709.02661315621, 681.910652282126, 681.792247184851, 657.682890507739, 677.506592044938, 700.677070654954, 648.160473982759, 697.685816066672, 678.924633434306, 666.415753395882, 662.336277525246, 667.992917568686, 686.446931856085, 650.980206056161, 672.191556987441, 628.755228213246, 675.962741894495, 694.187775043267, 692.849158839857, 687.478687836481, 674.502044433969, 654.56933440916, 703.838277541116, 671.376735557576, 670.636632270284, 697.099094599653, 653.892806266239, 653.940494459271, 676.177512126852, 668.664968711253, 675.507527660684, 679.367245813321, 687.629340988436, 721.723737487145, 702.035496798379, 649.227368581859, 661.415992311443, 662.216792189202, 696.982323755361, 681.889786717648, 648.87161923296, 650.571625189277, 652.75551226999, 673.039466208318, 686.102788886525, 660.91099393156, 653.028395701364, 669.784698145271, 657.104963181763, 662.028471264177, 650.822578854358, 646.978362181664, 683.069515837835, 695.740756542666, 679.381569679763, 685.805046811794, 674.83197051025, 666.920424615619, 680.521177831561, 667.006339409409, 696.485653482548, 699.293821422582, 630.923347360194, 686.137694870308, 630.039935717542, 656.307710094942, 637.210863632471, 642.682112721898, 673.793335848488, 656.563523263072, 664.862590765743, 662.736856054248, 657.101504525218, 659.974693789887, 663.704068276373, 648.701685861961, 692.453237539726, 657.479419832395, 671.087373898646, 676.192420250196, 693.18556947377, 665.075333536186, 692.800952223665, 688.88601263462, 676.327357302188, 698.036732553726, 676.967827326548, 673.888187501677, 676.03294410722, 668.457598029608, 661.193832118006, 668.23881743207, 672.315943196946, 677.042263897124, 715.419982337525, 692.860932795463, 677.03526920417, 670.885616389667, 650.020303978353, 706.207997814725, 658.659331280622, 655.887936712743, 649.794667861886, 651.556743549677, 660.419683208159, 669.638075558234, 687.441552855595, 659.406434823368, 664.383746481514, 665.479191211781, 672.153980005168, 682.719208741861, 706.112591505601, 673.184831938578, 668.131903185791, 665.962756540296, 644.578527843089, 675.502040294082, 657.204971483136, 699.747103407523, 657.052289421025, 655.400305306456, 687.427372694104, 651.206039925996, 698.784659332223, 661.221548755724, 668.023266165734, 676.922964016875, 652.501526903206, 681.795590477529, 654.719120524058, 648.720358214047, 649.811904488007, 683.555989747749, 688.811721186012, 664.869568659336, 700.312538788267, 641.371409393922, 686.005853869706, 659.153688608633, 682.213587304079, 667.406647318041, 663.650513219041, 677.611583699997, 679.312692004177, 694.205892433028, 665.216060465021, 706.372735489426, 670.536101351401, 701.236231574072, 657.910941867024, 707.483978123048, 694.500840683056, 642.552487735444, 676.803693592088, 691.817713464855, 676.563118836328, 660.487359142706, 680.82551329908, 678.139819302234, 652.499437712133, 639.252794216591, 676.057414904213, 640.95122177769, 667.57965231764, 670.494810818535, 691.566728850209, 692.057462734675, 674.774891836984, 673.68381894157, 662.238162066867, 638.593177694749, 662.396367248735, 688.853326736812, 676.956245932128, 686.399438454948, 647.426073871233, 718.478829924828, 674.623315609645, 658.128442194202, 675.775762513478, 712.50041802595, 664.676296696664, 685.775116655706, 682.02176851481, 674.284715277518, 647.665158254545, 656.618760155732, 684.786304957985, 657.703597546268, 663.997181586613, 679.615827235976, 672.962455218609, 674.672193568748, 707.236040135398, 680.949811536969, 685.43924719866, 711.762220864882, 689.23650056951, 703.586779607941, 666.221716748899, 661.017834014079, 681.686385554136, 642.359808219192, 669.550925438541, 679.032981978212, 700.277755517763, 634.068179707155, 702.364279925596, 664.116313523124, 697.961180062085, 696.121654253935, 663.377168693699, 654.042506897156, 687.074931791849, 669.408736995244, 698.352583354319, 715.793249669282, 668.189169468774, 667.025881579813, 680.318190167088, 688.869071552324, 662.701216525349, 701.701282350374, 687.844695856054, 671.04525023796, 678.279865345991, 684.993999058255, 683.340939388368, 692.895571207261, 678.203496550507, 642.233142138164, 679.998660945246, 651.316254202287, 670.055479132896, 660.762520136161, 685.801346367134, 694.507167232722, 691.451249840425, 697.615846025053, 669.114699363869, 674.773257582875, 689.898538280794, 685.976010183159, 638.844184218347, 707.40815777567, 639.132564025709, 676.477394029382, 666.429026336713, 689.911162522794, 639.462224022532, 651.032450718656, 674.822490604133, 677.198423724416, 704.011357040833, 658.14296649346, 664.303983526059, 694.975673992285, 625.998779784546, 686.505672124951, 694.048278172639, 659.398669600175, 644.19583131346, 697.411964963555, 678.802859012076, 692.223000613217, 665.579775665976, 649.596661014831, 669.828520307768, 680.832602591416, 640.229139706331, 670.235417999412, 668.921462668432, 677.016463082801, 668.524183065825, 697.107607470421, 700.963287946578, 669.370256609822, 680.067541117848, 668.833498252025, 690.017729463514, 686.560871506358, 699.353298833041, 654.365634802768, 663.557138135982, 683.628930035203, 668.582379769239, 633.581308988079, 665.853775410591, 669.984965974386, 661.203839407361, 698.931049225653, 646.866231924354, 682.010833347416, 667.888744885759, 670.630790132228, 675.686269010828, 666.848041490856, 659.503681742198, 649.349439298199, 657.274964020736, 652.66345788349, 648.371041242147, 672.652162305759, 639.16123997394, 696.940008820664, 671.888403462732, 690.853514580643, 670.469305330164, 717.179091625471, 681.064709264733, 670.344280606121, 688.29164365795, 649.280181629126, 700.401406470373, 655.439204709081, 680.905373460024, 683.428943179529, 667.244746571458, 666.542357215852, 651.868402304368, 694.832713025201, 679.486570403865, 696.780619712142, 677.866017492586, 702.301761408287, 681.662902802763, 677.098156828372, 688.759538143536, 707.090972149552, 695.670912606883, 660.36416911006, 665.047272403253, 655.444116575343, 676.026125996323, 688.056176168252, 676.356495780799, 650.769335280469, 642.529196426733, 688.843450203878, 648.213508318776, 675.438284248644, 663.725615572408, 684.901106840576, 660.321301018074, 685.304482092791, 656.099415854295, 684.632561176806, 669.950853370267, 668.699041563159, 687.685785931106, 681.386616154524, 665.982892229151, 673.497878875613, 685.373613111256, 668.280776629021, 680.200741087419, 682.596302372622, 705.434072317686, 675.892411036043, 672.869269926511, 662.589906793528, 647.114616559103, 668.642886825271, 651.421956075541, 660.043674562783, 684.113519731684, 683.22343246689, 694.739960051428, 667.028488143353, 654.080810503953, 669.152919632749, 660.252081032676, 669.256416058321, 663.578813108558, 676.293683685743, 655.041727877746, 658.730297143065, 691.940088718363, 673.457767799754, 667.719350270379, 671.927157919873, 696.349561707804, 672.947620330303, 670.238933958455, 637.934711980491, 667.502987768545, 679.224835410241, 679.711735781991, 660.820165044964, 674.105795003761, 658.252245932815, 682.026624923213, 679.233645957014, 693.950450781921, 675.146067436425, 667.356699552541, 687.26664316739, 670.448174776285, 647.540045830215, 686.962061425012, 686.12889350182, 657.300429414906, 664.94521594608, 659.821598226041, 651.358973068406, 669.483111649001, 655.373454354334, 676.208829714037, 641.669677387655, 642.293987423514, 680.498908523033, 689.693946375848, 689.713469145227, 697.91406297866, 672.028674238015, 675.598837602116, 669.05672397098, 661.774362488919, 652.952396216531, 707.55324802489, 652.76124878139, 675.72149280769, 693.715400873478, 676.731278927186, 658.155189676557, 679.212811026909, 693.039848319005, 660.328807661611, 681.734337737944, 651.622001419624, 669.998795409999, 655.593610897925, 677.860492749547, 688.172159168592, 669.340425635629, 674.885819709162, 649.710265131643, 656.381686977053, 679.288980308096, 668.629007447208, 665.971452617165, 654.961376002008, 679.713676082096, 680.211554861353, 660.139796459499, 663.90140205232, 657.972102500345, 665.20175030558, 637.738678478116, 666.196430640933, 669.482766961601, 688.254989121656, 681.632464488703, 683.607935561906, 654.843965319751, 655.989675506303, 660.975960716167, 672.301382704303, 670.965887570978, 699.91357359664, 647.48101676586, 679.169095597211, 689.256064095793, 647.657708389717, 680.284098840289, 659.297060804293, 643.028507008826, 667.873056164861, 651.21217280417, 693.488958691669, 684.90656319609, 696.314551970565, 669.437238834688, 687.884469256801, 673.197410069222, 677.215298730578, 668.6882679427, 669.798722399279, 684.052139750303, 683.9108110606, 672.246387959356, 678.801503415227, 660.177978272266, 672.852553825737, 680.584084655453, 658.761577979496, 703.798517603982, 696.747306603169, 665.745650109762, 659.657326336207, 687.557128945654, 669.665627330993, 651.317669912922, 690.91227346516, 666.049742475337, 657.198290759047, 666.930856163662, 654.707021865294, 675.239465168406, 647.964314339918, 650.281901641941, 685.674004578148, 644.595027172327, 682.198414770409, 683.554934749144, 669.547697782381, 653.342001055868, 690.951940388351, 665.61765285946, 668.795244183858, 679.5164078755, 671.530327664671, 663.301945544848, 695.128448398602, 686.896080604326, 655.60294336185, 653.899519136964, 669.630471325721, 687.239033242016, 680.956136477221, 683.853491717063, 662.668308815148, 640.012029575988, 664.614626908235, 668.057014133409, 681.914998972553, 705.646962499443, 651.637417353369, 665.799050587667, 641.873329039902, 680.233278106919, 659.926424175738, 668.140135310601, 677.921643301872, 670.952972304834, 683.620910164571, 659.147387981901, 684.493577548961, 694.905195028323, 685.541548398277, 669.754550489258, 643.221666509677, 668.342979810652, 653.878444912647, 671.009673371845, 675.307887188672, 698.542784695875, 674.547461370119, 700.530397888129, 647.797357339958, 640.826759157082, 650.339245481331, 698.52535264337, 650.183652234699, 661.311651463371, 671.450262808876, 681.121509627089, 661.732679701288, 684.782868175021, 697.035064289063, 648.942734909085, 683.711485588679, 658.744473150654, 656.919939592621, 679.93861510933, 662.83263485652, 672.160356334031, 671.271953915217, 676.154738082302, 640.322431366788, 674.286091350667, 666.166519955427, 658.011504860215, 649.942502847222, 694.530056560229, 686.788366687072, 657.332608897085, 658.552521055575, 660.214251904099, 658.236546583181, 659.479218392931, 664.94404156319, 657.720641711912, 667.992563770471, 665.803314478158, 696.654734977264, 660.617135364873, 653.578054971761, 676.257644822677, 684.694541295014, 667.811143548454, 662.815710334845, 689.068152364055, 682.74116628674, 698.306190581235, 696.459987342747, 655.1760749045, 680.799787137146, 666.768425085419, 632.940455451335, 678.511391252583, 709.0995518695, 671.354048480392, 651.722617744376, 653.371244760891, 655.440543562482, 653.998800005223, 680.028291595708, 650.343453145176, 683.743414893232, 659.473561822563, 703.640161597319, 688.201023926078, 703.732728473387, 682.280697119637, 661.639745011195, 661.027029759462, 689.359674650677, 652.789161124402, 665.58681249883, 695.787516914114, 661.062610779545, 658.156739053207, 673.958634136355, 689.766778399578, 666.852653522753, 702.587485233322, 662.043111668322, 698.840112010151, 649.172536309905, 675.548717531496, 670.920996254021, 692.826204811432, 675.603692996825, 674.260378438626, 684.581009279131, 656.420284951628, 630.203874469117, 700.509157248374, 678.511386056944, 704.331811647089, 672.694763452696, 683.848684560075, 659.73456671211, 677.558271201431, 650.82016462551, 682.675502014349, 635.610885818639, 660.302762796421, 668.683560580886, 671.776506121346, 676.511817528923, 652.451729777602, 661.030124584907, 644.267442186542, 667.362898952561, 663.397295880964, 667.670771807554, 662.277092409196, 663.618876126825, 667.229001322669, 659.896115984329, 669.921686920091, 695.393758785962, 678.384002260447, 676.193741547628, 681.056241826557, 672.615813091391, 683.725153219432, 677.368681262018, 664.653132174522, 684.471087859406, 675.549739548316, 707.563905417401, 675.814883467034, 661.265320255923, 665.074190236851, 651.598829424172, 683.026651220102, 671.796353033967, 682.770673684568, 676.978136054136, 659.981442469004, 666.539608646919, 672.297364371015, 661.501073219513, 670.302022372562, 658.158434729442, 679.085151805325, 659.494027784144, 680.492966958668, 691.713204251611, 677.769032860171, 676.791898690859, 677.879008530235, 652.292350367197, 689.125918046657, 676.86142429093, 657.464703445558, 668.827480329622, 676.947819782493, 643.263800838006, 688.146943440391, 646.530417314394, 677.072097671204, 663.880604820916, 673.612941561753, 677.536191006644, 665.91909038825, 680.155145017308, 650.694904833192, 683.530878737744, 695.340127399917, 663.636264793765, 636.181420120603, 641.052807283006, 652.230519382415, 664.994401594046, 703.864557888635, 708.105993866383, 668.730526676841, 685.810129584117, 702.953097001789, 679.764709182733, 659.508690438397, 692.236949563303, 660.096006561308, 666.250955137376, 662.447381838526, 655.173484931385, 693.862441255856, 634.073565172062, 663.083802804496, 671.18358068941, 672.346819738842, 678.871289237807, 676.44151961145, 669.042391759376, 718.928137151951, 662.465956212903, 634.054416071415, 659.716141530794, 703.428898559663, 661.000411481849, 673.785531995849, 640.635010713949, 671.771474672066, 665.047390559404, 687.840143614656, 685.059674827776, 673.313184081162, 664.018298697398, 644.112000611734, 695.354320427879, 654.555237189565, 688.480712233634, 681.211630354936, 673.538480605912, 698.58398647677, 680.630441788647, 678.294558537566, 701.365307103185, 655.733984388208, 685.219305903615, 675.116415438169, 669.057377034517, 691.69774258274, 679.526028096797, 670.292760048609, 661.247128804925, 650.427373396942, 666.490602132329, 658.241228892421, 673.5592955654, 651.746200496372, 680.883087114943, 659.373774762475, 658.09306402852, 664.524771885612, 651.923670892938, 676.215712450897, 670.536414763666, 629.499761623605, 676.842264155117, 661.07610396119, 649.504908419802, 684.311870573511, 666.126475437208, 676.123208745781, 664.577678681387, 696.897642527096, 663.891133346454, 681.680281393499, 687.064775585225, 657.993938994743, 703.84555553353, 655.944365886482, 677.689471924628, 665.619172125016, 698.920063747625, 693.439800216916, 689.403675430476, 671.08784699961, 644.284728001039, 681.386761998317, 673.561690185611, 648.209434212582, 632.272953539186, 689.002881882871, 669.480890911391, 689.520730730951, 658.567893491768, 684.713019740276, 680.422991295098, 655.097031446731, 680.6446647146, 668.17585326357, 683.097310189727, 686.548813405502, 671.738901779788, 670.215446277783, 660.781484992498, 664.076829882284, 691.587083285961, 681.554987123589, 691.03420432163, 668.205750131111, 665.27501350704, 657.023635370423, 667.737570360813, 679.348101011952, 666.037361267146, 691.863841704469, 657.834277848873, 672.230809163769, 664.248699545736, 659.30203458359, 681.243020331187, 677.703707438227, 667.428987172964, 681.882010303495, 706.779140721352, 677.494947033665, 681.981705709499, 665.419845508383, 692.881284056112, 664.072467910498, 693.501439935185, 671.668225065297, 685.618650068146, 662.157436846356, 662.670044740357, 718.025770751982, 704.503163481191, 689.086594577519, 656.979301107274, 655.270778274786, 676.952106438304, 658.055066721723, 680.078953768397, 623.898336530107, 704.899262565444, 702.453635172302, 647.418279825222, 632.439404394477, 666.445786697776, 667.411470983049, 684.753807085185, 689.689507243224, 637.014985457044, 663.818142314414, 676.431168046168, 656.346950205873, 651.619313374223, 675.016712988522, 679.228072734359, 721.725404951919, 670.998991840903, 677.162331903, 675.559206191227, 690.04835300014, 639.442066214996, 716.346623799949, 676.083010951635, 672.233947223252, 660.388844634969, 692.684837135479, 683.788619773907, 653.198839085566, 677.442099539643, 678.973526308206, 698.229711002631, 637.2848982848, 626.372521588262, 660.690969510332, 664.430450461971, 641.163513806975, 675.995554208369, 657.852409455741, 691.74721024592, 686.937146907594, 647.728935957486, 660.777119019639, 708.174247211625, 703.30446380626, 693.59660924474, 664.198740758326, 670.792783678573, 680.969405240509, 669.487587606092, 666.232717708283, 655.980605049349, 655.358709761684, 645.681975244995, 668.086959055533, 656.366446630691, 654.097178305519, 687.066134180704, 661.773201842552, 670.732020700171, 681.478754575654, 697.105723200425, 657.348563110154, 650.586730219208, 683.935453192685, 691.490334490018, 674.811978356478, 669.336146831979, 686.142482232386, 649.891158792227, 659.630497140244, 679.018757873685, 667.592897347617, 673.561929333333, 650.076989290725, 678.951190927102, 677.951865991168, 685.676097306577, 677.178866110702, 660.290799617512, 662.50508547745, 676.744716704042, 659.850379839786, 660.145767894422, 692.343162156129, 659.421006669672, 694.013356257187, 658.972526755169, 679.268298385633, 652.29229278946, 688.367503626669, 630.742839909118, 665.958937510584, 668.774900864053, 643.725377647691, 693.166763745609, 647.249771742917, 669.054445998272, 694.175339236496, 670.533379656942, 670.2170535102, 659.804351194263, 690.216439719034, 644.574326552973, 647.276776684314, 646.294499518819, 666.214131195561, 650.941702196012, 668.603533521796, 706.150904223451, 687.230900138918, 678.452645099434, 704.390541559369, 639.611680148605, 687.987551795753, 690.459865778215, 647.849999264162, 679.460536041877, 649.897761161664, 675.870700759796, 669.23642889778, 649.726249664493, 655.849867085533, 670.473871049137, 655.240544767077, 666.686925854998, 673.62592036446, 698.794166410792, 684.09094846141, 685.161824188388, 655.380428635806, 662.776797070906, 674.932550579736, 675.965338756005, 649.789816877948, 672.510086169321, 672.282414922834, 678.188504765179, 685.051175289194, 672.429519871583, 671.072832574286, 658.80147544416, 689.27585182517, 663.276656318946, 652.136513538835, 667.723912676787, 681.465519131908, 669.481341576027, 688.26177877936, 654.166663517734, 675.0735645602, 672.684588195866, 697.288163348135, 679.981376234471, 692.313830544568, 678.727117169137, 672.845892588353, 675.266626743141, 686.163685521208, 645.936150202748, 686.682895989969, 676.010049259629, 724.266306806798, 645.31682560459, 646.612566910958, 664.200885420999, 642.863305802588, 658.341044541059, 666.686207978747, 673.146464702698, 675.139717616029, 676.689185487415, 694.752961601792, 707.973002577307, 683.591128863326, 677.559157032431, 649.702245946429, 678.88402788679, 698.688102074517, 676.957168293895, 672.454002507599, 689.088106159368, 677.744953123993, 697.073098034286, 686.441364771282, 651.557560042959, 664.883489353189, 642.742214259504, 676.174898943419, 658.962792574957, 671.574782055073, 675.786864671621, 654.986357525408, 657.360567476813, 639.489190726674, 656.584148548101, 666.092487314837, 662.977965386064, 677.805396741204, 664.560004417331, 681.517459976451, 671.342604033457, 668.733923681342, 668.163501764132, 656.300573487673, 685.740861321544, 677.487400178319, 670.299396753842, 662.620958962162, 663.517629704751, 673.085289397072, 652.418679171168, 662.316151578065, 674.108947009301, 684.023424084754, 681.869389072038, 678.199875365596, 673.293863611086, 650.821856220981, 637.550204976851, 653.872433738762, 660.500585836557, 674.222720793617, 664.763342638667, 655.317218377999, 679.302013690089, 694.864764823979, 664.068068090403, 672.78817869918, 683.381601965996, 671.514166762747, 666.681345451923, 660.006328766286, 668.321946117982, 641.446981726586, 683.638771792343, 664.887740976483, 670.64831193814, 645.42905137807, 687.384210843867, 684.955915453385, 696.899004136741, 690.261198995019, 685.916838316868, 674.158489179356, 699.689751148383, 674.943252088455, 678.908176279308, 648.742953286807, 681.470984325579, 682.011622981445, 670.462318525418, 671.786469433576, 677.718182746141, 677.898485594964, 653.196831590965, 682.758664230372, 684.402307198269, 688.311024597952, 681.138038535148, 650.471974942278, 676.068352551331, 661.698900520867, 651.91841065227, 678.65955621466, 663.045876433799, 646.728630481128, 680.421472984161, 673.508752161105, 657.909230337856, 700.773986001946, 665.924340983652, 668.16773872439, 669.373510861593, 681.338911695587, 675.597072791577, 680.403664147475, 645.46961316701, 676.870106715698, 687.219714720344, 669.843870451371, 650.484531972911, 635.601456962846, 678.102327952431, 661.588554122277, 690.736908965959, 677.339858860398, 655.44527034356, 694.72007077128, 685.512003376137, 662.968382802632, 668.075556832666, 646.119044292585, 665.059027768244, 631.526820585889, 654.57852673319, 679.726859333883, 664.555248275676, 664.302631224532, 709.737305926713, 656.813346291372, 644.016610994543, 663.695092935613, 707.714482389303, 669.107770823395, 662.015105173897, 680.581497862575, 692.223101082826, 667.702290755289, 681.148216217138, 685.955116001926, 686.722957204877, 636.182576289616, 661.246959666064, 679.64521587587, 653.407084971328, 666.778350964716, 681.026416487324, 668.787877127491, 679.097391250911, 685.039463911799, 692.008782185773, 679.725938966591, 706.920608369054, 689.159792065132, 670.882232918163, 666.445606286136, 681.453736860251, 679.710213392345, 670.600641042866, 672.41686972066, 694.68985399613, 672.040669604303, 658.401361806233, 664.067995652224, 667.398195682741, 699.255584893737, 651.249755645632, 665.929994486758, 631.899876201488, 665.794759893094, 665.564529102902, 691.486780313268, 655.421699641656, 637.349419902645, 699.177877345552, 670.794957167353, 680.879010974871, 664.315660106189, 697.827226891148, 694.453613925184, 672.75510109403, 674.620550773105, 675.935550592476, 702.992545950775, 693.943656974554, 658.729148584223, 684.726359323719, 669.360205414247, 677.135061089702, 653.845849669766, 697.319341993591, 682.600902608745, 668.60327066092, 681.075729089856, 656.025276239565, 689.918578976362, 657.710219062494, 648.991343119604, 666.828636732161, 642.892599392517, 674.274994275184, 666.750056395891, 665.522302833128, 653.215693411329, 640.228337048872, 648.057532785941, 679.018298713763, 675.093369422682, 678.419157130829, 680.76046097694, 651.319382964498, 651.781525777441, 696.549458408991, 662.035308608231, 685.376273667715, 679.819265868967, 675.630386043038, 671.058666814614, 693.211510506941, 655.749604644653, 663.903633510283, 664.560272335786, 655.501785214095, 664.685268468405, 682.506767731495, 671.64589173667, 658.500666218969, 683.813516025721, 670.207025631337, 671.332470345688, 661.735753238995, 673.920788671216, 681.055505295334, 682.103201849845, 691.626714735945, 671.814467127096, 674.666191324927, 655.845736177982, 665.242519380644, 685.719931552999, 661.072635936107, 667.338221360357, 654.775948000661, 668.948575390956, 674.530539889374, 688.402080049748, 696.031181482574]];
