# Supplementary material for: Hypothetical Outcome Plots Outperform Error Bars and Violin Plots for Inferences about Reliability of Variable Ordering
Source: PLoS One. 2015 Nov 16;10(11):e0142444. doi: 10.1371/journal.pone.0142444 (PMC4646698; doi:10.1371/journal.pone.0142444)
Supplement: S4 File — All experiment interface and visualization stimuli code is available as a zipped file. (ZIP) [file pone.0142444.s004.zip › experiment_code/data/one/17.csv]

	sample_num	task1	task2	task3	task4
1	1	130.46764187627	339.313754523698	518.526269155569	674.509101441186
2	2	130.592352186068	347.890494779196	523.481554270273	657.75231705692
3	3	128.548531095871	323.008533133108	523.138340841166	695.119932454633
4	4	129.34734323873	350.980506154351	524.076420907501	666.912262135556
5	5	131.64360500651	371.54693766859	518.339556165664	659.803303042772
6	6	129.417746772587	340.119617450604	522.962538110304	676.270975098296
7	7	138.275426930368	348.928573732506	529.191783021657	677.679223173399
8	8	131.393376564331	326.071211782136	520.977592078123	687.177606360776
9	9	128.259353601038	312.786763021483	521.834400684231	706.21307572723
10	10	131.599669743432	313.063783516996	524.468898358158	688.481776658317
11	11	131.609225517029	374.088987130406	527.216280444704	666.439309638327
12	12	130.538140123432	335.619671596017	524.859966645971	658.586441923658
13	13	131.250825313555	339.108454073599	522.013087005841	690.391809682959
14	14	134.972846339907	344.089674110509	523.268311629146	663.285411028123
15	15	133.044568210236	364.96642737769	521.033322712277	659.158588140048
16	16	134.921306445265	322.577059844554	520.8439370803	681.31619002427
17	17	129.950177241416	329.263762104526	519.930326634836	659.070436208841
18	18	133.171867240721	344.485809240898	517.902623681434	677.299488617444
19	19	131.567902503811	347.4406621341	522.056646123043	635.225150484966
20	20	135.27093896356	330.473374745099	524.796389772747	669.399677185614
21	21	135.465693338289	347.008639343165	524.016607332665	636.323097133467
22	22	125.82916296365	362.240876269731	519.279682096146	643.472959278992
23	23	130.481048677951	362.305168860176	523.851424201509	629.693711468897
24	24	132.063781351144	338.604773473052	522.832702079762	672.883854371682
25	25	128.883755049603	351.163255697712	520.415172911859	685.850780411477
26	26	132.151105552241	380.656917564385	525.091790366901	681.047912409419
27	27	137.092605476126	346.055208181684	520.623969118069	646.017480991882
28	28	126.352065842165	360.340656176009	525.378917261775	679.813203259188
29	29	132.659741054982	357.355828506993	522.433607991054	681.935621771628
30	30	130.703897103526	360.343342571102	523.322339098861	717.088444240717
31	31	127.755065103507	344.630544810964	528.684447295128	650.758044199409
32	32	132.642597018442	335.011609696981	523.661081580084	658.276636218129
33	33	129.344688743618	327.032619468601	523.885583893038	714.808956308157
34	34	127.960338187047	342.544585629529	521.99861385041	664.035081155909
35	35	129.628225848933	329.102504802053	526.275693140495	694.237528823739
36	36	128.346254401203	338.007198618003	524.780460405018	658.690595061494
37	37	129.366257313484	350.101826435982	518.097134790847	692.143056126595
38	38	133.674816423948	336.874896481931	524.226166386145	672.73616404392
39	39	131.21318011273	310.095699316449	524.853734488952	695.322062001159
40	40	132.163020368584	358.910167070734	523.590455561383	697.712045738883
41	41	131.141106955133	328.902863508385	522.256789014468	642.307366529233
42	42	125.897650660329	363.917820886498	524.796764577711	676.608162155628
43	43	129.782773505423	321.254534211144	526.104258006257	656.94988177666
44	44	135.383466704533	322.281233792252	519.778166515639	684.286272401443
45	45	132.404551916823	340.774976442636	523.854888265723	680.338438412199
46	46	128.05704618341	358.253410182469	524.401243184428	690.679443804421
47	47	132.516322481656	351.114193755129	522.725282236825	661.413753510173
48	48	134.524004764864	338.335806631071	512.460665827132	697.602247677123
49	49	132.645235304292	364.564383490741	529.044100970731	676.88861599641
50	50	131.61810215754	355.687792989175	521.192205037684	661.985415598265
51	51	134.969791856441	342.567479111923	515.111088104354	692.102853281267
52	52	131.117302863023	344.73741784912	521.713859225297	677.63573256631
53	53	131.836481381389	361.062478524508	527.247490081229	679.943221500064
54	54	134.189514357799	344.942224681873	519.763282913109	680.719515019841
55	55	129.565093801519	335.514011160301	522.203802407004	667.761416400276
56	56	131.141912731596	346.824962057175	524.335874399473	667.464684016973
57	57	135.062907446264	346.536343397494	520.780705503235	661.390999944763
58	58	126.250016191191	361.002643482321	525.929537006418	657.227372541779
59	59	132.69279095554	383.32958547052	522.930958635962	676.745438058868
60	60	131.304680375169	328.643465700837	517.320542922722	667.122233503898
61	61	133.31523167297	333.894481478481	525.778656274137	672.152562092203
62	62	130.726002843846	326.339553101031	521.661730662422	693.295643395012
63	63	124.416139700794	305.73113539993	522.856970299304	676.949827391903
64	64	127.238270060445	365.099431489064	518.05039471485	663.65176684867
65	65	128.916701167546	350.263389707639	525.227794762569	683.182867282632
66	66	130.52098375916	330.835604796923	522.835591536348	663.85524845995
67	67	131.674723768752	332.11207513127	528.986699140921	676.661778975147
68	68	128.437038002344	358.755681545947	525.240484001444	667.591405547211
69	69	128.356119196496	338.607042049978	526.427999307063	681.570194975428
70	70	127.871388306887	361.196947442562	526.554122101451	661.118333390386
71	71	129.696259855227	362.48427227347	525.526428054664	685.46397733688
72	72	130.470402056842	330.542795874537	522.776976629135	642.522466233253
73	73	132.570387600831	324.453411230211	528.158941678417	680.09247022914
74	74	135.281672466938	362.726865648556	520.944775394762	676.030255686146
75	75	131.227049545809	317.295544706132	517.950200504389	659.764698246777
76	76	132.861822051853	360.495531886751	525.788743566132	706.361942151178
77	77	129.370949118117	334.491297087701	520.647132999777	668.449494739677
78	78	138.194846736151	354.776614673922	523.769063950145	660.604512172067
79	79	125.712997435934	341.264057466634	520.019231876835	664.385638476129
80	80	134.724397183	302.086054698251	519.90673631061	685.78546264349
81	81	130.977003125867	350.287135901269	528.162899617659	662.206779447943
82	82	133.719233032773	332.853129556301	525.124627648683	694.205220566202
83	83	128.653607498825	354.382940128202	520.178556918605	657.548424788938
84	84	125.610551354538	346.721437667794	527.043622364091	662.32186683737
85	85	134.883508705685	366.569683887233	525.602435787199	677.561230281377
86	86	131.506960476043	320.424184483242	522.083866784467	675.509168009396
87	87	138.154966446566	297.689726822238	523.230401554168	652.174929898616
88	88	127.457539787435	352.342195754812	526.160074927718	684.333689900012
89	89	129.207836218154	330.876826435608	519.449333561003	638.570970784876
90	90	134.044275632973	343.891797915095	522.430680880842	654.262039687931
91	91	131.059691441644	322.869943091284	522.714338667187	660.604273837614
92	92	129.615719951881	359.432477254198	521.307332465147	678.318769072134
93	93	136.076390481564	330.258417739756	524.553034331322	663.903848528137
94	94	129.755098127068	338.728981211191	521.605587060962	686.941610939304
95	95	132.515805355342	328.97217207893	524.268167458335	675.316802325392
96	96	127.659903274865	351.601349598788	521.898236787665	687.241576262543
97	97	131.042381097274	313.285875176881	521.197364125067	691.126246267301
98	98	125.670695007093	383.765906640912	528.459396303477	707.52325005337
99	99	136.897696882208	376.396554053792	520.455922225131	678.944111354366
100	100	126.926362426308	341.036553595763	529.855114893897	687.028306493492
101	101	130.279474497767	369.579711084584	524.753949157984	666.188964111437
102	102	131.487076726837	344.161832567344	524.533983810737	645.41952713748
103	103	130.08041278603	342.090532506395	523.099430527456	682.052328473856
104	104	134.928220147229	342.62299611727	526.855308281663	641.454389332451
105	105	130.01129160508	369.743829174194	517.943241080617	664.268095583042
106	106	135.238032843995	350.615694073308	514.372933533755	677.893921035657
107	107	126.227425305804	373.763957651326	521.905574779317	642.796479581033
108	108	132.438218007818	355.328051869576	526.838044874476	651.79457418586
109	109	134.26524462607	350.424323050078	526.029597929771	675.047656203483
110	110	131.790323311037	374.280721002205	520.927591482275	667.925403700545
111	111	128.688567567549	326.898842392843	520.638753834834	663.341904343557
112	112	132.331681614911	323.738533836941	526.489736436348	683.128705112742
113	113	127.852194517126	342.789578868972	519.686798910068	647.128899329906
114	114	135.304193989247	341.476834482428	521.42614799442	674.071377844728
115	115	132.359230490956	328.483655007608	523.591521931877	657.213990179295
116	116	124.374194086991	374.706786406758	525.348016822598	640.280946204936
117	117	126.322934622238	379.667326551869	523.621694216043	671.777404232331
118	118	131.192022561034	366.024658351753	522.36745428238	704.073951331523
119	119	124.248988585922	339.392235067744	521.610178699218	663.801639841056
120	120	135.623036108719	333.644245728678	522.418468504628	700.754595487739
121	121	132.322775582587	340.953122202448	531.153393482693	675.259659954361
122	122	127.446830362235	316.589878818611	523.255874316431	635.551488669426
123	123	130.400128538078	372.096352170038	527.117092859567	676.86259058204
124	124	128.241757850942	361.310839546164	523.924071948277	674.990589428922
125	125	131.247052657126	312.168487136204	526.088819047897	659.763580915402
126	126	130.421753985968	334.528964763133	520.826769099622	706.41229524745
127	127	127.026222716569	348.314901360847	519.029798844212	677.031881090479
128	128	136.717273360246	340.753938961302	519.204747285679	683.641896321007
129	129	129.752753495023	356.054614751263	522.486410298643	682.679308961313
130	130	129.477972180279	375.135622290824	522.010640360886	672.159762870608
131	131	131.077392483867	328.360173640593	519.165098905027	668.308176689168
132	132	130.325023132127	305.524515457894	521.509297550478	688.882563064035
133	133	134.749294160227	384.986158386045	524.289384417204	672.04926516655
134	134	131.146424496129	309.63031786634	528.946057008363	698.664249133806
135	135	129.610610849061	352.031256409228	522.689102972532	644.235834012644
136	136	125.944555048877	343.278164451099	520.557147359664	657.144032176453
137	137	134.965180432754	345.021056151394	522.70326616396	691.697468456027
138	138	133.042655802065	346.262235701163	523.070603995631	652.823586040153
139	139	125.539436970629	360.341144556955	516.071016997129	666.326720773991
140	140	130.729813681387	348.687518537746	530.492651376236	709.439943930034
141	141	126.991926485367	359.304674288822	525.568548150638	678.998191442024
142	142	131.774146861805	343.333052972917	524.090825018717	659.333041335539
143	143	131.59915234994	333.637715618964	521.293167669296	673.904627674629
144	144	127.454661241113	329.68354905429	518.778393855757	662.355960070005
145	145	130.943281602937	354.938274757959	526.196300043066	673.131891419623
146	146	129.538183709678	334.110111328478	524.797106751745	702.564719825205
147	147	133.377589496619	369.912676279542	528.833783036747	682.49896475795
148	148	130.262513396082	351.148381702092	523.292013241473	660.06045082591
149	149	126.964223557523	368.715422066333	522.55809174945	664.214981627302
150	150	130.673818814766	345.663617176226	521.402297984359	691.421137627537
151	151	128.338837912571	345.704085751415	525.709146960144	659.295367903883
152	152	130.979159527389	357.660925080493	525.545235726572	672.146933845159
153	153	126.489767062372	334.177826078103	524.648672005355	694.555730396772
154	154	131.545943402349	349.013795204353	525.695088499804	648.589881983914
155	155	130.722427615047	359.455873667038	527.182114072513	660.98694906483
156	156	137.023692851492	343.475897515973	524.642877145249	693.606965722137
157	157	132.719953428251	358.55047839921	521.584896202662	685.722432290549
158	158	130.668417902438	374.720809002893	522.96922026476	673.859355214109
159	159	133.917192734666	364.011209216402	526.669476622134	683.911056696008
160	160	128.120152341106	348.319540385463	523.460012360096	665.48522957901
161	161	129.199339155249	362.17353815304	521.014321374268	670.442073371594
162	162	128.01833788788	344.340114685423	522.322274834994	650.184977220455
163	163	130.623054949601	340.84589647867	521.857685813716	645.435189104055
164	164	129.20227469771	355.006500523813	525.771559985266	690.424083026145
165	165	125.955205085542	339.456488336631	520.759653196105	665.590038668702
166	166	125.521081062501	363.096972476965	521.76473624679	678.519837531519
167	167	131.809159510585	333.505280946946	522.502771828605	703.250874086497
168	168	129.888702974723	336.92403121304	519.169005723172	646.47006103893
169	169	135.519109027956	342.272611383432	523.296164475002	663.568121566494
170	170	133.366566495024	344.279233511014	522.052526923296	673.909463273076
171	171	131.796067184873	378.602394764188	522.159918052253	701.244915346385
172	172	128.872715799787	343.335652908634	525.755082058015	694.231859577757
173	173	130.41139053387	330.507068035706	519.718532064062	663.014429468752
174	174	135.029132055856	342.247317502949	526.492439541541	671.641443782276
175	175	131.458636960922	318.404333722116	524.98532759688	676.275989971693
176	176	127.676435061131	372.222849853561	519.144976777549	655.911209778102
177	177	137.086457780961	331.887189484137	526.138457674423	685.262252855867
178	178	133.278850941593	313.158024982537	523.064438631113	664.739238681359
179	179	132.662374338531	356.402949239555	522.576096489621	656.635847969432
180	180	132.222276296266	364.433267554646	516.306877978319	674.965479613379
181	181	125.685103177491	368.744423527915	523.236440786115	658.598021626802
182	182	129.198233871136	347.056723259215	519.643376181105	669.594346434566
183	183	127.859420771431	360.833134786372	521.434516645786	697.914098076059
184	184	129.348337447203	330.780590146577	523.431713039411	658.546938751133
185	185	131.712794293123	352.349701456928	518.672785294008	667.785600644825
186	186	128.046919424682	332.036378030208	521.642946136443	660.905230489447
187	187	135.469654459251	331.914026953111	521.543892697219	669.224468671248
188	188	123.545524005731	346.61361324937	521.863907300446	673.347411288727
189	189	129.772509662993	356.625029657895	524.422158913902	670.747133262246
190	190	126.591961088673	363.490322419553	524.472861705538	663.799511624527
191	191	131.779111747639	308.760213641044	528.332480413482	691.945613310918
192	192	136.019632980122	338.823155496663	522.834029463776	685.053271586566
193	193	129.035908826604	333.618013513863	519.993259256266	673.950410582768
194	194	135.256655477283	349.038593725771	527.220768717515	663.990791778735
195	195	135.037777595361	327.883862677462	524.021168673345	674.885905488543
196	196	135.76485316632	314.523876561086	518.89536674567	682.474604215141
197	197	130.056565768266	357.463739985675	524.799561475674	706.337783990272
198	198	135.402008075	359.770746446303	525.316699984886	648.390273013854
199	199	130.621799258136	347.122664041327	521.514331650059	677.716462799635
200	200	133.52352309663	337.459958789682	523.123794570969	659.394731907904
201	201	134.816922923739	323.475130584343	522.154630809505	677.584815633966
202	202	133.559397217265	367.811649478809	530.574865107646	686.198258641582
203	203	129.874539593859	341.831187531344	526.229183074556	681.139435013021
204	204	130.790712497253	354.480850324308	521.084572546893	666.359852050476
205	205	135.721540846382	359.098392694693	522.764752196803	656.000962609627
206	206	128.555204883992	334.024427678426	525.998650919636	652.180845539418
207	207	126.815132247219	359.491956090632	525.4904585707	672.900864946086
208	208	127.047908585134	330.210786006886	519.76422723079	671.877100780446
209	209	128.702551878484	347.818461649992	520.076294614527	662.086272792853
210	210	130.474229533226	333.734405198646	524.37861123711	677.087410715481
211	211	137.067941492141	352.869576928164	522.362823912581	668.118794701637
212	212	130.851617248111	341.150486169212	521.120711610847	691.636052090621
213	213	126.559624015701	354.643340977193	521.143109335588	660.717771910701
214	214	132.843714371838	340.353826625222	519.757496305053	678.840638336336
215	215	132.952273682635	350.937986523978	523.145060131574	663.239649209008
216	216	131.160873666367	384.012197349528	525.325973238065	705.647018017324
217	217	127.402356567875	316.161276757463	521.511047042101	657.906164663957
218	218	131.490991514168	340.887799537139	521.978784664824	671.748653766088
219	219	135.716335529564	344.310011888252	525.145203465316	668.247462568546
220	220	124.237595616176	337.923402046985	519.807907400897	673.334059811502
221	221	132.488108405556	365.203858117751	525.3798439325	672.647296212125
222	222	127.701387108802	359.211112370417	524.091421931923	675.191838675558
223	223	132.515072522686	353.840081459205	523.039793461339	700.34127261353
224	224	131.784645186183	355.869177698202	521.187516823005	664.724966220578
225	225	129.606127201093	370.166368317284	524.539758681786	676.383943876129
226	226	124.899781145581	350.241430834838	520.812468028117	665.560570661741
227	227	131.905690875799	365.520087294819	520.798761370084	678.237925841856
228	228	131.354613570507	341.41851867769	524.912856034128	680.48865094635
229	229	128.785986690239	341.831264022622	522.958896304149	681.95881356505
230	230	134.589445691568	346.256926242407	527.253308355133	681.141609860247
231	231	128.527260869395	340.075273437176	523.977707909068	678.576195565338
232	232	131.031029053985	337.392013318626	529.649262340078	652.554231034528
233	233	126.499482820433	335.947964171176	523.643640844241	675.126731634393
234	234	130.186996414792	329.844628512709	520.166316418942	690.523596867679
235	235	132.545135124813	351.652444018088	516.912703022979	651.023166994782
236	236	131.788441302337	377.333542036379	520.272740993356	668.232937557152
237	237	133.191609999031	364.956656451457	523.693992453893	702.201579696247
238	238	133.52393851886	356.886363755313	527.047382876836	648.66773388661
239	239	132.340782299843	320.155696084804	516.745632529362	683.258258061117
240	240	128.289616183411	308.345852364115	523.52327525942	664.930106314731
241	241	131.291067183443	365.777658841671	514.555948142775	678.241108210989
242	242	129.598547100396	376.867610182817	525.590510311258	665.449950512482
243	243	129.31663248548	335.464418310867	522.163487108275	658.910026765253
244	244	132.165254952612	367.777781151221	522.336573415582	688.134862449146
245	245	131.48063698532	321.578612639412	522.866454226784	700.97375696425
246	246	135.138301915222	354.853653217154	523.997655461989	667.643121390148
247	247	128.203316307737	328.527635475908	523.55716430154	666.058593350324
248	248	129.234483428413	367.992665115977	522.416098367221	645.015610522909
249	249	129.196404379644	333.234524072612	519.696787635558	677.711122138594
250	250	129.686332452124	352.734719861735	519.188013504654	677.67671170133
251	251	130.122632495955	357.079166180388	521.65007738943	703.368104577771
252	252	133.635744600353	354.015482609902	523.489860063442	708.791056940482
253	253	127.524547590118	336.634874598884	521.860789049245	680.667685364704
254	254	127.810086188224	356.884363142861	518.778737568084	633.759549216191
255	255	130.201652814293	339.649424168858	529.482986637769	654.524509346908
256	256	129.537361913794	337.452469939871	520.309701292916	649.109822608278
257	257	128.312240994637	372.07334223848	527.566834033759	699.658823188469
258	258	135.948683731007	332.977226766912	526.885665993562	660.947352609435
259	259	126.14573737926	350.53947937293	525.201889996134	672.361214307185
260	260	127.904012072048	361.739443839456	523.956451245135	689.856397342247
261	261	131.903113822285	366.517412756183	523.981605057955	675.289040101358
262	262	132.352704850019	359.227961237694	516.663894023343	660.395912880527
263	263	130.429813529959	358.027388897018	527.111385844004	680.145891095052
264	264	135.657614225598	347.235236621066	523.462235411118	670.679463735507
265	265	134.050795557775	339.236821160863	518.469390692729	664.484710235039
266	266	131.83025231183	321.103617436253	521.951570235863	679.279132926347
267	267	133.266590920116	345.966428420409	524.135061542819	645.512247833729
268	268	134.776303388271	318.385056644117	523.860735124847	678.428008956375
269	269	135.839985337386	315.785884833637	519.498088839431	659.043347195379
270	270	131.798143746386	343.597441681807	522.557768992836	675.089316609758
271	271	132.419952208125	337.247525710471	520.081259649757	693.005364648344
272	272	135.323629569067	334.932158841351	522.298402128332	660.362952590491
273	273	130.933093182743	360.585577003747	526.680142187366	683.833030333077
274	274	133.769189277353	349.464214432251	527.228270112566	675.76556289759
275	275	133.122882714098	342.697675926907	524.692652616853	655.31839133809
276	276	131.414815856165	345.550176484724	526.047002337242	667.903779647234
277	277	134.294430628072	342.330310382112	520.671715119522	695.491160032232
278	278	131.773680592532	350.164738292357	523.75199922152	684.04128431203
279	279	132.765176082361	342.714785134617	528.82362697881	661.46125980679
280	280	127.635633179501	351.763774022449	518.167955923856	668.869003344289
281	281	130.266346097533	355.888555370107	521.736491474484	681.554229267469
282	282	135.483929040997	348.971840182927	519.447333208212	676.575431758681
283	283	132.158625956692	367.292537678594	528.557837227196	689.773167337665
284	284	125.474655913077	336.796696709663	518.030977609513	669.631877444144
285	285	132.622995190185	329.645656881335	519.80358506184	682.87525061935
286	286	134.240563242439	355.918598182085	519.182022678	667.791761469591
287	287	133.252118837815	353.435646843547	525.174324936184	688.570646753947
288	288	129.935679525793	329.83175239103	521.580820966102	663.893604295489
289	289	128.712310756769	326.276984119574	518.675078176896	677.419371126632
290	290	135.024785751527	325.828973898033	526.859355782916	665.141862147518
291	291	124.641903274443	365.127054026591	525.627439492374	662.135589249817
292	292	128.956147249284	338.771870790386	522.092510403172	681.307134410376
293	293	134.724271637512	348.623591431011	526.851866499894	675.783644120545
294	294	130.127331125723	329.244247711168	527.525601335544	677.608122726253
295	295	130.07240011508	320.146803406674	523.701420651352	682.609750915282
296	296	134.547266910833	340.434405244393	524.097777937943	677.702667291863
297	297	137.653754603515	297.540636325852	524.172675865911	631.130652193602
298	298	132.004712144962	353.237757656606	523.145884390672	662.933149003466
299	299	130.165917767693	318.708043212349	529.64993261015	639.585286165123
300	300	129.853044222675	361.611104540584	523.766496113099	674.31179182024
301	301	130.788490087861	361.199870596563	524.474968101704	698.51363622517
302	302	134.955341808991	365.924556742647	522.327297632864	654.849292209104
303	303	133.453068480207	331.637816943921	526.121009266006	638.507491608852
304	304	133.814344383807	347.067602204564	522.538365214018	680.928258696404
305	305	131.819985785492	377.672918435101	520.657003722779	675.530211018212
306	306	129.329342815123	355.505570929369	516.563829391082	672.815074186324
307	307	123.936818922539	305.077369125414	527.666586531369	671.267902335976
308	308	136.876294224262	373.870407055502	528.136142727989	687.897568971585
309	309	133.68620330086	342.768164098913	524.015364217171	659.107458499302
310	310	128.842780871639	364.90378649291	523.783698437978	681.852122439335
311	311	128.807480558103	363.918074586618	529.866024855573	671.197030598609
312	312	130.901115034265	349.199129351897	520.492203333512	664.410634855385
313	313	134.860848889124	322.242076934331	526.127750274133	632.841647385597
314	314	133.975140241964	348.172238817211	521.259035328362	647.712537575225
315	315	133.117159564416	325.67358528634	522.567069889518	678.055345321285
316	316	136.43552985618	353.009792457049	527.348952815099	659.865533946958
317	317	135.270184509609	345.047924807167	520.40394525116	682.3966025739
318	318	134.259658495989	372.218856703827	524.037250844179	668.178449208546
319	319	130.879413428637	351.914082024129	521.546441524972	658.444217096189
320	320	127.510933784062	340.128902956928	522.576323422353	694.829314716259
321	321	131.532315635313	342.53682105874	523.995264865619	694.585072268801
322	322	134.087328190557	355.489526680052	521.647006631473	675.737354541855
323	323	126.526507212395	347.091576888525	522.592074185055	652.896097850293
324	324	127.264133466638	341.663509945971	517.948176653385	674.670978274469
325	325	133.077679458851	317.962046230996	521.967972973573	646.559035469118
326	326	133.472380019153	344.167245260437	520.926885392893	647.655694824087
327	327	126.375343029439	375.978189404396	523.415494997062	681.367540171226
328	328	131.063692664878	342.60784784081	524.83416899755	673.780813581428
329	329	127.622717492568	339.977409137737	525.3946863034	656.641720142599
330	330	128.455244243387	342.323976577938	520.210107892917	664.480494054807
331	331	137.912214256004	336.186983501678	521.21277012134	680.879410202648
332	332	131.166303007977	345.32885802267	520.208114263537	679.094803118448
333	333	133.952302185826	365.526900998736	520.147701239354	671.563396453109
334	334	129.480515092499	356.286899350866	519.196204024769	674.946409507366
335	335	132.736664666034	339.307605604797	521.141154518445	680.374677512565
336	336	130.06608353005	335.34483802981	521.95915188267	641.25895156953
337	337	125.446472159293	328.655362195222	523.881083877333	644.933750850514
338	338	127.788823075037	329.393324805656	521.806341410223	661.141809513871
339	339	132.718026432071	344.364532285145	522.987791728317	684.970007719041
340	340	130.042616848191	323.404771938635	521.480578931796	671.589602621005
341	341	130.776926902082	346.239716286252	527.196156155809	681.503588693318
342	342	129.108845724953	361.900638861844	526.002450509887	660.733365184168
343	343	129.771139169058	356.730910262682	525.067537367027	690.653073359317
344	344	130.544765262996	323.569081147734	525.827291201741	684.169132447836
345	345	133.806644695559	383.731443589975	521.591384150695	683.292488938792
346	346	133.634542596425	336.968287523383	521.005725590251	681.427994004572
347	347	132.674694952423	317.731664412086	522.826892882176	637.340498382744
348	348	133.723155164121	347.505403579125	519.292130573401	679.566761539537
349	349	138.954316888895	335.42739470738	524.252891863995	666.828255682793
350	350	128.951430056911	355.928081912145	524.767960645755	702.53831620011
351	351	134.922599862208	358.150083829899	522.796857157433	645.366212502534
352	352	132.926103369374	363.019071126752	522.460276616685	684.867131494548
353	353	131.060311694172	327.889029464664	521.643240872225	641.631776057604
354	354	129.829118475076	364.754778690937	526.340437738673	675.453244037485
355	355	130.772309761103	339.917883873718	522.979874572336	662.101662607125
356	356	127.249446191199	367.050047652435	525.701033927583	675.859754776603
357	357	134.101174015372	351.387693108169	525.40000468868	662.434751465011
358	358	134.564760329212	330.540842501539	522.932498501943	676.617386201261
359	359	134.688795757759	290.715764155457	524.738258941074	682.074396458926
360	360	127.038819923585	335.703346933593	524.618423789932	660.009777559819
361	361	126.787266293241	330.788161679603	522.866539871987	681.0647448835
362	362	128.037897726653	369.216146255584	528.738282244897	675.69579321842
363	363	125.630083784997	359.046162133014	522.786137710058	663.837459429192
364	364	132.871009285133	332.833169143342	520.003743014742	641.30587240045
365	365	129.287101306246	350.147885039829	521.908604467374	654.708052736547
366	366	134.314506281602	340.790711146648	525.236348652303	683.333206699635
367	367	126.388726729816	397.646818062975	519.70412871691	684.665954011505
368	368	131.885391847615	328.231928113517	526.610344611768	702.90517083912
369	369	130.958700483473	351.962310498909	519.121767408991	656.459223336726
370	370	132.894154571112	362.380166815736	521.761981382186	678.667311197598
371	371	126.666936655333	344.450685501838	528.592368072885	659.947624279609
372	372	130.039224308453	343.238939628032	521.496548186794	661.130355706088
373	373	133.985595290377	355.81715212355	519.254281772986	663.608572185595
374	374	134.279847175606	350.390554732111	520.437409952135	701.805073266895
375	375	128.703754762978	341.721189637824	525.759997794229	673.346160054315
376	376	139.297865019371	344.209829665209	526.457241510722	687.391955023948
377	377	137.283840391143	393.801328607165	526.357323843918	647.224838446719
378	378	130.226667423732	351.897106983898	524.783957668982	661.759760186404
379	379	129.937691838477	331.655012546579	524.34763942867	685.094590009527
380	380	133.726128379047	303.643232242812	517.993669050806	641.925724356256
381	381	132.23732197628	365.979140189169	521.576498090527	667.55838246389
382	382	129.058002213941	361.527829052962	523.232228286877	667.073900965781
383	383	132.931025243881	348.752009791563	522.402105374255	655.747442930337
384	384	129.234113573567	349.253730390473	524.242854076736	670.249286657157
385	385	130.386449984821	372.147160422828	519.744169023281	655.48337712843
386	386	135.089184853764	360.926365367336	527.072876422201	681.76624805407
387	387	128.465221200479	359.595517265078	520.771528660754	701.321918616707
388	388	129.18138113254	366.209548269317	521.337193632537	686.418629092331
389	389	125.322858535451	324.048821055302	524.957564620505	644.964264093266
390	390	127.214728395101	344.663218143001	523.275415353823	714.106037047777
391	391	131.890127746947	343.18112462745	520.814936241033	679.324213694984
392	392	131.955231644901	339.472296763826	525.215317086856	683.673126484035
393	393	126.197285843321	322.22507690855	527.069129353693	656.708586000965
394	394	131.143509537972	335.594779447243	516.671125492526	664.581159533734
395	395	125.349783967085	367.950196296907	521.54620414892	678.424104820732
396	396	131.959275589109	352.163579858379	522.15039960177	687.604475808757
397	397	130.608721774355	337.634837334547	522.950513840083	681.449639705565
398	398	130.197909427279	344.507079734598	524.411034368225	659.142958618978
399	399	125.109142364008	360.016385313403	521.197747883524	675.589174197209
400	400	127.068477862892	345.11304901006	525.890981255821	689.399216854473
401	401	131.037898244061	347.556411704597	524.02477214476	660.119511566021
402	402	133.811352815918	361.344508541816	524.445683511788	676.783186936147
403	403	130.508814537213	351.930921247693	520.236165490759	711.670518875218
404	404	133.379531075633	361.079705595216	519.409095973016	668.969313482499
405	405	131.006841963274	335.70022415032	521.08774246469	666.13336010844
406	406	133.402338894853	305.659124573424	521.393224871617	683.940006348044
407	407	137.92164978315	355.775010352553	520.154176585782	683.363295249818
408	408	129.714031059472	344.14238935747	521.391739798512	681.8451288566
409	409	131.095136009619	365.27838029749	520.989733394687	665.77908101696
410	410	131.076173330092	349.893677294669	524.071018394416	674.53242335135
411	411	133.496295504099	334.114785059987	523.116921117879	649.913065893836
412	412	133.977742223212	313.736243893435	526.10060088426	664.900718665886
413	413	129.225582497807	350.580041883759	520.124537192484	675.672865503529
414	414	133.86634182764	366.714213987032	525.238931929503	677.593217255737
415	415	129.591585084197	355.883810172212	527.542455917245	640.8961994369
416	416	127.026322216838	348.635464858075	520.586191873592	664.801560709764
417	417	132.011151387211	346.390199419018	521.291874446049	710.42169454303
418	418	134.059724747302	354.611512177254	518.422260221196	690.582080453016
419	419	130.183914924238	341.477507988497	523.122427948605	667.101067784321
420	420	130.615339583461	340.446954165907	518.278271774391	678.829906127683
421	421	131.928060925935	362.091793689914	524.833014516708	687.154899330718
422	422	128.85738160557	318.326352688227	524.966929245566	696.527399329304
423	423	135.777102605124	368.21871695932	523.13165981923	675.686531933009
424	424	129.984710467514	354.119263166397	522.756672232726	662.864166621642
425	425	128.64447114491	349.678957699529	519.524379065303	686.805972940291
426	426	136.054752358617	339.597263336208	519.081829843078	625.391137547394
427	427	130.914149536891	323.07767259797	517.878473654151	687.274003064148
428	428	126.276846834132	353.675550577958	525.671087688481	674.071049991801
429	429	129.59682379017	356.678253606558	522.006552887348	639.486641571105
430	430	126.373746282407	324.489777303743	519.955807931253	669.036795607419
431	431	131.502847913088	337.671523943787	525.944176098546	674.505123259397
432	432	132.306779592034	340.039314310086	520.843899523148	650.104746390817
433	433	134.159590685266	356.753182337019	526.808993136629	660.384078078675
434	434	132.831303616735	353.637316491518	516.999633554694	645.856466022109
435	435	130.670168024639	359.288361958	520.29769756532	669.798552958386
436	436	134.01399330236	337.800408441775	525.121654983711	671.638542270306
437	437	135.811900764128	358.326244410206	518.922828209315	643.543655151936
438	438	125.034966159526	343.608593252562	521.222515285428	681.448040425249
439	439	132.033200108275	327.535413467741	524.969091780119	669.194899708936
440	440	127.635359058323	315.947978939476	518.148630389072	677.093090808655
441	441	133.123845817307	363.52669496984	517.977731557472	684.460257384096
442	442	134.11708148007	322.001835489091	523.179560037395	686.722448040037
443	443	128.626968909334	341.726792437702	522.199528023524	636.601544791151
444	444	135.068219846481	342.600863615504	530.152598857635	670.87928271069
445	445	126.481221128295	327.099323065022	518.839372745931	647.444648181189
446	446	132.253032193077	364.089491139063	521.892728454434	682.218782053653
447	447	123.163975355347	313.969603217875	523.388933297515	712.491910945694
448	448	134.171977887554	349.206457296742	530.794233759083	628.314900899218
449	449	127.591975244666	348.157266068216	523.523920000084	653.091054659841
450	450	129.280007595331	348.508842248363	523.088247998386	702.649002132025
451	451	132.673280968536	373.769965763097	523.758635109926	640.493680626301
452	452	133.961512275173	351.598846319367	519.828872553207	675.326440632817
453	453	127.4404444177	333.728219628127	522.09049666519	677.39577722904
454	454	132.936044733521	337.840075681643	527.007635907592	670.801664104775
455	455	133.256470205184	357.336294755215	525.953610416664	674.868215299407
456	456	131.208958338704	361.175482898828	520.917415074935	661.27775479722
457	457	129.816419378985	330.498657775528	519.92776104436	670.8944404321
458	458	129.495532527946	351.859139225511	521.132139621724	689.730065725723
459	459	129.842770136059	380.779868206613	520.918580047776	673.400528726804
460	460	133.569291453488	328.65112211557	523.200739802014	663.152400861763
461	461	134.808290763667	339.261776372118	522.354915094625	694.346964594535
462	462	135.230947252773	334.791902568701	521.258585591795	668.070793060662
463	463	130.890798978611	352.595046446927	521.795470674017	663.602636373867
464	464	130.387805853638	347.955447043701	521.58876309824	679.451006223121
465	465	133.034522756375	343.040373943012	523.808569846953	704.87928305437
466	466	127.727270387892	306.020148009224	527.37533452192	671.800625415249
467	467	130.534156963667	328.208890178248	520.792694818073	658.272977420366
468	468	130.300303201492	373.598522916074	526.660141188708	666.252943787582
469	469	125.88764566775	317.912478016512	526.088912595693	677.441893184447
470	470	126.352524020561	329.619437903116	522.247953269921	657.678950975899
471	471	130.074171874562	357.602699236426	528.201414967458	665.006473798526
472	472	132.636297443086	329.092261820855	526.74961218779	708.561416575547
473	473	130.555003326321	320.540240905518	520.478025536314	663.891018457959
474	474	131.632830549699	328.920583000401	516.977288514213	643.050170973244
475	475	128.862668843748	374.751369308119	524.014351228718	676.763341493512
476	476	131.041794791991	327.750361486549	519.024263080467	675.891414340489
477	477	126.968751317771	358.760824100777	526.005920608674	655.241118986425
478	478	136.994295369854	333.333297994684	517.557416206606	663.685226495339
479	479	133.022201780982	337.453916944392	524.167275384134	651.433077437302
480	480	134.255002625848	370.142399771831	526.340958182246	669.114048938792
481	481	136.277809464585	311.753265899385	524.054479161062	655.407685960652
482	482	128.574693158073	369.591448961889	523.009356831641	668.406533168425
483	483	132.503659089714	343.94334829458	527.176462827862	665.999832099402
484	484	130.862106986674	336.221285320383	521.324041719191	686.546986402397
485	485	127.274891492736	339.415215914441	519.569688846164	688.017064618233
486	486	129.444090996668	355.579833413841	519.62180340103	716.645714848036
487	487	127.221159311163	379.848415227061	525.686707347644	664.811729955519
488	488	134.241463194135	321.756797678308	526.694973192666	662.36234801481
489	489	132.148049309868	337.488942006428	524.858819480214	657.137873696056
490	490	132.314925735504	353.537588729589	524.967502613847	680.790691827359
491	491	129.186152598914	356.592506515522	526.165354454458	647.040532299242
492	492	125.533855001025	365.570285015594	520.003925567942	707.812170319149
493	493	131.330479382958	360.86102411288	522.605991913808	649.452351986105
494	494	127.426585912166	362.389485757487	519.926746854669	667.767601271189
495	495	134.456688865617	358.552668960908	526.003340743464	663.400756927189
496	496	125.387910747879	336.546495293836	525.356706796683	677.692018598001
497	497	130.237921842011	320.265624810317	527.158571419028	664.079211358278
498	498	130.869957641272	324.18435854554	523.395831680275	701.809163019212
499	499	136.104878947889	360.986969031962	519.987758405386	676.457940150826
500	500	133.464438373479	306.537900290007	523.76069870095	701.413985146702
501	501	128.32382237643	351.616110001822	521.560888048075	701.891932317118
502	502	132.992059303355	325.499788101136	527.239102372604	644.947293382736
503	503	129.749771342166	349.042634237284	522.76161917947	656.902863899786
504	504	128.761276107984	356.506736039894	519.502290064211	668.942706639743
505	505	124.501909689252	354.147236246147	521.051390905053	690.465014383609
506	506	131.180829713499	345.725829532147	524.838133274078	669.259438475606
507	507	133.113237000778	333.800204880773	522.588072178892	663.843188810867
508	508	137.145288314439	375.184426046733	517.445059541567	668.72227407502
509	509	128.624163973621	342.552976921455	516.799136161215	672.348662734059
510	510	129.595818375851	316.607390237013	523.114836780092	676.2854657825
511	511	129.817401250538	339.139094512281	518.491829778542	667.435832585693
512	512	132.450991075023	332.586306823246	518.161163185711	687.845654278817
513	513	132.144047590481	338.400224902233	518.47930385429	685.353282065421
514	514	128.860522723227	349.366896909404	524.011713057723	669.068195821571
515	515	128.786435954421	355.949767916055	523.63949819371	654.608082634989
516	516	132.843083696177	375.964849955954	523.453131882478	682.332522459007
517	517	126.563025254963	305.135317325615	521.210651586461	666.757568490876
518	518	127.771590919074	357.738295467117	526.529092016806	645.186256208403
519	519	131.72511378754	338.434607905017	523.715828075721	674.521411374725
520	520	129.497891703149	316.514931895771	520.717286656769	638.945942314563
521	521	134.051630509725	355.672363529332	526.900860009834	651.659133715712
522	522	131.187087663569	361.257761246662	526.005474864142	667.345746715581
523	523	128.392285425935	330.426834851311	524.489654192229	660.337808883289
524	524	133.244484422488	340.912427515442	519.349212228079	674.207316675849
525	525	128.891602507584	353.203300154426	526.782149522503	678.036118453901
526	526	133.210499596666	354.05933999567	524.080405194433	682.480938793918
527	527	129.14133172233	362.313291085173	522.565840772489	681.516901848377
528	528	131.718791247427	335.933250381022	518.45804071317	632.030076556292
529	529	128.170061041836	336.537917358271	526.902066103306	690.48019796405
530	530	129.69092470609	331.732353197603	523.975178968839	678.432997699482
531	531	131.167808312701	349.208163793735	523.370309177368	654.623054871217
532	532	135.539442987078	367.093397716093	525.335601026236	655.67907018123
533	533	128.494500696278	347.916363814463	524.110568490249	664.103160508637
534	534	131.717535150458	355.708325147555	523.255002704021	704.281724510514
535	535	133.591956066131	367.024072800738	520.26355305448	692.979832546178
536	536	127.718356626259	361.412727973798	526.424156117436	657.431148434565
537	537	123.609570110113	343.191665943824	519.582882843682	683.708866061137
538	538	131.402469274985	343.269605012555	517.475096332519	667.489892112778
539	539	126.33558476675	337.826312560661	524.086859413949	668.45733947246
540	540	128.134142555707	327.519117628474	521.784139808705	688.096349831329
541	541	128.489633640489	362.408842125701	523.801986390935	681.148810635838
542	542	129.868809325389	352.468746698874	517.891139908861	676.020896479325
543	543	129.914864813746	332.772872164435	525.606477786195	669.851840270418
544	544	130.747344086767	336.742415123895	526.213712650501	673.739052409645
545	545	132.086812486667	331.889725331239	520.516664965467	666.317137019707
546	546	131.838365797733	317.439832901179	525.687180178356	664.106471173528
547	547	129.212239918055	351.915089600877	519.905206746689	681.502508135176
548	548	127.49035025188	362.406368986932	520.143806914171	675.471217097241
549	549	126.380740462661	331.172732066326	525.044769700683	672.222286987584
550	550	127.496369953975	344.843276967255	526.943861792199	659.14117818744
551	551	131.136337794706	361.066395939045	523.534317437272	675.632835345678
552	552	132.302596472446	312.652998294549	513.797305538711	647.643660699127
553	553	130.782836139824	327.899561951499	523.390611390133	709.795469566945
554	554	130.315272259249	355.545485219212	522.210500794429	666.022396835068
555	555	126.135769374896	359.880608805232	521.7857365653	687.327261642282
556	556	130.537043878387	333.637223875292	519.867625279431	663.877060651565
557	557	130.120439472942	327.607462668848	524.206807048068	679.754675187927
558	558	132.236038530326	359.282308778144	521.410347264535	666.055052729644
559	559	132.305057977899	320.186048803813	522.435046717867	670.584209857151
560	560	132.506764165605	326.109944160114	526.287551228796	654.262799008477
561	561	129.742719383858	343.92665003061	523.387618777003	660.527348326978
562	562	133.25777992992	332.458721039469	527.848757561015	689.77634268089
563	563	132.064097482038	349.587217516591	520.784433762553	650.248671068324
564	564	129.12093008316	340.047305465763	523.480939379393	705.425854657786
565	565	134.442568698176	369.311533583498	526.752649126994	673.913918785717
566	566	130.083043287773	356.841206941923	521.206723662283	661.25072020172
567	567	126.497571415427	335.139254545329	531.198868199791	688.956069988715
568	568	135.460358488358	328.156338155552	524.541276080909	681.37581168218
569	569	127.476841859031	356.83409863259	524.011997376516	673.990895527803
570	570	128.764048661868	353.086185805224	524.746810443147	659.110232140816
571	571	133.375265104912	332.335052004705	523.235441614598	664.382660174585
572	572	130.348456924081	354.699465177824	517.290143488499	658.457502764854
573	573	129.004868259237	385.165607346512	521.297233896124	682.198415094581
574	574	133.790561886772	369.16245534823	523.613398783709	682.162461217667
575	575	133.178279866679	342.845690353802	521.193524084259	647.71973071575
576	576	131.927117564961	353.099409703726	521.459739255598	668.939566599008
577	577	129.654553368638	350.074492357934	521.948224781827	677.261052610438
578	578	131.402611348152	362.399986563308	526.840814455147	686.44661299991
579	579	133.141353874826	305.400637849698	525.522180462884	672.955498543947
580	580	132.082443623673	324.426987382555	525.011044486236	678.828187582035
581	581	130.788643603329	333.40077055164	528.375424315729	656.493349272981
582	582	136.942631753196	376.1974326295	520.995318290005	657.678578320688
583	583	131.205984224163	344.407935172399	523.659754709592	672.001101062057
584	584	130.261997375763	342.357173631196	519.921142927016	656.581193019064
585	585	133.729682621551	313.335307788652	523.22410964899	651.461157109416
586	586	132.461544106629	332.813631430711	524.864280642943	682.770658035523
587	587	131.520337194931	327.122098868753	518.533292119135	654.712859226256
588	588	128.336017822496	352.293558451393	525.231054774883	661.496930644849
589	589	134.627821808054	344.839657413196	525.610811488311	641.98049934106
590	590	131.624595358457	338.804915748665	524.240970099344	684.837838300836
591	591	134.279048633852	351.005536261395	523.201163724015	632.493642894813
592	592	134.073275403057	353.87754303455	522.369422676764	656.052464625519
593	593	129.063165587944	355.950259499465	521.766047985024	680.271513187389
594	594	129.202454951642	352.064991346236	522.398917388804	690.07530830779
595	595	132.659185693456	365.496657519887	525.193642945557	657.070998314497
596	596	133.450695638852	314.050887080184	529.978972192784	652.05040695116
597	597	131.546656676048	323.858692495113	522.675673541214	677.290850802729
598	598	132.971228771175	324.65858107804	521.257819660901	658.63470418794
599	599	131.982794611115	368.088266847559	522.336345506544	652.836798846529
600	600	127.559857930862	358.948912529464	521.072535886836	667.352181778504
601	601	132.563569730911	309.150163850504	523.315047880477	676.422322901096
602	602	127.553574107566	349.306226885683	528.210339635237	665.255397652238
603	603	130.70668134044	342.607941562965	523.554731706339	644.631002968669
604	604	128.4003624507	376.103386145031	521.064181358835	668.873574064815
605	605	133.637137761873	334.864224081481	526.041436074531	663.372473539012
606	606	124.536584280991	307.897162582328	522.182120886845	663.050891889803
607	607	128.37498533274	368.612494802769	527.467491696341	666.787718118369
608	608	130.999044876398	363.004696984576	518.444889204354	665.230818785987
609	609	134.748050718645	342.002575233895	516.985414757815	702.86119487674
610	610	130.946370086129	360.454021031889	520.522796778675	691.938076619698
611	611	128.823249991651	348.771886178651	520.314541493896	654.382936554211
612	612	132.258618550294	357.775737707916	524.307738554312	691.427840145597
613	613	130.023749225339	352.184812060795	526.539891719119	681.005447222919
614	614	131.78615988312	343.294086379068	521.113358372413	690.893947696043
615	615	132.092273186671	373.187314738952	519.624839547232	693.560019164463
616	616	131.822894170051	328.628785460349	529.892968944592	654.818250225163
617	617	128.543927785634	334.747193826532	522.522615499571	679.65441587766
618	618	127.32689668073	372.846576040709	519.597706969756	664.529823308514
619	619	129.601599627527	346.744854847299	526.291163276223	684.81153407017
620	620	136.393185850946	334.312751327865	520.201412055174	698.328359339222
621	621	131.516927523751	341.254241768861	522.925624191894	679.284906255886
622	622	132.139696558521	327.08810637564	524.723282966592	668.436208814237
623	623	128.26127203715	348.946415802591	517.963199041164	705.48745808511
624	624	135.032687902884	342.293851413033	520.849440627152	661.068459699272
625	625	133.94362578155	365.93823583468	524.465909148923	678.414049236977
626	626	135.630155402807	339.471279014327	516.217066488997	688.743226283048
627	627	133.418390567511	313.015772756549	527.123434935452	667.998599158002
628	628	137.447404574356	327.232972055949	527.670499225652	670.996819888472
629	629	132.979756760202	359.624326670096	525.099120876863	655.225579856264
630	630	131.72294719083	348.540561647797	516.940635987334	671.626350648404
631	631	127.273129123723	356.886405424269	527.076460171281	684.361753657501
632	632	132.281633283503	377.284457846409	525.442781585745	687.265257795598
633	633	128.071066728533	340.564776587185	529.064127280689	702.11751034568
634	634	137.140453864642	352.745238405703	527.600713086293	643.85318785221
635	635	134.703426234772	333.498974150433	518.33584046138	684.085686511748
636	636	130.316248931289	359.227536994982	518.852022854036	680.812113511246
637	637	132.281389483962	331.278849128994	521.476812781866	684.153036334017
638	638	134.608638900652	362.069781111299	520.429631120585	716.169535631937
639	639	131.309441053251	343.391952459649	524.323064783114	701.077780960773
640	640	133.967849389513	334.421399230625	521.791691245518	639.838583069008
641	641	132.83063584721	380.067960439806	522.46562865298	676.670321219561
642	642	130.35808619962	327.311039471367	521.854510972501	693.499943743994
643	643	132.512066870763	360.358223116181	525.822628301621	659.586568776932
644	644	135.118353160687	349.742436417194	529.676746602529	654.198287547682
645	645	135.006566924594	383.614569588194	520.479027869995	655.877109651063
646	646	130.26073299858	347.273856295849	517.618269044283	680.51149272169
647	647	131.835928096057	347.713551595061	525.170331605686	651.832111521152
648	648	131.250123164394	344.740964302833	524.122582569804	693.55731273895
649	649	134.32914217529	315.707588041831	522.148942992882	668.712495811023
650	650	131.530800256683	340.099461667186	519.647518605152	681.839360081431
651	651	127.723782850343	342.514228854457	520.588183024056	684.813113028271
652	652	128.361788464971	348.317111500455	526.964159375878	679.351383982863
653	653	133.394149391446	370.145369430297	517.17733845704	643.870321942663
654	654	126.065420171052	344.653326965393	520.828339212888	673.84920504057
655	655	131.964081690432	345.657076080571	521.889995828699	690.491847053696
656	656	129.495125166332	337.992931917702	525.269851955988	657.792073421336
657	657	132.877573655583	340.42114727782	520.972584334099	664.032947097691
658	658	129.427250615008	357.346928880195	521.21855794875	689.598159608423
659	659	128.250519225748	350.115697370169	517.341258926205	664.430022583329
660	660	127.02390924626	357.824091199888	524.924869525738	703.764939111141
661	661	130.435339437475	347.560783705222	518.876296296944	678.343975070347
662	662	129.616339618885	334.822739847158	521.522418138243	658.332954566478
663	663	130.597808193802	339.461662158176	522.862890384324	658.866948646507
664	664	132.982869253291	340.365221628148	525.406748905104	696.877243229287
665	665	128.422183384016	319.330185167538	521.832255305763	678.69829508005
666	666	134.087007524116	316.302581920283	516.494966928299	677.478635257357
667	667	136.365628558749	354.051457949708	524.191548710237	655.151753481848
668	668	128.468660045669	314.198137809514	526.155573063924	672.87061091047
669	669	136.252907530423	333.099535716481	522.650486143076	695.131649223097
670	670	128.278716308663	374.539983420739	523.155685916714	633.269129843713
671	671	132.002042209625	327.720782311997	521.25617219711	697.360162570658
672	672	133.195978413526	351.823385529027	521.280341806811	684.435636719869
673	673	135.427458460677	325.530733235809	523.994308398733	680.755380261834
674	674	125.302080174914	321.1080871738	518.847324719947	666.760522591178
675	675	130.651468638716	332.230019324665	524.938294805574	669.529007332631
676	676	130.397024706013	349.465162126242	526.801912644896	671.606462249833
677	677	133.129981913258	341.227611585957	522.986513286665	665.317779139824
678	678	136.709597278919	350.350504905849	518.809661882467	664.960872438323
679	679	132.973764850128	350.738886401411	525.961735294226	676.887047835435
680	680	131.843357485225	311.962391387417	520.604081463399	673.361108286868
681	681	124.062750465205	347.708554808328	524.952193970534	677.889258139321
682	682	132.127124295082	336.063617692623	526.665204058911	682.713578998352
683	683	127.758426361129	369.937633247598	522.293757293677	669.836709814179
684	684	131.8973029681	369.46485730035	523.971483812197	691.425096586497
685	685	136.995764167173	345.100443954695	526.14626110875	661.428159732252
686	686	133.794045814189	330.90605933092	524.312026169519	696.349545323245
687	687	132.525028238611	338.462656957225	521.716938626542	648.812670269107
688	688	131.740251811497	320.329668018565	521.584925641982	686.016895537854
689	689	130.499753499784	351.970992357792	521.861656481958	704.340175709574
690	690	128.013801626611	387.429158749688	523.358359477806	672.101675270407
691	691	131.704838161309	314.134649923937	521.633649135674	654.115204076028
692	692	138.801947585278	368.587494793341	525.933871203833	650.926556377407
693	693	132.648235743011	362.87261262791	523.215172375072	663.945162947404
694	694	129.911834109124	346.732948387079	523.92878973889	660.500140336601
695	695	123.630997252298	335.34676551928	520.25838230333	660.055868263687
696	696	127.053672594503	338.041218950733	520.702295756486	656.430560647651
697	697	134.561089314017	336.527616970092	517.721874415471	697.149443912357
698	698	126.861502202457	317.099364692153	525.252169808104	681.036676070519
699	699	131.50913030695	364.770258867275	521.030831272879	654.356758321575
700	700	129.06482866778	320.544304181428	523.138007560471	649.515205342507
701	701	128.663929652161	330.280944236116	520.125187785997	681.001136931689
702	702	131.433418237015	335.164158135238	521.582330870095	658.909413070571
703	703	126.6084528927	335.039501017378	524.027567610392	646.516131179282
704	704	132.240538648377	327.487376989671	524.671853514286	667.209631311881
705	705	132.193838203072	324.196980329715	520.927823270576	673.71434494279
706	706	131.127724898199	317.380601015373	521.323276753094	672.220441795173
707	707	128.681746538343	359.027885921693	524.457174204428	659.574281693492
708	708	130.512936993874	307.700207286389	520.618249206919	657.310707409326
709	709	135.102028870672	352.499076282641	522.486105398894	681.366095244599
710	710	132.921245537743	326.533659901472	526.228175507238	671.312629777588
711	711	132.47870346401	372.586806566079	525.006852477282	675.136916909609
712	712	130.560638832281	366.252825087686	521.341222986302	649.239734428247
713	713	132.894448260171	323.952852698977	523.190479904631	632.019424986887
714	714	133.42457075232	364.040330156585	525.008301732766	636.834408961499
715	715	135.247081292536	353.539664558122	526.880911482972	679.93402969268
716	716	132.129957363106	334.228984074447	525.263859640819	674.503840995843
717	717	133.733296723026	354.291580737593	520.309431488845	699.770779994773
718	718	136.382513175787	347.765504962272	524.781751118544	699.370351249653
719	719	130.881796019368	352.18887592971	525.352904518474	682.695271851199
720	720	129.342452754186	334.99425386759	524.33524815922	673.107860217456
721	721	132.804868854707	337.755388533472	520.74727178356	703.442268503361
722	722	131.741746206326	335.301544847681	523.748670070377	663.182511411059
723	723	122.994189504086	352.532249901332	516.485242386458	656.431067791521
724	724	130.588258335783	319.571302880276	526.178682749404	696.41490031799
725	725	130.58781621544	326.551859621291	526.231145576946	669.576716846582
726	726	131.317942170916	341.090926295766	525.842542550796	652.794607335045
727	727	126.376551984583	338.750179873872	522.104807589243	663.067678417119
728	728	128.71674711823	325.503117042379	521.691455483851	643.578201211485
729	729	128.057631668343	326.003108974125	520.752343629656	676.783457716181
730	730	133.388526786792	329.61166670028	525.542085998034	656.764250298756
731	731	128.852907316432	371.02415770527	523.616173637728	682.339748432896
732	732	128.871875955801	299.648152693031	519.333141045102	661.561243539279
733	733	129.737729048547	347.41266462678	522.39844776211	672.620772678068
734	734	136.945114742314	347.76040566491	520.470423850838	674.172668887316
735	735	132.679535200787	317.527649580439	525.279669435812	696.36614316277
736	736	126.371679082391	361.872168307166	519.421486550833	660.456679069482
737	737	129.137421724917	358.457912677839	517.567090947222	676.801961086671
738	738	132.200625144804	353.830284843036	524.669533608317	672.514400539199
739	739	130.405843487958	344.990559593733	519.116091629001	666.507188251405
740	740	131.546452248511	334.263306952299	524.743917620618	665.712837237342
741	741	132.149876254881	368.176948841568	523.477640325337	640.157154382056
742	742	123.947058089934	364.849369407374	524.360721772179	678.053255329282
743	743	134.795470435772	326.255619309706	523.586773196107	669.360667164235
744	744	128.936362462742	348.073612416184	520.491130128634	651.588163294921
745	745	135.868111461792	302.560506543866	525.410466156903	712.8962832241
746	746	126.834571308357	350.102971307303	525.659026156018	641.437102003345
747	747	130.587777831995	349.626312029927	527.567852861568	693.456594807529
748	748	130.183219760003	369.499939460732	525.809992353035	703.142510677619
749	749	132.6781008814	316.756952423764	518.395379171166	699.367963308299
750	750	129.869780651775	353.476818289563	522.835135047072	692.396941035896
751	751	134.203300165379	356.025769358284	523.598938435002	680.497822333616
752	752	131.323713037199	336.102230727125	522.811695794961	667.075943942766
753	753	130.876408840621	360.062514409635	519.498270819065	658.528153646516
754	754	130.426474533909	350.679685978129	521.127304786707	682.71621580556
755	755	135.442434674797	335.141558980369	523.476175655866	662.951502350843
756	756	125.114932400052	342.810412441536	523.729686320883	691.586818832355
757	757	126.298038981006	336.68672685324	525.398352062502	688.295018322795
758	758	124.566608866816	355.048040688942	521.481713699038	663.526220472965
759	759	131.748650179998	328.756428461366	520.45647331652	677.386327711762
760	760	132.381585934245	333.038992765382	523.115014519541	671.935884133296
761	761	132.050300995148	340.916153769857	521.409027024887	665.674284161982
762	762	131.066021703215	338.213771864963	520.492616537017	696.758683591197
763	763	139.212176979831	331.569249369232	522.282026836095	687.308772136878
764	764	136.034488779948	338.645581633348	522.15082550273	674.112447121472
765	765	126.694908418073	334.77186745938	526.421866774062	682.507917152069
766	766	132.432487041046	320.033744965945	520.670790820224	659.996503029238
767	767	130.168797180704	332.003938654534	526.143423252691	658.608847365638
768	768	131.761720970224	343.825753558891	523.97655304737	699.612711795296
769	769	124.643987444077	307.374147940275	523.167444294142	669.184220688773
770	770	130.519148668172	351.573550788548	521.56996252627	673.075282402326
771	771	133.185896874419	337.517306953786	524.256230927864	656.811619914864
772	772	133.28250110142	335.940351379206	522.851931318023	674.211685299661
773	773	130.984672047215	352.424580120108	520.613768142847	656.769078965491
774	774	129.218395744311	368.353468323103	521.177299749687	653.317163433123
775	775	128.533246033401	304.579005610475	522.568210060399	673.542560611229
776	776	130.750923253473	348.549375520124	520.881518534606	664.764947393047
777	777	131.596320156682	347.411230054739	528.704717240259	662.164844776078
778	778	131.211361824128	352.319664595309	519.548078297577	671.305493818863
779	779	131.086950514953	377.072079647824	523.123595658556	651.393382304368
780	780	133.592143823371	343.952316262633	524.008689224749	657.210620060079
781	781	132.711761171087	318.03656352419	525.379542362223	660.698528355931
782	782	128.424490704056	352.447946584232	524.905422610653	659.503941343181
783	783	129.764112949986	374.560775397504	521.217835985012	651.231428300529
784	784	137.581430235584	354.066986707934	522.727030308957	707.01076326759
785	785	128.631598596456	353.556771640136	529.774868052736	682.282842034681
786	786	128.406937754652	344.431132488161	519.395184829911	666.636874714973
787	787	132.393851749294	342.047291171792	526.710369044015	663.580007845253
788	788	134.621352253959	372.43592144243	527.38771049869	687.844895006229
789	789	131.955383970667	321.281290242826	525.23294615554	681.758445465603
790	790	129.04879753212	384.758522525131	524.474999509759	645.973954864561
791	791	131.650912517671	338.208402362706	524.67475387597	688.004390615192
792	792	125.903115187951	353.020579672298	517.629826489576	667.820971743315
793	793	131.322260952246	321.882725417434	521.361849306962	673.711978410845
794	794	130.924202101715	369.391809582882	521.854460966291	667.587666303289
795	795	128.639458515957	360.623613977654	523.45299122984	655.237730060529
796	796	134.81132872315	367.864532057264	521.067038416427	667.620783043777
797	797	132.436940531574	354.56688536264	523.459492435748	691.614575701312
798	798	132.817952989773	336.177493583928	524.416693234357	678.535957599746
799	799	126.454697066492	345.068300492809	524.805420106752	707.348439140323
800	800	132.77689622087	335.311333617377	524.044584269186	682.304074180288
801	801	127.438536644447	387.918789933887	528.662559374442	691.883353132623
802	802	132.444383702912	327.439238781166	523.398472606796	667.159765648181
803	803	130.671533443316	352.37541834825	524.340687291957	690.65188002274
804	804	128.024086631573	358.318664970471	522.446276109945	626.747095564498
805	805	134.383484183151	370.036183360812	529.836432341982	679.9796609663
806	806	130.282746793743	337.864938533242	518.537371933629	675.288081535942
807	807	129.434261134879	333.723283213216	523.512665113984	673.003396718541
808	808	128.246679975607	311.889500287528	519.724016822604	692.961859290843
809	809	134.209809839961	350.74973828192	528.96006685612	679.977126634673
810	810	128.10271208104	341.860596376217	519.872738659587	672.957573243329
811	811	135.790700800699	311.119052571049	523.52108407106	679.912988325082
812	812	128.766522342828	326.355247556801	521.539763055006	697.483692859053
813	813	129.903752528204	332.574792279884	521.707980327107	678.747827166753
814	814	128.010763306017	378.819441951251	522.057171752411	675.844535964983
815	815	124.892935528676	349.132914702696	528.046155974478	701.934800804523
816	816	130.984709171251	321.978144128384	524.499360742147	649.759205420377
817	817	128.105837720563	334.462069257175	518.73421724435	652.280165306482
818	818	130.528120133989	332.217670860051	522.670108212732	668.447302617177
819	819	130.565456769285	352.850191850462	521.176207983983	654.689585299079
820	820	130.023082085451	323.809236766791	518.619333325317	659.245730812071
821	821	125.078422656754	342.930815188281	522.840155770082	676.574069313767
822	822	126.396437180707	320.939562155404	527.303530670704	672.56696277629
823	823	132.503203941823	351.328798349937	527.213622803267	667.114574914419
824	824	130.549673647337	366.960623189322	525.2085628997	699.607932201855
825	825	124.657906379105	370.817243401818	527.918349964367	641.632451467087
826	826	128.380987959646	318.292033925227	519.670346814739	663.980765452993
827	827	131.279373741448	350.067096570848	519.384074574119	654.484982427721
828	828	129.968315771992	363.566237146272	521.268169717846	650.357583626275
829	829	133.918026865701	361.444599434803	526.440066751161	687.822686709117
830	830	128.667596072694	348.60394309937	519.993286921942	685.821326453199
831	831	129.547650858587	332.812236146527	518.43046498886	649.595762666174
832	832	123.735734593088	340.397890925816	526.456319070578	670.102023517358
833	833	131.466737558317	360.027020437105	521.224482618738	691.191857631033
834	834	133.074830784119	378.304471482215	520.01828858181	638.927870479925
835	835	133.493780004153	341.917957874634	522.932875171993	664.213759880031
836	836	133.183799752662	353.56442383445	526.139391506998	669.488576678713
837	837	133.825606598541	357.071775602056	521.511103812984	689.17699932115
838	838	127.498346704462	335.810618119935	521.343147856333	667.521680523664
839	839	127.488266788095	328.960159247021	524.323473648358	663.268954695555
840	840	130.736306628994	343.432810580228	518.348262313778	696.771372242524
841	841	131.173524269157	336.441074169067	524.985235353349	706.713883483242
842	842	131.994103397777	347.56243003248	524.286877653855	686.39526238046
843	843	132.478327491845	330.605273402932	516.975907728357	641.041797675661
844	844	132.877774468018	364.66518042677	522.963044494561	694.023810408695
845	845	133.090177740801	344.439052131962	513.382033924586	667.826325986184
846	846	131.371323067437	356.660546243366	522.243470333783	663.62342731433
847	847	130.266053059375	378.754571873996	516.461425673673	632.200975307765
848	848	133.80789960881	339.489658603019	518.962383279911	676.367237814972
849	849	135.162220646773	318.887670856588	525.673126930961	708.596074499017
850	850	128.617903654269	347.082924026574	523.774684447145	677.315879005542
851	851	129.608612044687	353.135017952785	518.890801416046	677.347642329166
852	852	128.748118707855	321.657255259491	524.177502570296	673.243088165616
853	853	128.074624740447	347.939234664122	522.994252031668	670.089193075712
854	854	129.230352439684	358.165602767673	522.744665690873	655.462021490886
855	855	124.538826142348	316.148508575601	520.70395003352	671.689174204733
856	856	126.003123955542	335.995846124525	525.865054583198	647.387176125523
857	857	132.98015308597	350.403841560164	519.679243153244	678.475796550892
858	858	128.191183926822	353.438942801337	523.510022673427	651.999617959938
859	859	134.27040625918	359.314792761091	521.767580251131	667.459176800161
860	860	134.769390832666	322.220299686234	523.045899251621	673.916991335677
861	861	133.054722708018	331.515338299746	524.869724914425	666.840779553411
862	862	134.746076118399	345.304558746942	524.699873985435	650.828292202621
863	863	133.864004827137	319.176323763842	518.264352001392	695.467159576478
864	864	128.34616012144	334.928517954901	527.802728539935	679.19839845664
865	865	132.542279667497	350.568551028681	523.750836771319	657.96058340403
866	866	130.151436763463	318.410700560845	525.77077748058	682.738016764378
867	867	130.89227281207	363.621023241004	526.147279181628	661.15236924122
868	868	128.941612738578	350.719752620017	524.404020069514	652.373941277451
869	869	128.402322812096	347.968476049206	522.670636268724	688.615837152289
870	870	128.201800434441	320.98071502266	526.235504894994	688.058090375371
871	871	128.531945793388	364.063058314642	523.607912285041	644.539250612196
872	872	130.059884586796	373.325088460092	523.872831617085	684.269595993598
873	873	127.117935920218	347.472004996645	518.828889166203	676.547636582638
874	874	132.672148542388	329.019450851378	522.012023946635	667.329785885718
875	875	131.284314752946	330.155770612114	525.476210993831	686.238161855768
876	876	126.65166909092	350.405651083938	521.796929429288	659.111311991436
877	877	131.574435239503	349.068326391458	519.36331459943	684.257649332613
878	878	132.462277248008	362.491154094921	515.36611223432	673.985679677088
879	879	133.35346102892	359.959645348954	524.399704620622	658.328653468818
880	880	126.630041856664	336.822757416702	526.929106986622	659.157752747164
881	881	130.442025306667	351.765706598956	521.742855821967	663.611127522045
882	882	126.789450337989	331.823544013425	526.119449801978	642.973441286372
883	883	130.700865026789	361.5020355412	524.164883162914	675.91787799667
884	884	133.626343870171	339.435081704434	519.966464524471	659.141900469034
885	885	134.648692609124	342.039248103109	523.523220703921	677.799285333305
886	886	131.307798201258	363.582555323043	526.877039582533	660.320715863124
887	887	132.704932082231	334.268596128361	525.583163254173	680.845737414895
888	888	128.228197581936	363.346119973478	521.113207205732	696.569163487548
889	889	127.667413509618	324.367381916544	521.061705682853	687.239326320847
890	890	134.100705886393	323.940569934728	523.650641066301	670.15781856475
891	891	133.1095691576	354.060586251462	521.318822209268	624.363351973946
892	892	133.398567847634	324.661541210062	522.144703757312	665.846084137302
893	893	135.697492708105	305.640822422003	525.212171559167	654.361570720789
894	894	134.120261138917	358.818531747671	523.567664165623	683.380328754794
895	895	134.129595182696	360.876147171197	523.132640756683	678.925582223653
896	896	131.215025510968	325.405523489743	523.240148934986	660.01631294752
897	897	131.283243333994	340.362454776301	523.97008071112	673.297035978807
898	898	126.419417749375	366.752231302754	517.709454348516	669.803837794134
899	899	128.841854186993	353.423036997291	519.874155267952	673.356932309584
900	900	127.186244891161	364.700445601329	523.592181544003	650.72421570129
901	901	130.7352108784	334.476629177842	520.60751571657	636.438276394202
902	902	138.478456385292	327.304340637084	523.370600427376	666.436312886226
903	903	133.897634707514	329.373140127119	524.504501238363	656.437487565329
904	904	127.205395344104	309.855651593271	520.161273877615	672.135703984579
905	905	130.586221418877	348.930034933181	520.5400952692	679.601725302536
906	906	132.753295963768	343.312746751716	523.033184375458	691.560748367528
907	907	130.087681801608	345.751852720249	521.389058879271	658.006703226802
908	908	129.496920330426	370.356864704177	521.603860575134	646.990020040827
909	909	128.670855557747	344.929119919728	523.593849974242	660.358881044292
910	910	132.602778188551	354.173251417247	526.632975070815	691.808065044044
911	911	129.737907549769	330.893232867234	523.000574980638	660.395524415747
912	912	128.446399522363	325.977765849437	526.065119679673	654.557821853422
913	913	127.668846145925	328.238198268649	524.503909805457	652.512398585231
914	914	129.584756007421	345.632104532529	519.887541477912	672.822653207504
915	915	133.120589678527	337.689666072628	522.953532857169	686.606369619451
916	916	133.057958987027	336.257460209669	525.403689362624	695.271266932477
917	917	131.623008523455	385.366942334153	523.794630010713	680.188695646376
918	918	133.572182082951	347.869541467269	522.137499519715	669.691202566066
919	919	134.147065148593	328.983461435031	522.3729991803	681.755551280604
920	920	128.211652370584	357.090539659306	525.989209818575	668.827791171671
921	921	128.515038314508	331.992397855718	520.504354569579	684.838558703527
922	922	131.035942067949	350.715537442556	519.014327159985	674.996504694665
923	923	132.661680205298	324.716519978923	523.746850685165	624.028397964464
924	924	132.743014280205	355.402636820836	529.659874189503	671.593657513723
925	925	131.322886078275	343.261903343659	528.052110392139	673.788039517604
926	926	127.149774477894	345.389322011332	518.144250605565	702.513226699204
927	927	125.445930207021	360.258336905103	523.40080499736	655.558843749106
928	928	132.791347411775	309.139656814145	520.882513373663	640.01583072835
929	929	128.555771055679	388.232926796137	528.914429526452	666.72429190281
930	930	132.615567833312	346.920109666238	520.856889710445	656.205299819338
931	931	129.997402369751	307.252521427278	522.107119092506	685.348732131788
932	932	130.333880805973	363.374586480256	521.465445224443	635.41046560842
933	933	132.002620615914	353.413944216009	524.111456528159	662.320061377012
934	934	133.285610942868	333.536730304403	518.844037404845	699.567173097137
935	935	136.814176492757	391.934199954904	521.383017450343	677.631386656284
936	936	132.274103121324	349.68919802554	520.729800697258	654.896227208181
937	937	129.921803139711	343.342895565477	524.557103308456	679.957740995043
938	938	127.404044132183	368.227002532322	516.583865366969	651.775481947997
939	939	129.860469215987	342.56897684228	519.954003037969	705.879364814364
940	940	132.166274904237	338.198469403706	522.080599378752	700.123894828196
941	941	131.778438245427	348.738940887111	519.522662659249	663.288796989549
942	942	128.957568929547	350.088843479631	522.668093848818	651.791423034133
943	943	126.662604759866	344.175071268438	521.198713377364	638.015652945409
944	944	129.023896163284	338.179421488901	519.874509694464	668.657312246082
945	945	129.555391268542	351.048146136511	525.675949698861	688.207870130101
946	946	130.071264107877	338.272677735874	521.805587231064	683.126101518463
947	947	129.753920819352	338.886617175508	523.867206013304	661.210256200869
948	948	130.521107356166	344.80518800187	524.444771450708	625.548301788034
949	949	132.913362178235	358.750359427048	526.462211002303	681.76643619929
950	950	135.400085734961	336.949199694316	520.428841462028	675.55092602499
951	951	129.778552932814	325.020834280763	520.600393403602	662.360920665495
952	952	126.691941058153	344.264721082769	526.41228855815	702.079620443863
953	953	133.439707766874	350.827850478789	526.10460149068	650.372293615615
954	954	126.678848771566	377.105477676833	521.289050423827	673.220745645955
955	955	132.414396169912	357.510308897211	519.95920605369	684.525382138407
956	956	130.199286039013	342.422388503222	524.599428272792	685.296925887571
957	957	128.747016891521	339.315748002634	523.901084579534	667.052061980708
958	958	133.968750575143	326.793050705841	519.657039544763	671.987897626678
959	959	129.805686005156	322.866200724893	522.156094434119	680.136677491556
960	960	125.863724096085	333.687075993582	524.896511941233	657.270031669381
961	961	135.527211241408	349.311019339561	522.575108015544	644.736628073105
962	962	130.902822688948	337.187573169865	521.377696682952	699.088477381174
963	963	127.244717099987	341.219653976255	527.586998759306	655.396596990678
964	964	127.622024128828	325.893411783725	523.450139781303	681.136325788827
965	965	130.576609484208	331.511379219226	524.168019377655	645.254045342689
966	966	130.162418162531	327.017050851768	524.583108421818	709.276199659683
967	967	126.764399102355	334.279776565535	524.468281089916	687.340755040777
968	968	124.948333576044	391.669043130017	520.598752408855	683.271347263756
969	969	127.807378682246	306.709175521197	520.262167044454	681.942788232206
970	970	133.064834552611	343.363089861232	519.7036123133	677.848152375351
971	971	130.690906712424	333.916899565853	525.550791004236	687.903110446572
972	972	133.80052929709	333.789762166483	525.347660165497	656.816026553138
973	973	131.775898308966	326.707599903862	516.192356945513	686.008981839209
974	974	128.870935092751	349.449963461234	525.876622616932	667.110810441671
975	975	131.369049664806	325.15112745905	519.647888610865	668.427009828505
976	976	129.167557406959	362.21978691804	522.778730193889	686.542046444233
977	977	128.00661043425	369.485355343321	527.475698972225	633.249098118453
978	978	128.759570611816	318.923948082271	527.433005830229	678.748197329175
979	979	127.226907789077	346.935078177929	520.667800197435	678.42989056855
980	980	132.468765158684	336.065725210016	522.939920082099	662.996697254039
981	981	135.236405378391	336.936768854299	527.246094903672	691.267218294148
982	982	132.436482473048	331.648324945068	527.904979549949	684.825063004678
983	983	131.261202340211	330.068802352413	515.583864640946	670.028807363089
984	984	129.713607714292	339.512958492492	525.671255933373	661.430598063406
985	985	129.677606487783	371.110020462284	522.504175342248	690.579719484895
986	986	126.209567609793	340.921402002844	519.458240643414	653.722084312838
987	987	125.33392944042	367.88522014306	521.234802398096	680.403912033054
988	988	134.960170424003	360.478971758739	522.250127651791	652.635523651266
989	989	131.335289249248	324.645742405289	523.142537731525	687.333046096233
990	990	133.86005277385	346.799046259693	526.856254964592	662.760761350495
991	991	125.940317822975	356.902501210374	522.587481691827	671.187023433775
992	992	131.820547673786	350.021590461209	522.367267522275	675.283076945152
993	993	134.279499664946	350.059971440447	524.493959966731	662.209915756595
994	994	130.665784335314	354.212844275474	529.343519178676	664.311539850457
995	995	130.960712513775	340.292366114305	525.580569555493	676.760055408268
996	996	124.59609649749	354.880423016733	524.519600900195	656.259514079672
997	997	129.844004089543	348.394442125737	521.368831474912	655.128146211292
998	998	132.347179772714	340.310383290274	517.386085848953	671.66543497363
999	999	132.763228358731	338.539999824105	526.781253777137	663.242338632173
1000	1000	131.716909115186	308.610240656248	517.848477919451	687.702410814816
1001	1001	133.77297840326	350.28438284995	525.222104701856	652.18800686675
1002	1002	131.19051178958	342.273097407487	526.429131635139	662.072171984387
1003	1003	129.898786334289	341.950941000235	521.158246726269	657.268103897903
1004	1004	131.039870690062	340.517348671767	517.945905413009	666.702113892077
1005	1005	131.519499269087	344.841289794076	524.810425811308	696.511233445534
1006	1006	134.414419018817	350.839717783388	523.42606023445	670.904718469071
1007	1007	129.120395635565	342.16928555909	524.286141026908	656.692814483079
1008	1008	127.33675577503	333.66065920207	522.00486155081	679.781794334105
1009	1009	133.434059586588	323.282174387961	519.933188501598	683.577668345519
1010	1010	132.209123511564	327.563394724162	520.277779907498	698.517801645781
1011	1011	135.489973917816	294.664313657078	522.557197376932	675.015696659913
1012	1012	133.28166354873	338.630199132204	520.226936349623	672.25279864847
1013	1013	127.248869093126	343.105317436087	523.292152294186	644.883444679556
1014	1014	131.251025930912	377.383944903836	516.260208796974	684.896611644534
1015	1015	134.033484526055	363.534813952309	522.03487491762	692.693585003415
1016	1016	131.004261744313	338.390097036681	522.331181567097	673.249048154599
1017	1017	129.747568254915	343.167936614547	520.158653139454	665.552234076523
1018	1018	132.040725031267	322.185798651785	526.146742602471	660.278467985332
1019	1019	130.115251968739	363.494639166985	527.4716703963	681.652673563342
1020	1020	130.531737763414	353.144372271562	524.776090748998	685.962472419929
1021	1021	128.231147676235	377.949649098336	520.814765011968	639.92828131408
1022	1022	131.468596814676	326.262156426348	526.344580057329	643.487577023074
1023	1023	126.527601108122	341.753631891679	524.947226113359	664.332236472967
1024	1024	130.382328694361	336.991853792169	520.866664113069	713.654882647999
1025	1025	131.489928674912	351.707172556467	523.519140186764	670.203082936554
1026	1026	129.725605119592	343.381321129557	523.340362514501	661.270541603115
1027	1027	132.017479749389	357.015545081225	522.978910907348	672.611340401516
1028	1028	127.275406754485	328.092709329452	523.38678555434	653.661599746882
1029	1029	126.68922218112	335.380517973553	525.253415378589	675.43658246282
1030	1030	131.781872433397	366.339569792607	524.961799316332	669.123824622987
1031	1031	128.192452749298	356.818296670455	530.258330700855	663.160020280546
1032	1032	129.378596545862	329.747617317706	524.325997586824	653.609410648144
1033	1033	128.429530008754	350.126885911808	524.781781209829	701.596088426436
1034	1034	135.118822920478	380.86599160747	520.604661198087	667.390372244161
1035	1035	133.219581200368	322.6819746179	526.979236350219	674.851662543498
1036	1036	128.844336750735	338.125404079622	527.544199513197	652.650043378785
1037	1037	126.408800245326	302.848976457293	526.960052629566	688.565343878339
1038	1038	132.143893453751	332.161290970097	520.736755825885	674.425827657543
1039	1039	127.688202006443	368.369854668626	524.381615992955	694.534364106892
1040	1040	130.124368543389	345.120592563971	524.102139086166	647.955239190127
1041	1041	134.563771663567	365.782937369379	527.975243352743	670.724204080028
1042	1042	129.274046542566	350.843105764971	519.12078234301	672.729895502166
1043	1043	134.176802883819	357.860125097026	520.119724861628	669.37667023982
1044	1044	130.32450072288	360.470256651484	520.911413051428	651.38627665378
1045	1045	132.960711480769	352.190316747748	516.184788082017	667.177309089178
1046	1046	129.053481720989	356.656779758626	522.617401675167	677.589874778325
1047	1047	132.890161679135	334.744652669589	526.102827561283	664.389516770941
1048	1048	130.922732979722	344.601647114254	524.134302318596	655.951286381507
1049	1049	128.921085914292	351.454932262433	521.922027115581	675.520953112906
1050	1050	131.460483913998	329.051804726437	519.933143830273	691.932665848729
1051	1051	132.519927783256	379.455749001681	515.480995539862	672.505364026776
1052	1052	128.782036582619	305.98802061464	520.440860766446	664.667228165167
1053	1053	132.327298759974	355.436374574295	522.181680501083	684.65982844179
1054	1054	134.631065888348	345.284670083175	520.421719170772	677.46252745277
1055	1055	134.662011671127	349.938495205259	523.292593034462	655.989024195674
1056	1056	128.970692430304	343.832462408092	523.470391992351	688.031737161017
1057	1057	129.540806900422	344.977429121585	526.646624259733	680.482374936861
1058	1058	131.511036976781	346.732106607736	521.962253094591	646.702800601524
1059	1059	133.265066198246	347.646404168873	526.506650769362	712.646813211569
1060	1060	126.147422281496	318.680876602832	522.31361885707	661.267521923795
1061	1061	132.277518533213	346.421354155045	522.72160231818	674.886885990616
1062	1062	123.77239169476	342.796600327938	524.834923599918	673.139999276232
1063	1063	129.141875652064	345.458824026748	527.262472756805	649.846323292104
1064	1064	135.076151057907	351.040100351986	521.11896640366	677.742198162245
1065	1065	135.703640311429	326.897979717219	523.878053330964	713.013890288245
1066	1066	130.596755303739	336.975470917982	525.859589751366	661.270695488253
1067	1067	133.747646727435	358.930392487209	526.376215254659	667.281009280739
1068	1068	126.333928370865	362.289848063366	520.209338258237	701.598551380212
1069	1069	130.314053831909	344.146976553227	526.17079187911	665.247641587567
1070	1070	132.059329654233	343.014866623345	517.481063690385	629.373527502896
1071	1071	130.278798805068	326.52631287327	522.945408734935	639.337086711023
1072	1072	125.865120028519	321.45984521304	520.761869408389	673.802898659132
1073	1073	134.501532408421	338.966202628845	517.968504873276	731.659055387356
1074	1074	132.969775358747	349.347850319361	527.555862614452	669.926263894755
1075	1075	135.576570304284	331.545420535926	517.906058086716	666.586268145599
1076	1076	130.625092564842	315.202915271597	527.436102096766	679.809034972318
1077	1077	128.983682000983	341.956562516349	523.621276059003	665.825301778317
1078	1078	130.89232674141	347.386489938197	519.718957327154	652.392943865829
1079	1079	130.922485753411	374.326126842282	521.645339129686	647.172936606816
1080	1080	133.978719920886	336.760128865708	521.977044571379	645.1655808985
1081	1081	127.402707532061	348.312363669625	525.245172909695	655.831338341652
1082	1082	128.885769612747	347.601989531318	515.213747141117	655.907264648621
1083	1083	133.581111881891	323.742118328963	520.545403203191	694.635390395002
1084	1084	133.901541068553	354.433419326259	523.484654490754	667.323113041383
1085	1085	127.200324370851	324.423939725883	524.686527520253	661.791750982234
1086	1086	132.970523681021	335.37391859379	518.649949639916	674.26522448301
1087	1087	130.912895569819	307.203160394669	526.412662811444	675.053419757164
1088	1088	131.731864241862	338.910128992205	524.242682949459	677.537115685746
1089	1089	129.776157879185	311.415262636406	519.441389867814	669.317600974925
1090	1090	131.266555595465	328.512727992685	522.065286722097	682.068055493214
1091	1091	135.150474868681	361.679205800056	518.458931111272	672.422394507336
1092	1092	127.189654900999	346.272201678269	523.273403135282	703.019177452604
1093	1093	131.314233008941	344.039077087359	526.08982352271	698.750658010611
1094	1094	135.248082846669	311.920030990875	521.541080845755	693.431476812078
1095	1095	128.466789162839	353.657369657182	524.809039619395	675.415310773664
1096	1096	129.520531169357	341.662342403452	521.011395406132	675.235030738291
1097	1097	135.623864321563	358.772781524985	528.97554329465	701.937001528549
1098	1098	127.89103676863	348.55588232735	523.178366390478	660.163303674091
1099	1099	130.790202994859	347.263544259478	522.203999682817	662.241102995043
1100	1100	135.380093440598	339.961541356319	516.502237440092	679.689160926886
1101	1101	130.224952960061	370.948998702684	524.038195390387	662.135390675057
1102	1102	128.076309794805	329.020228460819	524.030409530439	675.028657365902
1103	1103	129.315812781716	324.461613874788	519.251924858564	653.34410781143
1104	1104	131.335492964477	292.556015798463	525.149121391876	633.537118881642
1105	1105	132.124629344915	359.728667624006	525.429758908652	678.666161598547
1106	1106	134.689559649365	332.423618342915	527.465629267366	683.96880506409
1107	1107	131.626147024199	343.956284479321	520.796719566449	698.634014842839
1108	1108	127.47332431639	317.589545006376	524.937931063226	679.808930155094
1109	1109	132.998744315197	349.845592644101	529.421928182276	691.402665623494
1110	1110	131.8960072302	332.881219501147	522.908124771896	668.228625673756
1111	1111	134.386645883281	364.926828920518	527.215614924245	669.487517488734
1112	1112	131.897852323105	355.541648152263	523.329495307231	652.090055849374
1113	1113	134.874233294388	344.855649687966	525.435935064336	664.146763869594
1114	1114	128.120090835332	348.75767503616	519.419930658793	649.275722943185
1115	1115	133.598404413222	357.437231610631	527.77606141741	673.681155065949
1116	1116	129.576847272867	363.010816072526	521.816441821675	668.639339417713
1117	1117	129.047640146003	353.314016295169	515.14164086606	648.238637038635
1118	1118	128.416847535685	348.173997451768	521.806059648258	691.651525363466
1119	1119	133.763300912558	381.204807477821	522.110254094102	655.179072587416
1120	1120	131.880900251098	356.073271058308	519.456405668809	685.430660590932
1121	1121	131.231103645494	329.966608783593	522.735203972993	692.720333676956
1122	1122	131.766947820415	357.453307052146	526.246371537215	702.988966862793
1123	1123	129.822486086141	321.380651740078	525.216014191501	697.731360686493
1124	1124	134.740743106465	358.564510001517	517.687004380491	691.525049863818
1125	1125	129.988641119994	339.096530794127	520.903326809032	660.792900397324
1126	1126	132.598769144467	329.402857473063	517.725642936853	657.10504336174
1127	1127	132.264592463761	354.995398533524	527.032798607577	685.638504687437
1128	1128	126.145788941663	349.023400788176	523.229332345369	698.286189993943
1129	1129	133.161664020115	333.794122388149	520.353742979873	686.343033693176
1130	1130	128.871162390177	343.773500633533	523.597391867447	654.018469118729
1131	1131	130.050190366836	324.890431290439	517.432640157518	689.229179000842
1132	1132	128.995564036656	358.101404956074	522.892868092996	689.804278540776
1133	1133	132.770951824594	372.110844738519	523.875015427297	665.739402926161
1134	1134	127.808817925841	321.213555754904	522.836305416995	671.151862178284
1135	1135	133.071558629577	368.500640142881	526.911509483273	691.532493090339
1136	1136	129.295528321689	369.64509806185	521.522852901173	681.767904193317
1137	1137	135.52718404136	363.881234810355	522.38200517023	644.965162577166
1138	1138	129.434826875155	364.505613630687	525.713089444457	685.344979185471
1139	1139	138.869938408453	314.151076278691	527.190856481298	678.277162864455
1140	1140	124.547419931398	361.207470966699	520.204825134082	688.294083465763
1141	1141	135.347347036497	350.741433914093	532.87312000952	682.341700430055
1142	1142	133.483133173127	337.292086388998	526.02898061067	660.81245953337
1143	1143	124.905184375873	352.621625841268	520.512028740837	692.606003512931
1144	1144	127.229394743942	323.162787013033	525.770622005136	646.457438383231
1145	1145	128.228800547965	334.808844135928	525.003378034749	649.98555033657
1146	1146	125.250620544483	339.227956856397	522.313444409513	680.291652758749
1147	1147	137.268808397404	357.290202288515	526.152605391599	676.256336608001
1148	1148	126.805762036093	323.112177221272	520.94517515471	658.136590596689
1149	1149	126.574199243071	343.368008659562	520.279897459201	683.830475059551
1150	1150	126.687197873567	343.087083618134	523.038143824979	655.12299318279
1151	1151	127.560759911298	330.583547396563	527.714614036924	678.428655003089
1152	1152	127.778644026003	336.618378002075	527.740598820602	666.154949724721
1153	1153	133.210050559814	342.41354692623	521.89158449782	677.002124656755
1154	1154	128.509785587932	358.271319496954	518.494772716261	657.20461150783
1155	1155	126.039681495898	330.791682260931	522.840628298296	666.474875360042
1156	1156	134.015604718365	355.632537020824	522.906421533339	681.102278071164
1157	1157	130.623189544802	354.605673624752	524.553788420797	664.203870794181
1158	1158	128.796701435532	330.655340970267	527.31613529728	673.955986624137
1159	1159	130.980059270999	324.822559320637	521.338864869488	671.417402597575
1160	1160	134.204056075731	359.695460209077	523.473022968545	649.413054835328
1161	1161	128.853194364199	344.474042047762	522.773612213048	675.551428043645
1162	1162	136.723951708899	341.422888491697	522.461028252167	672.438304954582
1163	1163	131.447701495363	357.02090302064	528.468600319806	671.85221462894
1164	1164	136.81239957027	355.584197526675	521.787530714326	645.525942805848
1165	1165	131.016850518483	335.935468418746	526.458279850483	680.789479227338
1166	1166	130.966341808268	386.773337884953	519.952974131529	674.452223611177
1167	1167	127.841523861671	331.476525314767	522.932654452472	662.790267426232
1168	1168	131.23646664735	341.805659123852	526.365999570977	664.85395841631
1169	1169	131.798101350339	340.625821627411	525.110691089693	694.819517940917
1170	1170	131.298540880601	365.12891462343	523.865467290983	691.339813658321
1171	1171	129.486909916273	393.958711917445	522.384825776953	692.804221700432
1172	1172	129.140499365323	355.281733507707	522.560040476386	667.438053836655
1173	1173	128.216153969795	345.829638437286	528.475566049546	696.703580498907
1174	1174	132.209227600393	373.165936993198	523.118258487981	653.845702391718
1175	1175	131.618896724927	357.783196346543	522.543241032293	672.500694431148
1176	1176	129.691787855762	335.051099535159	525.43127484538	679.353628646668
1177	1177	125.938878165508	344.912382385253	522.602412844691	670.563222128217
1178	1178	132.674744774736	346.638519811031	517.520461353232	644.743838872873
1179	1179	136.667111220303	348.554353986018	523.295358787749	645.291647858101
1180	1180	130.748984801884	342.381981296346	520.943824523218	670.894859001011
1181	1181	135.695996511333	366.730413383698	527.256787491118	670.436184492961
1182	1182	132.213349541487	336.443102647818	526.423466504087	659.434035068111
1183	1183	132.666654639841	348.744774336752	520.955727572892	690.720104120106
1184	1184	136.714063119126	343.580955936352	525.089663451313	679.982324196248
1185	1185	128.93055985189	315.824596861662	523.839693037788	670.240106601649
1186	1186	134.103743014465	326.791031081186	527.99353402405	667.756444524847
1187	1187	129.122723237576	355.446593103539	522.123666556196	674.453959342312
1188	1188	125.955964566754	364.449020524317	521.087530239578	664.407747440528
1189	1189	123.580654119605	341.844242548154	524.546551498175	685.900333338032
1190	1190	130.580166993319	338.447276451693	520.217273756901	657.825412723955
1191	1191	132.991901623606	322.080148527488	526.378793363524	653.769222873054
1192	1192	131.147723795655	341.27348705609	520.00754590756	646.686704196858
1193	1193	133.617335610044	349.211685378233	523.464178158415	687.832611806246
1194	1194	133.861657635098	346.07553420748	517.964927823017	671.451327637215
1195	1195	124.393768478398	355.215688714118	518.15860643771	659.907912051097
1196	1196	133.718455740068	349.036301557263	527.490144291084	679.895891012888
1197	1197	129.080041854638	346.308958066326	519.570224279398	669.627464622318
1198	1198	131.167391413153	330.393295557547	525.15918586156	648.775741744709
1199	1199	127.965971094391	350.316047013942	522.055827240614	700.972873107225
1200	1200	131.812274539489	358.849728553932	521.049304674479	687.235641477774
1201	1201	130.154065173353	354.341954298114	521.570491969355	663.681860130781
1202	1202	133.743121725064	356.338717639979	523.621700203367	681.828154248957
1203	1203	133.746968664724	327.514195936883	522.244942976343	689.681191704543
1204	1204	130.273419464829	296.347343211408	522.407097540122	659.95890762796
1205	1205	129.913891093173	314.618658979477	519.855744395818	657.193478913742
1206	1206	126.372375668474	360.730669888737	524.537973959067	670.639655229729
1207	1207	129.633059245612	348.937557509377	523.006552361203	669.533071125332
1208	1208	129.582834568681	311.217686524196	525.239964264256	681.144195739968
1209	1209	126.639982270254	344.736388121908	518.583476134057	669.282761383307
1210	1210	127.048675718248	354.25036399947	524.308178886793	711.443858538351
1211	1211	130.924160064042	332.71855373413	520.780850463327	684.803367646877
1212	1212	131.360738807886	348.87293445174	521.184284592507	696.970138191143
1213	1213	132.36345946752	341.799976822992	522.620961482427	674.589568664887
1214	1214	129.715087811442	363.806523812458	523.276396566706	671.907402534148
1215	1215	126.401617371242	352.111807681883	529.73730243202	658.320110480525
1216	1216	130.596754054486	352.760864616422	522.487741671087	655.754456212571
1217	1217	125.617585825735	349.262210361574	525.422532348191	666.111037638693
1218	1218	128.422139835862	348.273384506734	525.184190690298	661.476337002914
1219	1219	131.964336261829	351.514010251085	518.812342910493	665.434936848673
1220	1220	134.6498115266	342.258235136093	528.6869966422	672.951289818345
1221	1221	136.674003768927	366.109086633516	523.425698482829	636.397396881652
1222	1222	137.337945787007	353.382863737135	525.105481923035	643.790936544387
1223	1223	128.641718346508	326.652976089705	526.596055764249	672.29932678141
1224	1224	127.479132809558	359.27356360737	521.697716211018	649.102599637768
1225	1225	131.600713856868	343.946050471817	520.982940837995	650.12604293027
1226	1226	134.64267690057	323.427552746022	521.772405750708	681.151960470129
1227	1227	135.877043146058	362.750320472831	518.832485229907	675.934975492665
1228	1228	125.268588233528	353.704612201072	527.831002283904	662.11370764948
1229	1229	127.507093452355	349.989933951228	525.503827269426	684.669697910158
1230	1230	132.602986771174	326.624673462663	527.42238309933	647.648833187018
1231	1231	129.065168551183	325.610462537353	522.025500289327	694.788721494929
1232	1232	129.535333612858	334.100842089857	523.249588786465	664.876611189185
1233	1233	128.552551893275	352.174003896999	522.791540537151	665.49490699169
1234	1234	130.778232926868	349.467960022327	523.578892215917	660.910834659187
1235	1235	130.281350688737	361.340757054194	525.172527349948	642.363733724861
1236	1236	131.434654052574	351.656259160591	520.518303517921	655.242633174007
1237	1237	131.188357933861	371.906741592424	518.9685114257	651.167937997591
1238	1238	131.479911629264	347.162179325814	519.942226862836	679.754450425386
1239	1239	124.905221097503	346.755618610036	527.596325813729	678.069814837533
1240	1240	136.049578569805	339.709235757497	521.953508067659	686.617759538694
1241	1241	134.057376422501	318.977656747259	522.957388499931	662.680002069278
1242	1242	129.980730588265	307.918649567247	525.952604824926	705.304745864119
1243	1243	128.252212376626	332.361764934886	521.031833121535	679.011671336247
1244	1244	126.312526842354	330.604845877144	521.468807724237	678.599412700429
1245	1245	132.233882139245	341.374467193531	519.073564389364	678.68794321163
1246	1246	129.21425237308	338.838313610793	527.874910844749	677.401069648304
1247	1247	130.77568943364	346.736411658437	525.676877345607	695.381783127069
1248	1248	132.354178128676	330.069106651193	519.334530790535	687.849230233079
1249	1249	128.929446426898	345.395201114982	522.558069826048	686.711232488153
1250	1250	128.651744207664	385.355106116063	526.713925391695	636.435171127828
1251	1251	132.020375371975	361.095716930729	524.889732244806	641.743451903777
1252	1252	130.445914863105	356.367298028967	524.036815128009	693.332657941926
1253	1253	131.415373016857	364.945260076235	521.22632383894	690.84266627568
1254	1254	135.072185228353	357.383268307286	521.807831704083	655.027622655188
1255	1255	126.33906855519	384.371634880859	525.31719907777	658.348252989768
1256	1256	129.998803247143	383.80394358774	522.647097649934	676.882427571183
1257	1257	130.214563919201	358.798228105828	525.645807634649	678.29301208028
1258	1258	132.817044776941	356.72676245597	520.823762322215	663.978610728872
1259	1259	128.663070008377	389.631294548254	523.352403674146	673.178226819985
1260	1260	129.68276357561	338.086504893095	516.861090174295	671.208768008008
1261	1261	128.733015005199	303.557835949548	521.523679827884	666.126897694462
1262	1262	135.501912117327	350.269978801409	526.544081496789	669.058450715978
1263	1263	134.045446253413	351.118109625201	517.570985969724	679.289757351733
1264	1264	132.889626353425	325.168601406785	524.577215904331	692.491271425467
1265	1265	129.979484430883	332.007911098348	519.230992638124	653.847959060967
1266	1266	128.020926558505	334.97431533586	519.732702682071	651.714583094462
1267	1267	134.351427918599	343.948855036134	520.071755796898	677.071079346434
1268	1268	131.061808457243	357.199712168266	521.558183010166	658.193364487402
1269	1269	130.862214944235	341.610477498475	529.063076426211	696.233365855882
1270	1270	137.706937283517	324.133520901063	521.261424341681	664.900589061097
1271	1271	132.733455628766	375.110760598453	522.850995041747	674.653920640157
1272	1272	126.81313586543	335.185479780172	518.296338833688	702.935843990709
1273	1273	129.740451425401	375.160466171574	522.462202479153	644.369917182804
1274	1274	130.724015445417	352.650717229376	528.706338928507	692.827445415881
1275	1275	128.949975208823	356.612300677333	521.62059652548	701.577761634902
1276	1276	133.693537632316	319.670091070443	525.403325260662	696.270190035652
1277	1277	126.984401639034	339.063623447925	516.708158237264	672.108511612966
1278	1278	130.194610173007	346.811587753295	525.740336719328	674.099450247607
1279	1279	131.573154163246	337.8652524793	519.517187270666	682.730013266862
1280	1280	132.729004063243	366.255230216053	516.469541720512	655.850602022127
1281	1281	130.847948329394	355.958229441222	528.20267195902	679.059545353506
1282	1282	131.986184261178	375.851843411805	524.819486786728	695.377921302971
1283	1283	126.787235370521	356.872673194149	526.038768001668	665.024685338653
1284	1284	128.941977841341	347.26491654029	523.2643603626	678.357741448015
1285	1285	133.704995459845	359.725277700651	523.144440759206	694.87054437421
1286	1286	134.496520295891	345.704539747655	527.087125441696	670.42734851844
1287	1287	130.628574371208	376.012915325304	525.984019226203	700.483868768787
1288	1288	130.586075858723	349.772095715815	520.81029834625	689.421578407609
1289	1289	129.219038879329	336.957240251041	525.476045947593	688.491804004262
1290	1290	133.505478441217	371.619602988636	522.506119250323	671.888615364362
1291	1291	130.388038933777	346.677936660123	521.678148629278	680.75658613458
1292	1292	129.314985033213	339.416108669528	524.372961412334	655.591576088575
1293	1293	136.142897299383	336.650765692415	529.153052990202	684.172642698081
1294	1294	129.287040196659	342.679206555645	523.747073985076	661.906956852678
1295	1295	130.167306448979	348.714647116361	513.348000652914	679.604514576121
1296	1296	125.801342431024	358.942818474285	524.119874071825	692.127555229708
1297	1297	129.093008981676	373.031445814107	519.160390564625	674.466864116293
1298	1298	128.506870082932	340.86250458614	530.530888330465	709.095789491503
1299	1299	132.950068468274	362.674473486955	519.850272291134	637.624524423318
1300	1300	127.511464279155	319.201775921084	522.557394573062	675.714071293678
1301	1301	128.451484103685	314.285598347905	516.093818479259	659.173151985655
1302	1302	127.41872509188	354.171756252001	522.453272611867	666.473534618585
1303	1303	131.459363388594	355.805421566034	520.882557700394	668.987612085813
1304	1304	136.505047983533	324.582917637154	522.099457436683	666.684736688879
1305	1305	133.770228027112	356.828604384012	521.608014585266	702.754471107484
1306	1306	127.358800575722	347.890123053247	523.013442498205	670.995751880232
1307	1307	125.002509709006	340.807137547663	525.235687284931	664.700667516223
1308	1308	132.012085734505	314.826323225457	522.957388909899	680.743522430625
1309	1309	131.279235050138	370.159744897947	521.666674373802	632.627842046693
1310	1310	133.527836738657	318.221939329283	529.482383546937	648.033261817949
1311	1311	134.656548295288	372.255646493341	526.284853878125	688.827780298846
1312	1312	126.645125793605	348.379527451068	522.866554889192	647.176122975504
1313	1313	126.436563181896	362.507274068803	519.523648742988	658.442967973673
1314	1314	127.617500009331	328.129518814098	516.662788235458	701.13822711333
1315	1315	130.793295387553	341.942506295467	517.258721968306	653.006996640506
1316	1316	131.598979094309	335.555717861753	522.280169916256	653.574330693867
1317	1317	134.857891404598	377.167330731074	526.338679587594	677.551484667689
1318	1318	130.689452496881	344.286208087165	523.058005898061	682.575002963919
1319	1319	130.426664232994	329.626982441493	518.191825257813	670.095373917464
1320	1320	132.4408193841	329.957304122543	519.815845153631	691.607826680274
1321	1321	137.256937751836	353.833818602952	525.405399040347	648.357377574542
1322	1322	132.228789148737	325.74025083692	519.117497374569	694.878354582542
1323	1323	128.571192985991	339.414963895051	521.541903506566	666.90983882504
1324	1324	127.459129549347	330.447123256572	519.103723944112	689.079044437968
1325	1325	134.561363637985	367.938599362362	523.556378054226	675.511737563953
1326	1326	135.860042372307	340.168505312021	525.887411803058	643.834030872111
1327	1327	128.462525409633	336.938610820691	522.401866863722	638.093437372221
1328	1328	130.668521746009	319.614533256026	518.555878381541	670.972566756711
1329	1329	132.990984026047	346.975530728954	527.463667857833	663.338233423779
1330	1330	126.347382935417	350.435711606936	524.215113783839	670.289551462319
1331	1331	127.549713010313	343.385928052651	529.311135183844	669.636290643584
1332	1332	131.230772911864	344.312560694531	524.782503659874	681.15719662988
1333	1333	135.972455469702	319.056472702136	523.093966532361	657.925811633033
1334	1334	132.805102959189	373.264584153089	527.796528929968	656.151392079166
1335	1335	130.010029218921	345.890048374772	522.586274860374	672.12703670241
1336	1336	131.994205526331	306.229320345839	523.078382748756	648.449676082205
1337	1337	131.921881215998	338.772887228925	526.658297032045	656.007542906415
1338	1338	126.754624130728	379.484393412573	527.094223864026	673.254986424017
1339	1339	131.110138705848	364.426377095392	528.630342123734	693.122881842052
1340	1340	131.2812865638	314.758105117089	520.928086819407	721.989838958961
1341	1341	135.032162992782	362.391700935184	527.012264052127	664.617401468545
1342	1342	133.17886492115	338.553553938256	522.222543678451	692.624845027487
1343	1343	130.543124385087	363.483219855135	525.892036333807	680.365093627503
1344	1344	131.271744173528	326.054213552421	524.095698213899	666.234712419705
1345	1345	134.05724127982	352.33377256176	530.187845051861	661.988735816258
1346	1346	121.286121051177	363.374173029498	518.635994906752	653.282598312373
1347	1347	135.109952576618	344.684371393137	524.960690237857	682.456489212973
1348	1348	131.611681062816	343.28829307569	527.878604933692	672.23737602645
1349	1349	128.820122768315	351.413700370818	522.801743845003	652.326194513118
1350	1350	130.85026185352	370.569145024979	526.569719553513	663.786090481243
1351	1351	131.860944024306	371.916722863989	522.678767344422	648.978349045649
1352	1352	131.255086200491	352.880070525176	524.285493879681	646.695776919772
1353	1353	132.633796552448	339.351118467706	520.738829631598	664.547225663236
1354	1354	132.445536731296	350.047722022793	523.952037367545	678.851740015161
1355	1355	130.702729191832	352.211153592964	522.176350668825	653.697312817102
1356	1356	128.759356777168	312.008886868241	524.233210925963	643.075000665623
1357	1357	128.811938496566	326.007014614373	521.381901511884	679.463601369366
1358	1358	128.970236459836	344.009352442163	521.451901874697	660.740346454779
1359	1359	132.078057245036	326.650815502309	522.753730771032	644.57235025324
1360	1360	126.423132494565	346.01835001184	526.496469740688	697.284619125211
1361	1361	132.000567671691	361.997032651223	527.416945964165	651.314068231527
1362	1362	130.093522625566	355.712058364394	519.654646381096	645.382565533619
1363	1363	128.373157472473	343.482561052289	524.326597947204	651.887098556629
1364	1364	133.874718479231	348.970440729942	522.212995093068	668.571990186831
1365	1365	129.200404120142	326.0612388962	522.568163571684	670.215637764762
1366	1366	133.684491629546	336.802639606911	527.847408431731	649.061124141932
1367	1367	132.839016042914	346.905014756921	523.119672126636	661.643553363477
1368	1368	126.26081983549	329.584392296262	521.690258626671	695.466406120408
1369	1369	131.942109753158	363.529011287888	522.480957971492	656.834400445963
1370	1370	128.178231513573	363.088138141515	526.475919478539	663.576228078344
1371	1371	135.611605882594	342.757153655677	519.160399829611	678.829464640173
1372	1372	132.164648800377	322.813651649234	514.371739955487	635.413109517774
1373	1373	128.166840122766	296.530048559127	522.220111243062	646.061434735122
1374	1374	133.119268442039	369.63785585882	529.277642236212	661.540430281259
1375	1375	132.582013945353	343.69535278443	522.448502645897	655.270754445652
1376	1376	130.866588175941	342.463068278635	523.084169949414	663.908139018222
1377	1377	129.704126819814	367.200612264986	518.397468138644	660.408992297307
1378	1378	135.210721370083	361.6133797294	523.147639388251	680.177895075355
1379	1379	132.135200671898	332.92083184868	521.123174516657	663.528977137474
1380	1380	135.560265617823	321.95849198829	522.92921484656	674.718980664703
1381	1381	131.975595157919	341.347007316543	523.224938282641	676.589836711022
1382	1382	136.398569101669	340.711598019447	523.146072695319	670.204771658134
1383	1383	137.129789914177	351.47268804279	522.684024606792	658.67570800909
1384	1384	133.532950497949	362.537035112243	521.438184189848	673.636992443413
1385	1385	132.250660563036	345.269508697319	525.013569762529	657.098364157906
1386	1386	135.092809945848	359.369511983553	523.046950200213	654.619843924444
1387	1387	127.831340424248	364.141863734108	522.637966564916	667.847384245981
1388	1388	133.660752238134	329.868153232311	525.225376711125	690.433575691312
1389	1389	130.786572155904	324.705380844148	525.691733780485	671.778100760069
1390	1390	132.167775616125	353.285662412844	521.519476455508	680.20291169261
1391	1391	132.016461508532	363.108768584398	524.266036309777	693.464793376469
1392	1392	132.177158113949	362.946571913993	521.410470225862	658.102801799461
1393	1393	131.320441885615	351.823828696693	522.035393802194	664.474982324692
1394	1394	127.368624820647	350.914032944097	521.513486034832	697.334330951233
1395	1395	128.019760372119	339.404137883561	522.663805329388	699.159370303377
1396	1396	127.842747032425	355.054721034631	520.77280319848	652.613423767768
1397	1397	127.938044061336	341.752266951071	524.778405678893	698.269368450906
1398	1398	133.482134252527	351.64851598398	523.694843575369	698.695493853468
1399	1399	132.907087276429	351.426226222023	521.087667856701	641.210746736524
1400	1400	138.293370996462	311.50067804195	525.979954587733	677.37422514372
1401	1401	131.877538557516	350.149334915174	523.355461484449	649.842391389719
1402	1402	130.580090155579	353.960823515746	525.623342224873	680.785714826187
1403	1403	136.505226105333	346.087062487626	526.50260586541	685.521471963994
1404	1404	129.607179964068	347.173845048845	519.878508381182	654.413828080729
1405	1405	133.401556315801	327.903166051554	522.11461981049	675.14593446996
1406	1406	127.002497598537	351.518860834509	525.400066609481	632.117876842118
1407	1407	128.442939255789	342.034421998427	524.041109688425	684.558415482422
1408	1408	128.965280690347	367.583222333129	521.949382914381	666.357161243961
1409	1409	129.972234985306	346.309906247763	522.77731612876	672.768718799556
1410	1410	130.922223840525	362.419582925227	526.852638683223	677.510031993177
1411	1411	134.156681446286	329.730066185524	522.708048662035	657.970374968456
1412	1412	133.205519325917	362.154212077533	523.817738626446	668.985985611454
1413	1413	134.584943837128	326.624164767809	524.404271960057	705.478026385217
1414	1414	129.03367142851	354.500189398769	524.082275962685	663.286205152169
1415	1415	128.601154803078	361.163638790748	528.630235795102	658.266578629598
1416	1416	132.032754917843	332.091480053891	520.782922159595	683.401184745377
1417	1417	127.106785945236	346.236737107388	526.299350796335	688.619119487974
1418	1418	134.270868985084	328.919035531573	523.458974243808	695.79264817032
1419	1419	130.650095939275	356.971501956983	519.610910319234	650.579280935599
1420	1420	131.788164876297	349.092916236436	515.762017349282	692.697716161884
1421	1421	130.299121962275	378.689429097625	519.395090418882	677.627872699844
1422	1422	126.877698104518	349.285744465419	524.802737855086	678.826036687918
1423	1423	135.121648218996	343.325329712009	524.359454314846	660.773769928374
1424	1424	129.147311613808	352.564716874073	517.666897734303	655.612807755367
1425	1425	135.564087054203	376.47954091516	524.726952460625	698.328059608441
1426	1426	134.130405620483	356.626952410849	525.738047761211	675.383406465459
1427	1427	134.998469205248	344.303953814916	522.871158598112	643.351216100032
1428	1428	129.455255104999	357.673915385913	527.874588540946	680.77389450232
1429	1429	132.258678907664	354.500602941015	522.922277398407	676.368926133002
1430	1430	128.360016000562	343.711483581597	520.880285937788	667.348253730621
1431	1431	133.805030114417	351.212699484468	523.880255294135	664.595048811393
1432	1432	128.567304023576	335.438220366142	520.141890536276	693.693912108162
1433	1433	128.907311358798	352.518604129022	525.783332989823	685.627493883258
1434	1434	133.488774574101	357.428594416478	519.320384748755	654.632288699553
1435	1435	123.835117774839	345.442283880217	524.569552263814	665.061580084958
1436	1436	136.175933506022	370.171427854173	522.789424831325	674.137557795957
1437	1437	129.946538320972	355.87111071053	528.438934915277	656.234366878783
1438	1438	132.039984521852	350.966460952125	523.917157782994	656.7312471213
1439	1439	135.077164084349	334.697643905024	526.670985722849	681.490186175888
1440	1440	132.577402011233	323.370122876769	525.325803478855	687.036959990095
1441	1441	129.247490666315	332.884354870645	521.883002493312	676.314618621535
1442	1442	126.255059338555	341.904427389109	524.302109827532	675.517939031296
1443	1443	134.919011352941	333.9163909807	526.544443688688	688.604749267889
1444	1444	132.809957228031	345.142406455087	525.471735050688	656.560740598763
1445	1445	132.1105225872	334.744680139413	518.38791974197	656.267666333905
1446	1446	132.732812463318	365.541385358036	520.325801727321	647.384366311524
1447	1447	131.085056521226	369.133080943865	521.636758621464	682.511419128139
1448	1448	134.048904475079	333.262212206549	522.177484879353	688.761475859152
1449	1449	136.439667484879	356.701740186392	525.960321651274	695.605788345418
1450	1450	138.833449896364	338.444665414832	525.493786051934	644.03591490472
1451	1451	133.545546192732	323.583979079788	525.44387238685	681.733669130487
1452	1452	132.470012100323	335.711232785839	523.393788848299	655.569075561614
1453	1453	134.93853366726	332.882057674916	524.647002119151	674.224756570242
1454	1454	130.606910692531	345.799226133865	521.134340245301	669.748429022083
1455	1455	129.824576680843	321.578337506725	523.989644229028	658.539439516503
1456	1456	129.971332449208	324.820241235102	521.634733132587	665.320472370365
1457	1457	127.609866587009	371.739601479795	522.259866303259	672.01867707153
1458	1458	129.694557977177	361.427675611686	519.828243815785	633.264474602283
1459	1459	124.682403703959	342.823765798024	524.451947956187	690.673196284842
1460	1460	126.599108038373	353.99950168866	521.205818365767	654.486699559934
1461	1461	132.770723674242	341.089091754499	519.799868240817	684.351527373097
1462	1462	137.155533870975	358.38575680591	522.558499047082	677.378129708803
1463	1463	133.211820146703	368.75586972444	525.939061026849	672.501006012872
1464	1464	130.856516234326	352.780890328355	520.960084143066	664.386861771676
1465	1465	130.54117695101	309.658750234333	520.189132352875	683.671418501977
1466	1466	130.893991043496	408.314108496352	525.196126716077	681.234654111906
1467	1467	132.478149978053	324.442766250249	524.272599136187	623.654614024537
1468	1468	137.727285162533	345.600920433352	524.485803187893	692.730464611031
1469	1469	130.88235591816	351.255807114058	521.530404223136	668.896721584519
1470	1470	137.06477299901	350.750154612478	519.516822250767	667.804149591247
1471	1471	130.268942195508	340.612814928238	523.949080867511	660.542145048899
1472	1472	130.387207982812	337.03096603751	521.756132617439	667.661645397623
1473	1473	131.408259652478	339.812627476992	524.042686580504	634.673541806963
1474	1474	133.751562416412	353.199432647356	523.03663110426	627.721570725862
1475	1475	131.1430906038	382.426827938696	520.826422756562	671.659677911132
1476	1476	127.968228555206	342.186742439015	525.233831691719	658.86901779963
1477	1477	135.097710586071	334.68575061065	525.742347663867	653.406039384535
1478	1478	130.049956504809	339.881585493681	525.410866359153	659.607060564286
1479	1479	131.892411560575	346.534780239053	521.998217367837	665.965781114014
1480	1480	135.214585001357	351.17699325313	528.138129367019	692.248683036819
1481	1481	133.695533304074	348.85632277236	525.825039354839	672.562531358142
1482	1482	129.319114518686	341.428127162158	525.764987343586	685.019454897901
1483	1483	127.414891975383	372.049660716268	526.365519562668	668.969048467027
1484	1484	136.518448120789	341.445007035137	522.562552571127	666.110992228071
1485	1485	125.998165569545	362.085644114059	524.065711260624	680.812317650155
1486	1486	134.311646993562	322.020585697885	527.353408205601	667.454934015975
1487	1487	130.752947723289	329.162173351191	520.98748281219	689.427406974004
1488	1488	134.876465896293	352.406087293838	519.915728978529	707.574069462161
1489	1489	136.077905487809	339.94373908817	525.091829753873	662.392033352285
1490	1490	125.459212402061	371.936290425073	521.293948331052	688.132206148003
1491	1491	133.215208713717	321.855097176542	524.342357907963	662.396588547947
1492	1492	129.575751096453	359.704847516067	521.453752307943	663.570476782077
1493	1493	124.515109352799	355.122450815144	520.34932032923	658.760170026695
1494	1494	131.093983165591	348.5510198355	525.281589569118	670.495947461475
1495	1495	127.86077017648	365.23395786088	525.493594457187	662.384927202645
1496	1496	130.469306784092	326.899760051093	522.471158923686	713.579665200059
1497	1497	127.063114295729	344.010281473934	524.769226595124	679.709520051854
1498	1498	136.045991759149	381.512760302785	520.278361317852	650.128271800634
1499	1499	129.435232457688	364.630735527931	519.526489657417	682.792860024907
1500	1500	128.178648450844	345.036403368482	522.04681475506	626.835095034403
1501	1501	133.281886805984	363.465226324715	522.52608893531	652.695716207915
1502	1502	129.08984440079	337.46163183334	525.072929709855	684.691129264514
1503	1503	127.058036873794	346.830455027481	522.649444686689	670.816346216529
1504	1504	132.993182747549	378.149809317138	526.982507535151	685.391372960518
1505	1505	139.880634517283	363.718308840481	523.679068052138	684.298344651824
1506	1506	132.01745727547	353.40006842155	524.177551914582	669.511468394661
1507	1507	135.4711434806	330.961573493016	522.260645141727	676.932357176917
1508	1508	128.841012344298	334.42305389189	522.963076721155	693.667924009879
1509	1509	127.842976769161	337.884898214659	523.227833611575	674.554494850977
1510	1510	130.861543962744	314.857393794918	525.776268986786	680.812151806845
1511	1511	131.628173130706	337.481996967382	524.766129448591	665.518850517807
1512	1512	131.487486876292	356.008178757826	525.970651059034	703.819152479361
1513	1513	134.667140561687	344.009493894513	525.424326311688	651.823833288025
1514	1514	128.748133275586	346.734175250338	524.284845947713	679.22910292534
1515	1515	134.06703538628	350.933693086733	527.286076983105	690.511796176618
1516	1516	130.055069605	354.878026569859	523.650355462323	710.887816541563
1517	1517	129.2792726676	328.371213981059	520.091707237834	677.076318338689
1518	1518	127.93848368079	350.897755103865	525.585160947731	667.870215243704
1519	1519	129.928692187821	329.903336224438	526.30145451369	657.599811620139
1520	1520	130.369979236598	362.110579962973	528.101789175074	647.302026421338
1521	1521	126.932497246549	346.661642115496	524.481364285177	669.215177135459
1522	1522	127.93847069465	360.776390411407	519.358884186778	647.785767762556
1523	1523	134.381554253406	351.285761575005	522.628591621563	670.920503438252
1524	1524	129.403112663244	316.89693440408	521.431961591424	685.191866564254
1525	1525	135.313786780489	341.083334308353	526.583970260219	673.61464762626
1526	1526	126.357967732779	359.817038134091	521.32665630058	649.994859125793
1527	1527	133.414301772692	336.799852631574	522.378446514337	677.991141947177
1528	1528	127.485603884967	320.446141753758	517.641932726375	678.667091014798
1529	1529	132.604523004485	359.561151499759	522.414683396148	671.239498278855
1530	1530	130.447067622207	325.718364934957	521.554873281768	659.605684316134
1531	1531	125.227995983687	364.57992153528	525.744261815956	645.580429581431
1532	1532	130.106211039705	333.802103642731	532.139664435031	671.03925685886
1533	1533	129.988546180664	336.615138485344	524.26913055414	673.061737676407
1534	1534	132.280461968817	319.259874063386	526.957098914384	657.20328222509
1535	1535	131.223909113349	366.947953656817	524.506183921194	654.120083885152
1536	1536	124.152317396618	364.769868548165	521.913261044148	681.950471368873
1537	1537	124.266221750491	333.06736905723	525.317146820453	696.154121765584
1538	1538	127.604393427955	359.719618827375	523.439865538294	644.848213444547
1539	1539	133.352536596618	348.470050704684	526.00230452464	671.264995517649
1540	1540	128.900861722077	357.959073878834	520.317834918477	691.283786154912
1541	1541	129.610939374123	365.274408325527	524.000651228185	684.698134602395
1542	1542	130.65449158016	358.633233072677	522.819210020449	671.275778474887
1543	1543	130.284524114826	340.804353782223	526.55834908341	678.204871952884
1544	1544	134.184604214032	326.675891182111	527.736981002134	695.642541971684
1545	1545	127.563139188486	334.690258456919	524.746315659118	668.638044494229
1546	1546	129.235661406633	340.269020210001	527.124559288883	693.963267836153
1547	1547	135.308683621051	346.95620786791	521.299057820458	666.750459392969
1548	1548	131.883279663715	328.322799721559	521.596099865701	657.299071851324
1549	1549	133.362522742717	321.794258551946	516.667810666801	650.949352432683
1550	1550	132.837704310693	342.724067969921	517.303042033241	658.377088671522
1551	1551	134.966112579392	358.716682724795	523.969978418215	709.272342307829
1552	1552	131.754801180495	322.585114480242	518.913179714272	655.428796690441
1553	1553	132.787325427353	359.058278953167	518.684589352572	663.109106657684
1554	1554	126.396679252289	333.336143936423	521.352639395955	667.979594696055
1555	1555	128.632165559991	350.748982412706	524.78642992224	641.933256000672
1556	1556	130.172964891511	382.55108090004	516.245191801473	655.280719570359
1557	1557	129.563116183417	358.765477113851	521.5820203271	662.131865238356
1558	1558	126.89015414326	346.355877866475	525.434050299461	676.844992242312
1559	1559	130.475132869485	341.536095984794	526.731378947347	662.04258555903
1560	1560	130.193698331759	361.684326121376	528.237973400692	664.66468855695
1561	1561	128.93547756313	372.095595228067	523.520165752197	662.364122401947
1562	1562	131.560494665459	386.549658181704	520.065773057877	637.896353385479
1563	1563	126.468857140493	336.522340416176	521.071172260285	684.782782643302
1564	1564	133.411915255357	358.479789351369	522.502236265519	664.49642576633
1565	1565	129.211590827437	315.916329417028	524.327934589727	673.385755763016
1566	1566	134.057420859323	352.196229718028	528.273235570826	649.798417162192
1567	1567	130.37893006933	364.669326544007	519.843582082797	663.033492291229
1568	1568	127.935571097828	334.376448213748	528.39313536549	685.734659517968
1569	1569	135.45664402194	305.545576714165	523.497089002526	646.195257722202
1570	1570	130.45324889964	350.411911459659	527.610139922864	653.276135420569
1571	1571	129.73945170343	359.370531476647	524.564206816107	671.821801067585
1572	1572	131.555425554049	358.644658318761	520.028073487973	681.491990479933
1573	1573	128.444113285127	335.759569724864	522.296996422599	677.148988952196
1574	1574	128.290916085963	345.02313660386	520.225120030079	671.289701006354
1575	1575	131.607480236362	347.250056235282	519.404968498197	660.944383585282
1576	1576	129.820618844021	334.999215014313	524.381242737759	692.722669070825
1577	1577	136.371464532569	330.47548845484	521.558508386503	667.978344965873
1578	1578	130.247724920404	327.138783259182	522.227922102996	677.71908847408
1579	1579	130.082662320185	364.540246743544	523.894450967496	685.354236943738
1580	1580	128.5304270833	353.0434697629	528.343251112723	638.410717679425
1581	1581	132.68264602468	353.098323475163	523.726908205055	665.433958501077
1582	1582	128.844357644911	329.316210115915	523.164537285731	664.130636098107
1583	1583	134.470898801246	331.021007466632	519.863181830736	691.487970911592
1584	1584	128.166077426723	323.416462801204	523.223798541552	675.41753943627
1585	1585	130.404962730341	325.540009989409	523.85988410817	685.854292119739
1586	1586	131.472699418566	321.145880541508	525.055221360498	681.63017481195
1587	1587	127.803647654783	344.345091241612	525.112079212985	670.753459055686
1588	1588	128.437602505287	356.513020903299	525.907836699581	664.331033226325
1589	1589	131.133114938976	308.289825555424	524.268443621883	666.142889021354
1590	1590	138.540994138519	358.870488886131	523.773160222621	686.0724985485
1591	1591	127.02749353218	331.586169220389	528.969917781425	656.216699106385
1592	1592	133.622731808511	299.553400262979	524.342038330614	706.967504819659
1593	1593	137.251306461388	312.799575759408	517.364916326939	643.199467014897
1594	1594	137.949075093854	367.840165515675	521.905454617473	660.24261022643
1595	1595	131.722215441184	342.988289475233	523.342009718664	682.427198328535
1596	1596	127.295510745311	374.675011702122	519.529991247521	645.300543782043
1597	1597	127.172817239952	332.95240010887	518.023905427021	680.332878531148
1598	1598	127.344032401982	335.20688677708	522.625791841229	677.304643408249
1599	1599	127.540452742977	321.109436664651	527.370764846233	656.28838007332
1600	1600	131.195790556096	356.775088982447	523.884780776605	666.404422003843
1601	1601	131.749409110182	357.238393321979	523.142207320791	681.231400393275
1602	1602	132.193804519873	332.910944525437	521.302826958764	649.321539399979
1603	1603	131.872613400829	362.615435112453	520.122299354992	656.480821538298
1604	1604	127.45226409651	346.584340535485	524.12986214188	669.081575934016
1605	1605	125.033380230938	374.104207787189	528.681916209687	688.916579702309
1606	1606	130.055603373177	339.828089265122	519.252111401492	673.537329524378
1607	1607	132.735485793865	339.04338250605	529.346779258016	673.741709115273
1608	1608	126.924269654635	348.661114673668	521.174906884179	652.650369405203
1609	1609	130.241047193968	348.037682967044	522.089051239304	684.674785007194
1610	1610	129.858815488528	373.551847833555	521.283013500548	680.407834339288
1611	1611	128.944773536395	367.795826761589	520.493059212702	654.865761270705
1612	1612	123.751550205324	334.969798845941	520.005592146373	654.332772554455
1613	1613	125.415490759835	345.451300409456	522.467465713561	675.004846809601
1614	1614	132.545048584392	340.660213789002	526.084196570381	648.039043761359
1615	1615	136.875607523408	322.673452283904	520.500018047831	673.899959369991
1616	1616	129.305223119053	334.24894677562	524.432260089665	695.616621645943
1617	1617	132.688656093082	372.981861530779	517.501647373477	690.101718346877
1618	1618	132.948900164257	367.138142402468	520.071403436986	685.218648420191
1619	1619	130.723888851576	341.078654582194	527.536523571196	674.35806897224
1620	1620	132.44997411423	331.312469140408	525.633198093718	679.702396004889
1621	1621	129.540533233574	342.399667027915	529.256876697424	676.984504721803
1622	1622	129.859716178003	363.529442122998	524.03884103979	664.137135868739
1623	1623	131.24271751436	395.19068970646	526.283839781862	638.66823424884
1624	1624	130.763339473813	345.841282742807	522.985666797578	657.80786338492
1625	1625	131.390993875394	345.030746255778	516.9824574621	675.66579353783
1626	1626	130.839888754235	330.305991822962	522.56586345599	654.578318366703
1627	1627	131.211144071058	357.984330192621	525.501999422555	681.143880597765
1628	1628	127.976103598931	364.568376889032	521.873124729206	696.376336694547
1629	1629	129.911363850931	350.162830183126	523.199121590646	648.150735747429
1630	1630	131.358792691125	362.639505223655	519.450444300376	666.801839907648
1631	1631	129.45461139831	369.749678185164	521.347483697991	692.086593808348
1632	1632	129.14666385584	332.853906591941	522.424330285305	661.794521451855
1633	1633	130.749551315989	354.855380632516	522.030703286258	721.678347688408
1634	1634	134.736375823282	332.861349421239	518.142448408787	668.443198530252
1635	1635	128.89254881773	346.32178521522	522.315063664248	664.111869862908
1636	1636	133.937000832092	341.658503919626	523.299000999994	653.142881504554
1637	1637	130.295275566156	339.728734783018	520.175604686212	682.844356628197
1638	1638	131.075390916831	340.482320452455	521.501274383794	676.550343966936
1639	1639	133.045180989905	320.58022027119	518.534499274223	692.884725580229
1640	1640	130.51978036404	350.539447120006	519.1995745659	682.535186392781
1641	1641	125.206520212055	357.574335863329	524.673455491308	660.961648964338
1642	1642	128.745828693455	327.245351918485	526.545016578273	672.769510331246
1643	1643	126.230998785012	376.116394873473	520.04316172066	689.294593905566
1644	1644	135.151075656352	354.285082380819	521.702195238941	690.187431093993
1645	1645	131.062893270465	354.854684153115	526.295776930622	685.019176018778
1646	1646	129.846008576582	354.788535097705	517.371629509807	704.097018046801
1647	1647	134.96131401062	347.708053262026	522.074877040104	696.059276856062
1648	1648	132.891500598898	336.588958713693	527.659283226328	663.743604342574
1649	1649	135.365167697821	326.524867121664	522.015360751047	650.766148089112
1650	1650	129.628625729278	328.687402548255	522.834810866815	691.718430984476
1651	1651	135.234197154038	353.535888327038	519.995150809176	687.816901757527
1652	1652	131.099778571825	324.73703088227	522.293881457787	629.966012062384
1653	1653	131.694637005365	347.920931886021	523.437009734274	665.829254261675
1654	1654	136.416064005453	325.493904621502	529.863269308611	667.962272430985
1655	1655	128.00181664924	334.052623859872	524.048334822834	679.58756954435
1656	1656	128.722139462486	360.469021694496	524.955091874486	671.362550455624
1657	1657	134.412991806594	332.296502574792	525.740589415074	651.025181580416
1658	1658	132.738037578618	333.188575700247	524.232852744506	676.913490939449
1659	1659	134.954740691294	357.95600816332	520.149891848675	665.397109304277
1660	1660	128.097598291457	320.49553373079	523.429341069945	670.902350333274
1661	1661	122.561669702527	343.975809514188	525.438654091027	633.55268263993
1662	1662	131.848603781902	406.385637865692	525.227181004495	678.169844312486
1663	1663	129.939129158657	350.688464020877	525.167901788516	667.969100190759
1664	1664	130.806514708022	349.58736738944	521.303509448335	654.863845304368
1665	1665	130.037298748011	337.769507374365	522.5767083815	657.348969573486
1666	1666	132.730328588729	319.939321163095	523.663955456124	681.930080642996
1667	1667	134.986890039939	357.917794066093	521.23103884062	688.571072973865
1668	1668	129.665069129148	337.609954200149	523.016422407068	705.88050591077
1669	1669	128.502891550937	352.196334776089	516.807960623663	668.752302060608
1670	1670	129.839408222376	348.868145829709	519.976659608349	665.9204268708
1671	1671	125.183627027145	349.611505250012	519.512446967472	702.629248630699
1672	1672	132.596768004974	344.027410708154	515.580407883768	674.730047746983
1673	1673	132.422199787786	338.789557485096	521.590352901656	676.144195537008
1674	1674	128.721391084173	308.019054562488	519.532479103928	700.75443332398
1675	1675	128.483314757686	336.690460148334	526.148178115284	671.992254315638
1676	1676	127.794621005257	356.088541433214	521.732407798296	677.207694460194
1677	1677	132.857214762596	356.181943834026	523.543298244745	674.080787058958
1678	1678	131.419753504094	373.950411082676	523.5706190155	685.030414054089
1679	1679	132.592257176895	333.206398084534	522.891725522872	645.575781587788
1680	1680	129.241232375176	328.161673220399	519.906972595373	680.076548076516
1681	1681	130.317595902728	351.271326498	524.473392008305	691.693900931698
1682	1682	134.677166930029	341.288406453923	523.533214190126	671.950091658082
1683	1683	129.663149139517	346.082465284948	519.973277007538	634.638389260603
1684	1684	126.985807349124	332.889313571456	525.837501372795	663.844281146085
1685	1685	130.628734007836	346.286702357634	526.696463100787	678.921880231847
1686	1686	129.432977354346	346.518986686724	518.793857899587	656.837777798285
1687	1687	128.278043472556	324.572810557173	520.301891670865	676.207333375937
1688	1688	129.397512030999	347.829565659722	523.639566487852	703.402921527598
1689	1689	129.257147332143	332.973291735267	522.012644952432	644.941079981469
1690	1690	132.820940873256	335.577109366012	523.196844310347	678.725425293396
1691	1691	131.491231328009	376.324344630684	521.870629901868	673.49583255302
1692	1692	129.270875047949	345.294008210128	522.926709144805	660.703003829623
1693	1693	130.533283577171	379.695730758869	525.786960142012	655.681616853125
1694	1694	131.932242566246	327.61308711562	519.34606547784	655.345413887268
1695	1695	130.749470825235	360.360584399246	527.427809956591	691.362807663462
1696	1696	130.159215861481	354.190958291822	520.212455318473	662.328131308594
1697	1697	137.263065146377	348.954597585774	518.135858326937	660.61071525551
1698	1698	129.28843565684	353.198892492461	521.168540387445	685.208075718812
1699	1699	135.598222918946	352.161832672811	526.50436534096	703.235459591471
1700	1700	133.160281894408	340.281497050096	523.9572383225	673.710467240028
1701	1701	128.217829843009	321.829978381843	526.277301120033	683.429330006322
1702	1702	133.022563527591	347.6015207366	520.281926693876	655.40104096396
1703	1703	129.691372057381	342.277283588367	520.166410678231	680.058779661276
1704	1704	131.389968637997	353.586261661627	526.252400557234	683.466682114485
1705	1705	132.648703496807	310.869152259842	523.745783126772	674.844449018777
1706	1706	135.860802352461	340.99707297268	522.414763955479	679.387331840882
1707	1707	133.011580724171	369.839085538894	524.986213484894	663.617451823521
1708	1708	131.778447400634	346.073913519059	524.852832619577	663.658290040245
1709	1709	128.966676908316	346.617795078919	526.396035216946	692.03803960051
1710	1710	130.296825692811	337.768839409882	520.44608262164	680.661792117352
1711	1711	131.016984888059	323.650534570683	519.733050149347	663.509195704884
1712	1712	130.384691107317	319.694505639467	521.32997385702	680.006933402983
1713	1713	129.593002385684	351.454677749779	523.250162092296	660.939968041339
1714	1714	138.047156116907	318.550725086385	520.50908634245	664.38166566491
1715	1715	129.46751672213	332.877205762732	524.513658160955	687.853302968378
1716	1716	129.628337867131	340.61541847115	520.552400128875	677.847499126542
1717	1717	134.365076546864	333.766128099421	523.179801977643	654.497765690498
1718	1718	132.04184799866	347.10444931086	524.076259703264	672.172753978357
1719	1719	133.600964867636	336.942718169995	519.38431723653	669.155254628951
1720	1720	131.035891329914	351.68166371343	528.88163096366	667.983455877501
1721	1721	127.161728882755	326.788012237778	521.97235914636	680.643532530658
1722	1722	130.82445570854	370.385953446306	514.611840338723	661.247376125719
1723	1723	134.309778005837	316.91333584244	524.466914058943	648.533841355645
1724	1724	128.760642502139	330.279936372496	529.6898916085	674.424449095524
1725	1725	132.075126344538	345.909321215761	523.397415353298	677.030173324542
1726	1726	129.504656341025	325.95538627258	522.922034968712	669.533817106794
1727	1727	135.719560034576	351.29229137097	524.763809732328	668.535426150851
1728	1728	132.133480485869	332.444728576733	525.081998224651	672.041174701749
1729	1729	131.599813088789	313.718429851518	522.426295881532	661.251234972376
1730	1730	131.49627852709	350.091844573504	518.64644780524	677.968385214966
1731	1731	131.923100595756	350.655010071099	522.023254922638	667.227271407172
1732	1732	123.215154332557	321.479160442573	522.820183402027	655.540597212493
1733	1733	131.104870489653	339.785756842154	520.216484054019	694.784886602968
1734	1734	126.637050307617	354.028875192953	525.905505966002	666.277186284307
1735	1735	125.930359490553	363.415643619064	521.08194014965	639.156260758845
1736	1736	126.561120468009	366.356376130122	522.60413702165	684.015726140063
1737	1737	131.02277609691	377.317502645013	520.438512087704	713.396951285722
1738	1738	134.631776525447	351.621611129458	525.897558650828	660.132037061013
1739	1739	129.100357362385	336.42682151806	526.996002484802	683.306182800414
1740	1740	133.718681410962	351.486273765246	525.664101039788	632.381374688883
1741	1741	133.360511191986	379.51884478979	521.942564520874	697.45695718536
1742	1742	129.792546970452	342.990863192952	523.836376365947	660.748061128631
1743	1743	125.738980441858	334.886580768298	512.995000992719	660.793343201612
1744	1744	133.368616915147	354.850385891925	524.222241350835	687.018632027047
1745	1745	134.440246885465	352.501233106081	525.256219316296	679.088362878564
1746	1746	125.33975683125	328.431369095106	521.900496775891	658.164578347826
1747	1747	132.653637834396	333.218103370813	525.272893422148	660.51858050212
1748	1748	129.933910826027	339.719006072516	523.188212692729	668.349086251754
1749	1749	133.791837281074	319.980005693995	523.040066627112	670.324763488178
1750	1750	133.588763086161	336.16972342455	524.324913097108	675.556271834901
1751	1751	129.288341280207	313.094085951672	524.210370602502	683.076752342606
1752	1752	132.004170769504	339.672412356843	520.17845818172	666.56871881651
1753	1753	127.074289668066	339.745035220711	523.452519159881	649.347012163312
1754	1754	132.746467270143	349.335862177063	522.46740259534	677.391322810632
1755	1755	131.247570778544	323.762044919631	520.675854592159	663.658718649708
1756	1756	129.357321488406	330.50784790256	521.568579848907	637.406428509652
1757	1757	131.410848307404	343.858385664253	530.075955993914	683.943725914646
1758	1758	126.859359028318	329.501739826633	524.056275335024	669.470907256459
1759	1759	135.161640261571	365.046065144656	521.559647536508	657.219383104054
1760	1760	132.27582913052	318.474563229776	524.893889798086	676.49334288382
1761	1761	128.841897270504	346.902473197875	522.752343873581	693.198138714309
1762	1762	131.824516412749	323.938014940187	520.027881541816	666.655510707172
1763	1763	129.094423566781	349.455520409838	520.472958835318	656.045388764389
1764	1764	131.42526572525	359.71819839656	520.505188689738	657.663128374297
1765	1765	126.991436034905	340.897897292569	522.57552204016	687.999707069894
1766	1766	131.199482619932	343.436423100919	522.549243379065	670.185432607173
1767	1767	129.874459595869	349.385645943005	518.652577981011	686.119944043709
1768	1768	129.507179015808	360.369912210029	521.674373308755	666.728622767932
1769	1769	127.577996006532	321.456766903991	524.044317575625	679.289208123085
1770	1770	135.043147281355	362.14142495851	519.080820742526	678.320020128391
1771	1771	126.96749680803	368.771302232814	529.283966242691	690.967723778476
1772	1772	131.138296702515	357.598829844314	524.491485620433	659.247738899608
1773	1773	126.567413574096	316.063839223169	520.892102111683	677.423496670236
1774	1774	134.575420238081	328.645837003238	524.846567583301	670.273431881184
1775	1775	130.47455836205	373.124203623132	525.297871551888	687.874272076702
1776	1776	126.769875880164	348.956580000026	519.41086804582	684.64635803635
1777	1777	127.780108057174	357.413893046456	521.359362473667	680.848849049904
1778	1778	129.212819416018	341.545904240804	526.545828662148	661.592583534249
1779	1779	130.395128169016	354.286478633781	522.376158560626	666.481129561688
1780	1780	126.855139288772	349.549292755863	525.160863952935	681.154803331833
1781	1781	134.832678355522	330.841106257757	523.447187943433	676.366070096964
1782	1782	128.732257519938	349.741581645573	517.633339250055	656.208158837724
1783	1783	127.779360432737	345.058598469436	514.324904182167	672.075278615919
1784	1784	130.638854637105	343.788635283915	519.714824497665	660.984489186193
1785	1785	129.870553376906	328.049415896672	526.254098040893	684.293634650902
1786	1786	126.95675896524	352.394573941264	525.81548633205	686.968301751095
1787	1787	132.052385232291	352.357127434416	522.362600117198	697.222764410779
1788	1788	130.282924197781	339.457702267566	522.692041081362	690.363199465052
1789	1789	129.757508395367	322.069045149079	526.340854731024	667.316444358544
1790	1790	133.420738069593	335.996934181102	521.855376597322	670.655519888471
1791	1791	130.909104683574	321.459783192792	522.514649090481	680.630935505237
1792	1792	136.73778694489	338.904770842954	524.443108075518	657.783443804046
1793	1793	133.961739674274	364.02558635701	531.372109248674	679.025252686617
1794	1794	132.800032964848	329.50291810798	525.358887307974	667.903387129052
1795	1795	135.988727290554	338.072831113747	519.611164577036	657.102569952692
1796	1796	132.006809764582	347.848435763279	530.532472226984	676.530762988843
1797	1797	131.193373483326	346.756729783442	526.833702073872	662.120306349911
1798	1798	128.179504592529	332.401248925938	523.069048081409	667.551037210227
1799	1799	134.060423803246	319.142855486096	520.608078509875	676.63363516637
1800	1800	129.876686570419	352.008059033412	522.4447534411	644.809574261776
1801	1801	129.823323463267	326.629777581028	524.867648913989	641.719025485269
1802	1802	132.442507699261	328.349238816624	519.757780397687	672.665888917669
1803	1803	131.852855706292	345.247592913116	522.167575568019	688.264289432609
1804	1804	134.373503075485	348.954571345695	525.026666847893	678.953113625449
1805	1805	134.720767578137	318.833874842811	522.209373841725	676.195957829648
1806	1806	131.787643347535	339.009550619	517.217593188427	689.28603803653
1807	1807	129.909738248187	368.557331201913	521.25476641942	652.989946488245
1808	1808	131.068263668779	351.581288408173	526.050909205542	656.411450770853
1809	1809	133.547637204008	341.379233684579	517.046545700267	683.121172950798
1810	1810	133.919558970564	340.734233161549	523.338405240037	683.261463028434
1811	1811	128.921270226623	340.1338202952	520.330201102848	687.93526431191
1812	1812	128.58540835239	348.687301788309	520.052093655764	654.091967567843
1813	1813	137.136873382154	350.579367989115	528.382988433793	686.189511556349
1814	1814	128.294203086741	312.956792579641	524.414919830513	674.03923828427
1815	1815	129.348363617781	356.040106234218	525.141599809126	669.63480581845
1816	1816	123.679827329253	372.388686511557	519.693135840306	655.329192941979
1817	1817	132.121162779469	357.94956149318	523.428375091225	678.111051559329
1818	1818	127.010041184283	368.564107742025	527.612340683207	712.812182609411
1819	1819	131.991127119705	341.111374638777	517.92695461962	651.73647334055
1820	1820	127.922337429201	332.862464608394	520.010444458589	657.508735541811
1821	1821	133.030128922815	343.537074831455	529.913325781415	677.372953646625
1822	1822	132.38124573205	361.696688761736	524.392352785985	710.949569166443
1823	1823	130.14008056732	357.793378426812	524.303215811662	663.247575989969
1824	1824	133.75853407036	345.443949118046	520.242185316981	684.847476343658
1825	1825	130.560270588699	358.472411211659	524.359137993146	671.093666495014
1826	1826	129.759050024077	335.52787769204	520.864288587032	686.557935751542
1827	1827	131.609220991588	343.614577712839	526.97370445138	660.70354014845
1828	1828	133.982907797771	353.064814444694	518.502034996801	693.511684814561
1829	1829	128.609564281373	367.957573895473	520.801863880819	647.509064172776
1830	1830	129.147035133731	340.383816123436	520.905166891891	659.424479872389
1831	1831	130.984308800748	327.501597091228	522.085684189556	675.210752758374
1832	1832	133.303754718859	366.72843026907	524.129997983091	683.688705602731
1833	1833	128.91240072452	331.633227383174	528.71919136444	685.92038050785
1834	1834	132.230140086079	341.434540439167	526.944032615654	665.057382906878
1835	1835	135.656121105078	334.581658384782	523.16429543619	674.531231245383
1836	1836	129.590655923578	330.781537418205	522.295531116639	693.698942466473
1837	1837	129.149933257611	343.474640901863	519.909340406142	661.89845138537
1838	1838	130.839443819021	373.161440660009	524.503288264905	626.920587910853
1839	1839	132.676831366411	358.364629291516	523.615916031497	675.482734853878
1840	1840	123.505920714541	370.366103734259	519.933478157264	678.500349537216
1841	1841	130.721366259989	366.025460295843	524.241444143801	663.340706690428
1842	1842	135.179424325103	337.907538857583	523.831699281683	650.380863627196
1843	1843	133.943480379965	363.051243021741	525.67627021952	691.130334780296
1844	1844	129.023183209819	353.244920942229	524.40657066835	666.601390446319
1845	1845	132.587361348425	373.988675033631	522.384625630086	636.587447427841
1846	1846	133.306890703384	358.76918567696	519.332669714681	694.166467461864
1847	1847	128.759436525904	332.434795469536	524.140263837917	683.526276273108
1848	1848	128.563973984887	319.988108991876	519.67248824366	664.858153779419
1849	1849	132.268209912845	363.046615711959	525.417438079568	677.745411964657
1850	1850	132.096967687416	367.567761277794	524.03000603437	697.66323621791
1851	1851	141.034096945079	353.311512499871	524.26623604212	686.247826583397
1852	1852	140.079637789439	366.851016514145	526.066985170216	663.625026885388
1853	1853	128.766711238047	325.76679441939	525.35508447995	680.016312128958
1854	1854	131.283071505494	348.545082491643	526.648696595703	677.60868657229
1855	1855	127.598835900264	346.437622974158	523.336322433378	696.363190051551
1856	1856	129.263295478361	369.60335281997	521.997863425813	663.151321019755
1857	1857	130.411754380527	315.769439258224	519.555280505974	696.863043459227
1858	1858	130.925041637417	340.70083861086	526.21622472211	671.460831065872
1859	1859	130.180477645182	319.655001994025	520.282053324423	668.572417882389
1860	1860	131.653689311214	340.519987900536	522.68865399331	706.158952875722
1861	1861	128.687804484861	345.732166002948	521.418346288827	637.12567567731
1862	1862	129.691010906203	328.948351064621	519.087637543747	685.321200956718
1863	1863	126.93186923583	357.065484358292	523.699179327018	650.889198219365
1864	1864	132.805189013411	354.75776227584	519.914313946437	668.581477493213
1865	1865	128.370985245155	353.378570225619	517.500781496712	681.585977183885
1866	1866	133.300975853681	300.547934209627	517.670914286627	674.558130083815
1867	1867	127.022313064349	314.888727392161	524.969472771557	697.381563627708
1868	1868	133.255844646729	316.132532108888	526.73038182296	675.19124103275
1869	1869	135.401878633811	323.902828052007	525.661571025372	672.947499890176
1870	1870	130.805483874342	360.135041075438	521.079338125389	656.488740863634
1871	1871	137.905866889319	358.427269274387	518.654404470884	705.640695071918
1872	1872	132.616181562983	336.722168891192	520.558557782032	664.200257313498
1873	1873	133.460368599925	330.60254462156	523.57206816942	681.312834541466
1874	1874	125.500661770055	345.098097545705	522.34785643559	685.019504254481
1875	1875	135.421321715432	317.089597094428	519.235788925746	668.955466255948
1876	1876	130.526624925254	349.397122309828	521.041400692407	676.931987286808
1877	1877	128.280805293815	351.809993015896	519.47171824128	668.656189518911
1878	1878	133.014454280312	360.048496941297	520.172356705597	682.575469762868
1879	1879	131.472922136347	367.440481939301	522.681086955245	651.009582999008
1880	1880	132.270166999739	324.992599585961	521.856401278966	637.737421808284
1881	1881	130.626484368013	341.051560098539	522.546930830724	648.700336016859
1882	1882	126.48147470579	343.84996726388	524.826082855449	644.542305520731
1883	1883	128.946124504872	327.128286522537	522.649507787732	673.431587829309
1884	1884	134.742629841897	351.677577235312	522.951001325978	678.386660009917
1885	1885	128.661589492065	359.264137871364	520.950329144125	672.21892703067
1886	1886	128.445519135629	358.466745481575	524.89217345387	686.855251331285
1887	1887	132.681921528729	369.225206728167	518.428157414715	652.978369277802
1888	1888	131.030974719152	362.261925227088	523.473232173139	651.269611098054
1889	1889	127.383960345854	357.393879286259	520.756108712044	686.983164824314
1890	1890	129.056346577369	346.618134079895	528.625326441778	664.316853307938
1891	1891	127.854966855067	349.635503596645	525.975085757464	667.553038227235
1892	1892	128.762859850361	340.110435490505	520.456048318365	676.440819107557
1893	1893	128.993489471533	372.075620041114	521.813036866917	662.054365500635
1894	1894	129.716461363646	361.84100339547	520.992008545818	632.936464731592
1895	1895	138.155473012375	368.604529726078	523.794706326399	654.287989670106
1896	1896	131.612652514407	370.934811707847	521.603670576493	685.062096645473
1897	1897	132.158673091193	357.539929627076	518.993739581925	676.076904459338
1898	1898	132.06975718576	321.698892677071	522.881986364572	685.338952075583
1899	1899	136.905005979825	339.412462649449	522.491606019125	669.063695673663
1900	1900	133.845079274288	355.419406853399	523.830665028577	666.057126483654
1901	1901	132.683168672588	349.197284377399	521.817004478294	669.914402235535
1902	1902	130.629809201668	309.285922178414	526.593169599101	674.129342676553
1903	1903	128.194341677772	331.970693431424	519.863282803368	661.894059728715
1904	1904	127.214580347433	356.459790224198	525.957255405583	700.641693036537
1905	1905	128.569342445235	345.080330893351	524.51448465545	677.600311651794
1906	1906	134.006185118236	338.207103590235	519.253078246015	677.349057415173
1907	1907	133.33085340321	370.061018092879	520.507364147538	677.756279168024
1908	1908	135.816844074388	378.005345260305	526.743237086615	672.263471108811
1909	1909	131.046608223727	357.950843774677	524.125962386332	646.364010689763
1910	1910	125.726155554304	346.002893066329	526.987670311642	683.501043050884
1911	1911	130.760675442619	334.520841707154	518.324533290694	672.78311807045
1912	1912	132.41671615573	332.981446270335	525.885754189674	665.647171223193
1913	1913	128.034433129056	331.899719551931	522.23545355729	671.683060528423
1914	1914	129.618087531431	363.060380728693	520.574138929179	699.767130001597
1915	1915	131.553486726684	335.569864167847	521.427280849624	634.777828409826
1916	1916	136.733985767961	338.504145763126	524.298935632578	661.046261164959
1917	1917	127.930245186869	365.193846106777	520.58416293174	682.36805187967
1918	1918	131.486054935073	346.533684231841	526.948036712612	652.169036084244
1919	1919	126.053839650134	326.633183500983	522.559489261885	669.922106971791
1920	1920	130.804619311448	309.129364361081	525.269907607726	684.694459131276
1921	1921	122.513288078591	334.755743312235	519.457436476619	708.804396310836
1922	1922	129.542641262399	345.887412259646	525.720447826151	658.20097597176
1923	1923	130.726870906236	350.619946075773	517.971021381932	673.396443100769
1924	1924	130.250591766741	333.190312078542	520.802626356014	678.416252258706
1925	1925	131.31199170097	348.703849734023	524.161076442605	686.97126454276
1926	1926	129.448835144841	340.259676472256	519.39589014064	683.243058473706
1927	1927	131.937833336509	334.020345685814	525.476457553078	680.805181811774
1928	1928	127.862210061278	360.97818704313	524.057930358442	670.863305074093
1929	1929	134.283368497814	325.560951602392	520.499848363588	682.395726770194
1930	1930	131.642162783281	323.200477180497	527.523207675042	679.205862641416
1931	1931	131.243574632523	352.908367998768	523.209907372882	664.951161430902
1932	1932	134.893594900819	351.423566424513	519.41181322613	668.089420297371
1933	1933	134.912389868491	342.595277996406	521.787484157946	687.002431793579
1934	1934	135.941004593152	332.470048435931	521.108780658472	663.589777386551
1935	1935	132.863766786276	345.799788998582	513.358408085635	654.633232039002
1936	1936	128.662363630071	320.818408789679	523.229723575139	663.351496521086
1937	1937	131.555279183997	331.655701971246	528.806491289596	672.254921237021
1938	1938	133.149762735769	328.492481435873	521.506672068239	691.942450569978
1939	1939	132.644716547479	359.337964545218	527.591618907908	664.042658694144
1940	1940	130.700913876271	350.705933010308	527.674058512306	647.840520635817
1941	1941	129.574071156522	373.937244922364	527.955772776202	677.680645964408
1942	1942	132.682012704631	375.69848137404	528.092997873715	691.927103729451
1943	1943	129.91179242687	357.279884288695	525.189561641987	644.753044183004
1944	1944	134.036858817407	334.943596256776	518.465505026905	671.114740956541
1945	1945	131.898941352199	369.112182576402	523.127047256083	639.298289220774
1946	1946	133.676410476731	342.662719732792	519.526291294927	689.089872073925
1947	1947	133.138090277504	340.295830177463	524.323062678678	660.364712423819
1948	1948	133.190777611789	323.434250411723	528.073756470074	655.394422506704
1949	1949	127.62146278048	360.030163121191	532.794978173898	667.334076249952
1950	1950	130.128103542834	374.353381570765	520.480798937554	657.0205275739
1951	1951	130.455642880508	329.926757864559	524.229056159915	673.804568811032
1952	1952	129.432836972276	361.332997456861	519.562678548389	670.87631498007
1953	1953	130.219523601616	335.126537370552	526.918994091163	699.868634558166
1954	1954	129.925715885471	356.40192106348	514.911768307636	668.806657819424
1955	1955	129.869539560648	332.528858294592	522.320671341775	692.519571982146
1956	1956	132.067470499313	346.205798065165	521.210315149877	681.484874359741
1957	1957	130.091875899527	355.893350529257	514.677026364592	700.155281314113
1958	1958	123.792872822649	332.196824895731	521.257796761725	665.906765483093
1959	1959	129.957532569844	335.890248512786	522.256970613004	654.058471875049
1960	1960	126.682639067463	337.543475777483	518.823470305176	671.320326553953
1961	1961	133.506455117718	375.881000400964	523.777243732882	669.146344051257
1962	1962	130.382822178531	351.937862312386	523.013971910528	672.708095272508
1963	1963	129.832388382072	334.57287518816	524.210300015503	670.062800561006
1964	1964	126.523789879704	343.705302654051	522.494351581409	668.264731631236
1965	1965	126.980174677609	337.856820324016	522.36947696658	675.068155140313
1966	1966	129.102415738652	344.88668709354	522.559546746429	680.102934104977
1967	1967	126.590459386855	355.330240665908	525.523729468464	661.518558922491
1968	1968	133.681779333807	345.847331500243	519.242897489488	650.496093591365
1969	1969	127.646593825183	340.08584572608	522.750496471867	664.99518080447
1970	1970	134.568727742906	332.376984748799	522.012912560713	651.422968598211
1971	1971	129.403422783003	343.727224521353	519.943738315388	663.138118362881
1972	1972	130.063447961991	316.095156726061	524.901593719011	656.296839307662
1973	1973	127.519400708353	325.319056482055	520.946898648692	657.284257857451
1974	1974	133.468136304609	333.331081691612	524.7798192386	652.87083831418
1975	1975	128.157489157426	333.547337139617	520.161473191674	669.6883857306
1976	1976	128.205925061031	304.896739424247	522.028312833451	704.077850026011
1977	1977	130.484024456639	351.879886970417	521.267216187781	643.974594682197
1978	1978	127.198801425043	330.14062069354	524.830494377634	648.769652607819
1979	1979	130.189142656682	367.322811405018	524.991004441306	682.825223157108
1980	1980	130.038689657247	354.716474505856	519.787400619183	683.342520907663
1981	1981	133.61194133991	332.687355606819	525.74999852182	694.896127947158
1982	1982	130.019535249645	340.34394451175	527.405895900578	654.483831503305
1983	1983	127.589824264129	359.827009132227	515.671439382805	706.849754990121
1984	1984	135.809686527032	326.17895964133	523.393031011809	665.649954689865
1985	1985	128.651162294224	351.558614912457	522.554191395273	714.444408951649
1986	1986	131.465504673541	313.664368452077	519.590874683215	674.253960309524
1987	1987	129.346581693475	327.993046818847	526.715881181327	655.12439111696
1988	1988	128.921365351687	379.020315825134	522.524184963024	660.686295762257
1989	1989	133.963665825078	364.064003053245	525.254914315691	709.449439153364
1990	1990	130.581886231958	365.220993047569	519.640680809503	676.059919752645
1991	1991	130.696777644015	334.045075646124	522.962366749694	679.699321530345
1992	1992	131.579705813843	334.89810465065	522.999788286613	687.476989770599
1993	1993	129.13942526998	347.564030620456	529.656177928612	683.959134436081
1994	1994	128.720763243692	322.701644431944	518.079254762906	653.243392237733
1995	1995	129.822273286826	354.180949472682	522.348226062977	681.497317050269
1996	1996	132.184973782578	314.872330934649	525.579133708487	641.844303447635
1997	1997	132.03789473973	353.685671231959	525.900950411228	667.71019953965
1998	1998	128.460410297822	358.948111991325	521.964378059619	673.320537727307
1999	1999	135.313568036066	336.804814590718	521.207946205006	691.130485311378
[truncated: 3,001 more rows]
