# Supplementary material for: Hypothetical Outcome Plots Outperform Error Bars and Violin Plots for Inferences about Reliability of Variable Ordering
Source: PLoS One. 2015 Nov 16;10(11):e0142444. doi: 10.1371/journal.pone.0142444 (PMC4646698; doi:10.1371/journal.pone.0142444)
Supplement: S4 File — All experiment interface and visualization stimuli code is available as a zipped file. (ZIP) [file pone.0142444.s004.zip › experiment_code/data/one/17.js]

var results = [[130.46764187627, 130.592352186068, 128.548531095871, 129.34734323873, 131.64360500651, 129.417746772587, 138.275426930368, 131.393376564331, 128.259353601038, 131.599669743432, 131.609225517029, 130.538140123432, 131.250825313555, 134.972846339907, 133.044568210236, 134.921306445265, 129.950177241416, 133.171867240721, 131.567902503811, 135.27093896356, 135.465693338289, 125.82916296365, 130.481048677951, 132.063781351144, 128.883755049603, 132.151105552241, 137.092605476126, 126.352065842165, 132.659741054982, 130.703897103526, 127.755065103507, 132.642597018442, 129.344688743618, 127.960338187047, 129.628225848933, 128.346254401203, 129.366257313484, 133.674816423948, 131.21318011273, 132.163020368584, 131.141106955133, 125.897650660329, 129.782773505423, 135.383466704533, 132.404551916823, 128.05704618341, 132.516322481656, 134.524004764864, 132.645235304292, 131.61810215754, 134.969791856441, 131.117302863023, 131.836481381389, 134.189514357799, 129.565093801519, 131.141912731596, 135.062907446264, 126.250016191191, 132.69279095554, 131.304680375169, 133.31523167297, 130.726002843846, 124.416139700794, 127.238270060445, 128.916701167546, 130.52098375916, 131.674723768752, 128.437038002344, 128.356119196496, 127.871388306887, 129.696259855227, 130.470402056842, 132.570387600831, 135.281672466938, 131.227049545809, 132.861822051853, 129.370949118117, 138.194846736151, 125.712997435934, 134.724397183, 130.977003125867, 133.719233032773, 128.653607498825, 125.610551354538, 134.883508705685, 131.506960476043, 138.154966446566, 127.457539787435, 129.207836218154, 134.044275632973, 131.059691441644, 129.615719951881, 136.076390481564, 129.755098127068, 132.515805355342, 127.659903274865, 131.042381097274, 125.670695007093, 136.897696882208, 126.926362426308, 130.279474497767, 131.487076726837, 130.08041278603, 134.928220147229, 130.01129160508, 135.238032843995, 126.227425305804, 132.438218007818, 134.26524462607, 131.790323311037, 128.688567567549, 132.331681614911, 127.852194517126, 135.304193989247, 132.359230490956, 124.374194086991, 126.322934622238, 131.192022561034, 124.248988585922, 135.623036108719, 132.322775582587, 127.446830362235, 130.400128538078, 128.241757850942, 131.247052657126, 130.421753985968, 127.026222716569, 136.717273360246, 129.752753495023, 129.477972180279, 131.077392483867, 130.325023132127, 134.749294160227, 131.146424496129, 129.610610849061, 125.944555048877, 134.965180432754, 133.042655802065, 125.539436970629, 130.729813681387, 126.991926485367, 131.774146861805, 131.59915234994, 127.454661241113, 130.943281602937, 129.538183709678, 133.377589496619, 130.262513396082, 126.964223557523, 130.673818814766, 128.338837912571, 130.979159527389, 126.489767062372, 131.545943402349, 130.722427615047, 137.023692851492, 132.719953428251, 130.668417902438, 133.917192734666, 128.120152341106, 129.199339155249, 128.01833788788, 130.623054949601, 129.20227469771, 125.955205085542, 125.521081062501, 131.809159510585, 129.888702974723, 135.519109027956, 133.366566495024, 131.796067184873, 128.872715799787, 130.41139053387, 135.029132055856, 131.458636960922, 127.676435061131, 137.086457780961, 133.278850941593, 132.662374338531, 132.222276296266, 125.685103177491, 129.198233871136, 127.859420771431, 129.348337447203, 131.712794293123, 128.046919424682, 135.469654459251, 123.545524005731, 129.772509662993, 126.591961088673, 131.779111747639, 136.019632980122, 129.035908826604, 135.256655477283, 135.037777595361, 135.76485316632, 130.056565768266, 135.402008075, 130.621799258136, 133.52352309663, 134.816922923739, 133.559397217265, 129.874539593859, 130.790712497253, 135.721540846382, 128.555204883992, 126.815132247219, 127.047908585134, 128.702551878484, 130.474229533226, 137.067941492141, 130.851617248111, 126.559624015701, 132.843714371838, 132.952273682635, 131.160873666367, 127.402356567875, 131.490991514168, 135.716335529564, 124.237595616176, 132.488108405556, 127.701387108802, 132.515072522686, 131.784645186183, 129.606127201093, 124.899781145581, 131.905690875799, 131.354613570507, 128.785986690239, 134.589445691568, 128.527260869395, 131.031029053985, 126.499482820433, 130.186996414792, 132.545135124813, 131.788441302337, 133.191609999031, 133.52393851886, 132.340782299843, 128.289616183411, 131.291067183443, 129.598547100396, 129.31663248548, 132.165254952612, 131.48063698532, 135.138301915222, 128.203316307737, 129.234483428413, 129.196404379644, 129.686332452124, 130.122632495955, 133.635744600353, 127.524547590118, 127.810086188224, 130.201652814293, 129.537361913794, 128.312240994637, 135.948683731007, 126.14573737926, 127.904012072048, 131.903113822285, 132.352704850019, 130.429813529959, 135.657614225598, 134.050795557775, 131.83025231183, 133.266590920116, 134.776303388271, 135.839985337386, 131.798143746386, 132.419952208125, 135.323629569067, 130.933093182743, 133.769189277353, 133.122882714098, 131.414815856165, 134.294430628072, 131.773680592532, 132.765176082361, 127.635633179501, 130.266346097533, 135.483929040997, 132.158625956692, 125.474655913077, 132.622995190185, 134.240563242439, 133.252118837815, 129.935679525793, 128.712310756769, 135.024785751527, 124.641903274443, 128.956147249284, 134.724271637512, 130.127331125723, 130.07240011508, 134.547266910833, 137.653754603515, 132.004712144962, 130.165917767693, 129.853044222675, 130.788490087861, 134.955341808991, 133.453068480207, 133.814344383807, 131.819985785492, 129.329342815123, 123.936818922539, 136.876294224262, 133.68620330086, 128.842780871639, 128.807480558103, 130.901115034265, 134.860848889124, 133.975140241964, 133.117159564416, 136.43552985618, 135.270184509609, 134.259658495989, 130.879413428637, 127.510933784062, 131.532315635313, 134.087328190557, 126.526507212395, 127.264133466638, 133.077679458851, 133.472380019153, 126.375343029439, 131.063692664878, 127.622717492568, 128.455244243387, 137.912214256004, 131.166303007977, 133.952302185826, 129.480515092499, 132.736664666034, 130.06608353005, 125.446472159293, 127.788823075037, 132.718026432071, 130.042616848191, 130.776926902082, 129.108845724953, 129.771139169058, 130.544765262996, 133.806644695559, 133.634542596425, 132.674694952423, 133.723155164121, 138.954316888895, 128.951430056911, 134.922599862208, 132.926103369374, 131.060311694172, 129.829118475076, 130.772309761103, 127.249446191199, 134.101174015372, 134.564760329212, 134.688795757759, 127.038819923585, 126.787266293241, 128.037897726653, 125.630083784997, 132.871009285133, 129.287101306246, 134.314506281602, 126.388726729816, 131.885391847615, 130.958700483473, 132.894154571112, 126.666936655333, 130.039224308453, 133.985595290377, 134.279847175606, 128.703754762978, 139.297865019371, 137.283840391143, 130.226667423732, 129.937691838477, 133.726128379047, 132.23732197628, 129.058002213941, 132.931025243881, 129.234113573567, 130.386449984821, 135.089184853764, 128.465221200479, 129.18138113254, 125.322858535451, 127.214728395101, 131.890127746947, 131.955231644901, 126.197285843321, 131.143509537972, 125.349783967085, 131.959275589109, 130.608721774355, 130.197909427279, 125.109142364008, 127.068477862892, 131.037898244061, 133.811352815918, 130.508814537213, 133.379531075633, 131.006841963274, 133.402338894853, 137.92164978315, 129.714031059472, 131.095136009619, 131.076173330092, 133.496295504099, 133.977742223212, 129.225582497807, 133.86634182764, 129.591585084197, 127.026322216838, 132.011151387211, 134.059724747302, 130.183914924238, 130.615339583461, 131.928060925935, 128.85738160557, 135.777102605124, 129.984710467514, 128.64447114491, 136.054752358617, 130.914149536891, 126.276846834132, 129.59682379017, 126.373746282407, 131.502847913088, 132.306779592034, 134.159590685266, 132.831303616735, 130.670168024639, 134.01399330236, 135.811900764128, 125.034966159526, 132.033200108275, 127.635359058323, 133.123845817307, 134.11708148007, 128.626968909334, 135.068219846481, 126.481221128295, 132.253032193077, 123.163975355347, 134.171977887554, 127.591975244666, 129.280007595331, 132.673280968536, 133.961512275173, 127.4404444177, 132.936044733521, 133.256470205184, 131.208958338704, 129.816419378985, 129.495532527946, 129.842770136059, 133.569291453488, 134.808290763667, 135.230947252773, 130.890798978611, 130.387805853638, 133.034522756375, 127.727270387892, 130.534156963667, 130.300303201492, 125.88764566775, 126.352524020561, 130.074171874562, 132.636297443086, 130.555003326321, 131.632830549699, 128.862668843748, 131.041794791991, 126.968751317771, 136.994295369854, 133.022201780982, 134.255002625848, 136.277809464585, 128.574693158073, 132.503659089714, 130.862106986674, 127.274891492736, 129.444090996668, 127.221159311163, 134.241463194135, 132.148049309868, 132.314925735504, 129.186152598914, 125.533855001025, 131.330479382958, 127.426585912166, 134.456688865617, 125.387910747879, 130.237921842011, 130.869957641272, 136.104878947889, 133.464438373479, 128.32382237643, 132.992059303355, 129.749771342166, 128.761276107984, 124.501909689252, 131.180829713499, 133.113237000778, 137.145288314439, 128.624163973621, 129.595818375851, 129.817401250538, 132.450991075023, 132.144047590481, 128.860522723227, 128.786435954421, 132.843083696177, 126.563025254963, 127.771590919074, 131.72511378754, 129.497891703149, 134.051630509725, 131.187087663569, 128.392285425935, 133.244484422488, 128.891602507584, 133.210499596666, 129.14133172233, 131.718791247427, 128.170061041836, 129.69092470609, 131.167808312701, 135.539442987078, 128.494500696278, 131.717535150458, 133.591956066131, 127.718356626259, 123.609570110113, 131.402469274985, 126.33558476675, 128.134142555707, 128.489633640489, 129.868809325389, 129.914864813746, 130.747344086767, 132.086812486667, 131.838365797733, 129.212239918055, 127.49035025188, 126.380740462661, 127.496369953975, 131.136337794706, 132.302596472446, 130.782836139824, 130.315272259249, 126.135769374896, 130.537043878387, 130.120439472942, 132.236038530326, 132.305057977899, 132.506764165605, 129.742719383858, 133.25777992992, 132.064097482038, 129.12093008316, 134.442568698176, 130.083043287773, 126.497571415427, 135.460358488358, 127.476841859031, 128.764048661868, 133.375265104912, 130.348456924081, 129.004868259237, 133.790561886772, 133.178279866679, 131.927117564961, 129.654553368638, 131.402611348152, 133.141353874826, 132.082443623673, 130.788643603329, 136.942631753196, 131.205984224163, 130.261997375763, 133.729682621551, 132.461544106629, 131.520337194931, 128.336017822496, 134.627821808054, 131.624595358457, 134.279048633852, 134.073275403057, 129.063165587944, 129.202454951642, 132.659185693456, 133.450695638852, 131.546656676048, 132.971228771175, 131.982794611115, 127.559857930862, 132.563569730911, 127.553574107566, 130.70668134044, 128.4003624507, 133.637137761873, 124.536584280991, 128.37498533274, 130.999044876398, 134.748050718645, 130.946370086129, 128.823249991651, 132.258618550294, 130.023749225339, 131.78615988312, 132.092273186671, 131.822894170051, 128.543927785634, 127.32689668073, 129.601599627527, 136.393185850946, 131.516927523751, 132.139696558521, 128.26127203715, 135.032687902884, 133.94362578155, 135.630155402807, 133.418390567511, 137.447404574356, 132.979756760202, 131.72294719083, 127.273129123723, 132.281633283503, 128.071066728533, 137.140453864642, 134.703426234772, 130.316248931289, 132.281389483962, 134.608638900652, 131.309441053251, 133.967849389513, 132.83063584721, 130.35808619962, 132.512066870763, 135.118353160687, 135.006566924594, 130.26073299858, 131.835928096057, 131.250123164394, 134.32914217529, 131.530800256683, 127.723782850343, 128.361788464971, 133.394149391446, 126.065420171052, 131.964081690432, 129.495125166332, 132.877573655583, 129.427250615008, 128.250519225748, 127.02390924626, 130.435339437475, 129.616339618885, 130.597808193802, 132.982869253291, 128.422183384016, 134.087007524116, 136.365628558749, 128.468660045669, 136.252907530423, 128.278716308663, 132.002042209625, 133.195978413526, 135.427458460677, 125.302080174914, 130.651468638716, 130.397024706013, 133.129981913258, 136.709597278919, 132.973764850128, 131.843357485225, 124.062750465205, 132.127124295082, 127.758426361129, 131.8973029681, 136.995764167173, 133.794045814189, 132.525028238611, 131.740251811497, 130.499753499784, 128.013801626611, 131.704838161309, 138.801947585278, 132.648235743011, 129.911834109124, 123.630997252298, 127.053672594503, 134.561089314017, 126.861502202457, 131.50913030695, 129.06482866778, 128.663929652161, 131.433418237015, 126.6084528927, 132.240538648377, 132.193838203072, 131.127724898199, 128.681746538343, 130.512936993874, 135.102028870672, 132.921245537743, 132.47870346401, 130.560638832281, 132.894448260171, 133.42457075232, 135.247081292536, 132.129957363106, 133.733296723026, 136.382513175787, 130.881796019368, 129.342452754186, 132.804868854707, 131.741746206326, 122.994189504086, 130.588258335783, 130.58781621544, 131.317942170916, 126.376551984583, 128.71674711823, 128.057631668343, 133.388526786792, 128.852907316432, 128.871875955801, 129.737729048547, 136.945114742314, 132.679535200787, 126.371679082391, 129.137421724917, 132.200625144804, 130.405843487958, 131.546452248511, 132.149876254881, 123.947058089934, 134.795470435772, 128.936362462742, 135.868111461792, 126.834571308357, 130.587777831995, 130.183219760003, 132.6781008814, 129.869780651775, 134.203300165379, 131.323713037199, 130.876408840621, 130.426474533909, 135.442434674797, 125.114932400052, 126.298038981006, 124.566608866816, 131.748650179998, 132.381585934245, 132.050300995148, 131.066021703215, 139.212176979831, 136.034488779948, 126.694908418073, 132.432487041046, 130.168797180704, 131.761720970224, 124.643987444077, 130.519148668172, 133.185896874419, 133.28250110142, 130.984672047215, 129.218395744311, 128.533246033401, 130.750923253473, 131.596320156682, 131.211361824128, 131.086950514953, 133.592143823371, 132.711761171087, 128.424490704056, 129.764112949986, 137.581430235584, 128.631598596456, 128.406937754652, 132.393851749294, 134.621352253959, 131.955383970667, 129.04879753212, 131.650912517671, 125.903115187951, 131.322260952246, 130.924202101715, 128.639458515957, 134.81132872315, 132.436940531574, 132.817952989773, 126.454697066492, 132.77689622087, 127.438536644447, 132.444383702912, 130.671533443316, 128.024086631573, 134.383484183151, 130.282746793743, 129.434261134879, 128.246679975607, 134.209809839961, 128.10271208104, 135.790700800699, 128.766522342828, 129.903752528204, 128.010763306017, 124.892935528676, 130.984709171251, 128.105837720563, 130.528120133989, 130.565456769285, 130.023082085451, 125.078422656754, 126.396437180707, 132.503203941823, 130.549673647337, 124.657906379105, 128.380987959646, 131.279373741448, 129.968315771992, 133.918026865701, 128.667596072694, 129.547650858587, 123.735734593088, 131.466737558317, 133.074830784119, 133.493780004153, 133.183799752662, 133.825606598541, 127.498346704462, 127.488266788095, 130.736306628994, 131.173524269157, 131.994103397777, 132.478327491845, 132.877774468018, 133.090177740801, 131.371323067437, 130.266053059375, 133.80789960881, 135.162220646773, 128.617903654269, 129.608612044687, 128.748118707855, 128.074624740447, 129.230352439684, 124.538826142348, 126.003123955542, 132.98015308597, 128.191183926822, 134.27040625918, 134.769390832666, 133.054722708018, 134.746076118399, 133.864004827137, 128.34616012144, 132.542279667497, 130.151436763463, 130.89227281207, 128.941612738578, 128.402322812096, 128.201800434441, 128.531945793388, 130.059884586796, 127.117935920218, 132.672148542388, 131.284314752946, 126.65166909092, 131.574435239503, 132.462277248008, 133.35346102892, 126.630041856664, 130.442025306667, 126.789450337989, 130.700865026789, 133.626343870171, 134.648692609124, 131.307798201258, 132.704932082231, 128.228197581936, 127.667413509618, 134.100705886393, 133.1095691576, 133.398567847634, 135.697492708105, 134.120261138917, 134.129595182696, 131.215025510968, 131.283243333994, 126.419417749375, 128.841854186993, 127.186244891161, 130.7352108784, 138.478456385292, 133.897634707514, 127.205395344104, 130.586221418877, 132.753295963768, 130.087681801608, 129.496920330426, 128.670855557747, 132.602778188551, 129.737907549769, 128.446399522363, 127.668846145925, 129.584756007421, 133.120589678527, 133.057958987027, 131.623008523455, 133.572182082951, 134.147065148593, 128.211652370584, 128.515038314508, 131.035942067949, 132.661680205298, 132.743014280205, 131.322886078275, 127.149774477894, 125.445930207021, 132.791347411775, 128.555771055679, 132.615567833312, 129.997402369751, 130.333880805973, 132.002620615914, 133.285610942868, 136.814176492757, 132.274103121324, 129.921803139711, 127.404044132183, 129.860469215987, 132.166274904237, 131.778438245427, 128.957568929547, 126.662604759866, 129.023896163284, 129.555391268542, 130.071264107877, 129.753920819352, 130.521107356166, 132.913362178235, 135.400085734961, 129.778552932814, 126.691941058153, 133.439707766874, 126.678848771566, 132.414396169912, 130.199286039013, 128.747016891521, 133.968750575143, 129.805686005156, 125.863724096085, 135.527211241408, 130.902822688948, 127.244717099987, 127.622024128828, 130.576609484208, 130.162418162531, 126.764399102355, 124.948333576044, 127.807378682246, 133.064834552611, 130.690906712424, 133.80052929709, 131.775898308966, 128.870935092751, 131.369049664806, 129.167557406959, 128.00661043425, 128.759570611816, 127.226907789077, 132.468765158684, 135.236405378391, 132.436482473048, 131.261202340211, 129.713607714292, 129.677606487783, 126.209567609793, 125.33392944042, 134.960170424003, 131.335289249248, 133.86005277385, 125.940317822975, 131.820547673786, 134.279499664946, 130.665784335314, 130.960712513775, 124.59609649749, 129.844004089543, 132.347179772714, 132.763228358731, 131.716909115186, 133.77297840326, 131.19051178958, 129.898786334289, 131.039870690062, 131.519499269087, 134.414419018817, 129.120395635565, 127.33675577503, 133.434059586588, 132.209123511564, 135.489973917816, 133.28166354873, 127.248869093126, 131.251025930912, 134.033484526055, 131.004261744313, 129.747568254915, 132.040725031267, 130.115251968739, 130.531737763414, 128.231147676235, 131.468596814676, 126.527601108122, 130.382328694361, 131.489928674912, 129.725605119592, 132.017479749389, 127.275406754485, 126.68922218112, 131.781872433397, 128.192452749298, 129.378596545862, 128.429530008754, 135.118822920478, 133.219581200368, 128.844336750735, 126.408800245326, 132.143893453751, 127.688202006443, 130.124368543389, 134.563771663567, 129.274046542566, 134.176802883819, 130.32450072288, 132.960711480769, 129.053481720989, 132.890161679135, 130.922732979722, 128.921085914292, 131.460483913998, 132.519927783256, 128.782036582619, 132.327298759974, 134.631065888348, 134.662011671127, 128.970692430304, 129.540806900422, 131.511036976781, 133.265066198246, 126.147422281496, 132.277518533213, 123.77239169476, 129.141875652064, 135.076151057907, 135.703640311429, 130.596755303739, 133.747646727435, 126.333928370865, 130.314053831909, 132.059329654233, 130.278798805068, 125.865120028519, 134.501532408421, 132.969775358747, 135.576570304284, 130.625092564842, 128.983682000983, 130.89232674141, 130.922485753411, 133.978719920886, 127.402707532061, 128.885769612747, 133.581111881891, 133.901541068553, 127.200324370851, 132.970523681021, 130.912895569819, 131.731864241862, 129.776157879185, 131.266555595465, 135.150474868681, 127.189654900999, 131.314233008941, 135.248082846669, 128.466789162839, 129.520531169357, 135.623864321563, 127.89103676863, 130.790202994859, 135.380093440598, 130.224952960061, 128.076309794805, 129.315812781716, 131.335492964477, 132.124629344915, 134.689559649365, 131.626147024199, 127.47332431639, 132.998744315197, 131.8960072302, 134.386645883281, 131.897852323105, 134.874233294388, 128.120090835332, 133.598404413222, 129.576847272867, 129.047640146003, 128.416847535685, 133.763300912558, 131.880900251098, 131.231103645494, 131.766947820415, 129.822486086141, 134.740743106465, 129.988641119994, 132.598769144467, 132.264592463761, 126.145788941663, 133.161664020115, 128.871162390177, 130.050190366836, 128.995564036656, 132.770951824594, 127.808817925841, 133.071558629577, 129.295528321689, 135.52718404136, 129.434826875155, 138.869938408453, 124.547419931398, 135.347347036497, 133.483133173127, 124.905184375873, 127.229394743942, 128.228800547965, 125.250620544483, 137.268808397404, 126.805762036093, 126.574199243071, 126.687197873567, 127.560759911298, 127.778644026003, 133.210050559814, 128.509785587932, 126.039681495898, 134.015604718365, 130.623189544802, 128.796701435532, 130.980059270999, 134.204056075731, 128.853194364199, 136.723951708899, 131.447701495363, 136.81239957027, 131.016850518483, 130.966341808268, 127.841523861671, 131.23646664735, 131.798101350339, 131.298540880601, 129.486909916273, 129.140499365323, 128.216153969795, 132.209227600393, 131.618896724927, 129.691787855762, 125.938878165508, 132.674744774736, 136.667111220303, 130.748984801884, 135.695996511333, 132.213349541487, 132.666654639841, 136.714063119126, 128.93055985189, 134.103743014465, 129.122723237576, 125.955964566754, 123.580654119605, 130.580166993319, 132.991901623606, 131.147723795655, 133.617335610044, 133.861657635098, 124.393768478398, 133.718455740068, 129.080041854638, 131.167391413153, 127.965971094391, 131.812274539489, 130.154065173353, 133.743121725064, 133.746968664724, 130.273419464829, 129.913891093173, 126.372375668474, 129.633059245612, 129.582834568681, 126.639982270254, 127.048675718248, 130.924160064042, 131.360738807886, 132.36345946752, 129.715087811442, 126.401617371242, 130.596754054486, 125.617585825735, 128.422139835862, 131.964336261829, 134.6498115266, 136.674003768927, 137.337945787007, 128.641718346508, 127.479132809558, 131.600713856868, 134.64267690057, 135.877043146058, 125.268588233528, 127.507093452355, 132.602986771174, 129.065168551183, 129.535333612858, 128.552551893275, 130.778232926868, 130.281350688737, 131.434654052574, 131.188357933861, 131.479911629264, 124.905221097503, 136.049578569805, 134.057376422501, 129.980730588265, 128.252212376626, 126.312526842354, 132.233882139245, 129.21425237308, 130.77568943364, 132.354178128676, 128.929446426898, 128.651744207664, 132.020375371975, 130.445914863105, 131.415373016857, 135.072185228353, 126.33906855519, 129.998803247143, 130.214563919201, 132.817044776941, 128.663070008377, 129.68276357561, 128.733015005199, 135.501912117327, 134.045446253413, 132.889626353425, 129.979484430883, 128.020926558505, 134.351427918599, 131.061808457243, 130.862214944235, 137.706937283517, 132.733455628766, 126.81313586543, 129.740451425401, 130.724015445417, 128.949975208823, 133.693537632316, 126.984401639034, 130.194610173007, 131.573154163246, 132.729004063243, 130.847948329394, 131.986184261178, 126.787235370521, 128.941977841341, 133.704995459845, 134.496520295891, 130.628574371208, 130.586075858723, 129.219038879329, 133.505478441217, 130.388038933777, 129.314985033213, 136.142897299383, 129.287040196659, 130.167306448979, 125.801342431024, 129.093008981676, 128.506870082932, 132.950068468274, 127.511464279155, 128.451484103685, 127.41872509188, 131.459363388594, 136.505047983533, 133.770228027112, 127.358800575722, 125.002509709006, 132.012085734505, 131.279235050138, 133.527836738657, 134.656548295288, 126.645125793605, 126.436563181896, 127.617500009331, 130.793295387553, 131.598979094309, 134.857891404598, 130.689452496881, 130.426664232994, 132.4408193841, 137.256937751836, 132.228789148737, 128.571192985991, 127.459129549347, 134.561363637985, 135.860042372307, 128.462525409633, 130.668521746009, 132.990984026047, 126.347382935417, 127.549713010313, 131.230772911864, 135.972455469702, 132.805102959189, 130.010029218921, 131.994205526331, 131.921881215998, 126.754624130728, 131.110138705848, 131.2812865638, 135.032162992782, 133.17886492115, 130.543124385087, 131.271744173528, 134.05724127982, 121.286121051177, 135.109952576618, 131.611681062816, 128.820122768315, 130.85026185352, 131.860944024306, 131.255086200491, 132.633796552448, 132.445536731296, 130.702729191832, 128.759356777168, 128.811938496566, 128.970236459836, 132.078057245036, 126.423132494565, 132.000567671691, 130.093522625566, 128.373157472473, 133.874718479231, 129.200404120142, 133.684491629546, 132.839016042914, 126.26081983549, 131.942109753158, 128.178231513573, 135.611605882594, 132.164648800377, 128.166840122766, 133.119268442039, 132.582013945353, 130.866588175941, 129.704126819814, 135.210721370083, 132.135200671898, 135.560265617823, 131.975595157919, 136.398569101669, 137.129789914177, 133.532950497949, 132.250660563036, 135.092809945848, 127.831340424248, 133.660752238134, 130.786572155904, 132.167775616125, 132.016461508532, 132.177158113949, 131.320441885615, 127.368624820647, 128.019760372119, 127.842747032425, 127.938044061336, 133.482134252527, 132.907087276429, 138.293370996462, 131.877538557516, 130.580090155579, 136.505226105333, 129.607179964068, 133.401556315801, 127.002497598537, 128.442939255789, 128.965280690347, 129.972234985306, 130.922223840525, 134.156681446286, 133.205519325917, 134.584943837128, 129.03367142851, 128.601154803078, 132.032754917843, 127.106785945236, 134.270868985084, 130.650095939275, 131.788164876297, 130.299121962275, 126.877698104518, 135.121648218996, 129.147311613808, 135.564087054203, 134.130405620483, 134.998469205248, 129.455255104999, 132.258678907664, 128.360016000562, 133.805030114417, 128.567304023576, 128.907311358798, 133.488774574101, 123.835117774839, 136.175933506022, 129.946538320972, 132.039984521852, 135.077164084349, 132.577402011233, 129.247490666315, 126.255059338555, 134.919011352941, 132.809957228031, 132.1105225872, 132.732812463318, 131.085056521226, 134.048904475079, 136.439667484879, 138.833449896364, 133.545546192732, 132.470012100323, 134.93853366726, 130.606910692531, 129.824576680843, 129.971332449208, 127.609866587009, 129.694557977177, 124.682403703959, 126.599108038373, 132.770723674242, 137.155533870975, 133.211820146703, 130.856516234326, 130.54117695101, 130.893991043496, 132.478149978053, 137.727285162533, 130.88235591816, 137.06477299901, 130.268942195508, 130.387207982812, 131.408259652478, 133.751562416412, 131.1430906038, 127.968228555206, 135.097710586071, 130.049956504809, 131.892411560575, 135.214585001357, 133.695533304074, 129.319114518686, 127.414891975383, 136.518448120789, 125.998165569545, 134.311646993562, 130.752947723289, 134.876465896293, 136.077905487809, 125.459212402061, 133.215208713717, 129.575751096453, 124.515109352799, 131.093983165591, 127.86077017648, 130.469306784092, 127.063114295729, 136.045991759149, 129.435232457688, 128.178648450844, 133.281886805984, 129.08984440079, 127.058036873794, 132.993182747549, 139.880634517283, 132.01745727547, 135.4711434806, 128.841012344298, 127.842976769161, 130.861543962744, 131.628173130706, 131.487486876292, 134.667140561687, 128.748133275586, 134.06703538628, 130.055069605, 129.2792726676, 127.93848368079, 129.928692187821, 130.369979236598, 126.932497246549, 127.93847069465, 134.381554253406, 129.403112663244, 135.313786780489, 126.357967732779, 133.414301772692, 127.485603884967, 132.604523004485, 130.447067622207, 125.227995983687, 130.106211039705, 129.988546180664, 132.280461968817, 131.223909113349, 124.152317396618, 124.266221750491, 127.604393427955, 133.352536596618, 128.900861722077, 129.610939374123, 130.65449158016, 130.284524114826, 134.184604214032, 127.563139188486, 129.235661406633, 135.308683621051, 131.883279663715, 133.362522742717, 132.837704310693, 134.966112579392, 131.754801180495, 132.787325427353, 126.396679252289, 128.632165559991, 130.172964891511, 129.563116183417, 126.89015414326, 130.475132869485, 130.193698331759, 128.93547756313, 131.560494665459, 126.468857140493, 133.411915255357, 129.211590827437, 134.057420859323, 130.37893006933, 127.935571097828, 135.45664402194, 130.45324889964, 129.73945170343, 131.555425554049, 128.444113285127, 128.290916085963, 131.607480236362, 129.820618844021, 136.371464532569, 130.247724920404, 130.082662320185, 128.5304270833, 132.68264602468, 128.844357644911, 134.470898801246, 128.166077426723, 130.404962730341, 131.472699418566, 127.803647654783, 128.437602505287, 131.133114938976, 138.540994138519, 127.02749353218, 133.622731808511, 137.251306461388, 137.949075093854, 131.722215441184, 127.295510745311, 127.172817239952, 127.344032401982, 127.540452742977, 131.195790556096, 131.749409110182, 132.193804519873, 131.872613400829, 127.45226409651, 125.033380230938, 130.055603373177, 132.735485793865, 126.924269654635, 130.241047193968, 129.858815488528, 128.944773536395, 123.751550205324, 125.415490759835, 132.545048584392, 136.875607523408, 129.305223119053, 132.688656093082, 132.948900164257, 130.723888851576, 132.44997411423, 129.540533233574, 129.859716178003, 131.24271751436, 130.763339473813, 131.390993875394, 130.839888754235, 131.211144071058, 127.976103598931, 129.911363850931, 131.358792691125, 129.45461139831, 129.14666385584, 130.749551315989, 134.736375823282, 128.89254881773, 133.937000832092, 130.295275566156, 131.075390916831, 133.045180989905, 130.51978036404, 125.206520212055, 128.745828693455, 126.230998785012, 135.151075656352, 131.062893270465, 129.846008576582, 134.96131401062, 132.891500598898, 135.365167697821, 129.628625729278, 135.234197154038, 131.099778571825, 131.694637005365, 136.416064005453, 128.00181664924, 128.722139462486, 134.412991806594, 132.738037578618, 134.954740691294, 128.097598291457, 122.561669702527, 131.848603781902, 129.939129158657, 130.806514708022, 130.037298748011, 132.730328588729, 134.986890039939, 129.665069129148, 128.502891550937, 129.839408222376, 125.183627027145, 132.596768004974, 132.422199787786, 128.721391084173, 128.483314757686, 127.794621005257, 132.857214762596, 131.419753504094, 132.592257176895, 129.241232375176, 130.317595902728, 134.677166930029, 129.663149139517, 126.985807349124, 130.628734007836, 129.432977354346, 128.278043472556, 129.397512030999, 129.257147332143, 132.820940873256, 131.491231328009, 129.270875047949, 130.533283577171, 131.932242566246, 130.749470825235, 130.159215861481, 137.263065146377, 129.28843565684, 135.598222918946, 133.160281894408, 128.217829843009, 133.022563527591, 129.691372057381, 131.389968637997, 132.648703496807, 135.860802352461, 133.011580724171, 131.778447400634, 128.966676908316, 130.296825692811, 131.016984888059, 130.384691107317, 129.593002385684, 138.047156116907, 129.46751672213, 129.628337867131, 134.365076546864, 132.04184799866, 133.600964867636, 131.035891329914, 127.161728882755, 130.82445570854, 134.309778005837, 128.760642502139, 132.075126344538, 129.504656341025, 135.719560034576, 132.133480485869, 131.599813088789, 131.49627852709, 131.923100595756, 123.215154332557, 131.104870489653, 126.637050307617, 125.930359490553, 126.561120468009, 131.02277609691, 134.631776525447, 129.100357362385, 133.718681410962, 133.360511191986, 129.792546970452, 125.738980441858, 133.368616915147, 134.440246885465, 125.33975683125, 132.653637834396, 129.933910826027, 133.791837281074, 133.588763086161, 129.288341280207, 132.004170769504, 127.074289668066, 132.746467270143, 131.247570778544, 129.357321488406, 131.410848307404, 126.859359028318, 135.161640261571, 132.27582913052, 128.841897270504, 131.824516412749, 129.094423566781, 131.42526572525, 126.991436034905, 131.199482619932, 129.874459595869, 129.507179015808, 127.577996006532, 135.043147281355, 126.96749680803, 131.138296702515, 126.567413574096, 134.575420238081, 130.47455836205, 126.769875880164, 127.780108057174, 129.212819416018, 130.395128169016, 126.855139288772, 134.832678355522, 128.732257519938, 127.779360432737, 130.638854637105, 129.870553376906, 126.95675896524, 132.052385232291, 130.282924197781, 129.757508395367, 133.420738069593, 130.909104683574, 136.73778694489, 133.961739674274, 132.800032964848, 135.988727290554, 132.006809764582, 131.193373483326, 128.179504592529, 134.060423803246, 129.876686570419, 129.823323463267, 132.442507699261, 131.852855706292, 134.373503075485, 134.720767578137, 131.787643347535, 129.909738248187, 131.068263668779, 133.547637204008, 133.919558970564, 128.921270226623, 128.58540835239, 137.136873382154, 128.294203086741, 129.348363617781, 123.679827329253, 132.121162779469, 127.010041184283, 131.991127119705, 127.922337429201, 133.030128922815, 132.38124573205, 130.14008056732, 133.75853407036, 130.560270588699, 129.759050024077, 131.609220991588, 133.982907797771, 128.609564281373, 129.147035133731, 130.984308800748, 133.303754718859, 128.91240072452, 132.230140086079, 135.656121105078, 129.590655923578, 129.149933257611, 130.839443819021, 132.676831366411, 123.505920714541, 130.721366259989, 135.179424325103, 133.943480379965, 129.023183209819, 132.587361348425, 133.306890703384, 128.759436525904, 128.563973984887, 132.268209912845, 132.096967687416, 141.034096945079, 140.079637789439, 128.766711238047, 131.283071505494, 127.598835900264, 129.263295478361, 130.411754380527, 130.925041637417, 130.180477645182, 131.653689311214, 128.687804484861, 129.691010906203, 126.93186923583, 132.805189013411, 128.370985245155, 133.300975853681, 127.022313064349, 133.255844646729, 135.401878633811, 130.805483874342, 137.905866889319, 132.616181562983, 133.460368599925, 125.500661770055, 135.421321715432, 130.526624925254, 128.280805293815, 133.014454280312, 131.472922136347, 132.270166999739, 130.626484368013, 126.48147470579, 128.946124504872, 134.742629841897, 128.661589492065, 128.445519135629, 132.681921528729, 131.030974719152, 127.383960345854, 129.056346577369, 127.854966855067, 128.762859850361, 128.993489471533, 129.716461363646, 138.155473012375, 131.612652514407, 132.158673091193, 132.06975718576, 136.905005979825, 133.845079274288, 132.683168672588, 130.629809201668, 128.194341677772, 127.214580347433, 128.569342445235, 134.006185118236, 133.33085340321, 135.816844074388, 131.046608223727, 125.726155554304, 130.760675442619, 132.41671615573, 128.034433129056, 129.618087531431, 131.553486726684, 136.733985767961, 127.930245186869, 131.486054935073, 126.053839650134, 130.804619311448, 122.513288078591, 129.542641262399, 130.726870906236, 130.250591766741, 131.31199170097, 129.448835144841, 131.937833336509, 127.862210061278, 134.283368497814, 131.642162783281, 131.243574632523, 134.893594900819, 134.912389868491, 135.941004593152, 132.863766786276, 128.662363630071, 131.555279183997, 133.149762735769, 132.644716547479, 130.700913876271, 129.574071156522, 132.682012704631, 129.91179242687, 134.036858817407, 131.898941352199, 133.676410476731, 133.138090277504, 133.190777611789, 127.62146278048, 130.128103542834, 130.455642880508, 129.432836972276, 130.219523601616, 129.925715885471, 129.869539560648, 132.067470499313, 130.091875899527, 123.792872822649, 129.957532569844, 126.682639067463, 133.506455117718, 130.382822178531, 129.832388382072, 126.523789879704, 126.980174677609, 129.102415738652, 126.590459386855, 133.681779333807, 127.646593825183, 134.568727742906, 129.403422783003, 130.063447961991, 127.519400708353, 133.468136304609, 128.157489157426, 128.205925061031, 130.484024456639, 127.198801425043, 130.189142656682, 130.038689657247, 133.61194133991, 130.019535249645, 127.589824264129, 135.809686527032, 128.651162294224, 131.465504673541, 129.346581693475, 128.921365351687, 133.963665825078, 130.581886231958, 130.696777644015, 131.579705813843, 129.13942526998, 128.720763243692, 129.822273286826, 132.184973782578, 132.03789473973, 128.460410297822, 135.313568036066, 130.783711681616, 133.205094846056, 129.336987115005, 130.309036134181, 131.614868969466, 133.003115446119, 129.100811941364, 133.444137263026, 131.307878416199, 128.052174504907, 132.939278584987, 129.097084768128, 128.803404301091, 133.675736338246, 132.269290127081, 129.229837872905, 136.961474034405, 132.321022739846, 128.886319238355, 132.255214896902, 128.7248855566, 125.383636649638, 130.726990683414, 129.39265335563, 130.753134554634, 133.136886202625, 131.616131981695, 132.849010094738, 129.415142911988, 129.521952623827, 132.375027347067, 130.169692408208, 129.025097657106, 133.744750346949, 135.523523516375, 129.357556577146, 128.741120290743, 129.41784563289, 133.667427649107, 128.421780771711, 131.884327674589, 132.1832632828, 129.91994010683, 135.050103076143, 135.186439133946, 130.398490976678, 134.941214384457, 134.700145276997, 121.09576821397, 132.671571438547, 130.607126343024, 130.935712375526, 130.614495824409, 131.97382993623, 129.471634987694, 135.037547091345, 130.429292253685, 132.282881451165, 132.895610200756, 133.521415096207, 131.780063014344, 127.396611800386, 134.801371940641, 124.43688891423, 131.367152734895, 131.906123190039, 129.612638092453, 127.525167018279, 134.657859036756, 134.600667530875, 134.348462387631, 132.019550582154, 124.790506719059, 132.388365270422, 133.344447249908, 130.70342885215, 131.729634183048, 132.316115769464, 126.675158427595, 129.921376483029, 124.129801458164, 128.185663967444, 128.174236977477, 132.064070672714, 132.430528371524, 129.328253328432, 131.868048700024, 130.350977880965, 130.620985485419, 130.453760960404, 131.061980131131, 132.344539061992, 125.971918157037, 126.945074481028, 126.684227530544, 125.295682499596, 130.760198192775, 132.095453148727, 126.851607013417, 130.65883899232, 135.699431907942, 130.064166569838, 132.20525525553, 130.768532041823, 129.085343613094, 134.734764520322, 128.36200403746, 132.339760855281, 129.306338884284, 133.64424758965, 129.072592586961, 129.292268243761, 129.858285380561, 129.45168079596, 131.801533141755, 125.58059508991, 134.904421632971, 131.60058475365, 129.706885988595, 136.262714578378, 132.92821093801, 126.3065323959, 132.329515608903, 127.845260911687, 129.438665399766, 126.56161919232, 131.525612930434, 128.887354546302, 133.781135873865, 130.961007941405, 128.383317056844, 134.003531365732, 127.677027646327, 130.865800923841, 128.789251603838, 131.812691828662, 128.986636453133, 131.042359361337, 132.884395279185, 124.419923548527, 133.591267575431, 128.641100019345, 132.888173629549, 129.015626619055, 127.434481742949, 129.800969677806, 135.753798068185, 131.340983012127, 131.79480229809, 131.256999844757, 130.598136660797, 133.145289842623, 128.439605988584, 134.649688058011, 131.907584796244, 133.887158352959, 133.989454728499, 133.66715725253, 133.376202666665, 133.38896897491, 133.506197707187, 127.733086464814, 128.68898957135, 131.765113257733, 132.797323527018, 129.239129518871, 130.296134675647, 135.21622798958, 130.198933821519, 132.630079474412, 131.832903910326, 132.320429508365, 132.401051454686, 132.545780253522, 136.449127776363, 130.199786263425, 135.544942863966, 135.22680176695, 131.23423162149, 133.110566053556, 129.174260751922, 137.645806849223, 128.981919315574, 133.030065422434, 136.72069414722, 133.263843050059, 128.854745347293, 127.726475008769, 128.226081331908, 129.489458220985, 130.941689545691, 129.528047914228, 135.930235026464, 131.995281263773, 130.58466203536, 131.465162061387, 133.065289298595, 134.749182796451, 129.816307558225, 134.185868967509, 129.861370919182, 134.812876642695, 127.382262826281, 130.635661085381, 131.292535221765, 134.674943802479, 128.024099426916, 132.197188984503, 130.587129348872, 130.929686605525, 130.717149794272, 132.568360883612, 127.416363309109, 139.63309916928, 135.770889326834, 135.880594364299, 127.918804536623, 135.091101315717, 134.617068410496, 128.846413784316, 129.336251851154, 131.926316828302, 130.357551986354, 132.421909337365, 135.115276819844, 135.192995713209, 129.867595490486, 129.62347122558, 126.783170716012, 126.70890982682, 133.228450968667, 125.174497533739, 131.742952452493, 129.220179360436, 127.997213984945, 129.325449743191, 132.35957366866, 133.754995178461, 131.801240836433, 134.857563326622, 137.383515563499, 125.40913899799, 129.442281338445, 133.199973658498, 133.157435564193, 127.294133557311, 129.66683395159, 129.328531195416, 130.450516475029, 133.527516916095, 130.029472042754, 133.767045244616, 132.643066122447, 128.496767792871, 132.044520764465, 132.934672065634, 136.380902579831, 135.046083396461, 130.278388215634, 130.682092858244, 130.65237247964, 136.300394604216, 128.008061174641, 131.359047021333, 134.54949086447, 131.784322680836, 137.121084947095, 132.819008647815, 132.724574773293, 129.817348628793, 131.574969809821, 128.119059229616, 131.923361211911, 130.3238572721, 129.052325376289, 133.101800072727, 128.916980865511, 137.58457703165, 129.855950683104, 130.054387605665, 131.102122664304, 139.39652989368, 128.410794949416, 127.658550210867, 131.903528539097, 130.336332788686, 131.998548633085, 131.229283632082, 130.423838578034, 133.463937740039, 128.012998691225, 130.478668296302, 132.257105159631, 127.709861137211, 134.887517509771, 132.509703573797, 132.251569945498, 127.769779293808, 136.811831156388, 130.010258695885, 130.799751483787, 129.156313751464, 123.342347551552, 134.451119115211, 130.867447383022, 130.643527372424, 126.744514603107, 125.494743476834, 132.036445860153, 129.922788753336, 132.117273654937, 137.02492987531, 131.673848717204, 128.693944814216, 131.912196859005, 132.23710781323, 130.70624498589, 133.153521480649, 132.419534004269, 131.712110965859, 128.560768889436, 127.836891006655, 130.696372550296, 127.419967647779, 131.869428022443, 135.097688241814, 127.663146899807, 134.695316887346, 130.946408250493, 126.529457317743, 127.518220499697, 127.555598022299, 131.28940933511, 124.524026204343, 131.230848778974, 128.693287631768, 130.346812372894, 132.791081997972, 131.595777630266, 133.54452967459, 125.026899103808, 127.677913215737, 133.982123306904, 127.626803701396, 126.447338904978, 132.299236244339, 129.553675315142, 124.719726970666, 132.29158706238, 134.771777083328, 125.386056644307, 133.098981298487, 136.059900777925, 130.103367210959, 133.146140349106, 126.419108641057, 133.2198610602, 131.408293952784, 127.091211934863, 135.03361941297, 129.213115321233, 132.435460210527, 128.704178000692, 134.794346495959, 126.201094048514, 125.614021730194, 128.043187249681, 130.655229373806, 136.714608539184, 128.630387047622, 130.160235917619, 132.373644892237, 132.214232427984, 129.250737013466, 131.070175585152, 137.968378877476, 134.794901714081, 137.880320068477, 130.694742959863, 128.403196841342, 129.830428911095, 127.006446161321, 125.865338784255, 129.177991217687, 130.779495152106, 132.654113428576, 126.808660487898, 132.362677543575, 130.330282074117, 132.375712755778, 135.533600359679, 131.828172718852, 133.02404918294, 133.638505878287, 129.084793156134, 130.12522385403, 130.44915712154, 131.175672340416, 134.729822468319, 131.627867983637, 131.810379915488, 134.813041255938, 132.900621860424, 131.821645398589, 131.535522150564, 127.6342798481, 133.024502169898, 130.172564632314, 130.952230170179, 131.607489277577, 129.328143502334, 125.672364495285, 133.336506069605, 128.91040662678, 132.31092143798, 129.663232082916, 126.632565474753, 127.52682576174, 126.834838763423, 128.813243815442, 124.265026869243, 126.463837152753, 129.275951673752, 129.645047005375, 134.280718393892, 127.552678412727, 132.780500732212, 132.48259172591, 137.470456907227, 132.975083167544, 130.823369329174, 127.790051291694, 129.130896922453, 129.42443552023, 131.663328618483, 128.873299922934, 133.092451334063, 129.747342472487, 129.753438645446, 131.813706603681, 126.278388753594, 132.826986586469, 127.346328973234, 125.015550566238, 131.886806619913, 131.980871163382, 128.254657616173, 131.892280445739, 130.739560010544, 130.864668204, 132.368241418735, 133.429339118742, 129.160188549151, 128.890833515233, 134.186500572891, 131.526252831818, 129.139157013957, 127.631859287674, 127.082215030547, 129.537073495911, 130.939449606299, 137.891741315059, 128.262511446952, 131.401204842784, 131.963670385475, 132.056338751894, 131.146729155736, 134.206039678182, 129.9466278325, 131.134255298698, 129.80390043784, 128.478117324857, 135.217898013737, 134.959772346238, 128.059575618098, 129.996429466867, 134.08783407836, 130.43921504077, 125.480271498063, 129.12824455431, 134.197372567514, 133.479898074318, 134.768226559447, 130.829460490862, 129.992622370465, 139.246990571642, 129.821596010347, 132.403169555593, 132.672750358411, 126.466107839652, 135.94662385882, 128.397564630839, 134.616191382633, 130.413372297923, 132.138631219643, 130.401833948786, 128.069074900637, 129.966972485492, 127.057793467956, 133.507586886333, 128.597277979186, 133.03381374272, 133.452301217753, 129.519864161971, 128.646222088778, 131.35974089169, 132.375273120856, 126.83633071256, 126.618400396228, 132.234967190674, 131.318302711012, 134.106678391591, 127.131111321117, 129.334599597984, 131.291651017916, 128.198017203322, 129.710704902506, 126.440064231316, 130.941497245316, 129.237806853068, 130.897576997657, 126.511310869418, 129.302771274435, 133.758349127421, 131.223602311442, 135.463640231336, 132.184132409352, 133.768256302944, 131.923873312097, 134.174181826172, 130.855074835302, 128.090625652568, 133.773528432536, 132.73228586577, 137.560154048006, 133.616457178356, 129.582211005884, 130.247012514233, 131.30181894063, 128.331099435979, 131.74293733215, 128.683354883642, 128.797642806492, 130.92033593773, 134.695204801484, 132.784009924856, 126.141312829655, 125.976230973683, 125.699625894795, 125.468110911681, 128.686702413129, 129.767440816642, 133.367406682118, 132.424023860262, 132.714198047086, 130.848208050688, 131.556038732916, 127.333998813766, 129.118634317488, 133.758731300392, 132.181919625295, 137.59067714128, 135.265351149355, 132.025352107746, 128.381526687855, 133.420337976073, 129.956017059239, 134.686609818288, 130.766594055936, 135.486523033754, 132.842686061408, 133.473803429348, 132.398761006745, 134.59905226858, 134.075972276412, 133.450392197379, 133.603250477773, 134.626113801845, 128.71278408488, 130.945278758579, 129.029433556715, 132.962667505944, 129.825057773069, 130.601451251625, 134.095905222307, 130.333592343652, 130.596147124155, 126.567751327338, 131.034809325185, 128.45189764604, 130.632081394349, 129.397256009435, 132.184345827839, 129.909964327736, 128.281881298272, 130.271718149105, 133.181401382404, 130.600156699979, 128.436711336627, 129.939963137214, 127.328054771955, 134.683504208734, 126.235878614564, 129.666246481409, 127.356174068591, 135.003178997845, 126.399086491826, 132.233260064281, 128.239032568636, 132.916235794369, 131.405308266143, 131.3703788698, 130.897417615675, 132.767923905325, 132.435355542899, 128.523332737501, 134.496381884148, 127.985361478606, 127.1483017541, 129.101875330637, 129.294135513109, 132.524916451929, 128.03704378778, 131.27643496875, 134.647226568394, 129.840554336671, 133.575197879725, 128.375122914404, 130.037086429217, 131.32318536265, 131.321183778246, 127.889551013221, 126.801609063809, 130.185017413076, 130.366499131308, 130.265507341411, 123.153072101783, 131.551988404133, 129.600553081832, 136.849743792334, 130.784405640825, 130.380444763456, 135.384076890194, 133.276918347565, 131.126664643774, 130.269928540786, 135.126916922042, 127.984270903445, 134.003786720461, 128.364503822647, 123.975190312412, 132.402490366166, 133.09216293979, 124.838560983481, 134.612930215164, 130.897842174097, 126.6844194355, 135.91971006553, 132.981686151677, 131.876441178132, 130.55569027238, 128.193264007781, 131.116890215318, 129.425959602541, 134.364962941964, 129.207143703562, 136.460257749885, 130.70633161262, 134.408327961869, 126.416004546552, 139.147169193891, 128.434796963727, 137.913630078529, 131.342776366999, 127.546190915667, 132.875447319166, 132.054426669533, 129.720595219011, 134.293642414843, 133.4239575326, 135.548053972773, 133.328363611437, 132.78299955167, 129.751896487721, 130.620563170098, 131.162651535508, 124.521350936681, 127.053321318827, 131.928836787949, 130.952474423002, 130.049618018204, 128.218616691363, 132.261191006795, 132.74175145968, 129.408886150456, 124.68318088844, 126.524948186815, 129.344036080451, 132.654451509305, 130.846327198219, 131.804029180515, 128.732939250874, 131.294150412529, 125.868098197867, 127.011178578765, 131.828110083644, 127.48675025743, 129.513163574785, 124.220658093197, 134.208961711751, 132.782452991982, 133.385941397542, 136.389666702251, 131.830832047182, 127.076071291789, 129.25494767714, 129.452308108894, 138.930588699226, 133.447130099653, 129.09895515206, 128.679566260457, 126.632085246052, 131.991525779133, 133.141161211946, 130.750263255445, 138.95322926591, 134.85239281666, 126.95195393937, 128.069086125569, 130.836693098656, 130.593897972414, 131.367636216518, 124.428724091329, 128.100436711523, 135.517034496352, 129.15692237005, 128.889345698246, 128.790872747756, 130.521154804229, 126.17421293902, 131.28972081519, 126.240574429983, 130.112737498374, 130.604185860516, 127.875830469163, 131.99884633734, 130.409184636609, 125.958379147984, 135.786338171849, 134.381657004972, 132.399354563462, 128.228349788938, 133.355910354824, 133.455515520552, 132.436210720702, 124.593737816805, 131.791163140715, 129.764218370739, 132.468492271797, 135.260796844195, 131.638404641585, 127.553671284796, 130.42289628225, 133.375361350023, 134.055105382437, 130.410594750052, 132.972298729518, 132.574250379794, 133.166360472917, 135.578925791961, 133.06438585297, 131.478388895137, 129.424730282365, 128.604443372052, 129.396596453729, 129.283306816878, 129.379861526376, 130.748680540095, 133.13415072386, 126.687789259949, 127.497051644084, 134.892799533251, 138.452517577733, 132.052505498034, 129.229658464672, 132.680984328251, 129.591251810736, 129.506942103637, 131.246376943563, 132.183518825055, 125.979988408661, 130.95901348186, 128.541973874453, 130.382641152307, 127.552235223754, 126.177789284278, 128.354062942163, 134.927817519609, 129.510419887647, 131.123879276819, 128.329384612992, 126.854191713823, 133.737072259411, 133.776457886088, 134.394037695339, 131.292762261194, 130.128142820218, 132.34986384507, 125.604513235186, 134.700855915982, 132.975937711289, 132.489533419041, 129.685287793492, 128.487131206217, 133.115048143842, 137.393968545757, 132.031922234363, 129.29937085082, 135.445581444507, 129.264928114453, 134.875027321951, 127.333221401435, 132.511753203132, 130.300884663785, 129.586460881838, 135.125647773902, 133.034640967488, 128.211574488051, 132.751839909604, 126.432834987459, 136.053848847195, 127.123916438095, 135.936481542141, 135.657380564328, 133.069500387048, 130.532197905911, 131.828698870303, 132.25391429479, 128.376435196637, 131.051873081873, 133.739616210428, 129.428545778606, 130.655286785807, 134.620449140911, 131.851881684955, 131.153557828767, 134.09727475795, 134.433554828335, 128.653817774451, 126.744491351774, 130.6237188714, 131.231036571399, 129.060773359849, 130.320626185904, 130.112544821102, 128.669550332227, 129.684973053203, 133.871058628445, 126.997143731416, 128.093807237087, 129.05717194852, 133.094558207023, 130.63593786796, 127.753801046852, 134.071663698984, 134.698270571399, 134.713900945627, 130.76056691677, 132.404857906822, 128.724259710643, 137.284760911775, 132.122327951909, 132.504793792398, 128.58918302828, 127.53812719352, 127.002228015199, 128.852934426827, 130.012035143132, 128.210553192322, 132.789140935908, 123.893341990285, 129.932940386383, 129.329678965631, 129.542716864459, 127.770105464077, 130.75264415764, 130.542782108348, 129.400888689143, 132.820288614686, 137.655854293618, 128.489483249735, 132.214982480652, 124.90233674137, 133.856255895316, 128.645811392707, 134.344323970593, 124.985036760846, 134.559805391018, 132.1702279882, 131.011475473917, 132.967454145003, 128.67895629831, 131.285468535959, 130.516885758078, 127.999193916608, 127.40031254485, 130.454355295281, 128.207923043703, 130.04814937534, 127.826278451878, 134.148856447486, 127.889832702305, 130.508909000411, 132.105641251412, 128.072268137625, 135.063323038703, 129.588841232937, 124.888844203991, 128.965655955878, 132.692429827197, 133.848304133791, 135.62847835785, 128.646534509832, 130.494826974897, 133.537894351559, 131.739180288834, 131.942999702231, 126.644814563621, 129.021634674479, 128.4998399789, 126.463071282376, 129.846287805785, 129.037514745613, 131.030752901326, 131.939401779972, 133.237478710694, 132.780998358935, 131.20027884854, 126.82694526301, 131.05579164826, 134.588399782632, 130.758949376756, 125.644098589832, 124.548256687225, 134.370156506154, 130.573654937228, 129.510667353341, 131.828973892677, 130.947388674401, 128.770566511326, 131.914453417646, 131.27993049058, 128.816809462336, 130.867124019921, 124.633080589473, 130.514214983526, 131.333008001728, 132.232251007411, 132.299281254812, 131.753962110069, 133.064519466089, 134.222769081533, 134.477983059957, 133.410650517245, 128.696273833578, 133.915843120423, 130.906645907891, 132.373982621891, 132.053975277466, 129.707685650883, 130.623960472894, 132.496665790003, 130.571388516145, 133.036532434943, 134.875416200943, 128.34460238065, 132.549780085672, 131.831803048957, 130.919977436666, 129.294223876785, 128.085671599059, 129.668970044255, 128.519993518886, 125.679166913058, 134.911302301921, 133.183740743691, 138.210254379552, 127.544228453222, 133.980761043505, 130.346586837744, 134.911032243935, 127.353292396101, 127.913679641895, 125.475865563924, 128.892317052147, 131.318043221543, 131.19357798079, 133.147906541641, 136.028084631428, 130.887293980408, 125.807977551647, 134.426958724456, 134.702495603834, 133.055566644543, 130.219412534573, 125.41493888169, 128.361238182054, 128.245829632569, 127.730854880162, 132.188022070982, 126.014153319065, 133.205235526849, 125.448878363959, 131.744125792309, 131.58024243191, 129.391591424152, 132.233745399394, 130.699076176369, 134.492541786805, 130.542040306559, 129.708679901338, 128.802903774445, 132.274587988203, 133.273412452212, 128.854360673005, 131.782594360651, 132.527122093853, 128.687416091727, 129.637702062263, 129.496811806562, 129.224494821412, 133.050588933649, 128.747078196172, 127.943896495878, 127.828069779232, 134.503292163512, 137.164776370193, 130.062077022227, 130.26488322343, 132.567641185393, 126.287407086068, 124.891723979948, 132.757475749484, 129.293440816599, 129.740570043221, 130.230285534193, 133.975962546096, 131.902458200163, 126.974709636996, 129.957936639358, 134.43630090173, 129.013921110257, 133.467774659713, 131.62009010127, 132.537428686695, 126.499150389669, 134.389075789892, 134.514141400983, 127.743947760013, 132.79416782574, 135.709638410628, 126.972218607889, 127.793797672089, 130.800883714054, 131.975209476617, 132.883108791333, 129.583271493023, 133.716844900182, 131.657222569377, 131.272249121732, 133.393892892172, 132.561615792489, 130.904141762283, 129.944104461249, 127.077762268928, 130.300697333955, 136.712336289083, 126.325373253817, 129.249435273105, 130.629769361692, 135.43297803926, 130.132446953505, 127.990080706715, 133.055166084737, 135.503518712094, 130.305358832029, 126.920100252965, 128.283483490973, 128.710273857882, 130.337009663668, 130.589436979698, 127.710970020024, 130.565385950829, 134.738571902148, 132.814767095827, 131.851282403245, 135.410976378464, 129.822997394778, 125.815950747414, 125.760822920668, 126.041870094369, 132.473701912014, 133.357250660808, 131.088763698304, 130.007973078915, 128.578897358243, 133.365621030985, 133.265873547205, 126.495983889622, 133.668803446797, 126.53428274006, 131.962311169742, 130.147830369063, 130.68411938795, 129.8484464934, 135.51303851586, 129.634674439784, 129.95254746367, 137.032286774845, 132.620301383265, 131.390916985495, 130.701810249809, 130.774534181717, 136.913770158941, 133.962850763884, 130.538779867972, 131.987602329292, 133.978713392809, 136.456192740723, 136.505120089659, 137.877267263432, 133.43965342434, 133.431944542012, 133.760167036917, 131.944482332087, 128.738724176859, 135.24333499298, 130.716034034025, 134.498894232852, 132.497065686659, 133.033445183869, 129.507234142266, 128.655390915513, 129.920524799789, 132.501789446499, 129.184050793853, 128.496563246035, 132.686746530828, 134.625003422553, 128.907022238365, 126.878001971506, 134.52546126258, 134.457827372161, 134.589921935921, 133.405880314643, 134.841648118751, 129.869459070551, 124.687537987138, 127.744645239379, 130.206756866753, 125.751449599594, 130.299407667155, 128.364644213597, 131.252842940846, 136.433002064315, 131.386947123191, 130.227631155003, 130.035768830706, 133.926931131031, 131.954584044433, 129.613533879598, 135.76069379012, 128.462426890839, 129.742559756209, 134.153467784322, 130.186286181764, 134.373261898981, 131.495170013769, 128.796927434467, 129.401943009693, 127.538856451318, 130.077187141396, 132.860921318607, 129.552403996909, 128.017301537853, 130.750765150632, 129.870910349584, 130.121965088707, 132.464642055448, 134.727505092021, 138.939617509223, 129.80457600989, 131.580141945416, 135.018917235914, 132.841768882759, 130.568820428035, 136.666347332843, 129.039250878133, 136.060553167315, 130.425008701699, 138.636464245221, 132.147509627065, 129.853547577726, 133.695277332713, 130.549806506092, 128.54359370207, 130.176234252879, 129.841879192563, 138.063522786166, 124.371773921196, 122.755021756184, 134.959672101764, 134.174495699911, 125.074535043832, 126.643630835138, 129.29642348139, 129.869320080596, 126.102482106464, 131.215988806172, 129.546011886901, 135.041500583872, 130.036437121306, 133.692368848, 132.547627088182, 127.137837643477, 130.358279392965, 134.29528057946, 130.792389191417, 128.50728179928, 135.425282814101, 125.607578505923, 132.213452051141, 130.430640070439, 126.849168434658, 127.058659456238, 127.876640707242, 128.841517232222, 129.837747993339, 129.172133463997, 128.422130185383, 130.525395952188, 130.21044577727, 133.908046786537, 131.207320100926, 127.140862608311, 127.777140686427, 125.685159632225, 132.472248913338, 127.225225656243, 132.509038144756, 128.694584581982, 128.703692037118, 134.77214159989, 130.664194333924, 125.350581194313, 131.766929802372, 130.448627803685, 135.763452829471, 133.383848815239, 128.77208222663, 132.490495576452, 129.883270540703, 132.965924686782, 130.710773030582, 137.94689503617, 133.661405319041, 129.418789584294, 135.76052503167, 130.171185198562, 134.469096907086, 128.209838805066, 130.086211044856, 126.666435618913, 133.296605391293, 133.740403482323, 124.839735197585, 127.526944540696, 126.250557404687, 131.921722284706, 130.146021249776, 127.828971549303, 133.721822890541, 126.640987728259, 129.351572364016, 129.726715972145, 132.375344802334, 127.623761063876, 127.21585670879, 128.518445417133, 129.643174243878, 123.572428834856, 131.384081199625, 130.189051568441, 128.899761500959, 128.663763175487, 133.623440321629, 133.827139286486, 129.790593454781, 133.113724482654, 128.604135849042, 134.202945355672, 131.114060958968, 133.171731709862, 129.111541325454, 129.138666856662, 133.756669033326, 130.451771871351, 130.467517102485, 132.303440000486, 131.451334959579, 134.068870534224, 134.617840294807, 133.094268718759, 131.32835461271, 129.396871523594, 130.772076010449, 133.614366469423, 130.413168523068, 136.310399921305, 133.146922255567, 129.532882099266, 133.70470904195, 124.89278853089, 129.30366999629, 137.700527689089, 127.32968666948, 128.37752010847, 128.748359736932, 130.694139783214, 132.554104230139, 129.214943921113, 133.127819189624, 136.262988807163, 124.35324203133, 128.338886668569, 128.513080955754, 132.524772513922, 131.876912434102, 129.332949434425, 133.535856118261, 131.280791325616, 133.875462570707, 129.578677280448, 131.366755066004, 131.906847279109, 130.383973276132, 130.138989126105, 127.052074604153, 131.851151455196, 130.716758226774, 122.817207906645, 139.216981089892, 131.704860877154, 129.590373909792, 125.819609987975, 132.863028260699, 133.628179058722, 132.800276043575, 133.023392026876, 134.32503316145, 130.550434177359, 131.89290682766, 130.12255703938, 132.156901145431, 132.680059209595, 130.422026184167, 132.920404807676, 134.536642324672, 127.7462765606, 131.22496567911, 131.334852259883, 130.083086084149, 131.414407204394, 134.869603596981, 134.150179561865, 128.020757845919, 135.878991746214, 133.853732929479, 134.114640451707, 130.147046668318, 131.579747688026, 131.322756017129, 126.66748386744, 128.658968263204, 128.433626146703, 134.5528953507, 128.951148302279, 134.866646850272, 134.519992381234, 132.086260499775, 132.645945559683, 128.7771079567, 132.306099716885, 131.479209340714, 130.536615008399, 127.569780931231, 130.41719707352, 133.123305876967, 133.816196159114, 129.456758791237, 130.19672287136, 130.778406953169, 131.449424258433, 136.906102591982, 128.323306021442, 136.083215331918, 130.864684460463, 131.074353556882, 124.347802030272, 125.973886709562, 124.148917797366, 132.926676199611, 129.243747395385, 122.082765018701, 129.011350991321, 131.372471618283, 127.062821113055, 129.112110322124, 130.577523631695, 137.579775873581, 135.250708422283, 128.053889444199, 134.183673642804, 128.726253033364, 131.187286578821, 130.15262457232, 133.360477656001, 137.038231094501, 135.474889747286, 131.422613611054, 134.220488639354, 132.107518341429, 131.782779729048, 125.61247447856, 131.151504964037, 126.853213905918, 128.077613718624, 128.708829003562, 132.923240359515, 128.58138421676, 132.084995742618, 130.426163236644, 130.689069017896, 133.977595839138, 133.593421600885, 132.120525316647, 126.648416443492, 128.498835575635, 130.77897304056, 127.650733020355, 127.238725078279, 132.215227729053, 134.894051734708, 134.153920397073, 128.515749595041, 133.62190236741, 140.728015842053, 127.702289313722, 134.672576202534, 129.171963076162, 128.124985368717, 134.593237402461, 128.681605147834, 126.841389353623, 135.953820522702, 132.165353905811, 127.298836560733, 133.190665733289, 130.644768494513, 131.811240407769, 124.261187332301, 129.98929322225, 130.695869458601, 132.335004897617, 136.834040576104, 130.956027391466, 129.204480298792, 133.979674567495, 133.435635725732, 134.88044507099, 126.733876336384, 129.312634873802, 135.156306776107, 128.947783125857, 132.083177439303, 127.242606659052, 130.560727437422, 132.604196316493, 129.62228830515, 132.788702705245, 134.824375017468, 123.723869681731, 131.71647977567, 127.659442523476, 127.002338899488, 128.926514588584, 124.654772330417, 130.55167554999, 127.000086704229, 129.723784910533, 136.664058719123, 134.155136347284, 131.119297861489, 133.233446746391, 138.140367333538, 129.438892449879, 130.564026567263, 127.257019828708, 132.685941817026, 134.620447979445, 125.314256515829, 131.451082754437, 134.396829671248, 127.377563861501, 137.311986466365, 135.721067155057, 127.818268579003, 125.425835017438, 129.683102585687, 135.852558492273, 125.696764301765, 127.935805450569, 130.891903022131, 131.188523293217, 134.320422869961, 131.618866001994, 133.969955912349, 132.326342895985, 128.111756482152, 133.728375070333, 134.205380758254, 134.827572753066, 131.120992978688, 127.189441232358, 134.285846196706, 128.409316190594, 127.916587488429, 131.022914452676, 125.430792629812, 127.633535015661, 134.776573971075, 131.093084678736, 132.008728491059, 129.480055083422, 124.696166893113, 130.718920059932, 135.016895799471, 123.257215897277, 128.358140083699, 131.758062846242, 130.100666496457, 130.725307750742, 130.917627672978, 131.778308613107, 127.269947428018, 129.615057473776, 133.848930532161, 131.827620408836, 133.361938562905, 127.203550552117, 137.599790229846, 138.919176903259, 129.007572930823, 131.194293662355, 132.593863856472, 130.738165680165, 135.456978759311, 128.837570494214, 133.827895373725, 133.793256671811, 132.966525522974, 132.691806596387, 128.767361113067, 133.284135559622, 131.104056725813, 130.645949957284, 128.39391658653, 128.471487685729, 136.067098588137, 133.923863108188, 130.566903966848, 134.205784629457, 132.249980763991, 135.492638395722, 126.610516123751, 132.323319702588, 129.077308843868, 126.462338962048, 133.683714941988, 131.190282525089, 127.698171930673, 139.406993719287, 131.756716735901, 135.971136732138, 130.243452145848, 131.106758892194, 128.778010551972, 131.632930697845, 131.413216566457, 128.85989865071, 127.331817435204, 123.94984445424, 132.671417559302, 127.940708032478, 129.796302535168, 130.682702521776, 131.014398104762, 136.449852464123, 134.199367568427, 123.71746597518, 126.880172970626, 129.311905076185, 131.69610833605, 129.982677560693, 137.264760876394, 126.779237528208, 129.85233313356, 132.342014781706, 131.207477576522, 132.622648347431, 132.756640064737, 138.076023506711, 135.362975598517, 134.982095840054, 125.358747246756, 131.367309104721, 130.606212277671, 131.09603019448, 132.889630369811, 130.23365085432, 127.767433336317, 128.962422304452, 126.748045634854, 130.587226989811, 128.661053716959, 137.480606489791, 135.499767312833, 137.589723422564, 126.594391412213, 127.195006162636, 131.262768185851, 132.806252558953, 132.572496628274, 128.515877117537, 132.386609503789, 123.340714416092, 130.499898973545, 133.202174121434, 136.153701460627, 127.122622605754, 138.372957117624, 134.111925592916, 126.837762985949, 134.602465398453, 127.997471121684, 129.687730176125, 130.049952285096, 127.495039348974, 129.073502434475, 132.510201996927, 126.550620979396, 132.357616753929, 134.37286532029, 134.593522878185, 131.456869256772, 126.616861227936, 128.210723660459, 129.543323969714, 129.56144035363, 132.772029649265, 126.932115156572, 137.262695423498, 131.955213448324, 132.922798310665, 131.360049697807, 135.344585834363, 127.740990571533, 127.056289957852, 124.535889895043, 131.52536073011, 128.115136616244, 130.805556625535, 133.249467141303, 130.181181778995, 133.378987291283, 131.195368986443, 132.26028167932, 131.611142580664, 127.402772686759, 129.417917809493, 128.026243318981, 135.137180361977, 128.58892610016, 133.095291579431, 129.44551078791, 131.978893332564, 135.555471747869, 130.060062468362, 128.859839450193, 133.26303467427, 130.82712560099, 134.834841891362, 135.426293139966, 130.728226758771, 133.66893258792, 131.797156752205, 135.830935936925, 134.706405182958, 129.142077282074, 127.939160438993, 131.3994113884, 128.986242987319, 128.829084781881, 134.50371659434, 132.084423606639, 127.20584605682, 135.660809691059, 128.483405560525, 128.16766371881, 134.4141954575, 127.726935493919, 130.113555392093, 134.990988880056, 133.174189293312, 136.214358458805, 135.064704051628, 128.427794570206, 133.888703915083, 127.520322845263, 132.93025887502, 122.412474680795, 131.977774057031, 131.844579543287, 133.303548255096, 132.346119497964, 130.494865621594, 131.120279320548, 135.474912492032, 128.063869524219, 133.010766102162, 132.080657724249, 126.650703327841, 134.37874934221, 130.953614870391, 131.189302616335, 132.468283198277, 130.228874887857, 129.617567946225, 133.178023451418, 133.374830479532, 131.055994849743, 130.180223632966, 129.45532124806, 133.139657833885, 130.711105007463, 127.41699639448, 130.52854387245, 131.311095140729, 126.214398003796, 134.336838041751, 129.395718792051, 126.027996117156, 129.178242193076, 135.299256543367, 133.611434079698, 135.377747184015, 133.169137748818, 126.97682053593, 131.700485570038, 129.466834191803, 130.932423289013, 136.748250259414, 130.388473479643, 131.710680017196, 131.149301074855, 133.713420029697, 134.523323346488, 128.993971061663, 135.537719376445, 136.901410765948, 134.526086781108, 131.703014032327, 132.547175915173, 138.385254096677, 132.856851862328, 132.98397699645, 131.525081326246, 130.065415596382, 131.378934469118, 129.36100646316, 129.644085651625, 136.27328837912, 133.461702144411, 129.16034083024, 133.673474976431, 134.502011870438, 138.267897376458, 128.362859066649, 131.171699785775, 131.126646333585, 133.94331865813, 129.672558891601, 128.182706779914, 130.988388277801, 137.156447947222, 129.807683257905, 134.237627314296, 131.523038062891, 125.887063147961, 124.854864275191, 134.462835969706, 124.746880194771, 127.964705438176, 134.015222939574, 130.894227345838, 134.468823053255, 125.63583972088, 132.229299700438, 135.646437672755, 124.837305556299, 131.259853246032, 133.355573219788, 138.201852169016, 134.130914598617, 129.747453554034, 137.754062221467, 131.586679777412, 133.769599327364, 132.897846671413, 133.209199955974, 125.904068842365, 129.964061294099, 129.7406333579, 128.851276976612, 130.19594474343, 130.306865098675, 130.290276565647, 129.268591118222, 131.080492080027, 131.706922567632, 129.431340677746, 133.571353880317, 129.91116418106, 129.569091836092, 127.909675651524, 130.307092799679, 129.071384433362, 130.446659738846, 133.12326436861, 132.107982697688, 129.532121769223, 134.43261794004, 127.759665309464, 134.292183615438, 129.80274421499, 135.979491757835, 132.341120829884, 132.110531730084, 126.46532196273, 130.671153133136, 130.02235993281, 132.681702667183, 135.936245322722, 126.781031648926, 133.733626990946, 127.246026449898, 129.469603146117, 132.392584146631, 127.875152758093, 132.694969116401, 125.558710801032, 134.343399754334, 132.580243648276, 121.408071201544, 130.536045834956, 127.864086435036, 125.057763319207, 131.074510342185, 128.423496075405, 133.476699837989, 128.514867683483, 131.259240205366, 129.804424183297, 134.740683317338, 125.724829164438, 130.280573903747, 124.75757895744, 130.151371721291, 129.771744379648, 136.759245470851, 132.114260008231, 136.893149129953, 133.737149584894, 132.189758756815, 129.909044425459, 135.117468016533, 131.697886094203, 131.816339940956, 133.119043240072, 126.875119964073, 136.509723435484, 126.635369548564, 128.085445003823, 125.288165150062, 133.204735419715, 131.864778405149, 130.474932772997, 127.712110624227, 129.632338134893, 134.739825953349, 127.544475911282, 133.051010229492, 131.851777154663, 129.093165597586, 134.128708509224, 138.375714637169, 131.206327044329, 129.234225363128, 128.358385895089, 133.204746057682, 128.158543249858, 134.210493884812, 131.88517641069, 126.265000481441, 131.927402665321, 130.786918526486, 135.131258464271, 134.67549615285, 131.554561005301, 128.585014330473, 129.65591510073, 128.615258493115, 132.854370735191, 127.674611656512, 126.881737290447, 129.545998563738, 132.422462318476, 130.245537518357, 131.609757025243, 127.662891370646, 132.000782001618, 135.759524746663, 132.31000795078, 129.092713506656, 130.527389116624, 130.365033647989, 132.378851005228, 131.037152337681, 125.714344408915, 134.745154504119, 133.880488635787, 131.248995708148, 125.743584464531, 128.014385690664, 135.321515504182, 131.402437427602, 130.99852675367, 132.53531326776, 129.525350673738, 129.220428344974, 125.498352476056, 132.370604999356, 135.800089809314, 127.984178733435, 131.308606230797, 136.572287327984, 128.876224639541, 132.96687413149, 130.031532245072, 130.398107615544, 131.952889972482, 132.710930155422, 133.27769552995, 133.963892583247, 132.055801462463, 136.07060782697, 132.495191855658, 129.559103414921, 131.899759957917, 126.610686466882, 125.604327979022, 131.405918913632, 131.99223893954, 128.658725455014, 128.239041500099, 132.909151653395, 135.838725119101, 128.637271956933, 133.158103198934, 135.290245280247, 127.390558695334, 130.457371389164, 134.882028871243, 126.686198390801, 129.783831467509, 129.435678246721, 133.176861516981, 132.948808171194, 130.247754391062, 129.91665959464, 129.341034160199, 133.619145538147, 130.32380185414, 126.921571739278, 130.073889390749, 131.54643502722, 136.211080853622, 134.611015852168, 129.318528963957, 130.765988521157, 126.564361557721, 131.106816748444, 130.130362326745, 130.781146623178, 128.283371233263, 130.989908961219, 132.23454420147, 137.240371056603, 132.098174823042, 131.779700632765, 131.788801678747, 129.386469106446, 126.181269559352, 136.608525313004, 130.287580052324, 128.539379113915, 131.684584212205, 124.96788537295, 130.310800368446, 130.907994155785, 130.233390340027, 134.292018350308, 135.929977524097, 128.034960416513, 131.194999375103, 131.109811513288, 128.997081048646, 124.233734123599, 131.498830331375, 134.960462825691, 131.702986105089, 128.182384518284, 125.911512127158, 132.190504557357, 128.008306184692, 132.787095702327, 131.255971755326, 132.029947898338, 129.774181809338, 132.234940269516, 129.933923082071, 133.578844481665, 134.493501714652, 132.887977005127, 132.716684401854, 130.906148179874, 131.045114443876, 132.015518228082, 127.326859342476, 130.182491884244, 127.935962471062, 129.220932852812, 133.054836219895, 132.981563995602, 133.552734203797, 136.664713288224, 132.239435703288, 125.852224388597, 128.80167710631, 134.305109052896, 130.336582356256, 130.342992368009, 130.446235294882, 126.693840699987, 129.747078728578, 130.143067798396, 135.741113526104, 133.981329713889, 132.197957457723, 129.410743595581, 130.983014661757, 128.929795189123, 131.915061078691, 121.402358653731, 131.399830141789, 130.610937984653, 130.261056981158, 126.345626273027, 130.480682153993, 130.473789015595, 128.456998768411, 131.01316248681, 124.255493208536, 129.919122583547, 134.791553857562, 133.756803041837, 126.121925442161, 135.875439370911, 128.103469118139, 131.865579711806, 135.900058519621, 128.848620134517, 137.943234009091, 128.927464637844, 130.778541413566, 132.175250252067, 133.655707693302, 129.885066409411, 128.164325325659, 132.715365169538, 128.671814422819, 137.449242293905, 127.608261736707, 125.361547571471, 131.48204411634, 137.110904288449, 135.256108154937, 134.280174295933, 126.380404855527, 132.539896758284, 132.972416980203, 130.058909397477, 127.279921396819, 133.361626243301, 130.020471369731, 128.945479007963, 127.187816138455, 127.193295655557, 131.192266661067, 133.265981471314, 122.929168324675, 131.198622080647, 130.494036538901, 136.047751509276, 133.096264143378, 134.453453881759, 131.155857629555, 138.311376705012, 130.917944583588, 133.978668843206, 133.040234108474, 130.669782526326, 129.751865176576, 129.159522206614, 127.665909766182, 133.26058673735, 132.16175039874, 133.744798118831, 132.810147561037, 131.671120969813, 133.281127558696, 136.771127803202, 136.637783500436, 131.575356920163, 133.675334223108, 133.299658265814, 129.792630979753, 133.327170033185, 130.958016806073, 133.431525710916, 130.767968170957, 131.272934630156, 135.542765238176, 128.420858357784, 133.297882552886, 130.202956398475, 133.707626749167, 127.343941055961, 130.71365648769, 136.249899568248, 130.525264925883, 133.902432692262, 127.462386868175, 126.834232446755, 129.316086415381, 126.599902414526, 130.67998495406, 131.64218547965, 133.6438771817, 129.414746555765, 134.398038139974, 133.521652878527, 132.761164454336, 127.83848206927, 134.560566272918, 132.971918678655, 130.23293602654, 128.254786673978, 133.653178874057, 131.675513976308, 134.583472987366, 128.141475306377, 128.675335389355, 126.615972689266, 133.743234003559, 133.850532668843, 128.172368072251, 138.772665040408, 131.429842447171, 139.381298737495, 130.238799544188, 130.310198834588, 131.339969326137, 130.407140996733, 134.283576811747, 129.593060740617, 130.38871859011, 135.174276819413, 133.136533412559, 131.022319414647, 135.455668980573, 128.23884255192, 132.757655573247, 134.468788323571, 127.664159860805, 127.387787200783, 129.379471521955, 128.461631826798, 136.559380352806, 133.029468986161, 136.304310509838, 135.544818585841, 135.500411149469, 129.561631685776, 130.662583181323, 141.259869158953, 132.801646221307, 130.271995072279, 128.392846289668, 133.732514200847, 132.259184949805, 132.205779036347, 130.43150479891, 130.300796426124, 132.862055926764, 130.610323037299, 131.493820581292, 126.571241140608, 133.166107715747, 131.977003481884, 129.126514290708, 135.942223837875, 133.081171608167, 128.229962545068, 129.044245130943, 129.41642641957, 133.172840102469, 127.822881261163, 136.607950867767, 133.181252223466, 131.100964516779, 133.526645337499, 130.793606391251, 132.375380528481, 130.541242246841, 131.502425521722, 134.696085633871, 131.735485290918, 134.154919050672, 130.95732876836, 134.520203814385, 132.40846019698, 134.859182340741, 131.520564016795, 131.964009850507, 124.799366016409, 133.720220079142, 131.510346080316, 127.323666395952, 134.979911061588, 128.823721563474, 134.316583352658, 130.828433639707, 135.442671091123, 131.801714123769, 130.856156992666, 127.594543821703, 126.73390099136, 132.854830725201, 127.716781515568, 135.797579494228, 127.348612582406, 128.424615900984, 136.668361707775, 127.625568476117, 123.715913680036, 129.928063000992, 125.508003013304, 129.86415384901, 138.560193125995, 134.474734749171, 133.332490008931, 125.137966462547, 132.514705103387, 134.372534443114, 134.251902646212, 127.836644274794, 134.729305368363, 132.333877085303, 133.48456934677, 120.883365420988, 130.190210405742, 128.101679272916, 132.365193792228, 131.04070012618, 133.72723261561, 133.336140953167, 123.876294731785, 130.911299341317, 129.161914779769, 128.447781930129, 132.665913204392, 132.819630726541, 128.448141862855, 128.213376383428, 125.934633689719, 134.766427791302, 132.298835216573, 131.733566873059, 132.070843878199, 131.739251279476, 133.848158528438, 130.735765645908, 130.145028294606, 127.440066997561, 128.220359333581, 133.069127868407, 133.128382664994, 127.922492473159, 133.567193106342, 133.76855695069, 127.722226683115, 124.234419325439, 134.489157834667, 126.26502907067, 131.469534587266, 131.327076485911, 138.035254466845, 127.853161754741, 124.528067718079, 133.883111738819, 127.634720483658, 134.792727622426, 130.43785561132, 125.82639100435, 128.97932255522, 127.266630929539, 131.665713992997, 130.532399500819, 131.110830021464, 128.363956661911, 126.169315858575, 132.704769896328, 130.508204236922, 130.295755323037, 132.729055527614, 128.220010829173, 128.056837520245, 129.111343424404, 131.011589348549, 130.765693213479, 124.347471975673, 138.862929550063, 134.32154821831, 132.310769810843, 134.466517839108, 134.468022947398, 126.861626095739, 129.904001907013, 129.054988012438, 132.568453594733, 124.980025409611, 127.851777460552, 136.542415083319, 135.571869732621, 132.712350262468, 125.730718514028, 132.282904065283, 134.580528187065, 126.902625303805, 131.235924576996, 131.045964631539, 130.751423183066, 133.030878609832, 135.214762192601, 130.535878105581, 128.437010788837, 127.488646382198, 124.753812567907, 128.338649817521, 132.258002350594, 128.669431856662, 133.051618715906, 126.201857806772, 132.678932014993, 129.861410865567, 127.247180643959, 133.346568827455, 131.310780541396, 138.470191742927, 126.487609694039, 135.094389636449, 132.551726630733, 133.937629669942, 132.060351592184, 132.255645660024, 126.240170739782, 129.980972944609, 129.299066990934, 128.98100945252, 131.510345641412, 134.154850536169, 127.229901601231, 132.191135054847, 132.292533643594, 125.635004141399, 129.88275027195, 128.01044480866, 132.777965693524, 134.759765949179, 131.849922012376, 130.946098060283, 125.591423100734, 129.020187400638, 131.590915994105, 129.618661302526, 129.20512693733, 135.12677278231, 133.403504541489, 126.498862612365, 136.976665886973, 130.673477174846, 129.20594316027, 132.887705630652, 131.759825826041, 132.548195236698, 133.546828932561, 128.892034879064, 130.798633481754, 130.596599678437, 134.760624526432, 130.585409814626, 132.910185655525, 129.525867983814, 130.550536269718, 130.603046879549, 128.868492206556, 127.896275351171, 123.82450865016, 127.816865909482, 127.036525974291, 130.424428750234, 128.25083492292, 131.518178405428, 133.523718502045, 128.956711633856, 130.198525594921, 130.688009670931, 131.998972456582, 128.332300437564, 129.267514792337, 130.204938600559, 132.435729519161, 126.242155061625, 131.165873023374, 129.523593177049, 128.5051271198, 129.643166489705, 127.590087996113, 132.55460304726, 138.730364599546, 131.712464701184, 134.750735429232, 128.418429308572, 128.490708170482, 129.103256489242, 130.249030198494, 128.388365319312, 134.60186895596, 129.889335146236, 133.782865375627, 127.6844879198, 126.362348351529, 131.974260830342, 129.981738111073, 134.114201304924, 132.173187790701, 130.307299542682, 128.679863953934, 127.825714604789, 125.663566450685, 124.775154328948, 132.863796025363, 134.410836732446, 132.432156829126, 132.028246594894, 131.370738052921, 127.409328972116, 138.60106878248, 132.794974603653, 134.342990714135, 130.402495469909, 129.512460349339, 134.617568513943, 130.496048157025, 135.319827593413, 129.986830318738, 130.716529247817, 130.601744725496, 135.408667496374, 127.476952949537, 129.288840336553, 131.92392951266, 131.870101065307, 132.138850870529, 142.557748876547, 137.764743014719, 130.389721450995, 132.308678615435, 133.8397361786, 131.886645442867, 128.498881686787, 132.78807878538, 130.340562120406, 131.2028188966, 130.613311196237, 133.432702468697, 131.398242139, 132.754399056569, 126.169175455563, 130.149455398293, 132.558539368711, 129.457646163859, 128.717198039724, 133.658146619121, 135.940637119355, 132.089576907, 130.152168229345, 132.98745508869, 128.956414764596, 126.819484871268, 128.70374041386, 130.783102623029, 128.650864914512, 129.868372662185, 130.265849788716, 134.824904288973, 135.759691392269, 135.659311510313, 128.486269214753, 131.276349394476, 132.414612292671, 131.130527449831, 131.413463558994, 130.327152411567, 128.925674258238, 133.761305580618, 131.360328558946, 130.987491586671, 133.631840357601, 128.955390095975, 130.835667933674, 130.212667552667, 129.318919686154, 130.479761491922, 127.141627521429, 134.003937488618, 135.412850699089, 126.337358938361, 126.829768165177, 131.525208525395, 133.807652035543, 133.808429236438, 130.908809897261, 132.581648871377, 130.445396266398, 132.548393064613, 132.72617434491, 136.203636513198, 127.535722162252, 132.759388420306, 135.859037765943, 134.250375399749, 132.885200889001, 130.305458042007, 135.184251594277, 131.420573478328, 131.159861246994, 130.531782919163, 134.28540961635, 133.480620796501, 134.407931331184, 129.583016538244, 130.803797722384, 133.039599171885, 129.971715979846, 131.152196937985, 123.855704166465, 133.496578735455, 132.615391258545, 132.688312439406, 134.550155092155, 125.586770298149, 129.503590721495, 130.506875185063, 128.261175431201, 131.872996045619, 131.437047189291, 125.58424482976, 135.258126597557, 130.823452703728, 130.689698786171, 130.241433350409, 129.194797995586, 130.942517266124, 134.751956433331, 130.710943226076, 132.137058825719, 126.662291994275, 129.198896434424, 128.910503275557, 132.388699593296, 132.928542418815, 135.422608857909, 130.165558045138, 129.406308136414, 133.66390565187, 129.799359071456, 129.632339514093, 136.053847972794, 131.53623865687, 136.835772716278, 131.189143002438, 123.594818302649, 129.958636713995, 131.202323439803, 134.284332651545, 134.974116478954, 127.996978843441, 129.488945595745, 129.093823483604, 134.739440491898, 131.076026373315, 127.516977235441, 131.744296448514, 136.811871919961, 129.781753319716, 129.458242009934, 130.823385142195, 128.252955849045, 128.766046979334, 127.82061756803, 135.252809871695, 132.008201296708, 135.385070495107, 132.595361937099, 130.508034845763, 128.961013549973, 129.055568282081, 130.866459045185, 130.47319404615, 131.535951574381, 131.640581602112, 129.254754346166, 132.553148738353, 125.519667887799, 131.312680607578, 126.448935165509, 135.129950689102, 132.951582290704, 127.750395807496, 132.237958135138, 132.311890970348, 127.481240654073, 131.133518410933, 130.350148050755, 132.815144172808, 131.740870108604, 129.176792388492, 132.718414695682, 135.43601957383, 131.997308595567, 134.347725109805, 131.002966150087, 130.098815623673, 127.204120417779, 131.18228873894, 136.582289203016, 132.129428222505, 129.378621095177, 136.087317879982, 132.829802619136, 128.965855682405, 132.173310298976, 133.952158742999, 125.605508590366, 128.446199148336, 135.183431047564, 131.678843087076, 125.967674098519, 132.560991514189, 133.128333024806, 134.431031171569, 133.773815034095, 136.696650780904, 134.639560217871, 129.940358342187, 132.429249326096, 135.628934183286, 136.515143839554, 132.063400745375, 128.893596225517, 129.75282317817, 129.72163233195, 125.473989217186, 134.683573229552, 134.744007769483, 135.343210338894, 130.860543339254, 136.323578030369, 127.145255407179, 130.286917213869, 130.59066302869, 133.46661986109, 130.843698066195, 137.700824039001, 130.892302201842, 128.883155216379, 134.204039440593, 127.020509168585, 130.357003420212, 134.27661929933, 132.473220745569, 129.871397494658, 132.093296605845, 133.683763174647, 130.106204736385, 132.142307314958, 132.980565069092, 135.12894152982, 136.474852595941, 134.536788175422, 130.949591969583, 127.49639301148, 129.303314180065, 132.532494083981, 132.373466265881, 127.432645864381, 132.961603775828, 130.897138707304, 131.491003379512, 129.542790939888, 136.658402815313, 133.62231241532, 129.87641332077, 130.078754320295, 132.906560205977, 131.832708527107, 131.160866304638, 136.075015944164, 130.210209000467, 134.27116541415, 129.433134140695, 130.363566596413, 127.882212351416, 128.308112223343, 130.072234362205, 131.284676100454, 128.46751435133, 135.610125742395, 131.326385923952, 136.116413628589, 127.883424897048, 126.77372325019, 132.358713950756, 128.948303475852, 133.230723737072, 138.422988076161, 131.401750724613, 128.972172645237, 132.468579963128, 133.650149873239, 128.564735205578, 130.765546248108, 128.510831653294, 134.817580449492, 129.058251470438, 134.704413334554, 126.517367327576, 132.182972185545, 133.359506952694, 135.793653923101, 129.848781994357, 130.976580878567, 131.093836405547, 134.370438518845, 134.747021125335, 128.151976583421, 133.333427493903, 128.406557318602, 135.327839649421, 129.329371194754, 125.80814317772, 132.515255081404, 134.960309384215, 126.521898381663, 129.351179721512, 129.754868707299, 129.826870096957, 133.074321643184, 129.442299322638, 128.802053245691, 132.877247786133, 128.426316081622, 132.441078890979, 133.654969360668, 129.347761271984, 128.22521110453, 131.229332759956, 133.024971984816, 129.273289068963, 134.661832703684, 127.921412809966, 129.002963573891, 131.348528330137, 131.704304239441, 131.140019745395, 134.130588451825, 129.05245066984, 130.871592579574, 130.693255160614, 129.427197711419, 129.646029840427, 130.77830734894, 132.29911582599, 128.428715407811, 134.870301296318, 130.786965349401, 133.007014638929, 128.696382297991, 126.69174341608, 129.864339084872, 132.518837631577, 138.128241303807, 126.640568155127, 131.509414742019, 134.371253187462, 136.654647324293, 131.585331452982, 133.526348722534, 127.219794392069, 132.137129772091, 131.916363551431, 132.732795441844, 129.688276437965, 136.42034268058, 129.373542460973, 130.029068112704, 130.822420256764, 129.746591791952, 132.280526443015, 133.935978810732, 134.320881685882, 128.839912014739, 131.659236221556, 131.85269858387, 138.360023459211, 127.536519735193, 134.568364914359, 130.372643314684, 129.947187334723, 127.631280256426, 125.106290168417, 134.091301523316, 137.656032594927, 129.230722633314, 129.984952289386, 127.654014347542, 130.333023548685, 130.534334543451, 128.871625916675, 129.108627959666, 131.095941256512, 127.950474747452, 134.476326542015, 128.927337598648, 128.850124150128, 135.5053750353, 126.707941627699, 133.346856449144, 126.382312832067, 131.880078213135, 129.907075993097, 128.709936780833, 131.282040854263, 130.385279629898, 125.330623715134, 130.896298310435, 133.968497875467, 126.978908224846, 127.96531346344, 134.806113861529, 130.777776220482, 129.787936243304, 127.214434773492, 126.725550019722, 133.011960297372, 130.366712161972, 131.688267727613, 131.799760431314, 127.140573930616, 130.294414953072, 128.903240379805, 127.196758896162, 126.018976803814, 132.605632195356, 128.85911639178, 133.250353094608, 130.72744912908, 134.110835833552, 128.586230158662, 136.610353500716, 132.112283476789, 131.932086233621, 130.371992605209, 127.494446444159, 126.27615245327, 122.497785154361, 134.217986213184, 130.379193322022, 134.289060356957, 131.894143243473, 129.195666819845, 137.981803284704, 127.800854470706, 131.597082854638, 137.464996968838, 129.701144826415, 125.322841610218, 127.573498124205, 129.051984683779, 131.579764628611, 131.703917293215, 128.469853894297, 130.814605795683, 127.565140279072, 132.489230728213, 130.902958948429, 128.824760402201, 126.444619399581, 128.789207288525, 133.013337043373, 124.299712623688, 127.020096888574, 127.41970768679, 128.991617065114, 133.244271332936, 133.862136906332, 131.277662615047, 129.671782137941, 135.207355169043, 132.189355262824, 132.390578343339, 131.238774517646, 134.336829100926, 126.862534006258, 129.910402159929, 123.888587338565, 127.472396807598, 130.170351934538, 129.117833792336, 128.332971012251, 132.761305369788, 128.036262212487, 129.196391027597, 128.89133302073, 127.616066092954, 131.226779045774, 133.838317321042, 134.788824836998, 129.748674244875, 131.090006590596, 131.364410424907, 134.451443070203, 131.651407016411, 128.555995419021, 132.783696087219, 133.370098762651, 128.159911344677, 129.850376746726, 128.130585503443, 127.962328515619, 132.371995384533, 135.723264658978, 129.459380417322, 129.838174442737, 134.531263254339, 131.833706597768, 134.323065157691, 132.31707786534, 132.780742505612],[339.313754523698, 347.890494779196, 323.008533133108, 350.980506154351, 371.54693766859, 340.119617450604, 348.928573732506, 326.071211782136, 312.786763021483, 313.063783516996, 374.088987130406, 335.619671596017, 339.108454073599, 344.089674110509, 364.96642737769, 322.577059844554, 329.263762104526, 344.485809240898, 347.4406621341, 330.473374745099, 347.008639343165, 362.240876269731, 362.305168860176, 338.604773473052, 351.163255697712, 380.656917564385, 346.055208181684, 360.340656176009, 357.355828506993, 360.343342571102, 344.630544810964, 335.011609696981, 327.032619468601, 342.544585629529, 329.102504802053, 338.007198618003, 350.101826435982, 336.874896481931, 310.095699316449, 358.910167070734, 328.902863508385, 363.917820886498, 321.254534211144, 322.281233792252, 340.774976442636, 358.253410182469, 351.114193755129, 338.335806631071, 364.564383490741, 355.687792989175, 342.567479111923, 344.73741784912, 361.062478524508, 344.942224681873, 335.514011160301, 346.824962057175, 346.536343397494, 361.002643482321, 383.32958547052, 328.643465700837, 333.894481478481, 326.339553101031, 305.73113539993, 365.099431489064, 350.263389707639, 330.835604796923, 332.11207513127, 358.755681545947, 338.607042049978, 361.196947442562, 362.48427227347, 330.542795874537, 324.453411230211, 362.726865648556, 317.295544706132, 360.495531886751, 334.491297087701, 354.776614673922, 341.264057466634, 302.086054698251, 350.287135901269, 332.853129556301, 354.382940128202, 346.721437667794, 366.569683887233, 320.424184483242, 297.689726822238, 352.342195754812, 330.876826435608, 343.891797915095, 322.869943091284, 359.432477254198, 330.258417739756, 338.728981211191, 328.97217207893, 351.601349598788, 313.285875176881, 383.765906640912, 376.396554053792, 341.036553595763, 369.579711084584, 344.161832567344, 342.090532506395, 342.62299611727, 369.743829174194, 350.615694073308, 373.763957651326, 355.328051869576, 350.424323050078, 374.280721002205, 326.898842392843, 323.738533836941, 342.789578868972, 341.476834482428, 328.483655007608, 374.706786406758, 379.667326551869, 366.024658351753, 339.392235067744, 333.644245728678, 340.953122202448, 316.589878818611, 372.096352170038, 361.310839546164, 312.168487136204, 334.528964763133, 348.314901360847, 340.753938961302, 356.054614751263, 375.135622290824, 328.360173640593, 305.524515457894, 384.986158386045, 309.63031786634, 352.031256409228, 343.278164451099, 345.021056151394, 346.262235701163, 360.341144556955, 348.687518537746, 359.304674288822, 343.333052972917, 333.637715618964, 329.68354905429, 354.938274757959, 334.110111328478, 369.912676279542, 351.148381702092, 368.715422066333, 345.663617176226, 345.704085751415, 357.660925080493, 334.177826078103, 349.013795204353, 359.455873667038, 343.475897515973, 358.55047839921, 374.720809002893, 364.011209216402, 348.319540385463, 362.17353815304, 344.340114685423, 340.84589647867, 355.006500523813, 339.456488336631, 363.096972476965, 333.505280946946, 336.92403121304, 342.272611383432, 344.279233511014, 378.602394764188, 343.335652908634, 330.507068035706, 342.247317502949, 318.404333722116, 372.222849853561, 331.887189484137, 313.158024982537, 356.402949239555, 364.433267554646, 368.744423527915, 347.056723259215, 360.833134786372, 330.780590146577, 352.349701456928, 332.036378030208, 331.914026953111, 346.61361324937, 356.625029657895, 363.490322419553, 308.760213641044, 338.823155496663, 333.618013513863, 349.038593725771, 327.883862677462, 314.523876561086, 357.463739985675, 359.770746446303, 347.122664041327, 337.459958789682, 323.475130584343, 367.811649478809, 341.831187531344, 354.480850324308, 359.098392694693, 334.024427678426, 359.491956090632, 330.210786006886, 347.818461649992, 333.734405198646, 352.869576928164, 341.150486169212, 354.643340977193, 340.353826625222, 350.937986523978, 384.012197349528, 316.161276757463, 340.887799537139, 344.310011888252, 337.923402046985, 365.203858117751, 359.211112370417, 353.840081459205, 355.869177698202, 370.166368317284, 350.241430834838, 365.520087294819, 341.41851867769, 341.831264022622, 346.256926242407, 340.075273437176, 337.392013318626, 335.947964171176, 329.844628512709, 351.652444018088, 377.333542036379, 364.956656451457, 356.886363755313, 320.155696084804, 308.345852364115, 365.777658841671, 376.867610182817, 335.464418310867, 367.777781151221, 321.578612639412, 354.853653217154, 328.527635475908, 367.992665115977, 333.234524072612, 352.734719861735, 357.079166180388, 354.015482609902, 336.634874598884, 356.884363142861, 339.649424168858, 337.452469939871, 372.07334223848, 332.977226766912, 350.53947937293, 361.739443839456, 366.517412756183, 359.227961237694, 358.027388897018, 347.235236621066, 339.236821160863, 321.103617436253, 345.966428420409, 318.385056644117, 315.785884833637, 343.597441681807, 337.247525710471, 334.932158841351, 360.585577003747, 349.464214432251, 342.697675926907, 345.550176484724, 342.330310382112, 350.164738292357, 342.714785134617, 351.763774022449, 355.888555370107, 348.971840182927, 367.292537678594, 336.796696709663, 329.645656881335, 355.918598182085, 353.435646843547, 329.83175239103, 326.276984119574, 325.828973898033, 365.127054026591, 338.771870790386, 348.623591431011, 329.244247711168, 320.146803406674, 340.434405244393, 297.540636325852, 353.237757656606, 318.708043212349, 361.611104540584, 361.199870596563, 365.924556742647, 331.637816943921, 347.067602204564, 377.672918435101, 355.505570929369, 305.077369125414, 373.870407055502, 342.768164098913, 364.90378649291, 363.918074586618, 349.199129351897, 322.242076934331, 348.172238817211, 325.67358528634, 353.009792457049, 345.047924807167, 372.218856703827, 351.914082024129, 340.128902956928, 342.53682105874, 355.489526680052, 347.091576888525, 341.663509945971, 317.962046230996, 344.167245260437, 375.978189404396, 342.60784784081, 339.977409137737, 342.323976577938, 336.186983501678, 345.32885802267, 365.526900998736, 356.286899350866, 339.307605604797, 335.34483802981, 328.655362195222, 329.393324805656, 344.364532285145, 323.404771938635, 346.239716286252, 361.900638861844, 356.730910262682, 323.569081147734, 383.731443589975, 336.968287523383, 317.731664412086, 347.505403579125, 335.42739470738, 355.928081912145, 358.150083829899, 363.019071126752, 327.889029464664, 364.754778690937, 339.917883873718, 367.050047652435, 351.387693108169, 330.540842501539, 290.715764155457, 335.703346933593, 330.788161679603, 369.216146255584, 359.046162133014, 332.833169143342, 350.147885039829, 340.790711146648, 397.646818062975, 328.231928113517, 351.962310498909, 362.380166815736, 344.450685501838, 343.238939628032, 355.81715212355, 350.390554732111, 341.721189637824, 344.209829665209, 393.801328607165, 351.897106983898, 331.655012546579, 303.643232242812, 365.979140189169, 361.527829052962, 348.752009791563, 349.253730390473, 372.147160422828, 360.926365367336, 359.595517265078, 366.209548269317, 324.048821055302, 344.663218143001, 343.18112462745, 339.472296763826, 322.22507690855, 335.594779447243, 367.950196296907, 352.163579858379, 337.634837334547, 344.507079734598, 360.016385313403, 345.11304901006, 347.556411704597, 361.344508541816, 351.930921247693, 361.079705595216, 335.70022415032, 305.659124573424, 355.775010352553, 344.14238935747, 365.27838029749, 349.893677294669, 334.114785059987, 313.736243893435, 350.580041883759, 366.714213987032, 355.883810172212, 348.635464858075, 346.390199419018, 354.611512177254, 341.477507988497, 340.446954165907, 362.091793689914, 318.326352688227, 368.21871695932, 354.119263166397, 349.678957699529, 339.597263336208, 323.07767259797, 353.675550577958, 356.678253606558, 324.489777303743, 337.671523943787, 340.039314310086, 356.753182337019, 353.637316491518, 359.288361958, 337.800408441775, 358.326244410206, 343.608593252562, 327.535413467741, 315.947978939476, 363.52669496984, 322.001835489091, 341.726792437702, 342.600863615504, 327.099323065022, 364.089491139063, 313.969603217875, 349.206457296742, 348.157266068216, 348.508842248363, 373.769965763097, 351.598846319367, 333.728219628127, 337.840075681643, 357.336294755215, 361.175482898828, 330.498657775528, 351.859139225511, 380.779868206613, 328.65112211557, 339.261776372118, 334.791902568701, 352.595046446927, 347.955447043701, 343.040373943012, 306.020148009224, 328.208890178248, 373.598522916074, 317.912478016512, 329.619437903116, 357.602699236426, 329.092261820855, 320.540240905518, 328.920583000401, 374.751369308119, 327.750361486549, 358.760824100777, 333.333297994684, 337.453916944392, 370.142399771831, 311.753265899385, 369.591448961889, 343.94334829458, 336.221285320383, 339.415215914441, 355.579833413841, 379.848415227061, 321.756797678308, 337.488942006428, 353.537588729589, 356.592506515522, 365.570285015594, 360.86102411288, 362.389485757487, 358.552668960908, 336.546495293836, 320.265624810317, 324.18435854554, 360.986969031962, 306.537900290007, 351.616110001822, 325.499788101136, 349.042634237284, 356.506736039894, 354.147236246147, 345.725829532147, 333.800204880773, 375.184426046733, 342.552976921455, 316.607390237013, 339.139094512281, 332.586306823246, 338.400224902233, 349.366896909404, 355.949767916055, 375.964849955954, 305.135317325615, 357.738295467117, 338.434607905017, 316.514931895771, 355.672363529332, 361.257761246662, 330.426834851311, 340.912427515442, 353.203300154426, 354.05933999567, 362.313291085173, 335.933250381022, 336.537917358271, 331.732353197603, 349.208163793735, 367.093397716093, 347.916363814463, 355.708325147555, 367.024072800738, 361.412727973798, 343.191665943824, 343.269605012555, 337.826312560661, 327.519117628474, 362.408842125701, 352.468746698874, 332.772872164435, 336.742415123895, 331.889725331239, 317.439832901179, 351.915089600877, 362.406368986932, 331.172732066326, 344.843276967255, 361.066395939045, 312.652998294549, 327.899561951499, 355.545485219212, 359.880608805232, 333.637223875292, 327.607462668848, 359.282308778144, 320.186048803813, 326.109944160114, 343.92665003061, 332.458721039469, 349.587217516591, 340.047305465763, 369.311533583498, 356.841206941923, 335.139254545329, 328.156338155552, 356.83409863259, 353.086185805224, 332.335052004705, 354.699465177824, 385.165607346512, 369.16245534823, 342.845690353802, 353.099409703726, 350.074492357934, 362.399986563308, 305.400637849698, 324.426987382555, 333.40077055164, 376.1974326295, 344.407935172399, 342.357173631196, 313.335307788652, 332.813631430711, 327.122098868753, 352.293558451393, 344.839657413196, 338.804915748665, 351.005536261395, 353.87754303455, 355.950259499465, 352.064991346236, 365.496657519887, 314.050887080184, 323.858692495113, 324.65858107804, 368.088266847559, 358.948912529464, 309.150163850504, 349.306226885683, 342.607941562965, 376.103386145031, 334.864224081481, 307.897162582328, 368.612494802769, 363.004696984576, 342.002575233895, 360.454021031889, 348.771886178651, 357.775737707916, 352.184812060795, 343.294086379068, 373.187314738952, 328.628785460349, 334.747193826532, 372.846576040709, 346.744854847299, 334.312751327865, 341.254241768861, 327.08810637564, 348.946415802591, 342.293851413033, 365.93823583468, 339.471279014327, 313.015772756549, 327.232972055949, 359.624326670096, 348.540561647797, 356.886405424269, 377.284457846409, 340.564776587185, 352.745238405703, 333.498974150433, 359.227536994982, 331.278849128994, 362.069781111299, 343.391952459649, 334.421399230625, 380.067960439806, 327.311039471367, 360.358223116181, 349.742436417194, 383.614569588194, 347.273856295849, 347.713551595061, 344.740964302833, 315.707588041831, 340.099461667186, 342.514228854457, 348.317111500455, 370.145369430297, 344.653326965393, 345.657076080571, 337.992931917702, 340.42114727782, 357.346928880195, 350.115697370169, 357.824091199888, 347.560783705222, 334.822739847158, 339.461662158176, 340.365221628148, 319.330185167538, 316.302581920283, 354.051457949708, 314.198137809514, 333.099535716481, 374.539983420739, 327.720782311997, 351.823385529027, 325.530733235809, 321.1080871738, 332.230019324665, 349.465162126242, 341.227611585957, 350.350504905849, 350.738886401411, 311.962391387417, 347.708554808328, 336.063617692623, 369.937633247598, 369.46485730035, 345.100443954695, 330.90605933092, 338.462656957225, 320.329668018565, 351.970992357792, 387.429158749688, 314.134649923937, 368.587494793341, 362.87261262791, 346.732948387079, 335.34676551928, 338.041218950733, 336.527616970092, 317.099364692153, 364.770258867275, 320.544304181428, 330.280944236116, 335.164158135238, 335.039501017378, 327.487376989671, 324.196980329715, 317.380601015373, 359.027885921693, 307.700207286389, 352.499076282641, 326.533659901472, 372.586806566079, 366.252825087686, 323.952852698977, 364.040330156585, 353.539664558122, 334.228984074447, 354.291580737593, 347.765504962272, 352.18887592971, 334.99425386759, 337.755388533472, 335.301544847681, 352.532249901332, 319.571302880276, 326.551859621291, 341.090926295766, 338.750179873872, 325.503117042379, 326.003108974125, 329.61166670028, 371.02415770527, 299.648152693031, 347.41266462678, 347.76040566491, 317.527649580439, 361.872168307166, 358.457912677839, 353.830284843036, 344.990559593733, 334.263306952299, 368.176948841568, 364.849369407374, 326.255619309706, 348.073612416184, 302.560506543866, 350.102971307303, 349.626312029927, 369.499939460732, 316.756952423764, 353.476818289563, 356.025769358284, 336.102230727125, 360.062514409635, 350.679685978129, 335.141558980369, 342.810412441536, 336.68672685324, 355.048040688942, 328.756428461366, 333.038992765382, 340.916153769857, 338.213771864963, 331.569249369232, 338.645581633348, 334.77186745938, 320.033744965945, 332.003938654534, 343.825753558891, 307.374147940275, 351.573550788548, 337.517306953786, 335.940351379206, 352.424580120108, 368.353468323103, 304.579005610475, 348.549375520124, 347.411230054739, 352.319664595309, 377.072079647824, 343.952316262633, 318.03656352419, 352.447946584232, 374.560775397504, 354.066986707934, 353.556771640136, 344.431132488161, 342.047291171792, 372.43592144243, 321.281290242826, 384.758522525131, 338.208402362706, 353.020579672298, 321.882725417434, 369.391809582882, 360.623613977654, 367.864532057264, 354.56688536264, 336.177493583928, 345.068300492809, 335.311333617377, 387.918789933887, 327.439238781166, 352.37541834825, 358.318664970471, 370.036183360812, 337.864938533242, 333.723283213216, 311.889500287528, 350.74973828192, 341.860596376217, 311.119052571049, 326.355247556801, 332.574792279884, 378.819441951251, 349.132914702696, 321.978144128384, 334.462069257175, 332.217670860051, 352.850191850462, 323.809236766791, 342.930815188281, 320.939562155404, 351.328798349937, 366.960623189322, 370.817243401818, 318.292033925227, 350.067096570848, 363.566237146272, 361.444599434803, 348.60394309937, 332.812236146527, 340.397890925816, 360.027020437105, 378.304471482215, 341.917957874634, 353.56442383445, 357.071775602056, 335.810618119935, 328.960159247021, 343.432810580228, 336.441074169067, 347.56243003248, 330.605273402932, 364.66518042677, 344.439052131962, 356.660546243366, 378.754571873996, 339.489658603019, 318.887670856588, 347.082924026574, 353.135017952785, 321.657255259491, 347.939234664122, 358.165602767673, 316.148508575601, 335.995846124525, 350.403841560164, 353.438942801337, 359.314792761091, 322.220299686234, 331.515338299746, 345.304558746942, 319.176323763842, 334.928517954901, 350.568551028681, 318.410700560845, 363.621023241004, 350.719752620017, 347.968476049206, 320.98071502266, 364.063058314642, 373.325088460092, 347.472004996645, 329.019450851378, 330.155770612114, 350.405651083938, 349.068326391458, 362.491154094921, 359.959645348954, 336.822757416702, 351.765706598956, 331.823544013425, 361.5020355412, 339.435081704434, 342.039248103109, 363.582555323043, 334.268596128361, 363.346119973478, 324.367381916544, 323.940569934728, 354.060586251462, 324.661541210062, 305.640822422003, 358.818531747671, 360.876147171197, 325.405523489743, 340.362454776301, 366.752231302754, 353.423036997291, 364.700445601329, 334.476629177842, 327.304340637084, 329.373140127119, 309.855651593271, 348.930034933181, 343.312746751716, 345.751852720249, 370.356864704177, 344.929119919728, 354.173251417247, 330.893232867234, 325.977765849437, 328.238198268649, 345.632104532529, 337.689666072628, 336.257460209669, 385.366942334153, 347.869541467269, 328.983461435031, 357.090539659306, 331.992397855718, 350.715537442556, 324.716519978923, 355.402636820836, 343.261903343659, 345.389322011332, 360.258336905103, 309.139656814145, 388.232926796137, 346.920109666238, 307.252521427278, 363.374586480256, 353.413944216009, 333.536730304403, 391.934199954904, 349.68919802554, 343.342895565477, 368.227002532322, 342.56897684228, 338.198469403706, 348.738940887111, 350.088843479631, 344.175071268438, 338.179421488901, 351.048146136511, 338.272677735874, 338.886617175508, 344.80518800187, 358.750359427048, 336.949199694316, 325.020834280763, 344.264721082769, 350.827850478789, 377.105477676833, 357.510308897211, 342.422388503222, 339.315748002634, 326.793050705841, 322.866200724893, 333.687075993582, 349.311019339561, 337.187573169865, 341.219653976255, 325.893411783725, 331.511379219226, 327.017050851768, 334.279776565535, 391.669043130017, 306.709175521197, 343.363089861232, 333.916899565853, 333.789762166483, 326.707599903862, 349.449963461234, 325.15112745905, 362.21978691804, 369.485355343321, 318.923948082271, 346.935078177929, 336.065725210016, 336.936768854299, 331.648324945068, 330.068802352413, 339.512958492492, 371.110020462284, 340.921402002844, 367.88522014306, 360.478971758739, 324.645742405289, 346.799046259693, 356.902501210374, 350.021590461209, 350.059971440447, 354.212844275474, 340.292366114305, 354.880423016733, 348.394442125737, 340.310383290274, 338.539999824105, 308.610240656248, 350.28438284995, 342.273097407487, 341.950941000235, 340.517348671767, 344.841289794076, 350.839717783388, 342.16928555909, 333.66065920207, 323.282174387961, 327.563394724162, 294.664313657078, 338.630199132204, 343.105317436087, 377.383944903836, 363.534813952309, 338.390097036681, 343.167936614547, 322.185798651785, 363.494639166985, 353.144372271562, 377.949649098336, 326.262156426348, 341.753631891679, 336.991853792169, 351.707172556467, 343.381321129557, 357.015545081225, 328.092709329452, 335.380517973553, 366.339569792607, 356.818296670455, 329.747617317706, 350.126885911808, 380.86599160747, 322.6819746179, 338.125404079622, 302.848976457293, 332.161290970097, 368.369854668626, 345.120592563971, 365.782937369379, 350.843105764971, 357.860125097026, 360.470256651484, 352.190316747748, 356.656779758626, 334.744652669589, 344.601647114254, 351.454932262433, 329.051804726437, 379.455749001681, 305.98802061464, 355.436374574295, 345.284670083175, 349.938495205259, 343.832462408092, 344.977429121585, 346.732106607736, 347.646404168873, 318.680876602832, 346.421354155045, 342.796600327938, 345.458824026748, 351.040100351986, 326.897979717219, 336.975470917982, 358.930392487209, 362.289848063366, 344.146976553227, 343.014866623345, 326.52631287327, 321.45984521304, 338.966202628845, 349.347850319361, 331.545420535926, 315.202915271597, 341.956562516349, 347.386489938197, 374.326126842282, 336.760128865708, 348.312363669625, 347.601989531318, 323.742118328963, 354.433419326259, 324.423939725883, 335.37391859379, 307.203160394669, 338.910128992205, 311.415262636406, 328.512727992685, 361.679205800056, 346.272201678269, 344.039077087359, 311.920030990875, 353.657369657182, 341.662342403452, 358.772781524985, 348.55588232735, 347.263544259478, 339.961541356319, 370.948998702684, 329.020228460819, 324.461613874788, 292.556015798463, 359.728667624006, 332.423618342915, 343.956284479321, 317.589545006376, 349.845592644101, 332.881219501147, 364.926828920518, 355.541648152263, 344.855649687966, 348.75767503616, 357.437231610631, 363.010816072526, 353.314016295169, 348.173997451768, 381.204807477821, 356.073271058308, 329.966608783593, 357.453307052146, 321.380651740078, 358.564510001517, 339.096530794127, 329.402857473063, 354.995398533524, 349.023400788176, 333.794122388149, 343.773500633533, 324.890431290439, 358.101404956074, 372.110844738519, 321.213555754904, 368.500640142881, 369.64509806185, 363.881234810355, 364.505613630687, 314.151076278691, 361.207470966699, 350.741433914093, 337.292086388998, 352.621625841268, 323.162787013033, 334.808844135928, 339.227956856397, 357.290202288515, 323.112177221272, 343.368008659562, 343.087083618134, 330.583547396563, 336.618378002075, 342.41354692623, 358.271319496954, 330.791682260931, 355.632537020824, 354.605673624752, 330.655340970267, 324.822559320637, 359.695460209077, 344.474042047762, 341.422888491697, 357.02090302064, 355.584197526675, 335.935468418746, 386.773337884953, 331.476525314767, 341.805659123852, 340.625821627411, 365.12891462343, 393.958711917445, 355.281733507707, 345.829638437286, 373.165936993198, 357.783196346543, 335.051099535159, 344.912382385253, 346.638519811031, 348.554353986018, 342.381981296346, 366.730413383698, 336.443102647818, 348.744774336752, 343.580955936352, 315.824596861662, 326.791031081186, 355.446593103539, 364.449020524317, 341.844242548154, 338.447276451693, 322.080148527488, 341.27348705609, 349.211685378233, 346.07553420748, 355.215688714118, 349.036301557263, 346.308958066326, 330.393295557547, 350.316047013942, 358.849728553932, 354.341954298114, 356.338717639979, 327.514195936883, 296.347343211408, 314.618658979477, 360.730669888737, 348.937557509377, 311.217686524196, 344.736388121908, 354.25036399947, 332.71855373413, 348.87293445174, 341.799976822992, 363.806523812458, 352.111807681883, 352.760864616422, 349.262210361574, 348.273384506734, 351.514010251085, 342.258235136093, 366.109086633516, 353.382863737135, 326.652976089705, 359.27356360737, 343.946050471817, 323.427552746022, 362.750320472831, 353.704612201072, 349.989933951228, 326.624673462663, 325.610462537353, 334.100842089857, 352.174003896999, 349.467960022327, 361.340757054194, 351.656259160591, 371.906741592424, 347.162179325814, 346.755618610036, 339.709235757497, 318.977656747259, 307.918649567247, 332.361764934886, 330.604845877144, 341.374467193531, 338.838313610793, 346.736411658437, 330.069106651193, 345.395201114982, 385.355106116063, 361.095716930729, 356.367298028967, 364.945260076235, 357.383268307286, 384.371634880859, 383.80394358774, 358.798228105828, 356.72676245597, 389.631294548254, 338.086504893095, 303.557835949548, 350.269978801409, 351.118109625201, 325.168601406785, 332.007911098348, 334.97431533586, 343.948855036134, 357.199712168266, 341.610477498475, 324.133520901063, 375.110760598453, 335.185479780172, 375.160466171574, 352.650717229376, 356.612300677333, 319.670091070443, 339.063623447925, 346.811587753295, 337.8652524793, 366.255230216053, 355.958229441222, 375.851843411805, 356.872673194149, 347.26491654029, 359.725277700651, 345.704539747655, 376.012915325304, 349.772095715815, 336.957240251041, 371.619602988636, 346.677936660123, 339.416108669528, 336.650765692415, 342.679206555645, 348.714647116361, 358.942818474285, 373.031445814107, 340.86250458614, 362.674473486955, 319.201775921084, 314.285598347905, 354.171756252001, 355.805421566034, 324.582917637154, 356.828604384012, 347.890123053247, 340.807137547663, 314.826323225457, 370.159744897947, 318.221939329283, 372.255646493341, 348.379527451068, 362.507274068803, 328.129518814098, 341.942506295467, 335.555717861753, 377.167330731074, 344.286208087165, 329.626982441493, 329.957304122543, 353.833818602952, 325.74025083692, 339.414963895051, 330.447123256572, 367.938599362362, 340.168505312021, 336.938610820691, 319.614533256026, 346.975530728954, 350.435711606936, 343.385928052651, 344.312560694531, 319.056472702136, 373.264584153089, 345.890048374772, 306.229320345839, 338.772887228925, 379.484393412573, 364.426377095392, 314.758105117089, 362.391700935184, 338.553553938256, 363.483219855135, 326.054213552421, 352.33377256176, 363.374173029498, 344.684371393137, 343.28829307569, 351.413700370818, 370.569145024979, 371.916722863989, 352.880070525176, 339.351118467706, 350.047722022793, 352.211153592964, 312.008886868241, 326.007014614373, 344.009352442163, 326.650815502309, 346.01835001184, 361.997032651223, 355.712058364394, 343.482561052289, 348.970440729942, 326.0612388962, 336.802639606911, 346.905014756921, 329.584392296262, 363.529011287888, 363.088138141515, 342.757153655677, 322.813651649234, 296.530048559127, 369.63785585882, 343.69535278443, 342.463068278635, 367.200612264986, 361.6133797294, 332.92083184868, 321.95849198829, 341.347007316543, 340.711598019447, 351.47268804279, 362.537035112243, 345.269508697319, 359.369511983553, 364.141863734108, 329.868153232311, 324.705380844148, 353.285662412844, 363.108768584398, 362.946571913993, 351.823828696693, 350.914032944097, 339.404137883561, 355.054721034631, 341.752266951071, 351.64851598398, 351.426226222023, 311.50067804195, 350.149334915174, 353.960823515746, 346.087062487626, 347.173845048845, 327.903166051554, 351.518860834509, 342.034421998427, 367.583222333129, 346.309906247763, 362.419582925227, 329.730066185524, 362.154212077533, 326.624164767809, 354.500189398769, 361.163638790748, 332.091480053891, 346.236737107388, 328.919035531573, 356.971501956983, 349.092916236436, 378.689429097625, 349.285744465419, 343.325329712009, 352.564716874073, 376.47954091516, 356.626952410849, 344.303953814916, 357.673915385913, 354.500602941015, 343.711483581597, 351.212699484468, 335.438220366142, 352.518604129022, 357.428594416478, 345.442283880217, 370.171427854173, 355.87111071053, 350.966460952125, 334.697643905024, 323.370122876769, 332.884354870645, 341.904427389109, 333.9163909807, 345.142406455087, 334.744680139413, 365.541385358036, 369.133080943865, 333.262212206549, 356.701740186392, 338.444665414832, 323.583979079788, 335.711232785839, 332.882057674916, 345.799226133865, 321.578337506725, 324.820241235102, 371.739601479795, 361.427675611686, 342.823765798024, 353.99950168866, 341.089091754499, 358.38575680591, 368.75586972444, 352.780890328355, 309.658750234333, 408.314108496352, 324.442766250249, 345.600920433352, 351.255807114058, 350.750154612478, 340.612814928238, 337.03096603751, 339.812627476992, 353.199432647356, 382.426827938696, 342.186742439015, 334.68575061065, 339.881585493681, 346.534780239053, 351.17699325313, 348.85632277236, 341.428127162158, 372.049660716268, 341.445007035137, 362.085644114059, 322.020585697885, 329.162173351191, 352.406087293838, 339.94373908817, 371.936290425073, 321.855097176542, 359.704847516067, 355.122450815144, 348.5510198355, 365.23395786088, 326.899760051093, 344.010281473934, 381.512760302785, 364.630735527931, 345.036403368482, 363.465226324715, 337.46163183334, 346.830455027481, 378.149809317138, 363.718308840481, 353.40006842155, 330.961573493016, 334.42305389189, 337.884898214659, 314.857393794918, 337.481996967382, 356.008178757826, 344.009493894513, 346.734175250338, 350.933693086733, 354.878026569859, 328.371213981059, 350.897755103865, 329.903336224438, 362.110579962973, 346.661642115496, 360.776390411407, 351.285761575005, 316.89693440408, 341.083334308353, 359.817038134091, 336.799852631574, 320.446141753758, 359.561151499759, 325.718364934957, 364.57992153528, 333.802103642731, 336.615138485344, 319.259874063386, 366.947953656817, 364.769868548165, 333.06736905723, 359.719618827375, 348.470050704684, 357.959073878834, 365.274408325527, 358.633233072677, 340.804353782223, 326.675891182111, 334.690258456919, 340.269020210001, 346.95620786791, 328.322799721559, 321.794258551946, 342.724067969921, 358.716682724795, 322.585114480242, 359.058278953167, 333.336143936423, 350.748982412706, 382.55108090004, 358.765477113851, 346.355877866475, 341.536095984794, 361.684326121376, 372.095595228067, 386.549658181704, 336.522340416176, 358.479789351369, 315.916329417028, 352.196229718028, 364.669326544007, 334.376448213748, 305.545576714165, 350.411911459659, 359.370531476647, 358.644658318761, 335.759569724864, 345.02313660386, 347.250056235282, 334.999215014313, 330.47548845484, 327.138783259182, 364.540246743544, 353.0434697629, 353.098323475163, 329.316210115915, 331.021007466632, 323.416462801204, 325.540009989409, 321.145880541508, 344.345091241612, 356.513020903299, 308.289825555424, 358.870488886131, 331.586169220389, 299.553400262979, 312.799575759408, 367.840165515675, 342.988289475233, 374.675011702122, 332.95240010887, 335.20688677708, 321.109436664651, 356.775088982447, 357.238393321979, 332.910944525437, 362.615435112453, 346.584340535485, 374.104207787189, 339.828089265122, 339.04338250605, 348.661114673668, 348.037682967044, 373.551847833555, 367.795826761589, 334.969798845941, 345.451300409456, 340.660213789002, 322.673452283904, 334.24894677562, 372.981861530779, 367.138142402468, 341.078654582194, 331.312469140408, 342.399667027915, 363.529442122998, 395.19068970646, 345.841282742807, 345.030746255778, 330.305991822962, 357.984330192621, 364.568376889032, 350.162830183126, 362.639505223655, 369.749678185164, 332.853906591941, 354.855380632516, 332.861349421239, 346.32178521522, 341.658503919626, 339.728734783018, 340.482320452455, 320.58022027119, 350.539447120006, 357.574335863329, 327.245351918485, 376.116394873473, 354.285082380819, 354.854684153115, 354.788535097705, 347.708053262026, 336.588958713693, 326.524867121664, 328.687402548255, 353.535888327038, 324.73703088227, 347.920931886021, 325.493904621502, 334.052623859872, 360.469021694496, 332.296502574792, 333.188575700247, 357.95600816332, 320.49553373079, 343.975809514188, 406.385637865692, 350.688464020877, 349.58736738944, 337.769507374365, 319.939321163095, 357.917794066093, 337.609954200149, 352.196334776089, 348.868145829709, 349.611505250012, 344.027410708154, 338.789557485096, 308.019054562488, 336.690460148334, 356.088541433214, 356.181943834026, 373.950411082676, 333.206398084534, 328.161673220399, 351.271326498, 341.288406453923, 346.082465284948, 332.889313571456, 346.286702357634, 346.518986686724, 324.572810557173, 347.829565659722, 332.973291735267, 335.577109366012, 376.324344630684, 345.294008210128, 379.695730758869, 327.61308711562, 360.360584399246, 354.190958291822, 348.954597585774, 353.198892492461, 352.161832672811, 340.281497050096, 321.829978381843, 347.6015207366, 342.277283588367, 353.586261661627, 310.869152259842, 340.99707297268, 369.839085538894, 346.073913519059, 346.617795078919, 337.768839409882, 323.650534570683, 319.694505639467, 351.454677749779, 318.550725086385, 332.877205762732, 340.61541847115, 333.766128099421, 347.10444931086, 336.942718169995, 351.68166371343, 326.788012237778, 370.385953446306, 316.91333584244, 330.279936372496, 345.909321215761, 325.95538627258, 351.29229137097, 332.444728576733, 313.718429851518, 350.091844573504, 350.655010071099, 321.479160442573, 339.785756842154, 354.028875192953, 363.415643619064, 366.356376130122, 377.317502645013, 351.621611129458, 336.42682151806, 351.486273765246, 379.51884478979, 342.990863192952, 334.886580768298, 354.850385891925, 352.501233106081, 328.431369095106, 333.218103370813, 339.719006072516, 319.980005693995, 336.16972342455, 313.094085951672, 339.672412356843, 339.745035220711, 349.335862177063, 323.762044919631, 330.50784790256, 343.858385664253, 329.501739826633, 365.046065144656, 318.474563229776, 346.902473197875, 323.938014940187, 349.455520409838, 359.71819839656, 340.897897292569, 343.436423100919, 349.385645943005, 360.369912210029, 321.456766903991, 362.14142495851, 368.771302232814, 357.598829844314, 316.063839223169, 328.645837003238, 373.124203623132, 348.956580000026, 357.413893046456, 341.545904240804, 354.286478633781, 349.549292755863, 330.841106257757, 349.741581645573, 345.058598469436, 343.788635283915, 328.049415896672, 352.394573941264, 352.357127434416, 339.457702267566, 322.069045149079, 335.996934181102, 321.459783192792, 338.904770842954, 364.02558635701, 329.50291810798, 338.072831113747, 347.848435763279, 346.756729783442, 332.401248925938, 319.142855486096, 352.008059033412, 326.629777581028, 328.349238816624, 345.247592913116, 348.954571345695, 318.833874842811, 339.009550619, 368.557331201913, 351.581288408173, 341.379233684579, 340.734233161549, 340.1338202952, 348.687301788309, 350.579367989115, 312.956792579641, 356.040106234218, 372.388686511557, 357.94956149318, 368.564107742025, 341.111374638777, 332.862464608394, 343.537074831455, 361.696688761736, 357.793378426812, 345.443949118046, 358.472411211659, 335.52787769204, 343.614577712839, 353.064814444694, 367.957573895473, 340.383816123436, 327.501597091228, 366.72843026907, 331.633227383174, 341.434540439167, 334.581658384782, 330.781537418205, 343.474640901863, 373.161440660009, 358.364629291516, 370.366103734259, 366.025460295843, 337.907538857583, 363.051243021741, 353.244920942229, 373.988675033631, 358.76918567696, 332.434795469536, 319.988108991876, 363.046615711959, 367.567761277794, 353.311512499871, 366.851016514145, 325.76679441939, 348.545082491643, 346.437622974158, 369.60335281997, 315.769439258224, 340.70083861086, 319.655001994025, 340.519987900536, 345.732166002948, 328.948351064621, 357.065484358292, 354.75776227584, 353.378570225619, 300.547934209627, 314.888727392161, 316.132532108888, 323.902828052007, 360.135041075438, 358.427269274387, 336.722168891192, 330.60254462156, 345.098097545705, 317.089597094428, 349.397122309828, 351.809993015896, 360.048496941297, 367.440481939301, 324.992599585961, 341.051560098539, 343.84996726388, 327.128286522537, 351.677577235312, 359.264137871364, 358.466745481575, 369.225206728167, 362.261925227088, 357.393879286259, 346.618134079895, 349.635503596645, 340.110435490505, 372.075620041114, 361.84100339547, 368.604529726078, 370.934811707847, 357.539929627076, 321.698892677071, 339.412462649449, 355.419406853399, 349.197284377399, 309.285922178414, 331.970693431424, 356.459790224198, 345.080330893351, 338.207103590235, 370.061018092879, 378.005345260305, 357.950843774677, 346.002893066329, 334.520841707154, 332.981446270335, 331.899719551931, 363.060380728693, 335.569864167847, 338.504145763126, 365.193846106777, 346.533684231841, 326.633183500983, 309.129364361081, 334.755743312235, 345.887412259646, 350.619946075773, 333.190312078542, 348.703849734023, 340.259676472256, 334.020345685814, 360.97818704313, 325.560951602392, 323.200477180497, 352.908367998768, 351.423566424513, 342.595277996406, 332.470048435931, 345.799788998582, 320.818408789679, 331.655701971246, 328.492481435873, 359.337964545218, 350.705933010308, 373.937244922364, 375.69848137404, 357.279884288695, 334.943596256776, 369.112182576402, 342.662719732792, 340.295830177463, 323.434250411723, 360.030163121191, 374.353381570765, 329.926757864559, 361.332997456861, 335.126537370552, 356.40192106348, 332.528858294592, 346.205798065165, 355.893350529257, 332.196824895731, 335.890248512786, 337.543475777483, 375.881000400964, 351.937862312386, 334.57287518816, 343.705302654051, 337.856820324016, 344.88668709354, 355.330240665908, 345.847331500243, 340.08584572608, 332.376984748799, 343.727224521353, 316.095156726061, 325.319056482055, 333.331081691612, 333.547337139617, 304.896739424247, 351.879886970417, 330.14062069354, 367.322811405018, 354.716474505856, 332.687355606819, 340.34394451175, 359.827009132227, 326.17895964133, 351.558614912457, 313.664368452077, 327.993046818847, 379.020315825134, 364.064003053245, 365.220993047569, 334.045075646124, 334.89810465065, 347.564030620456, 322.701644431944, 354.180949472682, 314.872330934649, 353.685671231959, 358.948111991325, 336.804814590718, 337.165593571712, 334.503535174781, 347.458856369167, 311.601767896818, 345.64632542548, 355.155250158861, 342.138444795, 333.391794855297, 366.568828506384, 339.8308267875, 347.905978868802, 339.121309139952, 347.737671297097, 333.913161444689, 351.950104035601, 326.015851798352, 344.744697956243, 339.36414326724, 356.477606533551, 352.359846894299, 336.632542453366, 351.54982752144, 328.861028990403, 345.576964706688, 385.829647914856, 329.219188351023, 358.441743099483, 366.880997586292, 330.836721507415, 348.636618923972, 334.854194682242, 363.330646107602, 340.957626396892, 356.890358178779, 348.097382303806, 360.936854509792, 349.770053220623, 355.168920870348, 334.756860331287, 313.11193101339, 351.267124323576, 328.195123705683, 384.805458005862, 322.376220408598, 352.205473489948, 304.379663888694, 327.309635984274, 343.184951909587, 342.496766494506, 379.721415246922, 339.173334425788, 349.458007047169, 347.812605522474, 363.383159685701, 338.628057892856, 341.767126509993, 344.778148299042, 354.338835491471, 352.74465464951, 333.73662098611, 363.799217414795, 321.643834536235, 368.412723378299, 317.505565889918, 345.68626279881, 353.173442681826, 356.096331776996, 347.308493124892, 334.200436646334, 338.44830851504, 327.705871116014, 340.770729443729, 309.105631912481, 348.020510254164, 310.053359873032, 324.284463352001, 369.682600262843, 344.266515030906, 273.52969154189, 325.607012358492, 346.148969780348, 342.698323973574, 362.219544832774, 380.901230535089, 328.22296102754, 334.259501157489, 294.059271086312, 363.576334489083, 320.039198855684, 372.417556734565, 338.177884090056, 363.080855782762, 354.084230518338, 330.755758463062, 343.427144532799, 367.819191665804, 340.079435099235, 285.542173027445, 355.349125106114, 341.979883758204, 340.67442192114, 323.937923437466, 317.859640144996, 341.628949518408, 340.790455618573, 363.25841013945, 323.861339281204, 322.913482942891, 379.649120669445, 344.482047845298, 338.324361417842, 360.586286924996, 355.076162303455, 324.082653253627, 354.26175601145, 338.522842433163, 353.28195282239, 364.339030669426, 331.726927483488, 344.582497860723, 356.712613538943, 384.851720852839, 339.49300441298, 356.516009864398, 359.949578991401, 368.276690019918, 341.042622285829, 372.773177757596, 339.967317451772, 359.928996226686, 344.677549347034, 348.543320490091, 363.398117689455, 355.608765671961, 341.177117705654, 350.074888257716, 339.772992191814, 367.195901053401, 357.022054402432, 328.715389963204, 332.981455068658, 338.148443005496, 353.249143456402, 348.750035760544, 322.715162631295, 338.82247010434, 347.535424207161, 361.407963471393, 349.134818292571, 336.960738790952, 321.154954649403, 368.922700181815, 338.546161063422, 321.844302144928, 357.847662316108, 331.597196223885, 349.658070082089, 314.743441961712, 337.417696404525, 349.4548611233, 317.159535987474, 323.977389575317, 357.170479223511, 348.461878485507, 325.073546061256, 374.140456365306, 348.613222415391, 331.14830066082, 348.879193278119, 352.047916241829, 331.778135170697, 338.96170215184, 338.682869781959, 348.651618298095, 307.316286504498, 314.135791460286, 369.050463549391, 362.046558348515, 362.378500188645, 342.668711257527, 333.380308040697, 352.758715018923, 340.032238464904, 355.359910255319, 335.341141159027, 331.133477671459, 339.316681402493, 342.42271707988, 343.763549418563, 356.374247642402, 334.219689064556, 346.496186857482, 325.455031351521, 321.50892052424, 324.934097615863, 329.265993218283, 377.475973921189, 341.679346864838, 371.220974552851, 346.447778221989, 312.810927371456, 332.467873699541, 354.491975737164, 333.736834220425, 355.02791402332, 354.067375868444, 367.615700519804, 346.843490367754, 364.049535588781, 325.321181964125, 336.751991836882, 352.580271668752, 360.173668308478, 385.622753835247, 297.682399383363, 358.471003530264, 324.931041611444, 344.737316972321, 340.562995228072, 350.3867500074, 333.414206246345, 332.973840424836, 355.608039483106, 347.351544849482, 368.857219612199, 364.647194393673, 343.055433649163, 315.377598176378, 356.677510340789, 336.979834620305, 336.362201968126, 346.429323793489, 340.797759449793, 312.423030550947, 321.538214107905, 313.487322765806, 337.060405630364, 327.91033696407, 352.514576257822, 305.331569866438, 332.386017808531, 332.945398869461, 324.951892984727, 367.047459029288, 352.483731691621, 331.035028641325, 386.584699362459, 354.473025341978, 344.5349284616, 348.627598736244, 320.085871321966, 347.832170698974, 353.773245304466, 352.277078234161, 340.413934089616, 366.395409271023, 363.76003651036, 377.059358647472, 337.30487889627, 352.217475316076, 333.435739314512, 321.517455129054, 344.467116825074, 362.96439049803, 341.62268063839, 327.612425522548, 361.742975590447, 356.343262420498, 339.450329466831, 380.32893728941, 376.159701582672, 343.511951684259, 359.445334587921, 327.600254710743, 350.248079140154, 359.36727316932, 352.901490072383, 340.040091122746, 368.883327734443, 330.106324435561, 316.633063613389, 363.615170668577, 343.877969249046, 372.940630762859, 319.988845356636, 354.543306081925, 346.771131380234, 356.436042825874, 321.39279154348, 345.118136489368, 321.719467758076, 366.365784255953, 367.348954960316, 333.046096675185, 340.991925650038, 346.805047042702, 302.765880983355, 344.841390555916, 323.550256397165, 309.601244091946, 363.980591294072, 347.249858706257, 351.779286935046, 324.485914994073, 348.176936111381, 327.325095952803, 353.157597422074, 342.122892929555, 331.400959889812, 377.06958555878, 340.136311787002, 333.137881562601, 345.24666550368, 360.634937742177, 369.354193142731, 353.669601564858, 352.939307453824, 318.821437290456, 364.932298619488, 328.935933547461, 374.88137095316, 335.335542899162, 353.906675631447, 367.96479715853, 355.829343576168, 352.956561010864, 349.291712713167, 306.005722578396, 335.335360339035, 314.962988663392, 368.395172991913, 350.079992639997, 341.062810213132, 318.718054017129, 347.957270773945, 332.007565781822, 330.481736943497, 323.67437571518, 310.294532448668, 349.935725982791, 328.036126838582, 344.341919917767, 328.518449039871, 333.80909483048, 357.222337820314, 354.000409451589, 302.479411268184, 363.26772748906, 374.716085690153, 373.678951277605, 361.641746229751, 302.658098369146, 352.180015644263, 336.744770624365, 343.294972364812, 350.514671634477, 339.106595476386, 325.309969446349, 334.658356465759, 338.986300067123, 326.188819769628, 353.904281016501, 397.074529198475, 343.061299816677, 344.092680341102, 327.628677956984, 360.021319670406, 358.268741560986, 327.069089555074, 349.175048197899, 330.16783694697, 343.858895569576, 355.007604801752, 370.267916508278, 331.293809388458, 348.802162981192, 352.466811928056, 304.624261936099, 368.738967444104, 325.19997986313, 340.347719227986, 352.941903425948, 324.995405591866, 363.624972396234, 330.309410438295, 331.550148672084, 350.176196438601, 360.957831599877, 355.182892121722, 363.510752756489, 338.47995118959, 319.119272335489, 339.485382460002, 325.062859395384, 329.194275614458, 338.903325034134, 350.689760703322, 328.617803715009, 347.029115017428, 309.423334921018, 324.726781264189, 375.11951937101, 312.707621350701, 349.197431867194, 348.881901744345, 355.290357162326, 347.412697898726, 357.394777070646, 347.489440800392, 369.802096654971, 348.235443063627, 345.29801818253, 347.722535581608, 377.228225939338, 343.101182528496, 319.873743844919, 354.202132327824, 327.314492675853, 351.975213403881, 345.249070222877, 335.312415538965, 345.549171242581, 368.740651855422, 353.695581055175, 322.993356070081, 357.023355829848, 331.20486856287, 371.365214239723, 320.751343842296, 321.321257745186, 358.303433799005, 284.63461353879, 341.675327150723, 334.590160159942, 324.750885299514, 350.646449444501, 324.545941100972, 352.566376472794, 346.693143019919, 349.35301346645, 334.692849333618, 347.422910663548, 330.423019373799, 322.985701888035, 358.298741121477, 318.538198479002, 361.180247864575, 368.599858069998, 350.046271368503, 349.661396440918, 342.855052285945, 321.89750401572, 343.738105664373, 363.334798854449, 338.510156187997, 328.589045271838, 349.889011151484, 359.583222112864, 335.316941147135, 353.072592855394, 344.290194880132, 330.122750526056, 340.566702375211, 380.324952662524, 358.403428332076, 354.248686400776, 348.950319351734, 351.108448983659, 315.804328654083, 330.252448784938, 349.474586265921, 306.953503880385, 367.824110966005, 358.946306297281, 327.994165615327, 370.777312390492, 355.74618717918, 350.129966829909, 380.288535183509, 360.184806097396, 338.075036635138, 335.134580516394, 336.24069324611, 350.1797052541, 308.016921199247, 341.732598613741, 341.640177725513, 353.817965592139, 305.446263131405, 348.737773855545, 317.44727121382, 321.877561876417, 372.396258908684, 391.257710137504, 353.429013070931, 331.938495115543, 347.626625284141, 310.505642045871, 328.13121859417, 343.064521778005, 366.059731832193, 340.96811341957, 338.775368455001, 362.368682588406, 357.390865709939, 344.815076333554, 342.256524064335, 363.023059228109, 356.21010505977, 373.616032637018, 350.696755758547, 353.7153597443, 344.496990739499, 327.851725311646, 369.014712904252, 354.2834273057, 337.827924448283, 357.535862993629, 359.670785451998, 343.186464618341, 329.374634375951, 345.094072018568, 366.332154127357, 336.937929174476, 348.542191488065, 332.525545172014, 349.673910883255, 348.217634641758, 341.622821633205, 323.83576281447, 327.082156535798, 343.355256153015, 355.336368524153, 360.156655704467, 334.277837002965, 353.558440596346, 315.394950199639, 346.496994475939, 333.305758948521, 360.149290113186, 353.282209067569, 338.183995720699, 304.067310901493, 338.65991843537, 363.992589208614, 354.277259099863, 334.013866049483, 346.746078590069, 337.737430421399, 352.073468277128, 317.336966337541, 379.464203084059, 368.398298819872, 308.310202587488, 378.786739387095, 365.720602344107, 344.187218015306, 322.116022998257, 368.670024173879, 346.695828345725, 365.621354883467, 350.1214366043, 348.551439829478, 336.507306200549, 332.825470362469, 330.212762857207, 326.00274883033, 325.446454826472, 312.073177189342, 319.917729437664, 353.399157237765, 340.748885499196, 346.09620831204, 331.381424455304, 339.850486965198, 353.521005042722, 348.824865762194, 340.126844160995, 358.008663356612, 339.511318063835, 345.247918699507, 361.195741186793, 335.219775011665, 308.647174091316, 361.451835782202, 320.493197110292, 339.46225619081, 344.025124218056, 332.549550640349, 328.578720412491, 350.606412162831, 349.505467734856, 345.013714167293, 330.524803602419, 324.685420828797, 356.513626260785, 339.709156833055, 339.640639182072, 348.493416493807, 349.076875093429, 323.207732365866, 339.381007530789, 332.737842609126, 360.095760248994, 345.238695947894, 341.178626281369, 340.02240542003, 333.721474929874, 361.516013867603, 362.589990518543, 366.601796586247, 281.002615960681, 357.147394241239, 358.726650509901, 305.721778246791, 380.673289927575, 362.197515149169, 325.175622113624, 344.711049243591, 374.652502387648, 358.235297544879, 330.821815418576, 360.556967880144, 367.760194210325, 343.549786430669, 339.077971024827, 358.428637435894, 344.542028771717, 344.656002117562, 339.51965228446, 315.725890966616, 362.715396762807, 336.85478274862, 349.980539908546, 351.158656426956, 354.902027090309, 331.135086495647, 349.881245840354, 349.122016178276, 354.115135057844, 345.153149887874, 331.012275504523, 365.179419314102, 359.321345124774, 328.090115195011, 360.02627418035, 324.636259905204, 343.361121364889, 307.804613708479, 328.955858298537, 346.973384628577, 349.764235440141, 333.896234335373, 347.27729539552, 353.230057220449, 347.892284442688, 335.510551263416, 292.955080489406, 337.94062938873, 359.555679786322, 353.495456472316, 347.987326222885, 342.949996949452, 348.612540236729, 331.75598158955, 335.743040821733, 345.925021148437, 369.047698198663, 330.144196414151, 310.261157125162, 359.98831162805, 366.736636626431, 353.687641820838, 335.017307595541, 320.665888666152, 356.467141380384, 345.677723945562, 350.369621218936, 349.417777725143, 330.074915027841, 350.623856245721, 360.422621827317, 320.86978622586, 337.298925375584, 335.611676967747, 360.32701153354, 343.999086514366, 371.810590743107, 347.857860197031, 330.565085968714, 330.031124312001, 342.485197426449, 372.298299383213, 359.203011702115, 337.705681714118, 360.438298733656, 382.055585978431, 318.560775600323, 360.299326385636, 366.118656922256, 341.944208366391, 337.784442756284, 378.74682137839, 350.841590074363, 331.031057923648, 334.71566958216, 348.092079432556, 337.320774974396, 345.564948193051, 356.338255929379, 340.856363864314, 337.826443738101, 330.230088339632, 350.515021673241, 359.358330330615, 352.881066309974, 348.505921272324, 356.399840462648, 346.070399682224, 354.040451175047, 321.133747389488, 348.373330956712, 348.668027047527, 313.187551408301, 363.626656591878, 313.832670129808, 330.993623115767, 359.18436817433, 368.580493221814, 292.758220554295, 331.227216111319, 357.579196771107, 312.78111691467, 376.127735258538, 351.901670736635, 349.33860409256, 356.687768525484, 361.942053018376, 316.189421273497, 330.689608354864, 341.881015917342, 342.315219494874, 344.772221728854, 356.837268643325, 358.073310958164, 318.329512221605, 313.532699114291, 348.661212932961, 366.74651307918, 335.09772949013, 334.669278213087, 330.595849663334, 311.091322213981, 357.019038860524, 350.856443970658, 353.26292554751, 326.265361059989, 336.578764831777, 366.534653583116, 323.354231128699, 333.206674935535, 355.038673666489, 337.994049350884, 336.734022276938, 351.605768740083, 353.815936945679, 353.853859750373, 329.062507931686, 341.462865600591, 336.900871662212, 365.904901552727, 329.963536545666, 358.189044303338, 348.327591148445, 328.805381307239, 364.182753429983, 345.909228273665, 332.670986799096, 364.566470776033, 352.881487126467, 340.202660869915, 359.502590726818, 383.674010354254, 373.550308851657, 368.805018331993, 365.137932142167, 335.590339232747, 330.69462658844, 325.122621146579, 361.321642632692, 341.890382835957, 342.041129258784, 347.152209661123, 347.529747935508, 344.447360891013, 339.539903021437, 341.748955132042, 345.329324697165, 351.149831609151, 358.730862908544, 368.979434454965, 385.543377479717, 344.612921501695, 366.320042672868, 345.804198829692, 330.067163796323, 323.593797125038, 349.670422379476, 338.618031232334, 316.539563480557, 358.96132475942, 356.763048800133, 340.019663550789, 350.263186656296, 333.23482670477, 354.741705381786, 363.705963621983, 319.452003898213, 320.333924826076, 324.402468024382, 311.93309512007, 323.92970567983, 373.30894319363, 362.778622934293, 359.249825104732, 305.546023898058, 333.855154881358, 370.146084102603, 324.19468700633, 375.553203640888, 333.411971075856, 324.004236672518, 356.544731356013, 346.103471462559, 354.483543696614, 319.084022148043, 339.330942409333, 316.22008558712, 341.50078973027, 343.320196920998, 351.572115316088, 309.614865812275, 324.147936787766, 362.575804319786, 341.717469899743, 348.908839136249, 354.747038824532, 327.052285442102, 346.445326926644, 374.187589325717, 334.859842186685, 340.295353133673, 328.426302059254, 358.507697401193, 318.585310963221, 345.280153379708, 360.504958652684, 366.639595309003, 352.95378491048, 377.61747261938, 323.397840613833, 358.055411895508, 366.044021261365, 344.519870233495, 350.065185742648, 337.892186266579, 368.236309736061, 345.585840195302, 332.086055567924, 357.953331197486, 332.561051550498, 336.845748400593, 320.930973893518, 350.362892332398, 360.024944128279, 358.969963348297, 354.195640712352, 317.877706839617, 353.103051702529, 334.010541812774, 341.255731837268, 355.192221631749, 336.638618759689, 327.3868732799, 347.433900276417, 356.871606121604, 346.267475949926, 328.15631641463, 347.105743284925, 346.121797000708, 355.24689856523, 328.337425970615, 317.153190628796, 352.18778038034, 337.349772822641, 346.605152136568, 339.383721001627, 358.192544680807, 354.506797245822, 371.756375974754, 339.707295992934, 370.945738517446, 341.259525513509, 362.458107722111, 337.391582141004, 343.772367566993, 303.017397715317, 330.058144265955, 374.195761285191, 328.424492842308, 353.394417163569, 372.928083723528, 329.85400585063, 349.173536034001, 354.513475936759, 351.879658634758, 338.994585222186, 354.604258074731, 323.339871298046, 366.185657129014, 363.210858071141, 367.288131495261, 320.127138217007, 350.882546462447, 375.054792075249, 338.454134624307, 331.416503972302, 341.319873552606, 335.992664071925, 354.617868972939, 357.527323322832, 384.721730091584, 345.644765939231, 346.11327564934, 341.286887288546, 327.57981525328, 370.69855708228, 349.69158413328, 311.951389165065, 355.277730336333, 331.228175195764, 357.096852268957, 334.646727423408, 357.931105954345, 357.737584462555, 324.932812596871, 373.536123250059, 353.274270746662, 305.372458219671, 340.434892584622, 333.711078544092, 318.566887375652, 332.258008395995, 345.632335906042, 334.604283729687, 369.030457101114, 328.010971283482, 355.111122840398, 365.94279100011, 353.010954589937, 339.090205155357, 341.624988339489, 337.959118165446, 305.570313165137, 363.689704462185, 343.871044886368, 337.341000348715, 323.339216298869, 315.955693348702, 331.976347523513, 346.951846742204, 332.047712837433, 328.05036816777, 352.046009869504, 361.953468019292, 315.176633010471, 316.928650200036, 332.344095597407, 360.492447778613, 358.57211034276, 359.741900421102, 330.876680715146, 338.306783056384, 354.191554352204, 348.205128563036, 338.153480832202, 324.053024055323, 368.977545679349, 354.663700389233, 334.428246538624, 378.724162112327, 338.496707739211, 359.899374875248, 329.290808677057, 339.34973609135, 382.784259832572, 352.006559312732, 330.967885877873, 354.120738951483, 353.069453469154, 320.94253261712, 344.634042193945, 334.436027074946, 348.213444224337, 339.298597312913, 336.884023237694, 344.802147674003, 346.18480647578, 317.625873988295, 349.316788020823, 357.915623470786, 344.85075086397, 315.482508507811, 326.706040050103, 353.984221368243, 342.303247036836, 348.717930707747, 347.247474232102, 353.695270902208, 358.048172443373, 341.976581525947, 363.856991064869, 336.897795984915, 326.048605857138, 342.700728057657, 373.58089657683, 345.457073908086, 380.547081816178, 331.7825863948, 353.964700351642, 347.570758524243, 361.50346496805, 331.774095461367, 333.25612364427, 338.604993741369, 320.914656335713, 341.306717737742, 346.201360193036, 328.819844167355, 342.045529291464, 347.60268126373, 358.451322644461, 322.214672781402, 360.677758815455, 332.132917319555, 334.011439648178, 327.358564467231, 354.678501012448, 354.297529169181, 326.181818892993, 342.726173779031, 335.52296405883, 316.289903123474, 343.607748273276, 354.448627318925, 324.588845478714, 328.127936654717, 348.745299000662, 309.294911449173, 347.264309106504, 329.239708831933, 351.086472169933, 325.082772484267, 347.020767332006, 305.54109979671, 332.575977532662, 351.208595721292, 356.808663109369, 350.725893700411, 353.757383075035, 348.642745401156, 352.455857196701, 347.619694430531, 311.241934415801, 355.138908148093, 359.72182637495, 338.788386461943, 314.886377133321, 366.555152775637, 345.212629588879, 353.52370338091, 362.714098926785, 331.283157657281, 344.336857269711, 354.200386917876, 348.419681556743, 368.585665698795, 346.059942179359, 348.189880702704, 329.273418041488, 345.063946192028, 346.539316937254, 366.188829317076, 358.143468725928, 372.548938705842, 358.198396917432, 312.733822864674, 313.557592247413, 331.029838948769, 319.9984490889, 346.475391603665, 364.399705600388, 365.958057799914, 322.974769731059, 338.79434852997, 355.124225478184, 340.550683569873, 331.997137736699, 338.467080380425, 342.196159299447, 332.644624103204, 341.120453910213, 354.540283399705, 351.099479052052, 358.324976333995, 332.361999642804, 329.304724351419, 355.104417516246, 353.38169263215, 369.831636643787, 351.127462311465, 348.891001425193, 344.615394174764, 335.791760856024, 355.260147396511, 364.723079584199, 326.053716341898, 353.109732654661, 344.337140899191, 340.288540257211, 346.651708488946, 369.377938459169, 354.309670024573, 370.741212133662, 348.213183660556, 322.666353326857, 353.117084686843, 350.880893450544, 360.159433186291, 360.407349432688, 344.458583978594, 330.610697287392, 363.481418765595, 332.543944201274, 370.774046290619, 323.095203209327, 361.930906691996, 362.250097338828, 336.964575390274, 347.644629952506, 333.409147356309, 305.856276158002, 346.836066964907, 360.540285224042, 341.305960631823, 377.311320470128, 327.529726886635, 351.765858007256, 360.144428284141, 329.924988905206, 356.523317033412, 333.857787954412, 361.383296530654, 333.689969163668, 380.472630974981, 319.891439721624, 343.799844302145, 348.133678033542, 364.636927865772, 353.039826571673, 357.678806639512, 330.701258309972, 324.506996310393, 400.226382982944, 341.215131384635, 378.692591240529, 334.975246683888, 306.850337058305, 354.133301851281, 380.541285895914, 365.264222988649, 332.780592542574, 366.078811761607, 359.810755102664, 325.837009384505, 345.39325517153, 338.969333465917, 314.690183484237, 312.733234621253, 333.294943666545, 343.175281150435, 372.677923660922, 356.677191240372, 364.380851906254, 303.815718550088, 322.458482666058, 304.15390310949, 328.330656771611, 342.081288310108, 355.006143990685, 375.408122712907, 321.998967875571, 336.098442320201, 329.713579367754, 364.963406111394, 291.367014056825, 360.792202725696, 346.441593205121, 354.791775070693, 363.565694402847, 357.736323330783, 348.251957213066, 348.064776978981, 358.944543387166, 373.944601080552, 360.796358038966, 338.245575539578, 333.098278005912, 378.091625173223, 344.234083063427, 347.753860760353, 349.191548690707, 338.308993286248, 332.868714152347, 337.947605130568, 316.725036846332, 373.696207285178, 341.003364181739, 351.003804824042, 345.702296427599, 328.134073937518, 322.033118412684, 342.771761868229, 338.559560774053, 356.190933969593, 338.896503130406, 306.94153935363, 347.366128761074, 328.027222832019, 334.708307867523, 347.128404926175, 336.23624042485, 349.768387831406, 346.201712768119, 363.796100097724, 335.575502567534, 366.353902586778, 360.299720722952, 370.692374845755, 359.805949374386, 344.808867666502, 369.091685816054, 338.438963748213, 343.85430951372, 348.653619664413, 338.425307874997, 357.657079540364, 318.183735176621, 358.090487421068, 342.65632847484, 331.062498077161, 354.096174973098, 319.969483040012, 366.973019003996, 318.089319342788, 329.964414005794, 349.020542008074, 345.519191128946, 329.453943726991, 322.609531570893, 341.086793429475, 333.536762183132, 368.885047907648, 361.780178930869, 351.444760279705, 357.463650656376, 357.022553236481, 375.661295065327, 356.292247903173, 347.438500749745, 338.372841945242, 356.907503593138, 343.875812036724, 363.636636201832, 318.251024663678, 336.519892413478, 331.879183946324, 366.363831900304, 355.120765990243, 358.254512085369, 349.397341097648, 348.901144636989, 336.448304107773, 354.619454451772, 352.957526678112, 369.079738422779, 374.074703797731, 343.697521501426, 344.583500884244, 357.599126456188, 354.326605646551, 341.432617354859, 332.659118188727, 352.748704021889, 338.809254489098, 335.998315379736, 346.308927164679, 345.158337734368, 346.331727365972, 335.075591863009, 360.788167246566, 378.155580756938, 369.473929087407, 334.783298651861, 378.778358187162, 329.441857229205, 353.156722420236, 335.283620525921, 349.616814807609, 327.925331620065, 324.349849355342, 332.818769375802, 348.634566786811, 339.733747531448, 356.934679411027, 359.683107399149, 353.264113473749, 342.203318662652, 322.543648274596, 334.330637882163, 315.707898565718, 331.587962797909, 340.194214079487, 318.707675854376, 356.568105852586, 334.071626289584, 326.583174337247, 348.822407149807, 329.598247757555, 349.258550432533, 358.000243315329, 357.125539356486, 370.644492558204, 382.857142058934, 345.584248495026, 331.426490370307, 345.927356075895, 366.251689663071, 362.161401807298, 356.136727397676, 336.55211931491, 374.488391915045, 337.042692339717, 361.527070574768, 344.156125815183, 327.862469586924, 336.921850964479, 349.376608967441, 347.073855498156, 370.249393127497, 324.755376537219, 329.192071338526, 359.102621793228, 361.090480113949, 345.03334345583, 346.796087744997, 318.582197574987, 345.805350113793, 342.52523779662, 348.528091897225, 321.311603192581, 340.344648291329, 345.571116541025, 339.183015082519, 338.553684901176, 344.446112919361, 345.22266948802, 341.549785875213, 347.562473038635, 325.198695269728, 364.139916552868, 317.485828961536, 326.796414046412, 389.117215760003, 320.610797821231, 344.871411044396, 370.880164426647, 339.982199036294, 372.032341745207, 361.327529049175, 341.472503806866, 354.939730540168, 326.793118082563, 332.952590212313, 369.391825236139, 360.087761052839, 340.229096434752, 369.497120468562, 325.562468748225, 357.687610446294, 357.599059462214, 326.403218004395, 344.722982660192, 355.506846394815, 366.285578242836, 357.162744287208, 345.468074232975, 345.847325611408, 349.735343710428, 351.011723067087, 330.402092625706, 347.213792787803, 348.694526938066, 308.396579753298, 329.336380761532, 332.887772346944, 317.318130255104, 340.397142513205, 303.950962436253, 336.970422566322, 320.484847036171, 376.383940213887, 382.916229233822, 357.356898536844, 338.805217181479, 351.503209222893, 318.84822542472, 354.09818355721, 341.044609461602, 323.041017802095, 350.586991755324, 319.716777756918, 356.977647121009, 297.689576538374, 323.821252897757, 348.492470548835, 335.273171409523, 332.749281033977, 350.798270655015, 330.792021231889, 342.908280448687, 351.089323357581, 337.013433272257, 324.922458498448, 361.123468678839, 347.802184804167, 365.271181931616, 343.567662727414, 352.183106805494, 339.524136389991, 351.152135341129, 333.624743874187, 350.89934700749, 306.966761939404, 337.241036581183, 319.703487767975, 378.056709011645, 364.343723747156, 361.563146564444, 335.68389141567, 378.350422830151, 325.753126408512, 352.28848151534, 330.009252297337, 361.849158255799, 334.900932771137, 360.068568366403, 330.701211464028, 329.675856218599, 345.569832385897, 332.632700459586, 355.637653138993, 326.775764296525, 337.484240410466, 343.963141162417, 364.744356279282, 326.565755750412, 371.814176072759, 338.701685250864, 350.76663383587, 326.794666371446, 325.41667810128, 313.171549936621, 333.5264718603, 347.689561440902, 370.238336334669, 334.059577330899, 339.74065303495, 312.389339077632, 326.478682172304, 353.299158843715, 317.425036955506, 344.84500656188, 341.587148052661, 367.858170730531, 368.881052535802, 342.25614652292, 352.860791501482, 352.302749715396, 353.863277886143, 368.071884983337, 391.076283726233, 303.939964353976, 347.934862330614, 335.351121711107, 334.999866322961, 348.424677503482, 342.186326467868, 324.560423262839, 365.356055866746, 332.423948520541, 331.984637113899, 361.417367147997, 352.023875588908, 374.339038291531, 358.801290367246, 368.013993060992, 348.946693979127, 340.099589073408, 371.225520578946, 330.645708864571, 350.364314878718, 348.53932829578, 345.773163339065, 355.04698935359, 343.341176585311, 333.074767538182, 337.901260945063, 355.484855019879, 324.043146970758, 343.40826176617, 325.102338225163, 352.564887456565, 345.43793971397, 361.266463928022, 355.24248584252, 339.12932509894, 324.489140928058, 302.619019854249, 335.343932901896, 322.923904525924, 365.56599640192, 335.396410705629, 356.748941980356, 343.613696930275, 347.954239480024, 335.054843574791, 342.689120314596, 354.883431422361, 360.87511368063, 352.249188003283, 353.525746958354, 342.57990850658, 328.726603744284, 356.764563452278, 325.722987954375, 374.765337492642, 330.355736177849, 341.77588924322, 356.286975553857, 347.28473680752, 326.090966783458, 340.604117353464, 360.490871902694, 344.651519824358, 341.938163171918, 336.212612971211, 343.78420170961, 358.815442333906, 328.733113216947, 345.658519397936, 338.921800387253, 327.150467532456, 355.9581647992, 330.448370327976, 334.528576300204, 335.376487591631, 356.545477540652, 327.212355603986, 379.756837971079, 318.019107095865, 346.651066888739, 337.457282966443, 323.443040866391, 370.089551455489, 347.050205164122, 341.372652758181, 350.418329722419, 369.463483303124, 336.92448607195, 351.43577510909, 333.475544222868, 361.296835500753, 350.457690694635, 351.506464824893, 343.258519344119, 327.070802175321, 335.049004429431, 335.072456042541, 338.524638402491, 337.472308569229, 355.223766611814, 323.136191131428, 353.184965027193, 327.437202907295, 356.887032325328, 370.483779350582, 339.372331665137, 302.52975509593, 365.610508038627, 351.157578147595, 352.228253248316, 347.667688843223, 363.914385473504, 370.058907928114, 345.051175012902, 323.270308671329, 320.253294664584, 345.13816203728, 369.60461649602, 319.471185404058, 307.194805714353, 348.520118326027, 325.144822819074, 347.829909486581, 335.820757403587, 318.550503275457, 330.08896367733, 349.120816090673, 319.311515993872, 369.883460151061, 350.954621708703, 362.10967242884, 318.984237939337, 349.623993937076, 329.990967257217, 341.634238511798, 323.520538348936, 371.692991982748, 328.374398233687, 352.834074832971, 333.588143052178, 352.946333125835, 309.792536696083, 369.71660902336, 339.164242326419, 352.233748086114, 331.269498164416, 334.748690992813, 350.838153480121, 374.532433275466, 344.343521683077, 359.901272886461, 345.866834365941, 352.637420379801, 374.73497064284, 337.585537778021, 364.480580372205, 287.799291935908, 385.253079917828, 343.522916385336, 338.859690759494, 325.810148070639, 334.893468727229, 366.80867258405, 325.390447952308, 342.499507426251, 347.030007508919, 330.316149234944, 363.082953934088, 332.257668139955, 351.10856027996, 345.76086648433, 345.988469806365, 339.938454632984, 332.083060588972, 364.630600273495, 358.220313402332, 356.977811896081, 361.09525969444, 337.360170296231, 332.72338606998, 326.265881843533, 340.572964364293, 387.381049380995, 333.313089784954, 309.301109609445, 341.540903700536, 333.732827253878, 333.106957505717, 335.138366315122, 340.154084291368, 356.830726852613, 339.134779245576, 359.159690982456, 365.056903036283, 349.009410839009, 324.116390948841, 305.943082212347, 360.454774735199, 355.51535954759, 346.309864185836, 325.76625918104, 307.774594699328, 331.635334069963, 342.733521310265, 326.396473331326, 331.353048501126, 356.528165632556, 362.196602176969, 361.665390969318, 368.689867991767, 351.526030666506, 325.234559961055, 329.798451377265, 376.096488430925, 326.440029007325, 325.202747653418, 347.227685214653, 315.353416473144, 343.137793128854, 311.933528438922, 337.525477179151, 325.464414400726, 342.282400352536, 345.969866404799, 334.662380672221, 341.756305518839, 350.898280132887, 332.085009382639, 354.17756666729, 344.875057572893, 349.980202316403, 338.988429731479, 366.886374808617, 341.818227793738, 356.893471551914, 327.089672508863, 323.167470366239, 345.127060877456, 338.624841845752, 354.0163846688, 347.135845036825, 325.912552663617, 369.384006876922, 327.042702215413, 357.785323092502, 269.558519695445, 347.466113389398, 361.778843786257, 353.554458541386, 369.923717974449, 338.428279390563, 345.243450667779, 343.0784120319, 368.200626147391, 349.392294376826, 360.426178425402, 351.40989277398, 310.674508919208, 363.694385336787, 348.173229546277, 349.382117211574, 354.886504055395, 352.322430813859, 342.686977545907, 365.337386375756, 317.430861057388, 316.96678024977, 349.220552748851, 376.692797545774, 340.038479328078, 334.901160756039, 357.111341799276, 356.52891082902, 358.778431011514, 343.831999863029, 329.924272950842, 341.504400261272, 335.761261688369, 357.346262975541, 345.747593134242, 334.987239355955, 342.288079938591, 334.558109630374, 318.778630766274, 346.877970735303, 336.115862635615, 331.894057931725, 368.462296690481, 346.702172704606, 335.342533924787, 345.552218609147, 340.944558051219, 365.994759817804, 360.557536063965, 357.507618775025, 350.365942277722, 334.486055143597, 340.314128503039, 355.853923164147, 330.911575903206, 361.859858327219, 313.976646353266, 324.270223102748, 361.189989765822, 332.315285439072, 372.539907688391, 346.538253282337, 366.489346099773, 354.747642420056, 331.46414559154, 324.055523436074, 332.509680308606, 344.802534944828, 359.364747483712, 361.296471447148, 322.65321065999, 365.771827723086, 317.888184421843, 344.973789055881, 354.561966181294, 386.191490691562, 351.065552571156, 321.66862073221, 332.026183968133, 364.833896757152, 332.355779933023, 344.42247119141, 316.596719665887, 342.388931140341, 357.160910931126, 344.728558478442, 331.367625567884, 393.911009388802, 360.193507881393, 343.303998835013, 338.533311615323, 335.475077360363, 366.763373346433, 336.956720225338, 346.02728713334, 335.026207260361, 358.360255804029, 350.750941754876, 337.368635315416, 344.605938443997, 329.989306706217, 366.486719226498, 342.324714484193, 332.495751207652, 345.497855066004, 370.776566692511, 333.006156221207, 322.453339697214, 348.135267169174, 376.450306760161, 363.243003214301, 357.624143274699, 348.008211139572, 367.350773555947, 366.508189936633, 380.617851101415, 383.811550850896, 337.148114004398, 352.273260995866, 351.012710453179, 349.032317740889, 356.897833622597, 313.437284738653, 337.602375450691, 315.678131945886, 377.408434511168, 338.156499088356, 364.681360762273, 341.206891419324, 372.175230115147, 350.296215972782, 353.795074201239, 350.901167749776, 357.148393078294, 321.840826682723, 348.862277904734, 354.403589454373, 346.40639796392, 348.880311328326, 330.846626602125, 333.148999648387, 360.161958237519, 332.879775568752, 342.4566163597, 357.666687977118, 346.057661137701, 337.515307140995, 363.950267518478, 334.731377882346, 352.247990892074, 361.693567855282, 333.087109680085, 331.825679482689, 326.0984580673, 355.801467682198, 354.991877640456, 349.586699768337, 363.046940138549, 351.481800244021, 351.012835034393, 362.639076600498, 346.419866545194, 346.762229315823, 344.33439338861, 344.424632348239, 332.524013470672, 341.107816962179, 309.76564292278, 334.23453108356, 341.928434972046, 342.96626631137, 332.870147551251, 320.509691606045, 341.248390366261, 349.855127450701, 343.287931761278, 354.893829417718, 353.710927837135, 290.878829909164, 385.759954513909, 335.812197501386, 340.113246093767, 371.374493254982, 316.019406088712, 343.882093845137, 345.630228870606, 370.909497568528, 332.704921234087, 326.138317619307, 330.100349196097, 355.331043643506, 350.658727622727, 345.708551270794, 341.240331774656, 337.529635116018, 317.588735057758, 349.431778872716, 347.35710742382, 353.188383246876, 348.56311681388, 338.469676741676, 326.641881085951, 346.330195174713, 349.121844432448, 345.419769448012, 322.244403870979, 329.359781347816, 325.71662082684, 328.834473038342, 331.709799302015, 371.284211680418, 307.017295188664, 338.959678899597, 318.499396355911, 332.089352563582, 375.26096491643, 358.88724682077, 373.418696816679, 352.332554524491, 311.33486347597, 368.182742309202, 344.079082158125, 346.467257220715, 334.578343560748, 362.750576944408, 344.970289647727, 345.659276123703, 313.368694967861, 360.202938848035, 356.016415348807, 372.329781606446, 346.094549610126, 324.102523764513, 348.743671209299, 368.389378868442, 350.763771442549, 342.139436683241, 322.03348637283, 367.23839324928, 360.602790252091, 380.764948583664, 353.868515178232, 320.156711928433, 346.231482927482, 321.468226358928, 320.747627800543, 356.713271189787, 315.025944347219, 324.465901040722, 320.732598255027, 344.892036787983, 354.773679498797, 330.206829541347, 310.827205995144, 347.687836429499, 331.515050453335, 356.392551316613, 342.23458579166, 368.417890605823, 338.90987957179, 362.597341450975, 344.069626334314, 364.184706529003, 359.245634035037, 317.320330748019, 358.225918307923, 332.471119887155, 336.631778436541, 367.494788805148, 346.052666880984, 342.71598679766, 344.498659951346, 364.656905697423, 331.928682701407, 333.02776801909, 327.104733455969, 344.500169209648, 361.75900646686, 335.613375868466, 360.554589816925, 353.336225096227, 321.735828389741, 356.728154502901, 355.518583864702, 337.191025351159, 348.966698776126, 341.889499894005, 318.105301418858, 340.005067399463, 337.607867391041, 338.489581992224, 377.148742424044, 343.587867350851, 363.722233233664, 326.114445443465, 314.332893936849, 340.559174979405, 360.038127720371, 332.622722605958, 379.392990652964, 363.06736762265, 335.534261405708, 361.896474770237, 360.263476039099, 320.336300912414, 330.776350274291, 343.711383626714, 364.299011712004, 343.039419854682, 351.610336220804, 346.280505121459, 334.990733676895, 330.939806165954, 354.322870508333, 352.10763774338, 333.975915603839, 342.575128113296, 327.512826940276, 345.20786481875, 324.572710335896, 345.053895886581, 357.519428435765, 322.468718013885, 354.635607831507, 341.780119502308, 382.713438306546, 351.142411710034, 349.265634746697, 334.721334941294, 353.645948720866, 352.160108935514, 362.538959182688, 313.080857750239, 362.072172096267, 376.017063337525, 364.615082645886, 353.658740759319, 309.763364641892, 348.253434255012, 349.345231773863, 402.378153270283, 377.839047328739, 365.294852335901, 326.694808219693, 349.916681423943, 329.488264789619, 342.29975372562, 337.483711196397, 359.130626811002, 347.633024821862, 343.29398152004, 366.655054825772, 383.687832868434, 321.861133977491, 322.866392253484, 349.580222014198, 363.59553838658, 351.670711541772, 323.801741905954, 360.4359948377, 324.961725579672, 328.658337286705, 346.313397667806, 352.256988414579, 345.568453258367, 343.22783394381, 339.514627856139, 344.956442395404, 337.204539379383, 385.938123816444, 331.590383113042, 393.822583045093, 338.712665674753, 307.129781334412, 348.498525962439, 313.459469536608, 322.943947118882, 331.314931329098, 344.400152130083, 374.033367421641, 336.603038632932, 340.69710339051, 347.779699386681, 353.338182681682, 349.123282456568, 359.775539555698, 333.073658397245, 358.158054481473, 345.892602520373, 344.557034250802, 344.703913576791, 368.670525690313, 314.638855770716, 351.311428456289, 351.852965770384, 337.851673953195, 352.619089961388, 360.364562534866, 324.84157245215, 360.832812474804, 317.686063852778, 349.410993406316, 329.802947580528, 341.026751368717, 345.329127808394, 364.552017813506, 360.350979893639, 347.532093674756, 329.692693958157, 339.839197528306, 347.455543276573, 324.69716058035, 353.907247816, 340.859369687291, 326.720123720621, 355.128943114691, 355.523167592521, 306.88149999272, 316.130701229446, 356.988643240019, 363.835177029797, 325.790894271049, 357.19731690298, 343.225491003689, 334.744431676824, 348.474293018287, 350.933302020131, 341.906575030575, 353.51111569524, 339.961897842246, 341.079425774002, 341.646590761599, 316.55017499808, 347.410623838025, 344.627469408403, 350.891845637513, 360.691807749709, 355.737389784586, 357.948951706112, 387.130794299748, 335.219398609887, 348.13784631782, 343.074376049616, 330.171063270659, 334.70859240312, 345.170138806093, 330.050310909519, 348.849158471637, 379.571334599153, 374.304016251844, 358.919937718103, 313.161503771544, 354.121082873569, 347.867441797826, 368.616653146942, 319.707517814086, 342.157784772644, 327.342114190594, 350.741997902581, 339.885644904724, 355.888941687926, 329.199284707103, 361.267705564215, 340.939908819712, 344.022677134545, 335.734722001528, 343.525385395753, 348.394534034449, 346.060748111962, 331.914136209163, 352.083945758532, 378.572124612902, 341.157455000916, 331.22599980522, 374.528454769296, 330.8088985345, 341.648770233144, 329.025319159679, 338.887355812534, 356.208336040664, 316.936914916625, 338.881713398359, 341.619938419622, 345.08640496629, 342.254251039848, 346.697662447784, 339.049271950597, 348.479909384456, 353.441272108513, 314.818595588592, 350.455463538831, 348.097878323991, 352.973160636737, 347.121651595621, 373.823840257625, 345.299980125659, 333.125633069887, 357.49382450409, 343.068308847187, 337.410067891943, 356.201476315273, 344.711191834819, 347.886769024511, 352.060955421048, 338.606349553135, 362.015458456048, 361.649975653484, 334.022429658501, 346.356365203909, 356.290685800552, 338.162151144117, 351.632597613529, 342.741560350401, 339.686531161846, 324.652353755449, 335.706632245157, 340.845623174017, 357.422824818363, 362.478142056533, 322.839355889321, 346.989447350552, 348.805985727458, 363.127884286157, 335.624568384544, 352.996903264953, 351.895687957633, 379.438196219487, 320.74297842369, 333.853765747119, 380.13641402484, 346.616698441682, 304.409757541786, 329.114727097988, 363.538489705843, 329.752009686504, 321.841408395345, 337.190619173538, 377.750440647318, 365.221659394547, 339.501362479838, 339.409417734375, 326.987249198061, 345.829391375014, 359.316213722853, 360.566827160464, 356.705596834796, 354.120350977557, 361.475862794873, 336.101699285237, 366.109272686657, 352.684227783147, 344.521793516921, 343.426162772715, 357.828208081305, 328.937378227415, 351.02376697536, 331.587364686547, 347.866803674949, 369.689150989992, 367.069225626662, 356.489847585844, 340.689196633755, 324.44783303201, 353.420123537725, 334.085393173152, 350.560846007401, 323.983906876842, 305.805414032182, 344.455828177493, 360.634695953011, 328.625217024039, 329.135771821775, 331.337371450899, 359.783196077839, 321.490259215461, 349.228075340174, 372.496249695944, 350.206532150142, 360.215546101721, 336.937605238804, 369.934790296166, 340.675114154139, 349.398598942217, 331.432773102291, 346.999297078651, 340.755342812433, 349.842996679019, 350.842551069968, 344.164182399885, 353.571808885538, 330.19754140089, 324.935344460092, 343.196495130722, 308.206853526387, 354.044302330483, 340.515298215357, 345.236503664958, 330.350897472543, 352.380815566971, 349.393664028956, 362.347103804673, 343.596397369557, 347.561392920072, 338.039310830527, 333.129899374052, 365.75414698701, 344.273208763633, 312.522528600348, 362.451269543589, 345.221550397965, 366.725379225672, 361.957663457564, 367.521182389031, 346.782449166938, 294.396446124001, 332.104994925527, 321.691206044681, 349.773575455349, 345.854432105785, 346.927445641061, 348.595322381461, 347.957168934962, 355.629708598899, 369.475116627636, 339.022602491775, 360.484043022506, 344.040662771028, 365.754994236643, 347.694863094135, 345.386249921917, 334.125523407078, 353.127227923721, 368.473585452771, 338.814267826275, 330.444117179429, 356.878162773688, 374.121074134338, 366.187004631113, 335.478625655224, 349.455634111052, 333.243723347156, 316.531872068639, 359.139284317465, 346.588646259501, 352.49342302212, 360.692723509991, 339.293282484861, 337.892795949677, 343.007951197749, 319.300781121904, 354.682898625818, 339.380035810356, 377.508414106792, 355.195984914785, 359.742328158191, 362.910717084696, 360.687841440692, 332.93898192225, 325.351257401189, 361.49676231006, 344.387496586531, 364.268423627673, 331.170631248601, 347.649979742115, 359.671523229518, 348.500904825769, 347.934452497791, 342.82089118694, 304.085072057043, 320.224569907119, 349.129743047189, 356.818470651997, 311.212686988367, 341.979968672232, 337.87189152737, 368.27638235704, 346.861913837407, 338.257418932524, 364.004335228631, 348.832116090089, 325.158062169209, 344.883753601589, 358.883929576929, 328.117820546562, 327.994472097619, 338.720898789198, 308.375188308006, 354.266617511252, 343.850034759775, 320.767956640951, 336.365922569897, 341.90192192038, 367.893795017397, 349.714405091594, 367.726036775407, 349.410023683737, 358.924528206721, 346.013310740216, 343.928603606611, 329.198264543445, 333.197822578162, 340.199087684405, 333.710218414033, 340.635303598395, 343.831346008188, 317.388290688168, 365.090988058033, 366.83396001523, 333.832084586376, 337.543419665048, 363.440658172278, 339.495883698286, 361.627001793832, 327.560188411141, 336.139656355476, 331.79217459438, 389.995890987476, 341.569884374605, 326.301569970888, 335.767116254632, 336.030401422033, 364.888161855132, 369.211147942026, 369.663181040368, 370.44252958881, 354.965610888362, 355.041037564905, 333.250385371335, 389.228944245685, 344.354214678699, 304.822376473672, 330.67174343709, 346.916972851309, 324.658539820598, 319.411384805162, 357.383037686556, 327.522298766652, 335.178614947748, 328.979755714688, 337.388354979669, 349.713454966855, 359.261798318307, 349.665813660204, 338.101929341718, 360.167824313023, 302.493838610278, 330.400299314839, 344.887176810934, 353.568503259211, 350.975204891703, 324.425676388662, 349.944200173506, 347.394257656594, 344.633159636599, 348.570178266155, 346.809621780384, 347.828143999638, 317.39805857507, 342.127046774033, 304.811419600579, 312.147046507938, 363.92000852049, 344.604145626908, 338.50085638992, 347.997337408846, 344.480091083198, 332.204229748828, 333.41720616533, 341.666442011784, 346.457525265469, 366.029673045686, 332.498445270859, 343.424808648975, 311.466463977347, 328.691373729598, 338.31868786329, 347.204839774453, 348.278590021862, 340.142043911072, 350.904393083206, 368.576563627579, 346.37933049798, 337.964536204813, 309.37952408752, 326.348933508594, 334.751341069382, 347.874438135351, 337.049170516906, 367.093504690855, 360.822704288182, 370.459961570707, 360.708014796364, 336.158593489081, 340.680022435504, 339.235997710421, 329.789516700259, 340.571655915756, 359.673346271631, 305.670730271213, 353.610485434116, 372.153744579913, 384.394769055005, 341.501347528648, 354.740431315238, 312.231945924979, 316.388959166745, 357.784495997666, 331.33930741798, 317.813314559756, 341.47937064802, 337.76638922683, 320.391312985332, 367.591320378254, 315.27718765917, 339.543472554586, 340.164484237554, 335.240053232101, 370.464988051965, 350.125309953335, 347.737193322987, 338.269532588132, 339.368095094604, 343.80692329679, 355.326126860352, 342.884353738972, 371.635964736608, 338.651685221719, 324.615381000558, 339.676273601091, 374.069324120591, 357.301961720999, 330.083478256169, 361.103391588252, 321.813446293582, 349.548756345704, 388.555723043539, 313.595442836196, 344.736511675606, 332.950445077484, 352.694194081295, 357.431138770585, 352.555453909488, 336.075261967906, 359.826114014112, 348.716531397534, 349.624599787266, 353.220830608428, 333.553834437474, 350.941128236906, 344.000601574647, 335.88236466432, 352.18823980795, 308.3232684448, 321.817046871842, 324.880299003688, 345.296191503758, 351.422246822464, 344.273804315316, 321.654292443548, 343.433458732069, 328.526254712489, 338.012956421609, 331.231563152875, 354.491899766315, 345.53941117601, 334.7289132657, 344.977797556859, 366.984137164406, 359.556024843425, 330.602416568441, 366.038214743625, 326.173051416756, 359.773287656201, 362.975526164648, 341.614530851674, 354.090805672714, 374.644896043474, 351.040311724183, 368.97640425592, 329.615190915129, 323.154622117421, 338.946830618536, 352.606533622755, 332.679950238608, 355.056065535843, 338.173745798707, 298.531020552698, 318.109909801921, 331.864951103305, 334.662765310766, 360.101651790149, 344.085186659184, 328.020346007656, 365.302014268239, 329.151940115946, 334.83651840311, 323.123931780182, 347.63105764263, 336.468603905049, 324.072158374808, 387.233892589811, 340.944277242763, 335.727819713512, 323.656357375557, 339.257375007988, 329.03241192284, 339.85813278993, 308.822182446496, 364.302148987826, 334.165540885864, 338.954301037537, 326.875202636062, 341.502092151491, 349.269254610418, 353.934355745685, 330.171654132646, 349.323690356766, 342.434108438522, 333.034430251251, 339.066733136047, 322.883263061167, 329.132083501579, 339.31931891882, 374.676142582334, 342.915277938135, 330.820615086958, 349.001238572258, 344.015915762379, 350.231792151632, 343.960372919071, 348.655117267016, 363.788001775318, 366.226045237577, 384.352922435689, 354.054333529672, 367.377937027254, 337.553432106877, 339.676226771227, 371.298094942972, 353.43719629572, 346.173687712844, 348.473958277952, 318.645807395687, 323.677810503002, 342.939930936144, 350.271670814814, 334.147970466065, 359.875965456434, 349.555794483499, 342.134949287729, 334.389117935373, 356.822662448608, 356.587506475084, 362.474151544751, 349.982708830665, 346.254085426586, 335.051102571079, 341.960523794434, 369.843809611836, 352.647591194595, 347.500232021139, 352.039287061096, 360.259249923566, 318.320105881991, 390.502689144898, 317.762866042088, 356.321173227889, 329.480487352836, 323.696527248945, 296.986689919985, 348.945460725233, 356.165451108764, 321.758063087431, 350.52624341604, 343.477081369022, 337.028573233293, 351.22443044858, 346.82336422952, 375.607415455171, 335.250440431664, 351.227460172442, 344.331941116851, 312.541813441277, 334.98930765133, 369.78810710808, 313.43496498368, 348.607423177432, 347.104060238572, 360.601599157209, 311.189585933563, 348.098487877738, 329.200581683307, 319.702628996845, 355.655957110713, 338.281962212175, 370.477536063554, 333.932937370902, 364.706586032291, 340.300805417691, 342.552173623953, 342.319770212211, 390.465788167517, 337.257213889049, 335.091206917942, 306.315936903459, 347.406955311852, 349.767817804708, 337.640146898157, 326.738412271027, 349.171780775784, 340.973973298566, 347.869206111088, 319.128865718099, 354.054513321054, 380.879688597618, 345.013992595614, 339.86445380396, 356.410399783298, 338.940136820188, 346.686641565519, 342.055664459842, 329.430114804868, 315.436698433812, 340.447350286133, 357.020221924654, 330.412620790223, 328.968722199411, 346.045542965586, 333.942933415348, 343.601641486087, 345.19479685397, 311.410941877994, 351.799305367033, 325.1681710245, 326.268102598361, 332.297295137142, 313.694505770034, 353.945824992686, 323.203376004905, 344.397478051144, 336.150100952873, 333.863438797987, 308.326481460422, 326.745395296526, 363.73839604152, 306.515930327892, 341.385942313293, 324.769582877566, 352.785181248189, 358.182460585574, 365.520502254469, 345.131452402878, 374.840017215364, 373.616986946505, 356.467943814258, 320.425195657183, 355.8100363059, 330.202993512234, 335.523886084889, 338.142400042307, 303.231771027951, 336.164558707376, 349.793322642727, 360.549370861242, 324.652544367818, 340.782826639449, 321.387542181593, 356.092034463031, 364.191340175605, 336.422351150963, 358.514250723723, 327.318644953942, 339.814323424963, 340.436173515803, 352.053302522796, 366.416951299257, 388.924462266774, 335.963918569108, 323.692884998856, 349.146898567936, 354.178195878909, 346.001908385337, 326.15652889983, 364.796486489977, 308.487668520913, 335.52834440963, 354.84728134801, 309.559044946134, 373.901804540453, 358.773559517285, 347.188110423038, 330.156996453102, 337.157803271553, 351.099243285721, 358.700317379157, 352.562483938948, 369.103850392198, 330.730862275327, 369.202603007566, 336.085473940462, 320.253473824772, 321.009820540245, 343.263706276577, 324.59045480609, 338.255204838303, 360.018362367516, 353.187917978969, 359.120671134235, 326.433545680738, 367.801279458762, 316.336270889845, 338.36353955934, 397.746860815752, 368.667673457818, 343.797591807265, 370.492507154476, 351.109458926225, 366.110033659709, 324.440197256642, 329.443626287019, 343.883440727269, 332.104162570978, 323.36094390689, 330.377478518067, 363.51470235699, 324.212826960197, 303.892649671316, 356.388237897481, 329.325425505648, 336.471406067468, 353.142858609507, 361.968105238016, 327.777294837622, 358.337654326093, 330.37415502759, 363.056942351387, 337.122227849188, 319.227708653791, 340.311740497333, 327.913257594719, 352.567122157253, 313.111677057784, 346.65952329502, 342.682972203168, 349.309441791799, 332.421331797541, 330.847732461864, 339.541374247488, 342.207841063393, 345.887214142931, 341.110403265174, 321.557510885771, 329.374354157489, 324.855212008694, 361.423729833912, 338.312064418929, 323.114233479236, 333.700830549884, 335.755852272768, 334.540153467323, 350.587978015232, 354.846315098808, 338.990216910679, 323.648958769424, 330.790708636716, 365.269234122159, 367.869800547224, 323.794552188859, 357.8186990233, 319.07267576429, 328.018216691206, 315.185357839485, 329.739372865584, 330.956927472437, 341.335821176591, 348.450953724758, 338.733877914498, 310.18662231597, 341.057424181808, 336.418624551152, 327.939385423725, 361.367476876947, 329.438750306966, 322.315397161347, 335.713481819118, 355.275942098901, 344.489692412619, 371.445465182072, 339.951717948675, 344.694710072084, 380.176768460455, 339.822462148967, 355.868804492366, 355.985292826579, 307.72437964683, 361.206906287469, 317.454264781784, 354.655684642343, 343.601814578053, 337.420842536063, 362.970046882467, 346.765106925222, 335.491199310212, 352.95441763621, 343.29582216337, 345.374702895821, 338.613635412063, 361.288140023789, 339.412779887687, 361.999230815305, 347.989711347535, 367.097717465082, 335.993938752137, 319.701472839217, 342.139664935832, 330.676280766077, 352.822675354088, 324.847975278404, 367.885481122172, 304.81845455121, 319.30432448322, 327.307905087621, 370.349801995979, 322.030453859138, 351.029053384898, 364.34629209979, 348.428631856586, 377.007715199736, 334.556530297378, 340.462847953652, 333.063340034392, 317.620696317045, 345.328466174478, 340.258003689801, 313.163729960887, 358.658013665062, 320.238550778281, 316.643917701892, 358.665471914417, 357.261605778116, 358.988014151118, 332.066519107899, 370.54159129878, 349.995278895505, 333.182093662603, 355.740896477162, 303.993436121552, 336.604154942505, 355.160344193106, 368.8883676001, 340.664062533171, 351.302531830916, 341.83658308039, 361.131258606194],[518.526269155569, 523.481554270273, 523.138340841166, 524.076420907501, 518.339556165664, 522.962538110304, 529.191783021657, 520.977592078123, 521.834400684231, 524.468898358158, 527.216280444704, 524.859966645971, 522.013087005841, 523.268311629146, 521.033322712277, 520.8439370803, 519.930326634836, 517.902623681434, 522.056646123043, 524.796389772747, 524.016607332665, 519.279682096146, 523.851424201509, 522.832702079762, 520.415172911859, 525.091790366901, 520.623969118069, 525.378917261775, 522.433607991054, 523.322339098861, 528.684447295128, 523.661081580084, 523.885583893038, 521.99861385041, 526.275693140495, 524.780460405018, 518.097134790847, 524.226166386145, 524.853734488952, 523.590455561383, 522.256789014468, 524.796764577711, 526.104258006257, 519.778166515639, 523.854888265723, 524.401243184428, 522.725282236825, 512.460665827132, 529.044100970731, 521.192205037684, 515.111088104354, 521.713859225297, 527.247490081229, 519.763282913109, 522.203802407004, 524.335874399473, 520.780705503235, 525.929537006418, 522.930958635962, 517.320542922722, 525.778656274137, 521.661730662422, 522.856970299304, 518.05039471485, 525.227794762569, 522.835591536348, 528.986699140921, 525.240484001444, 526.427999307063, 526.554122101451, 525.526428054664, 522.776976629135, 528.158941678417, 520.944775394762, 517.950200504389, 525.788743566132, 520.647132999777, 523.769063950145, 520.019231876835, 519.90673631061, 528.162899617659, 525.124627648683, 520.178556918605, 527.043622364091, 525.602435787199, 522.083866784467, 523.230401554168, 526.160074927718, 519.449333561003, 522.430680880842, 522.714338667187, 521.307332465147, 524.553034331322, 521.605587060962, 524.268167458335, 521.898236787665, 521.197364125067, 528.459396303477, 520.455922225131, 529.855114893897, 524.753949157984, 524.533983810737, 523.099430527456, 526.855308281663, 517.943241080617, 514.372933533755, 521.905574779317, 526.838044874476, 526.029597929771, 520.927591482275, 520.638753834834, 526.489736436348, 519.686798910068, 521.42614799442, 523.591521931877, 525.348016822598, 523.621694216043, 522.36745428238, 521.610178699218, 522.418468504628, 531.153393482693, 523.255874316431, 527.117092859567, 523.924071948277, 526.088819047897, 520.826769099622, 519.029798844212, 519.204747285679, 522.486410298643, 522.010640360886, 519.165098905027, 521.509297550478, 524.289384417204, 528.946057008363, 522.689102972532, 520.557147359664, 522.70326616396, 523.070603995631, 516.071016997129, 530.492651376236, 525.568548150638, 524.090825018717, 521.293167669296, 518.778393855757, 526.196300043066, 524.797106751745, 528.833783036747, 523.292013241473, 522.55809174945, 521.402297984359, 525.709146960144, 525.545235726572, 524.648672005355, 525.695088499804, 527.182114072513, 524.642877145249, 521.584896202662, 522.96922026476, 526.669476622134, 523.460012360096, 521.014321374268, 522.322274834994, 521.857685813716, 525.771559985266, 520.759653196105, 521.76473624679, 522.502771828605, 519.169005723172, 523.296164475002, 522.052526923296, 522.159918052253, 525.755082058015, 519.718532064062, 526.492439541541, 524.98532759688, 519.144976777549, 526.138457674423, 523.064438631113, 522.576096489621, 516.306877978319, 523.236440786115, 519.643376181105, 521.434516645786, 523.431713039411, 518.672785294008, 521.642946136443, 521.543892697219, 521.863907300446, 524.422158913902, 524.472861705538, 528.332480413482, 522.834029463776, 519.993259256266, 527.220768717515, 524.021168673345, 518.89536674567, 524.799561475674, 525.316699984886, 521.514331650059, 523.123794570969, 522.154630809505, 530.574865107646, 526.229183074556, 521.084572546893, 522.764752196803, 525.998650919636, 525.4904585707, 519.76422723079, 520.076294614527, 524.37861123711, 522.362823912581, 521.120711610847, 521.143109335588, 519.757496305053, 523.145060131574, 525.325973238065, 521.511047042101, 521.978784664824, 525.145203465316, 519.807907400897, 525.3798439325, 524.091421931923, 523.039793461339, 521.187516823005, 524.539758681786, 520.812468028117, 520.798761370084, 524.912856034128, 522.958896304149, 527.253308355133, 523.977707909068, 529.649262340078, 523.643640844241, 520.166316418942, 516.912703022979, 520.272740993356, 523.693992453893, 527.047382876836, 516.745632529362, 523.52327525942, 514.555948142775, 525.590510311258, 522.163487108275, 522.336573415582, 522.866454226784, 523.997655461989, 523.55716430154, 522.416098367221, 519.696787635558, 519.188013504654, 521.65007738943, 523.489860063442, 521.860789049245, 518.778737568084, 529.482986637769, 520.309701292916, 527.566834033759, 526.885665993562, 525.201889996134, 523.956451245135, 523.981605057955, 516.663894023343, 527.111385844004, 523.462235411118, 518.469390692729, 521.951570235863, 524.135061542819, 523.860735124847, 519.498088839431, 522.557768992836, 520.081259649757, 522.298402128332, 526.680142187366, 527.228270112566, 524.692652616853, 526.047002337242, 520.671715119522, 523.75199922152, 528.82362697881, 518.167955923856, 521.736491474484, 519.447333208212, 528.557837227196, 518.030977609513, 519.80358506184, 519.182022678, 525.174324936184, 521.580820966102, 518.675078176896, 526.859355782916, 525.627439492374, 522.092510403172, 526.851866499894, 527.525601335544, 523.701420651352, 524.097777937943, 524.172675865911, 523.145884390672, 529.64993261015, 523.766496113099, 524.474968101704, 522.327297632864, 526.121009266006, 522.538365214018, 520.657003722779, 516.563829391082, 527.666586531369, 528.136142727989, 524.015364217171, 523.783698437978, 529.866024855573, 520.492203333512, 526.127750274133, 521.259035328362, 522.567069889518, 527.348952815099, 520.40394525116, 524.037250844179, 521.546441524972, 522.576323422353, 523.995264865619, 521.647006631473, 522.592074185055, 517.948176653385, 521.967972973573, 520.926885392893, 523.415494997062, 524.83416899755, 525.3946863034, 520.210107892917, 521.21277012134, 520.208114263537, 520.147701239354, 519.196204024769, 521.141154518445, 521.95915188267, 523.881083877333, 521.806341410223, 522.987791728317, 521.480578931796, 527.196156155809, 526.002450509887, 525.067537367027, 525.827291201741, 521.591384150695, 521.005725590251, 522.826892882176, 519.292130573401, 524.252891863995, 524.767960645755, 522.796857157433, 522.460276616685, 521.643240872225, 526.340437738673, 522.979874572336, 525.701033927583, 525.40000468868, 522.932498501943, 524.738258941074, 524.618423789932, 522.866539871987, 528.738282244897, 522.786137710058, 520.003743014742, 521.908604467374, 525.236348652303, 519.70412871691, 526.610344611768, 519.121767408991, 521.761981382186, 528.592368072885, 521.496548186794, 519.254281772986, 520.437409952135, 525.759997794229, 526.457241510722, 526.357323843918, 524.783957668982, 524.34763942867, 517.993669050806, 521.576498090527, 523.232228286877, 522.402105374255, 524.242854076736, 519.744169023281, 527.072876422201, 520.771528660754, 521.337193632537, 524.957564620505, 523.275415353823, 520.814936241033, 525.215317086856, 527.069129353693, 516.671125492526, 521.54620414892, 522.15039960177, 522.950513840083, 524.411034368225, 521.197747883524, 525.890981255821, 524.02477214476, 524.445683511788, 520.236165490759, 519.409095973016, 521.08774246469, 521.393224871617, 520.154176585782, 521.391739798512, 520.989733394687, 524.071018394416, 523.116921117879, 526.10060088426, 520.124537192484, 525.238931929503, 527.542455917245, 520.586191873592, 521.291874446049, 518.422260221196, 523.122427948605, 518.278271774391, 524.833014516708, 524.966929245566, 523.13165981923, 522.756672232726, 519.524379065303, 519.081829843078, 517.878473654151, 525.671087688481, 522.006552887348, 519.955807931253, 525.944176098546, 520.843899523148, 526.808993136629, 516.999633554694, 520.29769756532, 525.121654983711, 518.922828209315, 521.222515285428, 524.969091780119, 518.148630389072, 517.977731557472, 523.179560037395, 522.199528023524, 530.152598857635, 518.839372745931, 521.892728454434, 523.388933297515, 530.794233759083, 523.523920000084, 523.088247998386, 523.758635109926, 519.828872553207, 522.09049666519, 527.007635907592, 525.953610416664, 520.917415074935, 519.92776104436, 521.132139621724, 520.918580047776, 523.200739802014, 522.354915094625, 521.258585591795, 521.795470674017, 521.58876309824, 523.808569846953, 527.37533452192, 520.792694818073, 526.660141188708, 526.088912595693, 522.247953269921, 528.201414967458, 526.74961218779, 520.478025536314, 516.977288514213, 524.014351228718, 519.024263080467, 526.005920608674, 517.557416206606, 524.167275384134, 526.340958182246, 524.054479161062, 523.009356831641, 527.176462827862, 521.324041719191, 519.569688846164, 519.62180340103, 525.686707347644, 526.694973192666, 524.858819480214, 524.967502613847, 526.165354454458, 520.003925567942, 522.605991913808, 519.926746854669, 526.003340743464, 525.356706796683, 527.158571419028, 523.395831680275, 519.987758405386, 523.76069870095, 521.560888048075, 527.239102372604, 522.76161917947, 519.502290064211, 521.051390905053, 524.838133274078, 522.588072178892, 517.445059541567, 516.799136161215, 523.114836780092, 518.491829778542, 518.161163185711, 518.47930385429, 524.011713057723, 523.63949819371, 523.453131882478, 521.210651586461, 526.529092016806, 523.715828075721, 520.717286656769, 526.900860009834, 526.005474864142, 524.489654192229, 519.349212228079, 526.782149522503, 524.080405194433, 522.565840772489, 518.45804071317, 526.902066103306, 523.975178968839, 523.370309177368, 525.335601026236, 524.110568490249, 523.255002704021, 520.26355305448, 526.424156117436, 519.582882843682, 517.475096332519, 524.086859413949, 521.784139808705, 523.801986390935, 517.891139908861, 525.606477786195, 526.213712650501, 520.516664965467, 525.687180178356, 519.905206746689, 520.143806914171, 525.044769700683, 526.943861792199, 523.534317437272, 513.797305538711, 523.390611390133, 522.210500794429, 521.7857365653, 519.867625279431, 524.206807048068, 521.410347264535, 522.435046717867, 526.287551228796, 523.387618777003, 527.848757561015, 520.784433762553, 523.480939379393, 526.752649126994, 521.206723662283, 531.198868199791, 524.541276080909, 524.011997376516, 524.746810443147, 523.235441614598, 517.290143488499, 521.297233896124, 523.613398783709, 521.193524084259, 521.459739255598, 521.948224781827, 526.840814455147, 525.522180462884, 525.011044486236, 528.375424315729, 520.995318290005, 523.659754709592, 519.921142927016, 523.22410964899, 524.864280642943, 518.533292119135, 525.231054774883, 525.610811488311, 524.240970099344, 523.201163724015, 522.369422676764, 521.766047985024, 522.398917388804, 525.193642945557, 529.978972192784, 522.675673541214, 521.257819660901, 522.336345506544, 521.072535886836, 523.315047880477, 528.210339635237, 523.554731706339, 521.064181358835, 526.041436074531, 522.182120886845, 527.467491696341, 518.444889204354, 516.985414757815, 520.522796778675, 520.314541493896, 524.307738554312, 526.539891719119, 521.113358372413, 519.624839547232, 529.892968944592, 522.522615499571, 519.597706969756, 526.291163276223, 520.201412055174, 522.925624191894, 524.723282966592, 517.963199041164, 520.849440627152, 524.465909148923, 516.217066488997, 527.123434935452, 527.670499225652, 525.099120876863, 516.940635987334, 527.076460171281, 525.442781585745, 529.064127280689, 527.600713086293, 518.33584046138, 518.852022854036, 521.476812781866, 520.429631120585, 524.323064783114, 521.791691245518, 522.46562865298, 521.854510972501, 525.822628301621, 529.676746602529, 520.479027869995, 517.618269044283, 525.170331605686, 524.122582569804, 522.148942992882, 519.647518605152, 520.588183024056, 526.964159375878, 517.17733845704, 520.828339212888, 521.889995828699, 525.269851955988, 520.972584334099, 521.21855794875, 517.341258926205, 524.924869525738, 518.876296296944, 521.522418138243, 522.862890384324, 525.406748905104, 521.832255305763, 516.494966928299, 524.191548710237, 526.155573063924, 522.650486143076, 523.155685916714, 521.25617219711, 521.280341806811, 523.994308398733, 518.847324719947, 524.938294805574, 526.801912644896, 522.986513286665, 518.809661882467, 525.961735294226, 520.604081463399, 524.952193970534, 526.665204058911, 522.293757293677, 523.971483812197, 526.14626110875, 524.312026169519, 521.716938626542, 521.584925641982, 521.861656481958, 523.358359477806, 521.633649135674, 525.933871203833, 523.215172375072, 523.92878973889, 520.25838230333, 520.702295756486, 517.721874415471, 525.252169808104, 521.030831272879, 523.138007560471, 520.125187785997, 521.582330870095, 524.027567610392, 524.671853514286, 520.927823270576, 521.323276753094, 524.457174204428, 520.618249206919, 522.486105398894, 526.228175507238, 525.006852477282, 521.341222986302, 523.190479904631, 525.008301732766, 526.880911482972, 525.263859640819, 520.309431488845, 524.781751118544, 525.352904518474, 524.33524815922, 520.74727178356, 523.748670070377, 516.485242386458, 526.178682749404, 526.231145576946, 525.842542550796, 522.104807589243, 521.691455483851, 520.752343629656, 525.542085998034, 523.616173637728, 519.333141045102, 522.39844776211, 520.470423850838, 525.279669435812, 519.421486550833, 517.567090947222, 524.669533608317, 519.116091629001, 524.743917620618, 523.477640325337, 524.360721772179, 523.586773196107, 520.491130128634, 525.410466156903, 525.659026156018, 527.567852861568, 525.809992353035, 518.395379171166, 522.835135047072, 523.598938435002, 522.811695794961, 519.498270819065, 521.127304786707, 523.476175655866, 523.729686320883, 525.398352062502, 521.481713699038, 520.45647331652, 523.115014519541, 521.409027024887, 520.492616537017, 522.282026836095, 522.15082550273, 526.421866774062, 520.670790820224, 526.143423252691, 523.97655304737, 523.167444294142, 521.56996252627, 524.256230927864, 522.851931318023, 520.613768142847, 521.177299749687, 522.568210060399, 520.881518534606, 528.704717240259, 519.548078297577, 523.123595658556, 524.008689224749, 525.379542362223, 524.905422610653, 521.217835985012, 522.727030308957, 529.774868052736, 519.395184829911, 526.710369044015, 527.38771049869, 525.23294615554, 524.474999509759, 524.67475387597, 517.629826489576, 521.361849306962, 521.854460966291, 523.45299122984, 521.067038416427, 523.459492435748, 524.416693234357, 524.805420106752, 524.044584269186, 528.662559374442, 523.398472606796, 524.340687291957, 522.446276109945, 529.836432341982, 518.537371933629, 523.512665113984, 519.724016822604, 528.96006685612, 519.872738659587, 523.52108407106, 521.539763055006, 521.707980327107, 522.057171752411, 528.046155974478, 524.499360742147, 518.73421724435, 522.670108212732, 521.176207983983, 518.619333325317, 522.840155770082, 527.303530670704, 527.213622803267, 525.2085628997, 527.918349964367, 519.670346814739, 519.384074574119, 521.268169717846, 526.440066751161, 519.993286921942, 518.43046498886, 526.456319070578, 521.224482618738, 520.01828858181, 522.932875171993, 526.139391506998, 521.511103812984, 521.343147856333, 524.323473648358, 518.348262313778, 524.985235353349, 524.286877653855, 516.975907728357, 522.963044494561, 513.382033924586, 522.243470333783, 516.461425673673, 518.962383279911, 525.673126930961, 523.774684447145, 518.890801416046, 524.177502570296, 522.994252031668, 522.744665690873, 520.70395003352, 525.865054583198, 519.679243153244, 523.510022673427, 521.767580251131, 523.045899251621, 524.869724914425, 524.699873985435, 518.264352001392, 527.802728539935, 523.750836771319, 525.77077748058, 526.147279181628, 524.404020069514, 522.670636268724, 526.235504894994, 523.607912285041, 523.872831617085, 518.828889166203, 522.012023946635, 525.476210993831, 521.796929429288, 519.36331459943, 515.36611223432, 524.399704620622, 526.929106986622, 521.742855821967, 526.119449801978, 524.164883162914, 519.966464524471, 523.523220703921, 526.877039582533, 525.583163254173, 521.113207205732, 521.061705682853, 523.650641066301, 521.318822209268, 522.144703757312, 525.212171559167, 523.567664165623, 523.132640756683, 523.240148934986, 523.97008071112, 517.709454348516, 519.874155267952, 523.592181544003, 520.60751571657, 523.370600427376, 524.504501238363, 520.161273877615, 520.5400952692, 523.033184375458, 521.389058879271, 521.603860575134, 523.593849974242, 526.632975070815, 523.000574980638, 526.065119679673, 524.503909805457, 519.887541477912, 522.953532857169, 525.403689362624, 523.794630010713, 522.137499519715, 522.3729991803, 525.989209818575, 520.504354569579, 519.014327159985, 523.746850685165, 529.659874189503, 528.052110392139, 518.144250605565, 523.40080499736, 520.882513373663, 528.914429526452, 520.856889710445, 522.107119092506, 521.465445224443, 524.111456528159, 518.844037404845, 521.383017450343, 520.729800697258, 524.557103308456, 516.583865366969, 519.954003037969, 522.080599378752, 519.522662659249, 522.668093848818, 521.198713377364, 519.874509694464, 525.675949698861, 521.805587231064, 523.867206013304, 524.444771450708, 526.462211002303, 520.428841462028, 520.600393403602, 526.41228855815, 526.10460149068, 521.289050423827, 519.95920605369, 524.599428272792, 523.901084579534, 519.657039544763, 522.156094434119, 524.896511941233, 522.575108015544, 521.377696682952, 527.586998759306, 523.450139781303, 524.168019377655, 524.583108421818, 524.468281089916, 520.598752408855, 520.262167044454, 519.7036123133, 525.550791004236, 525.347660165497, 516.192356945513, 525.876622616932, 519.647888610865, 522.778730193889, 527.475698972225, 527.433005830229, 520.667800197435, 522.939920082099, 527.246094903672, 527.904979549949, 515.583864640946, 525.671255933373, 522.504175342248, 519.458240643414, 521.234802398096, 522.250127651791, 523.142537731525, 526.856254964592, 522.587481691827, 522.367267522275, 524.493959966731, 529.343519178676, 525.580569555493, 524.519600900195, 521.368831474912, 517.386085848953, 526.781253777137, 517.848477919451, 525.222104701856, 526.429131635139, 521.158246726269, 517.945905413009, 524.810425811308, 523.42606023445, 524.286141026908, 522.00486155081, 519.933188501598, 520.277779907498, 522.557197376932, 520.226936349623, 523.292152294186, 516.260208796974, 522.03487491762, 522.331181567097, 520.158653139454, 526.146742602471, 527.4716703963, 524.776090748998, 520.814765011968, 526.344580057329, 524.947226113359, 520.866664113069, 523.519140186764, 523.340362514501, 522.978910907348, 523.38678555434, 525.253415378589, 524.961799316332, 530.258330700855, 524.325997586824, 524.781781209829, 520.604661198087, 526.979236350219, 527.544199513197, 526.960052629566, 520.736755825885, 524.381615992955, 524.102139086166, 527.975243352743, 519.12078234301, 520.119724861628, 520.911413051428, 516.184788082017, 522.617401675167, 526.102827561283, 524.134302318596, 521.922027115581, 519.933143830273, 515.480995539862, 520.440860766446, 522.181680501083, 520.421719170772, 523.292593034462, 523.470391992351, 526.646624259733, 521.962253094591, 526.506650769362, 522.31361885707, 522.72160231818, 524.834923599918, 527.262472756805, 521.11896640366, 523.878053330964, 525.859589751366, 526.376215254659, 520.209338258237, 526.17079187911, 517.481063690385, 522.945408734935, 520.761869408389, 517.968504873276, 527.555862614452, 517.906058086716, 527.436102096766, 523.621276059003, 519.718957327154, 521.645339129686, 521.977044571379, 525.245172909695, 515.213747141117, 520.545403203191, 523.484654490754, 524.686527520253, 518.649949639916, 526.412662811444, 524.242682949459, 519.441389867814, 522.065286722097, 518.458931111272, 523.273403135282, 526.08982352271, 521.541080845755, 524.809039619395, 521.011395406132, 528.97554329465, 523.178366390478, 522.203999682817, 516.502237440092, 524.038195390387, 524.030409530439, 519.251924858564, 525.149121391876, 525.429758908652, 527.465629267366, 520.796719566449, 524.937931063226, 529.421928182276, 522.908124771896, 527.215614924245, 523.329495307231, 525.435935064336, 519.419930658793, 527.77606141741, 521.816441821675, 515.14164086606, 521.806059648258, 522.110254094102, 519.456405668809, 522.735203972993, 526.246371537215, 525.216014191501, 517.687004380491, 520.903326809032, 517.725642936853, 527.032798607577, 523.229332345369, 520.353742979873, 523.597391867447, 517.432640157518, 522.892868092996, 523.875015427297, 522.836305416995, 526.911509483273, 521.522852901173, 522.38200517023, 525.713089444457, 527.190856481298, 520.204825134082, 532.87312000952, 526.02898061067, 520.512028740837, 525.770622005136, 525.003378034749, 522.313444409513, 526.152605391599, 520.94517515471, 520.279897459201, 523.038143824979, 527.714614036924, 527.740598820602, 521.89158449782, 518.494772716261, 522.840628298296, 522.906421533339, 524.553788420797, 527.31613529728, 521.338864869488, 523.473022968545, 522.773612213048, 522.461028252167, 528.468600319806, 521.787530714326, 526.458279850483, 519.952974131529, 522.932654452472, 526.365999570977, 525.110691089693, 523.865467290983, 522.384825776953, 522.560040476386, 528.475566049546, 523.118258487981, 522.543241032293, 525.43127484538, 522.602412844691, 517.520461353232, 523.295358787749, 520.943824523218, 527.256787491118, 526.423466504087, 520.955727572892, 525.089663451313, 523.839693037788, 527.99353402405, 522.123666556196, 521.087530239578, 524.546551498175, 520.217273756901, 526.378793363524, 520.00754590756, 523.464178158415, 517.964927823017, 518.15860643771, 527.490144291084, 519.570224279398, 525.15918586156, 522.055827240614, 521.049304674479, 521.570491969355, 523.621700203367, 522.244942976343, 522.407097540122, 519.855744395818, 524.537973959067, 523.006552361203, 525.239964264256, 518.583476134057, 524.308178886793, 520.780850463327, 521.184284592507, 522.620961482427, 523.276396566706, 529.73730243202, 522.487741671087, 525.422532348191, 525.184190690298, 518.812342910493, 528.6869966422, 523.425698482829, 525.105481923035, 526.596055764249, 521.697716211018, 520.982940837995, 521.772405750708, 518.832485229907, 527.831002283904, 525.503827269426, 527.42238309933, 522.025500289327, 523.249588786465, 522.791540537151, 523.578892215917, 525.172527349948, 520.518303517921, 518.9685114257, 519.942226862836, 527.596325813729, 521.953508067659, 522.957388499931, 525.952604824926, 521.031833121535, 521.468807724237, 519.073564389364, 527.874910844749, 525.676877345607, 519.334530790535, 522.558069826048, 526.713925391695, 524.889732244806, 524.036815128009, 521.22632383894, 521.807831704083, 525.31719907777, 522.647097649934, 525.645807634649, 520.823762322215, 523.352403674146, 516.861090174295, 521.523679827884, 526.544081496789, 517.570985969724, 524.577215904331, 519.230992638124, 519.732702682071, 520.071755796898, 521.558183010166, 529.063076426211, 521.261424341681, 522.850995041747, 518.296338833688, 522.462202479153, 528.706338928507, 521.62059652548, 525.403325260662, 516.708158237264, 525.740336719328, 519.517187270666, 516.469541720512, 528.20267195902, 524.819486786728, 526.038768001668, 523.2643603626, 523.144440759206, 527.087125441696, 525.984019226203, 520.81029834625, 525.476045947593, 522.506119250323, 521.678148629278, 524.372961412334, 529.153052990202, 523.747073985076, 513.348000652914, 524.119874071825, 519.160390564625, 530.530888330465, 519.850272291134, 522.557394573062, 516.093818479259, 522.453272611867, 520.882557700394, 522.099457436683, 521.608014585266, 523.013442498205, 525.235687284931, 522.957388909899, 521.666674373802, 529.482383546937, 526.284853878125, 522.866554889192, 519.523648742988, 516.662788235458, 517.258721968306, 522.280169916256, 526.338679587594, 523.058005898061, 518.191825257813, 519.815845153631, 525.405399040347, 519.117497374569, 521.541903506566, 519.103723944112, 523.556378054226, 525.887411803058, 522.401866863722, 518.555878381541, 527.463667857833, 524.215113783839, 529.311135183844, 524.782503659874, 523.093966532361, 527.796528929968, 522.586274860374, 523.078382748756, 526.658297032045, 527.094223864026, 528.630342123734, 520.928086819407, 527.012264052127, 522.222543678451, 525.892036333807, 524.095698213899, 530.187845051861, 518.635994906752, 524.960690237857, 527.878604933692, 522.801743845003, 526.569719553513, 522.678767344422, 524.285493879681, 520.738829631598, 523.952037367545, 522.176350668825, 524.233210925963, 521.381901511884, 521.451901874697, 522.753730771032, 526.496469740688, 527.416945964165, 519.654646381096, 524.326597947204, 522.212995093068, 522.568163571684, 527.847408431731, 523.119672126636, 521.690258626671, 522.480957971492, 526.475919478539, 519.160399829611, 514.371739955487, 522.220111243062, 529.277642236212, 522.448502645897, 523.084169949414, 518.397468138644, 523.147639388251, 521.123174516657, 522.92921484656, 523.224938282641, 523.146072695319, 522.684024606792, 521.438184189848, 525.013569762529, 523.046950200213, 522.637966564916, 525.225376711125, 525.691733780485, 521.519476455508, 524.266036309777, 521.410470225862, 522.035393802194, 521.513486034832, 522.663805329388, 520.77280319848, 524.778405678893, 523.694843575369, 521.087667856701, 525.979954587733, 523.355461484449, 525.623342224873, 526.50260586541, 519.878508381182, 522.11461981049, 525.400066609481, 524.041109688425, 521.949382914381, 522.77731612876, 526.852638683223, 522.708048662035, 523.817738626446, 524.404271960057, 524.082275962685, 528.630235795102, 520.782922159595, 526.299350796335, 523.458974243808, 519.610910319234, 515.762017349282, 519.395090418882, 524.802737855086, 524.359454314846, 517.666897734303, 524.726952460625, 525.738047761211, 522.871158598112, 527.874588540946, 522.922277398407, 520.880285937788, 523.880255294135, 520.141890536276, 525.783332989823, 519.320384748755, 524.569552263814, 522.789424831325, 528.438934915277, 523.917157782994, 526.670985722849, 525.325803478855, 521.883002493312, 524.302109827532, 526.544443688688, 525.471735050688, 518.38791974197, 520.325801727321, 521.636758621464, 522.177484879353, 525.960321651274, 525.493786051934, 525.44387238685, 523.393788848299, 524.647002119151, 521.134340245301, 523.989644229028, 521.634733132587, 522.259866303259, 519.828243815785, 524.451947956187, 521.205818365767, 519.799868240817, 522.558499047082, 525.939061026849, 520.960084143066, 520.189132352875, 525.196126716077, 524.272599136187, 524.485803187893, 521.530404223136, 519.516822250767, 523.949080867511, 521.756132617439, 524.042686580504, 523.03663110426, 520.826422756562, 525.233831691719, 525.742347663867, 525.410866359153, 521.998217367837, 528.138129367019, 525.825039354839, 525.764987343586, 526.365519562668, 522.562552571127, 524.065711260624, 527.353408205601, 520.98748281219, 519.915728978529, 525.091829753873, 521.293948331052, 524.342357907963, 521.453752307943, 520.34932032923, 525.281589569118, 525.493594457187, 522.471158923686, 524.769226595124, 520.278361317852, 519.526489657417, 522.04681475506, 522.52608893531, 525.072929709855, 522.649444686689, 526.982507535151, 523.679068052138, 524.177551914582, 522.260645141727, 522.963076721155, 523.227833611575, 525.776268986786, 524.766129448591, 525.970651059034, 525.424326311688, 524.284845947713, 527.286076983105, 523.650355462323, 520.091707237834, 525.585160947731, 526.30145451369, 528.101789175074, 524.481364285177, 519.358884186778, 522.628591621563, 521.431961591424, 526.583970260219, 521.32665630058, 522.378446514337, 517.641932726375, 522.414683396148, 521.554873281768, 525.744261815956, 532.139664435031, 524.26913055414, 526.957098914384, 524.506183921194, 521.913261044148, 525.317146820453, 523.439865538294, 526.00230452464, 520.317834918477, 524.000651228185, 522.819210020449, 526.55834908341, 527.736981002134, 524.746315659118, 527.124559288883, 521.299057820458, 521.596099865701, 516.667810666801, 517.303042033241, 523.969978418215, 518.913179714272, 518.684589352572, 521.352639395955, 524.78642992224, 516.245191801473, 521.5820203271, 525.434050299461, 526.731378947347, 528.237973400692, 523.520165752197, 520.065773057877, 521.071172260285, 522.502236265519, 524.327934589727, 528.273235570826, 519.843582082797, 528.39313536549, 523.497089002526, 527.610139922864, 524.564206816107, 520.028073487973, 522.296996422599, 520.225120030079, 519.404968498197, 524.381242737759, 521.558508386503, 522.227922102996, 523.894450967496, 528.343251112723, 523.726908205055, 523.164537285731, 519.863181830736, 523.223798541552, 523.85988410817, 525.055221360498, 525.112079212985, 525.907836699581, 524.268443621883, 523.773160222621, 528.969917781425, 524.342038330614, 517.364916326939, 521.905454617473, 523.342009718664, 519.529991247521, 518.023905427021, 522.625791841229, 527.370764846233, 523.884780776605, 523.142207320791, 521.302826958764, 520.122299354992, 524.12986214188, 528.681916209687, 519.252111401492, 529.346779258016, 521.174906884179, 522.089051239304, 521.283013500548, 520.493059212702, 520.005592146373, 522.467465713561, 526.084196570381, 520.500018047831, 524.432260089665, 517.501647373477, 520.071403436986, 527.536523571196, 525.633198093718, 529.256876697424, 524.03884103979, 526.283839781862, 522.985666797578, 516.9824574621, 522.56586345599, 525.501999422555, 521.873124729206, 523.199121590646, 519.450444300376, 521.347483697991, 522.424330285305, 522.030703286258, 518.142448408787, 522.315063664248, 523.299000999994, 520.175604686212, 521.501274383794, 518.534499274223, 519.1995745659, 524.673455491308, 526.545016578273, 520.04316172066, 521.702195238941, 526.295776930622, 517.371629509807, 522.074877040104, 527.659283226328, 522.015360751047, 522.834810866815, 519.995150809176, 522.293881457787, 523.437009734274, 529.863269308611, 524.048334822834, 524.955091874486, 525.740589415074, 524.232852744506, 520.149891848675, 523.429341069945, 525.438654091027, 525.227181004495, 525.167901788516, 521.303509448335, 522.5767083815, 523.663955456124, 521.23103884062, 523.016422407068, 516.807960623663, 519.976659608349, 519.512446967472, 515.580407883768, 521.590352901656, 519.532479103928, 526.148178115284, 521.732407798296, 523.543298244745, 523.5706190155, 522.891725522872, 519.906972595373, 524.473392008305, 523.533214190126, 519.973277007538, 525.837501372795, 526.696463100787, 518.793857899587, 520.301891670865, 523.639566487852, 522.012644952432, 523.196844310347, 521.870629901868, 522.926709144805, 525.786960142012, 519.34606547784, 527.427809956591, 520.212455318473, 518.135858326937, 521.168540387445, 526.50436534096, 523.9572383225, 526.277301120033, 520.281926693876, 520.166410678231, 526.252400557234, 523.745783126772, 522.414763955479, 524.986213484894, 524.852832619577, 526.396035216946, 520.44608262164, 519.733050149347, 521.32997385702, 523.250162092296, 520.50908634245, 524.513658160955, 520.552400128875, 523.179801977643, 524.076259703264, 519.38431723653, 528.88163096366, 521.97235914636, 514.611840338723, 524.466914058943, 529.6898916085, 523.397415353298, 522.922034968712, 524.763809732328, 525.081998224651, 522.426295881532, 518.64644780524, 522.023254922638, 522.820183402027, 520.216484054019, 525.905505966002, 521.08194014965, 522.60413702165, 520.438512087704, 525.897558650828, 526.996002484802, 525.664101039788, 521.942564520874, 523.836376365947, 512.995000992719, 524.222241350835, 525.256219316296, 521.900496775891, 525.272893422148, 523.188212692729, 523.040066627112, 524.324913097108, 524.210370602502, 520.17845818172, 523.452519159881, 522.46740259534, 520.675854592159, 521.568579848907, 530.075955993914, 524.056275335024, 521.559647536508, 524.893889798086, 522.752343873581, 520.027881541816, 520.472958835318, 520.505188689738, 522.57552204016, 522.549243379065, 518.652577981011, 521.674373308755, 524.044317575625, 519.080820742526, 529.283966242691, 524.491485620433, 520.892102111683, 524.846567583301, 525.297871551888, 519.41086804582, 521.359362473667, 526.545828662148, 522.376158560626, 525.160863952935, 523.447187943433, 517.633339250055, 514.324904182167, 519.714824497665, 526.254098040893, 525.81548633205, 522.362600117198, 522.692041081362, 526.340854731024, 521.855376597322, 522.514649090481, 524.443108075518, 531.372109248674, 525.358887307974, 519.611164577036, 530.532472226984, 526.833702073872, 523.069048081409, 520.608078509875, 522.4447534411, 524.867648913989, 519.757780397687, 522.167575568019, 525.026666847893, 522.209373841725, 517.217593188427, 521.25476641942, 526.050909205542, 517.046545700267, 523.338405240037, 520.330201102848, 520.052093655764, 528.382988433793, 524.414919830513, 525.141599809126, 519.693135840306, 523.428375091225, 527.612340683207, 517.92695461962, 520.010444458589, 529.913325781415, 524.392352785985, 524.303215811662, 520.242185316981, 524.359137993146, 520.864288587032, 526.97370445138, 518.502034996801, 520.801863880819, 520.905166891891, 522.085684189556, 524.129997983091, 528.71919136444, 526.944032615654, 523.16429543619, 522.295531116639, 519.909340406142, 524.503288264905, 523.615916031497, 519.933478157264, 524.241444143801, 523.831699281683, 525.67627021952, 524.40657066835, 522.384625630086, 519.332669714681, 524.140263837917, 519.67248824366, 525.417438079568, 524.03000603437, 524.26623604212, 526.066985170216, 525.35508447995, 526.648696595703, 523.336322433378, 521.997863425813, 519.555280505974, 526.21622472211, 520.282053324423, 522.68865399331, 521.418346288827, 519.087637543747, 523.699179327018, 519.914313946437, 517.500781496712, 517.670914286627, 524.969472771557, 526.73038182296, 525.661571025372, 521.079338125389, 518.654404470884, 520.558557782032, 523.57206816942, 522.34785643559, 519.235788925746, 521.041400692407, 519.47171824128, 520.172356705597, 522.681086955245, 521.856401278966, 522.546930830724, 524.826082855449, 522.649507787732, 522.951001325978, 520.950329144125, 524.89217345387, 518.428157414715, 523.473232173139, 520.756108712044, 528.625326441778, 525.975085757464, 520.456048318365, 521.813036866917, 520.992008545818, 523.794706326399, 521.603670576493, 518.993739581925, 522.881986364572, 522.491606019125, 523.830665028577, 521.817004478294, 526.593169599101, 519.863282803368, 525.957255405583, 524.51448465545, 519.253078246015, 520.507364147538, 526.743237086615, 524.125962386332, 526.987670311642, 518.324533290694, 525.885754189674, 522.23545355729, 520.574138929179, 521.427280849624, 524.298935632578, 520.58416293174, 526.948036712612, 522.559489261885, 525.269907607726, 519.457436476619, 525.720447826151, 517.971021381932, 520.802626356014, 524.161076442605, 519.39589014064, 525.476457553078, 524.057930358442, 520.499848363588, 527.523207675042, 523.209907372882, 519.41181322613, 521.787484157946, 521.108780658472, 513.358408085635, 523.229723575139, 528.806491289596, 521.506672068239, 527.591618907908, 527.674058512306, 527.955772776202, 528.092997873715, 525.189561641987, 518.465505026905, 523.127047256083, 519.526291294927, 524.323062678678, 528.073756470074, 532.794978173898, 520.480798937554, 524.229056159915, 519.562678548389, 526.918994091163, 514.911768307636, 522.320671341775, 521.210315149877, 514.677026364592, 521.257796761725, 522.256970613004, 518.823470305176, 523.777243732882, 523.013971910528, 524.210300015503, 522.494351581409, 522.36947696658, 522.559546746429, 525.523729468464, 519.242897489488, 522.750496471867, 522.012912560713, 519.943738315388, 524.901593719011, 520.946898648692, 524.7798192386, 520.161473191674, 522.028312833451, 521.267216187781, 524.830494377634, 524.991004441306, 519.787400619183, 525.74999852182, 527.405895900578, 515.671439382805, 523.393031011809, 522.554191395273, 519.590874683215, 526.715881181327, 522.524184963024, 525.254914315691, 519.640680809503, 522.962366749694, 522.999788286613, 529.656177928612, 518.079254762906, 522.348226062977, 525.579133708487, 525.900950411228, 521.964378059619, 521.207946205006, 526.475580682723, 516.85296773338, 522.131847657923, 528.934656531571, 521.417911685685, 525.174352272165, 526.503696359532, 519.889840973941, 521.318166933507, 526.680111953445, 523.1663818048, 523.172777986517, 516.500066212761, 521.481681623187, 523.777028996748, 523.996206952083, 523.727630565155, 518.396783067006, 519.340066292204, 520.180750866845, 520.643614285849, 523.940153241732, 523.014504611306, 518.939699207801, 522.843419787695, 524.413315627122, 529.75576424673, 520.43902890819, 519.441517478073, 528.337146054946, 520.859763217169, 520.311477991311, 524.272007758702, 524.463224624806, 518.918653266262, 525.886435014803, 520.822181055094, 520.417800075658, 526.585004586648, 522.499209946019, 521.624947932454, 517.327605209574, 520.866623796729, 523.654899004751, 518.290627689979, 520.233173960315, 526.827750345538, 520.729230401452, 523.069951508292, 519.597707846444, 521.166522349586, 519.869602879558, 518.238027323285, 527.177593018277, 521.537712409665, 520.93638235921, 525.548007514799, 523.561617725909, 521.406355597104, 523.000570850078, 524.36178093063, 524.968747638155, 522.348273552923, 520.292604600141, 518.710653405696, 525.911906224288, 523.626275740522, 522.966834439373, 526.17874768986, 524.522825522986, 525.765452691805, 523.995281773737, 523.775399208535, 523.267760397549, 525.589695190923, 525.787531111015, 526.689015391769, 520.585478646719, 519.660284519925, 521.298798372442, 526.102049492971, 522.248355348156, 526.244481453115, 519.536955114119, 517.86251183639, 524.443276275065, 525.295023138083, 518.161478374992, 523.890189443218, 523.144616086444, 523.640496805481, 517.094278132414, 527.695950971513, 522.322740656334, 524.11064223417, 517.119373665867, 525.641779896713, 529.541427195249, 522.530914141047, 526.618544695792, 525.913730229423, 525.706760265021, 522.475280368849, 518.018154954104, 526.234569666027, 521.684400717609, 520.933781604121, 521.196295013587, 522.685615037961, 522.455750869598, 519.081082055944, 521.817270246552, 522.623957034522, 521.77182930079, 524.699458926515, 521.945326341724, 523.610767796887, 527.142084678163, 522.525149694105, 518.054905047363, 525.737386958157, 518.735571259454, 524.703065998625, 523.064594795539, 524.376587913876, 518.864184209759, 519.085249802434, 522.98375972712, 527.629996473324, 522.51366694482, 521.868505763062, 524.419102059452, 523.175721381294, 523.224499916752, 524.289051969176, 526.500456667423, 526.056014457339, 519.373577375021, 525.308393590938, 522.406417064199, 522.968656606078, 522.17739356245, 520.766728103102, 525.668206963996, 520.943222479186, 523.022606616195, 518.92618864995, 524.263665621781, 522.367155036334, 522.070258988853, 527.298581013933, 525.502397155482, 524.888301927122, 523.982957842032, 522.219582899085, 521.776301594545, 520.579860722798, 525.62839955446, 525.973957904308, 524.718342669776, 521.897371586841, 518.914890336999, 524.33902385811, 522.891949868641, 516.889472764223, 524.002947693004, 522.244012056347, 520.169010069329, 520.817711958649, 522.876220895215, 520.174750002907, 526.455098393917, 524.103158420611, 524.199059200999, 525.834467577275, 520.494028431252, 525.75717176928, 517.005169215338, 523.201781383294, 523.542671171989, 521.594446891757, 524.908198790831, 523.36593738368, 524.393443830593, 521.783907768272, 522.164943659279, 523.449943647106, 522.126605236028, 528.136598444531, 524.621804992106, 518.909006489329, 517.435260868378, 521.23416322888, 517.964470161438, 528.622023540269, 523.866763262481, 522.040965685928, 520.552383316985, 524.911588831385, 524.104173490697, 522.69964287746, 523.419973583913, 526.170215299619, 519.479152676809, 522.305341131512, 523.834631631698, 521.723442892224, 512.189231167116, 527.142536317103, 518.789881249637, 523.317360356242, 522.515808815829, 526.901317768568, 523.503638006374, 522.552986673811, 525.592533617282, 524.866094788587, 523.606854250619, 520.710215984661, 525.512292862235, 523.396325468366, 522.588829129283, 524.667751782893, 519.794472951797, 518.259852091107, 526.791739246643, 527.298668629695, 530.074557664252, 523.788751821483, 525.171744616645, 528.936705591152, 524.009824966821, 523.091078534012, 525.080287174069, 524.142972585312, 527.083520381961, 524.199248556203, 524.89883304465, 522.242504526555, 530.71186322046, 520.921005484171, 525.912338916678, 522.894316812783, 526.9259408386, 527.234309325981, 526.998390979213, 527.847930413482, 522.852695734094, 525.089323398113, 521.492103793629, 525.521820072339, 524.804139140202, 522.760559144872, 531.160015592234, 523.287259671196, 524.444498374347, 524.99182760135, 518.019140877797, 523.496036918325, 523.035621566426, 523.000200532252, 522.166654933924, 523.917852250325, 521.362569935072, 523.729382533163, 521.605845571202, 525.958725353175, 525.118010115096, 522.71737338327, 529.902693437383, 521.184375878365, 521.238349928453, 521.523711821189, 524.216064282293, 518.520086024634, 518.659567284255, 520.760214462577, 525.566280520287, 523.714094477781, 517.776943864514, 522.979177422023, 519.406863723432, 526.014596724555, 517.847394949473, 518.243905428697, 524.286085591526, 525.876323678337, 520.331644416471, 521.157573813947, 522.743929347301, 521.148605591213, 525.473795731316, 524.939191687926, 517.785961789192, 521.275450693271, 526.770275766126, 522.234964518923, 526.551875544122, 522.766694536406, 525.311136487046, 531.195959184341, 522.282063140079, 527.764856866535, 527.738236699907, 523.141501409036, 522.953852216868, 522.654129682563, 518.297363076321, 522.59789639049, 516.903898681703, 519.879908735595, 522.4415164323, 519.026414867726, 522.400130000129, 524.439279851069, 527.746712445427, 519.715592043491, 519.332144455277, 519.596784436051, 524.018356288881, 523.391901884893, 525.097849587942, 520.502977020652, 522.403385960532, 522.308644138468, 525.434797410541, 521.288314201092, 523.500127015284, 521.811826605912, 519.149959338328, 523.326694930037, 521.709820877378, 524.111575619295, 526.936343764796, 521.895116475565, 522.575795690536, 524.815838773171, 518.825716859762, 522.380780109173, 524.724524981984, 526.229047224264, 520.663328364494, 520.494622279237, 525.46070971147, 520.914290462645, 524.956189336145, 518.919552105647, 525.089958273461, 518.680676305467, 521.860959185616, 521.46083038884, 524.005824200449, 527.090874818061, 516.580735251932, 525.198979538923, 521.467971595911, 527.573166212616, 522.658553789317, 524.160249909195, 522.592463440153, 521.937047966244, 521.546142861042, 518.46860613012, 529.668525840315, 521.256869544843, 523.777397359228, 520.03787579635, 519.524439232738, 523.784922469961, 520.058031436469, 520.829031228347, 524.298177513943, 524.700561524021, 528.290314029027, 524.908541927585, 523.891131968933, 522.21931754767, 519.860575786045, 524.96734422061, 524.059068924069, 521.1095389022, 516.053298010789, 521.012710611518, 525.413376276106, 528.919738913262, 522.497793657159, 521.322710936907, 523.893773858264, 522.617068289097, 521.900336169702, 522.800304661567, 524.898151563413, 522.280544597155, 518.536936829536, 518.610141114322, 523.950891988338, 527.946082802124, 526.144219590733, 522.10817270854, 527.422863911376, 523.459427833825, 521.34789938174, 523.628336638792, 526.930096952837, 524.190668880011, 524.620245829, 517.457904795049, 527.984807072471, 525.853349851208, 517.772454593523, 526.467206722786, 523.718301986287, 520.129823802277, 519.342828566639, 525.809468759481, 519.597576115668, 519.687155250863, 520.007467956069, 519.947320893505, 521.048544053833, 528.028028745996, 518.941057592821, 524.185539084045, 520.722581099115, 522.527488980107, 521.441305923646, 523.024633460771, 521.673083660753, 524.045793573027, 521.656122191379, 517.990218186662, 525.53538962173, 525.539184157322, 526.261733964221, 518.639177294677, 525.027656865524, 525.781734073589, 523.618969217812, 529.897508433699, 515.939546216872, 520.974005154863, 524.163110144253, 522.481278229006, 525.59121007157, 524.51126095109, 525.540162969017, 523.021724125464, 525.344402239675, 523.137893443582, 526.854542066653, 522.961364481691, 525.510420345553, 520.233150198303, 519.446760084794, 519.14594229467, 522.076386845394, 521.954103472749, 523.708692041464, 524.84282225591, 522.761898560754, 520.731781111878, 525.290427334594, 525.618772453253, 521.683370918195, 529.469944186433, 524.129888137689, 521.423318922025, 528.43508410254, 528.965978069537, 523.946190041225, 522.73659429715, 520.802265046832, 524.45591856881, 520.343393063536, 521.053907438501, 520.84946177816, 524.257803718077, 522.722941845967, 520.583182266683, 525.055468579037, 520.105333223539, 521.908983117632, 526.01023653984, 521.398042500004, 524.654399599627, 517.391846234309, 524.696725929992, 524.181412332033, 523.179069549888, 525.037020890595, 527.29134083423, 524.332970057943, 518.523562673937, 522.836971056855, 527.033221650257, 524.672011453109, 523.280064971256, 526.417620135445, 521.408060726123, 528.490405990914, 526.534465632149, 521.599857380803, 523.674348607787, 523.861676215238, 518.040530724747, 521.553113481637, 526.020858275157, 518.372701940556, 522.66476344379, 525.318852036803, 521.224574405881, 517.04611700963, 526.328989990107, 522.161867185975, 518.321107810043, 521.87364326471, 522.199116488135, 525.448658876255, 522.754801651873, 521.206131750488, 523.780592852706, 527.05594449589, 522.423772322841, 521.947040316588, 526.437882350402, 527.895721383124, 523.907422690099, 524.093531778097, 522.978214059498, 518.920073875285, 524.902508840415, 521.203337735865, 521.914691050266, 520.717565534578, 520.899860113642, 522.904537025327, 516.977755293635, 527.547104200385, 521.828107223058, 524.18301391831, 523.020575069664, 527.819535778054, 519.737767966444, 521.8984223173, 522.298052975726, 518.102272660881, 524.338977216518, 523.370995972597, 518.481760850866, 524.581264806324, 523.246177458057, 522.937448581591, 523.99801723993, 524.670689010177, 520.618945509381, 526.851725593983, 520.501134347802, 523.756238049014, 523.18910883186, 521.006589503323, 521.931204172004, 527.362500536891, 521.910887176075, 521.306132023757, 523.320356290073, 522.330653959358, 518.110561054334, 524.782891932573, 521.008453893027, 525.847175904055, 522.654962049865, 520.716780292971, 518.16919186362, 517.550097603875, 521.789261838551, 525.711640860199, 519.960133657821, 520.876348112037, 521.949597195839, 520.949468915983, 519.268343015225, 522.189967948346, 521.347893323387, 525.672403490043, 525.940757590044, 516.625227948817, 524.94187161371, 525.865763291481, 525.99756023351, 521.19992944185, 526.54489517205, 524.34832022295, 519.714886132069, 519.10089554943, 526.735890997765, 528.855587479174, 518.420377181421, 523.171889467304, 520.523050303557, 527.987441442139, 523.793084571349, 520.588176590548, 522.096044384301, 523.870863091662, 524.403996360644, 522.798247248043, 521.040396969675, 524.899265470395, 523.642142051522, 521.419477574587, 521.488139271422, 524.403700711202, 517.531093557677, 523.921463578567, 523.800219808341, 520.036089184342, 527.116818715604, 525.877899609647, 521.352984803633, 519.287977738421, 522.551726664978, 523.553703325089, 522.148692436268, 523.643244384577, 526.333249767078, 521.132081510604, 523.40492063196, 519.31591258941, 518.394267939511, 526.127029249191, 518.715094482076, 527.555885116666, 527.888171117496, 522.895271824284, 519.393133219816, 527.565508633169, 518.059979490289, 522.881231626464, 530.67615458689, 523.044547935339, 521.349688866736, 521.826911236082, 524.52492415214, 525.39738733838, 521.671734997021, 520.504174799948, 523.676401952689, 523.121162113661, 520.43476677856, 526.701328293311, 523.320871898539, 526.732685581021, 518.171213967624, 526.812793502792, 523.698787280371, 527.226758331114, 521.507416435057, 523.334964463727, 523.486625607814, 525.940714075757, 521.277980769998, 521.926341368032, 526.861484985719, 529.812872215351, 525.004522990816, 523.146366945856, 526.097436837084, 523.552305359504, 524.393682673392, 520.005839035026, 524.27206365039, 520.475459172927, 519.86460329071, 521.570094773905, 522.588620049021, 519.616927186553, 524.186439831032, 518.947181054216, 523.235866000042, 517.812779103102, 524.033939279847, 523.385490647787, 520.435541299908, 524.324341545715, 521.598792693807, 518.423220045001, 518.701980670837, 525.17235522172, 523.760498597409, 525.974618772814, 519.453675034263, 520.80955370692, 522.497148363396, 521.495489950581, 520.94089458162, 524.425717340696, 523.075917960923, 512.469779104941, 522.266893616725, 526.922616938373, 525.993979432, 519.923005433622, 518.939318324684, 517.780455732426, 522.775524328606, 521.801300058918, 520.534247841761, 522.830345871037, 517.807768355747, 520.604416808386, 522.231738945591, 528.497235256857, 523.118624150106, 522.288373139819, 521.518484260737, 522.053042662404, 526.270632686696, 520.57792708282, 531.004691761025, 522.950384234241, 522.810254543297, 529.67060679379, 529.250530750193, 525.687453170582, 521.656306390307, 523.520271924861, 526.122018493749, 514.540402015008, 521.946645658615, 522.220089516292, 517.532946786462, 521.358350443384, 522.797347515713, 525.544307069821, 521.695048035775, 524.780326757427, 516.086719821892, 523.605130454706, 516.434353800646, 525.885073726743, 519.325221041182, 526.300090387664, 525.519853218254, 524.801381749645, 518.938813630722, 525.845251061696, 524.623136846007, 528.288323760108, 524.928921421941, 527.581579792084, 523.938922423174, 518.582119516826, 524.176467349078, 523.661838052554, 521.638583396291, 522.607898666958, 524.196307266236, 520.070298022039, 525.27397573838, 521.555671576692, 523.124293355741, 527.213262469468, 521.977343577987, 523.847142930104, 523.651563967603, 526.725434091716, 523.862215396386, 522.713950258076, 518.027734013262, 522.110357746239, 526.521176214552, 522.116632913587, 518.539932484115, 518.724269825825, 522.256231381048, 522.112170211191, 527.003466703059, 525.676510429971, 517.731438871768, 522.511593275829, 524.215674165466, 522.68588842072, 525.78288054257, 528.067200631972, 523.337914289122, 524.051347599871, 524.836299991917, 525.13160032443, 520.167095242164, 522.779861590061, 518.469307190495, 519.488642098526, 524.740439752829, 524.759631331376, 518.156730565492, 520.367868223583, 522.123504784798, 521.528924148927, 518.666378499807, 516.224552205913, 522.302270018823, 517.338560838188, 523.108206511959, 522.847555836339, 521.91257461997, 524.568305723371, 521.923525695381, 526.78532184006, 521.067253289699, 519.585285296682, 525.91316549766, 521.659259939566, 521.659025915192, 525.201572301644, 520.547114410568, 522.283404195896, 520.37961160036, 519.45435772452, 521.442755978646, 529.777045577624, 523.704506593362, 520.910586472305, 522.542266938665, 521.090521877941, 524.791059994353, 521.392140761219, 524.775192715271, 526.206957404576, 522.327016113985, 525.899091621871, 525.658723303602, 522.414220197279, 522.421517455565, 518.94412969816, 522.806627956912, 522.48197040073, 520.920625117299, 523.843446698665, 524.509743127912, 520.092401565235, 523.138564732312, 526.011868815152, 525.887587447223, 520.174523570575, 524.615425743197, 520.695833152223, 521.605513384965, 519.417444576501, 523.854383720505, 522.131879685604, 522.85507991547, 525.068242989714, 525.310410484672, 530.078310441647, 517.911683141662, 526.511554848266, 523.163115843238, 517.141935322171, 519.401491067593, 521.540071490746, 528.12500867436, 525.99804714326, 519.72743600444, 520.409690818946, 521.114983376568, 525.672919538262, 524.311177673555, 521.131659949093, 525.807753703647, 526.022758300962, 529.269352540103, 523.66505891673, 519.260655872807, 522.312562778021, 523.08498200601, 526.810244393361, 521.975775784943, 521.936856023344, 527.205394346094, 520.978246973275, 527.540175931704, 525.955401839209, 525.725965896201, 523.645592013468, 521.583277844841, 521.552296166166, 515.273942133916, 523.256420233785, 522.486934594159, 521.774988151176, 525.544227466818, 524.198268827131, 522.577933319884, 520.970493832453, 517.740000329852, 522.138669303203, 523.432447626483, 520.039275983179, 526.847175220978, 521.093272914588, 523.958428268169, 522.194572033434, 520.521940851422, 525.272021382288, 519.602876758621, 519.704940671835, 523.740543253202, 522.467389058582, 522.564213408844, 519.866307230865, 521.342848731419, 522.315475146369, 527.41009662355, 524.406075916033, 525.651679956058, 524.005901975738, 523.560450586065, 520.679905859377, 524.52455343153, 522.744567275893, 527.378258072447, 520.777940418245, 524.611820316208, 526.435393122136, 532.475835281318, 521.258132566433, 523.44309920334, 523.851026717831, 525.297459223466, 519.874685486495, 520.600798668949, 522.579327436092, 519.887212973151, 518.110076093425, 518.28896455254, 523.10800186908, 524.71746028124, 523.201527593845, 521.109109486677, 525.430621062876, 525.581502825032, 518.993658613578, 522.246426925924, 521.242124277511, 525.074101993996, 524.823323645117, 521.117855076855, 527.834984087139, 522.938898617945, 521.657891298426, 519.739388848267, 519.118925545257, 520.150997955462, 526.592596444872, 525.550998331038, 525.322770059472, 527.259244930435, 522.66369482339, 520.641164388613, 524.023969430074, 524.340549185984, 522.131871313517, 527.590715948664, 517.72283061288, 526.071629310065, 518.318476358258, 524.629277956522, 520.686075639986, 519.039132448231, 522.534763028951, 527.280294029544, 520.344959453076, 524.429552711598, 520.403494462933, 522.985789649315, 524.801708995027, 524.689209684643, 522.661859377361, 524.408654436045, 525.05827263505, 524.627123485936, 524.022812894872, 522.845119248591, 521.5645957203, 522.049205236441, 523.204891000448, 519.983813031948, 519.938273317285, 522.095290278695, 523.918150575661, 519.866629546169, 525.666907175736, 524.030137527633, 525.415863068768, 520.841652022571, 526.349345972072, 521.994707713573, 524.583527160908, 525.885525506684, 523.179977247103, 523.555693588536, 522.542867443227, 520.87837747251, 525.905987878027, 523.512420141132, 522.573739653455, 528.000635270032, 522.373502832414, 520.479541049443, 518.062734306606, 517.804432964275, 520.665182433231, 520.328166167684, 524.153371228262, 517.944740995132, 522.881701598014, 523.302164761972, 522.680917045199, 525.332532903056, 523.088008692268, 521.156842283114, 522.974368144423, 522.805952649783, 523.769150085238, 526.12880096899, 521.163323741778, 519.115974775857, 523.324404379928, 519.139590186027, 521.570864817761, 524.134624622665, 526.036594516086, 522.341034896995, 523.280135642945, 517.891025259543, 521.783196992947, 528.105859782093, 525.143832280594, 521.738964010122, 520.580685409567, 523.30513135853, 526.156513488876, 525.609786751392, 522.35881045537, 526.643384886133, 522.8156818528, 524.519739121023, 527.214198100031, 517.843662160929, 523.757639232086, 518.913901550587, 523.318333760722, 521.341441241272, 525.180596637804, 520.865113154449, 519.706389302506, 520.088861091068, 522.658853062184, 522.854807626182, 530.677111843458, 520.722307960127, 526.691032017162, 524.183596161757, 519.404212580144, 520.790322179513, 527.548017297873, 521.931445011927, 522.855086192953, 517.145906149081, 520.457846626608, 522.430174499199, 527.938547828104, 524.610784466782, 523.661972564703, 520.474115656024, 522.701236476547, 519.83637406356, 524.250551458603, 524.323033948309, 524.810469178604, 520.964050483072, 520.446297149441, 524.10263771766, 524.255924140779, 520.618258155548, 520.118056084579, 524.914476012718, 519.926674051568, 526.746164100421, 524.920716020694, 522.864266609383, 521.569410445518, 523.085605502846, 517.543778922396, 524.510916295075, 522.978606169893, 522.059744116269, 522.390791708537, 519.34090943509, 520.927840808088, 527.291184109536, 519.335720952608, 520.473215985676, 524.968049774879, 519.726093715546, 525.147994014636, 523.359693309099, 527.295637736088, 523.600861166295, 521.377364716265, 526.255460456871, 522.366302684615, 526.544523218454, 521.089958568686, 522.813183273866, 524.814286982659, 523.073349330133, 516.728976439264, 519.884851845848, 522.214238891327, 523.271633978416, 525.186960310007, 523.345421196048, 521.122176588671, 522.162304702987, 521.976177215113, 527.537551707606, 519.224894791587, 520.494949190171, 523.994099317628, 525.86985181701, 527.496625108331, 526.998391828858, 523.568884852001, 525.423522740243, 523.083779530571, 522.579272801848, 525.494623269988, 523.197182412599, 526.380405756461, 526.219910489268, 524.272930871041, 528.057925846382, 522.170475951092, 520.894325820067, 525.006908174122, 522.87242637558, 522.215316022186, 523.731554738864, 517.421977211766, 524.248353090412, 524.950110058061, 520.663944856645, 520.478788022352, 525.85868418641, 517.298867134887, 526.732869948717, 527.038410646447, 524.841746635956, 523.231166687729, 520.200047156276, 523.094004505068, 525.355137902771, 522.770430767034, 526.406521330232, 522.546396967665, 523.339019317778, 520.872152255451, 519.123111284861, 527.115946517479, 523.505545128386, 524.684444688317, 520.851535631922, 527.419987376107, 530.412024897707, 521.750917302058, 527.084077428591, 531.079120246455, 525.910123435695, 523.725109306068, 520.816480204169, 525.303866728549, 519.990670538431, 522.059634663109, 522.588299248565, 522.625964287525, 526.512748968074, 518.059842551214, 521.47081567713, 524.247290945695, 523.835818037122, 525.227106765437, 520.936034079177, 519.953565732732, 525.146567948745, 528.810490151947, 528.5215636756, 523.34178548639, 517.654398945555, 521.391108970801, 524.247337663484, 525.394749898383, 519.000213591957, 525.322014416936, 520.680937502096, 523.940358058019, 529.473539370493, 522.799898409548, 524.483257786329, 529.112585659133, 524.873185236444, 534.119452169588, 522.909841446464, 526.592969674083, 523.6665937776, 526.50007617544, 521.536707333344, 524.071923295595, 521.915776744596, 523.947234218022, 519.388474858664, 519.197278773324, 522.336425559704, 527.317359416488, 526.389517590728, 525.315998781641, 525.817185842395, 530.275598475335, 526.225332811481, 516.851091597862, 524.094796797315, 519.326795131821, 520.621327052144, 522.685257524043, 524.459780431317, 522.194401180278, 520.936296771231, 520.590219500307, 522.729472291308, 528.170265892281, 524.808834302033, 524.075368616851, 528.830715281133, 519.22892832538, 523.614729074693, 525.47327947966, 524.166731205348, 523.295806620973, 524.543555860069, 522.746240368408, 523.966201077839, 527.23931213222, 526.622767252101, 520.078260401213, 526.441735610642, 522.814195500071, 522.660967419407, 531.315530100698, 520.400338416102, 523.783241943827, 520.555703361459, 522.31521133889, 520.321099183732, 522.0713346644, 523.201862876691, 527.53427523109, 525.468974860024, 522.400928113324, 529.250592397775, 520.559184372044, 521.027410348483, 523.201616308976, 523.069048424396, 521.156384176074, 525.936652580257, 522.118958233175, 522.825542201546, 522.346946271484, 519.707577707169, 520.879978522737, 526.545800275152, 524.552985726369, 524.127128790899, 527.43871293054, 520.546035861751, 522.683643785557, 525.236500921972, 520.929084343052, 521.694860770328, 520.136068454035, 526.741807205351, 522.970191501124, 523.611729681864, 529.248058626722, 520.364366663596, 522.912531453717, 516.120413362274, 519.924291107992, 525.824220904304, 519.366900416487, 526.545101095993, 521.71732269836, 521.286047256295, 523.666613465922, 528.256988851892, 525.014499403374, 528.74657241197, 527.288278986466, 522.233339926913, 524.829818896388, 519.54307215865, 521.031635411864, 519.386185125972, 523.846277684259, 520.382867207764, 524.950996597983, 519.42506979784, 520.900032278546, 516.300511851986, 523.382542414332, 520.751828464865, 521.796333424473, 525.306128216324, 519.54920851291, 523.92890985355, 518.736847994004, 517.735897112036, 524.18556805461, 522.50341356578, 522.264246722488, 519.580915025151, 527.129530899033, 531.430030892947, 522.253333449997, 522.625917774241, 521.152035684681, 520.354400402203, 524.246726898339, 520.108197337313, 523.711082217725, 528.288289205159, 518.560185916844, 524.89634105161, 528.854334357983, 521.765036657506, 519.89519143949, 520.734475112106, 524.921235703389, 522.568640910901, 523.314998148868, 521.512383020735, 522.72257563399, 518.491222431624, 521.128717301498, 524.055428376647, 522.701427964832, 525.250362822717, 525.918803201596, 524.52308493602, 525.220266145139, 524.141006774498, 521.145758132194, 526.239859193082, 527.882642604672, 523.675077473276, 524.782084148232, 527.03829696121, 520.55915801607, 524.363104087167, 520.602128713052, 519.633148293131, 527.743521942871, 521.220413140991, 527.734891131378, 525.890059332144, 522.199239716843, 524.294910454328, 522.119574366556, 522.764622314491, 519.71740204066, 518.160949525896, 519.921336477867, 524.794601577985, 522.692409909615, 523.260441857122, 524.140381537458, 522.99411536723, 520.222975864499, 518.864323098786, 527.502996602823, 524.64979162539, 521.068940926264, 521.440063228505, 526.996152348443, 522.83172498289, 520.237388019822, 523.460607504166, 520.335029642017, 526.853382893599, 524.584651415499, 521.984028045039, 522.828806045565, 522.212286230198, 518.411113861915, 522.013476624539, 523.122547987405, 527.54704401385, 521.149345936583, 524.483503807104, 523.869706704557, 523.080999228208, 524.239054103112, 523.236775955363, 519.487128851859, 526.144923064453, 519.831501386084, 524.855146346717, 519.736848063752, 523.323854646246, 523.517146336439, 522.329136959524, 516.964285246762, 522.195142407631, 520.46309949822, 525.790903847596, 518.456656270512, 525.259728897307, 527.370135268664, 522.830040385572, 524.413852064154, 525.412114499749, 522.882798208042, 526.098727276476, 519.937634957969, 524.200429135395, 522.321492500941, 527.546089848378, 524.095417333379, 519.295038528746, 522.740676576021, 519.649383251487, 524.143641764176, 518.726713117977, 521.577222616275, 525.192714966017, 521.031718012835, 523.889607049114, 522.609919158195, 523.095963074592, 522.802357028373, 516.713106016524, 526.421907796842, 524.012076903829, 519.637773360944, 521.154572907215, 524.292687997913, 520.51388132675, 525.154633603986, 523.768163943289, 524.599657596732, 521.902417816228, 523.653137637831, 522.909724045419, 524.463370356871, 519.812784616437, 524.985804540818, 524.595600692305, 522.702711375065, 524.792949745654, 523.999711915382, 524.453355724201, 525.449008568327, 526.810365606889, 526.305013928042, 524.608042893236, 516.891325655913, 517.74213712605, 527.816029232604, 520.985344852607, 518.551587520699, 519.282454665961, 526.000491193956, 527.167820581287, 523.01964302869, 520.628690753046, 519.432640712216, 526.368754825555, 521.694040652751, 519.34246429508, 515.91492054478, 525.66142407163, 522.846686209722, 517.272164592363, 529.798752496366, 522.819196542824, 517.936463421514, 519.059254322111, 522.659289379767, 525.404241901226, 520.963128436951, 524.911172884952, 522.238521713174, 520.514546351542, 518.251843827164, 523.104048682655, 525.747010714811, 522.316068925134, 522.164514976786, 523.120539481486, 521.549169099126, 524.550283626349, 524.255299599709, 521.436692994385, 524.640549417164, 518.736476783359, 522.978879833493, 524.279497925086, 526.187507588009, 519.792083871023, 520.345925332171, 522.468897536829, 518.699317666791, 521.700458534023, 522.249464122105, 524.354008308536, 525.424774905331, 519.328683714294, 524.726157723921, 519.08269072546, 516.765872551074, 523.003233576107, 521.560852755165, 522.539796855609, 522.579615200234, 523.935953889237, 520.34793484238, 526.570539559469, 519.390063500905, 523.743385979853, 521.335351813636, 526.889229925863, 528.316364461869, 524.525050851207, 524.435550072463, 520.876230203747, 525.005180118285, 520.003784417868, 520.959112051394, 520.902007638722, 523.790888139824, 530.228419390562, 522.320837234894, 524.385440013115, 518.448080499442, 522.823203623644, 523.389024920518, 520.206132601048, 517.644838794393, 522.147420925353, 520.201182127902, 522.446589998088, 526.077176312157, 523.091173967804, 525.2483490187, 519.976597266118, 524.668637914359, 526.174510354302, 524.08046035886, 519.513524570722, 520.88422230415, 520.213000614719, 526.553774152282, 522.823887186454, 514.319961867377, 521.266139869404, 526.057625119786, 523.115772116898, 522.449069509402, 525.816724292019, 526.092280928088, 521.078597810314, 523.044612546193, 522.874749271394, 519.325787750397, 512.894020952114, 525.232080166061, 522.693900066493, 527.928292080035, 525.756899111976, 523.619352400594, 528.307422876548, 527.440908925904, 525.689725423531, 519.060170069543, 521.93024794097, 525.167907000461, 521.20916467773, 523.655007657315, 522.487960707578, 520.645610589565, 524.101552321823, 522.750056164898, 521.927405625694, 525.947459819475, 522.009195606398, 524.36258977494, 519.277372545866, 524.396173267223, 529.251394143305, 519.839585269425, 525.215680910636, 523.873024764718, 520.971649395217, 520.338641225952, 518.588187235802, 522.146650479892, 516.926286104176, 525.803092700553, 521.504107544414, 523.916118329877, 522.089457513714, 521.039299064377, 518.807910747331, 521.516523165302, 524.305762939881, 521.708183314187, 520.124939521588, 521.118482022045, 517.714129485611, 524.358040760295, 525.737859100626, 521.352802380875, 523.893805397398, 519.985096661093, 525.298009560253, 521.500495652195, 526.641384797096, 521.135826960282, 518.894794525483, 526.688099988482, 521.000023320753, 517.342736369078, 523.287372835101, 526.22996109875, 526.106154834893, 520.525859654891, 517.811351649688, 516.589575303261, 526.707773221923, 519.42266387893, 526.620569240931, 525.820250322519, 528.049054390613, 523.330511632938, 525.460924538944, 517.631259029793, 515.505657140971, 525.847219042403, 524.343488161969, 520.63626627247, 523.431288079151, 523.100354532581, 519.125594047516, 524.817892223112, 525.866615448362, 521.58987359356, 526.926481209147, 520.754910709752, 519.645819949226, 522.253974955892, 522.710186899612, 523.290044678884, 526.651508022513, 521.907806415725, 521.605340018687, 523.022431042638, 519.554786659599, 521.069726349865, 520.749364119572, 526.437313492201, 519.828590008599, 522.234726394095, 521.749960324569, 519.081340584733, 524.83388226364, 522.046666758907, 524.016529322896, 523.230855417452, 521.939782265609, 527.940065701662, 523.345388056076, 523.977853196415, 526.825480563498, 517.193956853632, 521.976119694093, 524.706125655018, 526.198069103364, 521.564670881897, 522.942332713384, 522.613195951923, 521.481294396504, 522.404800670718, 523.162880306459, 522.304705896503, 522.504860871863, 513.816011982169, 522.780196045112, 523.936096882072, 523.585829281764, 529.493786216375, 524.57898246965, 524.49181042916, 518.39183110528, 521.828585031943, 524.104357046801, 521.139408462849, 523.450159191889, 526.822769711261, 523.874648568982, 522.747123179703, 524.500322849098, 528.286280843407, 524.336691509048, 524.519427553674, 520.675552621488, 526.055632000431, 525.889198304541, 519.474205425451, 520.523795425553, 523.03754991937, 526.746779607832, 527.930674201119, 525.641466326394, 519.127594706271, 523.709924434808, 521.498549526435, 522.421103505066, 520.635179277804, 524.338790417681, 522.863842947985, 527.51581378194, 525.78364114516, 527.174064665609, 516.595968863775, 517.597022696752, 521.257790733384, 520.747911691629, 522.067619185059, 524.602063192182, 525.504543677289, 519.995503209163, 520.290260927677, 520.781201420384, 524.920796088662, 522.799158434914, 526.598651464133, 521.679647504377, 523.903446235715, 522.828618354882, 519.357064503195, 520.623294187124, 517.376208657286, 525.705066095475, 524.887218039853, 523.622058383189, 522.633713923113, 527.659971909185, 523.332525915242, 524.859439516008, 522.716176363331, 519.351298588743, 522.720280452108, 521.024965103185, 523.039741893573, 522.823148329769, 525.134780342421, 523.266288766819, 523.221048822082, 524.003624992752, 524.225614515683, 519.870525159826, 521.205397413666, 522.227846027126, 527.00634718777, 523.731615013185, 521.311071613544, 521.611948444646, 517.320388467877, 521.413748451634, 527.841407808963, 523.29783091384, 527.47943193523, 523.78430222432, 525.416659494864, 523.608761697221, 519.947919396567, 517.621935248838, 527.219265479154, 524.449454045188, 523.916820890229, 527.806538492648, 520.728213610707, 522.673470939265, 527.301969042814, 525.67447013532, 521.479241230994, 523.812705049472, 523.091710305447, 520.358704488828, 524.860740465012, 521.714763705962, 524.992374737366, 524.671383291581, 519.090889338019, 521.274099166511, 524.417323634829, 525.328928501058, 523.863122204388, 526.168729979056, 514.269840591987, 524.475016362179, 524.613485622761, 522.968185605759, 526.084424125708, 524.544520220994, 523.735471417069, 520.300809474795, 525.576090607206, 520.853274031107, 518.704011546976, 526.315151179842, 524.409546179249, 521.187771964195, 522.162328506091, 523.799383482145, 527.867117069716, 521.700683368558, 521.262060955647, 522.103516392016, 516.393470214349, 525.380593623328, 524.781836100582, 527.708167441956, 519.144032269998, 520.93295170734, 525.967846013726, 527.624339567568, 520.137318685403, 520.422854858621, 523.304213474397, 519.358085142664, 523.75612915947, 522.990541870505, 520.927016302482, 525.941390952126, 522.088803265613, 523.168828228924, 521.721461198028, 523.523079127326, 525.493309310415, 523.786892083541, 517.049227331638, 519.92920919299, 523.752667384348, 523.535158661339, 522.395546259165, 517.208544293766, 524.653255196302, 527.936000423095, 523.390076585046, 521.431747152178, 522.299588710702, 522.311360049773, 525.514810064018, 520.569638062895, 521.654629708726, 524.764790917556, 525.552906627821, 520.624271234216, 517.702201162358, 519.200248868323, 522.471411711275, 523.773997620615, 518.524888059846, 523.154128115008, 525.734788179264, 519.882709363827, 521.133012120598, 528.350301910478, 523.716874592035, 524.484520960211, 520.668169919894, 520.530095021705, 527.837944137355, 521.245154351903, 519.637728569104, 520.252565108463, 522.310419294991, 522.074437951939, 523.478586583164, 526.169014007414, 522.481015329513, 527.491890611278, 522.023719765639, 519.977071113754, 521.844173046797, 520.509496801425, 522.345711180513, 521.957969925931, 525.516243559551, 522.505699858486, 525.214994616896, 524.062242110851, 517.996377433245, 525.830605841718, 524.227417130461, 525.122692963021, 521.909147877374, 525.842190223038, 523.806974639606, 523.742195080367, 524.259840963811, 522.284007690622, 522.264940125955, 523.02923673538, 522.705655632488, 525.624217425771, 528.030361558996, 521.025536403839, 523.302566943592, 520.758821909219, 524.80904131003, 522.772682279175, 523.735564617006, 517.797905295731, 525.409541990661, 520.617660856951, 522.648411333046, 523.516376831713, 519.781767654453, 519.206608585083, 525.668299365627, 528.05596905153, 524.457636944853, 523.068388412349, 521.705420148992, 522.587239099938, 523.441502225443, 520.111372795039, 524.340443738787, 520.627337034574, 522.084641631211, 524.432135770931, 520.994291993727, 526.182564275098, 520.791457177039, 523.879862471593, 521.573399466551, 525.251832483398, 521.068902128267, 520.835773865697, 524.962388845354, 521.777779831266, 528.551998020877, 522.72388755442, 519.017765348106, 522.069637189353, 522.714724996328, 517.928512289334, 522.663389117815, 524.618187994815, 519.540465117504, 524.955197875735, 522.095819723222, 516.404421520736, 521.899284606442, 531.65072339085, 517.723678337435, 524.972291972647, 523.565687630517, 525.517632047426, 520.873113310211, 522.144354626427, 529.006656707111, 519.81153119996, 520.256049512646, 521.175638604073, 526.527764420876, 522.600544433031, 520.657943597597, 526.447184078092, 516.411400179909, 522.70575728779, 520.117117118584, 524.97164208682, 524.564318807924, 523.98479044664, 527.389002988084, 522.475459894196, 516.123131994866, 524.921974847592, 524.646149639506, 519.467118725779, 523.325133336023, 523.519033223088, 521.77940531465, 521.939518433682, 520.755660836112, 526.377564007647, 528.598426612291, 527.255275722226, 522.775939579952, 521.424133260099, 522.17435519511, 526.923768304781, 518.662822686397, 527.803975700658, 521.049244956488, 518.877424666688, 518.421176650511, 526.434219398214, 520.859109897464, 523.375541548064, 520.035719696996, 525.172376590039, 520.644495348405, 519.194575635737, 529.15136969491, 528.628888109033, 518.94464866488, 524.931441432393, 522.432459047788, 517.045638669609, 522.404412891026, 525.310606265161, 520.450874382057, 524.746660672132, 526.065169881032, 526.386381746966, 522.904450416238, 522.295592974326, 525.547169358459, 516.367856908577, 523.764381457469, 526.216894751373, 521.050104301931, 522.907168156013, 525.852099712196, 521.123769417164, 519.604520336549, 519.326503692749, 529.066710771275, 518.09508941747, 523.830893293487, 519.991360407476, 524.375585077483, 523.540171244621, 523.371594223603, 517.617898761803, 521.923340205089, 526.827755827273, 527.28548413361, 522.68893619047, 524.635943635981, 523.687062239443, 522.228457851161, 526.795664626084, 521.328653676575, 518.79140298113, 530.023392358461, 522.578038358073, 524.057927205287, 523.341766845386, 521.683819306648, 523.391079736949, 518.644775140696, 519.950108225428, 521.102744719197, 521.244492868863, 521.867660264435, 520.090969313154, 514.357373147904, 525.960343935656, 523.953316128619, 523.908249836475, 518.528625664546, 519.156105667525, 523.340212970772, 523.309418845683, 526.326563211822, 522.919978794827, 526.128404680732, 521.278924441689, 525.151243886446, 528.809451989935, 522.302184456101, 520.54681412832, 524.969849494606, 527.039628692655, 523.523614531217, 523.314909661377, 524.232599696651, 523.632162751803, 520.898981223935, 521.431456276486, 522.778354415054, 525.144309790722, 521.511999195163, 527.668724177355, 521.89683556677, 524.584641824719, 522.619509190007, 526.212024381337, 518.509409416839, 519.177974787013, 520.889152091373, 521.785765399885, 522.177104707374, 523.259335012586, 524.282270769817, 524.621562378295, 521.736779026785, 524.908495788752, 521.308997295753, 522.825462533474, 525.227577288348, 528.128033847225, 524.123092290066, 527.46878544686, 528.187550480456, 524.719388376596, 525.968086647695, 521.542183001159, 528.483078436236, 517.472825577644, 518.307845836384, 523.0464378717, 525.767375590008, 526.804934308863, 515.571210661617, 521.661476139494, 527.002212601451, 520.928608149789, 526.889727576208, 525.436393860513, 523.221740667868, 524.082322644106, 524.330214658555, 522.730198931474, 514.8212591005, 523.195646083262, 528.525748636728, 523.608379804818, 525.815251107501, 526.886691543993, 521.941246760046, 522.830069501491, 523.789361935178, 519.964520265872, 526.060018552609, 521.631206654905, 524.363300836715, 524.676696748913, 519.842663952699, 519.397285267827, 524.407094119819, 523.579982346162, 526.351308048581, 524.697036800952, 526.447864829954, 517.18859856976, 527.291233723149, 518.258936904631, 530.942735023224, 523.368377351252, 520.537070562996, 518.545267735484, 519.96851214691, 523.291735441629, 521.716787575478, 523.482033279128, 525.217929800447, 520.507495800445, 522.35476596988, 524.14699132641, 517.472388001716, 522.877817469227, 524.535106679143, 521.514907389175, 522.003950347712, 525.171538967375, 527.247301602011, 526.886349026376, 522.505593055163, 521.71974532533, 530.544492381791, 518.265038906021, 524.80199546759, 522.888412673308, 522.517397861369, 526.719772509896, 522.093970400123, 523.103855037265, 524.754057306495, 522.168376204164, 526.943537008072, 524.357774374818, 524.996067178849, 521.135496674312, 523.511613369992, 521.030132269624, 521.663492685092, 519.797331339321, 520.497652873145, 523.2487905515, 525.868074969087, 523.296697040798, 523.699476595435, 524.063378228229, 525.9622184483, 519.139244879715, 521.896358025067, 520.517967140223, 516.865596991351, 526.859955297607, 517.923855594908, 520.586456349666, 522.114863872431, 527.006939036161, 525.869722786578, 521.402599785231, 521.290848860782, 520.499361555729, 522.033966662566, 523.731389544906, 525.692133402653, 523.554708772895, 515.436123973536, 527.717338014096, 524.101841994251, 523.788937770187, 525.749057459904, 524.335790337172, 524.942157976026, 519.026908247386, 522.926420540704, 524.76809527982, 520.395845389704, 517.760528847721, 524.525412786387, 523.510931011504, 519.943889738112, 526.392397768956, 529.043579151315, 524.82412903312, 521.394490509812, 518.209925394742, 520.611472039162, 525.608584744441, 529.432016759877, 518.817088239007, 521.878715000308, 520.887431485385, 518.578061932044, 520.410446310463, 521.899936882891, 526.676609526937, 525.022080230325, 531.023270596391, 528.071895056029, 527.754183338663, 525.205801566867, 521.428971385642, 523.703000616891, 521.84060181067, 522.798790412675, 519.464067919144, 523.454991821886, 524.501555979096, 524.218027263061, 521.484247944356, 517.817684971089, 528.612935352791, 525.673900192893, 521.685782457726, 525.246232841747, 522.756859886055, 524.191196013047, 520.329214554927, 526.143645453809, 524.343459445113, 524.340540271376, 524.291839307939, 526.679719194489, 522.326836855608, 525.755317674839, 521.152215302401, 525.331879923413, 519.776295921276, 523.379650625811, 519.71371087415, 515.638849696578, 522.709496494018, 524.563077188929, 519.516896155103, 520.812897157502, 521.600850966251, 523.659033362994, 524.968575965301, 525.901481859595, 519.954891215735, 522.015726954512, 525.133312622007, 519.495824871965, 525.037335612581, 518.259612416902, 529.473513122327, 522.953458817455, 520.53354846985, 522.529580952879, 525.596724459854, 521.49634765456, 524.336368503351, 526.001751572838, 525.631913821731, 526.960852166907, 523.140501222582, 521.333469704051, 518.599892156967, 525.615930178473, 521.391705860969, 518.230047944051, 518.703151576427, 518.931722563903, 524.713694228454, 520.653240410918, 520.1598076135, 522.616937160099, 518.576923841964, 523.381117612123, 525.028265146527, 522.35142637193, 517.964924126979, 518.15782369076, 522.786492484541, 522.07309700047, 521.120434590045, 521.50502950756, 522.253633823746, 524.284901521209, 524.172950530652, 521.163383755245, 522.148061458091, 524.517351795652, 522.199153607252, 523.485493864123, 523.308888054849, 523.435072065747, 523.243935772402, 524.072343714076, 522.603076189312, 521.990840500047, 517.558316133258, 520.976398180698, 526.68968207632, 528.196143672758, 523.926323259884, 520.299870295818, 520.369589136676, 522.967808442352, 525.756454156961, 523.448641789861, 523.65683504113, 528.912628749951, 524.423031576719, 527.730515929546, 524.156074023915, 520.328401881138, 523.6702868911, 529.868570626046, 524.252174238584, 521.165943765778, 526.524490841316, 523.788142308347, 522.024471297539, 526.894163216517, 526.35374695774, 524.228541053044, 519.905142445654, 520.910321624274, 528.162841995254, 524.863865012411, 523.83330039333, 524.676135843007, 524.044091300907, 515.334421531589, 521.907023638151, 523.577499792071, 521.933362613609, 526.350157703499, 517.305251507916, 524.735073218286, 523.181630592595, 519.545595384254, 522.850394508203, 521.819222585346, 523.651722194718, 525.939288952858, 519.316195959511, 522.352997894561, 526.546276913959, 525.435134229883, 524.860942096182, 526.412931249793, 518.139483962691, 523.233929388296, 520.85283385431, 522.051138828931, 523.232952510461, 519.144744160656, 524.960044869254, 521.380950386569, 524.305502065367, 523.632751976032, 524.932644450724, 524.153426532392, 526.592643495518, 524.756339604647, 524.30464572646, 524.014914496589, 520.244719031592, 525.565917570481, 522.544616524792, 521.528062520343, 522.609835761061, 525.313801936074, 523.898696624306, 527.732563757798, 519.276350633431, 525.302894080365, 528.213959212384, 527.42771504402, 521.798239218023, 526.665617022, 514.740105124506, 525.437598650415, 526.522153224343, 517.947907887465, 528.941854307639, 521.65786438693, 521.472091725718, 523.54189659576, 520.170130027564, 521.144144883294, 515.993569680857, 524.066638984731, 527.166624872576, 521.883126713362, 524.300642678438, 521.470141248101, 522.749290211348, 520.128915206536, 521.186152040779, 520.606601623345, 519.285403342561, 523.247355514472, 524.840715031543, 522.4417641322, 517.339876271362, 524.677264798789, 524.601503855831, 524.564268579249, 519.871899822054, 517.458791126023, 523.32410942002, 522.065697769143, 520.460332098207, 523.374683819359, 522.26958524957, 526.738637464894, 525.403464277994, 519.846203551219, 524.293140165888, 521.162396634904, 525.58485825333, 527.88474291377, 522.196157170577, 522.822417251874, 527.082001553166, 522.910229609925, 517.998182803758, 523.279721993546, 522.669205028834, 525.475064728538, 523.13411151526, 524.261300899288, 521.07098144894, 519.440118128787, 521.658828868793, 528.280505559784, 521.450906039608, 521.263803222634, 519.849043894027, 525.143924654866, 525.601022806705, 523.188008282811, 522.957902812424, 522.690692493673, 519.328526693539, 523.067482836186, 518.93095928978, 518.293314585482, 522.145051833236, 523.99504789519, 522.386653193656, 520.345429334416, 526.606013631584, 525.091892893761, 524.894095466704, 520.901476562261, 523.950567789272, 523.000016541719, 525.061995112408, 520.985089372652, 526.068984392285, 522.082129032773, 525.59764784372, 520.099445538043, 518.285456778079, 524.00202713908, 523.515297960755, 518.243610464236, 522.705672410987, 520.34826809693, 524.161036173022, 523.248845266274, 522.112576822347, 525.08789214395, 518.863571455861, 524.623694218928, 521.482932138585, 523.678351957553, 524.423421595001, 521.353402173418, 528.04523461977, 522.278444030533, 521.928646513774, 523.327179946328, 523.472305612921, 522.23020457353, 521.967894661115, 523.992173590317, 518.838723578787, 520.272688201936, 521.516258392391, 523.463048739448, 519.681662168512, 524.032571692313, 523.824316580037, 524.837980265641, 520.936279267788, 518.150023416271, 520.267366518175, 524.893205359671, 528.319069524028, 517.266604320638, 520.889310225488, 520.966304438927, 517.331766782556, 528.423602926084, 515.788591187543, 522.14376991053, 521.232804079685, 517.472044194288, 526.986609185551, 524.38222008048, 520.575608945873, 514.748906769851, 515.654211768114, 522.113811887452, 522.873748341018, 526.996228591915, 523.941389975848, 523.745769249652, 526.343198312788, 520.559592225897, 524.735109547908, 520.177620174075, 521.510780241897, 522.779271338217, 521.874173965265, 520.520700000831, 525.057805697581, 524.899366268145, 524.065599477756, 528.494032869704, 521.981094213982, 522.214452890877, 523.19890088468, 524.352022760495, 521.363583346419, 525.23809536531, 520.488974474136, 528.120118704636, 521.312323397607, 514.999372107449, 529.38610600482, 525.257503807197, 518.142585534588, 523.651709186813, 520.650899698312, 521.696006743819, 522.363902780452, 526.923792040055, 521.791820120109, 519.345980917123, 519.943474354346, 520.28209745651, 521.526288550754, 517.222541433942, 521.335628329047, 521.555065536945, 522.622831482497, 524.076004545317, 523.250172017233, 517.022203614264, 523.451719995392, 523.971939873205, 518.083237057644, 521.609336876458, 523.574622861106, 525.268125823837, 525.760839023802, 525.312972125904, 524.406735583554, 519.796386773371, 522.906389126346, 524.527345312655, 522.659965922732, 524.429061086456, 526.454217183914, 525.960069698211, 519.13498646287, 530.111668197248, 523.403874415211, 527.141096441075, 519.12457737509, 526.720602023342, 522.559842115226, 522.858740745448, 524.260506075303, 527.822553550707, 526.693520087971, 521.227485730657, 521.771060356606, 520.172891866625, 522.189446538124, 525.75793394449, 525.789980068336, 520.239224930745, 517.170951089557, 524.399043057809, 524.137034127832, 523.351813603558, 520.954628356909, 522.259858443205, 519.874349170268, 525.822570343415, 526.66017874834, 523.939168078777, 521.208915300635, 521.812125681832, 518.031832062215, 527.288269199771, 519.294612351967, 523.328206653886, 522.536554749005, 525.217564519555, 519.82767656654, 524.191527996665, 522.567054907043, 521.21251598829, 524.499526085678, 524.779885678757, 523.830597011707, 519.338022073742, 520.37942570107, 525.561278005353, 524.714459496642, 524.218093397882, 522.689090829876, 523.823834966773, 521.80719453475, 521.521632396125, 523.365051257376, 522.893526897416, 522.419274698342, 522.96321762111, 524.766240952593, 525.896356072841, 523.120587015365, 519.738736034854, 523.707146650959, 522.981435736063, 530.380898515719, 521.690804090039, 520.4364759621, 522.049173888652, 524.859226842632, 521.762176506213, 522.031783779787, 526.913817273561, 523.206227828215, 521.781961422007, 522.048965724637, 516.869162174341, 522.910407650005, 521.400127200498, 519.77039092762, 521.35441884107, 524.527924044402, 521.965440311746, 523.122643840536, 519.463173744156, 521.170766253742, 521.948015207781, 520.524598298611, 519.804543481575, 522.099696125544, 526.438622957072, 520.280288457353, 521.784123031009, 518.272952079802, 525.822344479564, 518.808120362879, 524.514174660065, 521.523682952525, 527.094905719073, 527.506614231524, 523.580965358306, 521.691207309923, 525.230940335394, 522.261784981005, 522.473156745657, 522.222315849904, 527.499076777513, 519.33012456586, 524.897327763722, 520.336983466556, 525.46160702543, 522.149265567329, 518.536175462756, 524.699586066949, 526.141208560326, 523.715185552717, 517.726214538967, 525.60047307766, 519.106856143812, 521.637815774303, 522.033995473528, 527.634842465279, 520.037481963773, 517.37002465801, 521.802532492992, 522.363603818994, 524.668594576825, 518.221514423415, 522.833989506504, 524.672887935773, 523.692025643778, 523.820486640916, 526.280213768009, 519.622039456231, 522.200529759159, 522.8277448812, 519.204656432093, 526.26716539028, 520.699372790183, 522.554557104465, 522.428860385935, 526.693908578709, 523.097920297019, 520.98716450961, 526.548233302688, 521.4499001255, 523.710874509424, 524.574271182964, 522.496409057721, 519.172970029587, 524.31198424009, 525.704703340135, 527.112912561428, 518.913746593526, 523.481436718814, 522.891247612012, 519.195702219867, 523.166001858938, 520.759211388009, 527.239794083841, 526.928755948168, 523.818100893596, 520.723337108441, 521.746382701974, 526.467357878638, 530.634772117273, 525.358745779439, 523.636224204366, 521.578330797172, 523.436725385114, 525.831693014873, 524.88215846575, 528.804637595932, 527.05425864545, 523.074997070102, 522.539495708843, 523.036953759885, 522.469652372724, 524.848768937937, 520.664880991279, 524.559632673943, 524.535351094592, 523.269204184404, 525.144424740015, 523.451066644367, 518.752282688825, 521.992715007964, 519.821420198269, 524.958951261194, 519.281052084128, 521.21323053118, 522.824460715739, 524.113628624746, 522.780794655082, 523.96014467813, 525.306046788983, 523.653983287952, 521.240421889051, 522.632129766606, 521.57805058548, 522.698089471368, 523.664629748776, 522.519491241967, 527.430266066927, 518.453823229296, 522.655883853238, 521.811777251791, 523.686772045855, 523.328708551425, 521.500130851242, 524.116035915811, 518.624244452777, 526.554756286149, 527.484734177707, 525.568027680309, 521.813078977552, 519.258789839153, 523.730209131588, 521.50143125363, 518.184409943884, 526.259362311421, 523.313322388643, 515.317645493201, 523.81443514755, 522.099185078833, 521.18654389054, 522.265935258678, 518.772796102949, 524.342675646995, 521.768878447758, 524.806861539209, 520.90832118864, 519.458732934071, 527.869865666817, 520.150241472946, 523.809265436145, 526.807059860493, 520.953501028089, 519.933777919436, 524.698961029609, 523.624839017451, 524.306194892372, 523.924275128302, 526.868254460927, 525.244991687558, 523.267239747099, 520.706782762549, 517.83577289676, 524.759160805882, 522.721262947068, 526.824542254055, 518.935244372197, 519.196033964007, 523.33160351632, 517.394836171286, 520.479948769175, 524.691362461934, 522.814573838735, 525.736068955224, 525.956868206583, 516.200202127768, 521.223225709837, 524.039513230413, 524.542495570498, 524.396367662587, 520.684660423739, 525.219664583891, 526.682082362788, 523.121253563392, 521.814442829376, 524.158274187677, 527.524617442619, 520.493618882445, 523.782490135156, 522.121572561623, 527.42832535196, 525.678812109577, 525.523792873781, 519.595519227901, 524.534181873217, 524.135650064633, 517.613733253152, 521.318133085995, 525.702999365731, 519.67211115284, 525.57408707633, 527.674065805538, 520.394504808477, 519.894186767499, 516.689487991544, 521.459889278674, 521.23288290378, 523.377118681956, 521.714174446049, 523.482363349684, 520.838856942952, 523.252001763221, 524.504925912756, 525.203047868937, 528.57781713674, 525.073058539065, 520.411592029658, 527.118104520899, 524.798041201056, 525.25263408565, 525.067819291361, 527.257033969982, 521.152752631969, 532.005183364475, 525.79789498919, 518.665569481744, 523.699731513146, 521.40734421551, 525.462473153364, 523.433137487125, 519.971456290581, 520.204454841914, 522.689429573607, 522.479558643599, 525.434203069757, 519.732922778484, 522.922311433941, 525.227323798311, 521.704546380293, 525.242593063722, 517.89865790954, 519.516948056468, 522.632311616214, 526.435259209712, 520.293404486766, 518.823847231518, 526.884172118112, 521.779200015547, 520.738143531562, 517.931895446313, 519.949722514298, 523.711663900624, 527.303003201309, 529.20320805335, 525.875896742365, 524.585409352788, 524.030508968616, 518.941607625331, 520.675905351177, 521.332040220959, 526.214457339666, 518.012785284041, 518.136753362914, 528.03262611799, 523.016431800654, 524.241032976294, 524.253946954216, 527.582234401899, 526.455657651275, 517.236413568592, 524.160713924323, 522.539796976267, 528.96147632882, 526.293358339499, 521.583802098626, 522.169742679623, 520.326621246258],[674.509101441186, 657.75231705692, 695.119932454633, 666.912262135556, 659.803303042772, 676.270975098296, 677.679223173399, 687.177606360776, 706.21307572723, 688.481776658317, 666.439309638327, 658.586441923658, 690.391809682959, 663.285411028123, 659.158588140048, 681.31619002427, 659.070436208841, 677.299488617444, 635.225150484966, 669.399677185614, 636.323097133467, 643.472959278992, 629.693711468897, 672.883854371682, 685.850780411477, 681.047912409419, 646.017480991882, 679.813203259188, 681.935621771628, 717.088444240717, 650.758044199409, 658.276636218129, 714.808956308157, 664.035081155909, 694.237528823739, 658.690595061494, 692.143056126595, 672.73616404392, 695.322062001159, 697.712045738883, 642.307366529233, 676.608162155628, 656.94988177666, 684.286272401443, 680.338438412199, 690.679443804421, 661.413753510173, 697.602247677123, 676.88861599641, 661.985415598265, 692.102853281267, 677.63573256631, 679.943221500064, 680.719515019841, 667.761416400276, 667.464684016973, 661.390999944763, 657.227372541779, 676.745438058868, 667.122233503898, 672.152562092203, 693.295643395012, 676.949827391903, 663.65176684867, 683.182867282632, 663.85524845995, 676.661778975147, 667.591405547211, 681.570194975428, 661.118333390386, 685.46397733688, 642.522466233253, 680.09247022914, 676.030255686146, 659.764698246777, 706.361942151178, 668.449494739677, 660.604512172067, 664.385638476129, 685.78546264349, 662.206779447943, 694.205220566202, 657.548424788938, 662.32186683737, 677.561230281377, 675.509168009396, 652.174929898616, 684.333689900012, 638.570970784876, 654.262039687931, 660.604273837614, 678.318769072134, 663.903848528137, 686.941610939304, 675.316802325392, 687.241576262543, 691.126246267301, 707.52325005337, 678.944111354366, 687.028306493492, 666.188964111437, 645.41952713748, 682.052328473856, 641.454389332451, 664.268095583042, 677.893921035657, 642.796479581033, 651.79457418586, 675.047656203483, 667.925403700545, 663.341904343557, 683.128705112742, 647.128899329906, 674.071377844728, 657.213990179295, 640.280946204936, 671.777404232331, 704.073951331523, 663.801639841056, 700.754595487739, 675.259659954361, 635.551488669426, 676.86259058204, 674.990589428922, 659.763580915402, 706.41229524745, 677.031881090479, 683.641896321007, 682.679308961313, 672.159762870608, 668.308176689168, 688.882563064035, 672.04926516655, 698.664249133806, 644.235834012644, 657.144032176453, 691.697468456027, 652.823586040153, 666.326720773991, 709.439943930034, 678.998191442024, 659.333041335539, 673.904627674629, 662.355960070005, 673.131891419623, 702.564719825205, 682.49896475795, 660.06045082591, 664.214981627302, 691.421137627537, 659.295367903883, 672.146933845159, 694.555730396772, 648.589881983914, 660.98694906483, 693.606965722137, 685.722432290549, 673.859355214109, 683.911056696008, 665.48522957901, 670.442073371594, 650.184977220455, 645.435189104055, 690.424083026145, 665.590038668702, 678.519837531519, 703.250874086497, 646.47006103893, 663.568121566494, 673.909463273076, 701.244915346385, 694.231859577757, 663.014429468752, 671.641443782276, 676.275989971693, 655.911209778102, 685.262252855867, 664.739238681359, 656.635847969432, 674.965479613379, 658.598021626802, 669.594346434566, 697.914098076059, 658.546938751133, 667.785600644825, 660.905230489447, 669.224468671248, 673.347411288727, 670.747133262246, 663.799511624527, 691.945613310918, 685.053271586566, 673.950410582768, 663.990791778735, 674.885905488543, 682.474604215141, 706.337783990272, 648.390273013854, 677.716462799635, 659.394731907904, 677.584815633966, 686.198258641582, 681.139435013021, 666.359852050476, 656.000962609627, 652.180845539418, 672.900864946086, 671.877100780446, 662.086272792853, 677.087410715481, 668.118794701637, 691.636052090621, 660.717771910701, 678.840638336336, 663.239649209008, 705.647018017324, 657.906164663957, 671.748653766088, 668.247462568546, 673.334059811502, 672.647296212125, 675.191838675558, 700.34127261353, 664.724966220578, 676.383943876129, 665.560570661741, 678.237925841856, 680.48865094635, 681.95881356505, 681.141609860247, 678.576195565338, 652.554231034528, 675.126731634393, 690.523596867679, 651.023166994782, 668.232937557152, 702.201579696247, 648.66773388661, 683.258258061117, 664.930106314731, 678.241108210989, 665.449950512482, 658.910026765253, 688.134862449146, 700.97375696425, 667.643121390148, 666.058593350324, 645.015610522909, 677.711122138594, 677.67671170133, 703.368104577771, 708.791056940482, 680.667685364704, 633.759549216191, 654.524509346908, 649.109822608278, 699.658823188469, 660.947352609435, 672.361214307185, 689.856397342247, 675.289040101358, 660.395912880527, 680.145891095052, 670.679463735507, 664.484710235039, 679.279132926347, 645.512247833729, 678.428008956375, 659.043347195379, 675.089316609758, 693.005364648344, 660.362952590491, 683.833030333077, 675.76556289759, 655.31839133809, 667.903779647234, 695.491160032232, 684.04128431203, 661.46125980679, 668.869003344289, 681.554229267469, 676.575431758681, 689.773167337665, 669.631877444144, 682.87525061935, 667.791761469591, 688.570646753947, 663.893604295489, 677.419371126632, 665.141862147518, 662.135589249817, 681.307134410376, 675.783644120545, 677.608122726253, 682.609750915282, 677.702667291863, 631.130652193602, 662.933149003466, 639.585286165123, 674.31179182024, 698.51363622517, 654.849292209104, 638.507491608852, 680.928258696404, 675.530211018212, 672.815074186324, 671.267902335976, 687.897568971585, 659.107458499302, 681.852122439335, 671.197030598609, 664.410634855385, 632.841647385597, 647.712537575225, 678.055345321285, 659.865533946958, 682.3966025739, 668.178449208546, 658.444217096189, 694.829314716259, 694.585072268801, 675.737354541855, 652.896097850293, 674.670978274469, 646.559035469118, 647.655694824087, 681.367540171226, 673.780813581428, 656.641720142599, 664.480494054807, 680.879410202648, 679.094803118448, 671.563396453109, 674.946409507366, 680.374677512565, 641.25895156953, 644.933750850514, 661.141809513871, 684.970007719041, 671.589602621005, 681.503588693318, 660.733365184168, 690.653073359317, 684.169132447836, 683.292488938792, 681.427994004572, 637.340498382744, 679.566761539537, 666.828255682793, 702.53831620011, 645.366212502534, 684.867131494548, 641.631776057604, 675.453244037485, 662.101662607125, 675.859754776603, 662.434751465011, 676.617386201261, 682.074396458926, 660.009777559819, 681.0647448835, 675.69579321842, 663.837459429192, 641.30587240045, 654.708052736547, 683.333206699635, 684.665954011505, 702.90517083912, 656.459223336726, 678.667311197598, 659.947624279609, 661.130355706088, 663.608572185595, 701.805073266895, 673.346160054315, 687.391955023948, 647.224838446719, 661.759760186404, 685.094590009527, 641.925724356256, 667.55838246389, 667.073900965781, 655.747442930337, 670.249286657157, 655.48337712843, 681.76624805407, 701.321918616707, 686.418629092331, 644.964264093266, 714.106037047777, 679.324213694984, 683.673126484035, 656.708586000965, 664.581159533734, 678.424104820732, 687.604475808757, 681.449639705565, 659.142958618978, 675.589174197209, 689.399216854473, 660.119511566021, 676.783186936147, 711.670518875218, 668.969313482499, 666.13336010844, 683.940006348044, 683.363295249818, 681.8451288566, 665.77908101696, 674.53242335135, 649.913065893836, 664.900718665886, 675.672865503529, 677.593217255737, 640.8961994369, 664.801560709764, 710.42169454303, 690.582080453016, 667.101067784321, 678.829906127683, 687.154899330718, 696.527399329304, 675.686531933009, 662.864166621642, 686.805972940291, 625.391137547394, 687.274003064148, 674.071049991801, 639.486641571105, 669.036795607419, 674.505123259397, 650.104746390817, 660.384078078675, 645.856466022109, 669.798552958386, 671.638542270306, 643.543655151936, 681.448040425249, 669.194899708936, 677.093090808655, 684.460257384096, 686.722448040037, 636.601544791151, 670.87928271069, 647.444648181189, 682.218782053653, 712.491910945694, 628.314900899218, 653.091054659841, 702.649002132025, 640.493680626301, 675.326440632817, 677.39577722904, 670.801664104775, 674.868215299407, 661.27775479722, 670.8944404321, 689.730065725723, 673.400528726804, 663.152400861763, 694.346964594535, 668.070793060662, 663.602636373867, 679.451006223121, 704.87928305437, 671.800625415249, 658.272977420366, 666.252943787582, 677.441893184447, 657.678950975899, 665.006473798526, 708.561416575547, 663.891018457959, 643.050170973244, 676.763341493512, 675.891414340489, 655.241118986425, 663.685226495339, 651.433077437302, 669.114048938792, 655.407685960652, 668.406533168425, 665.999832099402, 686.546986402397, 688.017064618233, 716.645714848036, 664.811729955519, 662.36234801481, 657.137873696056, 680.790691827359, 647.040532299242, 707.812170319149, 649.452351986105, 667.767601271189, 663.400756927189, 677.692018598001, 664.079211358278, 701.809163019212, 676.457940150826, 701.413985146702, 701.891932317118, 644.947293382736, 656.902863899786, 668.942706639743, 690.465014383609, 669.259438475606, 663.843188810867, 668.72227407502, 672.348662734059, 676.2854657825, 667.435832585693, 687.845654278817, 685.353282065421, 669.068195821571, 654.608082634989, 682.332522459007, 666.757568490876, 645.186256208403, 674.521411374725, 638.945942314563, 651.659133715712, 667.345746715581, 660.337808883289, 674.207316675849, 678.036118453901, 682.480938793918, 681.516901848377, 632.030076556292, 690.48019796405, 678.432997699482, 654.623054871217, 655.67907018123, 664.103160508637, 704.281724510514, 692.979832546178, 657.431148434565, 683.708866061137, 667.489892112778, 668.45733947246, 688.096349831329, 681.148810635838, 676.020896479325, 669.851840270418, 673.739052409645, 666.317137019707, 664.106471173528, 681.502508135176, 675.471217097241, 672.222286987584, 659.14117818744, 675.632835345678, 647.643660699127, 709.795469566945, 666.022396835068, 687.327261642282, 663.877060651565, 679.754675187927, 666.055052729644, 670.584209857151, 654.262799008477, 660.527348326978, 689.77634268089, 650.248671068324, 705.425854657786, 673.913918785717, 661.25072020172, 688.956069988715, 681.37581168218, 673.990895527803, 659.110232140816, 664.382660174585, 658.457502764854, 682.198415094581, 682.162461217667, 647.71973071575, 668.939566599008, 677.261052610438, 686.44661299991, 672.955498543947, 678.828187582035, 656.493349272981, 657.678578320688, 672.001101062057, 656.581193019064, 651.461157109416, 682.770658035523, 654.712859226256, 661.496930644849, 641.98049934106, 684.837838300836, 632.493642894813, 656.052464625519, 680.271513187389, 690.07530830779, 657.070998314497, 652.05040695116, 677.290850802729, 658.63470418794, 652.836798846529, 667.352181778504, 676.422322901096, 665.255397652238, 644.631002968669, 668.873574064815, 663.372473539012, 663.050891889803, 666.787718118369, 665.230818785987, 702.86119487674, 691.938076619698, 654.382936554211, 691.427840145597, 681.005447222919, 690.893947696043, 693.560019164463, 654.818250225163, 679.65441587766, 664.529823308514, 684.81153407017, 698.328359339222, 679.284906255886, 668.436208814237, 705.48745808511, 661.068459699272, 678.414049236977, 688.743226283048, 667.998599158002, 670.996819888472, 655.225579856264, 671.626350648404, 684.361753657501, 687.265257795598, 702.11751034568, 643.85318785221, 684.085686511748, 680.812113511246, 684.153036334017, 716.169535631937, 701.077780960773, 639.838583069008, 676.670321219561, 693.499943743994, 659.586568776932, 654.198287547682, 655.877109651063, 680.51149272169, 651.832111521152, 693.55731273895, 668.712495811023, 681.839360081431, 684.813113028271, 679.351383982863, 643.870321942663, 673.84920504057, 690.491847053696, 657.792073421336, 664.032947097691, 689.598159608423, 664.430022583329, 703.764939111141, 678.343975070347, 658.332954566478, 658.866948646507, 696.877243229287, 678.69829508005, 677.478635257357, 655.151753481848, 672.87061091047, 695.131649223097, 633.269129843713, 697.360162570658, 684.435636719869, 680.755380261834, 666.760522591178, 669.529007332631, 671.606462249833, 665.317779139824, 664.960872438323, 676.887047835435, 673.361108286868, 677.889258139321, 682.713578998352, 669.836709814179, 691.425096586497, 661.428159732252, 696.349545323245, 648.812670269107, 686.016895537854, 704.340175709574, 672.101675270407, 654.115204076028, 650.926556377407, 663.945162947404, 660.500140336601, 660.055868263687, 656.430560647651, 697.149443912357, 681.036676070519, 654.356758321575, 649.515205342507, 681.001136931689, 658.909413070571, 646.516131179282, 667.209631311881, 673.71434494279, 672.220441795173, 659.574281693492, 657.310707409326, 681.366095244599, 671.312629777588, 675.136916909609, 649.239734428247, 632.019424986887, 636.834408961499, 679.93402969268, 674.503840995843, 699.770779994773, 699.370351249653, 682.695271851199, 673.107860217456, 703.442268503361, 663.182511411059, 656.431067791521, 696.41490031799, 669.576716846582, 652.794607335045, 663.067678417119, 643.578201211485, 676.783457716181, 656.764250298756, 682.339748432896, 661.561243539279, 672.620772678068, 674.172668887316, 696.36614316277, 660.456679069482, 676.801961086671, 672.514400539199, 666.507188251405, 665.712837237342, 640.157154382056, 678.053255329282, 669.360667164235, 651.588163294921, 712.8962832241, 641.437102003345, 693.456594807529, 703.142510677619, 699.367963308299, 692.396941035896, 680.497822333616, 667.075943942766, 658.528153646516, 682.71621580556, 662.951502350843, 691.586818832355, 688.295018322795, 663.526220472965, 677.386327711762, 671.935884133296, 665.674284161982, 696.758683591197, 687.308772136878, 674.112447121472, 682.507917152069, 659.996503029238, 658.608847365638, 699.612711795296, 669.184220688773, 673.075282402326, 656.811619914864, 674.211685299661, 656.769078965491, 653.317163433123, 673.542560611229, 664.764947393047, 662.164844776078, 671.305493818863, 651.393382304368, 657.210620060079, 660.698528355931, 659.503941343181, 651.231428300529, 707.01076326759, 682.282842034681, 666.636874714973, 663.580007845253, 687.844895006229, 681.758445465603, 645.973954864561, 688.004390615192, 667.820971743315, 673.711978410845, 667.587666303289, 655.237730060529, 667.620783043777, 691.614575701312, 678.535957599746, 707.348439140323, 682.304074180288, 691.883353132623, 667.159765648181, 690.65188002274, 626.747095564498, 679.9796609663, 675.288081535942, 673.003396718541, 692.961859290843, 679.977126634673, 672.957573243329, 679.912988325082, 697.483692859053, 678.747827166753, 675.844535964983, 701.934800804523, 649.759205420377, 652.280165306482, 668.447302617177, 654.689585299079, 659.245730812071, 676.574069313767, 672.56696277629, 667.114574914419, 699.607932201855, 641.632451467087, 663.980765452993, 654.484982427721, 650.357583626275, 687.822686709117, 685.821326453199, 649.595762666174, 670.102023517358, 691.191857631033, 638.927870479925, 664.213759880031, 669.488576678713, 689.17699932115, 667.521680523664, 663.268954695555, 696.771372242524, 706.713883483242, 686.39526238046, 641.041797675661, 694.023810408695, 667.826325986184, 663.62342731433, 632.200975307765, 676.367237814972, 708.596074499017, 677.315879005542, 677.347642329166, 673.243088165616, 670.089193075712, 655.462021490886, 671.689174204733, 647.387176125523, 678.475796550892, 651.999617959938, 667.459176800161, 673.916991335677, 666.840779553411, 650.828292202621, 695.467159576478, 679.19839845664, 657.96058340403, 682.738016764378, 661.15236924122, 652.373941277451, 688.615837152289, 688.058090375371, 644.539250612196, 684.269595993598, 676.547636582638, 667.329785885718, 686.238161855768, 659.111311991436, 684.257649332613, 673.985679677088, 658.328653468818, 659.157752747164, 663.611127522045, 642.973441286372, 675.91787799667, 659.141900469034, 677.799285333305, 660.320715863124, 680.845737414895, 696.569163487548, 687.239326320847, 670.15781856475, 624.363351973946, 665.846084137302, 654.361570720789, 683.380328754794, 678.925582223653, 660.01631294752, 673.297035978807, 669.803837794134, 673.356932309584, 650.72421570129, 636.438276394202, 666.436312886226, 656.437487565329, 672.135703984579, 679.601725302536, 691.560748367528, 658.006703226802, 646.990020040827, 660.358881044292, 691.808065044044, 660.395524415747, 654.557821853422, 652.512398585231, 672.822653207504, 686.606369619451, 695.271266932477, 680.188695646376, 669.691202566066, 681.755551280604, 668.827791171671, 684.838558703527, 674.996504694665, 624.028397964464, 671.593657513723, 673.788039517604, 702.513226699204, 655.558843749106, 640.01583072835, 666.72429190281, 656.205299819338, 685.348732131788, 635.41046560842, 662.320061377012, 699.567173097137, 677.631386656284, 654.896227208181, 679.957740995043, 651.775481947997, 705.879364814364, 700.123894828196, 663.288796989549, 651.791423034133, 638.015652945409, 668.657312246082, 688.207870130101, 683.126101518463, 661.210256200869, 625.548301788034, 681.76643619929, 675.55092602499, 662.360920665495, 702.079620443863, 650.372293615615, 673.220745645955, 684.525382138407, 685.296925887571, 667.052061980708, 671.987897626678, 680.136677491556, 657.270031669381, 644.736628073105, 699.088477381174, 655.396596990678, 681.136325788827, 645.254045342689, 709.276199659683, 687.340755040777, 683.271347263756, 681.942788232206, 677.848152375351, 687.903110446572, 656.816026553138, 686.008981839209, 667.110810441671, 668.427009828505, 686.542046444233, 633.249098118453, 678.748197329175, 678.42989056855, 662.996697254039, 691.267218294148, 684.825063004678, 670.028807363089, 661.430598063406, 690.579719484895, 653.722084312838, 680.403912033054, 652.635523651266, 687.333046096233, 662.760761350495, 671.187023433775, 675.283076945152, 662.209915756595, 664.311539850457, 676.760055408268, 656.259514079672, 655.128146211292, 671.66543497363, 663.242338632173, 687.702410814816, 652.18800686675, 662.072171984387, 657.268103897903, 666.702113892077, 696.511233445534, 670.904718469071, 656.692814483079, 679.781794334105, 683.577668345519, 698.517801645781, 675.015696659913, 672.25279864847, 644.883444679556, 684.896611644534, 692.693585003415, 673.249048154599, 665.552234076523, 660.278467985332, 681.652673563342, 685.962472419929, 639.92828131408, 643.487577023074, 664.332236472967, 713.654882647999, 670.203082936554, 661.270541603115, 672.611340401516, 653.661599746882, 675.43658246282, 669.123824622987, 663.160020280546, 653.609410648144, 701.596088426436, 667.390372244161, 674.851662543498, 652.650043378785, 688.565343878339, 674.425827657543, 694.534364106892, 647.955239190127, 670.724204080028, 672.729895502166, 669.37667023982, 651.38627665378, 667.177309089178, 677.589874778325, 664.389516770941, 655.951286381507, 675.520953112906, 691.932665848729, 672.505364026776, 664.667228165167, 684.65982844179, 677.46252745277, 655.989024195674, 688.031737161017, 680.482374936861, 646.702800601524, 712.646813211569, 661.267521923795, 674.886885990616, 673.139999276232, 649.846323292104, 677.742198162245, 713.013890288245, 661.270695488253, 667.281009280739, 701.598551380212, 665.247641587567, 629.373527502896, 639.337086711023, 673.802898659132, 731.659055387356, 669.926263894755, 666.586268145599, 679.809034972318, 665.825301778317, 652.392943865829, 647.172936606816, 645.1655808985, 655.831338341652, 655.907264648621, 694.635390395002, 667.323113041383, 661.791750982234, 674.26522448301, 675.053419757164, 677.537115685746, 669.317600974925, 682.068055493214, 672.422394507336, 703.019177452604, 698.750658010611, 693.431476812078, 675.415310773664, 675.235030738291, 701.937001528549, 660.163303674091, 662.241102995043, 679.689160926886, 662.135390675057, 675.028657365902, 653.34410781143, 633.537118881642, 678.666161598547, 683.96880506409, 698.634014842839, 679.808930155094, 691.402665623494, 668.228625673756, 669.487517488734, 652.090055849374, 664.146763869594, 649.275722943185, 673.681155065949, 668.639339417713, 648.238637038635, 691.651525363466, 655.179072587416, 685.430660590932, 692.720333676956, 702.988966862793, 697.731360686493, 691.525049863818, 660.792900397324, 657.10504336174, 685.638504687437, 698.286189993943, 686.343033693176, 654.018469118729, 689.229179000842, 689.804278540776, 665.739402926161, 671.151862178284, 691.532493090339, 681.767904193317, 644.965162577166, 685.344979185471, 678.277162864455, 688.294083465763, 682.341700430055, 660.81245953337, 692.606003512931, 646.457438383231, 649.98555033657, 680.291652758749, 676.256336608001, 658.136590596689, 683.830475059551, 655.12299318279, 678.428655003089, 666.154949724721, 677.002124656755, 657.20461150783, 666.474875360042, 681.102278071164, 664.203870794181, 673.955986624137, 671.417402597575, 649.413054835328, 675.551428043645, 672.438304954582, 671.85221462894, 645.525942805848, 680.789479227338, 674.452223611177, 662.790267426232, 664.85395841631, 694.819517940917, 691.339813658321, 692.804221700432, 667.438053836655, 696.703580498907, 653.845702391718, 672.500694431148, 679.353628646668, 670.563222128217, 644.743838872873, 645.291647858101, 670.894859001011, 670.436184492961, 659.434035068111, 690.720104120106, 679.982324196248, 670.240106601649, 667.756444524847, 674.453959342312, 664.407747440528, 685.900333338032, 657.825412723955, 653.769222873054, 646.686704196858, 687.832611806246, 671.451327637215, 659.907912051097, 679.895891012888, 669.627464622318, 648.775741744709, 700.972873107225, 687.235641477774, 663.681860130781, 681.828154248957, 689.681191704543, 659.95890762796, 657.193478913742, 670.639655229729, 669.533071125332, 681.144195739968, 669.282761383307, 711.443858538351, 684.803367646877, 696.970138191143, 674.589568664887, 671.907402534148, 658.320110480525, 655.754456212571, 666.111037638693, 661.476337002914, 665.434936848673, 672.951289818345, 636.397396881652, 643.790936544387, 672.29932678141, 649.102599637768, 650.12604293027, 681.151960470129, 675.934975492665, 662.11370764948, 684.669697910158, 647.648833187018, 694.788721494929, 664.876611189185, 665.49490699169, 660.910834659187, 642.363733724861, 655.242633174007, 651.167937997591, 679.754450425386, 678.069814837533, 686.617759538694, 662.680002069278, 705.304745864119, 679.011671336247, 678.599412700429, 678.68794321163, 677.401069648304, 695.381783127069, 687.849230233079, 686.711232488153, 636.435171127828, 641.743451903777, 693.332657941926, 690.84266627568, 655.027622655188, 658.348252989768, 676.882427571183, 678.29301208028, 663.978610728872, 673.178226819985, 671.208768008008, 666.126897694462, 669.058450715978, 679.289757351733, 692.491271425467, 653.847959060967, 651.714583094462, 677.071079346434, 658.193364487402, 696.233365855882, 664.900589061097, 674.653920640157, 702.935843990709, 644.369917182804, 692.827445415881, 701.577761634902, 696.270190035652, 672.108511612966, 674.099450247607, 682.730013266862, 655.850602022127, 679.059545353506, 695.377921302971, 665.024685338653, 678.357741448015, 694.87054437421, 670.42734851844, 700.483868768787, 689.421578407609, 688.491804004262, 671.888615364362, 680.75658613458, 655.591576088575, 684.172642698081, 661.906956852678, 679.604514576121, 692.127555229708, 674.466864116293, 709.095789491503, 637.624524423318, 675.714071293678, 659.173151985655, 666.473534618585, 668.987612085813, 666.684736688879, 702.754471107484, 670.995751880232, 664.700667516223, 680.743522430625, 632.627842046693, 648.033261817949, 688.827780298846, 647.176122975504, 658.442967973673, 701.13822711333, 653.006996640506, 653.574330693867, 677.551484667689, 682.575002963919, 670.095373917464, 691.607826680274, 648.357377574542, 694.878354582542, 666.90983882504, 689.079044437968, 675.511737563953, 643.834030872111, 638.093437372221, 670.972566756711, 663.338233423779, 670.289551462319, 669.636290643584, 681.15719662988, 657.925811633033, 656.151392079166, 672.12703670241, 648.449676082205, 656.007542906415, 673.254986424017, 693.122881842052, 721.989838958961, 664.617401468545, 692.624845027487, 680.365093627503, 666.234712419705, 661.988735816258, 653.282598312373, 682.456489212973, 672.23737602645, 652.326194513118, 663.786090481243, 648.978349045649, 646.695776919772, 664.547225663236, 678.851740015161, 653.697312817102, 643.075000665623, 679.463601369366, 660.740346454779, 644.57235025324, 697.284619125211, 651.314068231527, 645.382565533619, 651.887098556629, 668.571990186831, 670.215637764762, 649.061124141932, 661.643553363477, 695.466406120408, 656.834400445963, 663.576228078344, 678.829464640173, 635.413109517774, 646.061434735122, 661.540430281259, 655.270754445652, 663.908139018222, 660.408992297307, 680.177895075355, 663.528977137474, 674.718980664703, 676.589836711022, 670.204771658134, 658.67570800909, 673.636992443413, 657.098364157906, 654.619843924444, 667.847384245981, 690.433575691312, 671.778100760069, 680.20291169261, 693.464793376469, 658.102801799461, 664.474982324692, 697.334330951233, 699.159370303377, 652.613423767768, 698.269368450906, 698.695493853468, 641.210746736524, 677.37422514372, 649.842391389719, 680.785714826187, 685.521471963994, 654.413828080729, 675.14593446996, 632.117876842118, 684.558415482422, 666.357161243961, 672.768718799556, 677.510031993177, 657.970374968456, 668.985985611454, 705.478026385217, 663.286205152169, 658.266578629598, 683.401184745377, 688.619119487974, 695.79264817032, 650.579280935599, 692.697716161884, 677.627872699844, 678.826036687918, 660.773769928374, 655.612807755367, 698.328059608441, 675.383406465459, 643.351216100032, 680.77389450232, 676.368926133002, 667.348253730621, 664.595048811393, 693.693912108162, 685.627493883258, 654.632288699553, 665.061580084958, 674.137557795957, 656.234366878783, 656.7312471213, 681.490186175888, 687.036959990095, 676.314618621535, 675.517939031296, 688.604749267889, 656.560740598763, 656.267666333905, 647.384366311524, 682.511419128139, 688.761475859152, 695.605788345418, 644.03591490472, 681.733669130487, 655.569075561614, 674.224756570242, 669.748429022083, 658.539439516503, 665.320472370365, 672.01867707153, 633.264474602283, 690.673196284842, 654.486699559934, 684.351527373097, 677.378129708803, 672.501006012872, 664.386861771676, 683.671418501977, 681.234654111906, 623.654614024537, 692.730464611031, 668.896721584519, 667.804149591247, 660.542145048899, 667.661645397623, 634.673541806963, 627.721570725862, 671.659677911132, 658.86901779963, 653.406039384535, 659.607060564286, 665.965781114014, 692.248683036819, 672.562531358142, 685.019454897901, 668.969048467027, 666.110992228071, 680.812317650155, 667.454934015975, 689.427406974004, 707.574069462161, 662.392033352285, 688.132206148003, 662.396588547947, 663.570476782077, 658.760170026695, 670.495947461475, 662.384927202645, 713.579665200059, 679.709520051854, 650.128271800634, 682.792860024907, 626.835095034403, 652.695716207915, 684.691129264514, 670.816346216529, 685.391372960518, 684.298344651824, 669.511468394661, 676.932357176917, 693.667924009879, 674.554494850977, 680.812151806845, 665.518850517807, 703.819152479361, 651.823833288025, 679.22910292534, 690.511796176618, 710.887816541563, 677.076318338689, 667.870215243704, 657.599811620139, 647.302026421338, 669.215177135459, 647.785767762556, 670.920503438252, 685.191866564254, 673.61464762626, 649.994859125793, 677.991141947177, 678.667091014798, 671.239498278855, 659.605684316134, 645.580429581431, 671.03925685886, 673.061737676407, 657.20328222509, 654.120083885152, 681.950471368873, 696.154121765584, 644.848213444547, 671.264995517649, 691.283786154912, 684.698134602395, 671.275778474887, 678.204871952884, 695.642541971684, 668.638044494229, 693.963267836153, 666.750459392969, 657.299071851324, 650.949352432683, 658.377088671522, 709.272342307829, 655.428796690441, 663.109106657684, 667.979594696055, 641.933256000672, 655.280719570359, 662.131865238356, 676.844992242312, 662.04258555903, 664.66468855695, 662.364122401947, 637.896353385479, 684.782782643302, 664.49642576633, 673.385755763016, 649.798417162192, 663.033492291229, 685.734659517968, 646.195257722202, 653.276135420569, 671.821801067585, 681.491990479933, 677.148988952196, 671.289701006354, 660.944383585282, 692.722669070825, 667.978344965873, 677.71908847408, 685.354236943738, 638.410717679425, 665.433958501077, 664.130636098107, 691.487970911592, 675.41753943627, 685.854292119739, 681.63017481195, 670.753459055686, 664.331033226325, 666.142889021354, 686.0724985485, 656.216699106385, 706.967504819659, 643.199467014897, 660.24261022643, 682.427198328535, 645.300543782043, 680.332878531148, 677.304643408249, 656.28838007332, 666.404422003843, 681.231400393275, 649.321539399979, 656.480821538298, 669.081575934016, 688.916579702309, 673.537329524378, 673.741709115273, 652.650369405203, 684.674785007194, 680.407834339288, 654.865761270705, 654.332772554455, 675.004846809601, 648.039043761359, 673.899959369991, 695.616621645943, 690.101718346877, 685.218648420191, 674.35806897224, 679.702396004889, 676.984504721803, 664.137135868739, 638.66823424884, 657.80786338492, 675.66579353783, 654.578318366703, 681.143880597765, 696.376336694547, 648.150735747429, 666.801839907648, 692.086593808348, 661.794521451855, 721.678347688408, 668.443198530252, 664.111869862908, 653.142881504554, 682.844356628197, 676.550343966936, 692.884725580229, 682.535186392781, 660.961648964338, 672.769510331246, 689.294593905566, 690.187431093993, 685.019176018778, 704.097018046801, 696.059276856062, 663.743604342574, 650.766148089112, 691.718430984476, 687.816901757527, 629.966012062384, 665.829254261675, 667.962272430985, 679.58756954435, 671.362550455624, 651.025181580416, 676.913490939449, 665.397109304277, 670.902350333274, 633.55268263993, 678.169844312486, 667.969100190759, 654.863845304368, 657.348969573486, 681.930080642996, 688.571072973865, 705.88050591077, 668.752302060608, 665.9204268708, 702.629248630699, 674.730047746983, 676.144195537008, 700.75443332398, 671.992254315638, 677.207694460194, 674.080787058958, 685.030414054089, 645.575781587788, 680.076548076516, 691.693900931698, 671.950091658082, 634.638389260603, 663.844281146085, 678.921880231847, 656.837777798285, 676.207333375937, 703.402921527598, 644.941079981469, 678.725425293396, 673.49583255302, 660.703003829623, 655.681616853125, 655.345413887268, 691.362807663462, 662.328131308594, 660.61071525551, 685.208075718812, 703.235459591471, 673.710467240028, 683.429330006322, 655.40104096396, 680.058779661276, 683.466682114485, 674.844449018777, 679.387331840882, 663.617451823521, 663.658290040245, 692.03803960051, 680.661792117352, 663.509195704884, 680.006933402983, 660.939968041339, 664.38166566491, 687.853302968378, 677.847499126542, 654.497765690498, 672.172753978357, 669.155254628951, 667.983455877501, 680.643532530658, 661.247376125719, 648.533841355645, 674.424449095524, 677.030173324542, 669.533817106794, 668.535426150851, 672.041174701749, 661.251234972376, 677.968385214966, 667.227271407172, 655.540597212493, 694.784886602968, 666.277186284307, 639.156260758845, 684.015726140063, 713.396951285722, 660.132037061013, 683.306182800414, 632.381374688883, 697.45695718536, 660.748061128631, 660.793343201612, 687.018632027047, 679.088362878564, 658.164578347826, 660.51858050212, 668.349086251754, 670.324763488178, 675.556271834901, 683.076752342606, 666.56871881651, 649.347012163312, 677.391322810632, 663.658718649708, 637.406428509652, 683.943725914646, 669.470907256459, 657.219383104054, 676.49334288382, 693.198138714309, 666.655510707172, 656.045388764389, 657.663128374297, 687.999707069894, 670.185432607173, 686.119944043709, 666.728622767932, 679.289208123085, 678.320020128391, 690.967723778476, 659.247738899608, 677.423496670236, 670.273431881184, 687.874272076702, 684.64635803635, 680.848849049904, 661.592583534249, 666.481129561688, 681.154803331833, 676.366070096964, 656.208158837724, 672.075278615919, 660.984489186193, 684.293634650902, 686.968301751095, 697.222764410779, 690.363199465052, 667.316444358544, 670.655519888471, 680.630935505237, 657.783443804046, 679.025252686617, 667.903387129052, 657.102569952692, 676.530762988843, 662.120306349911, 667.551037210227, 676.63363516637, 644.809574261776, 641.719025485269, 672.665888917669, 688.264289432609, 678.953113625449, 676.195957829648, 689.28603803653, 652.989946488245, 656.411450770853, 683.121172950798, 683.261463028434, 687.93526431191, 654.091967567843, 686.189511556349, 674.03923828427, 669.63480581845, 655.329192941979, 678.111051559329, 712.812182609411, 651.73647334055, 657.508735541811, 677.372953646625, 710.949569166443, 663.247575989969, 684.847476343658, 671.093666495014, 686.557935751542, 660.70354014845, 693.511684814561, 647.509064172776, 659.424479872389, 675.210752758374, 683.688705602731, 685.92038050785, 665.057382906878, 674.531231245383, 693.698942466473, 661.89845138537, 626.920587910853, 675.482734853878, 678.500349537216, 663.340706690428, 650.380863627196, 691.130334780296, 666.601390446319, 636.587447427841, 694.166467461864, 683.526276273108, 664.858153779419, 677.745411964657, 697.66323621791, 686.247826583397, 663.625026885388, 680.016312128958, 677.60868657229, 696.363190051551, 663.151321019755, 696.863043459227, 671.460831065872, 668.572417882389, 706.158952875722, 637.12567567731, 685.321200956718, 650.889198219365, 668.581477493213, 681.585977183885, 674.558130083815, 697.381563627708, 675.19124103275, 672.947499890176, 656.488740863634, 705.640695071918, 664.200257313498, 681.312834541466, 685.019504254481, 668.955466255948, 676.931987286808, 668.656189518911, 682.575469762868, 651.009582999008, 637.737421808284, 648.700336016859, 644.542305520731, 673.431587829309, 678.386660009917, 672.21892703067, 686.855251331285, 652.978369277802, 651.269611098054, 686.983164824314, 664.316853307938, 667.553038227235, 676.440819107557, 662.054365500635, 632.936464731592, 654.287989670106, 685.062096645473, 676.076904459338, 685.338952075583, 669.063695673663, 666.057126483654, 669.914402235535, 674.129342676553, 661.894059728715, 700.641693036537, 677.600311651794, 677.349057415173, 677.756279168024, 672.263471108811, 646.364010689763, 683.501043050884, 672.78311807045, 665.647171223193, 671.683060528423, 699.767130001597, 634.777828409826, 661.046261164959, 682.36805187967, 652.169036084244, 669.922106971791, 684.694459131276, 708.804396310836, 658.20097597176, 673.396443100769, 678.416252258706, 686.97126454276, 683.243058473706, 680.805181811774, 670.863305074093, 682.395726770194, 679.205862641416, 664.951161430902, 668.089420297371, 687.002431793579, 663.589777386551, 654.633232039002, 663.351496521086, 672.254921237021, 691.942450569978, 664.042658694144, 647.840520635817, 677.680645964408, 691.927103729451, 644.753044183004, 671.114740956541, 639.298289220774, 689.089872073925, 660.364712423819, 655.394422506704, 667.334076249952, 657.0205275739, 673.804568811032, 670.87631498007, 699.868634558166, 668.806657819424, 692.519571982146, 681.484874359741, 700.155281314113, 665.906765483093, 654.058471875049, 671.320326553953, 669.146344051257, 672.708095272508, 670.062800561006, 668.264731631236, 675.068155140313, 680.102934104977, 661.518558922491, 650.496093591365, 664.99518080447, 651.422968598211, 663.138118362881, 656.296839307662, 657.284257857451, 652.87083831418, 669.6883857306, 704.077850026011, 643.974594682197, 648.769652607819, 682.825223157108, 683.342520907663, 694.896127947158, 654.483831503305, 706.849754990121, 665.649954689865, 714.444408951649, 674.253960309524, 655.12439111696, 660.686295762257, 709.449439153364, 676.059919752645, 679.699321530345, 687.476989770599, 683.959134436081, 653.243392237733, 681.497317050269, 641.844303447635, 667.71019953965, 673.320537727307, 691.130485311378, 684.416993808596, 697.750363247671, 682.011027306804, 656.472595322212, 685.744915626831, 651.284909863205, 670.153342172126, 662.026042970811, 657.642630693362, 671.746755746384, 620.252068993735, 673.576272589541, 694.303972160694, 677.285054163168, 684.887420227748, 673.57738113132, 709.389580284164, 670.926712504253, 664.576275191894, 668.499180342409, 695.69176797411, 669.451993468398, 666.103633206691, 653.174994245716, 669.200897452064, 663.063994446744, 647.750445260019, 670.704112421198, 663.742662150209, 664.980020071282, 652.727202837422, 676.007498395309, 642.614899123004, 657.889909023885, 674.864110311424, 666.214070977, 703.540462980153, 669.161618551554, 661.596913719307, 667.967693784759, 673.926890175389, 651.462204024972, 678.388184606601, 688.750079955433, 664.357464574315, 650.951823879054, 684.026331537542, 643.360136161251, 657.604025482283, 661.769072775007, 654.904038026661, 691.24244466037, 670.077360070076, 686.392781104213, 693.729400488343, 655.346743525321, 665.518131977202, 661.569088341694, 646.473629641766, 691.46814195411, 679.311762669885, 671.988692568122, 645.552099855388, 643.648454646938, 679.345162751949, 680.208833506909, 673.952728528584, 665.98743261087, 661.588216540661, 687.225410841981, 694.735754992648, 647.819011941058, 653.712457435114, 665.76181621677, 656.301468529806, 686.684216955654, 668.140939768197, 679.869509314854, 654.996979523001, 635.069828577278, 657.787049192883, 619.242463533946, 665.764646853381, 649.877090323162, 682.664795775293, 657.303475835479, 679.481088208664, 664.4254463428, 671.011807357057, 684.843279426555, 658.625345086696, 671.255738778274, 703.201001431467, 683.865686669333, 665.15255821572, 644.353937504819, 690.972659968969, 654.780091424973, 670.548052021864, 697.803198331802, 683.940337810054, 643.739246886368, 681.032976559391, 654.719439978827, 678.004795392174, 672.159186402505, 668.435558637306, 652.791310706192, 665.675423651926, 658.78939035121, 672.610901210666, 668.471535230464, 663.247537225217, 671.475187216495, 666.941678328356, 678.361263068365, 662.812762379913, 647.904655945792, 703.831150412044, 660.614151616205, 658.87261605669, 658.690762953737, 658.262280598761, 652.925268344929, 661.991285507813, 688.30344987272, 651.531639116255, 662.935497707767, 670.193847435946, 670.047934295882, 666.551171199179, 664.619518492642, 664.000084922297, 688.381676111246, 681.723195656322, 656.410885964962, 648.04849143118, 670.038502484348, 678.841782048787, 659.000375196166, 686.614084965994, 667.428283491746, 693.870132281805, 665.284782580739, 669.00357731724, 665.479237137538, 658.425487801077, 662.118743037894, 657.328681426306, 654.116105408891, 684.026687207423, 672.183090327013, 653.125264714713, 641.534470560291, 699.151951081297, 673.107951581998, 691.715827970081, 674.211167231665, 686.643065623871, 685.353355424252, 670.168275042365, 669.708300220921, 668.863896699143, 655.936111578988, 662.271710860541, 680.056812113917, 691.632634474132, 652.377166717027, 656.801555998514, 676.058564018615, 704.175244379368, 681.164384291098, 662.596004159424, 639.856690964834, 702.864373846418, 668.310975889744, 695.941406397642, 659.253516709595, 637.661564175701, 689.868475820014, 679.264611949623, 634.719553127043, 676.477734042501, 707.542214159871, 661.948343289237, 672.664391384578, 659.674191252085, 668.356653783188, 688.061517667923, 651.514681130969, 678.662128490463, 683.455290401777, 683.619627716715, 674.039111152988, 696.946373374433, 679.347737209856, 666.95293947346, 671.278331963982, 692.92648728781, 686.563169207108, 659.837218431483, 676.264792514119, 672.272152712002, 652.037393270798, 645.701257587189, 670.689340848795, 660.60918516546, 659.176428761911, 672.383970324489, 677.121481119667, 654.911217954096, 640.983945929713, 670.622902655184, 662.794634221519, 665.842081466526, 661.051283733432, 678.302529417325, 640.746296628387, 670.884145145912, 670.260791113499, 648.472446583498, 666.942722193402, 694.374747759463, 667.482496682732, 659.260793933459, 681.294967424739, 661.783575325003, 693.973925352302, 668.739019562176, 654.447918112968, 684.23887398188, 666.510342845062, 695.897545394625, 665.568064319857, 652.803961528316, 692.343156766498, 681.312837691687, 655.740582034629, 674.083120768358, 654.354408760702, 686.413540997906, 677.634938515129, 673.656853327292, 705.712916013479, 661.421619143414, 685.726573074611, 682.041901816457, 664.124980040213, 695.288879718402, 711.285931307524, 708.557387556245, 661.965201257667, 653.8701667582, 685.073744670224, 693.246151664784, 661.088297232127, 697.737293704246, 665.232399242197, 711.475167294488, 667.203766550955, 670.559432865537, 663.665898249357, 650.772466697265, 697.59253395073, 651.113877462946, 690.061821456889, 676.361537729404, 650.094284944439, 658.453358993956, 700.416672882498, 665.711864770181, 667.724490125901, 674.601021770622, 675.23927119192, 668.553289138139, 663.224445985642, 691.152242501219, 688.897148836412, 658.211789436717, 669.977147311931, 672.263815723331, 674.108157451327, 656.424775190973, 674.053588033602, 656.322160451543, 653.407379322601, 690.782741332072, 660.68763804232, 678.530038513903, 637.676974904416, 670.702543567839, 682.413556056097, 671.989354662491, 677.40753989792, 687.348889472103, 692.062224919842, 678.725194022684, 663.891989879443, 646.074777384281, 697.823808037649, 677.03764787729, 675.08946554794, 676.561967478728, 675.953318969456, 671.805840033456, 690.74997861199, 665.170364788285, 677.050137044899, 670.706459078244, 674.554138545742, 668.218664896977, 701.537516281739, 654.253406077638, 675.210766484533, 675.470057819805, 679.832996580362, 670.75824513722, 671.324016994581, 654.429638412901, 666.176431683247, 688.065215856672, 643.425019275757, 660.670047753399, 679.20606087508, 664.553222301442, 658.917337048057, 691.44054779096, 643.016608198392, 669.831819603808, 660.498560783967, 675.349587256763, 678.098786611251, 668.069478742272, 669.442913333831, 693.386969398974, 675.665955189884, 661.394884070991, 651.725301915073, 645.562978784349, 705.187375760261, 670.948362162379, 666.333147469893, 686.765777868239, 624.54765398263, 672.597804536157, 639.838585336159, 673.065564665849, 688.627643965224, 665.356382171367, 669.887597394851, 661.09650100235, 663.683686814614, 685.565697987521, 653.044977605048, 711.592779186785, 663.488213814638, 629.479491257453, 678.944638450171, 672.271436370777, 670.768771103601, 680.668472144745, 663.504341373843, 667.722944829469, 690.858857688236, 678.467406294977, 673.165408663568, 645.174173094243, 668.005182100508, 675.212114080203, 673.113060611196, 691.763575153712, 634.243722018536, 666.049810697905, 627.223155723795, 691.725771865981, 694.126289283311, 662.967832510838, 644.895402453148, 655.523943056922, 645.624368340552, 631.422348327273, 669.887401594653, 665.323324736678, 657.394223512062, 652.514815039505, 654.289430247302, 690.998973344917, 674.38654235167, 635.660760532758, 666.935271483887, 636.802482742585, 680.723763201785, 689.375506236357, 667.215135204487, 644.790939017432, 666.137221426466, 659.38169480665, 685.536681842544, 646.460700080148, 682.619089783755, 650.228313530058, 640.321575640125, 661.92117708746, 685.116956405936, 662.601558650053, 705.25917000675, 660.131779020875, 688.044096061213, 643.606125738933, 693.018383892161, 657.63949556805, 691.200134523166, 669.125655387345, 653.450909533242, 638.973628093836, 703.021230095742, 678.478111383603, 618.835021879589, 659.506265949655, 694.284935508942, 671.269740283859, 665.75800327834, 670.28086559084, 665.477816310043, 682.949409178761, 669.567360677476, 657.198915298566, 665.923933293269, 696.198907435105, 679.694818223528, 690.303569516607, 697.307446269952, 679.793063211597, 687.624849483076, 671.960619739966, 645.15422274887, 650.652779765538, 669.203788892289, 650.869800383276, 663.44563204476, 655.73051733047, 680.931715437307, 662.195425303429, 673.247103891847, 659.074154287517, 670.483735443018, 696.062700989457, 658.642594852979, 681.946335046277, 660.339973403953, 662.608690778309, 673.483108303801, 677.302073764499, 665.253462166547, 687.526153093783, 638.929156500845, 678.064032490653, 670.97402123692, 692.917549047326, 683.95213144906, 650.471513884801, 671.849859155993, 655.795063085147, 661.64641116582, 681.312863408225, 678.73330795372, 693.784558775784, 678.491059745045, 649.218981104982, 664.147493277894, 669.935829163896, 689.927806709384, 699.140581233072, 680.894576177659, 676.574966856773, 683.778471269295, 690.259785038662, 702.613003857907, 663.124678852561, 684.160793908429, 662.510137508421, 643.589448948932, 650.557961771719, 687.996626658761, 697.257730349188, 670.137215740465, 674.048894937013, 681.676158489569, 661.945708074994, 695.91366037138, 686.299823942756, 687.31778699452, 695.197269874236, 685.936023504461, 656.847121708515, 668.950977988177, 699.114090523051, 670.459297045776, 664.346445067523, 689.972868752752, 704.348899142554, 675.41831953415, 693.80160326898, 669.730326290597, 650.94910571738, 633.476086850115, 642.704353522254, 702.921247318987, 687.962183285294, 670.69452184393, 660.002451413042, 674.563159319287, 674.986303923686, 672.410486011254, 660.903195136814, 658.179645859419, 689.31740297027, 674.720569249728, 685.192170002363, 659.630033954124, 666.120096344962, 670.432910305354, 686.476053221378, 674.007563879802, 648.88728308291, 663.430804965889, 638.882348461734, 632.229617376139, 647.500794253429, 675.781663286699, 663.172096846991, 656.371921901726, 635.985497122353, 684.063986877394, 703.315481033264, 711.672987930647, 689.190710556014, 681.54192950524, 679.987594997557, 676.485688651444, 658.803910818711, 693.398758920792, 722.643231285094, 652.954335786698, 691.364154427111, 669.814115855731, 662.794794844281, 694.188992565237, 656.558210661949, 675.074961819324, 674.064571895838, 664.678737467259, 655.991919705171, 661.130114194855, 661.223930188423, 675.094864180287, 680.807271662599, 658.952336411582, 672.321357942772, 652.623362778203, 667.614254785956, 682.820621683447, 661.507725337618, 670.352235820828, 684.228109274656, 694.777861655577, 673.024146150539, 691.574922255444, 654.991910701059, 698.317838457372, 661.823705471524, 686.62064534657, 677.817206041433, 660.174017345092, 660.083363625831, 637.73650403923, 677.145324071526, 662.393026971128, 701.078567961094, 655.155895562211, 649.95379869528, 642.227102201227, 674.018369801485, 683.302793051284, 640.818962299866, 683.220238181933, 697.690738297324, 678.165122254301, 664.200687468267, 666.715844791921, 698.557570843313, 672.736631589812, 669.678716626785, 687.002838714511, 680.28322365793, 663.503939819571, 661.601404342569, 677.803027891622, 713.796883516516, 692.716846387215, 659.033354677034, 686.952097324668, 656.858597223517, 676.052862878999, 672.44931935132, 677.088538624834, 646.494802393905, 673.21777512882, 691.427014549093, 664.40685518659, 680.33402173889, 652.680001275173, 656.308462547772, 687.438954956177, 662.412528992447, 669.127089143311, 707.728938748014, 679.899586164019, 651.948268113367, 680.049692019754, 686.297313200135, 661.699130076858, 616.597368814507, 666.680762799734, 696.062786796394, 659.689872478845, 677.620100171081, 671.942514609514, 663.507111257078, 672.02091474968, 665.421325999269, 678.323099310405, 665.916392380168, 646.465850379475, 690.837952208825, 678.307679262011, 681.121569745507, 673.324300792935, 665.879606978595, 673.691469517321, 703.126097115874, 666.876507307203, 664.616653349473, 682.915575378807, 643.229617486933, 667.491052085434, 662.590514005876, 674.776954697538, 696.305301423212, 679.917587145344, 701.573475224714, 661.049494607201, 679.010372770679, 681.741876312117, 688.608015788985, 678.598508945165, 683.336969794281, 687.850193729251, 687.865554289091, 641.375047129253, 680.679511354966, 686.962032023769, 686.26070744528, 686.415631226635, 669.42425715776, 658.03817656772, 675.039141434255, 671.930079678767, 677.371615039069, 696.384063327004, 666.263330987849, 660.382415283492, 649.684941488468, 688.907466028546, 653.358214850954, 677.147970128092, 716.508234463954, 647.422926631737, 635.618554364956, 681.868318372305, 661.60661971725, 669.217816647939, 650.745533134288, 716.829070543011, 669.904066869276, 683.251664386506, 683.25284285896, 708.611661198672, 665.330534621946, 677.132264456659, 660.437939997433, 654.63313440346, 649.547549046952, 679.665145516703, 677.980634779193, 678.758042683384, 663.778140056203, 669.096477578522, 662.311309584442, 636.435896759491, 675.315444699079, 681.532930435872, 658.332742115295, 695.382646917738, 680.105068049683, 701.371111641503, 664.08962973716, 706.605546973806, 683.136317958464, 681.748147215662, 696.414767914052, 678.064419777563, 687.918131671235, 710.426703388924, 673.669374173986, 664.277793450641, 704.40135556983, 672.017451011963, 680.771025831421, 645.647489902928, 677.294251679514, 699.190852423021, 672.854667149121, 696.889812007433, 705.755677689429, 652.787344914338, 701.933821926243, 671.959743127489, 657.891079367495, 689.071874692235, 699.662603507836, 660.902746850124, 674.734459824262, 691.224100586091, 661.226135527628, 697.07830738476, 700.67462117962, 672.284798162984, 648.162764284215, 658.972593179938, 659.259744263005, 661.89709458197, 668.59835653085, 627.634564576946, 639.592656941924, 666.294693144506, 671.076122247325, 652.663429351083, 681.546664346025, 698.742768370977, 649.483852559842, 659.004486620562, 685.610296209873, 689.640191182985, 668.934206607053, 662.687316016085, 687.304816534126, 670.230704446168, 677.944630668956, 685.314758692949, 691.766513795107, 685.039696260827, 676.485828918761, 678.256675463846, 661.993308378261, 660.621902224148, 670.469022054449, 650.314830181868, 679.43727646928, 650.02430512673, 682.366742303315, 670.274932098433, 659.00690940824, 675.539880182188, 658.506497851316, 683.092616697901, 673.287556408753, 678.156501612658, 688.247996112338, 673.361394940483, 659.080008632134, 668.905604130676, 687.544787205041, 665.109114672651, 675.74317373329, 696.827043293155, 673.56465696725, 661.125598595957, 666.861901536003, 661.862280542274, 649.852074710942, 694.792795334373, 700.043350458341, 672.246209183556, 679.322490494612, 707.009076024064, 669.473960447904, 675.205932251337, 643.432198377281, 679.820213877774, 664.183982274071, 668.284526774938, 645.464043068819, 659.139312105439, 685.245939172882, 681.35310376006, 678.041693467627, 641.901357844651, 680.214418949484, 699.292042631945, 647.821547943392, 684.385951855906, 655.437867350961, 661.863514597648, 664.071918583299, 685.07697746278, 682.971281666619, 663.973505263039, 672.040807965382, 659.789117561039, 654.9330977732, 686.358658184364, 678.232414298727, 658.098456733568, 670.926732404985, 666.096751862706, 659.369212571568, 675.797306355617, 644.654266402846, 668.720580609289, 693.023605020664, 713.610827336452, 654.269106455131, 698.517881661427, 676.805698232435, 680.397406526331, 683.618199793788, 671.538793569445, 681.746744929854, 665.659159473631, 655.706538677654, 680.324666421749, 656.671381823723, 656.219313823295, 664.686377570142, 676.707717837372, 659.548163372461, 655.675112768806, 715.878552794552, 645.838973428988, 650.131612616839, 643.421631920741, 663.786354185979, 666.671355900338, 701.84561347069, 710.771321427799, 660.028841466538, 670.134535236629, 678.429827955379, 642.463098835575, 674.052822187355, 697.603042584528, 651.454145919784, 673.811921352555, 680.785226425596, 642.919491662406, 654.45092504003, 655.429101751926, 689.068098637613, 657.684457876888, 641.30375922076, 652.743634306436, 660.292078447791, 692.209790475283, 662.383090215877, 661.777164788261, 693.577181619081, 703.416965778805, 675.771617957821, 640.932708343853, 680.466544432097, 671.103554940821, 650.745338399287, 688.465260097957, 689.398791919709, 687.440618613636, 686.955303140536, 657.464115968051, 670.884042806573, 664.91898130253, 686.280542660536, 623.367126798108, 653.2960620739, 681.239015007902, 657.365231698434, 672.2559591179, 686.714622521104, 657.197406921041, 682.644503478924, 706.368822474755, 656.662075035143, 672.289017977704, 679.415395420196, 691.685876067769, 674.033303513875, 641.038330835392, 676.652901292554, 684.113861235907, 668.848703561961, 684.412922004886, 694.090352082955, 673.916219992884, 680.27589739352, 683.621453699921, 669.488733717224, 671.261456295193, 665.540040929206, 686.130744290041, 630.483477195842, 641.488345079358, 671.111806272115, 686.756100757342, 642.257897220172, 695.343594491531, 695.494153029702, 659.629139510274, 682.684388757323, 668.317285252198, 659.187441858942, 656.965148144329, 655.603979736343, 666.319500099749, 712.775698889206, 663.62249965402, 683.174076559588, 645.612398413264, 690.378214994665, 687.636340819688, 671.96876031202, 680.116049997931, 672.7244252884, 684.543665867106, 675.317730885511, 649.786015754229, 632.88525967665, 693.256825594309, 664.573551992202, 664.451282631117, 682.839168552648, 677.856795441512, 678.336302961353, 682.10319898429, 686.865833514825, 662.096317300768, 658.057511669226, 652.097231112322, 649.951381382272, 686.915385802999, 666.095737882583, 644.803125150419, 675.102401019907, 678.833646053207, 672.728981619899, 691.095359905589, 677.11172891906, 687.024809330938, 674.841038956312, 653.173696384483, 669.700472094066, 665.628231285687, 675.146563953709, 671.044852012668, 658.281083921284, 685.730771549855, 665.446117060427, 692.036011775208, 681.535671388482, 674.038376508834, 690.850037476445, 677.941438838684, 668.426621951221, 693.203523957611, 687.697784469607, 666.57096095568, 679.442255150798, 661.433608354508, 692.078444463329, 648.106867050536, 672.480758443697, 680.873620896093, 629.923298195551, 689.188062831686, 680.04794960971, 679.998257227493, 673.70469548791, 677.481924789522, 668.903201981285, 657.510670307888, 644.480397963893, 675.987034382995, 657.248846050352, 684.894480911263, 658.719913663464, 653.095061346875, 676.757338024222, 697.687981232717, 657.617872490342, 667.572178139218, 649.737303240373, 630.81553016564, 630.75123987659, 676.869039806683, 698.178857685306, 687.190498600381, 682.304200341105, 707.125201219225, 677.717126777148, 689.601678924866, 700.2556123981, 696.979383442656, 680.153795145665, 671.091275966172, 672.261925349008, 659.78209641081, 637.616727488038, 674.661565268192, 656.260391978595, 668.285454062255, 654.844572928461, 702.059526770534, 689.958022579418, 653.883121214878, 687.689901453985, 673.135853689051, 677.220947859581, 672.302941749466, 686.64179821272, 672.138975319988, 673.468741554556, 683.447318000295, 651.216333654062, 672.808914100041, 666.243008285926, 686.964162746499, 660.347106194892, 648.302834127607, 646.85823369977, 665.299037391555, 667.04670209677, 676.258769389989, 663.586536072762, 686.491431207738, 633.891046081582, 684.521236419174, 672.981161019994, 671.749762154634, 682.770748741582, 688.536346391525, 679.99241228188, 686.803185045608, 657.193140243496, 683.01465137346, 666.7959467937, 677.082213697022, 648.810797220193, 655.357257409744, 662.205739428849, 650.14285119359, 674.870654455452, 657.469450204074, 678.513473765436, 652.516342314247, 646.084642542854, 679.526278294012, 671.490315366578, 705.322692171258, 678.441420698701, 684.555015046663, 662.906487288199, 652.707429197204, 670.476959825395, 684.811270575094, 651.299130592545, 691.303385960621, 675.547575076191, 717.602140372436, 680.293210826896, 675.500620482624, 633.423004071352, 662.397144937138, 650.749163585911, 684.220816771421, 651.151525719234, 688.959033613181, 663.493129154415, 649.530339933783, 666.215004341149, 661.44090292182, 662.837025180317, 693.780027549956, 651.678463195156, 662.327818163229, 647.167090462926, 682.882689407561, 658.282914315938, 641.060723985303, 679.779484784032, 710.482235031286, 710.610209755525, 665.835815097951, 661.749994567945, 640.849953838209, 641.73151167841, 662.105592854425, 675.881234350109, 691.3923541745, 675.229324636506, 659.347303589862, 660.862183627819, 648.629893597485, 673.839724448629, 675.728996260487, 667.590160733112, 683.080261673064, 682.135550637407, 693.794276120135, 708.435140197905, 668.051744765683, 659.366923097101, 672.031491109712, 680.418481484837, 670.039640170341, 660.032099092008, 680.662163832804, 646.605213798777, 672.385752545889, 654.760100912726, 664.147896546878, 655.185523082757, 680.064543447607, 657.636587445709, 669.472793600153, 698.036770473343, 656.956933138172, 680.452558566936, 629.467768266305, 681.345232424736, 657.576831557211, 698.680408879878, 636.837305108944, 697.078334870841, 691.403409413271, 695.83926117778, 712.549040715679, 668.155431603132, 632.932912013638, 705.107894046953, 673.904075490718, 676.808920684474, 671.903347190825, 668.754570805602, 671.237426217308, 671.521070682791, 662.484698374873, 651.992997314692, 657.37989051858, 682.832832169012, 677.247265218112, 665.003374511653, 658.206376648327, 664.722550625211, 653.361909578796, 673.698034480248, 667.218356118733, 678.005714091886, 670.839064177355, 669.21892375445, 676.055168164298, 661.094152679085, 642.188598894901, 673.788015029103, 662.56563110637, 663.099116289552, 674.41674354708, 665.022231142941, 666.135147134185, 665.341197551776, 664.250543662175, 686.861543312544, 700.362294146245, 691.542547638037, 671.45747720359, 665.183861241395, 662.692039141481, 664.657505002324, 664.094459036756, 676.036481845357, 669.057576908043, 655.810256410647, 637.877545467933, 652.656532046001, 660.659341974028, 676.950051480197, 650.543853669266, 674.330849748217, 654.222706182618, 668.048180712025, 682.55870615145, 682.3326755665, 645.202765454369, 658.521984567153, 643.642483880784, 692.029275400809, 667.953253144476, 652.011296847246, 681.011112987967, 673.439335253682, 685.311483570699, 676.6104886477, 688.4334472438, 683.854241811909, 682.724494499099, 679.678531598495, 705.114147574028, 676.716758755314, 691.553391808457, 661.065297125004, 703.180858879034, 689.833716052079, 665.102583653334, 655.653092614966, 689.5099922031, 655.34781517137, 668.867314102989, 685.470601156803, 661.220736082873, 668.41772759032, 680.564002230058, 684.556168182638, 676.508534012122, 641.103316315715, 675.778538739641, 689.585835301278, 673.228200794322, 677.143168511042, 691.1521653283, 662.988655360247, 663.786564505668, 657.953474183635, 707.778197477337, 680.537827249216, 652.156537249426, 675.434419376215, 665.660058247773, 672.70394252238, 679.715259702495, 674.243738063566, 688.354501420783, 680.24748116064, 670.052699093059, 707.308596965653, 675.393101774892, 668.461211016663, 665.207598397791, 700.426859896873, 707.437194932576, 676.802236072264, 678.17154977446, 631.3068815077, 659.99740108949, 646.615495271192, 686.658882890366, 689.956530905526, 665.189154046225, 708.299407374631, 660.891251677113, 663.408673515144, 673.14572243939, 665.109423516012, 688.533655279702, 667.570887251786, 651.478579504915, 668.814005572675, 657.230688300871, 641.1224450769, 683.215905955034, 671.387274585732, 695.696018020177, 681.926850489607, 669.367122857877, 678.478468469926, 664.817051460319, 669.45671914988, 658.310751504764, 704.914168624722, 694.49381290139, 665.84822979728, 669.190580362647, 642.718502970088, 688.887724936005, 684.944122506025, 666.742533913282, 683.420197016802, 677.883953531587, 640.258064976995, 699.017505703416, 664.436028818261, 696.665539642081, 689.42207138438, 673.264972838117, 660.00788899136, 668.432003209301, 684.784593609326, 650.540455501381, 678.115922958112, 688.789480476908, 628.053973218224, 636.429396256482, 658.513038428636, 685.637749750078, 666.05139685526, 665.095408228447, 653.897294530426, 676.658836911182, 686.995032655367, 695.805606935993, 671.899986703769, 715.405895977625, 656.022091854767, 654.904572188279, 678.708865539182, 664.9617980993, 681.512146357436, 661.183755678884, 699.413325819667, 669.780427963131, 679.372487157238, 683.570134338109, 675.573199805542, 656.888622466261, 639.746454957559, 663.186119813551, 691.390691569848, 704.648069991961, 691.409090480859, 699.804428768607, 626.776778911081, 660.907482334096, 669.476396804777, 661.066429365866, 665.538863264121, 674.095806850639, 666.005348815571, 666.782341699369, 665.850509507884, 667.341279648185, 644.592496634283, 686.938058675683, 665.669316421109, 664.062044148883, 674.576053175255, 679.904086114305, 666.397775344422, 689.271893866287, 683.510732110554, 658.353464318193, 661.186676332247, 709.133943975062, 653.640581278244, 646.956637892247, 653.229249295901, 680.201740054716, 658.086149955154, 633.678038120382, 669.859192846772, 643.453666540482, 677.911782087305, 694.064240533837, 639.324012342607, 654.744229020975, 672.679564084879, 680.1015494902, 668.498336908158, 656.160796877395, 648.764795544167, 658.941663487568, 695.865173824384, 684.027519942509, 683.857496094115, 689.017129723535, 691.200592480402, 664.098814233532, 674.334983210857, 672.342553332875, 660.078180980315, 668.519391186239, 669.603933895619, 678.533331068864, 680.586217366087, 696.40233469188, 687.60152962745, 647.048511399239, 680.517345428664, 655.815902083365, 646.452814752015, 664.100958051369, 687.641718248377, 664.741806326336, 651.88105398532, 638.135454537176, 655.123084080037, 656.592892683614, 664.065864497396, 669.410838554188, 693.945213366157, 665.838762640008, 691.226012533574, 694.246731117013, 697.494089470611, 708.644984401869, 643.763422523558, 678.139865878444, 656.716323028055, 655.588515795011, 697.041989864111, 710.028396213733, 673.810765200864, 651.001104060063, 675.317545102564, 686.514122998362, 658.98822277878, 679.253850132966, 681.215006859788, 655.054554731337, 664.305650143278, 667.993625936394, 681.729498327603, 704.610999320122, 698.162551394339, 713.395081232701, 688.135272571613, 691.121655888605, 640.777129426499, 671.699664520941, 655.225287520537, 654.438728442891, 668.444771965254, 643.636488828884, 682.695594138897, 654.785051622164, 668.743803521966, 670.479984053394, 680.566997482732, 650.156182334256, 666.245979512218, 660.870348750581, 674.947139968337, 685.778926726141, 657.958849161733, 640.580493860422, 682.665944919849, 674.024904178098, 678.608385469434, 685.338758593986, 689.142119946302, 676.867608605188, 685.528708114101, 673.908230099298, 666.384678102978, 665.370584132826, 678.284419164483, 675.760076039915, 616.821496693697, 663.173085746931, 644.603655292463, 670.489090857167, 661.249404948878, 692.606759165223, 679.600676406854, 664.809639465229, 669.770897515512, 666.715378138205, 690.218598905961, 704.999186575178, 660.690208360156, 661.747211945006, 700.488991043153, 688.528948276788, 678.71473039415, 661.260562105288, 695.705981623992, 654.445417257814, 664.59129364248, 674.274008490159, 640.704222557976, 672.28703872104, 693.56626486077, 658.915356091688, 695.400509858687, 671.017028715028, 622.148578696429, 650.422825928441, 660.731521896907, 680.78600989038, 669.99643146646, 652.624649543486, 671.865549140025, 710.852057615775, 684.928024876838, 654.352931414737, 670.408903913875, 684.447272421709, 691.242970422924, 658.435558978201, 674.147047423109, 683.116546224695, 700.266813081369, 671.262825502267, 672.865986222708, 687.681543956995, 674.356962963925, 656.07650678492, 681.133869823654, 674.023822267514, 685.678132239179, 678.826259107274, 682.130946015496, 665.441952891908, 662.472320694397, 669.053264784, 646.41136489033, 692.799181176831, 691.305762249541, 647.11462885448, 665.408849739061, 669.11087358759, 632.276640516632, 616.240863891372, 678.403956776707, 683.65114678978, 634.299691531545, 680.225944377681, 640.374113273401, 650.803307667007, 661.689110806816, 651.406111911986, 678.994662441454, 659.466750849065, 677.812274791466, 659.597374633313, 655.238835251019, 667.496157217041, 665.589309293932, 679.679021035518, 679.179766823901, 681.353096455436, 694.012807922884, 702.731749983289, 668.58037497318, 658.38891780429, 663.686858596168, 689.225727968653, 687.070413565794, 660.292066692103, 641.477063049266, 703.561645432172, 678.566296880554, 694.910887646446, 672.658230439712, 664.685938753678, 671.519054278221, 665.201261780371, 697.609312204614, 661.235254908627, 644.091917593631, 688.831091948817, 667.815175214094, 677.635438694971, 643.618667205023, 690.846644350795, 699.708939537056, 674.582432065056, 668.825274275829, 674.387741216116, 665.983106432213, 694.503296311864, 686.249699318809, 664.015677854386, 698.884499413409, 672.043334931484, 682.451651233715, 654.174176400481, 635.878919595968, 681.771834623969, 674.337195653373, 643.828512924143, 661.02693680934, 685.753060496039, 699.156271097115, 663.31519683334, 652.477651064723, 674.208209539257, 663.217385435826, 658.691227303601, 678.14336487527, 667.624170681147, 679.233283871634, 669.979086140377, 681.546835432891, 675.623952314642, 669.453123833496, 650.842947545997, 673.277573876305, 679.719040643883, 673.560742016616, 656.439606490114, 679.835844239435, 648.112467287254, 659.077801463063, 657.005053204077, 651.884463214109, 684.905022446736, 646.772334488547, 643.681311530523, 684.682724329864, 668.342737883979, 671.06077805528, 656.77508352368, 696.664654764275, 658.610706587757, 665.079829544983, 665.626678636289, 671.879524431843, 670.306532307359, 677.470246586156, 632.054125279984, 715.21039773566, 661.62338391062, 653.5928490923, 674.491423796265, 679.169338347306, 677.512014957488, 684.459231150495, 658.113678458902, 675.056944055697, 688.32003988233, 684.541968523708, 657.45923861559, 659.5847449684, 657.380540805201, 667.094898946979, 644.496223849233, 678.898438291253, 669.832680394067, 682.679172188347, 658.145265107625, 664.593570195523, 665.810838263033, 676.57106309191, 690.085722011825, 665.626120933873, 647.790736225156, 676.516976017583, 662.858224133295, 688.300727690578, 669.601620052514, 664.603368498157, 680.08041241057, 674.507919960875, 677.68984453039, 642.698689279431, 646.692315608496, 653.342525912538, 659.584734756085, 678.988769914593, 673.291031983699, 709.089175691098, 656.039631212527, 685.801282364344, 699.220202238093, 667.134092384507, 663.782287243889, 670.694472259731, 694.543904234713, 656.659968928718, 708.364365656885, 657.640452509928, 660.779558064756, 656.226437735247, 703.162181570307, 666.400413095531, 692.18970815119, 661.856119929329, 653.705860909721, 680.590008233351, 672.13045178442, 686.857468085615, 656.134397657117, 672.952699983255, 691.287692840185, 677.541614588236, 646.651367831245, 662.871394056389, 653.878201699814, 696.678535222085, 683.451956573286, 659.651809455191, 649.929584219423, 667.535179213154, 671.454728447586, 674.9954800178, 669.070946072514, 684.588577340919, 661.772129984567, 644.697169838064, 666.285595090019, 669.398906657586, 673.535282384595, 643.821708065981, 622.871861351345, 704.395163878928, 670.918879072328, 696.725680884557, 669.363968755866, 686.207816042942, 671.378450501107, 672.747377037706, 667.767161318706, 657.695780183361, 655.966591307615, 691.436714439332, 650.636491691471, 668.991329272217, 651.355444479807, 691.739691698453, 688.473429461789, 691.575014447699, 701.554678674745, 649.375090856761, 661.75665260324, 678.563202864233, 663.911909328095, 652.613392237008, 685.31113124529, 666.199541059009, 647.971315269205, 671.028496639827, 643.34094434344, 646.403346618285, 710.184431575953, 684.562353670506, 689.669370390691, 683.148732093138, 649.650578383114, 706.027405169459, 706.94966436108, 689.692290436528, 676.632290816285, 668.424010516198, 652.838468734871, 693.963023167772, 673.835075691653, 687.962592141004, 670.360780326451, 697.951292643037, 686.138796398511, 657.57658510764, 675.411914192491, 653.972580827476, 673.909402544431, 655.952517659881, 667.680968992166, 670.658801815285, 669.361285447065, 688.844752828409, 651.693236877398, 676.635186645481, 672.989719674509, 677.866801356484, 667.847841278824, 671.893511021451, 678.839243872355, 668.198462816968, 700.249283351479, 687.215432169236, 674.819602151688, 665.35804915227, 647.905456609794, 680.329789381247, 674.985172133742, 678.972564023045, 664.263113801847, 658.57195645907, 654.218865070812, 655.92012849987, 665.045928342372, 658.367888340642, 684.390954706344, 687.669801902197, 654.444389746748, 655.640046989842, 675.984190481194, 680.283505965176, 691.592116680981, 699.408270214543, 665.114677804145, 660.233520219955, 648.639921048427, 670.548882547517, 666.364945740582, 678.159392634064, 663.187119513926, 624.134518792191, 676.920286836145, 700.415526185084, 644.838609085045, 645.499376180333, 636.844784319072, 650.059142150415, 663.95914562087, 688.513571630235, 708.63501568346, 667.653197169478, 677.395308928444, 684.471016059019, 682.165228565074, 680.145815763223, 669.716917188756, 643.962062058861, 660.356888838413, 643.849127142701, 689.009362284252, 657.842253348895, 676.606172836952, 697.811664374458, 650.721298842551, 685.011873550625, 656.214392918787, 660.081494621933, 692.063082887393, 695.598222190717, 671.826854316286, 684.351774216988, 684.289738879336, 681.22094069078, 672.57819385878, 691.269238274728, 682.882625787208, 658.854469489072, 688.90961779726, 661.983314022656, 640.414023624418, 682.715580512011, 672.926447335531, 675.59831253596, 663.316538949661, 645.736926846269, 690.427891414925, 721.83203724616, 662.970396346095, 674.524058298315, 667.194668319186, 659.482775308916, 707.049654423364, 658.791990202059, 693.720803245645, 653.927462694544, 667.391211183091, 706.687163017142, 673.785615095918, 683.237461368344, 659.44040072669, 693.233712080398, 664.333017612425, 667.316909559338, 712.397485035503, 685.814074512011, 682.683585612701, 675.393955475849, 663.998888501595, 683.789006568156, 686.383753271075, 680.947249588906, 655.92616072526, 679.812440698323, 631.342699666115, 653.080995591888, 656.711988532551, 675.2558519073, 691.93193940235, 675.576937291075, 663.569058483992, 676.705486132194, 679.62710697609, 688.546057063019, 658.485507467514, 681.890615419951, 653.753381576168, 662.841971768576, 668.696831943495, 657.695575485773, 677.350641896096, 688.888182098868, 700.408689907896, 665.306364591033, 718.834720902733, 685.572806044284, 670.338941886559, 689.659970835433, 688.13645252633, 640.46297814247, 676.809376779786, 642.097648880708, 656.818533813068, 673.787402689492, 670.905194193565, 670.72867329173, 675.369674446322, 695.036215452836, 644.087219083922, 664.416826057889, 683.103890486219, 682.606463065998, 677.425226989655, 705.017741840796, 688.607101636618, 672.19220094335, 679.871372472352, 638.883872950704, 650.526546661806, 681.376931085782, 676.710110698346, 669.867379280331, 700.623687691249, 671.757461990622, 679.09435755334, 671.957089005389, 696.587648039069, 687.489395256311, 703.170538062131, 693.763822633808, 656.017571472972, 657.070642822781, 684.574244820226, 712.962276563936, 654.653419689967, 686.240912414601, 690.92119089022, 662.66048452241, 666.50431403829, 672.479907918746, 680.316029905144, 650.859784408149, 670.869859976025, 664.47677415569, 692.82355427327, 681.632401052501, 678.421821148898, 665.524426476764, 669.960856184741, 655.360889730486, 679.247882554083, 651.246632836274, 670.851293015676, 697.893003138387, 667.082844866769, 655.542544644033, 675.044389353089, 652.300478361525, 669.33419026293, 657.822860063278, 663.760580982996, 656.504812173002, 660.517725397024, 670.965589982211, 675.996054817884, 687.72899143655, 702.691424064513, 677.394303488179, 692.928991798778, 651.882458754165, 638.97907060075, 684.586910678794, 653.014362258649, 689.090329084144, 670.731517279797, 663.38634097419, 655.55882549487, 672.898772575102, 649.325424125905, 672.2636941603, 712.713974188547, 650.396806081581, 640.627879396852, 655.268417993852, 677.945858204896, 670.064579391326, 634.490397180108, 660.359703983542, 678.196040162366, 683.335759547165, 669.783621459057, 689.699739533192, 698.135919745369, 701.046046209393, 691.295179026678, 690.032879765653, 667.692305083222, 664.55856144069, 658.840199318758, 684.76297475189, 667.481192520961, 705.710886178521, 692.572374573278, 683.730333033851, 664.72201514011, 665.748092799348, 681.136581718266, 649.054082583892, 688.968926515606, 664.412047884326, 695.380863549722, 674.914173133592, 657.272599143389, 645.579117868188, 673.295394536319, 672.233777917597, 727.127829251963, 677.118593801364, 679.488895276403, 653.326463820428, 702.957014502551, 663.725971935899, 685.107043235054, 697.510990857656, 660.000729406608, 675.674186338648, 678.130545930934, 672.670679038901, 675.814866699943, 668.670497125113, 675.89350282088, 649.377510782799, 671.830358502434, 650.816229450683, 659.109995315144, 667.657364254825, 660.562667974695, 683.549516996342, 685.145950695121, 645.236402655054, 666.60235192928, 684.459738647322, 662.420639279192, 656.309077797565, 664.415809732111, 661.613070380303, 666.351252784609, 671.510203563171, 688.29187548117, 665.528821483416, 693.721672654776, 671.086802705092, 666.221230539809, 692.264251800027, 702.479569643785, 649.618467498712, 639.683306445241, 686.366369469828, 663.056181080095, 667.585267321601, 664.310764625732, 680.931890268085, 682.375005549431, 656.213155682355, 687.346690672398, 673.703277972092, 656.659692227546, 676.323811598641, 700.438742423, 673.359559586013, 672.670879809835, 660.24721734444, 700.871474718781, 713.911706746446, 679.685391909109, 661.620553735554, 647.852616580336, 667.194728336714, 672.504301620068, 648.247876910615, 664.431686574135, 680.56772586618, 679.400857553881, 675.698334612822, 663.42830701614, 684.739036826247, 638.191146192716, 717.925496069189, 663.518811523479, 635.243520669377, 670.105336280629, 672.635339782869, 674.407392218458, 670.760556991479, 694.587421886781, 646.999621097862, 690.453196222466, 651.596276838339, 684.193560754817, 653.192397897411, 658.836711190396, 659.869454981271, 642.176586623998, 675.481085301298, 672.302139853995, 682.716278814619, 686.453025899522, 684.673100549768, 675.037638148587, 660.168087874208, 660.505807464188, 677.320085274817, 695.965618726994, 692.038143198545, 689.744499631388, 678.52866579514, 689.620956009158, 667.293649227432, 678.815844548478, 684.58683106766, 657.727077380249, 674.66197517519, 673.454226925945, 652.428092733369, 658.63795224859, 659.033822867002, 668.31438466504, 658.117744296419, 666.246023263382, 641.451431910072, 708.376872569352, 679.30149962332, 655.502512937474, 678.482869812072, 647.334416795756, 680.353178142654, 641.719329649356, 669.503485770127, 687.986285218979, 668.602866900408, 664.114053003231, 674.470783038581, 660.595994229766, 662.89899933796, 678.358864292289, 689.056047137612, 691.535589989581, 670.989990263626, 671.195602697915, 686.395831897263, 658.467103894684, 640.32503740621, 649.35800646011, 672.917753801394, 693.986006601659, 685.606165521912, 666.328213186361, 666.481209552295, 676.863409693117, 671.834917823012, 661.22373578733, 697.341302336606, 683.436169803866, 641.670978860002, 683.204742098366, 674.721012567506, 685.292741597313, 682.578661366839, 666.167580618461, 703.636147389035, 668.236127453773, 673.267674998383, 691.025920549707, 676.71354438677, 677.589044254566, 685.943505234912, 693.321304607265, 692.216357490302, 669.334052903693, 711.412300618653, 677.139394263669, 655.351521878632, 676.903264721935, 639.950795465413, 652.731456957769, 655.572676574651, 679.83760232785, 662.937927532977, 690.781509357282, 641.404268416054, 684.094056003057, 687.363196368479, 670.256870741616, 673.597636581809, 654.843159259112, 646.009482956727, 671.420512600441, 655.044944725824, 672.411245044883, 671.139896876836, 675.484441458932, 684.098962039435, 687.753411019804, 638.684599370976, 661.287971171727, 699.775537194982, 700.200047849048, 693.941728927386, 694.132582747771, 677.99494471248, 660.713059401465, 643.884489474179, 681.548085119408, 643.210688183708, 688.123784033533, 653.963881443017, 678.932418495094, 678.526627763968, 656.28982072796, 672.963087170747, 702.430930580357, 668.139889672934, 665.828396219293, 704.361026907007, 687.048912749422, 694.435462480426, 684.51131491548, 667.317783584531, 673.275126286062, 639.369715994049, 650.571886365176, 691.037321546439, 673.634188716004, 666.215875541767, 691.138689781092, 651.081104345587, 667.306113362713, 649.478027857192, 634.931614262641, 665.647393087953, 649.494883740308, 707.27491204282, 672.90122506281, 681.824857190074, 675.35842626101, 683.137238016499, 682.887914389944, 655.287556046623, 659.096514316403, 695.228595877828, 692.024212054382, 663.020235116653, 702.834310566969, 681.761341035563, 674.163237330381, 657.568585210043, 690.416862387077, 674.875325730292, 674.362597146613, 655.183169440931, 695.657440443613, 678.437253201304, 680.621778345956, 658.205597106341, 642.347783559031, 688.99699871931, 666.738820756577, 666.891527369456, 685.35803203223, 688.143496560221, 686.466884460221, 681.554164368443, 680.364321372499, 679.521964509362, 677.358949851348, 669.669823577132, 665.878522210512, 696.660707190345, 663.942081245736, 667.211976847322, 636.230946094402, 690.258016742246, 619.179525082763, 669.101110298611, 694.083361343829, 665.028128164438, 658.759017587511, 684.972514408425, 657.821970823645, 663.066561855234, 672.253148703228, 661.910104452793, 682.470118353636, 641.647506630646, 631.557531192071, 681.539554457181, 673.364852116636, 673.36171377673, 691.603163111741, 667.904182748125, 670.181013864817, 692.474222472475, 651.264040549621, 654.500025444878, 664.966374548184, 662.307849152347, 670.434054947835, 671.858312925895, 675.511469023091, 677.398086906334, 671.305165754307, 662.952918243165, 724.755594686556, 679.13493192388, 676.889588569528, 684.420541979261, 674.615466312607, 672.282928264465, 662.268691605755, 643.264416829496, 678.218753607521, 682.957134022595, 680.171290852412, 670.179756059394, 662.654978723988, 679.167247946401, 700.502025054366, 667.119236896435, 658.427507818281, 662.028772563982, 670.852331430419, 662.478675896927, 653.225261777351, 673.048630894688, 679.338938336557, 673.030707431011, 693.663965278165, 683.516229675896, 667.584674662248, 654.187121742914, 689.074060097913, 686.857152193208, 663.904454614212, 672.356870633306, 677.420814638602, 680.338730805714, 692.14319283459, 663.511488702388, 652.233925828253, 685.213044843784, 696.138887297346, 714.187576006535, 679.609471896982, 688.815240310737, 664.545373060781, 684.922705138206, 699.341563484632, 696.023730472167, 666.00907795654, 663.335500227887, 656.856621128939, 661.532580917568, 654.511346880383, 650.592024588048, 675.216688921352, 675.903080832686, 675.494599644377, 683.388160838463, 694.159115759711, 666.694649123487, 680.613300928415, 649.147138296126, 670.048444536319, 673.467658928588, 702.099075028401, 678.039946042434, 659.294807873101, 678.399620146603, 674.721474903432, 607.309253355243, 682.57535006356, 702.462926834964, 678.802293976995, 669.712343498535, 675.913058653247, 688.879462754322, 638.297121282701, 672.783461104842, 683.891082520625, 665.491620095727, 653.956242890799, 646.617671968599, 682.933346722393, 659.070196383499, 677.16778897013, 659.156600017637, 668.758470787579, 663.665100077625, 663.915547879584, 659.50700671103, 687.862753057599, 687.570980303215, 662.083849304428, 685.678842532065, 707.8269464966, 674.345693680795, 663.162823925853, 686.778781956582, 666.44973060299, 667.997310703848, 649.9405978897, 681.397493814291, 669.76265151316, 669.062637921747, 664.873988605581, 691.984899879616, 648.489308036038, 676.002581092765, 672.788488299845, 723.564769768442, 647.890159810212, 699.18508859012, 687.023059386996, 668.100925282079, 672.386156723745, 675.410905944606, 695.335372008159, 652.102538892999, 685.085119241715, 661.936767141772, 658.879039224025, 685.990239288236, 684.759423659974, 673.517596348073, 667.922832287041, 658.905359722572, 670.784874920091, 664.157492725245, 649.539661009878, 660.568889831238, 666.692898407787, 674.973697452487, 683.339159237907, 680.059109337761, 681.792954698806, 679.451265385591, 684.145672411871, 661.378295038749, 662.313187765561, 677.02432984085, 682.419699049156, 670.657836791083, 671.335109309911, 671.405219705386, 654.219028653182, 696.562534282548, 687.77037129893, 699.729806470164, 670.832132111807, 656.189469468929, 655.402243988534, 677.641389401671, 672.54451911349, 674.20766049171, 663.787548800818, 694.51151138601, 671.662918278434, 657.863708409577, 703.512324527245, 692.779700981343, 649.86038480013, 643.322763316385, 649.485166810416, 679.665773774985, 669.795977870039, 671.218473274993, 658.640693075323, 665.30476295342, 676.768816117552, 673.786032221194, 688.661756134667, 627.57744247866, 680.344977560558, 657.28286529441, 667.475836882619, 656.017146609685, 670.108695495471, 686.382030616797, 678.549034322798, 700.204995774699, 663.138893576393, 684.526032059569, 690.22157534732, 662.589366009362, 664.453439679167, 663.181400298221, 676.214415711491, 679.655325999938, 671.047085678131, 685.830406877937, 643.629156240592, 727.023970117751, 659.185463411924, 692.030033010461, 667.712305227419, 659.266345621001, 668.205574084392, 692.893479307228, 695.985601079777, 664.899864065981, 670.636315398567, 665.81174620912, 685.086577962957, 662.508207290051, 664.430490842653, 664.18455993665, 723.899036863498, 694.24520718885, 675.190291501321, 664.640324041247, 672.714074027769, 670.671063472532, 660.627419943255, 658.290248821312, 672.598334006534, 654.499583095047, 691.377823215635, 679.197564495449, 680.487563618073, 677.463041851879, 676.540644501999, 683.202048282732, 637.18324645278, 685.270269679481, 656.662855253488, 644.370027970583, 668.11517452331, 685.306618184608, 655.672032296157, 653.838630016785, 670.38622708208, 676.373993724667, 648.989208482609, 681.853491899865, 659.097508181824, 625.65788694925, 686.021716888153, 683.879956269838, 654.554598958775, 652.39025412782, 655.290918720304, 683.937099354995, 687.029324818067, 641.125230953632, 652.01839830988, 688.489214142721, 660.289581743535, 681.371044620877, 670.665130940662, 664.175048441584, 646.280589526186, 685.43761618231, 696.689314329447, 656.502002804701, 637.526724731502, 663.133089462315, 664.633705065464, 650.835318237876, 671.980784947307, 675.946097756451, 659.347635285734, 670.689932851006, 689.487556202337, 651.238785417703, 680.350928050246, 662.769194826776, 679.080399394317, 670.796393608369, 693.082606538033, 703.255306091756, 664.835482091518, 695.688339084975, 692.547918785609, 664.12763997859, 675.538821391033, 695.738305515355, 651.576787363167, 661.384459568867, 651.541181742356, 680.645597188948, 662.009909170405, 656.25008410114, 669.469585823179, 646.24508165332, 651.549290406814, 702.92084595217, 665.381429519886, 672.524985138948, 662.808915438369, 650.920862578538, 689.131221938596, 650.23260377882, 692.313565477269, 683.485304094124, 685.330232550852, 688.030400030436, 679.988429199651, 709.690078865546, 659.224282993963, 680.073290526509, 687.699700609927, 670.924603634064, 669.07072029879, 675.442818419965, 678.340583502822, 704.070281246448, 650.102595917757, 658.854643661692, 692.542257437203, 687.9778399558, 666.158096171963, 649.387740055396, 657.598896866346, 677.105483071016, 655.545105193815, 685.339698318738, 644.594763269157, 667.60236886111, 678.053864244475, 696.476732812755, 670.148910267656, 673.754162714998, 670.839925176817, 666.931173755357, 689.78010542561, 659.165897801023, 689.629151029977, 653.516082766807, 636.485470484777, 686.46598704879, 650.668179088268, 654.751026859905, 646.738023162282, 676.01480018264, 683.618271152148, 694.053830735604, 662.794998097462, 682.542067150238, 672.764445836185, 680.881687894849, 668.036996828428, 648.506566346376, 664.090632778359, 673.205646314668, 669.956951840637, 647.731599395753, 666.847355698314, 679.825453211097, 683.909410067282, 661.991249007343, 655.2638836993, 653.998805525566, 667.674077941978, 635.09486834229, 667.97866078474, 687.984686223116, 701.085975527512, 674.208058089524, 661.988026976151, 687.483980089637, 666.132688255372, 675.965542526985, 665.556336984774, 645.993310407438, 661.992638705589, 636.094748815304, 717.617279116493, 641.420104239829, 684.608206983784, 673.081807971829, 653.142158386981, 686.685263865286, 646.696980478513, 683.824002359175, 668.89479042363, 676.270598802576, 647.697790482929, 686.434322062274, 685.224018983633, 691.320958091643, 666.81164008097, 671.898392783981, 670.815957194436, 672.500433273694, 642.828520352215, 675.612166810436, 672.662459663407, 665.580141623851, 693.699618424149, 651.658494686119, 697.296307181393, 694.316981649215, 670.344334632845, 667.699097317114, 682.336111601912, 677.680549965512, 664.412831053291, 667.309701975475, 655.024778944204, 651.74787469371, 662.087228639027, 655.892424998136, 685.952976308342, 690.506236112669, 656.60151344654, 662.683199424114, 716.255275367738, 669.695763743104, 662.212201189841, 622.923652630402, 673.068486856711, 678.115369313044, 683.760227127555, 679.194345454229, 670.269243454657, 670.938484129319, 667.573080674593, 682.152112704247, 669.09482578486, 672.93684036546, 660.378146246563, 686.672899931638, 672.352120967249, 690.205316382908, 668.843646309071, 663.323498004186, 641.899130713811, 681.838618539755, 667.003780941717, 643.692035916118, 697.651382791902, 704.373810769925, 642.211861392564, 659.027686354593, 665.655610553758, 644.225088182131, 657.411458423307, 664.293898770617, 671.453214501999, 679.305858000076, 634.688817160899, 705.399844750163, 665.777778402921, 697.566570147672, 659.718786734171, 679.953841010375, 686.477863365066, 666.383112359763, 676.208982368683, 658.332474405804, 670.737499762169, 685.173159415396, 681.643071898817, 683.704185312517, 691.188174736114, 656.313495746412, 673.729803712159, 686.742771878745, 667.480975697859, 667.481191192445, 689.542487198243, 673.487399919822, 668.780137428158, 659.115417705579, 699.423300614573, 674.484123718351, 660.623394720018, 701.600049952176, 645.604556829693, 642.91632198603, 666.520881870803, 683.493921901882, 663.68226751705, 669.335780398575, 662.201656923298, 674.702928840207, 664.589874450713, 654.038043793809, 663.751829499354, 673.18405218424, 650.242174417414, 635.718086562056, 689.506722236654, 685.934919447246, 668.400717768313, 665.820759560144, 663.729919954731, 667.278644775087, 665.455549770807, 656.632360148706, 662.057829452149, 663.23419831465, 693.267618103277, 639.975727187108, 665.10250536035, 680.871515144275, 666.784121786094, 642.949131021362, 693.446783163708, 696.447577543309, 679.713868304607, 681.746582976894, 691.667254870163, 681.043039686772, 660.50127495749, 698.875538231727, 669.545469922921, 666.392491881657, 681.264454719222, 682.81521114515, 656.417830688938, 674.854271978896, 673.649674324876, 653.834969805255, 715.242933992575, 651.041659056581, 695.780043336099, 685.198924477215, 667.505029936763, 663.827470787405, 697.212419705381, 670.944316393403, 711.826596813381, 692.55723185143, 687.459951733113, 628.710590135107, 686.467758290549, 652.554868826313, 686.955304081265, 626.529229983296, 650.838806675621, 663.217417962675, 675.639176005637, 655.094558657806, 667.728227960658, 647.523182881014, 693.170388461642, 660.544858592609, 644.240090192357, 686.681248262646, 660.862902688273, 674.727444788574, 679.381808310242, 681.868140517301, 633.658759204244, 683.399006927842, 675.238464984814, 679.420839145493, 683.239181079552, 689.268495338203, 678.805774410638, 665.997403569414, 666.526627247935, 662.79668701288, 655.061494901353, 685.869048953071, 698.985710350922, 685.96516104685, 667.454106057971, 676.735418677175, 629.538448892071, 668.61955440918, 656.029736777453, 666.676882267281, 690.454254460305, 660.545312848918, 634.655602826661, 679.498198438538, 688.101547710702, 686.049701672238, 637.550631493793, 661.229858676299, 640.84183987329, 673.881801378654, 652.4897870308, 691.601186442281, 664.471137504221, 678.261770284983, 673.946405391996, 665.97147914649, 691.275360315112, 657.321569335646, 679.550497512811, 663.644065906375, 649.425132316974, 665.702516049986, 676.216606262315, 639.782512682174, 682.185023092034, 677.68879380658, 656.19677146342, 690.46358639594, 668.618582654615, 668.277225176731, 691.810769422734, 663.413623040085, 652.574247638586, 652.236442213592, 686.783541534281, 687.394641806981, 671.213996285615, 656.135937425894, 692.762549819209, 645.011214292743, 648.093634857886, 669.951986168852, 655.781589543842, 676.824025804618, 708.319561405456, 672.703717902191, 663.695657613087, 662.51378879321, 644.330352035508, 693.236157402131, 679.797734445941, 692.485245631179, 665.961871971124, 640.902608052325, 651.297111804876, 665.56134117787, 682.626429795989, 658.90233609929, 685.704988304869, 688.347921791758, 685.880479937325, 653.740892673007, 655.434817231618, 665.220519522489, 682.48982407604, 655.451668978548, 686.398962440201, 689.577207204693, 663.003514313575, 657.80826294298, 686.018935873273, 656.689551124283, 680.110502987395, 669.64686367492, 701.04443770307, 669.208512059545, 660.089656842594, 663.837499784946, 647.229552139376, 682.587483382318, 679.844653524085, 687.341114682357, 648.623263855124, 705.605695693239, 679.583945950145, 685.961044227627, 690.961079930411, 706.015491292643, 711.97054791221, 675.134160468528, 702.5314366212, 667.953206226273, 635.299702289544, 656.073948506248, 662.282732623303, 708.674928600197, 670.369202364676, 651.79678028058, 668.838639670314, 678.203736005131, 664.11239231887, 695.841417111817, 669.281876798824, 659.19177174226, 699.562684426441, 640.102499908445, 689.193223794081, 666.689233778183, 699.605736975204, 656.403235067835, 669.499287226619, 662.325433963577, 702.302922244344, 673.439308243387, 665.625159833933, 700.199321375248]];
