# Supplementary material for: Hypothetical Outcome Plots Outperform Error Bars and Violin Plots for Inferences about Reliability of Variable Ordering
Source: PLoS One. 2015 Nov 16;10(11):e0142444. doi: 10.1371/journal.pone.0142444 (PMC4646698; doi:10.1371/journal.pone.0142444)
Supplement: S4 File — All experiment interface and visualization stimuli code is available as a zipped file. (ZIP) [file pone.0142444.s004.zip › experiment_code/data/one/18.csv]

	sample_num	task1	task2	task3	task4
1	1	130.552789084812	341.085789998597	533.257959643197	672.99397768132
2	2	131.1018934705	351.968760599825	529.922957912177	674.423013904025
3	3	132.997625404379	326.571350337687	500.583905394929	670.421567988134
4	4	133.955942665991	349.068454589183	522.516023455188	671.319512721217
5	5	130.080345955303	338.781455166511	530.039871710619	673.214196198141
6	6	130.51752183351	353.228028716816	539.715934004576	670.997742288782
7	7	131.456444506551	350.933746144927	545.395021955802	669.961501114402
8	8	133.565497527255	348.872817406488	527.112184231692	677.831607932815
9	9	128.505366981567	362.344372049238	517.094624146513	671.446946158759
10	10	130.691678843884	368.359057331548	536.213903378873	672.994273159936
11	11	139.113721152729	361.321959238725	534.79788799292	674.367707062532
12	12	126.881499767897	337.075327125842	505.70194124968	669.490103793157
13	13	130.921993537822	352.999536454873	518.660026276087	666.043398860413
14	14	130.431288099201	341.197729957844	511.766707218593	663.876819244858
15	15	130.661080983876	317.356714804495	511.791025925583	667.390990499172
16	16	132.425065841347	327.828153574074	524.725296194363	673.905196301482
17	17	129.432707486746	338.989751890042	539.156780256491	670.442196886821
18	18	133.34954193828	318.108010619598	516.217468113165	672.32791297542
19	19	134.058863085151	340.002193584213	538.033928578915	669.496246983212
20	20	128.469080900796	338.340708282198	530.421278688862	672.244998956703
21	21	127.628087037671	347.14674660673	522.890721543926	666.145918070649
22	22	128.081297750351	344.787688848073	545.820745761169	668.908353713451
23	23	130.02838182878	349.084561686977	541.098465452682	669.265516272163
24	24	135.190422221768	350.148027702456	529.951635490421	672.465571598746
25	25	127.027628896125	350.017911297857	576.148018212318	672.964988759779
26	26	128.467779529729	315.782852059193	528.701741947185	669.121224831777
27	27	130.683661720544	347.617525668624	512.446896306033	675.684433683118
28	28	127.861453811634	335.923510862795	513.180947756297	669.285584836254
29	29	127.796014955482	376.246585025751	519.521468520335	680.663010829222
30	30	130.371776426309	317.108523017853	529.957821457838	671.894589277692
31	31	132.21709625305	363.465372596084	518.778650321151	674.387155203158
32	32	132.888471488662	356.040674547584	538.134331047936	674.052980254473
33	33	132.159398855496	369.05329578589	513.290094288677	675.462328371737
34	34	128.973524207656	352.301044378403	533.448981782569	673.430586386052
35	35	134.833019898574	337.01069069163	522.563450771379	674.17504954462
36	36	127.412381784931	353.442219634835	503.824692120743	672.918015224866
37	37	127.999969794013	364.053480567467	537.653357373495	671.371714002052
38	38	136.208844135961	345.15290113956	534.184788561496	674.064229700895
39	39	134.179760861817	341.080822984104	544.497001728268	668.314285681763
40	40	128.756764016962	315.91792520771	500.343127401416	671.359674153352
41	41	127.105455357683	332.55341697039	532.648367557443	674.910666692007
42	42	133.705647099421	357.082399974177	533.960598548035	671.768961599565
43	43	137.693643354158	354.297070400132	531.786865046882	670.514154388634
44	44	124.747817665885	369.162165676727	545.053908412583	673.9137049086
45	45	131.401506902127	350.045642931886	515.538196316659	670.606627484448
46	46	134.547968280669	311.560316908411	482.020107571371	674.325042090236
47	47	132.719956768841	329.095000375286	516.00361321421	670.110811028732
48	48	130.777630006954	369.77259283139	518.55123246516	670.454031016037
49	49	134.109310591121	325.56998843103	492.744527870827	669.524426084203
50	50	131.290532505523	351.610187130954	516.265691103212	675.075968631051
51	51	134.19460303462	317.401514610156	528.792874144844	675.98793211593
52	52	130.847961852271	364.973125539192	521.766545496784	672.804187331926
53	53	133.015541691676	348.341808682734	553.104293913923	677.857365769195
54	54	132.297729502532	329.367637878621	517.679841191655	673.223453697742
55	55	133.448639749603	391.527627574931	532.280977252063	670.122764488404
56	56	128.305182723634	333.254349046909	513.956518492523	666.665659761395
57	57	129.119912874553	355.069530555714	511.787739434798	667.648180961277
58	58	133.228776711118	359.786547198316	510.042588906543	668.702027465257
59	59	134.232662654219	334.496926190859	535.631655451181	672.441264962255
60	60	132.836073708753	340.895283229276	505.68155039176	666.642014211202
61	61	127.559226398078	337.711059000193	497.025877683546	672.744666084487
62	62	134.605638925183	370.73305227757	530.487485012948	672.300752912502
63	63	135.971545758649	345.779177070917	523.163439178592	676.675340921687
64	64	132.213357156585	342.923218167387	522.643308710514	674.396862865401
65	65	134.535468235879	312.030935007827	494.488328749046	673.209023332243
66	66	134.912338775575	392.920901933487	510.535668298271	673.729046924031
67	67	126.670577622103	335.668700779012	535.814393419636	672.187130078189
68	68	124.520091959688	349.451705954746	511.259506082377	669.791677440248
69	69	130.074983735037	342.803330511111	515.790294145601	670.814436354286
70	70	135.616872589363	357.929943465096	514.980373939177	671.387057689766
71	71	132.866320706463	355.90212500821	535.788515245306	669.435503541136
72	72	135.630581962958	375.135334902072	520.278116351992	680.243977056207
73	73	128.626748589441	341.765972743657	518.523490965355	672.41478031303
74	74	126.659727440721	378.676685144544	497.390161884052	673.323155622354
75	75	132.545258134744	346.810372974984	498.052756515489	668.258984170079
76	76	135.852674838286	339.277341192808	500.253674399785	671.44951843179
77	77	132.606081791693	311.575066508784	532.909609069219	679.305864708092
78	78	129.87863811426	328.866305579671	527.573368407645	671.935654671876
79	79	135.109382932621	372.996695963138	513.759793004171	669.054122593913
80	80	138.691549264509	323.119239236728	527.990139100977	668.771220973417
81	81	132.164796977471	373.684747509592	495.555429302675	669.359450538627
82	82	126.06342458088	322.192991125345	525.739065616315	671.481860848187
83	83	130.530315268504	344.376917188187	521.071722433627	674.427856433809
84	84	129.933762521203	342.764341355372	502.313540924279	671.582169548698
85	85	130.427736666427	347.613517866289	513.934876082938	674.315679110678
86	86	126.352578943379	348.933293303885	515.510656064421	674.238753698811
87	87	135.316091780351	350.590827708278	507.822785784972	672.04590352806
88	88	130.68035312022	366.933478539486	548.603622657169	673.930375896991
89	89	134.489647147292	333.322509259288	530.95590564833	674.954766363678
90	90	134.786913322166	356.892394409838	536.468092661617	672.025808721397
91	91	134.362814177208	327.578364230761	530.215320963545	672.745925009534
92	92	129.632844423346	354.239833164098	540.681173043295	667.833266380164
93	93	128.854182987453	339.527612676463	528.928009165786	670.786016986504
94	94	128.529899376223	347.128916010152	539.72492804278	666.330399331297
95	95	128.751487986838	327.103466199108	518.098574954589	676.457320344528
96	96	129.998473063773	335.580477933567	547.446991018772	673.104008720437
97	97	133.285916775338	347.92476389904	518.287041385404	670.856923006832
98	98	133.360283383552	333.359643050695	492.57037959906	672.147524939992
99	99	135.484812066239	333.624854309913	542.497213194866	671.687246106028
100	100	129.402153538473	342.852614021384	510.615391228661	673.392458721189
101	101	132.891235950571	344.876001993403	501.850604225831	672.290142380318
102	102	125.110324366774	343.355369037536	522.953799789388	672.348489225927
103	103	127.846609735675	329.635320640976	551.506116625356	671.019486387756
104	104	132.008789163602	330.451815697607	501.979449194713	670.327240856617
105	105	128.15165765504	380.245411833422	536.78720128594	672.692985745236
106	106	133.306092267763	369.293111038981	528.543178335708	674.917070762266
107	107	131.383844307596	378.264341539554	501.937397383475	674.509512535614
108	108	127.7635028313	329.79109400824	509.253294640202	676.033544214204
109	109	130.671810635704	349.064900492249	531.166066184795	668.160740364026
110	110	132.578373584941	331.786951046926	522.444210042719	668.644052184918
111	111	131.596278776387	336.536302428878	520.535013103709	676.212642469561
112	112	131.740346434101	321.435490002967	522.487702371252	670.388561899346
113	113	134.428858725013	353.787592556935	520.273957311919	670.037462459747
114	114	131.945762236013	350.429611951495	506.306667086412	673.461083625106
115	115	124.373705177098	319.138842133049	513.956542050195	674.90521709638
116	116	131.424917364728	346.674530898246	518.850402134072	671.594045457018
117	117	135.850452038044	377.974228018201	506.640408079449	673.866577703378
118	118	127.27741192062	368.243598698956	542.887160181632	668.734882417663
119	119	128.692114126438	340.984430637808	527.802682116468	673.622407245263
120	120	132.33806973315	366.904976274754	539.022603327961	673.233085759227
121	121	130.398181505176	328.881904732332	540.542234718789	670.689683414731
122	122	134.219498178214	339.403978585011	509.741209419371	673.777426759294
123	123	129.221410301767	324.961149842904	492.069881520806	671.193557923226
124	124	129.497653189158	358.31332307585	507.815375840343	674.346536726222
125	125	132.396267859601	334.459466385134	542.081042809291	675.200045262908
126	126	136.053837136188	342.621490768001	505.742497175737	670.663623767222
127	127	133.292302363948	368.944844494196	537.886286689631	673.750781399584
128	128	135.26228576321	343.524541226287	487.526992352752	672.758304680718
129	129	131.330676980054	352.314149462019	523.321085125035	669.309953660635
130	130	130.356619869459	340.773640554151	556.847601424251	668.875041151652
131	131	126.728116529705	344.127541747041	509.829926725337	671.124322504388
132	132	130.092227578377	361.614023197449	511.472662595755	674.340010298153
133	133	129.177761926035	377.011834514264	526.288091301876	671.776869344297
134	134	131.352374486485	338.32644625517	512.527364795227	669.708250472553
135	135	133.540524116827	344.845246167736	533.371534246236	669.492136862334
136	136	134.639806068454	321.284744677549	561.129048954308	679.238119897657
137	137	126.946894590238	332.311961623314	486.342637719903	672.44247363772
138	138	136.905809280421	332.296689716848	518.996317044439	668.818047479198
139	139	127.200492019402	360.35483981854	540.677178000334	672.690282445191
140	140	130.570932676214	340.734057525849	518.554872360252	668.587023676128
141	141	134.125577232923	354.466296919192	500.743187891343	665.102659019709
142	142	130.401499218705	342.170423788328	542.509618621942	671.798814185755
143	143	133.937065831093	293.156095905406	523.069146399804	665.981612454606
144	144	123.510855643919	349.28434888272	533.914342173549	674.855892744877
145	145	126.625908159835	363.886045123539	523.229980272308	675.861319050305
146	146	134.079516010529	325.804850129888	540.198298695187	677.779815882252
147	147	123.838216379147	315.480613310053	541.709863936311	675.015078922402
148	148	134.972564514543	332.876143450913	496.328205731241	674.671972198331
149	149	131.545388200178	338.309229416799	502.848991167263	671.623204395424
150	150	129.689557940268	351.629413984766	553.582726580408	675.669331151934
151	151	133.573657295523	327.834322373233	518.861741845046	668.529150107251
152	152	134.277925950016	335.662642017715	523.231596397919	673.916113544167
153	153	133.186912849737	376.407999362778	512.20443120767	670.457513501864
154	154	131.7278728055	333.561736255577	545.351818238035	668.126836393023
155	155	132.372405353473	346.010435335547	522.066404745318	669.571667565018
156	156	130.202048785706	336.773076035925	539.377804646493	678.572078804737
157	157	132.677257756605	357.460284944077	506.849525468971	672.291474814931
158	158	131.289147441326	345.177312327277	519.895220133463	669.234656550815
159	159	122.827341803527	352.805256080109	523.987839767348	673.14323370611
160	160	127.166151036455	344.082010486486	503.495231942869	678.004688693871
161	161	133.491572212023	336.044417785304	508.996880457182	672.430089399978
162	162	122.439391398475	354.042369814164	511.555522118733	670.765687149007
163	163	129.012055992727	346.302696766432	539.708161609537	668.909879463049
164	164	128.709474655482	346.086033688523	518.126086331762	674.392579048091
165	165	132.425105306402	330.40951774951	537.803207524894	670.092811272665
166	166	129.965796602971	352.327768487655	523.756802249999	676.799146778605
167	167	134.555465997785	334.4522899	527.526822197832	671.823824723573
168	168	130.651346474933	356.881478862409	521.610017777733	670.289744464441
169	169	127.768855347816	370.222652906753	499.235338902467	673.321933198948
170	170	129.850248017102	355.084087137227	535.862630094937	674.909039927233
171	171	137.916022605494	358.771202752337	517.632201005161	669.669929218005
172	172	131.841599336817	314.191411434926	525.612834208484	674.668234018672
173	173	129.878993946984	321.242439548752	537.494674170601	676.404452171594
174	174	133.546155071207	298.834348701344	495.990285344588	671.905403223063
175	175	132.019127310603	329.133660746176	535.716886107556	675.150494046735
176	176	128.388403021616	352.509772390093	532.362140527028	669.462606562487
177	177	137.891692499188	354.12672554236	543.83256186874	677.04559767875
178	178	132.986388857453	347.119995252234	520.871481853253	671.739040524342
179	179	129.158249331564	314.329050831256	550.895200589965	674.099991930594
180	180	127.299986384917	348.567513807002	538.88725678049	671.410687476243
181	181	125.592257805414	334.911829734852	496.66063750266	672.702484448987
182	182	130.879496827592	347.955441970638	515.576644190747	674.359607365949
183	183	133.166184083865	331.949917528405	496.843110311037	671.684683913688
184	184	130.096386068636	354.325124884819	530.916948647573	669.228603813974
185	185	130.9656337973	343.440733601454	505.762044607646	672.359388937956
186	186	133.946855104331	360.422193887216	551.072085067952	671.039602800634
187	187	130.871714516745	350.461921511099	494.806907916222	675.028243225188
188	188	128.8269252319	345.463173079333	513.46833019077	672.559538718506
189	189	132.757819973725	352.44817428214	483.102295915601	674.171990953233
190	190	138.035473400884	348.862015616302	525.801180045541	672.103043004084
191	191	130.827961691622	339.405434042555	526.001590534947	674.384827452585
192	192	130.072797312791	334.213817157289	517.250338459609	674.249163624139
193	193	131.570383877731	317.226613913369	532.973397895481	670.152541733425
194	194	129.718145676392	346.203395461059	513.434587861108	670.783669668769
195	195	129.913947466766	349.213526585077	534.311145408642	672.300424332648
196	196	133.607996291172	359.262787602092	522.547827314453	672.226044916961
197	197	126.628372340428	343.461643086487	569.359692504328	668.866379104739
198	198	132.846872101248	361.760543806667	530.830808313447	674.550669449643
199	199	132.411341504132	334.732792847465	524.990743174843	676.650052912275
200	200	133.912796674776	327.855787330948	530.887514769764	673.028770564108
201	201	135.457263373069	304.151095572366	534.894777316564	674.089571256362
202	202	127.533821243984	360.321842806544	528.732435967746	674.901437096864
203	203	130.721735810278	358.728129032449	550.424166219856	671.303732096149
204	204	126.666736347807	317.784708071355	516.104459734489	676.325070720365
205	205	133.393379051113	372.828260282133	516.155665132135	673.464830593323
206	206	132.856230684427	350.944452744356	546.903504182446	673.418461967432
207	207	135.380775338878	349.106737589236	505.391516676125	667.732962082713
208	208	124.845311554822	378.385694382918	527.197263828678	672.750540717307
209	209	136.638158992289	359.626013616244	528.36254816082	668.592137004167
210	210	129.479923096807	344.033522061446	551.96079230515	673.822086322184
211	211	135.163802106606	344.899458662407	538.71672920743	673.356453988272
212	212	130.505922483163	345.037502050963	462.927080365737	670.979677563112
213	213	127.885489533637	323.743063378437	516.622565776891	672.837234567598
214	214	128.655960988965	348.413574950182	509.149643444899	672.358803319994
215	215	128.373289751315	362.332520915945	506.604066074612	671.808731777176
216	216	134.511805894717	363.76000132526	506.058039544321	672.13232672543
217	217	134.345369681149	319.613861077786	520.88593538464	672.421996508744
218	218	127.415871261228	346.240630403417	513.949907703608	671.356222276144
219	219	131.319632539099	300.704786430588	509.241354029458	671.313112988234
220	220	122.146198484227	328.85128438024	513.947241498221	670.726715247522
221	221	132.521311343735	359.355823296609	544.383720189268	666.541820331894
222	222	128.130029553513	321.906452949677	518.764323351964	667.775979015791
223	223	132.235683076308	341.390496150085	531.418444394067	671.609914736381
224	224	131.818942599066	340.917343856791	518.170327885762	672.70046458225
225	225	134.772269615963	352.137295785736	537.362355397357	669.315237411387
226	226	131.120468713484	342.291169063139	502.599560816253	671.734507459027
227	227	130.227430450475	323.302216565194	524.817898929737	676.931690858473
228	228	126.890775529796	348.075838819993	534.523613074645	667.021556953121
229	229	132.666209415412	348.832728376033	548.85178072316	674.639292842694
230	230	133.187346727532	360.634231702452	510.135882249466	667.02858248833
231	231	133.47776520038	333.960859517147	525.144285410062	671.048854937428
232	232	131.531838905706	355.779773218844	515.836360803708	675.016726234417
233	233	130.810413639974	382.013781238263	529.010773159645	676.561157483864
234	234	132.702962763807	318.355015680791	529.410708793415	674.249315821065
235	235	129.489125792495	338.829293553128	506.449657727382	668.363524099435
236	236	133.082419338567	314.694691332519	529.640933603314	673.879828706012
237	237	123.045061129167	350.123788338699	516.098658415544	674.532280134002
238	238	129.856065846327	320.938336055905	501.267066233471	677.53780944634
239	239	134.082132575731	315.19079083393	488.452677138196	675.768833652846
240	240	130.813813656793	389.131869568595	524.795863329055	670.717995428991
241	241	127.148157562718	346.60483451788	492.501458338724	665.745243923779
242	242	138.72232228785	346.090129279521	550.308572800795	673.955700153865
243	243	132.177928235281	342.548716818807	528.839531233423	672.263689240907
244	244	127.325286505072	346.884692518226	520.277437663826	670.401880435791
245	245	133.807146117935	345.31696659275	527.664368953478	673.544345549419
246	246	134.609902622959	330.886094457708	543.187102660237	672.492995101233
247	247	126.612138285614	369.603201844927	540.856917086813	677.441511522383
248	248	128.06056445325	319.337597204537	506.45299292277	677.569457899766
249	249	134.856076374764	312.114381886462	516.506023451566	672.424223547501
250	250	131.931906755671	344.460887945001	517.926127612207	671.113163990944
251	251	132.524360708028	358.832406138901	510.485081566186	672.210005004781
252	252	130.087388924483	328.23474364924	514.022948617099	674.79051679322
253	253	133.67814050588	350.863479537268	517.425804786723	676.019922671634
254	254	129.543226673373	335.666945241252	518.276796624561	674.100188548101
255	255	130.928014962661	337.879122703078	505.943551122801	672.840694609253
256	256	129.20873281026	360.414188891138	514.111915666644	673.744435526167
257	257	128.64425812307	339.249149242889	520.504462439278	672.023982434491
258	258	126.364217312046	352.121476059197	530.151547514917	669.588550284857
259	259	132.031603285978	347.478149912269	528.898372171011	670.00730246396
260	260	132.512653774675	355.632875873289	526.761529607485	670.877220771666
261	261	135.917175369848	380.84330836119	509.206117228771	667.463404364449
262	262	122.907253628615	365.47445041891	543.916213201352	674.738073088733
263	263	131.232040075765	349.790255311482	531.573280444418	673.701912492531
264	264	133.278564866994	345.899664335779	539.733561908164	675.71152697998
265	265	134.790776284228	380.735926133825	528.368944773448	667.551096316515
266	266	131.952217291007	346.859077351868	519.146148487637	671.057488001984
267	267	128.218836174005	330.260813049111	527.559936565607	673.211005367475
268	268	128.134955880688	350.273546776808	504.041488921386	677.251499533128
269	269	132.970133851568	338.169717746432	502.359228897239	668.460460844805
270	270	127.606962261116	362.530180128746	547.196694630898	674.57488325889
271	271	128.397249357972	369.205920630199	542.401102931331	671.856054709014
272	272	129.622600378798	301.954581369886	523.565346314115	670.955380865709
273	273	124.719336254161	291.495371587471	493.932897297728	672.971655423286
274	274	131.650012405668	309.512273886344	537.397401148835	669.493684769262
275	275	133.188333060433	335.746649968228	506.910504877642	670.688377120011
276	276	132.558929237848	335.708732798577	515.200728744415	674.993221315169
277	277	128.870546462793	338.549421409321	514.266116064851	670.122295426191
278	278	130.56421411146	343.296420727417	533.326949288501	670.391605916442
279	279	131.090439719678	367.170169826352	518.267088632148	678.449007935841
280	280	129.845533625634	348.836769752723	537.902328008786	671.270503403066
281	281	130.959695778055	342.296314664901	560.799075503036	673.752673583544
282	282	132.317727499399	325.595932774856	553.430033179012	671.512450811562
283	283	133.002045033495	334.05402374561	532.294755523865	673.800500271091
284	284	129.50429049699	357.500360384116	539.935280173551	671.298368754511
285	285	133.935900544769	341.965711389567	511.736601477736	670.690603075337
286	286	133.908484543497	345.840968996595	521.493776945309	672.428264168627
287	287	129.394362741866	322.657147392939	491.977451682889	676.105258976117
288	288	134.95237330831	283.452644734687	556.221238232396	675.828973172162
289	289	134.969871244	331.71325320007	483.047533838063	669.15123274128
290	290	133.908893297023	337.410917991179	509.582657211034	676.063586593371
291	291	132.569333767393	341.85106009382	526.349306688194	675.80878716002
292	292	127.963623336622	362.301155707171	506.2322037832	670.948935545526
293	293	130.761652168867	309.127674276164	519.152113958084	674.641998675355
294	294	134.614594283233	342.548513625524	490.895968646074	669.180943013064
295	295	129.351141474919	340.43388211237	495.160570315413	679.312862952607
296	296	134.215706695759	350.168512792121	536.405979367266	674.858743304499
297	297	132.484268748343	351.434138634407	527.656959417292	673.993570839547
298	298	130.442098602128	327.549749912086	532.819173386326	666.437989907473
299	299	131.10037299832	344.290543831908	555.28315610714	669.950877635455
300	300	125.962249673516	354.542763934673	512.641176332555	665.776393979937
301	301	134.551593262679	354.725177517127	540.149295869685	673.039210560092
302	302	131.474935508452	375.873577830824	539.311487503156	675.495751440506
303	303	130.926984967675	349.090622097396	515.875923108093	673.144514255859
304	304	128.95784744855	330.973624013182	519.405311736455	674.136849553891
305	305	128.743629165304	362.147737705287	529.104724432676	671.859408948279
306	306	130.250450311831	372.909640266049	537.331041673338	673.068951227244
307	307	128.954449635467	348.310797849056	510.68437236675	667.424595991041
308	308	130.404210767957	333.306644785448	517.58108147646	669.38984303122
309	309	132.594467473596	358.629192959351	534.764449000853	673.158330775602
310	310	130.669716270975	337.415053434984	532.683633627484	671.503435938336
311	311	123.141593204097	321.171312810905	513.072453816051	671.304014369469
312	312	127.824819808727	360.629253772692	531.474970521027	673.324833621277
313	313	129.691849313383	377.203595774988	539.560469029451	671.466120707235
314	314	126.294540338045	348.228956809941	519.823682980766	671.498914974537
315	315	128.656865484795	316.182233255623	549.464420868274	670.558238271234
316	316	133.606531095823	335.688116093659	514.018641988255	670.119413836392
317	317	136.531795736123	342.918656670249	544.271525810307	672.753848874183
318	318	137.453204539648	370.89812746633	504.049184865394	677.103576459193
319	319	130.004696651969	360.38551394541	538.549413464971	669.705794551021
320	320	129.172738346346	348.299690100536	505.376507584303	668.327301212537
321	321	129.804927599239	361.229234745571	516.231168831625	673.433252575232
322	322	131.94170131955	314.372653269598	500.01404237664	670.392281181706
323	323	132.197826247168	355.672825570637	550.217698862348	670.062603175941
324	324	131.414229758548	330.835433086749	526.668487439431	668.90762077578
325	325	134.024407003784	375.900212868144	534.433065270741	673.552954008955
326	326	129.421423311569	342.061175939188	545.147754522944	673.534001895959
327	327	131.97580177599	351.11250799457	526.756075765521	673.581956285639
328	328	126.371640711699	346.365481288927	506.677465277771	670.893881044764
329	329	131.574509382603	352.483160492137	528.932765969695	670.274787317966
330	330	131.786846594229	331.712165177193	537.590571661092	675.026869368128
331	331	133.901723048866	374.13450976485	528.903198113364	671.40906286814
332	332	134.983862396444	355.195474720457	507.380250505749	674.433126740612
333	333	134.938604173956	344.95012879987	516.227885340306	673.496455068733
334	334	130.003633327788	352.928432534831	497.864894115243	675.133217039271
335	335	132.004340302259	331.876693589597	519.360845899626	672.570210302459
336	336	130.110035832242	352.373963939866	512.473213354609	670.989366804769
337	337	125.890445171082	340.326689771548	550.968049345969	671.029703902415
338	338	130.483642685552	347.561591449914	535.241735880049	669.823430697258
339	339	133.794237541182	333.301482618458	569.18782370002	675.108052528063
340	340	129.154428755789	362.607916295229	492.635772482433	674.101610404679
341	341	131.292691420537	356.61502847879	527.440500487106	673.691104667873
342	342	127.761626137749	347.94740283087	506.94812548008	673.432523258629
343	343	131.19394904431	349.419080259348	506.663120505263	667.528006713397
344	344	130.978398130361	367.827210589894	522.175399289172	667.315124592024
345	345	127.900404024423	326.641258968971	534.810527109354	674.226556837687
346	346	130.234798652804	343.197145586186	521.500978775324	673.288589076094
347	347	126.84906055543	356.964681088833	503.547729856578	669.091126292839
348	348	132.923005347778	313.887185453075	518.724428744447	672.808220400523
349	349	128.89479106518	345.21089713105	523.908666887479	670.448089443919
350	350	129.140228476798	334.129408884986	551.094215608297	670.475733529131
351	351	127.545559120584	323.916295257709	532.201021105007	673.014863024724
352	352	136.105409402609	363.321884697455	511.502751056355	670.299415606283
353	353	133.720500626972	361.277230903265	509.081601494941	673.213812130929
354	354	129.361600242189	338.194397269134	536.195811818224	676.577461411678
355	355	130.447453916701	345.502172337182	533.604703729624	670.060841301385
356	356	128.036287365607	363.0777865762	531.693535632833	668.253701484193
357	357	131.83645446361	368.780309445168	517.040529043431	675.867167133136
358	358	127.597837788005	351.923984659335	518.85554410722	671.502604474833
359	359	133.267982392216	321.355316162668	518.401671776683	670.454565927646
360	360	132.837105010601	355.61597275921	511.426879772127	673.432234085063
361	361	125.631399442421	333.264595313969	506.517514328235	668.486425305963
362	362	127.708089183986	365.334696021078	539.626900002345	670.871182992838
363	363	126.477848659618	351.384822668226	527.271355442202	672.042578182136
364	364	127.384415574694	327.450409096767	535.045410278156	676.437571934972
365	365	132.383425803408	310.799818535983	531.999427202416	669.782431582177
366	366	132.446005698473	328.85009772428	533.828371345359	677.86567604416
367	367	131.548854409551	332.586150062952	516.255327973936	673.208827520971
368	368	126.39202530603	350.266021137896	531.896552148094	668.474212047394
369	369	125.897684086939	328.05821905239	536.682234187563	676.073859588315
370	370	130.679213722386	342.512237532582	514.886166538898	669.886868223465
371	371	133.075278553732	315.941857511363	520.3289085376	677.182122453237
372	372	129.566238955556	327.490458213806	549.374534092487	667.078405757509
373	373	132.844829905574	367.415920740911	533.200404201105	673.065710379488
374	374	130.315111498682	319.600207152857	539.938879720159	672.291574194517
375	375	128.13017253823	361.967729198395	524.262010879517	674.001754126475
376	376	131.505202498344	350.312513623018	543.776902269937	671.51357177058
377	377	135.465161753265	350.249378117493	543.810415595881	668.079190030902
378	378	130.793866568565	354.261333883103	512.45823257724	674.151741377181
379	379	132.757499576716	318.296485168803	512.570964533971	672.243221540571
380	380	131.471321169275	344.500100249371	537.137637287047	674.01473908582
381	381	134.736708285289	350.37628970813	533.209378119344	666.40911795983
382	382	129.462858715277	344.129949160956	537.470307743841	669.920119007557
383	383	127.24196405534	355.853957371624	533.585779426022	674.570885438952
384	384	132.869208856273	333.069597897437	525.418132852454	675.375370120832
385	385	132.08267915936	349.099071110255	497.104244522698	668.571630410552
386	386	128.363728488514	344.568009606843	508.270884463434	673.259733786777
387	387	129.155017703227	316.714123655201	510.65276445627	675.52901820318
388	388	129.373254231913	350.772217407019	527.022570542725	672.461704513387
389	389	129.97963883915	363.0025178449	521.936314198524	672.485324876801
390	390	137.056377518422	370.817378124443	526.46601874857	671.760718455857
391	391	131.445399486969	331.765091035945	520.513234381444	667.312074994009
392	392	129.849135769977	316.900738917983	544.691079282412	679.182195293414
393	393	128.985017707011	359.478612991318	509.723226299168	665.042776788586
394	394	133.764976949843	322.762533756009	524.74370079541	668.429605609523
395	395	134.905770039963	367.716467697213	538.519616243547	674.635577966361
396	396	134.395152549538	364.96390726913	514.511559406784	670.818975342169
397	397	127.972857836337	336.054938868849	524.443185495884	672.226162760631
398	398	129.552753741815	316.090669145421	560.723487401963	671.021735760699
399	399	131.01875684361	341.711509647852	536.187176240758	675.358226798461
400	400	131.22854665575	313.759983947728	534.024907542803	679.266947742067
401	401	134.491024934525	351.959550488067	532.926581667391	672.684537359049
402	402	131.845865059355	333.302798482728	547.494174982299	674.694111301247
403	403	129.991739087287	326.149168431293	506.34070147784	672.37167251685
404	404	137.570060730652	333.367184302301	530.928232538402	674.47744900575
405	405	129.359683220242	336.150703974638	525.222392407755	672.355656830259
406	406	129.794371872467	345.520336539507	518.72087159222	672.833061146811
407	407	131.190611086526	343.235991333886	513.544256314254	672.842420298267
408	408	131.817319305501	347.841441419943	506.976996581089	669.899169686359
409	409	131.156783564579	366.410605945675	547.449635962088	674.426716574451
410	410	126.540094000177	330.038315821814	532.402929306762	673.35608172904
411	411	132.749628200009	353.555283797896	528.717592972185	663.489575625668
412	412	127.292869042977	336.486853072564	513.080896317122	666.643743949536
413	413	133.875936615854	337.691074955358	533.149762210876	667.500685103853
414	414	127.527801213159	332.927632070299	485.155614907219	671.74834959423
415	415	130.861150209759	365.778870186361	514.176818864702	675.708147735475
416	416	130.870184324843	336.253594254797	485.595565412877	676.607563738234
417	417	128.104200773451	307.82608646123	515.234029229521	677.119574125828
418	418	126.88147915051	342.536426112317	501.22721815701	677.231066224607
419	419	125.213094077664	307.022123758259	524.612616662762	677.55474009688
420	420	127.621633842706	350.488042319565	520.621037073469	671.113781504297
421	421	127.514778565242	303.473181744861	507.829046910175	672.19926210571
422	422	133.63351498373	337.048558090769	534.211483449198	672.614976036509
423	423	132.417898507223	359.48649542689	520.628013544097	669.700410856192
424	424	126.157679580087	340.376644952705	489.702057809978	678.780226420482
425	425	130.599547344677	347.98320652367	533.324275813696	672.439387968153
426	426	129.790286870896	340.817113618349	505.814023668831	674.949212532039
427	427	133.801577011568	351.624836051553	555.041779934174	677.339989179779
428	428	131.15237436088	329.665300527795	516.054780834788	671.231664406568
429	429	133.242668694454	335.430068813273	514.508597083987	671.092747446207
430	430	132.664736904267	329.56999337461	546.87147042567	670.893551096917
431	431	134.41050563169	358.427649256893	523.267198357436	674.172989616746
432	432	133.423165103909	334.379599553739	512.806423650701	673.730559799704
433	433	128.214983976677	374.707574082249	534.377029068185	672.759196171824
434	434	131.190591101188	319.329537219674	533.595876262213	670.422622403857
435	435	130.254358988692	361.197833566841	510.258657657897	668.428332291706
436	436	133.522199844557	359.316483725421	521.284373566936	676.173787709943
437	437	131.360752132998	344.270937399903	531.044343449956	671.760083995728
438	438	134.231510344637	334.355245265387	528.260589520466	671.699669096647
439	439	131.70934476549	311.14574838909	540.996233902137	673.003415352561
440	440	127.26564620424	317.511406621754	530.238220570375	669.685905795535
441	441	126.067844802039	356.930989548558	497.797726732687	672.385730252314
442	442	131.994486780126	343.004385335611	520.626875588885	672.661694504517
443	443	126.350898604073	338.12387868311	526.91455978734	671.720172135985
444	444	125.105642673944	355.458295319674	539.142034316791	668.583909971984
445	445	130.579425062257	369.81751952199	488.978598382124	666.381434822777
446	446	131.676233232071	342.611247077539	531.700617213521	674.030790133157
447	447	130.252944312412	340.354252131329	527.769785613763	668.662193926736
448	448	127.18194052263	369.544454217932	525.812953419775	670.028936912383
449	449	134.069713731049	382.929127930623	527.245082199459	672.423825328589
450	450	133.193589995559	339.731740980986	532.526364958588	672.688341603823
451	451	132.653707177881	331.572710966049	513.560367514263	670.034592796051
452	452	129.081145977381	346.279010050276	507.476512690031	673.424943817661
453	453	132.465653079996	318.012272831536	556.6326649732	678.934628915438
454	454	133.490209702427	324.108617163089	538.640411728318	671.681454069338
455	455	130.693815740576	342.826394622671	563.381662759456	672.165385727298
456	456	130.573111822799	329.376116629977	516.046576444113	670.695010369845
457	457	127.985302193353	358.823496562163	534.065613188445	668.344640960416
458	458	131.386315136108	346.177880749944	513.742962930817	668.678711378461
459	459	135.91473749065	330.985038904642	526.297648138444	675.053025748253
460	460	132.452946418744	310.908567999702	527.282218218879	670.68970372
461	461	129.83520290808	320.22606811487	517.0151194286	672.250500656228
462	462	129.575570106141	333.727057877618	518.016716131104	671.337189130454
463	463	131.413429467995	335.424241935343	503.903078884018	679.302045368886
464	464	128.640329233735	331.722591204497	524.167299959114	672.540632687917
465	465	131.197909240425	343.470891562232	486.257057086174	672.473228138866
466	466	126.324544226522	341.603323942444	503.77117890502	671.859436134565
467	467	132.891599903155	344.956613808534	581.701652828419	674.07323058526
468	468	127.253032177734	341.914843759865	522.633919628875	675.164552528601
469	469	132.419956746899	342.389219139675	535.62212959686	667.577148407825
470	470	136.086344164203	330.686594605056	546.315426109001	669.298099865622
471	471	128.741849594771	360.272307062237	504.023443741713	666.406008400939
472	472	131.740090592235	308.379751953656	507.640022166897	669.667416421743
473	473	128.817022381173	319.805907654119	531.667254765107	674.075538529192
474	474	135.452777013598	313.566923512777	524.375605614199	671.621381499178
475	475	131.58686912539	349.538156858074	513.987845809029	672.70669779168
476	476	130.44303113262	322.187713670749	526.042445349464	667.666021805292
477	477	134.881714709056	330.744901919843	515.105768210181	677.640463685303
478	478	133.684872215003	336.350369544756	494.545527113642	671.222054806545
479	479	129.70140380356	331.439355415676	559.470037300112	669.866104410884
480	480	134.228623354614	340.363710582975	524.007950400918	675.30981719694
481	481	135.232070285805	339.229428246939	520.141247957806	676.822197872626
482	482	131.743544799853	350.237204505958	522.665581251526	672.000779544369
483	483	133.486909898661	367.220685724018	528.082926265901	667.895819158974
484	484	128.649089058149	323.654742004321	503.73513866959	666.30578152379
485	485	132.794425420765	347.036646693134	532.492101953082	669.0448967904
486	486	132.128951439475	338.843367361855	502.284378215098	670.646830980245
487	487	129.94865565108	366.066242186836	512.659026210644	669.490166886056
488	488	134.468125350851	345.850592513666	536.456867411267	674.632437726987
489	489	134.815682653695	356.784116202446	560.185502410344	676.646941946864
490	490	131.588416445957	329.46978213818	525.183829855162	670.246447056329
491	491	134.524190079679	363.24507640742	512.283961019393	673.723248326156
492	492	125.166284004793	369.875754172466	509.291609157846	670.398927008516
493	493	134.346787341675	326.268116237996	522.72298923149	671.444135345178
494	494	122.214896625759	341.404196529809	524.24705197847	673.277298128204
495	495	130.389494960292	343.861367392828	493.67894935317	671.110623933216
496	496	132.009319702943	361.342495506452	515.070044474763	664.792668032364
497	497	130.910424263807	325.092091285651	526.926644567491	668.552986692714
498	498	129.599952937993	342.199793874382	527.662508992998	671.067110108343
499	499	133.798464887761	366.886429286075	553.416822018681	672.9386317852
500	500	130.188903345788	330.218774706531	515.346254141796	673.590936059962
501	501	133.205492640885	366.604731863251	514.068220507764	669.166333913043
502	502	126.670090984767	324.671034737588	511.869106142	670.210309614679
503	503	127.518529412084	352.393629724693	518.814111292514	673.162855803579
504	504	132.927769002866	333.113587339776	535.054401560886	667.972948937512
505	505	131.732818223808	335.824602374095	530.900228171128	677.461842795383
506	506	130.807719583152	325.369602479929	540.959512729199	666.301937607432
507	507	127.917146056489	346.98786768448	511.232794667236	671.462294511493
508	508	131.880056816127	345.290967175365	528.221904082727	670.697720795828
509	509	128.477284825917	345.997768826188	521.607653566701	673.658895605333
510	510	131.084090003268	344.494874369175	519.855106072461	669.091290004255
511	511	129.165612668585	319.455448731968	530.424821002353	669.257032576904
512	512	126.318935883686	339.620958898209	538.270266538027	675.470526201309
513	513	131.264949519635	351.268808243865	496.579449547745	670.63726099798
514	514	131.403679820977	361.228655483565	522.705966672314	669.365566935386
515	515	132.441714844035	340.241968113294	503.059521542119	670.712870458009
516	516	129.99195580968	365.74783807568	541.001011666427	671.650219729121
517	517	135.235270620381	328.931804310515	478.716309658606	670.814770824208
518	518	129.954698884297	337.778156410674	519.741427023491	672.515462453329
519	519	128.282348608009	319.602832957009	528.859559675638	668.343464052361
520	520	129.087321949294	346.03785673894	523.287943019899	673.569449026075
521	521	134.161319512097	337.547629579484	500.959484334413	672.529117003802
522	522	128.976243130154	357.675036621343	540.019424990847	669.302556850009
523	523	132.251718719712	341.549008648738	540.627282462296	672.661313599002
524	524	136.094041909146	336.259983338171	540.878664311654	672.647653458587
525	525	128.069015211851	342.490891264303	543.45258350006	666.679234384885
526	526	132.385098996221	325.622536189959	542.712656665165	669.97443710085
527	527	129.061935047547	363.63125506191	537.284403217036	669.423394136511
528	528	133.776290035012	367.96154939549	493.38611405895	672.830422663134
529	529	133.849872068639	323.292519500547	523.380632143437	673.572864569476
530	530	131.288398693144	356.163671028173	514.89597941458	671.040040072083
531	531	131.077636779171	363.286302938363	529.314244873056	665.246221311405
532	532	132.911620406341	341.647328803948	514.940053782051	672.117037901462
533	533	130.220403298754	347.02807999846	479.150249909312	671.545496718738
534	534	135.232705843434	328.693754922284	530.120297453461	675.789798109402
535	535	128.320051817884	367.288079939506	530.461225987127	667.225436045456
536	536	131.740705533459	328.072426624078	533.370980623184	673.086229297995
537	537	131.692644399843	356.600894048779	514.629428185075	671.423031907716
538	538	131.77765815049	351.516793295509	525.413228265747	673.731820423501
539	539	132.667946076023	317.649041407138	527.452770378031	671.684304554985
540	540	128.165233911979	326.271879831498	519.007886771451	674.917121912965
541	541	128.112361429636	344.985533828888	515.457577330899	668.509259729984
542	542	129.600353493082	326.406016422847	530.591464335192	669.077479200802
543	543	126.737397950963	374.204616551882	516.733760063616	670.689437067416
544	544	129.293929699299	363.629826910454	518.762322478708	672.008124479095
545	545	137.023385269824	333.808409699909	523.934433681319	671.806796487232
546	546	135.402181064214	326.469656253169	512.035093407107	675.348691998941
547	547	132.392134592909	342.178676929701	546.604262545789	673.016772796182
548	548	132.073418469059	331.623521809464	504.290020603357	673.885861021845
549	549	130.743461755772	350.590228116906	496.194219342496	673.827018424882
550	550	131.403966119996	324.534942266464	521.75118260445	672.381546874269
551	551	128.001410605472	342.203447683873	518.291616152227	672.348218676633
552	552	133.681711035077	352.832186914474	508.014971331605	669.13293453999
553	553	130.231358664984	337.099424397063	529.033668877264	672.110666806593
554	554	125.675432995643	339.551755045068	508.667115904927	671.082122064934
555	555	133.761307494194	342.27122481387	518.419332287792	674.464196568081
556	556	129.477320228235	324.0257791972	524.397465481991	666.988650122257
557	557	129.510209918943	341.728158761697	496.201818260432	672.582593703263
558	558	130.957931689186	341.816834695186	539.134837629235	669.016025473817
559	559	126.995539165023	337.800864601178	497.385756702015	670.308492688638
560	560	131.093409952476	362.306968936054	491.334379199107	672.43392085551
561	561	133.91837766328	347.686110584383	560.381305021084	668.567158326451
562	562	136.024747262636	365.641978096009	489.798912901763	669.558739794976
563	563	129.386456763049	330.378783439578	547.351502870389	668.261585283661
564	564	130.705040884402	323.935426763891	517.566402346999	672.872823929688
565	565	132.59385943825	341.044779432867	477.783301472691	673.010767544293
566	566	129.239234878935	344.37479792886	543.534144473231	671.586900742915
567	567	129.779170856373	371.649100280789	534.330270036853	674.819855723951
568	568	135.470461677815	337.276123813113	522.408908369558	671.46278274467
569	569	129.541346875123	327.385739443007	517.218671061698	673.426671132101
570	570	132.210175420101	341.635050601346	540.680615918546	671.744930212292
571	571	126.049900419408	364.960856973992	523.571993774497	676.995598842778
572	572	130.980670267439	352.883914818996	515.787510163824	670.917920760868
573	573	130.359476799107	354.574698559969	507.499025908621	673.817543475746
574	574	130.269535359047	346.891795914419	504.419510171697	672.995510302138
575	575	131.35660086082	355.048960188079	528.882922145628	668.181229260716
576	576	133.351381161489	349.678879202415	498.669325586172	675.90008322986
577	577	131.742761248768	353.562286330622	523.73352087169	669.735555846142
578	578	125.219384869076	356.175242906857	514.65058695425	669.645836597346
579	579	134.492657024592	343.613407428137	508.925820538223	677.182472038867
580	580	129.862760997197	361.868554202063	550.17786215639	667.779706771893
581	581	128.203054959294	355.079162956476	522.842146174402	672.419468245761
582	582	135.039029024436	362.063192508974	514.871034423517	670.344869726068
583	583	129.380426028476	342.791994392494	534.39747237265	673.161611510004
584	584	130.631678411096	304.454132693756	533.05486064422	677.915972737806
585	585	133.064889022675	374.856806476225	506.194190913833	674.508246090513
586	586	136.58366267574	351.820659771166	503.953839539245	670.479696270728
587	587	135.369012414837	323.052175006062	524.274203601674	674.320863278848
588	588	131.928221474074	319.796218218443	488.013725248018	665.644492054587
589	589	127.742683189442	339.086298224935	534.515827818825	665.121924244463
590	590	126.908423847516	360.832030298834	530.211166019994	673.566215023088
591	591	135.33578531626	339.846800981589	518.257805626661	678.162727711667
592	592	138.795811586264	357.182650147471	508.873629361813	673.373381744076
593	593	130.070305841158	345.822215714452	530.666248132548	673.843714980673
594	594	132.51096676259	348.565034042744	534.507391031456	673.183198588683
595	595	132.719448842173	349.803087629511	515.365722738869	674.186114087434
596	596	127.453909646871	331.542564026554	546.085261543927	672.844823457145
597	597	134.588530777903	355.297921343221	536.428072146662	670.50786256333
598	598	135.682939664222	324.642439312762	543.911618396394	673.913676183449
599	599	134.258515730781	361.496536254486	520.365213992937	670.384202211437
600	600	127.68663108649	360.179383074971	533.349798720078	670.921449603481
601	601	127.979301384293	337.71322900587	506.71571388015	675.42334511509
602	602	129.550594625526	322.750372865714	539.878213844841	669.036860136975
603	603	127.600525061716	357.727930207132	505.666825521784	672.21627747506
604	604	128.21380963273	355.878035213185	503.226066181542	670.030216789541
605	605	128.236782954597	358.444265494304	514.362701204307	663.872225367462
606	606	130.003137718151	355.771957681424	525.662333047078	673.346503761191
607	607	131.662397322429	321.261757938545	544.911849712894	669.242771111242
608	608	129.601877893691	352.348039317761	517.386407601827	670.812436446244
609	609	136.039134557524	344.766005459934	509.879221304172	668.843408817527
610	610	132.077842081771	344.760838926534	512.247578092735	671.876991359425
611	611	136.407480730246	359.35298729811	532.06955673168	668.730988872205
612	612	123.05981665149	368.760579408656	525.859379267643	666.665802020884
613	613	128.744574930792	350.190443464693	521.406939771568	674.443171245717
614	614	133.083906561487	351.521089973498	522.18819359663	665.967446243598
615	615	132.897063983645	382.086175801614	511.560452352956	670.177645930694
616	616	130.51507992652	367.248947374265	501.963405725894	676.286771690956
617	617	131.023338175488	356.5371507156	523.3342579822	674.309374090137
618	618	133.375155317756	346.667737138162	526.718116593111	673.969131042089
619	619	132.458068218783	376.232022546856	526.87782292739	675.625398600615
620	620	130.75058894452	354.948999759206	524.567536076588	676.345509898474
621	621	129.311562384484	334.37875651351	500.96263324344	671.119332359733
622	622	133.808273777831	342.600569583973	529.6928596623	668.121600079091
623	623	130.955137499742	346.492785999574	513.176777779475	671.155679580887
624	624	130.015542863141	326.020421778517	531.932968267037	674.583965375902
625	625	130.308875574507	337.268558167123	524.459360550549	671.724209324739
626	626	131.248125826097	341.205497914889	500.488952975216	678.797470157868
627	627	130.378615210446	361.991845580507	506.544887722214	677.306713346615
628	628	131.681671484309	339.440278574145	495.626736538593	670.279590348879
629	629	134.072016574938	323.567385277391	510.153075159661	672.105498302244
630	630	131.742612933472	387.799474979302	547.29772615062	670.740312608757
631	631	131.535379074572	317.619201314508	544.943202906563	670.020071745756
632	632	131.505391521183	358.214401431589	507.813025310191	673.473220578442
633	633	129.524903393353	344.490310609423	523.295089403792	671.153719775163
634	634	127.613008306221	348.010977664159	532.074721563	675.445704320622
635	635	125.095077063002	346.848639210709	521.872010114006	675.878154725545
636	636	134.568662289715	358.373774156942	522.765348441683	676.548838749602
637	637	137.227676832912	347.791165103917	535.334602451302	671.342511975335
638	638	132.005208559159	372.442590333072	525.510958214255	672.01795255457
639	639	128.358617792127	344.243844102269	535.212409234009	671.276694803535
640	640	127.338643471556	356.880995710031	517.415120209319	674.59921194845
641	641	131.028652755062	348.137592749268	533.371548791273	677.485708268665
642	642	134.999398197147	331.521260841825	508.130011155802	670.31027135521
643	643	133.987074426182	351.282352546249	532.930273991478	668.37089439494
644	644	128.938981819616	371.176356521616	492.863090967873	676.489953206839
645	645	131.774430397044	329.994942826121	521.229088338648	669.077629778509
646	646	134.919754922448	372.009525555989	522.585928698618	673.304397368656
647	647	129.688381166752	342.472888006808	533.621098473502	672.195521835094
648	648	132.215704139161	342.361296206873	527.391373857787	674.11952197987
649	649	123.992297271797	320.436028125373	532.981771998262	675.964077582131
650	650	128.314291334214	359.538442561769	532.750853969106	666.607359636807
651	651	132.192092243961	361.178911787314	533.186202223766	668.914433227597
652	652	135.911538967976	368.431901956623	525.565745118517	671.910398626472
653	653	132.595689466536	354.488820000571	521.933946455153	668.608638023797
654	654	125.723081744169	363.312548544579	498.803005731204	669.756773385015
655	655	133.186545771481	337.043005758289	518.699420256399	666.095276059066
656	656	126.361990532919	359.357886201007	552.453367215475	674.56298452491
657	657	126.908947690826	356.883183164073	523.353114629483	668.053431992281
658	658	132.840608591769	357.229098650914	533.965859423254	673.418908816219
659	659	131.863059908912	341.54085790686	539.801344785075	666.243668706445
660	660	132.906590002901	338.166349306623	510.866392110056	671.620259117168
661	661	130.129723465281	333.438801858712	542.422712436439	667.991971484384
662	662	132.218044500121	330.106589150049	497.846147167436	668.948728362762
663	663	135.112125635652	358.843240249686	530.615763222632	674.309034887426
664	664	131.929213847726	329.889894635277	535.393715012069	671.590051143362
665	665	131.679248659568	315.350338207055	530.714264929711	674.349716573767
666	666	129.168532625724	341.647355273298	502.606147239327	671.939711801729
667	667	129.582867673882	381.460245439399	518.270533908659	671.134172023427
668	668	129.980530527661	342.055418542085	512.015925388017	674.893933007735
669	669	130.598732435825	331.082585912724	526.317276779915	674.726781858708
670	670	130.1869951329	359.338198869009	521.612771226421	669.609573715645
671	671	127.275623702389	343.466639024901	510.63220297323	669.115945393218
672	672	133.669858748773	333.108801748843	507.194177381023	672.452531673173
673	673	135.436526441218	369.200299518469	521.577435757257	665.537277994287
674	674	132.028917188175	353.742374196516	510.59075139755	672.868905625849
675	675	125.908364286148	322.66451924544	521.86863477517	668.005174074594
676	676	133.403492001244	359.105836275112	527.601855277533	679.109370423437
677	677	134.478913100206	328.063193410334	549.591548307986	671.243975966154
678	678	136.590471932621	348.967857486373	532.083637839185	671.267938627801
679	679	135.626702162902	320.107717096858	512.113820465487	666.486774051343
680	680	132.487389027514	352.724316235459	529.664171769927	669.60133933604
681	681	127.910642012821	352.320921476472	538.092164775588	670.18641371338
682	682	133.699445075128	329.384681017349	524.116321242342	669.076152056762
683	683	136.943237049599	322.963677515623	526.118592038791	669.71897225166
684	684	129.794705790386	375.472824641865	533.132505477214	670.143847171755
685	685	134.909952737065	339.912094381041	557.831322930982	673.165784811693
686	686	133.19248897009	341.027662554952	535.104164253151	675.712212914746
687	687	126.772485502211	345.172858739283	530.230027418961	665.779759438076
688	688	133.913719812802	344.075181747941	535.252477431636	668.99291893793
689	689	131.316520410614	377.320229053594	525.000656865145	674.926915885776
690	690	133.949114525487	324.347581927972	517.217043284535	671.453468569724
691	691	123.984174773013	373.039607532221	516.168294523341	676.623517127279
692	692	131.33804010794	340.826636346328	543.487079036477	671.896960432391
693	693	130.337974914712	361.410969862952	526.762694394945	670.821859799827
694	694	131.208365323414	325.888676064748	522.709259994005	672.063365627088
695	695	133.559792609576	354.619362465911	548.533293398142	671.162909866138
696	696	130.390431448745	357.089847661355	531.803254463876	672.36216827368
697	697	132.773352250999	337.269029164753	492.497179182947	675.36716010407
698	698	130.847778720457	331.038930659425	491.20551756981	670.643194739752
699	699	132.782083488502	314.750377694166	529.312407067637	673.078730058344
700	700	132.204008214767	362.346718106674	519.227075017184	675.514194071803
701	701	128.996037645113	371.242900324072	543.084175605608	670.22728683784
702	702	131.377499674345	372.749170945419	541.145135389553	672.114048416097
703	703	133.164631617853	348.376853255017	531.552891581679	668.876461173079
704	704	135.833184986516	343.856338151511	505.178515724256	673.759031281817
705	705	131.755865791418	356.901268613892	519.380762658947	676.763706006059
706	706	130.273151202712	325.855095206362	523.771624222015	669.532420816019
707	707	130.682202739728	355.160503287086	533.636674407466	677.595010396138
708	708	132.969528647895	334.337918245879	541.706290351141	669.960771700782
709	709	134.785187970493	318.85212331703	509.778870077147	675.185675420022
710	710	134.249253193064	313.171993999529	535.228966487579	667.296592458013
711	711	131.382075707899	351.09280866109	533.799667818032	672.612358301255
712	712	127.77028680594	344.945709679366	539.336760093753	668.806443703834
713	713	130.531734467843	334.150900113352	546.459060321468	669.857070577169
714	714	130.31270314305	349.632455764753	563.05471027003	671.519830390893
715	715	134.00623970941	358.629436278277	544.17573266532	668.205411572934
716	716	130.492750686291	338.735082600335	531.984967057778	674.158919749953
717	717	132.896368217971	346.100891397167	503.660334899809	677.018055386505
718	718	129.948173329104	336.764890093772	508.369296932522	671.951097072187
719	719	132.614926608993	339.733439368533	525.089084359019	671.985790707929
720	720	128.239307595786	367.976331539406	513.576249525844	671.386784320538
721	721	130.547216571524	342.693607096297	500.484122456248	675.394142331368
722	722	129.496946488654	347.51509282553	489.557941536714	672.613154337229
723	723	132.743416561428	364.712688299653	518.205187745403	670.656903325421
724	724	132.351997272159	342.48085373151	536.826872360721	671.364800363684
725	725	129.23333665644	352.450802912895	487.923271145012	673.764139791922
726	726	131.63311918942	349.008297245541	516.363711344977	670.657754603508
727	727	130.95057624708	345.575371460357	533.230362975438	672.657246276083
728	728	129.968720608987	346.860643056982	506.823803806612	680.001352158732
729	729	129.798110819198	358.134013860729	544.75050744229	671.214497374586
730	730	130.584351865242	357.393868926003	509.740239916902	665.485049932575
731	731	129.15766610108	360.609950185529	517.105797797439	668.172196224041
732	732	130.124010138772	336.330750179341	507.030969474445	669.454745898947
733	733	130.24940129838	372.273712783547	521.523479900055	674.429631275206
734	734	128.859635334516	324.942739395018	517.151970765994	672.371326076828
735	735	131.9212552394	334.699163360709	532.339084895192	674.062109744491
736	736	134.497518983099	354.198427130358	518.187479519057	671.663859462652
737	737	132.964898131022	319.845639686642	526.158235871332	675.310423439862
738	738	128.936717483382	345.274194128821	543.219379965688	672.417152551756
739	739	131.705535003141	337.024785547959	495.944399303368	672.514369749056
740	740	130.550417437708	339.489158007125	523.815667582974	674.049765065906
741	741	126.1651503992	327.484384444138	533.320919353033	670.710722523958
742	742	127.635123342153	360.476460099623	534.168892570881	671.109937819164
743	743	127.857061215121	344.096645445593	540.39133657793	672.44550841875
744	744	134.998194609125	326.475341929011	498.323864585587	668.231202422359
745	745	126.992973462995	343.112638538579	541.342671365222	670.609443920775
746	746	132.521819874253	341.958354356084	544.93144005629	671.255623772177
747	747	134.739512940894	311.600318809589	535.400406632342	673.578439725751
748	748	132.456249946093	330.345940707098	579.239385809778	665.612780885803
749	749	129.719823504634	363.286714363348	539.173310805411	676.347807433683
750	750	131.895291694152	348.268111500056	499.925916114437	669.123946390684
751	751	127.604109718978	316.876467546107	510.11695894291	664.829484976077
752	752	133.640428761844	356.384151901039	497.112063449413	668.295307920622
753	753	129.827447102456	362.107578692215	559.400493621558	670.90006122483
754	754	128.842666250367	369.700171926012	543.495497800689	674.563446715136
755	755	129.989399767173	337.916055570365	517.465638991596	670.931965209452
756	756	130.034200987194	332.840260692056	538.902615547028	671.932163294479
757	757	129.627467254723	329.798836825221	496.805827058389	674.698453697265
758	758	124.391609098563	337.061494684019	543.533093020978	670.771230287536
759	759	130.298992764118	345.642669610513	508.50798870281	670.445338700697
760	760	133.071990233414	322.726543120241	486.182501084685	674.769488421632
761	761	130.292709402026	357.373255185832	517.273563442129	672.448563924285
762	762	132.631209382358	348.004063119632	507.172072134293	667.183880960462
763	763	129.581893154589	333.027411062162	520.173266148528	671.300102634409
764	764	131.914949115243	379.676654460606	502.36485475387	674.107997339218
765	765	131.170076411825	357.426892358443	498.732015547635	669.636805798492
766	766	131.276037513081	342.796443258244	515.713511987643	669.535744327654
767	767	132.805549588988	338.656588742881	514.890147707443	673.46451883785
768	768	131.992442370129	372.054896643461	536.941977220391	672.539748530818
769	769	130.133836411014	362.565995630688	534.931250369904	669.619142566489
770	770	134.243975168439	346.04736278407	480.159240811814	670.185042243032
771	771	128.857527255489	344.866230579543	515.50789988933	674.802351806147
772	772	135.266282809304	359.840395138972	502.0568434359	672.170272972909
773	773	125.839551242233	331.861742166413	511.19342330894	672.705804602716
774	774	134.753739228736	318.781616216474	508.442071618413	669.318990361151
775	775	134.482172078732	354.764292719186	538.606337485308	673.827165522304
776	776	133.18901544812	338.066162934783	524.427026728431	673.021128138079
777	777	128.431116239313	335.788294613408	527.544796917521	671.512800363024
778	778	126.435441723001	318.251518181518	516.249931460646	675.46269468907
779	779	130.640746461435	345.804723584238	519.91599173511	671.415113472174
780	780	129.543696623797	330.179070901987	522.710535213447	671.274908758902
781	781	126.2847289183	348.515066707201	520.007394136785	670.587451038763
782	782	135.507560505526	385.136780260304	507.538470522432	672.017188080792
783	783	131.040345432665	326.703533416135	519.836149772565	676.194030290743
784	784	132.000670947715	356.184053333472	514.98517372486	673.347780700787
785	785	131.682393695158	347.392890338733	512.589485288422	677.689258124075
786	786	128.197960584563	323.117072379095	552.515836307264	675.917220656974
787	787	131.985411337645	357.855529609356	523.649869285141	666.043287015868
788	788	132.561798461756	337.056909321409	557.650111801348	676.108909971307
789	789	132.82653312118	361.060482868556	523.504131828894	673.584762073638
790	790	132.138577329036	341.431543543608	538.703879501261	675.57372313572
791	791	133.517084904333	356.18419316645	531.210439637563	673.090315892498
792	792	131.70230773306	370.920299788026	495.706627447274	664.807056116382
793	793	128.598960740107	352.993843504531	520.474308789981	672.848558864822
794	794	133.996729704053	332.351453021273	490.311814804863	673.952252111769
795	795	130.732017617341	324.794747334784	529.731604272151	669.953565270308
796	796	133.239122470421	385.164558284741	553.344119954807	672.232348180657
797	797	136.413062467122	374.042363572953	533.51060512784	668.601261512117
798	798	123.461814256124	329.822369795337	534.093774604636	668.894376816923
799	799	136.038342017274	347.136112345696	484.976050178966	676.308415104373
800	800	128.437982245076	361.471905168258	547.293904458861	672.177952522708
801	801	129.558241493404	360.006163107085	506.962786375309	670.076475692454
802	802	131.501791859693	350.081397805236	514.110888321372	672.130328483937
803	803	132.442838728609	375.631064295054	508.953531856582	676.703133066029
804	804	131.018239883638	345.351718864623	557.19909031704	679.01138125256
805	805	132.227076310346	350.121332712003	514.735511640495	669.108458711469
806	806	131.469310303319	348.819850974217	541.862241959221	670.36425113123
807	807	128.440233127346	347.643794878972	563.792552693778	670.991410024862
808	808	130.66071446443	335.064012981875	540.29326172851	670.656889265594
809	809	133.174010762017	305.169262675846	552.398991560444	674.37146264358
810	810	128.220294468705	327.748591779938	542.135814114807	669.131076025922
811	811	128.338315528254	367.699538645236	540.091835788818	678.512963311216
812	812	128.404096518408	340.285625870756	528.991568089628	672.073248283406
813	813	128.000403011113	331.248866079505	494.450393157297	676.446608291025
814	814	129.246035914658	336.210668046953	531.759928540968	670.665030444476
815	815	134.227402979123	338.447154871814	495.730948301121	672.514998255685
816	816	129.153720647306	334.174921862684	544.793212063148	673.555876845993
817	817	131.299389895522	336.898539509827	503.991001102858	670.298726837216
818	818	130.612856812603	352.020220153671	517.106048655146	672.852759179509
819	819	130.649431715165	323.432238366381	528.594117971568	671.883702190577
820	820	127.603807613805	358.680722082455	533.289534550737	672.430017734102
821	821	128.185737384724	356.50899965581	546.151100836606	673.053730337123
822	822	132.940529910054	379.515980318476	507.540281963739	671.577660165215
823	823	131.971597870689	369.890569224013	517.874473553718	668.52635330852
824	824	127.702688309705	356.221875665871	550.360684283278	673.921439941985
825	825	130.856967360408	337.193933454339	502.445868847973	672.510499898987
826	826	121.933489133295	334.770129083218	518.050530837132	670.48348157331
827	827	131.606110328806	353.848081367677	537.097879267978	665.301717612056
828	828	131.72197944032	340.883470352114	509.395016569822	671.981608759799
829	829	131.325113290411	335.636085380507	533.335551920991	671.610687405184
830	830	130.707769132227	337.400079356984	534.507436893663	675.501258693381
831	831	135.969480228521	337.010212610335	495.544377845234	666.229548426136
832	832	127.718780731992	324.493154923338	523.368058027273	668.080575586233
833	833	131.117256426512	351.095571824696	504.436812452508	670.332246775335
834	834	129.804639912161	343.329693519673	523.644193708271	667.09268206645
835	835	129.338476938027	322.040742243087	535.173313450035	673.082230533938
836	836	129.693525020466	348.68213841776	518.673082726569	669.507824976621
837	837	134.119656378274	373.842771082594	513.29230601136	673.635742921712
838	838	135.439488758742	343.133036662392	517.887685689197	674.092500429144
839	839	131.891953712995	318.711490182378	529.825455051784	673.671993400281
840	840	128.686194911835	351.586827352614	522.562414745176	673.605559368137
841	841	134.525615343571	335.389731403202	472.508465877492	675.619998808734
842	842	126.714335017715	365.342088779241	539.782913585129	672.371117410229
843	843	129.477892842874	334.924597591583	534.21427996196	667.13025050639
844	844	134.932505377914	345.893459717629	520.387120340266	666.253840280902
845	845	131.919645951607	357.842183348215	508.880165412985	674.787833058454
846	846	127.572669746692	317.097113560263	507.724134135159	668.966143241842
847	847	133.23744181619	338.416884557415	543.443745853877	665.960267901114
848	848	131.455693752658	335.569582588697	519.816918217	668.525180157661
849	849	131.783245791105	355.977897245935	505.547792547016	675.193569719485
850	850	131.753555585785	345.285849578659	541.387922405573	669.353876275782
851	851	129.600527391891	335.93347129063	505.899270248787	677.357976654654
852	852	136.851453898057	336.282135061141	519.667684877691	676.305092991684
853	853	131.047147822118	327.443128358099	518.410579438545	670.050422449598
854	854	135.473273104102	330.675928037837	521.771875074293	674.001983674807
855	855	133.994587514053	354.758896316835	551.415755799802	672.683222253215
856	856	132.68109183264	337.617116197495	528.356763056446	673.192075235601
857	857	128.814965146887	345.743509313242	533.666888216029	671.678591457768
858	858	127.695581423184	346.633809310332	517.5428553218	669.753959632788
859	859	125.232706958744	362.1005166978	526.555931110629	670.600969681761
860	860	131.935096549914	320.69203662941	537.917105275586	671.17357925347
861	861	130.771717297688	341.073531091651	495.834382659995	679.057123842811
862	862	128.192275720385	361.587898495967	512.818759220819	671.34567972354
863	863	129.614079528602	340.168748942088	518.589938604069	674.535656566864
864	864	132.607467305018	318.292281603658	541.847398241638	673.934113968676
865	865	132.440334463211	331.971313229946	501.710592066026	674.819227785021
866	866	130.62472197448	347.505110435337	520.271868703667	669.927375077951
867	867	130.580911277664	329.241795672834	509.177014646307	672.699469321816
868	868	136.790921616164	322.342822489183	513.02739903555	673.810275254969
869	869	131.085554372055	348.264357049455	551.613156215223	676.824354266947
870	870	130.510539782506	360.586345485946	521.561433125324	674.29258765425
871	871	130.334955332911	340.202519881097	521.68661513852	674.912282498065
872	872	127.660213289229	341.90709124958	543.576631864457	676.75662627931
873	873	127.384803399365	328.928718535515	569.55423226142	678.704478408854
874	874	133.806648678091	328.639632261064	522.037905751437	673.184874198375
875	875	133.627656489216	338.930145299811	513.559057488497	671.723729789745
876	876	130.802311659729	335.326287589478	531.508303130784	670.723192717531
877	877	133.19461069542	338.755793009612	517.321995258324	673.67822718494
878	878	134.049409778569	339.448078555249	527.042525844027	669.40249828001
879	879	128.195593736848	330.119338891095	537.708687093021	674.524762895715
880	880	131.242329955833	393.096153196959	543.492812514335	673.437083833365
881	881	133.492413164634	372.203799546103	521.822310373997	671.989897883087
882	882	130.918546934494	353.688902099436	511.302743257417	670.453149917235
883	883	130.633275109613	368.123382617392	537.963892628789	671.928535329843
884	884	131.647814469715	354.507614894869	515.021771469919	674.145416156547
885	885	126.153797199603	376.127283312661	546.039680888211	674.191864929493
886	886	129.589044353122	355.18447152608	529.249088482911	671.1959929203
887	887	133.115538690838	348.640155203711	542.557170275073	671.178944176566
888	888	132.27948803473	327.850390817532	536.527249190667	672.325271488504
889	889	130.567012779471	354.826644087023	512.328710676222	670.954694284667
890	890	127.88510701317	328.053090813933	553.529926686408	673.148798429745
891	891	128.585690040913	352.511694613988	557.073520425531	674.935499474358
892	892	133.001315579799	341.868876863896	545.30573844521	675.830564258942
893	893	128.332810952021	374.069929291392	514.914579435729	676.816767479413
894	894	130.099330335864	325.37433265071	491.506146956925	668.925328293913
895	895	133.684652071304	371.282490155788	542.838722959844	679.715264307096
896	896	128.255003014947	353.718676990204	530.427169706129	668.503490899557
897	897	130.588593951734	324.819465616479	505.517666170342	670.223847173584
898	898	132.805311945272	344.015736230055	506.137181096907	669.668735377037
899	899	136.378985907823	337.340098964045	536.470021820503	670.686288082506
900	900	130.500302629619	321.595882913045	541.558837684395	671.69737590514
901	901	130.015514488238	361.797948546039	513.100382409139	674.365919080541
902	902	132.597439597534	327.705992015791	515.175786514978	671.879593777693
903	903	129.648554274462	361.738547142525	502.746003727807	669.595516110395
904	904	124.516822345854	350.648164616485	514.60720723297	676.284788306063
905	905	128.920648197593	314.212621250256	514.808579744327	675.141469959482
906	906	135.962333556421	327.552593920861	530.713889256791	671.873138801923
907	907	128.058686189089	349.451964003728	534.072966533486	671.601795118554
908	908	130.716984922665	348.313455302787	507.087866144411	676.23637260401
909	909	133.581338665044	380.113701109537	546.416510918257	670.490714490247
910	910	130.458536536736	352.080304490064	542.569504580708	675.566827289761
911	911	131.411309913827	340.345311284291	499.924634251294	678.127989169209
912	912	126.901569228286	358.655699965123	527.603208096014	676.451147152603
913	913	129.035217258879	365.230654180641	542.005629750179	674.579991319632
914	914	129.815574395502	345.269251887417	526.681128179968	671.875371792254
915	915	127.237710586866	337.367786644166	526.974600808957	673.638615206442
916	916	131.960352865649	341.154747413629	496.784970709842	669.300848954381
917	917	133.959519712136	379.674036150325	545.923794839916	669.755476534589
918	918	130.957745183574	352.443585778332	544.215398416652	674.33918949859
919	919	131.015564458211	335.610851399685	552.32836174453	669.617809186078
920	920	135.650977788309	347.278664755806	519.494178716213	679.941240861808
921	921	129.546412334539	349.702434890784	526.100668574701	673.151997127711
922	922	133.763958553998	322.653493033527	513.579479874756	670.567874394539
923	923	130.799001693222	320.12179725863	542.365887057221	671.223322237919
924	924	125.075243518326	345.965315701276	541.006257069169	672.866763822962
925	925	132.660979078599	301.592059177629	536.287137331549	670.013720924311
926	926	127.040050624976	327.781540617758	527.688097435969	672.687023475037
927	927	129.048658475809	358.455508185195	528.537281475146	665.886224057675
928	928	136.583812584207	345.007469030489	563.953359705792	677.171943339601
929	929	132.454402203979	323.674740440875	520.804135601958	678.757131912818
930	930	130.928203676948	344.178737057647	546.559215343648	672.673219565324
931	931	133.635320324393	341.703520835523	487.488420947383	677.639905740367
932	932	133.106066867037	350.881173855222	546.566394711761	670.819568005414
933	933	131.890235268377	345.178628751482	555.72827809326	676.340889921553
934	934	127.173806544437	342.26240406926	498.744616696303	674.217482108851
935	935	134.451261348738	332.714927647556	515.233671907275	670.700609840665
936	936	132.676704979864	363.704373775101	526.947880323675	676.324816202048
937	937	132.814676951115	320.610907770558	510.763244568045	671.634554344853
938	938	127.14423554804	339.641099398374	498.733056361359	671.022240511198
939	939	127.749643858456	350.947782002216	522.763104032687	675.824652701443
940	940	130.262727761466	343.120021522526	533.238094980943	670.039242007095
941	941	132.387708733505	372.100526089357	524.087682402385	670.459732885879
942	942	126.996375469428	331.657656832794	534.832057205486	669.955031022455
943	943	128.565874128046	333.198662937365	525.99672465834	672.465178457966
944	944	135.316917354951	356.379770062926	536.705159952666	671.334346207278
945	945	132.880163966737	365.197944746448	510.384381412247	672.967784840393
946	946	128.766242391389	345.873089484707	512.111536113337	672.799767531364
947	947	131.825797847491	363.008597189447	504.532287228756	673.740828479071
948	948	126.190590129192	323.180261055536	504.882844881073	667.228406814677
949	949	128.24607856404	335.350375980817	513.311267012974	669.404675951852
950	950	127.754775300796	360.698278361485	522.756880725707	671.776570448796
951	951	128.019710513263	339.388290143493	517.798517106988	673.205132428449
952	952	134.623817746071	362.436402791495	540.596350106129	670.115854059604
953	953	122.344865182539	362.57139508577	502.119944995537	673.749412489058
954	954	136.191044849749	359.222074314563	529.202731728358	670.050761998839
955	955	130.108615666538	337.624722782362	497.119042067409	674.409869041804
956	956	129.37784017972	348.285851168944	513.494405492267	672.945193630896
957	957	125.795030374567	341.63157172218	529.627623626651	669.312273144231
958	958	127.043917955544	358.147520338294	514.517833624768	669.728412839057
959	959	133.517119773469	345.067055296859	539.264085571438	674.588455276267
960	960	130.661438463403	353.665146577461	519.654516519987	672.352352970294
961	961	124.669311343165	345.163641553888	527.596467448414	670.598250488836
962	962	134.609272044412	316.415493184537	541.446266757982	672.930876413862
963	963	127.573629574814	338.347960555256	514.131443208016	674.618963524188
964	964	125.853795348555	315.889920008807	516.749642811794	670.221948882091
965	965	128.033687582033	360.900438948482	530.23302261918	673.395704651517
966	966	124.295782991652	369.944576339706	519.346572505682	670.483132365892
967	967	132.560384242865	391.663375760011	513.406325109919	668.14329680811
968	968	126.544329281561	355.42797292925	540.353177766753	672.221382676512
969	969	133.34600620703	366.803346277307	514.897144656335	675.174121934864
970	970	135.284049865344	356.83421970584	527.217301495215	676.19503072754
971	971	127.217900321887	350.427971409541	557.477564671505	672.178516751225
972	972	130.263925038618	371.43458535809	535.570265721577	672.787195122272
973	973	131.444597520972	348.93733300961	520.595759775279	678.943303736475
974	974	131.866558108333	364.963402655851	513.626165237266	663.605504354358
975	975	132.574316256173	312.715148018481	547.922348299664	671.214195270483
976	976	133.792210150215	349.400453931286	536.085568649503	672.619311633553
977	977	134.864628221267	331.216608588054	561.007618515238	675.24580509383
978	978	129.755207504686	329.00712929811	530.981029313714	670.953118049835
979	979	129.167895468275	347.736812154268	519.96017915325	666.927308048922
980	980	134.876659763391	326.096166010297	499.885149681145	674.118107817619
981	981	131.655557724427	344.584720937461	551.002847783277	671.458478311208
982	982	132.456358017647	337.847672817434	494.100217640377	673.986857732665
983	983	134.51695829348	349.009153968587	523.769765911642	669.822227663214
984	984	130.753033859261	366.266940659736	509.588290709952	671.469836591353
985	985	132.909768506342	367.331236694726	513.975477157981	669.202817729488
986	986	125.862046123248	355.237688326339	510.835936704746	669.530272542829
987	987	128.757444075731	313.049761686002	543.732514581121	671.370141592668
988	988	128.728609575729	331.71345503447	518.920267052266	671.417918458294
989	989	130.990339104149	335.238768676288	527.66977018494	675.707758029393
990	990	130.476570466757	363.65113794232	558.598120272502	668.997791151107
991	991	137.104516764985	312.241149041393	533.089544719892	674.23279478886
992	992	130.132882187183	350.534538908792	494.411792661165	677.231685388038
993	993	132.365921001253	334.439213555824	544.367911829787	667.683033018406
994	994	132.993798642044	340.151928462539	531.530846417785	672.728335545011
995	995	130.856014547173	360.699343281501	519.509737472589	675.30357647338
996	996	133.725537474252	325.931029619208	527.396565673093	673.908698482546
997	997	129.289751782893	363.202923467507	503.03442043123	672.433925160143
998	998	126.387277479581	349.117519560669	541.91051061103	675.022435704001
999	999	126.934357796053	367.40442166334	514.928382955373	674.391802554917
1000	1000	131.455692089877	330.861560483087	549.58391276171	669.613093102924
1001	1001	131.468272056067	360.245092516858	527.499313401509	667.496732483277
1002	1002	127.43453380064	365.313327593991	539.715577556839	673.162011062135
1003	1003	128.182388020509	317.050086569405	537.883014274084	669.504199040121
1004	1004	132.323662014232	346.388619166122	533.704205984047	673.55427523081
1005	1005	129.609076580321	348.336084321988	514.717213324807	670.673389744047
1006	1006	125.354172855189	337.91968201052	508.693180222728	666.334709211203
1007	1007	127.132432857768	334.75644659775	513.647645384166	670.977716875293
1008	1008	126.972205619998	323.67276901879	554.033709479721	674.514084610107
1009	1009	132.645588844552	365.813015141873	529.894186079783	675.697863685899
1010	1010	136.389340285199	335.428408016283	518.621100426281	675.501334296961
1011	1011	133.647707833505	328.137304266819	527.08098022028	671.335405391325
1012	1012	135.281212123772	338.394834933172	522.813296093	667.624523866712
1013	1013	131.631504622382	372.569955195276	531.145445988757	673.180282185066
1014	1014	136.100782156744	310.584676504433	529.136197477979	673.863814360425
1015	1015	131.087642324104	348.911184963152	520.833497399341	672.433373966769
1016	1016	130.67498201275	369.75850548326	536.136443077269	675.000862491255
1017	1017	131.719913164402	364.656797190506	531.55910773088	671.040784350165
1018	1018	131.613046706687	346.817281689444	520.108337753264	672.377047499019
1019	1019	134.874167922924	348.181785921315	516.625798748361	675.936072035701
1020	1020	127.656819864351	354.572714266333	518.544779427605	672.376001484083
1021	1021	123.865788866226	333.244461664422	489.381889035915	667.6173217816
1022	1022	132.558286528103	317.115710353684	536.417643714922	670.223087779072
1023	1023	133.49363718978	352.820186795063	535.158065847186	680.298135248251
1024	1024	129.034118032896	329.681645440806	544.715228204985	667.310710511446
1025	1025	131.740276578354	335.943339632111	498.522694495431	670.680829078445
1026	1026	132.303978131977	321.936000173189	543.651183894566	675.326359428106
1027	1027	130.543911161345	346.480432108281	530.329269630353	672.522100691674
1028	1028	128.845579546277	345.764312825311	523.903767176349	668.972913755287
1029	1029	125.690934730877	345.409455386473	530.264680692705	671.167900531744
1030	1030	131.884022852559	335.168815107501	540.543581945717	671.479380319782
1031	1031	127.573954690124	338.246871753887	520.927507653856	665.297218366936
1032	1032	131.731244451779	336.304960272655	512.664590374583	667.774717799252
1033	1033	127.034355263862	347.325944064	532.06797718453	669.104370064313
1034	1034	130.281730686358	355.168970331547	527.175227473753	669.507199787414
1035	1035	132.020675800979	360.335793877954	555.899833020603	672.745124678346
1036	1036	129.918265949547	350.678838516311	510.443050701203	670.14352466854
1037	1037	132.006328621762	357.286546653408	534.365770680649	673.049863797042
1038	1038	135.155550281345	333.579808921763	509.248219738448	666.749286452211
1039	1039	132.861086257262	364.562003035382	524.35374478756	670.989693211147
1040	1040	131.739474700223	333.098422312403	505.498516505114	676.817113141078
1041	1041	132.84965191458	359.377383214684	529.129464875879	670.447515871903
1042	1042	125.663267954127	351.259504342959	499.451513399088	671.599636061846
1043	1043	130.394978147061	348.919967064422	539.414266774823	668.075877995156
1044	1044	131.324298266466	327.989102920211	523.168667365972	670.631837935381
1045	1045	128.700781761036	365.050119743879	496.923775878221	668.869190730512
1046	1046	135.095956340177	350.75537905037	533.148534374198	669.904882822205
1047	1047	134.989546334956	348.003729195849	563.633221921221	667.567950941106
1048	1048	134.138232722612	342.724549450248	556.665696284439	670.31384710946
1049	1049	133.057596233291	336.322321016544	520.20745671179	677.515805928302
1050	1050	135.141819383705	360.762236588409	501.509354412838	673.778164567902
1051	1051	129.749400569467	320.040238356014	525.943756218266	673.777846563574
1052	1052	131.190691796394	371.056705496477	543.413594797603	676.623876858285
1053	1053	132.44493244849	315.638057981034	554.429736710202	666.399044536583
1054	1054	126.577096701561	360.519346281163	562.162294671958	668.592501147087
1055	1055	128.237971716673	337.566183739891	533.370603833347	669.050589763481
1056	1056	132.066495045876	340.84370132815	535.119165699193	675.533657648885
1057	1057	131.36541107572	317.783753369314	546.797627383834	667.897426075874
1058	1058	136.151222994329	321.51741078297	527.004339368602	672.061452150181
1059	1059	130.576118509743	341.003337836411	551.256488794822	675.536726005778
1060	1060	125.482169504873	361.526875646408	502.200291525568	673.441405003479
1061	1061	131.329990106304	345.313448266137	520.430863635478	674.17074591472
1062	1062	125.373701945928	348.298151168815	512.528195941921	675.368540195968
1063	1063	128.773298642849	322.383509263149	517.66683872478	676.566016950597
1064	1064	132.087563611463	328.870051692651	543.314194180148	673.589107417502
1065	1065	131.665809990626	323.595775774628	530.864872504284	668.811971614266
1066	1066	137.142066545429	329.94193711461	538.715470409177	677.667536901218
1067	1067	133.124672344234	373.19014692759	542.731564957085	674.737426583243
1068	1068	130.02197269513	336.84752687185	532.319599915836	671.248862504539
1069	1069	126.723039949109	322.02832442729	536.148115447582	669.790700903445
1070	1070	133.92592418102	354.497408193908	465.015027105564	666.744633040341
1071	1071	131.255238130543	322.340006133808	529.476366900893	673.074949458462
1072	1072	133.674142208388	352.868879028678	503.709735765194	668.280982569707
1073	1073	130.003458984301	347.567558301976	501.288694321554	669.84035826494
1074	1074	130.908981330783	326.996337620041	508.717978438271	666.982357694625
1075	1075	128.089705852568	322.153832292444	534.414761648742	674.31310877711
1076	1076	126.694475321793	368.655596855058	539.237016269586	676.289616181926
1077	1077	128.720711194787	364.161236188545	512.842875271109	673.754654394637
1078	1078	129.029445933016	340.097198332374	511.040308082199	674.717202710473
1079	1079	125.252629598472	358.506693948853	511.798403602177	670.885981255754
1080	1080	133.860254315326	345.180931892249	503.67049250464	670.201451978536
1081	1081	131.459888456376	328.241120752523	541.326782117313	674.382273673629
1082	1082	129.764313250043	335.395877381685	529.369175950063	665.430724932073
1083	1083	132.881411002724	326.679381833153	497.296078003061	673.222386609035
1084	1084	131.980327472499	345.313502118048	527.754276906417	671.511295949828
1085	1085	135.105434147101	347.640688188359	542.180790775711	669.769201708403
1086	1086	136.744232520243	328.138796604124	523.463858570635	670.235416575338
1087	1087	135.112645014058	332.991512448932	501.716393600503	665.200723669202
1088	1088	132.471371724201	344.167477682245	561.206357718126	662.897244741188
1089	1089	126.857727732818	355.585890192363	502.148096322338	665.467035571275
1090	1090	133.668051400015	358.50519338878	537.992597130689	674.885107662829
1091	1091	130.342203585909	340.518961460905	499.181549788835	668.411172293332
1092	1092	126.060637181911	372.067879304967	515.019777979011	665.929328413301
1093	1093	133.044734473733	350.836992836996	514.167045412832	671.793334572818
1094	1094	130.608685694231	353.904067278094	529.5831864025	668.751904022976
1095	1095	131.02908532226	307.189376203619	505.658613430543	671.074665533535
1096	1096	131.985348059834	328.542225890348	510.614594497808	670.336795763528
1097	1097	132.891003451897	341.039855691856	507.647623904534	670.227991538221
1098	1098	131.428360648174	376.302292974501	517.032572520453	672.174210831619
1099	1099	130.060123905337	324.219791551832	531.480669113387	674.883432288219
1100	1100	134.791431758203	341.843705101888	516.583892239789	672.376296209231
1101	1101	127.749306290353	336.656037619617	525.358657428476	670.920849022357
1102	1102	131.100682634083	324.820574603527	501.280675212307	668.781543388827
1103	1103	132.47683038941	361.738725031324	538.212688033992	673.391983222781
1104	1104	128.904169281421	319.844521226211	551.95458706984	672.417714535582
1105	1105	135.823899866583	330.065326408968	507.059347711954	676.475590785886
1106	1106	135.581201240495	334.263759515578	507.311443104233	677.023297269172
1107	1107	129.393396850926	333.247369593931	496.547189703258	671.489655697892
1108	1108	129.118823801999	329.956643140979	502.980072995471	676.134335691832
1109	1109	134.642671988768	372.609892365728	528.584885293052	670.867929943935
1110	1110	130.99527635224	345.935821739266	518.363724648891	674.91498292775
1111	1111	138.867133718227	342.782633486341	512.443825178736	670.516714419228
1112	1112	130.103813326305	343.266018965885	525.014262708828	666.198386600486
1113	1113	133.250990843878	340.174019429906	550.802684495378	674.872935626926
1114	1114	133.941551505421	317.793729490836	510.12248615968	674.618484178621
1115	1115	130.272157647956	334.217721723112	526.790696417172	671.507286053655
1116	1116	131.851794744537	341.629145984259	512.009602427841	672.634622103156
1117	1117	129.255475862231	358.484566105659	473.598590511914	674.015544767738
1118	1118	127.217289432063	342.18954347623	510.619904143467	671.132463881145
1119	1119	132.156755222515	369.320247787623	511.970381339212	672.073332594572
1120	1120	132.091973801192	337.019335804024	525.727741588812	673.303665931681
1121	1121	129.532405703792	350.211468872311	519.798135973961	676.096577990341
1122	1122	129.714973513804	350.038416569586	503.856382527198	670.781623652786
1123	1123	130.72680256452	368.254001991324	504.272235858144	670.602496574246
1124	1124	131.267329548635	341.181730097857	521.833104348511	671.386690881895
1125	1125	131.555065305708	341.89487357054	485.537295734936	675.067387417837
1126	1126	131.737064331693	336.93010103375	525.389766068986	670.097503483653
1127	1127	133.329993754978	319.716200395974	517.454462704907	677.148779182691
1128	1128	131.690045117814	346.804574059965	547.079105849002	671.115274608625
1129	1129	133.683089021972	347.133683198359	528.032989166976	669.026164104633
1130	1130	132.228085031756	379.102964573639	550.623072941808	673.483725602294
1131	1131	131.708837004525	344.100124627222	535.046659896487	671.709073555731
1132	1132	129.615536537451	341.599838730538	484.470080027657	676.073089543553
1133	1133	128.553469034864	369.120246168084	524.087922399868	670.104517103779
1134	1134	132.601047904954	350.140071618129	556.27440229875	667.865523516302
1135	1135	132.609548802321	327.968859800637	527.500379734706	665.823673135142
1136	1136	134.294052190113	284.724248931257	522.997733419515	677.925705765584
1137	1137	129.425869861478	344.301739215966	518.752643133517	673.023733319022
1138	1138	133.577845442264	320.097848739259	496.656625240424	673.182925692144
1139	1139	135.221546496812	355.557800617059	508.450785159355	673.270848338259
1140	1140	130.363052339286	359.831711293315	499.104127402634	674.389219596931
1141	1141	125.023345255119	348.25334676408	527.889219623594	671.082417650164
1142	1142	130.233765550556	359.579549995067	518.856343298019	674.145252185752
1143	1143	132.371495935947	359.906345353237	531.423844480904	678.612132130348
1144	1144	130.336055734482	355.806950676008	515.792789771591	667.632775455523
1145	1145	129.180325006485	356.584862705004	530.434333985764	671.417953846186
1146	1146	133.220012466501	333.679505868284	516.338238090406	671.655352119216
1147	1147	128.962979134192	317.793566315268	535.599023028822	670.457573523263
1148	1148	130.379818450351	306.177045988465	536.311989322023	668.003049533821
1149	1149	128.747091813372	353.264001978119	500.964525218659	675.049621659322
1150	1150	131.257405682783	362.457479472663	524.446737260835	672.606853206639
1151	1151	125.235958019245	323.001963586837	515.850264184328	670.957727876662
1152	1152	130.544553342511	348.079699708948	526.385275516937	670.541076841247
1153	1153	133.789414241254	365.485232808687	501.276860692225	674.242520394294
1154	1154	136.084794418341	315.797692086649	530.759176358951	674.760438021243
1155	1155	124.659169948432	331.16839544805	499.028066421239	675.780382847615
1156	1156	128.78139557867	339.42382885186	520.933183717119	672.340753283605
1157	1157	138.221823997956	305.522892793712	529.018475754939	669.709641923838
1158	1158	130.482730545563	366.225103300514	520.093058467464	668.52972712731
1159	1159	128.297363446668	333.470054287888	515.120451051408	671.371490276701
1160	1160	136.032276700962	347.171295218375	529.74516249713	669.549496022122
1161	1161	135.127555137156	340.05254814268	503.774801331186	671.724046542214
1162	1162	130.200503788616	363.74418267847	523.709820248933	678.178612880302
1163	1163	128.081557996291	345.745489106175	521.496411534471	676.81123620414
1164	1164	131.097868761897	338.132256970054	557.184428829755	678.328121847417
1165	1165	138.428205065866	354.513124329461	537.899330595467	672.846995912353
1166	1166	126.74671993382	362.177950773707	529.323830316707	673.145944775583
1167	1167	131.129527174044	320.156587108892	488.194119914145	668.895591922097
1168	1168	126.673274243356	330.18215384896	499.957316297354	669.858259023046
1169	1169	133.411276065584	362.016777369924	560.345532102002	673.385345828166
1170	1170	132.520125311247	333.714912178935	503.136624538069	671.940953752159
1171	1171	134.488585350231	368.000296919468	506.377972610156	675.12688359753
1172	1172	131.717503668888	335.267312009536	538.962780227116	673.553398148992
1173	1173	134.75765167832	358.277354948494	523.936139568001	672.512127694332
1174	1174	128.036098327239	314.235503112218	547.970124766846	673.270036754731
1175	1175	129.042476585103	337.154618675225	543.996386685798	671.407983927762
1176	1176	134.763277988599	326.014029440327	524.368981313993	670.620189740671
1177	1177	137.313130399915	340.21183010584	542.725606416021	671.144029160931
1178	1178	125.512718200415	327.285846146407	521.766112624318	672.075483876951
1179	1179	129.827095415047	360.454735930257	513.71927550862	671.13959641647
1180	1180	126.014469436883	319.982669971908	515.134037605723	667.623115799434
1181	1181	126.989428184296	347.65686772241	518.577394615597	673.693056001356
1182	1182	129.598112558484	358.894321761848	542.134140290654	679.875821487383
1183	1183	135.972383462159	307.634035419301	573.528539433804	675.464984483314
1184	1184	135.918412682712	319.229374356011	511.00035896358	665.589413366642
1185	1185	128.796822931727	340.183818975422	532.190492979002	670.982126986769
1186	1186	131.518192374493	345.080009245035	534.558926634126	670.783580271886
1187	1187	132.934777331931	368.591861742867	535.994494465544	673.000245015155
1188	1188	131.698072649633	346.957254530326	545.817853463318	675.323052304532
1189	1189	126.691637032116	306.226639760584	548.810463376	668.08178317056
1190	1190	133.846346970715	353.483301204554	528.422359499998	671.128121557681
1191	1191	133.378617141279	349.730386985079	510.703214093008	672.467390983975
1192	1192	135.664993745171	330.686446790989	535.094511599094	673.578834551753
1193	1193	130.073918590491	328.653308060333	501.954037198334	674.463052601729
1194	1194	131.280279025773	346.575021129204	475.970073602971	668.871074424877
1195	1195	138.36020929154	349.155188951056	521.69809311264	678.412091488964
1196	1196	128.825297754218	330.452407216595	528.901563010659	670.918748725077
1197	1197	132.121364033038	357.375964362878	517.10040435033	668.789336867838
1198	1198	126.673796488418	326.766706290189	525.26784102135	671.864771910334
1199	1199	128.650284862866	333.993054952017	548.679030026631	670.422166153197
1200	1200	128.977014339781	359.825199523259	534.887103291102	674.576095260315
1201	1201	133.326480155287	328.000653832186	529.277429940647	673.114885041575
1202	1202	128.82998115998	327.27184900404	536.891173975287	674.646796012814
1203	1203	132.34034378026	358.419901354549	493.30752760536	677.171328497308
1204	1204	129.394393720011	358.006465952545	544.825271328101	671.246042708501
1205	1205	130.319728444256	357.66227298121	534.548698647893	672.344535106843
1206	1206	131.141146082151	332.411813820763	549.835073431193	672.595786172129
1207	1207	132.248399375151	335.739741311739	508.582201995341	671.996906484
1208	1208	128.197195270504	302.076977352836	536.434121312005	668.812267794647
1209	1209	127.217481015188	341.760297683098	527.224625994182	672.475273091465
1210	1210	130.982666146585	345.732254604522	539.319638820277	675.840765104932
1211	1211	127.36764359047	328.632592044594	536.790270014106	669.402920911732
1212	1212	132.828588488531	321.600785376495	540.752682351069	673.673670338231
1213	1213	133.27222346448	358.693015658103	535.090336327736	672.45886507182
1214	1214	130.241568684756	351.513955923024	487.721981176292	672.34681246862
1215	1215	129.892929212836	350.451253344752	529.779145317195	670.019279078463
1216	1216	130.51928054719	314.028379862531	502.31856877193	671.886485906869
1217	1217	131.998938274849	370.009112085875	530.671831431244	673.915904775674
1218	1218	135.955335656567	334.966337570339	525.679946250265	672.128816334799
1219	1219	132.178972761596	322.175842786999	540.422545920453	670.574566391021
1220	1220	129.727957009739	344.468574230715	519.264867037124	675.004330324036
1221	1221	133.860637212086	344.281366304795	517.819492877391	673.792213470205
1222	1222	132.145274238569	334.537486349307	550.448755883688	675.084198509241
1223	1223	130.199116663966	359.636349206613	526.724646899739	673.877776596868
1224	1224	131.763212639013	362.633613345789	536.837501566324	674.089314120506
1225	1225	137.910333771708	329.244924749342	525.206241430653	671.437690327709
1226	1226	130.048773305811	335.005099634772	526.031616888316	668.336756657686
1227	1227	128.401976301561	367.573412613062	531.301559112968	670.811335978241
1228	1228	127.734587569658	323.236431084627	520.254090443562	675.672786190431
1229	1229	133.441964675828	361.375587761841	537.942860828379	663.123939039421
1230	1230	128.499873338159	357.669152777865	518.723179606699	673.271312556523
1231	1231	123.104637062203	354.210451249405	512.378050611236	669.62718605211
1232	1232	129.585487939743	339.508280273334	561.527557369982	675.080301233461
1233	1233	128.972927712967	356.53727798991	528.914104458387	669.866699544547
1234	1234	132.467148869966	347.72221789555	532.290576645864	670.763421696048
1235	1235	129.775734400976	363.507781216134	522.201144303849	673.829447002803
1236	1236	131.467267049091	319.435171149819	545.541214145556	671.691099692061
1237	1237	128.921028557203	312.311287737204	528.043884685626	668.126232340635
1238	1238	131.81222344964	337.004300310517	545.386742267229	670.83776055989
1239	1239	130.745541324456	388.889134321791	498.649311655722	670.214383174816
1240	1240	130.72771999651	356.045792333886	523.252419371313	670.250717369424
1241	1241	132.414013868663	330.312559847605	551.89429206099	670.573032435243
1242	1242	127.703098215117	347.369992994137	501.061075968096	670.905559997696
1243	1243	125.12509847385	324.236988969567	499.716494868444	669.648805952575
1244	1244	135.326779594249	370.595044013524	529.156433860455	671.320581398181
1245	1245	136.100393180091	376.10161337033	487.365475918527	667.744848592022
1246	1246	131.12582737941	329.951639937194	539.536489813233	670.024511374388
1247	1247	134.096839183611	339.802069913796	513.577377316877	669.517364670987
1248	1248	132.750283785043	343.944257881274	524.395567404656	673.26264480514
1249	1249	128.277203823076	307.383048884473	535.873262448939	669.934248693413
1250	1250	130.299139740739	372.983015290469	518.485773053932	675.971390761702
1251	1251	130.40295131257	336.569685458995	501.104235203791	674.443767817652
1252	1252	131.268189586228	343.85700796838	509.384541263632	671.070512613757
1253	1253	133.015234875283	332.488969541482	508.662090590286	673.719623305232
1254	1254	134.14535161882	365.193644986111	523.510102119889	675.689741030526
1255	1255	134.424437656996	365.193121720519	541.183261141608	669.675662612727
1256	1256	129.706294278743	338.671445711523	513.274700482282	672.068054275799
1257	1257	127.833002062298	340.857568041683	497.022131890698	673.525442854537
1258	1258	130.162071710863	339.389646016616	531.407709217762	676.579838498092
1259	1259	128.30001705307	339.051362779481	557.740462897555	668.736284695081
1260	1260	127.052944035556	332.406956996303	524.866129825453	674.145388329046
1261	1261	132.923950582074	362.06922958826	535.568059699116	669.460181455904
1262	1262	131.38658879686	365.792376486896	521.069854727199	672.634534921848
1263	1263	131.583947732856	348.901076571986	543.799311215951	676.295635498636
1264	1264	130.14517231279	313.25034610408	499.672006995195	673.433975187414
1265	1265	127.721683507306	339.30963819054	499.360900037358	671.541046938399
1266	1266	127.117515706537	366.30012520169	540.629839314394	670.163679849595
1267	1267	131.829057215284	348.15612850387	537.48721960747	674.90355662654
1268	1268	130.588549722792	372.417517891982	510.80097042082	678.121823114696
1269	1269	131.916031364668	355.750398907334	506.533279932863	671.884116429632
1270	1270	123.394215353931	312.424672979109	497.969258137161	675.076003174457
1271	1271	128.181677092518	342.035053327253	509.821105575753	667.915928978352
1272	1272	129.60676016508	356.70805376105	561.369888153289	667.086108771236
1273	1273	133.064500068203	332.159636798823	518.3462778879	671.522569278465
1274	1274	127.148042561665	344.495271511285	515.239859625514	677.488415882964
1275	1275	137.943489244844	362.890564998729	554.315117985959	669.075065970829
1276	1276	130.014213943956	355.750805939501	534.471977816517	671.683420481394
1277	1277	124.423332976749	331.103452176477	530.87520552643	675.488933017625
1278	1278	131.051796137641	329.452381404394	528.681538963677	669.983573885793
1279	1279	129.021632139362	356.222318618933	505.241574138971	669.770767576495
1280	1280	134.095917063567	325.358141004773	521.672766604904	666.762721292243
1281	1281	129.397658098943	366.419174762967	503.932441235292	672.861478796373
1282	1282	132.281466429768	348.869861854075	511.359198704349	672.665164401277
1283	1283	133.037173708164	366.627755868624	548.808856993568	672.094403086352
1284	1284	130.569259982968	339.304437771887	500.780364805496	671.933931706804
1285	1285	134.517654409699	333.217087164907	507.107103966667	674.557785050775
1286	1286	133.655486251402	354.966476068333	519.976556039807	672.398437336622
1287	1287	129.139342688478	351.53505932257	521.117704374477	669.665452970919
1288	1288	132.164853913352	324.027131685174	513.999283982653	672.09649440741
1289	1289	130.095983761554	314.200602141342	501.273241213752	674.739901323756
1290	1290	131.025930695569	380.75426712561	513.46961692244	668.990624328042
1291	1291	133.244988752837	375.030199966193	523.228951497719	672.177780115099
1292	1292	133.823240854403	320.106107361296	535.301864910942	678.389121810372
1293	1293	132.819994356587	336.002497672882	519.464792208206	674.430271982172
1294	1294	131.38057355791	299.582739072023	513.094185935711	674.88899678962
1295	1295	134.69593085215	338.489006361888	528.026040338625	670.039434012103
1296	1296	129.39111728053	313.990046866784	491.925348830154	675.337266724052
1297	1297	133.916842081621	326.591367268902	511.697268220771	679.610484322912
1298	1298	124.53531505858	347.684395389149	511.004357494225	669.347253694974
1299	1299	127.475942990356	357.408323374477	535.047479488415	669.617459656346
1300	1300	130.296601059656	344.074723798318	513.729085490632	673.468493110924
1301	1301	128.623092980234	335.765314740493	540.052838685718	669.609430500123
1302	1302	128.856092397333	346.018018899768	529.38413199534	675.002986413275
1303	1303	128.111099600581	301.585877568632	547.635417733143	675.579081595015
1304	1304	130.907737981649	373.75889972409	508.592663002801	670.572517337748
1305	1305	131.668886948295	324.387794377191	503.643646884599	667.544586289576
1306	1306	133.831297714678	370.53055440677	528.461499208301	672.984683245891
1307	1307	129.287713718576	360.460688064582	514.265888397687	668.873160743762
1308	1308	128.131267677766	335.686109483674	558.019999223919	671.780773116906
1309	1309	127.747174288595	356.047901088096	533.431765181773	671.712220231226
1310	1310	130.680631527712	367.609914464128	526.224114800291	669.03987071375
1311	1311	127.600179820303	333.012260363605	527.437483958384	670.969292151546
1312	1312	131.992578986078	352.904814534988	544.563935226989	671.432965495538
1313	1313	129.912624591193	330.361169054363	509.549781357581	671.962703213122
1314	1314	133.25477242782	319.378346256866	532.888929795546	672.323557726085
1315	1315	137.1572306389	311.675429569027	512.879418494366	673.300906308377
1316	1316	132.256594846567	329.903515056033	515.566063572363	672.510811782692
1317	1317	134.346063113829	328.88233590251	480.857551613738	672.369576356153
1318	1318	128.584734482209	386.117284147537	529.939177902909	670.027697881543
1319	1319	130.933245747886	335.222533005012	545.614598859491	671.528122930566
1320	1320	131.955085199009	343.632942491266	518.23812217823	670.726096557911
1321	1321	137.924178229742	343.643526344683	502.749131102478	676.771281250282
1322	1322	131.996093294176	362.871960953976	524.05236683714	677.075491435696
1323	1323	135.576316426801	346.538739209862	540.033820084287	665.545387568537
1324	1324	131.543056654744	356.574601130199	521.213180551396	675.101596522237
1325	1325	130.820313634819	364.557530118746	514.326921409479	670.001015862658
1326	1326	130.48980052828	346.427058327236	519.574869080045	675.883587302357
1327	1327	131.18112216168	339.134361744737	538.473783603367	673.152209445184
1328	1328	131.42936021089	342.496795165713	535.716031055462	666.118540205613
1329	1329	126.317703325032	362.968895288553	531.91928322603	673.327764989136
1330	1330	127.204476424982	341.689726421633	501.136540216561	669.948962975988
1331	1331	124.820583316665	341.732269821574	525.547206064788	674.104202702882
1332	1332	131.655355315292	347.398176461669	524.991259415429	671.682642448738
1333	1333	134.42604310034	344.995670579014	534.757486473355	668.27259438012
1334	1334	130.63876798224	331.01815800408	513.451471299106	668.898713359727
1335	1335	128.949118846919	341.424430463182	519.944106995619	676.824708161895
1336	1336	129.662053035852	312.266015890467	512.513860901832	673.48610498266
1337	1337	131.279824373966	363.094344487695	493.78429921462	666.048411564245
1338	1338	135.968529085148	339.328754185597	517.791163193792	669.990859916357
1339	1339	130.277187724413	346.96692019563	506.938266555737	668.55223088762
1340	1340	130.005906440496	310.720156649134	499.187908229829	672.652080612679
1341	1341	131.045327173972	332.945894515179	527.14559466047	671.617418182949
1342	1342	131.281712546126	339.599902591195	524.526026167731	671.515159799351
1343	1343	131.442347343265	351.500005817727	502.932416356539	666.487879343656
1344	1344	129.680302063161	348.844594315606	527.898186701368	678.399962352159
1345	1345	132.75535984544	363.53996824185	507.191036713613	675.717965990036
1346	1346	128.955193867916	350.351086545468	516.38049031911	670.98294284936
1347	1347	130.836709920985	323.254046968344	532.870531977757	671.474578395036
1348	1348	129.532221774473	334.572422853952	545.986718074129	675.347034672198
1349	1349	130.614983514363	372.243632326495	500.565532165757	667.648961499032
1350	1350	129.993555748863	351.467668471612	544.031741357908	673.153349471519
1351	1351	131.846644923727	320.592723874279	512.120347957362	674.155684295312
1352	1352	134.236933936429	327.135561702762	530.577471216213	678.648379453467
1353	1353	134.404260501884	356.418651627848	510.835973373754	671.930953084057
1354	1354	127.008301175051	347.071565317102	519.654225577302	669.138353689387
1355	1355	130.188929276206	335.497137980172	526.471174436079	673.086903648158
1356	1356	133.118441794027	333.739592237567	498.22209061806	675.03262085572
1357	1357	130.063650394629	320.355531030389	533.516468543571	676.105231716717
1358	1358	130.722119538449	319.107885375517	525.185966694587	672.218781527382
1359	1359	127.01499870412	348.636471006468	532.344656959065	670.528055974993
1360	1360	129.957869728597	328.806509439719	546.366968267347	672.370119148492
1361	1361	133.602262657636	359.255130681727	512.053171999275	670.868486752244
1362	1362	132.28494090573	368.971416795895	505.918455588366	669.170259909144
1363	1363	131.893763070894	351.77190496581	499.371173654699	674.801024654541
1364	1364	128.903485833261	344.277262046163	500.637379550204	676.496123276149
1365	1365	130.629381195241	368.181218057731	536.278917234845	670.203932652896
1366	1366	133.624896656303	338.076176316425	543.439166011226	672.799691325889
1367	1367	132.071910290759	361.986105895843	507.207423768915	667.398730642302
1368	1368	135.407633322508	350.902772408417	536.449772992255	672.631711419929
1369	1369	131.889845331469	383.987570674434	517.09774698163	670.554153933101
1370	1370	128.984048823581	349.125437563132	499.878193482079	671.077211676268
1371	1371	129.951410136907	352.864231664914	511.535470408371	674.715306074609
1372	1372	127.153801985	347.662566517102	508.700165523024	668.377453345133
1373	1373	129.622199343406	356.641710324891	536.670528642212	675.695099082606
1374	1374	126.083180547154	359.359677690295	522.106094548445	672.466733066227
1375	1375	128.823556251397	330.196561415998	525.857907710014	670.457888602908
1376	1376	130.302277517912	345.642569943437	521.582026821399	675.239905868774
1377	1377	130.566836256498	355.833989405404	531.669470147349	669.101429316552
1378	1378	131.732972194026	357.420476911248	492.415040501066	671.408457536439
1379	1379	122.648069494944	356.798380311892	528.159084573683	671.921411079618
1380	1380	129.001632723216	358.528148540899	543.426098887533	674.739321531034
1381	1381	132.817613141327	341.137409089246	525.286528442908	671.207339323874
1382	1382	133.556898836433	330.252636367865	522.092278764035	673.58443122391
1383	1383	129.296647729204	329.990459871729	547.954767432882	671.562130501558
1384	1384	131.833602801681	347.373888707162	561.745159728586	666.286284202947
1385	1385	132.72678885072	342.846622556862	519.86899527058	669.013014387925
1386	1386	127.125779346086	356.520962133856	517.196286953234	670.194028545866
1387	1387	135.105309033255	328.962870779654	506.688166985154	671.883418567786
1388	1388	131.589659487736	352.069267762346	519.936424506924	668.443882593109
1389	1389	128.672112637685	347.823780901949	515.966244593013	670.723268061502
1390	1390	129.586360548931	351.801430176187	510.411921758064	669.797121302271
1391	1391	131.059750888464	343.771088738426	544.419038130746	668.793573348695
1392	1392	130.932981893847	341.545441180834	513.239527803354	673.987603528425
1393	1393	130.562008849231	329.148994295936	509.377076833717	668.239243882639
1394	1394	128.51665278481	341.101510146782	503.167141785578	670.671752051019
1395	1395	125.120098848951	325.168956536865	538.913420701961	674.227315049799
1396	1396	132.799052003395	352.827941038399	537.163952718277	672.760972645954
1397	1397	133.501858302191	348.495840325357	507.187899713287	671.791481464259
1398	1398	131.811835123397	367.489399814735	514.749861710422	668.093039907791
1399	1399	130.497101821138	350.033238987668	542.331156592979	674.104786195701
1400	1400	127.119659303617	368.653701599836	502.146860807924	671.384377928397
1401	1401	126.506037201174	324.184131628763	521.398290111987	672.310207966784
1402	1402	129.085287475473	334.788519982633	548.795510790879	674.769613393991
1403	1403	130.698767391674	361.994639620761	489.864114693654	675.341361715349
1404	1404	128.468095330009	348.680705972604	529.65732509974	669.995341021693
1405	1405	136.710110564342	362.716338851321	512.096122092902	670.691682255286
1406	1406	127.467485728975	357.15659351457	493.314829798123	669.714760510637
1407	1407	131.265649668535	334.361523750126	512.159566556161	672.072918498403
1408	1408	128.850789984047	348.995435551883	531.960591288436	670.843230776693
1409	1409	135.426843548288	350.987754697457	542.923743511754	674.025237523685
1410	1410	130.799134580965	313.207387640821	514.471789336833	669.311502158709
1411	1411	132.279749516695	352.77945885691	521.427130256242	671.843164781399
1412	1412	132.284703420721	345.074929710716	530.397915377853	667.768270961024
1413	1413	133.461781102253	337.823294777383	526.412854337838	673.814026315445
1414	1414	133.226987154083	364.94664566404	511.498944783991	678.260784644163
1415	1415	132.474878005381	347.853636628865	528.288778302866	674.121406863115
1416	1416	130.677561127142	342.36206150277	509.836473191491	675.654742633102
1417	1417	131.782875841345	320.208967334966	532.052210775988	672.693019341667
1418	1418	132.727041397557	313.651897111422	506.449518438225	674.79788603261
1419	1419	133.154644876765	361.203998193071	495.047312687718	668.562141401801
1420	1420	130.423050473439	343.975399006761	537.806559825646	668.399801099999
1421	1421	133.031382469121	370.101173249168	503.384246290053	672.14522579461
1422	1422	124.708792786298	351.295789318833	518.989441491882	669.65027004879
1423	1423	130.704771681863	353.819458467286	519.267525973536	671.584479607594
1424	1424	130.739018357567	352.175620284967	505.636323844745	671.298405087702
1425	1425	131.303434164884	360.02915001925	552.479588673779	672.046113460432
1426	1426	129.172172793794	331.255893831621	518.061363410345	668.474453300699
1427	1427	131.027002273124	342.199251290615	507.913468831265	669.431784893952
1428	1428	132.532255556405	329.030901212178	504.177428074702	669.981650487983
1429	1429	129.98949646113	338.425402482172	516.887052939932	670.12091590838
1430	1430	132.832254365813	317.248651789642	513.240063298282	669.264870199233
1431	1431	138.587166046583	349.521623197274	534.632253323548	674.937854691416
1432	1432	129.425159164586	363.493635924341	522.00800397635	673.660670336152
1433	1433	132.247546809984	316.301349354709	519.439523935149	665.233643112437
1434	1434	129.407378026922	354.821776736351	523.684226532611	675.730419864933
1435	1435	131.439008374638	363.546343064833	511.428258862053	672.194270298325
1436	1436	131.170716465905	358.024111562089	508.417210921451	669.3148432236
1437	1437	129.880879173629	334.551370833491	501.538302965796	672.145389106628
1438	1438	135.127177145992	344.313380717563	534.168759807255	673.396532012974
1439	1439	130.771062096982	354.103040283922	507.525112375853	672.993065973588
1440	1440	124.854784135837	346.303912440729	512.158883658924	677.263052938731
1441	1441	129.910175393683	351.901021205958	525.219930458122	665.093571823549
1442	1442	127.571945813834	324.126846833836	489.790360353078	672.496373296443
1443	1443	127.747427018755	344.108558095019	512.45875813916	670.426313885369
1444	1444	132.044767447048	326.303112512572	532.845001959397	669.410723473378
1445	1445	132.256221693912	350.175905453832	545.48006014185	670.072022683203
1446	1446	127.913466355554	324.14719753668	556.462955971914	670.152763588727
1447	1447	128.781643033192	345.739359754443	514.197844552693	674.26280575237
1448	1448	131.546632735387	347.304866564492	528.943340526284	672.908973452914
1449	1449	127.614593531683	360.965807569907	529.002723878589	671.555796688782
1450	1450	131.129738155593	342.001310604909	523.389586806226	674.928975896043
1451	1451	129.854780450755	349.792902967133	516.475042357593	672.351405921236
1452	1452	132.082372272313	351.762202470401	515.947556824661	668.595324797088
1453	1453	129.331860798691	358.72542314835	501.506094854077	671.320828018795
1454	1454	126.666588356977	363.533361918667	508.015288763323	672.019406584772
1455	1455	129.227035704235	352.414262595216	511.267507261055	672.465072120941
1456	1456	133.90386481283	315.634126733656	486.393204006114	669.021756086428
1457	1457	133.835337328901	352.775250695463	508.517982985524	671.514345275135
1458	1458	129.053870432717	357.091324472353	547.067389243274	668.352537272451
1459	1459	131.783859622386	357.488076028255	502.768306566989	676.219400885195
1460	1460	132.820687714907	330.794501643434	512.948009054334	671.489503968137
1461	1461	131.489766580536	348.72900265025	488.251222427632	675.180645916361
1462	1462	135.146333311894	328.219944674745	549.035519771323	677.806946665689
1463	1463	126.919560786659	358.779449804081	536.832377953757	673.394254596265
1464	1464	135.986063374274	353.305918273951	485.500879880113	668.84579470524
1465	1465	132.574912223562	374.137587148255	518.205849517851	670.622714864189
1466	1466	135.594301189021	355.464925005716	496.357886459251	668.193760824595
1467	1467	129.693178330594	340.777888323574	513.451498044987	673.922338775299
1468	1468	127.602047373198	333.270356618629	532.36121567359	666.009523050674
1469	1469	130.552949993744	318.808916311533	526.342811633152	674.337819315098
1470	1470	132.465738959567	340.449383380365	513.94582630514	673.59141460441
1471	1471	131.215446842507	322.531945151539	521.045464151308	676.554381000096
1472	1472	129.155621916813	373.896520199118	502.596897659084	669.630358682823
1473	1473	131.588593883763	345.188232912558	510.545414522259	664.968657794858
1474	1474	131.6374672762	334.51424056216	538.814544653427	677.477570210195
1475	1475	131.010154156876	356.775873454917	495.436847285971	679.599728665961
1476	1476	128.796794103983	344.624486820668	531.202984658226	669.2812995465
1477	1477	130.211943336166	356.569276536315	517.850619680078	670.932436287985
1478	1478	129.097130864151	333.037577051658	497.084206174283	674.386970028511
1479	1479	126.8540485359	350.340154479623	533.735422436334	669.571146443736
1480	1480	131.129912804587	356.315084541597	544.846635658442	668.85846597187
1481	1481	125.256537127654	342.544874048561	536.574975359286	672.749722533535
1482	1482	135.696656485074	340.065525567572	539.344341284851	673.423832434548
1483	1483	131.630284393137	363.616383454978	513.732548125165	673.51311159554
1484	1484	127.844344329257	351.278092809507	555.403402336616	670.412743193672
1485	1485	135.901520909372	364.091729097645	530.747976848463	664.627850147938
1486	1486	133.262823813027	348.170386264159	505.560025980178	675.373542299295
1487	1487	128.037054141242	316.804007009751	530.23502893227	680.300766763774
1488	1488	131.820263648055	359.047792981214	508.777347877471	674.041734437468
1489	1489	129.103425647962	348.328161397365	532.301992148589	672.643913495569
1490	1490	133.742766638522	374.99669070935	536.619203454623	668.34521226891
1491	1491	131.692142233217	327.046974784666	513.090292820383	672.191226749039
1492	1492	130.825935836058	326.525488814578	530.968097874237	673.997144391076
1493	1493	132.832731136915	330.73308159622	524.318737716536	674.922586742234
1494	1494	131.557442898408	343.689081716299	529.904639969361	669.532075421578
1495	1495	132.321028368003	324.982492206656	520.814477155643	671.439227048439
1496	1496	134.12202152031	352.134066943183	524.528699794781	673.272806754517
1497	1497	128.516265982066	333.173768620251	534.42131936215	670.22542923183
1498	1498	131.923438751396	337.846963283799	538.875390424013	671.684410735181
1499	1499	133.607049857493	348.07096335448	561.456472224244	675.730655133166
1500	1500	132.844279236838	340.780208243918	521.564189751365	673.961175819992
1501	1501	134.976020834368	326.390642143263	493.190229673464	677.632621563914
1502	1502	133.81719049728	363.765927167238	532.428802884788	668.664659449992
1503	1503	133.652465162039	350.619853387248	519.676511635447	673.466036928642
1504	1504	126.333374774043	341.551222582144	508.59635168854	670.007679849465
1505	1505	130.188292193532	344.022315773287	531.194486088829	669.980335242317
1506	1506	127.965507063735	326.958315686947	532.223268502981	673.783859355654
1507	1507	131.506009130631	329.996283767687	515.359133972343	671.337109278079
1508	1508	128.220934494996	325.119935874391	499.983678872604	670.537281598853
1509	1509	138.303060617809	349.519663072052	524.662520727204	672.173995274733
1510	1510	127.791209636009	326.142579884987	523.410779368458	669.270010987333
1511	1511	131.665740813945	313.375003355796	540.397547165756	671.100179009219
1512	1512	128.615225732042	364.519510480152	506.456519737843	671.307211344243
1513	1513	125.854062553289	362.064435219949	544.193239786735	668.737218864221
1514	1514	134.57852466138	319.249787820099	546.159358297775	671.693416580195
1515	1515	130.626674605705	331.934074004025	522.069208244202	671.257105970572
1516	1516	130.920596500403	348.968934193899	555.550133160522	669.392104628793
1517	1517	131.320463760953	343.151198700577	500.209864248884	673.093805169012
1518	1518	128.925662664801	343.815050445402	516.977173575673	672.567389296548
1519	1519	132.993279095753	362.919568366933	543.408947675576	677.724763277399
1520	1520	131.711363588235	330.628272060924	544.697579383597	671.583234334601
1521	1521	123.457448587939	363.154852288923	513.879959873735	670.39221063618
1522	1522	132.967434191753	345.511478471326	511.547416396817	672.77722203747
1523	1523	130.867930078734	334.30855390712	513.379325455134	673.494247759548
1524	1524	129.449291199213	324.770126291653	506.764320458009	670.49079453872
1525	1525	133.662111310378	330.900607660138	547.200759143439	669.303777606401
1526	1526	132.712501310723	330.195965837543	540.325877694528	674.560051699047
1527	1527	134.497968194916	334.944741378447	505.446712083651	672.878597839517
1528	1528	132.956906801806	338.291051803811	552.831959592646	669.342779422862
1529	1529	130.152406024596	358.844914996031	534.52725086289	671.408406424602
1530	1530	128.080019644269	324.022942981248	507.321481851406	672.678579719156
1531	1531	130.097744494574	357.872701749906	507.081602153154	680.962699061632
1532	1532	133.250138168781	321.438071056699	492.720979428008	670.509921242057
1533	1533	132.186581084859	352.255501251379	523.718056779013	674.815725656178
1534	1534	130.456439905018	319.18290243319	552.1442927053	664.854021006665
1535	1535	129.397592252138	347.997329304075	505.480533653825	672.79460927013
1536	1536	130.180325387464	346.255115377863	540.866285515763	677.277246731475
1537	1537	126.194606676649	345.651007129484	517.310741765681	676.635733645571
1538	1538	128.982306973267	356.735643151156	516.052510452485	677.74856567015
1539	1539	127.666990231161	329.481947087982	515.670106261529	673.921692466342
1540	1540	127.351572304665	348.417924157838	534.538169487436	671.432245540633
1541	1541	133.358706739331	334.76537183655	505.393533717967	674.474681241456
1542	1542	130.427187070793	359.05205597653	505.031340914163	671.482913341643
1543	1543	124.822928216344	348.963012989937	523.194801187605	673.414787402183
1544	1544	128.046972246948	342.030159172713	512.965829911703	678.522447412172
1545	1545	131.838557932894	344.301872892445	522.839788239959	674.959113320455
1546	1546	123.122138686182	354.151286648388	523.783427998581	669.629943674498
1547	1547	130.544214520214	358.422745406698	507.751211782321	665.871208913745
1548	1548	130.744537435638	352.25643445887	515.037511067653	667.315891153188
1549	1549	129.403931325279	366.824023812889	510.024820705268	667.770975438281
1550	1550	137.316977780194	327.262243569097	481.397308976193	678.531043853206
1551	1551	135.265045281139	363.079079297711	512.374855735594	677.940610098226
1552	1552	129.149759838557	357.035299373814	507.528180101684	672.899973943047
1553	1553	128.548696023283	325.416268893497	509.470502501487	671.038236282206
1554	1554	132.318761220978	385.236427400621	494.370544968774	675.944428493319
1555	1555	129.39819400517	334.633102146006	497.062438723563	672.581823507765
1556	1556	129.920564373996	342.072491156947	514.280345551433	673.741513620316
1557	1557	133.427737685231	323.503581191353	520.288806084298	674.08346060176
1558	1558	128.740408333495	364.350158787617	533.260326443325	672.067883717398
1559	1559	134.559716973677	339.381026026183	511.124088771231	669.158489853442
1560	1560	135.070138825369	324.561411550538	535.635047559103	666.796169210133
1561	1561	138.428548600742	329.813043065698	530.965022524139	670.301105290116
1562	1562	132.379681944051	398.134347822581	531.416619346766	671.221867902818
1563	1563	127.477172936674	372.567471597461	524.484612659466	676.130613917688
1564	1564	124.941711293796	333.025954012695	531.235391445813	674.305823391473
1565	1565	129.002177332655	317.963374311817	523.24918895533	672.552249645269
1566	1566	134.663495995358	340.801901250604	555.954339724286	672.092161022196
1567	1567	132.310777083613	358.862970606859	522.415072129696	671.960787001472
1568	1568	126.890921170556	371.376775462608	509.175130007978	677.998216482696
1569	1569	129.30334590073	330.812766874927	505.755604776179	674.361994813594
1570	1570	132.803536308144	319.250453834966	516.257398376594	670.776218557149
1571	1571	132.154611585139	353.050143560911	495.539393976598	673.333019452292
1572	1572	126.883198080555	318.773256493665	535.815912256574	669.854132130952
1573	1573	135.928323521009	389.210267095931	513.231624001653	667.529659659728
1574	1574	134.758677956362	337.135474248137	510.374554889956	668.740214860323
1575	1575	127.007242628627	354.046840615693	525.712165695812	672.123867137019
1576	1576	132.721193372261	323.074220330109	493.198962974209	672.716980088989
1577	1577	126.871785075662	327.325942737033	546.046539393976	674.467551917829
1578	1578	131.080004970692	341.227315451952	532.135356492128	669.978293742793
1579	1579	130.351410271165	334.946309410444	502.709418837647	672.827665180808
1580	1580	133.380593347711	323.203432026491	532.157399280594	676.362087830498
1581	1581	133.832354131299	352.488886091716	501.290906555869	670.803836414712
1582	1582	131.788715900279	356.623693861463	533.782945208479	671.59418900822
1583	1583	131.587001844438	374.101671694682	515.909899889236	670.251985115419
1584	1584	130.176044048003	322.719341944336	553.159016525935	673.653057260999
1585	1585	131.291255489338	369.907445081279	530.652825781379	671.978898507606
1586	1586	126.376709954588	345.340918154898	494.473817370202	667.96068462192
1587	1587	132.465224418832	375.69960379489	531.877116915139	672.248591457491
1588	1588	133.649674772257	386.135827397721	504.258837107914	676.414938809234
1589	1589	132.217368331313	342.183547632259	517.232142988	670.431930765046
1590	1590	124.865368098108	337.067778716417	518.564317663686	672.119053893706
1591	1591	136.563497694296	367.836576931885	508.134354909764	673.191061170364
1592	1592	124.017041459852	316.309442921238	522.395600519738	675.382289157657
1593	1593	130.075990759963	336.070185816	551.860725996853	668.204109449706
1594	1594	133.441143638127	352.822282364101	533.843497278728	675.357171721384
1595	1595	134.322525834808	326.21321935545	505.456019372353	668.084853257036
1596	1596	132.944001918073	354.942980253413	532.180430408246	668.579542795478
1597	1597	129.716788519566	366.771050209592	522.131325531711	670.577915028657
1598	1598	133.429132424525	331.261205969717	530.82344751452	673.479030963728
1599	1599	134.001903848555	358.56852011415	501.132377406655	669.053822289829
1600	1600	135.717583090452	333.081578166134	526.023021236065	673.189409741218
1601	1601	134.000557238459	325.991961656804	543.0188777229	669.7879011033
1602	1602	135.169512585496	331.744132417702	504.382786859068	669.938591735443
1603	1603	125.69903040252	356.22288477973	519.165768059453	671.538670628847
1604	1604	129.082562632214	338.706739287858	534.263713393126	666.301673390433
1605	1605	134.799665749635	338.531852855621	553.077742024873	665.321121332748
1606	1606	135.814480213318	304.254800472898	511.963413588006	671.712512115824
1607	1607	130.207695640938	349.766896310178	500.928785910171	671.27625296287
1608	1608	127.839478426534	329.710176706599	523.792258087262	673.276930945449
1609	1609	134.050793653141	353.214621699276	545.445415803336	671.842279676494
1610	1610	132.565160792743	307.982344673849	513.872865145215	674.229861907012
1611	1611	130.889094422308	319.936720811367	503.908742195964	673.812227357671
1612	1612	126.748297329582	321.731898725901	511.383814817754	673.583408769564
1613	1613	133.362424264612	341.89926531992	527.802102422574	677.421912405978
1614	1614	133.104910081072	351.587947257646	515.892281129293	673.005766223799
1615	1615	136.031188808333	309.740186995046	529.040850954701	671.935002354453
1616	1616	134.56081943155	351.818496502357	524.400229400816	668.618231512586
1617	1617	127.371610252501	345.279228966391	544.334520256327	670.25438651069
1618	1618	132.401250792287	312.651059356874	509.600756759624	668.458392345807
1619	1619	129.461267541573	338.149963419255	529.380323304369	671.511407888429
1620	1620	134.996512111686	324.551402058426	543.43771374611	677.63946433992
1621	1621	132.099105398175	346.924376006951	530.914914389639	672.910286104332
1622	1622	132.509438934931	339.036938390448	529.529667765104	670.819749076507
1623	1623	133.809409699117	334.088666720726	530.506294040518	666.815849514864
1624	1624	132.63604639398	339.546151881496	545.324887353237	670.00856539912
1625	1625	130.268830397325	367.724839167505	505.685016603119	669.503672039225
1626	1626	129.151368028305	325.036322268715	526.834674329034	672.757983944721
1627	1627	127.924590100641	340.697989271665	537.402318209699	671.360054471373
1628	1628	132.156429927599	322.389750856072	528.707354515348	674.308384808421
1629	1629	130.440130161928	345.946669057807	501.385413369227	672.516315057867
1630	1630	131.078760458842	356.693950810619	519.168688921685	668.631416821632
1631	1631	131.003723204847	347.176241109703	530.260617850207	674.600176682456
1632	1632	127.017228566218	317.103777024196	496.543715420462	668.031129051503
1633	1633	130.181555895021	338.765945102965	529.3437284155	675.761012782122
1634	1634	133.492996219754	351.403747335229	535.211900248636	671.144365992796
1635	1635	131.686396336867	351.353334470224	503.809127330152	672.943341426955
1636	1636	132.504646138261	364.941971305763	497.736876031975	673.755600854373
1637	1637	129.158024901319	355.845885563971	510.526134524679	672.510063503687
1638	1638	135.369062718096	343.646459890947	537.074918939882	671.628102139317
1639	1639	133.413647355523	368.133336879386	503.102375242817	673.500582747128
1640	1640	131.380680666819	347.158661041535	529.081520928205	671.136663493317
1641	1641	132.541471847439	359.576708564572	524.56765581902	671.207305255734
1642	1642	134.470223531932	366.716524659541	518.998885568319	673.5450465887
1643	1643	132.907203317297	361.242159612972	520.645180848879	671.685948783647
1644	1644	137.38249179772	353.785672760561	549.216818332191	674.596353852848
1645	1645	131.963970524479	324.404240302596	523.618386592119	671.611893681186
1646	1646	131.180573075525	316.117502899921	519.576601061796	672.528200965774
1647	1647	127.511356859516	336.978472970269	577.236815951772	670.054606510764
1648	1648	130.029033973109	342.090227075991	517.534668530036	666.13933367634
1649	1649	128.304022019346	340.9048289377	513.086982001962	670.980098398765
1650	1650	131.62582377096	362.747409675832	504.20912314216	677.906392216658
1651	1651	133.598393522938	350.164200450881	544.507342304915	673.807544356821
1652	1652	132.25211780752	336.492036027733	516.840830169806	671.758417865002
1653	1653	135.070067206254	388.079142475431	545.767424138305	674.195138769046
1654	1654	133.845096805327	347.96042340098	504.221837312787	669.544774319633
1655	1655	129.679608222323	349.432294532392	504.528721617317	673.584989067136
1656	1656	133.951826459192	336.987738182347	522.867718526199	677.599664022424
1657	1657	137.191676764436	362.153739143153	524.688883129461	678.334089135596
1658	1658	128.482483695379	338.691558823503	508.031999235466	671.681809867991
1659	1659	130.890714409842	336.209654806007	525.161631982592	665.720288777043
1660	1660	130.244402960507	340.007411849698	504.847333056782	670.184013822309
1661	1661	127.72488034124	322.239304841202	532.750706316114	673.4083256511
1662	1662	134.466168944539	341.270413955794	531.740651376503	669.307334565652
1663	1663	133.017652413276	319.333364304534	533.884535067425	670.431030331445
1664	1664	127.063031935899	324.282075065583	540.128504625148	673.996914672162
1665	1665	132.272106206161	351.068477920915	533.945239624479	673.716634709201
1666	1666	132.526650087954	370.557488564115	500.949978143431	669.234168573294
1667	1667	129.074316200618	305.602636126242	534.150871022695	668.73922764492
1668	1668	132.218859539677	342.648754587327	529.089975480358	668.64791701421
1669	1669	130.886793341146	322.536471558505	522.722363547092	672.389593088984
1670	1670	130.604057550597	350.928163611324	529.650044266824	668.70670093351
1671	1671	132.644910413342	318.562300284815	537.347136041026	672.809089653604
1672	1672	130.275859835718	341.255648885133	539.426130898333	670.284219948225
1673	1673	127.941212035491	298.088662841721	521.293331477651	675.894986981739
1674	1674	133.252278505527	356.911070589783	506.78948608058	673.549346818545
1675	1675	133.68972263916	326.857498539041	544.001463006668	668.470629657809
1676	1676	125.062275873734	383.290145671552	528.166497846337	674.542056183935
1677	1677	128.788026461291	319.728934683022	542.513417998899	673.892890929185
1678	1678	129.974772183079	346.288477365333	501.871445054216	665.01771494862
1679	1679	130.804831159704	364.706508203282	494.621611973227	676.597600110885
1680	1680	132.804876680509	354.42873857759	529.879199597581	669.732779454235
1681	1681	127.182692358156	362.555619668698	524.726994607929	676.756325063151
1682	1682	135.103922963543	348.463074869862	529.22747221949	671.433979804527
1683	1683	127.297709748411	354.601556598225	529.109645801239	675.981895906575
1684	1684	128.34563476443	339.055574264718	538.565316891131	676.610511634205
1685	1685	135.895373458848	352.671483630733	511.864559562347	677.586543236487
1686	1686	128.011909793384	365.99713707823	525.896551038874	671.26548913333
1687	1687	126.957313109428	300.202223594969	535.182056034962	672.627661883007
1688	1688	130.930788001372	340.339164432749	515.852835482574	676.916551359421
1689	1689	134.968010745516	340.591584707055	507.518092016939	673.875668504049
1690	1690	135.326889272554	325.006777950115	525.719058236899	673.450735376359
1691	1691	128.326801304905	345.564382146883	518.229519334233	667.992284860803
1692	1692	128.93372625797	342.205642931492	548.955106503717	676.701489637315
1693	1693	131.833725359741	368.94910110061	520.35526973833	667.440364335426
1694	1694	127.022212718289	353.763372661672	518.193462831393	672.06967442089
1695	1695	134.416082633666	371.014168388239	528.803655241757	666.513121499519
1696	1696	127.486567987038	361.424805120944	520.427232833052	669.645122310314
1697	1697	127.996267364048	332.459540974892	496.302977368124	672.269320440146
1698	1698	131.871201955649	342.722314115091	520.470324057849	674.551726959574
1699	1699	133.765834248284	332.816148564643	520.31917424227	673.634340376844
1700	1700	129.366875007765	314.366200865785	549.380336183518	669.627329656415
1701	1701	134.795548722759	355.424836331629	494.684540606065	677.208580721544
1702	1702	131.142499865259	294.711086794801	514.457531759022	672.394052514551
1703	1703	130.632895389712	320.25788325248	532.000464904503	667.167792075237
1704	1704	133.82665366059	361.881112190468	529.904502418704	674.236062617705
1705	1705	131.601353872333	336.364706318597	518.42076667527	670.317683635466
1706	1706	132.815934187038	354.846121265018	516.807070771839	666.651670194055
1707	1707	129.380337975796	384.190845812406	524.294302457623	673.667638008559
1708	1708	134.343144361897	353.021402574804	533.022859453736	671.629955846261
1709	1709	132.699029250904	331.58042222102	531.510160904812	672.980120919084
1710	1710	129.505556405428	347.654822414037	515.211365717829	674.970994579544
1711	1711	133.56917712337	327.478357043944	533.920717689753	670.110868447915
1712	1712	131.436732918888	385.367520597727	522.659447553972	669.92891932531
1713	1713	130.528645581931	327.040176877596	521.54462721576	672.137285416195
1714	1714	129.428374130362	328.411276692903	543.560666335796	671.989249957494
1715	1715	133.750791490595	345.734659672382	510.161126133788	674.451495607191
1716	1716	134.954575930936	366.006372675142	497.688732421429	666.959663020598
1717	1717	132.823917987402	356.698274264987	512.582548052964	675.330417992534
1718	1718	128.269547962737	320.430316229148	551.449837665532	674.452354796716
1719	1719	133.157325262043	354.396461108631	520.396284851355	669.598542114232
1720	1720	131.179811932641	337.535747643456	542.947860684984	671.429500761361
1721	1721	134.235611266083	334.955258771641	506.233791952277	675.322128424171
1722	1722	128.575324317868	345.694472905446	525.614842323063	673.593925461214
1723	1723	130.469439299466	350.490198016828	533.724693187355	671.702252246568
1724	1724	129.176373288441	370.211749987292	526.108479883929	675.400714139715
1725	1725	132.739924505957	336.201976749411	530.763434231452	672.449665198064
1726	1726	123.436554650009	350.579493395976	504.953633287941	666.410811368518
1727	1727	128.376609008437	363.171560167246	526.469484688372	672.619713556756
1728	1728	137.579498547905	325.711820048001	509.524674690213	672.170780664206
1729	1729	133.517360169097	345.992066188208	513.291211449567	673.605163188864
1730	1730	134.32216206759	327.496450647921	537.26876527692	672.372328356664
1731	1731	130.867073104617	334.320712923624	506.790608056409	666.371090356442
1732	1732	138.704274901198	343.979922135806	527.303136656203	673.455032926954
1733	1733	131.035664235985	366.908107527055	527.023723883207	674.257937071005
1734	1734	129.248349580382	346.803862018845	524.186916411774	669.344867440646
1735	1735	131.139209709242	331.057536018782	520.700429019834	665.678337097164
1736	1736	126.039956157763	344.98775818389	536.374835578674	670.260397978653
1737	1737	132.602602956873	312.720486982396	517.507805525006	675.351283964059
1738	1738	128.058921877025	302.776600197943	508.891039736476	672.633969068409
1739	1739	134.439158935902	360.678655963609	526.491205895426	675.262972293187
1740	1740	129.526339435531	337.776314597899	525.16252584678	672.598671455346
1741	1741	129.073284784903	350.041042648111	540.026405032825	669.260191757087
1742	1742	132.721951422026	335.76111324055	563.0442081536	668.810211811326
1743	1743	126.885787321681	375.946223439242	549.182767116331	669.586147838299
1744	1744	129.226849583897	340.064542186194	519.359618435514	674.69836636441
1745	1745	132.055943007458	340.341693107364	540.79697874498	672.814968015893
1746	1746	132.774697247365	339.038431709366	536.877298853973	671.424636996829
1747	1747	131.86404552778	377.302434782575	523.472554115079	672.12919384618
1748	1748	132.634290131342	362.748625838399	507.449581327889	675.55649331415
1749	1749	129.950091159257	345.995095276301	512.999636314273	667.202481021908
1750	1750	130.12807445196	343.879820004811	515.844614152012	674.541350399492
1751	1751	126.357550468883	359.686257775795	524.56894131342	664.970212666141
1752	1752	130.407669338766	338.846390350628	553.683118169951	669.967478514137
1753	1753	127.590403003864	371.474568009506	535.809048340135	673.981316348782
1754	1754	126.869369838555	317.344186582016	503.188999955632	673.103906986308
1755	1755	127.390230535006	318.564859819108	505.291333043087	673.711665056067
1756	1756	129.991262350294	336.619061115128	492.086709889626	677.062320894613
1757	1757	131.286062489835	357.683832423568	527.251810977887	672.242301685153
1758	1758	133.872098903945	334.357848220927	510.41793780308	675.490855987682
1759	1759	128.760201462629	333.945061604711	543.340996238969	672.119172849338
1760	1760	127.066641583082	354.891808886363	510.047724944652	676.847053521401
1761	1761	131.644450151336	369.90630028999	506.962683885545	673.652209460362
1762	1762	131.43311261139	320.128286913965	513.812077803624	668.28793323348
1763	1763	129.393549586145	321.596802702645	538.366053295368	677.619612854808
1764	1764	136.5306048102	342.349378143543	524.231024475043	668.424994513764
1765	1765	129.664656984207	364.013206290176	518.549086881258	670.387996857464
1766	1766	130.201314871658	328.333890070728	528.628463868176	669.609920132631
1767	1767	126.231041231121	333.9186121221	510.721614754761	671.341372004215
1768	1768	134.893964281055	335.083109390417	509.724090904077	669.902308587751
1769	1769	137.573231401585	343.793359638495	526.421019383102	673.821347687758
1770	1770	127.296521264574	348.877459075789	522.745799069414	674.866390739492
1771	1771	132.951900445104	342.518218167719	553.695484346713	671.333631283478
1772	1772	129.628514866072	339.323664832964	529.84056762234	674.161368253154
1773	1773	128.10234521438	331.629923957535	537.157920567676	667.794690199017
1774	1774	130.475134500785	329.78035372799	521.570006308613	671.429916647699
1775	1775	127.316867320791	359.144282484772	518.040457685106	671.185603588994
1776	1776	127.846993224041	333.512413070709	523.572513531787	673.452717602715
1777	1777	128.148480191864	346.228468375966	511.05261236954	671.460854805189
1778	1778	127.700610507999	368.167186204457	552.721381885984	673.926733493766
1779	1779	128.312695417437	385.144913354725	532.911233041256	670.431280410161
1780	1780	129.207577739372	340.869086601951	504.174486088986	665.649714867003
1781	1781	131.21892215221	346.697333902167	511.804625994694	675.808374074746
1782	1782	133.583079232615	314.618906401789	536.941036566272	670.026525726184
1783	1783	126.635721780371	322.425988685742	549.4052424223	673.380088370366
1784	1784	134.138886155476	375.208680351286	507.340395271381	667.433727203192
1785	1785	131.655833914207	333.352955303223	507.092145339508	669.945898569958
1786	1786	127.519044301528	373.148716271326	533.181713311214	671.382793055866
1787	1787	129.709446653803	339.036339325807	519.979243426403	670.924780983366
1788	1788	131.473457579669	365.791510816488	534.261959146805	671.880946607643
1789	1789	132.45721760992	305.004958745086	497.665261268922	676.267510721126
1790	1790	130.34259561702	319.768645241818	545.66869584179	674.290672759975
1791	1791	130.250996993385	326.867456216435	533.067319561112	671.590236922197
1792	1792	135.256912899405	345.377418946942	530.177322282412	672.271641120069
1793	1793	133.71237223294	336.630362300191	556.09641933187	670.552317101226
1794	1794	132.08391634929	350.787262734822	532.739840685017	673.715372589152
1795	1795	128.554151084178	333.439604513777	538.968980603552	675.628568716743
1796	1796	131.355549168982	361.286805156457	508.008041307496	667.798492388675
1797	1797	135.203653323486	333.173647022073	539.07730127073	671.031524637089
1798	1798	125.870736454691	333.694539664096	527.622637209133	675.931495277545
1799	1799	129.447989169954	326.44169140139	531.858857641214	670.702150586168
1800	1800	127.420804807891	359.953276513681	523.837701132515	675.71247386592
1801	1801	131.903452079713	321.11355267093	524.281037755443	669.648669944501
1802	1802	130.765624987798	349.184706466336	556.357035910306	672.297060251546
1803	1803	130.654109718656	308.92648899241	518.461805207253	673.2752925119
1804	1804	132.560174934069	312.663622401787	518.506405046997	667.626452209911
1805	1805	125.683371419593	321.903141807668	503.72301887633	668.30306257151
1806	1806	129.489138673106	326.123433939292	520.900578896943	671.776233018761
1807	1807	132.290590979342	345.667069801908	513.389445201399	672.498729150138
1808	1808	132.272763880939	333.30964637616	501.439938705582	671.13786004276
1809	1809	133.073873949015	361.105530114616	530.853517453181	670.789118977537
1810	1810	134.904663345436	314.877528223953	532.154796987733	674.194629603466
1811	1811	131.312613698992	333.466510610754	516.092119754965	673.766029702071
1812	1812	127.978726996221	359.382734525921	553.446267701006	672.657818241712
1813	1813	133.05039883104	358.461938565575	530.507169714409	669.639264443274
1814	1814	124.159913518606	333.458477025164	546.071176662222	671.160608468787
1815	1815	131.230207817814	362.301031265941	519.080552710134	681.583267744978
1816	1816	126.485657268623	372.753093652319	506.011970100619	673.92177886258
1817	1817	134.61246909465	335.052206886908	518.861415765177	669.554080837296
1818	1818	130.922118346266	375.318050731088	514.88955595777	665.893846208712
1819	1819	133.471325308279	334.215788430223	531.239338156534	671.16134855735
1820	1820	128.634110315554	368.034631197719	515.467142123856	668.611311348751
1821	1821	127.40578920323	332.264907599565	535.51809322592	669.449819105434
1822	1822	133.422809472002	349.582177809426	539.553300865563	676.659643001122
1823	1823	134.296774658504	326.460773883433	517.524544767957	671.602796822882
1824	1824	125.382570371288	327.431345734807	513.859825228255	672.67108231789
1825	1825	129.924677221942	361.8147639631	501.559167973125	668.939661239674
1826	1826	126.532919030096	366.239440173136	497.924004123932	674.890708081437
1827	1827	130.202069619871	336.018360811851	512.86617958565	674.408411032318
1828	1828	131.582133767033	333.036195455653	523.084697134473	672.802243270584
1829	1829	127.359919982935	365.273476069003	523.207031796951	673.050139333342
1830	1830	130.969514912434	355.208098446893	504.588628922084	671.536111831766
1831	1831	128.501140875747	358.207152790556	554.168578975476	673.035354507796
1832	1832	130.090000619865	331.580322701885	525.930504093669	672.545736227431
1833	1833	132.306038819096	365.67150675488	513.11929307928	668.809297586276
1834	1834	132.052478346127	346.460413498146	526.054869683515	670.777459390447
1835	1835	125.209028440165	341.922660578773	533.107984693199	675.506127294176
1836	1836	134.989989315629	351.4470002284	519.578556392204	670.767335080548
1837	1837	125.213670013117	348.565812610322	534.871883220426	674.666590628846
1838	1838	126.368169837892	363.933922480114	519.902245950859	673.009365085162
1839	1839	129.860924152985	318.338166827058	532.921233149711	677.729023316898
1840	1840	129.047462291496	345.165941520909	510.416881837462	672.154751139824
1841	1841	125.996036414201	327.093347970794	514.608939939114	671.531047380284
1842	1842	128.677478431559	345.200036238768	500.73893080777	675.671221001777
1843	1843	130.819094664048	348.174391339953	535.951000890288	673.893852594055
1844	1844	128.883294889235	347.100233261954	553.659252108201	669.898679037869
1845	1845	130.722309783949	319.920187045772	517.138127553968	675.37542801975
1846	1846	134.16891094534	359.065700930416	529.867472437026	675.094419202027
1847	1847	129.682049207521	364.979227754924	521.811842035833	673.117781688968
1848	1848	130.694942323878	343.812052810291	539.685699858603	673.621814131717
1849	1849	135.880704705449	348.922043576143	518.17874257303	676.553970652595
1850	1850	131.422115227635	360.181981890842	546.1468293507	678.239438902339
1851	1851	130.077372379727	358.463825751332	527.81585139384	670.023271560157
1852	1852	136.679055032929	331.303823511346	520.205139373769	672.535658169205
1853	1853	131.37099622193	336.194303634037	502.521127487799	673.538665094638
1854	1854	131.175244143504	337.823317284326	516.38341620722	670.037439817013
1855	1855	135.596476405773	334.047221671559	503.823832506311	673.356016591582
1856	1856	135.6049499337	335.298453035075	510.075802165888	673.51329180836
1857	1857	129.21769532214	344.56109577329	518.044375634572	675.321140668244
1858	1858	133.242242268077	336.380797158647	512.065533754178	669.434721381721
1859	1859	126.489088273026	349.068768381801	536.600561656881	669.032217787511
1860	1860	129.984182738533	343.020275985734	528.742807164455	671.38343408013
1861	1861	128.396315766965	345.514308023637	510.278040330552	671.599992866644
1862	1862	129.570735683837	363.197607493104	510.484375506326	675.085108174939
1863	1863	136.486511373081	325.826601048265	520.11882519644	665.601289047689
1864	1864	133.677361840153	344.15623588827	504.654427694439	669.845176646858
1865	1865	132.771368247454	322.139462166481	487.446205001652	678.812758765907
1866	1866	135.495393851963	281.557100723551	504.832366174308	669.06826134227
1867	1867	130.895359366879	342.041493050407	502.36690845791	668.126981013717
1868	1868	131.707602358411	331.486313005363	532.810642542308	664.793767848489
1869	1869	128.532423993592	333.987889376554	517.900686462181	671.887326436433
1870	1870	129.82280163198	366.845653835017	519.689645057178	676.668264180657
1871	1871	134.634017056354	307.174884613647	500.302209364977	672.570762224742
1872	1872	127.900416438274	343.652020383736	515.427221872581	670.661561571342
1873	1873	126.834761822733	354.291047097507	497.56256178508	670.336709063792
1874	1874	130.768713833621	344.927823778043	543.869233412073	673.634768780661
1875	1875	131.098281450098	363.718088357408	522.530860847274	671.654465202371
1876	1876	130.265215622048	353.333718309102	528.162186260336	673.306314259177
1877	1877	135.219885993737	334.896096585332	519.113510979626	674.565483535215
1878	1878	136.036941027347	381.640751700753	526.415726727227	672.220856287464
1879	1879	128.563197835972	341.021636630588	537.995029139412	675.37922482045
1880	1880	135.188433604142	320.353845452674	526.43371441228	676.021308163254
1881	1881	130.095982880591	362.132426320704	521.214663450662	666.454468179416
1882	1882	128.169976382137	320.141661053817	514.113647793006	672.945556207052
1883	1883	137.880116097066	316.484551101147	522.929974626056	671.051870476699
1884	1884	124.502746659168	331.977892924263	534.586895035829	670.677661611175
1885	1885	133.228732462311	325.207606139166	517.024120217087	669.279666278248
1886	1886	131.657136046847	358.265610125465	534.63975533388	671.661069068605
1887	1887	130.722384896214	356.654611101357	538.657022277536	676.308940737926
1888	1888	129.831565878652	342.872910891074	529.039181503309	673.523580191721
1889	1889	133.025256631084	360.108469999762	525.930115021476	669.799363854493
1890	1890	130.17582986033	357.069210326765	523.769641015932	671.794271550905
1891	1891	130.849927507251	367.324258758339	533.256442586707	668.748515352886
1892	1892	122.271965882783	349.24538140606	487.293040049408	670.569525204822
1893	1893	132.327266261063	338.756987306886	540.358541730934	669.654683189776
1894	1894	130.338797511814	344.285038833962	553.630167090995	666.405158347089
1895	1895	132.202175845356	318.65671370828	487.825960756004	672.759274020216
1896	1896	131.235116606454	356.262098604132	532.544890985597	667.742008214425
1897	1897	134.379710753386	350.854021726264	497.490590793986	672.843533146741
1898	1898	128.606154264803	358.45164627176	527.558315729085	671.32251882108
1899	1899	136.081319331388	351.935925579823	525.723260946211	669.278193653154
1900	1900	134.243441152755	373.750462947253	510.696109222073	678.433400762509
1901	1901	127.675046652732	320.885237464993	553.567022221731	675.118742303911
1902	1902	133.857858555543	356.56533400577	532.276092709188	673.072942564204
1903	1903	128.171160347739	360.144495906328	539.675538544447	671.355766126244
1904	1904	133.053240635422	355.339019576981	509.972643546368	674.10603981317
1905	1905	132.859300406845	308.043947549283	519.985714466739	672.64497652405
1906	1906	129.804031275288	310.023570699349	521.298634698268	672.850897349118
1907	1907	137.891925667171	322.486810118682	511.522373382701	670.396912400618
1908	1908	134.938243578688	357.572983477366	534.874543520641	673.139714607514
1909	1909	132.022626422157	330.751243876171	532.217853094895	667.922507535214
1910	1910	130.768904998758	357.733312646277	554.408066645146	675.547720873764
1911	1911	131.429153338077	343.693540952694	500.510462760335	663.296142037972
1912	1912	129.99749140348	341.028286589825	554.628090806769	671.978760308618
1913	1913	128.872783836246	349.239796495085	509.16032396243	672.148132236948
1914	1914	130.644631468291	342.797341279789	504.53761229937	672.432237315092
1915	1915	130.783310855362	354.426401252749	480.64551135458	670.877420827914
1916	1916	133.546232478792	363.321878348907	521.548995857731	675.957275774786
1917	1917	128.347601833086	353.216723605065	546.810931100735	672.706425411179
1918	1918	135.532423050117	334.987665210154	523.330436011964	675.673826996101
1919	1919	130.132640030856	356.639168770903	510.445881740286	673.491947729208
1920	1920	129.004058615989	320.294194496036	509.725543456663	674.917020503514
1921	1921	131.596268333507	349.053513718056	527.793458249842	670.416325729803
1922	1922	129.882136390785	335.609801001739	531.269092464864	673.554660732186
1923	1923	131.341627278375	355.347323169341	537.479333079138	669.729701020453
1924	1924	127.781028308796	367.406694960399	506.221080564801	676.095862972273
1925	1925	133.399628122165	355.071825928371	497.410626373337	671.309472909854
1926	1926	130.083699330826	344.686441822873	516.923282865798	675.876558464335
1927	1927	129.081722149555	317.147441031249	517.660306190898	671.235550896268
1928	1928	128.928051832715	352.869163424878	511.021942300888	673.097059579093
1929	1929	126.160404275555	337.196167945362	486.234749478082	672.466698512443
1930	1930	128.712758307947	347.440766553128	519.030610668883	670.071815168505
1931	1931	128.13066801524	360.644491943794	544.519639428178	681.220163067235
1932	1932	130.056701421847	335.500295441278	514.718261742331	676.52073754386
1933	1933	129.26861439288	322.431434890597	543.430892758216	672.348876848064
1934	1934	136.900164881146	355.965126137611	532.913027490073	669.512875040539
1935	1935	128.24667500194	312.450944274219	562.966177297698	673.573333962549
1936	1936	126.748249931583	362.873691586199	510.817581294585	666.887917270528
1937	1937	134.220168326125	333.263260967324	510.060880113927	671.628934884491
1938	1938	130.619908562507	356.28317023038	519.366727720306	672.606572002724
1939	1939	125.206473264402	343.213576442812	546.684647470176	670.295957261713
1940	1940	133.818928882845	314.22348965778	516.31676626929	674.262476905659
1941	1941	131.280623876796	368.53554149467	516.0639473834	675.735577156349
1942	1942	135.662608063475	340.01488117752	474.854468296508	675.871031386345
1943	1943	135.194997587496	341.416102089266	533.895934953058	672.58338513055
1944	1944	131.049880290777	381.884954138673	510.083766386751	673.443497587858
1945	1945	126.81972637277	334.720891216311	515.752082544072	667.243552813824
1946	1946	135.321127486179	337.572588453581	493.616744348698	668.825319547921
1947	1947	134.308244371808	339.699272163159	508.025951097023	671.044986797968
1948	1948	131.111876187797	335.970074727317	540.756511792486	674.607712459535
1949	1949	129.392346033429	351.690828900354	501.767096755031	670.284265651619
1950	1950	135.583439025205	324.435599100583	528.046973189666	675.395038618047
1951	1951	130.867258335922	389.195904600686	509.953988013047	671.494184970403
1952	1952	132.031011920988	363.16757921693	513.847028105089	667.281099446088
1953	1953	134.181205353643	328.746277856178	535.905403411663	677.273968782959
1954	1954	127.939789147309	362.920711718918	507.169295482934	665.971154113377
1955	1955	130.226953693116	329.152789363053	517.229809237196	668.05727942691
1956	1956	126.484435322388	333.310223551202	516.356799610918	672.140134141353
1957	1957	131.886423104996	349.012270044572	522.630914651619	673.513101433825
1958	1958	128.837213681648	343.001814756085	548.649171693368	677.895811324524
1959	1959	133.678860616197	326.937507341844	504.50306524833	673.943683923046
1960	1960	133.138243847631	338.067560668923	554.668451037515	663.10041898999
1961	1961	131.037080554757	320.443359350325	500.77675840532	672.89641653463
1962	1962	128.809812298309	356.918008616138	552.981255348207	669.045810096121
1963	1963	133.802794881745	340.386184876406	506.97019573031	665.017132040981
1964	1964	125.903216182741	341.88715101498	538.009387449	672.727749778224
1965	1965	128.742745525665	359.976097211534	489.399982245645	675.559266611551
1966	1966	133.741636335937	333.586430296796	543.33815449921	670.872411416975
1967	1967	131.321637910939	350.74306333831	520.629329357537	669.515597192563
1968	1968	130.682449875991	347.545125396031	523.525192488723	670.959552120104
1969	1969	124.76457793595	337.878486378135	537.480256561059	668.420306253114
1970	1970	134.463182900802	346.551431881225	516.964073097356	671.838441292583
1971	1971	128.993364578727	352.745510882298	488.814794377992	670.927835509323
1972	1972	127.801848636302	327.318272798831	535.515191476264	667.609282193417
1973	1973	128.57552100196	324.975261295121	513.96660096402	668.178378266052
1974	1974	130.458115332502	357.797376922078	510.87353450622	671.554437889855
1975	1975	130.958472852408	336.416716956793	533.543025448314	671.617664605026
1976	1976	132.575670331217	341.190929745594	480.804757730767	673.922432055611
1977	1977	132.320346555247	351.074643436019	554.884963723388	669.82380290316
1978	1978	129.939557142165	335.400649947606	495.892462790075	674.552483028867
1979	1979	132.203890006839	357.145860406613	501.863421953007	670.451375315434
1980	1980	133.543393282312	365.70015431547	528.398746071933	675.935049370299
1981	1981	128.978035489636	354.666552243267	535.326960848392	672.131814639446
1982	1982	131.649824323621	336.562011738723	511.126952008856	675.392341998383
1983	1983	129.435563950351	340.674676969295	538.663880956338	681.612234790726
1984	1984	129.694092648854	324.720826601943	485.655435876859	675.12196833762
1985	1985	133.800206024983	369.039883548339	534.734208357064	676.945486068032
1986	1986	131.010445067645	349.862224957966	523.47564666345	668.591576836684
1987	1987	128.524982521558	342.895172149016	504.076762500382	668.560938243807
1988	1988	137.367002723387	327.829324624926	509.643296274984	664.958166422196
1989	1989	133.256419838591	342.566912361025	535.022455283423	673.353228230153
1990	1990	127.501227954917	337.015112294486	537.207673219049	675.883910641095
1991	1991	125.716277072733	289.341088001696	528.840155577769	672.187848593587
1992	1992	132.565716034302	355.777235229626	523.018657723013	673.531835022305
1993	1993	131.528006119338	342.078432228155	517.639669833367	672.001530000158
1994	1994	131.403507112169	368.942609548003	516.213690610363	670.236327635327
1995	1995	129.433269979678	337.001733510046	529.429192634051	673.127262345219
1996	1996	134.979942021613	344.202346324797	544.147241389038	674.674340910634
1997	1997	127.287019397844	332.678004537737	510.393525183863	675.004413917133
1998	1998	126.876073824095	375.25152084986	549.731909467871	668.677319534524
1999	1999	124.704637369487	349.843964447912	522.683021789195	669.463483811179
[truncated: 3,001 more rows]
