# Supplementary material for: Hypothetical Outcome Plots Outperform Error Bars and Violin Plots for Inferences about Reliability of Variable Ordering
Source: PLoS One. 2015 Nov 16;10(11):e0142444. doi: 10.1371/journal.pone.0142444 (PMC4646698; doi:10.1371/journal.pone.0142444)
Supplement: S4 File — All experiment interface and visualization stimuli code is available as a zipped file. (ZIP) [file pone.0142444.s004.zip › experiment_code/data/one/18.js]

var results = [[130.552789084812, 131.1018934705, 132.997625404379, 133.955942665991, 130.080345955303, 130.51752183351, 131.456444506551, 133.565497527255, 128.505366981567, 130.691678843884, 139.113721152729, 126.881499767897, 130.921993537822, 130.431288099201, 130.661080983876, 132.425065841347, 129.432707486746, 133.34954193828, 134.058863085151, 128.469080900796, 127.628087037671, 128.081297750351, 130.02838182878, 135.190422221768, 127.027628896125, 128.467779529729, 130.683661720544, 127.861453811634, 127.796014955482, 130.371776426309, 132.21709625305, 132.888471488662, 132.159398855496, 128.973524207656, 134.833019898574, 127.412381784931, 127.999969794013, 136.208844135961, 134.179760861817, 128.756764016962, 127.105455357683, 133.705647099421, 137.693643354158, 124.747817665885, 131.401506902127, 134.547968280669, 132.719956768841, 130.777630006954, 134.109310591121, 131.290532505523, 134.19460303462, 130.847961852271, 133.015541691676, 132.297729502532, 133.448639749603, 128.305182723634, 129.119912874553, 133.228776711118, 134.232662654219, 132.836073708753, 127.559226398078, 134.605638925183, 135.971545758649, 132.213357156585, 134.535468235879, 134.912338775575, 126.670577622103, 124.520091959688, 130.074983735037, 135.616872589363, 132.866320706463, 135.630581962958, 128.626748589441, 126.659727440721, 132.545258134744, 135.852674838286, 132.606081791693, 129.87863811426, 135.109382932621, 138.691549264509, 132.164796977471, 126.06342458088, 130.530315268504, 129.933762521203, 130.427736666427, 126.352578943379, 135.316091780351, 130.68035312022, 134.489647147292, 134.786913322166, 134.362814177208, 129.632844423346, 128.854182987453, 128.529899376223, 128.751487986838, 129.998473063773, 133.285916775338, 133.360283383552, 135.484812066239, 129.402153538473, 132.891235950571, 125.110324366774, 127.846609735675, 132.008789163602, 128.15165765504, 133.306092267763, 131.383844307596, 127.7635028313, 130.671810635704, 132.578373584941, 131.596278776387, 131.740346434101, 134.428858725013, 131.945762236013, 124.373705177098, 131.424917364728, 135.850452038044, 127.27741192062, 128.692114126438, 132.33806973315, 130.398181505176, 134.219498178214, 129.221410301767, 129.497653189158, 132.396267859601, 136.053837136188, 133.292302363948, 135.26228576321, 131.330676980054, 130.356619869459, 126.728116529705, 130.092227578377, 129.177761926035, 131.352374486485, 133.540524116827, 134.639806068454, 126.946894590238, 136.905809280421, 127.200492019402, 130.570932676214, 134.125577232923, 130.401499218705, 133.937065831093, 123.510855643919, 126.625908159835, 134.079516010529, 123.838216379147, 134.972564514543, 131.545388200178, 129.689557940268, 133.573657295523, 134.277925950016, 133.186912849737, 131.7278728055, 132.372405353473, 130.202048785706, 132.677257756605, 131.289147441326, 122.827341803527, 127.166151036455, 133.491572212023, 122.439391398475, 129.012055992727, 128.709474655482, 132.425105306402, 129.965796602971, 134.555465997785, 130.651346474933, 127.768855347816, 129.850248017102, 137.916022605494, 131.841599336817, 129.878993946984, 133.546155071207, 132.019127310603, 128.388403021616, 137.891692499188, 132.986388857453, 129.158249331564, 127.299986384917, 125.592257805414, 130.879496827592, 133.166184083865, 130.096386068636, 130.9656337973, 133.946855104331, 130.871714516745, 128.8269252319, 132.757819973725, 138.035473400884, 130.827961691622, 130.072797312791, 131.570383877731, 129.718145676392, 129.913947466766, 133.607996291172, 126.628372340428, 132.846872101248, 132.411341504132, 133.912796674776, 135.457263373069, 127.533821243984, 130.721735810278, 126.666736347807, 133.393379051113, 132.856230684427, 135.380775338878, 124.845311554822, 136.638158992289, 129.479923096807, 135.163802106606, 130.505922483163, 127.885489533637, 128.655960988965, 128.373289751315, 134.511805894717, 134.345369681149, 127.415871261228, 131.319632539099, 122.146198484227, 132.521311343735, 128.130029553513, 132.235683076308, 131.818942599066, 134.772269615963, 131.120468713484, 130.227430450475, 126.890775529796, 132.666209415412, 133.187346727532, 133.47776520038, 131.531838905706, 130.810413639974, 132.702962763807, 129.489125792495, 133.082419338567, 123.045061129167, 129.856065846327, 134.082132575731, 130.813813656793, 127.148157562718, 138.72232228785, 132.177928235281, 127.325286505072, 133.807146117935, 134.609902622959, 126.612138285614, 128.06056445325, 134.856076374764, 131.931906755671, 132.524360708028, 130.087388924483, 133.67814050588, 129.543226673373, 130.928014962661, 129.20873281026, 128.64425812307, 126.364217312046, 132.031603285978, 132.512653774675, 135.917175369848, 122.907253628615, 131.232040075765, 133.278564866994, 134.790776284228, 131.952217291007, 128.218836174005, 128.134955880688, 132.970133851568, 127.606962261116, 128.397249357972, 129.622600378798, 124.719336254161, 131.650012405668, 133.188333060433, 132.558929237848, 128.870546462793, 130.56421411146, 131.090439719678, 129.845533625634, 130.959695778055, 132.317727499399, 133.002045033495, 129.50429049699, 133.935900544769, 133.908484543497, 129.394362741866, 134.95237330831, 134.969871244, 133.908893297023, 132.569333767393, 127.963623336622, 130.761652168867, 134.614594283233, 129.351141474919, 134.215706695759, 132.484268748343, 130.442098602128, 131.10037299832, 125.962249673516, 134.551593262679, 131.474935508452, 130.926984967675, 128.95784744855, 128.743629165304, 130.250450311831, 128.954449635467, 130.404210767957, 132.594467473596, 130.669716270975, 123.141593204097, 127.824819808727, 129.691849313383, 126.294540338045, 128.656865484795, 133.606531095823, 136.531795736123, 137.453204539648, 130.004696651969, 129.172738346346, 129.804927599239, 131.94170131955, 132.197826247168, 131.414229758548, 134.024407003784, 129.421423311569, 131.97580177599, 126.371640711699, 131.574509382603, 131.786846594229, 133.901723048866, 134.983862396444, 134.938604173956, 130.003633327788, 132.004340302259, 130.110035832242, 125.890445171082, 130.483642685552, 133.794237541182, 129.154428755789, 131.292691420537, 127.761626137749, 131.19394904431, 130.978398130361, 127.900404024423, 130.234798652804, 126.84906055543, 132.923005347778, 128.89479106518, 129.140228476798, 127.545559120584, 136.105409402609, 133.720500626972, 129.361600242189, 130.447453916701, 128.036287365607, 131.83645446361, 127.597837788005, 133.267982392216, 132.837105010601, 125.631399442421, 127.708089183986, 126.477848659618, 127.384415574694, 132.383425803408, 132.446005698473, 131.548854409551, 126.39202530603, 125.897684086939, 130.679213722386, 133.075278553732, 129.566238955556, 132.844829905574, 130.315111498682, 128.13017253823, 131.505202498344, 135.465161753265, 130.793866568565, 132.757499576716, 131.471321169275, 134.736708285289, 129.462858715277, 127.24196405534, 132.869208856273, 132.08267915936, 128.363728488514, 129.155017703227, 129.373254231913, 129.97963883915, 137.056377518422, 131.445399486969, 129.849135769977, 128.985017707011, 133.764976949843, 134.905770039963, 134.395152549538, 127.972857836337, 129.552753741815, 131.01875684361, 131.22854665575, 134.491024934525, 131.845865059355, 129.991739087287, 137.570060730652, 129.359683220242, 129.794371872467, 131.190611086526, 131.817319305501, 131.156783564579, 126.540094000177, 132.749628200009, 127.292869042977, 133.875936615854, 127.527801213159, 130.861150209759, 130.870184324843, 128.104200773451, 126.88147915051, 125.213094077664, 127.621633842706, 127.514778565242, 133.63351498373, 132.417898507223, 126.157679580087, 130.599547344677, 129.790286870896, 133.801577011568, 131.15237436088, 133.242668694454, 132.664736904267, 134.41050563169, 133.423165103909, 128.214983976677, 131.190591101188, 130.254358988692, 133.522199844557, 131.360752132998, 134.231510344637, 131.70934476549, 127.26564620424, 126.067844802039, 131.994486780126, 126.350898604073, 125.105642673944, 130.579425062257, 131.676233232071, 130.252944312412, 127.18194052263, 134.069713731049, 133.193589995559, 132.653707177881, 129.081145977381, 132.465653079996, 133.490209702427, 130.693815740576, 130.573111822799, 127.985302193353, 131.386315136108, 135.91473749065, 132.452946418744, 129.83520290808, 129.575570106141, 131.413429467995, 128.640329233735, 131.197909240425, 126.324544226522, 132.891599903155, 127.253032177734, 132.419956746899, 136.086344164203, 128.741849594771, 131.740090592235, 128.817022381173, 135.452777013598, 131.58686912539, 130.44303113262, 134.881714709056, 133.684872215003, 129.70140380356, 134.228623354614, 135.232070285805, 131.743544799853, 133.486909898661, 128.649089058149, 132.794425420765, 132.128951439475, 129.94865565108, 134.468125350851, 134.815682653695, 131.588416445957, 134.524190079679, 125.166284004793, 134.346787341675, 122.214896625759, 130.389494960292, 132.009319702943, 130.910424263807, 129.599952937993, 133.798464887761, 130.188903345788, 133.205492640885, 126.670090984767, 127.518529412084, 132.927769002866, 131.732818223808, 130.807719583152, 127.917146056489, 131.880056816127, 128.477284825917, 131.084090003268, 129.165612668585, 126.318935883686, 131.264949519635, 131.403679820977, 132.441714844035, 129.99195580968, 135.235270620381, 129.954698884297, 128.282348608009, 129.087321949294, 134.161319512097, 128.976243130154, 132.251718719712, 136.094041909146, 128.069015211851, 132.385098996221, 129.061935047547, 133.776290035012, 133.849872068639, 131.288398693144, 131.077636779171, 132.911620406341, 130.220403298754, 135.232705843434, 128.320051817884, 131.740705533459, 131.692644399843, 131.77765815049, 132.667946076023, 128.165233911979, 128.112361429636, 129.600353493082, 126.737397950963, 129.293929699299, 137.023385269824, 135.402181064214, 132.392134592909, 132.073418469059, 130.743461755772, 131.403966119996, 128.001410605472, 133.681711035077, 130.231358664984, 125.675432995643, 133.761307494194, 129.477320228235, 129.510209918943, 130.957931689186, 126.995539165023, 131.093409952476, 133.91837766328, 136.024747262636, 129.386456763049, 130.705040884402, 132.59385943825, 129.239234878935, 129.779170856373, 135.470461677815, 129.541346875123, 132.210175420101, 126.049900419408, 130.980670267439, 130.359476799107, 130.269535359047, 131.35660086082, 133.351381161489, 131.742761248768, 125.219384869076, 134.492657024592, 129.862760997197, 128.203054959294, 135.039029024436, 129.380426028476, 130.631678411096, 133.064889022675, 136.58366267574, 135.369012414837, 131.928221474074, 127.742683189442, 126.908423847516, 135.33578531626, 138.795811586264, 130.070305841158, 132.51096676259, 132.719448842173, 127.453909646871, 134.588530777903, 135.682939664222, 134.258515730781, 127.68663108649, 127.979301384293, 129.550594625526, 127.600525061716, 128.21380963273, 128.236782954597, 130.003137718151, 131.662397322429, 129.601877893691, 136.039134557524, 132.077842081771, 136.407480730246, 123.05981665149, 128.744574930792, 133.083906561487, 132.897063983645, 130.51507992652, 131.023338175488, 133.375155317756, 132.458068218783, 130.75058894452, 129.311562384484, 133.808273777831, 130.955137499742, 130.015542863141, 130.308875574507, 131.248125826097, 130.378615210446, 131.681671484309, 134.072016574938, 131.742612933472, 131.535379074572, 131.505391521183, 129.524903393353, 127.613008306221, 125.095077063002, 134.568662289715, 137.227676832912, 132.005208559159, 128.358617792127, 127.338643471556, 131.028652755062, 134.999398197147, 133.987074426182, 128.938981819616, 131.774430397044, 134.919754922448, 129.688381166752, 132.215704139161, 123.992297271797, 128.314291334214, 132.192092243961, 135.911538967976, 132.595689466536, 125.723081744169, 133.186545771481, 126.361990532919, 126.908947690826, 132.840608591769, 131.863059908912, 132.906590002901, 130.129723465281, 132.218044500121, 135.112125635652, 131.929213847726, 131.679248659568, 129.168532625724, 129.582867673882, 129.980530527661, 130.598732435825, 130.1869951329, 127.275623702389, 133.669858748773, 135.436526441218, 132.028917188175, 125.908364286148, 133.403492001244, 134.478913100206, 136.590471932621, 135.626702162902, 132.487389027514, 127.910642012821, 133.699445075128, 136.943237049599, 129.794705790386, 134.909952737065, 133.19248897009, 126.772485502211, 133.913719812802, 131.316520410614, 133.949114525487, 123.984174773013, 131.33804010794, 130.337974914712, 131.208365323414, 133.559792609576, 130.390431448745, 132.773352250999, 130.847778720457, 132.782083488502, 132.204008214767, 128.996037645113, 131.377499674345, 133.164631617853, 135.833184986516, 131.755865791418, 130.273151202712, 130.682202739728, 132.969528647895, 134.785187970493, 134.249253193064, 131.382075707899, 127.77028680594, 130.531734467843, 130.31270314305, 134.00623970941, 130.492750686291, 132.896368217971, 129.948173329104, 132.614926608993, 128.239307595786, 130.547216571524, 129.496946488654, 132.743416561428, 132.351997272159, 129.23333665644, 131.63311918942, 130.95057624708, 129.968720608987, 129.798110819198, 130.584351865242, 129.15766610108, 130.124010138772, 130.24940129838, 128.859635334516, 131.9212552394, 134.497518983099, 132.964898131022, 128.936717483382, 131.705535003141, 130.550417437708, 126.1651503992, 127.635123342153, 127.857061215121, 134.998194609125, 126.992973462995, 132.521819874253, 134.739512940894, 132.456249946093, 129.719823504634, 131.895291694152, 127.604109718978, 133.640428761844, 129.827447102456, 128.842666250367, 129.989399767173, 130.034200987194, 129.627467254723, 124.391609098563, 130.298992764118, 133.071990233414, 130.292709402026, 132.631209382358, 129.581893154589, 131.914949115243, 131.170076411825, 131.276037513081, 132.805549588988, 131.992442370129, 130.133836411014, 134.243975168439, 128.857527255489, 135.266282809304, 125.839551242233, 134.753739228736, 134.482172078732, 133.18901544812, 128.431116239313, 126.435441723001, 130.640746461435, 129.543696623797, 126.2847289183, 135.507560505526, 131.040345432665, 132.000670947715, 131.682393695158, 128.197960584563, 131.985411337645, 132.561798461756, 132.82653312118, 132.138577329036, 133.517084904333, 131.70230773306, 128.598960740107, 133.996729704053, 130.732017617341, 133.239122470421, 136.413062467122, 123.461814256124, 136.038342017274, 128.437982245076, 129.558241493404, 131.501791859693, 132.442838728609, 131.018239883638, 132.227076310346, 131.469310303319, 128.440233127346, 130.66071446443, 133.174010762017, 128.220294468705, 128.338315528254, 128.404096518408, 128.000403011113, 129.246035914658, 134.227402979123, 129.153720647306, 131.299389895522, 130.612856812603, 130.649431715165, 127.603807613805, 128.185737384724, 132.940529910054, 131.971597870689, 127.702688309705, 130.856967360408, 121.933489133295, 131.606110328806, 131.72197944032, 131.325113290411, 130.707769132227, 135.969480228521, 127.718780731992, 131.117256426512, 129.804639912161, 129.338476938027, 129.693525020466, 134.119656378274, 135.439488758742, 131.891953712995, 128.686194911835, 134.525615343571, 126.714335017715, 129.477892842874, 134.932505377914, 131.919645951607, 127.572669746692, 133.23744181619, 131.455693752658, 131.783245791105, 131.753555585785, 129.600527391891, 136.851453898057, 131.047147822118, 135.473273104102, 133.994587514053, 132.68109183264, 128.814965146887, 127.695581423184, 125.232706958744, 131.935096549914, 130.771717297688, 128.192275720385, 129.614079528602, 132.607467305018, 132.440334463211, 130.62472197448, 130.580911277664, 136.790921616164, 131.085554372055, 130.510539782506, 130.334955332911, 127.660213289229, 127.384803399365, 133.806648678091, 133.627656489216, 130.802311659729, 133.19461069542, 134.049409778569, 128.195593736848, 131.242329955833, 133.492413164634, 130.918546934494, 130.633275109613, 131.647814469715, 126.153797199603, 129.589044353122, 133.115538690838, 132.27948803473, 130.567012779471, 127.88510701317, 128.585690040913, 133.001315579799, 128.332810952021, 130.099330335864, 133.684652071304, 128.255003014947, 130.588593951734, 132.805311945272, 136.378985907823, 130.500302629619, 130.015514488238, 132.597439597534, 129.648554274462, 124.516822345854, 128.920648197593, 135.962333556421, 128.058686189089, 130.716984922665, 133.581338665044, 130.458536536736, 131.411309913827, 126.901569228286, 129.035217258879, 129.815574395502, 127.237710586866, 131.960352865649, 133.959519712136, 130.957745183574, 131.015564458211, 135.650977788309, 129.546412334539, 133.763958553998, 130.799001693222, 125.075243518326, 132.660979078599, 127.040050624976, 129.048658475809, 136.583812584207, 132.454402203979, 130.928203676948, 133.635320324393, 133.106066867037, 131.890235268377, 127.173806544437, 134.451261348738, 132.676704979864, 132.814676951115, 127.14423554804, 127.749643858456, 130.262727761466, 132.387708733505, 126.996375469428, 128.565874128046, 135.316917354951, 132.880163966737, 128.766242391389, 131.825797847491, 126.190590129192, 128.24607856404, 127.754775300796, 128.019710513263, 134.623817746071, 122.344865182539, 136.191044849749, 130.108615666538, 129.37784017972, 125.795030374567, 127.043917955544, 133.517119773469, 130.661438463403, 124.669311343165, 134.609272044412, 127.573629574814, 125.853795348555, 128.033687582033, 124.295782991652, 132.560384242865, 126.544329281561, 133.34600620703, 135.284049865344, 127.217900321887, 130.263925038618, 131.444597520972, 131.866558108333, 132.574316256173, 133.792210150215, 134.864628221267, 129.755207504686, 129.167895468275, 134.876659763391, 131.655557724427, 132.456358017647, 134.51695829348, 130.753033859261, 132.909768506342, 125.862046123248, 128.757444075731, 128.728609575729, 130.990339104149, 130.476570466757, 137.104516764985, 130.132882187183, 132.365921001253, 132.993798642044, 130.856014547173, 133.725537474252, 129.289751782893, 126.387277479581, 126.934357796053, 131.455692089877, 131.468272056067, 127.43453380064, 128.182388020509, 132.323662014232, 129.609076580321, 125.354172855189, 127.132432857768, 126.972205619998, 132.645588844552, 136.389340285199, 133.647707833505, 135.281212123772, 131.631504622382, 136.100782156744, 131.087642324104, 130.67498201275, 131.719913164402, 131.613046706687, 134.874167922924, 127.656819864351, 123.865788866226, 132.558286528103, 133.49363718978, 129.034118032896, 131.740276578354, 132.303978131977, 130.543911161345, 128.845579546277, 125.690934730877, 131.884022852559, 127.573954690124, 131.731244451779, 127.034355263862, 130.281730686358, 132.020675800979, 129.918265949547, 132.006328621762, 135.155550281345, 132.861086257262, 131.739474700223, 132.84965191458, 125.663267954127, 130.394978147061, 131.324298266466, 128.700781761036, 135.095956340177, 134.989546334956, 134.138232722612, 133.057596233291, 135.141819383705, 129.749400569467, 131.190691796394, 132.44493244849, 126.577096701561, 128.237971716673, 132.066495045876, 131.36541107572, 136.151222994329, 130.576118509743, 125.482169504873, 131.329990106304, 125.373701945928, 128.773298642849, 132.087563611463, 131.665809990626, 137.142066545429, 133.124672344234, 130.02197269513, 126.723039949109, 133.92592418102, 131.255238130543, 133.674142208388, 130.003458984301, 130.908981330783, 128.089705852568, 126.694475321793, 128.720711194787, 129.029445933016, 125.252629598472, 133.860254315326, 131.459888456376, 129.764313250043, 132.881411002724, 131.980327472499, 135.105434147101, 136.744232520243, 135.112645014058, 132.471371724201, 126.857727732818, 133.668051400015, 130.342203585909, 126.060637181911, 133.044734473733, 130.608685694231, 131.02908532226, 131.985348059834, 132.891003451897, 131.428360648174, 130.060123905337, 134.791431758203, 127.749306290353, 131.100682634083, 132.47683038941, 128.904169281421, 135.823899866583, 135.581201240495, 129.393396850926, 129.118823801999, 134.642671988768, 130.99527635224, 138.867133718227, 130.103813326305, 133.250990843878, 133.941551505421, 130.272157647956, 131.851794744537, 129.255475862231, 127.217289432063, 132.156755222515, 132.091973801192, 129.532405703792, 129.714973513804, 130.72680256452, 131.267329548635, 131.555065305708, 131.737064331693, 133.329993754978, 131.690045117814, 133.683089021972, 132.228085031756, 131.708837004525, 129.615536537451, 128.553469034864, 132.601047904954, 132.609548802321, 134.294052190113, 129.425869861478, 133.577845442264, 135.221546496812, 130.363052339286, 125.023345255119, 130.233765550556, 132.371495935947, 130.336055734482, 129.180325006485, 133.220012466501, 128.962979134192, 130.379818450351, 128.747091813372, 131.257405682783, 125.235958019245, 130.544553342511, 133.789414241254, 136.084794418341, 124.659169948432, 128.78139557867, 138.221823997956, 130.482730545563, 128.297363446668, 136.032276700962, 135.127555137156, 130.200503788616, 128.081557996291, 131.097868761897, 138.428205065866, 126.74671993382, 131.129527174044, 126.673274243356, 133.411276065584, 132.520125311247, 134.488585350231, 131.717503668888, 134.75765167832, 128.036098327239, 129.042476585103, 134.763277988599, 137.313130399915, 125.512718200415, 129.827095415047, 126.014469436883, 126.989428184296, 129.598112558484, 135.972383462159, 135.918412682712, 128.796822931727, 131.518192374493, 132.934777331931, 131.698072649633, 126.691637032116, 133.846346970715, 133.378617141279, 135.664993745171, 130.073918590491, 131.280279025773, 138.36020929154, 128.825297754218, 132.121364033038, 126.673796488418, 128.650284862866, 128.977014339781, 133.326480155287, 128.82998115998, 132.34034378026, 129.394393720011, 130.319728444256, 131.141146082151, 132.248399375151, 128.197195270504, 127.217481015188, 130.982666146585, 127.36764359047, 132.828588488531, 133.27222346448, 130.241568684756, 129.892929212836, 130.51928054719, 131.998938274849, 135.955335656567, 132.178972761596, 129.727957009739, 133.860637212086, 132.145274238569, 130.199116663966, 131.763212639013, 137.910333771708, 130.048773305811, 128.401976301561, 127.734587569658, 133.441964675828, 128.499873338159, 123.104637062203, 129.585487939743, 128.972927712967, 132.467148869966, 129.775734400976, 131.467267049091, 128.921028557203, 131.81222344964, 130.745541324456, 130.72771999651, 132.414013868663, 127.703098215117, 125.12509847385, 135.326779594249, 136.100393180091, 131.12582737941, 134.096839183611, 132.750283785043, 128.277203823076, 130.299139740739, 130.40295131257, 131.268189586228, 133.015234875283, 134.14535161882, 134.424437656996, 129.706294278743, 127.833002062298, 130.162071710863, 128.30001705307, 127.052944035556, 132.923950582074, 131.38658879686, 131.583947732856, 130.14517231279, 127.721683507306, 127.117515706537, 131.829057215284, 130.588549722792, 131.916031364668, 123.394215353931, 128.181677092518, 129.60676016508, 133.064500068203, 127.148042561665, 137.943489244844, 130.014213943956, 124.423332976749, 131.051796137641, 129.021632139362, 134.095917063567, 129.397658098943, 132.281466429768, 133.037173708164, 130.569259982968, 134.517654409699, 133.655486251402, 129.139342688478, 132.164853913352, 130.095983761554, 131.025930695569, 133.244988752837, 133.823240854403, 132.819994356587, 131.38057355791, 134.69593085215, 129.39111728053, 133.916842081621, 124.53531505858, 127.475942990356, 130.296601059656, 128.623092980234, 128.856092397333, 128.111099600581, 130.907737981649, 131.668886948295, 133.831297714678, 129.287713718576, 128.131267677766, 127.747174288595, 130.680631527712, 127.600179820303, 131.992578986078, 129.912624591193, 133.25477242782, 137.1572306389, 132.256594846567, 134.346063113829, 128.584734482209, 130.933245747886, 131.955085199009, 137.924178229742, 131.996093294176, 135.576316426801, 131.543056654744, 130.820313634819, 130.48980052828, 131.18112216168, 131.42936021089, 126.317703325032, 127.204476424982, 124.820583316665, 131.655355315292, 134.42604310034, 130.63876798224, 128.949118846919, 129.662053035852, 131.279824373966, 135.968529085148, 130.277187724413, 130.005906440496, 131.045327173972, 131.281712546126, 131.442347343265, 129.680302063161, 132.75535984544, 128.955193867916, 130.836709920985, 129.532221774473, 130.614983514363, 129.993555748863, 131.846644923727, 134.236933936429, 134.404260501884, 127.008301175051, 130.188929276206, 133.118441794027, 130.063650394629, 130.722119538449, 127.01499870412, 129.957869728597, 133.602262657636, 132.28494090573, 131.893763070894, 128.903485833261, 130.629381195241, 133.624896656303, 132.071910290759, 135.407633322508, 131.889845331469, 128.984048823581, 129.951410136907, 127.153801985, 129.622199343406, 126.083180547154, 128.823556251397, 130.302277517912, 130.566836256498, 131.732972194026, 122.648069494944, 129.001632723216, 132.817613141327, 133.556898836433, 129.296647729204, 131.833602801681, 132.72678885072, 127.125779346086, 135.105309033255, 131.589659487736, 128.672112637685, 129.586360548931, 131.059750888464, 130.932981893847, 130.562008849231, 128.51665278481, 125.120098848951, 132.799052003395, 133.501858302191, 131.811835123397, 130.497101821138, 127.119659303617, 126.506037201174, 129.085287475473, 130.698767391674, 128.468095330009, 136.710110564342, 127.467485728975, 131.265649668535, 128.850789984047, 135.426843548288, 130.799134580965, 132.279749516695, 132.284703420721, 133.461781102253, 133.226987154083, 132.474878005381, 130.677561127142, 131.782875841345, 132.727041397557, 133.154644876765, 130.423050473439, 133.031382469121, 124.708792786298, 130.704771681863, 130.739018357567, 131.303434164884, 129.172172793794, 131.027002273124, 132.532255556405, 129.98949646113, 132.832254365813, 138.587166046583, 129.425159164586, 132.247546809984, 129.407378026922, 131.439008374638, 131.170716465905, 129.880879173629, 135.127177145992, 130.771062096982, 124.854784135837, 129.910175393683, 127.571945813834, 127.747427018755, 132.044767447048, 132.256221693912, 127.913466355554, 128.781643033192, 131.546632735387, 127.614593531683, 131.129738155593, 129.854780450755, 132.082372272313, 129.331860798691, 126.666588356977, 129.227035704235, 133.90386481283, 133.835337328901, 129.053870432717, 131.783859622386, 132.820687714907, 131.489766580536, 135.146333311894, 126.919560786659, 135.986063374274, 132.574912223562, 135.594301189021, 129.693178330594, 127.602047373198, 130.552949993744, 132.465738959567, 131.215446842507, 129.155621916813, 131.588593883763, 131.6374672762, 131.010154156876, 128.796794103983, 130.211943336166, 129.097130864151, 126.8540485359, 131.129912804587, 125.256537127654, 135.696656485074, 131.630284393137, 127.844344329257, 135.901520909372, 133.262823813027, 128.037054141242, 131.820263648055, 129.103425647962, 133.742766638522, 131.692142233217, 130.825935836058, 132.832731136915, 131.557442898408, 132.321028368003, 134.12202152031, 128.516265982066, 131.923438751396, 133.607049857493, 132.844279236838, 134.976020834368, 133.81719049728, 133.652465162039, 126.333374774043, 130.188292193532, 127.965507063735, 131.506009130631, 128.220934494996, 138.303060617809, 127.791209636009, 131.665740813945, 128.615225732042, 125.854062553289, 134.57852466138, 130.626674605705, 130.920596500403, 131.320463760953, 128.925662664801, 132.993279095753, 131.711363588235, 123.457448587939, 132.967434191753, 130.867930078734, 129.449291199213, 133.662111310378, 132.712501310723, 134.497968194916, 132.956906801806, 130.152406024596, 128.080019644269, 130.097744494574, 133.250138168781, 132.186581084859, 130.456439905018, 129.397592252138, 130.180325387464, 126.194606676649, 128.982306973267, 127.666990231161, 127.351572304665, 133.358706739331, 130.427187070793, 124.822928216344, 128.046972246948, 131.838557932894, 123.122138686182, 130.544214520214, 130.744537435638, 129.403931325279, 137.316977780194, 135.265045281139, 129.149759838557, 128.548696023283, 132.318761220978, 129.39819400517, 129.920564373996, 133.427737685231, 128.740408333495, 134.559716973677, 135.070138825369, 138.428548600742, 132.379681944051, 127.477172936674, 124.941711293796, 129.002177332655, 134.663495995358, 132.310777083613, 126.890921170556, 129.30334590073, 132.803536308144, 132.154611585139, 126.883198080555, 135.928323521009, 134.758677956362, 127.007242628627, 132.721193372261, 126.871785075662, 131.080004970692, 130.351410271165, 133.380593347711, 133.832354131299, 131.788715900279, 131.587001844438, 130.176044048003, 131.291255489338, 126.376709954588, 132.465224418832, 133.649674772257, 132.217368331313, 124.865368098108, 136.563497694296, 124.017041459852, 130.075990759963, 133.441143638127, 134.322525834808, 132.944001918073, 129.716788519566, 133.429132424525, 134.001903848555, 135.717583090452, 134.000557238459, 135.169512585496, 125.69903040252, 129.082562632214, 134.799665749635, 135.814480213318, 130.207695640938, 127.839478426534, 134.050793653141, 132.565160792743, 130.889094422308, 126.748297329582, 133.362424264612, 133.104910081072, 136.031188808333, 134.56081943155, 127.371610252501, 132.401250792287, 129.461267541573, 134.996512111686, 132.099105398175, 132.509438934931, 133.809409699117, 132.63604639398, 130.268830397325, 129.151368028305, 127.924590100641, 132.156429927599, 130.440130161928, 131.078760458842, 131.003723204847, 127.017228566218, 130.181555895021, 133.492996219754, 131.686396336867, 132.504646138261, 129.158024901319, 135.369062718096, 133.413647355523, 131.380680666819, 132.541471847439, 134.470223531932, 132.907203317297, 137.38249179772, 131.963970524479, 131.180573075525, 127.511356859516, 130.029033973109, 128.304022019346, 131.62582377096, 133.598393522938, 132.25211780752, 135.070067206254, 133.845096805327, 129.679608222323, 133.951826459192, 137.191676764436, 128.482483695379, 130.890714409842, 130.244402960507, 127.72488034124, 134.466168944539, 133.017652413276, 127.063031935899, 132.272106206161, 132.526650087954, 129.074316200618, 132.218859539677, 130.886793341146, 130.604057550597, 132.644910413342, 130.275859835718, 127.941212035491, 133.252278505527, 133.68972263916, 125.062275873734, 128.788026461291, 129.974772183079, 130.804831159704, 132.804876680509, 127.182692358156, 135.103922963543, 127.297709748411, 128.34563476443, 135.895373458848, 128.011909793384, 126.957313109428, 130.930788001372, 134.968010745516, 135.326889272554, 128.326801304905, 128.93372625797, 131.833725359741, 127.022212718289, 134.416082633666, 127.486567987038, 127.996267364048, 131.871201955649, 133.765834248284, 129.366875007765, 134.795548722759, 131.142499865259, 130.632895389712, 133.82665366059, 131.601353872333, 132.815934187038, 129.380337975796, 134.343144361897, 132.699029250904, 129.505556405428, 133.56917712337, 131.436732918888, 130.528645581931, 129.428374130362, 133.750791490595, 134.954575930936, 132.823917987402, 128.269547962737, 133.157325262043, 131.179811932641, 134.235611266083, 128.575324317868, 130.469439299466, 129.176373288441, 132.739924505957, 123.436554650009, 128.376609008437, 137.579498547905, 133.517360169097, 134.32216206759, 130.867073104617, 138.704274901198, 131.035664235985, 129.248349580382, 131.139209709242, 126.039956157763, 132.602602956873, 128.058921877025, 134.439158935902, 129.526339435531, 129.073284784903, 132.721951422026, 126.885787321681, 129.226849583897, 132.055943007458, 132.774697247365, 131.86404552778, 132.634290131342, 129.950091159257, 130.12807445196, 126.357550468883, 130.407669338766, 127.590403003864, 126.869369838555, 127.390230535006, 129.991262350294, 131.286062489835, 133.872098903945, 128.760201462629, 127.066641583082, 131.644450151336, 131.43311261139, 129.393549586145, 136.5306048102, 129.664656984207, 130.201314871658, 126.231041231121, 134.893964281055, 137.573231401585, 127.296521264574, 132.951900445104, 129.628514866072, 128.10234521438, 130.475134500785, 127.316867320791, 127.846993224041, 128.148480191864, 127.700610507999, 128.312695417437, 129.207577739372, 131.21892215221, 133.583079232615, 126.635721780371, 134.138886155476, 131.655833914207, 127.519044301528, 129.709446653803, 131.473457579669, 132.45721760992, 130.34259561702, 130.250996993385, 135.256912899405, 133.71237223294, 132.08391634929, 128.554151084178, 131.355549168982, 135.203653323486, 125.870736454691, 129.447989169954, 127.420804807891, 131.903452079713, 130.765624987798, 130.654109718656, 132.560174934069, 125.683371419593, 129.489138673106, 132.290590979342, 132.272763880939, 133.073873949015, 134.904663345436, 131.312613698992, 127.978726996221, 133.05039883104, 124.159913518606, 131.230207817814, 126.485657268623, 134.61246909465, 130.922118346266, 133.471325308279, 128.634110315554, 127.40578920323, 133.422809472002, 134.296774658504, 125.382570371288, 129.924677221942, 126.532919030096, 130.202069619871, 131.582133767033, 127.359919982935, 130.969514912434, 128.501140875747, 130.090000619865, 132.306038819096, 132.052478346127, 125.209028440165, 134.989989315629, 125.213670013117, 126.368169837892, 129.860924152985, 129.047462291496, 125.996036414201, 128.677478431559, 130.819094664048, 128.883294889235, 130.722309783949, 134.16891094534, 129.682049207521, 130.694942323878, 135.880704705449, 131.422115227635, 130.077372379727, 136.679055032929, 131.37099622193, 131.175244143504, 135.596476405773, 135.6049499337, 129.21769532214, 133.242242268077, 126.489088273026, 129.984182738533, 128.396315766965, 129.570735683837, 136.486511373081, 133.677361840153, 132.771368247454, 135.495393851963, 130.895359366879, 131.707602358411, 128.532423993592, 129.82280163198, 134.634017056354, 127.900416438274, 126.834761822733, 130.768713833621, 131.098281450098, 130.265215622048, 135.219885993737, 136.036941027347, 128.563197835972, 135.188433604142, 130.095982880591, 128.169976382137, 137.880116097066, 124.502746659168, 133.228732462311, 131.657136046847, 130.722384896214, 129.831565878652, 133.025256631084, 130.17582986033, 130.849927507251, 122.271965882783, 132.327266261063, 130.338797511814, 132.202175845356, 131.235116606454, 134.379710753386, 128.606154264803, 136.081319331388, 134.243441152755, 127.675046652732, 133.857858555543, 128.171160347739, 133.053240635422, 132.859300406845, 129.804031275288, 137.891925667171, 134.938243578688, 132.022626422157, 130.768904998758, 131.429153338077, 129.99749140348, 128.872783836246, 130.644631468291, 130.783310855362, 133.546232478792, 128.347601833086, 135.532423050117, 130.132640030856, 129.004058615989, 131.596268333507, 129.882136390785, 131.341627278375, 127.781028308796, 133.399628122165, 130.083699330826, 129.081722149555, 128.928051832715, 126.160404275555, 128.712758307947, 128.13066801524, 130.056701421847, 129.26861439288, 136.900164881146, 128.24667500194, 126.748249931583, 134.220168326125, 130.619908562507, 125.206473264402, 133.818928882845, 131.280623876796, 135.662608063475, 135.194997587496, 131.049880290777, 126.81972637277, 135.321127486179, 134.308244371808, 131.111876187797, 129.392346033429, 135.583439025205, 130.867258335922, 132.031011920988, 134.181205353643, 127.939789147309, 130.226953693116, 126.484435322388, 131.886423104996, 128.837213681648, 133.678860616197, 133.138243847631, 131.037080554757, 128.809812298309, 133.802794881745, 125.903216182741, 128.742745525665, 133.741636335937, 131.321637910939, 130.682449875991, 124.76457793595, 134.463182900802, 128.993364578727, 127.801848636302, 128.57552100196, 130.458115332502, 130.958472852408, 132.575670331217, 132.320346555247, 129.939557142165, 132.203890006839, 133.543393282312, 128.978035489636, 131.649824323621, 129.435563950351, 129.694092648854, 133.800206024983, 131.010445067645, 128.524982521558, 137.367002723387, 133.256419838591, 127.501227954917, 125.716277072733, 132.565716034302, 131.528006119338, 131.403507112169, 129.433269979678, 134.979942021613, 127.287019397844, 126.876073824095, 124.704637369487, 131.700831386157, 131.621846994061, 132.023524856497, 129.00489425631, 137.950741219954, 135.522118567886, 130.506682695671, 127.131194821212, 128.79559414083, 130.549460091997, 128.391973512295, 129.647761686345, 132.130250868264, 125.484034771253, 131.55397673826, 131.815744657022, 135.556273239631, 132.117463595235, 130.78930816531, 134.198320604002, 128.787370938329, 127.618029911159, 131.237486265585, 127.802226895965, 132.420264140881, 131.936644240933, 131.155883817162, 129.811709681968, 129.652641827125, 133.815304712537, 129.090784299903, 131.014869214194, 128.457856346989, 130.019755167843, 129.540168030821, 133.115233475067, 128.200831357868, 129.365184460983, 132.004610003107, 134.797349965316, 136.719409272299, 125.321244107885, 129.671260407387, 128.540832886726, 129.139164998971, 127.9987478656, 132.712510079881, 128.734686676117, 134.543424972279, 123.47677843065, 133.82389223448, 131.967734060351, 129.951680749121, 128.158354158759, 131.833887139871, 132.502641244066, 130.134236321011, 127.50560904835, 133.9667972308, 129.370809404913, 131.909295163678, 131.279134561877, 130.569381046677, 132.010139313159, 129.556026103554, 131.209393016159, 133.928735192776, 136.832385429609, 130.480624396908, 128.101449217361, 131.090361554475, 132.605009094911, 129.850262056463, 131.945879897548, 126.411963881819, 127.218429473828, 133.284448395405, 130.819360779337, 129.791946269149, 132.094269621813, 129.076951134358, 135.39207279026, 131.154885035462, 131.412606706579, 131.290815787794, 131.66620196792, 134.228900926755, 133.396307358569, 128.478243460111, 129.254400915641, 126.881687771516, 130.983505997964, 132.067334933782, 130.413858370461, 128.801165683042, 131.45134210689, 128.280489331331, 126.568435185705, 128.505906518888, 133.018537287447, 131.741730518259, 128.613831494039, 127.590736188666, 133.190557685085, 135.173682549691, 132.813973921959, 129.463681972383, 127.180799099318, 123.99098587796, 128.782915588589, 130.249387985981, 136.233941094533, 126.085537818605, 134.055297223749, 131.006263120903, 127.760003551777, 134.189189243523, 131.737729324019, 128.756674636187, 129.183834874185, 134.365773100086, 128.244987098516, 131.760920334283, 130.862667397586, 132.316327111638, 131.730291560857, 135.967276951465, 129.140880777052, 129.745231336255, 131.200632126934, 133.613701763828, 129.488026115698, 133.421695806765, 131.71179257227, 127.681384784148, 129.093190291138, 126.348814621662, 135.253021945231, 129.890702263977, 133.205400350384, 133.198648625255, 124.238375550464, 131.041508374603, 131.428588114698, 134.537465508841, 127.954589167704, 130.333717773686, 131.19769790259, 129.211590455466, 130.126497690079, 129.480643748452, 131.485752071417, 128.135558402638, 135.367868921312, 131.76936930864, 129.938676948345, 134.987637682428, 131.205428437461, 128.562335045697, 132.115691876721, 132.540245725738, 131.337515695964, 127.399452016057, 127.061122271581, 129.788530815463, 133.454820248451, 133.82184840874, 130.162798419684, 133.302632297244, 130.781232207764, 123.604686538023, 127.517130524643, 135.606814409423, 131.482879390298, 126.009574911905, 134.517707045415, 130.035482573499, 126.073870728695, 132.370749917763, 132.023239814667, 131.560984982144, 129.526501560569, 132.392211735777, 128.085742318812, 130.745864096587, 133.284905807383, 133.812269187994, 129.049516071463, 134.715763675772, 125.680424805941, 129.970704088019, 129.806519463735, 129.894327038357, 131.041160243954, 126.516647518776, 130.476911585837, 130.206914378958, 130.71073265962, 125.230765334627, 127.40262211898, 129.278744589525, 129.395776489464, 130.619762335657, 125.860884211179, 131.2005473461, 130.971089897719, 133.553931964771, 133.429852429871, 126.799923480535, 131.815379642883, 123.293757590597, 133.271969297021, 130.103173792081, 137.079241557498, 130.835348533889, 133.031523187978, 132.337132287263, 128.7312536962, 135.169771419642, 129.93385641059, 132.758337846745, 132.233016852364, 129.265816019515, 127.805779570523, 131.587389022205, 129.214052451767, 126.10769961859, 127.988126085373, 128.322909426805, 127.566954574507, 131.933419363413, 131.604442537941, 131.395405699923, 134.460391845374, 132.574054213129, 131.253083713932, 126.006256435939, 130.803166256603, 134.210051704746, 135.87133584807, 135.656391953147, 125.801960192529, 130.49192773649, 130.750678160881, 134.056228569187, 131.451437178552, 136.449650260749, 132.532293770645, 130.191474480391, 132.70325603573, 129.102538718015, 137.001854756134, 129.686136176755, 125.263150739743, 131.62220579087, 128.709461250255, 129.316803396435, 131.976349266609, 127.613181305866, 131.321108900861, 133.090584049801, 134.552779971131, 128.706530973506, 133.005814455953, 127.257476663131, 129.144477908203, 130.891230978258, 128.877649069191, 130.1713177181, 131.803581316015, 132.163955506668, 130.723450278677, 130.898397355464, 129.934430387234, 137.09165758319, 129.411646932797, 127.367285975889, 134.289357127034, 131.783564903556, 130.868408459566, 130.952926990278, 127.128993828311, 132.440116066341, 131.071647065475, 125.27246902278, 124.809647647427, 135.565943150562, 132.203141816189, 132.992256371779, 132.207280575259, 136.868944435016, 134.340659414721, 128.08833163619, 133.943179019757, 137.42983878816, 135.202053691866, 129.27131706541, 132.865757569209, 130.419532893606, 131.612092913706, 132.172427953177, 129.403988535653, 132.325332778306, 129.778536898226, 131.831472399504, 131.463128582197, 126.342010438026, 124.03753683361, 131.137134386575, 127.760198001492, 129.421087933045, 131.737830861122, 134.095507700554, 130.640309421064, 130.400184143968, 127.2495156733, 132.245196124298, 134.807962414985, 131.854559102176, 133.509539194153, 129.171755261424, 134.210817772535, 130.200782016873, 131.989369432252, 132.347061912186, 131.834805842768, 131.398300906364, 133.368946819173, 128.77045477244, 133.987633726911, 131.802892888268, 128.829579381375, 126.443716546152, 134.193553509737, 126.961254543853, 132.986857415956, 128.818780480442, 130.100699905214, 131.637381108051, 128.673136147239, 131.033237785277, 133.490774688729, 125.363032548814, 133.33624765984, 131.33020121305, 130.738454920406, 129.879839147564, 130.537292164205, 129.373949557137, 131.302753418461, 130.330002623756, 133.859285754669, 132.748776492431, 132.782079402254, 137.074460287005, 129.593369994992, 130.231481359892, 128.62519753984, 127.82958822346, 135.465070633208, 127.30136765792, 127.906080707669, 133.820555510514, 123.355631963803, 131.026446947364, 127.590883127293, 131.994331674179, 134.212854640695, 132.845213305195, 130.354109640535, 129.548401444609, 132.677940131629, 129.241074515296, 130.531818721303, 135.827347143542, 131.713349156971, 132.106178784603, 132.115575842193, 131.796404754585, 123.63637974942, 133.502191731412, 130.538755256437, 129.613993336618, 130.539246186057, 128.980043492632, 127.019777058542, 124.563146226153, 134.065558078437, 128.887191785288, 127.732963055985, 130.985039296138, 131.859605107891, 131.880113967178, 129.793537790713, 133.774426918937, 128.972754647731, 131.967884577074, 128.148154076063, 127.633981758148, 135.758684691428, 132.250216051932, 132.060431118827, 131.083277530091, 133.353855910181, 133.227711190538, 131.147023202574, 135.565369428798, 130.783422886156, 127.861677414499, 131.404315256833, 132.337023653911, 130.391468981034, 125.667724297465, 132.271325662323, 132.124189315331, 130.222508491557, 131.154015740392, 124.545852294982, 129.314302163868, 129.649315384348, 130.387488387221, 131.957268922798, 126.185204663352, 131.983237242383, 129.600063756661, 138.628787879281, 132.6348860074, 127.528566016709, 126.291898808472, 134.207749306763, 130.659651317262, 135.086078052631, 133.456269427894, 130.579911592355, 130.985813501577, 130.780053021778, 129.094216631047, 136.394600917564, 132.261755790767, 141.779150694363, 132.963581306201, 132.779143604866, 127.357474637591, 131.39287671664, 130.235238613082, 129.227608615007, 130.895763909529, 130.695102763285, 130.422879496636, 131.551928893692, 134.780494949338, 128.443163741981, 132.560904248259, 131.408101982159, 129.16900468487, 132.864782931273, 131.797049915734, 127.873231786644, 129.763821670276, 129.423198603275, 130.419628322829, 128.470904695878, 129.331409637404, 128.902223596666, 131.291528319183, 131.887612314688, 125.682724103368, 128.131091704993, 134.912589376767, 132.786388185507, 131.884721397298, 130.947194622961, 132.84524951428, 127.229364887369, 126.697639134653, 130.394149372348, 131.077898361489, 133.609599631209, 128.674495306607, 128.532213289124, 123.553149843146, 129.576547567203, 126.438224750911, 131.375037103559, 130.71539840764, 133.988599474062, 131.433695026721, 132.995120894031, 131.871628313009, 130.826608299938, 132.457174589182, 135.28420768896, 130.953560712457, 128.166867075406, 133.943742015147, 129.814266995758, 130.654068798105, 137.467846338843, 133.093079898777, 128.483854040298, 137.90589997426, 132.397197948943, 130.316522116698, 129.296303141143, 131.639921744722, 133.410033249384, 128.666194182301, 130.054937697658, 127.762309337295, 134.532834172039, 125.398689833547, 129.829483390433, 131.385344525129, 133.283598714668, 130.361264174131, 134.76623044499, 134.635588502592, 136.205713620446, 130.15206130476, 132.124570522589, 128.84096208553, 134.120143438815, 123.808118856178, 130.887039680792, 131.326218920141, 131.103827720943, 130.388840152107, 130.201745316943, 130.46857957764, 128.146211135242, 131.821680119647, 133.245459857266, 130.48400079648, 128.90095754666, 130.686588110883, 130.160799311429, 128.258811317891, 131.122676985927, 131.26223543786, 128.969699968397, 137.172756271317, 129.660095935561, 127.37825170883, 134.636875884915, 128.455582291317, 129.00544188666, 124.82541918361, 135.062020621125, 129.408152640582, 132.178935126956, 133.84987039768, 133.665371123128, 134.082178916363, 128.430752782002, 128.595150983365, 133.383378512208, 128.431362056784, 131.666607520799, 131.646186104347, 128.655237389438, 133.764045429197, 129.667073020308, 130.435272871649, 127.368051212325, 131.742035806926, 130.805768027327, 134.912112912597, 131.881944115219, 133.023802081804, 132.602067708367, 133.139702633161, 130.086871546749, 132.380618189656, 128.568694744621, 133.195137731633, 129.234732730305, 130.37584709005, 137.777383615343, 126.840731991405, 131.68306049872, 127.752532443163, 130.048259746007, 133.281669040895, 132.826025939424, 130.097129344982, 133.485052709924, 127.96760841332, 130.976908023042, 138.560518590458, 131.766165763235, 132.418984899073, 134.116912312568, 127.101453242904, 130.520481239568, 126.154622428774, 132.068289183046, 130.584884545199, 133.505878833001, 137.076379752272, 135.936217676577, 136.522402848733, 132.760810108276, 135.050866546252, 132.46390195371, 132.174672861651, 127.893249855285, 137.243008351767, 129.755739679602, 135.346547954925, 128.485341373023, 127.610898969903, 132.104851055702, 130.140648246868, 132.434286718609, 130.808405132763, 128.554266222364, 134.951036808034, 130.027814379793, 131.896866795254, 133.376802783054, 129.88605525211, 129.665119126008, 131.149971615726, 133.227708463308, 134.935605171183, 136.098740053724, 133.949151535276, 125.901148897732, 129.662374334352, 132.73410031868, 125.392610571415, 131.746915325542, 129.558112465624, 133.921197587039, 136.36702795267, 128.662897053289, 133.713511579879, 133.880136100272, 134.484967877236, 131.641425964321, 135.616125604485, 135.361073205175, 125.597505609557, 128.065445008468, 135.24350804282, 132.06271545487, 128.09021417884, 132.054865367204, 129.782145283966, 136.616271394824, 127.129857221203, 126.905932973572, 130.044460833314, 127.987436064174, 127.699070755812, 127.877335196814, 138.257259519977, 136.746576923443, 125.117857144029, 132.109172414129, 128.819110971227, 137.888024592387, 129.867454561397, 132.050505027572, 126.482913186404, 132.93052395901, 130.080986428168, 134.583523946546, 133.488493106162, 129.454420018018, 126.143892647277, 131.506718113816, 129.623240248865, 131.812692049623, 132.494674910184, 135.162411494242, 133.391363578956, 134.001533266182, 131.359034629613, 127.379261161073, 129.588759007234, 126.963146061763, 125.377465517139, 134.630126720755, 134.045875577675, 128.514213747895, 133.039763262092, 128.596887907517, 127.502111963781, 128.430997466223, 128.529410642578, 130.31719284714, 130.637114210881, 133.254412784875, 130.761275571177, 133.277180041786, 132.827083524394, 127.21426106001, 124.652779969565, 128.404462849897, 131.084453736113, 128.107244911842, 125.217604064858, 134.413326869548, 129.737424744826, 128.966296929532, 126.06085645161, 129.078228682134, 128.580349285574, 134.251128600594, 131.107709848944, 127.816072663661, 130.240141498431, 130.178919641948, 130.242156884133, 135.051472753095, 124.710246644253, 130.986656384019, 132.574739383534, 132.520487689038, 130.849525426864, 141.689661970325, 132.873223915156, 128.653862355766, 127.593331389068, 128.210108484046, 129.117442762509, 124.514045206874, 136.981817661176, 138.199967471501, 129.498824676397, 133.025834576261, 132.196575191167, 132.634164663824, 132.752893679322, 131.787081459176, 129.242078913322, 131.007761671191, 131.736698429719, 134.458657877227, 132.880044475589, 130.650756510746, 125.315955038467, 128.524758916117, 129.151102132318, 124.423084641293, 130.802317146292, 132.66186773013, 130.768024207444, 128.703963521219, 130.417850384211, 130.419056693874, 129.914659532426, 127.16975951762, 130.501937801913, 134.624649237146, 130.067678669777, 136.058143495206, 128.385094948986, 131.295689307346, 129.146331035628, 129.4257775715, 131.988728611981, 131.078800896724, 131.506653698067, 129.488978284396, 127.483659547567, 130.785171549309, 128.937367399215, 133.086587664986, 127.928760807062, 134.3058669247, 129.998513300777, 131.676618348005, 128.812982912711, 131.750411781144, 132.222790526343, 135.810262937599, 127.740317115691, 131.968145743491, 133.807189454707, 130.016609033971, 130.828408681444, 129.861242968917, 126.527188851712, 130.21237125483, 129.489052601489, 133.625187793793, 129.757136254316, 134.958098288942, 132.07673960885, 129.638825573437, 131.100200705175, 130.317194022787, 130.796785209625, 130.91267519739, 131.237133718437, 125.994454731438, 136.563821497958, 127.86874907772, 127.117447545716, 133.437534162987, 126.069654599788, 129.371126016793, 130.019626702579, 130.789357193924, 130.097851742253, 129.953802588879, 133.089532578494, 136.358243844662, 133.28905231149, 129.394289489133, 131.943052482279, 129.031072380016, 134.309075819718, 133.394033545548, 133.167613561406, 129.945617244095, 135.566417704629, 128.500435267333, 132.153982382918, 132.66060303649, 136.743372005855, 130.906877243371, 129.625410767815, 131.499557731418, 132.076431367988, 131.676574785441, 130.555526273974, 130.391907471632, 130.607871969544, 132.095997324867, 131.024554204213, 129.534252468303, 129.862566276517, 131.90098451805, 125.350126941439, 130.951146161719, 127.205724701279, 134.376763517857, 129.608276843201, 133.001696178274, 133.999545131813, 125.070213099916, 130.002217100489, 126.081125446844, 131.856680171218, 136.336257093417, 129.797051727041, 132.947748365628, 132.259697849016, 123.5435211355, 131.012106434288, 133.245115119528, 133.06815878915, 133.108367621034, 128.407699367869, 122.732249348044, 124.743990808092, 125.338670987841, 129.469433571971, 127.780301205171, 135.466949679433, 130.136078648816, 134.227464163778, 129.903210709041, 130.88766225089, 128.786330072044, 130.678465304753, 129.665061964066, 130.241546408194, 128.225879553992, 135.266456656604, 135.896346665086, 127.991323105109, 129.941907860634, 130.162553315167, 129.065374548399, 135.994749348733, 126.38149053988, 130.169772079722, 135.577299433464, 128.763798602609, 129.916558969587, 133.018104977118, 128.257780260374, 132.506334945185, 125.384898399964, 128.466821218348, 132.896432758651, 131.692548131895, 126.576652234173, 134.072365472469, 131.437482979483, 132.874585201605, 131.456348597255, 131.188585329294, 127.128509619438, 131.793254555046, 133.13402106364, 133.637290561766, 136.056111254544, 130.615687023007, 132.351400241766, 129.76224499762, 131.417480010473, 126.99599237598, 125.809442237842, 132.260323558159, 129.426148165267, 126.771569279932, 133.050052850744, 125.91355005662, 132.337741799497, 134.93661179946, 137.878400487207, 127.952248229856, 127.440696274456, 129.793790690305, 132.132374779135, 133.183219878348, 125.155629559602, 132.507886324568, 129.937780576842, 129.12665118153, 126.454187014675, 134.691168107709, 131.710909621118, 130.888841752233, 134.128582116635, 126.835282860064, 128.373261549153, 131.058184841672, 130.307754245815, 130.175308288565, 133.813551282924, 125.258149336862, 135.392524707504, 127.212361758873, 130.265235249987, 127.823524875337, 132.433713113641, 130.725652014663, 125.993656575962, 128.039419829937, 124.160799030524, 131.343994780127, 133.999625746485, 125.982523900793, 134.577383145725, 131.6910807175, 131.500266398857, 130.501939424262, 127.237489096917, 132.494299924722, 128.693161048004, 130.176689406188, 132.061954584764, 132.521938604593, 134.883948159983, 132.757969956275, 135.135400696146, 133.308580313891, 130.539733724019, 130.044869200374, 129.512397095953, 130.826697001076, 127.36470266872, 126.821938860441, 136.319723807676, 131.466149056637, 131.80769111466, 131.964681201831, 132.416853851907, 132.19547662396, 132.331786065, 131.887380298351, 131.455235027953, 126.38033374601, 127.659338244957, 137.101597321419, 127.962135791765, 129.317736512247, 131.957561563081, 136.540078461264, 126.641423302644, 132.54076827204, 134.735189951775, 127.243848112532, 131.792827261232, 135.651193365176, 131.988973029819, 133.048544014141, 130.543807436084, 129.52540344273, 128.525628310727, 132.155704675471, 129.121540737314, 129.712582033904, 133.042682208783, 132.740524260962, 130.883946074386, 129.111886015281, 134.320117925957, 126.285807841521, 131.511142118734, 128.033054829526, 129.356124424148, 134.504757032032, 136.041482968321, 128.780587519109, 130.02244508316, 131.471730385382, 126.068099083866, 124.498256754472, 126.276844053901, 133.534242020432, 125.118443012628, 136.470825599521, 131.23423060977, 133.71625562972, 135.390903987835, 130.344428813388, 133.21988986974, 128.259984437219, 135.14910950008, 130.759674077894, 135.659345249917, 130.355802763739, 133.759253342385, 134.90330147261, 129.634611429129, 127.353209954304, 128.039645770988, 132.658441980466, 131.129136047218, 130.223254477792, 122.211345053313, 127.28691154206, 130.445486951876, 131.457713681064, 128.617408744133, 131.570127691244, 131.801553398883, 128.131951370078, 133.778382832351, 127.855513465222, 133.359771319021, 128.39191789277, 132.093108473772, 128.180552360815, 129.781516124617, 133.449253423442, 134.63918923848, 130.026969173784, 134.819643369691, 128.671647035362, 131.445603634469, 133.876838593659, 136.615811055373, 132.808260684489, 134.828778771211, 130.146848100226, 131.127605543223, 127.521970690885, 126.667652378455, 132.577807752822, 132.141642013499, 130.476411937379, 135.887399967844, 126.850077607074, 128.170503425922, 129.662255202446, 129.193914103292, 130.36310954545, 130.423955636434, 134.138012176218, 123.657983787206, 132.93405040916, 128.737968607742, 130.977721342517, 131.630669701361, 131.070188695024, 132.989367018007, 127.540881698233, 129.724342257095, 137.154399347128, 126.866431068619, 136.580821788364, 134.689054498143, 131.535287759453, 133.484247907785, 127.305825387019, 135.976819099798, 134.239379712699, 133.744834977964, 130.019079287925, 134.964454702788, 126.672588461847, 129.513794702217, 132.898138621932, 125.305602220432, 135.919197857387, 129.137902391201, 128.209644501087, 132.482579087553, 128.544653505429, 133.769184928086, 127.031539817995, 127.371205129313, 129.774144766992, 138.650309565329, 135.464176596988, 128.041083253946, 133.359026024297, 133.187866081941, 134.045673330199, 135.759571891413, 131.05401164374, 127.930898007202, 129.955632819054, 125.592614831876, 130.101447458655, 134.962890739794, 130.399206178606, 133.986180966529, 124.564651001994, 133.300368320059, 129.905413150784, 135.50580534226, 136.070370099348, 128.715955461693, 135.32075707764, 128.42574313408, 129.588337072656, 129.311111210301, 130.901415710832, 130.558139423024, 135.676084002733, 130.896382671211, 129.070787124657, 131.417877486223, 133.908908337271, 133.302845890239, 128.998807177027, 126.288881438823, 131.876593552111, 130.68060132365, 133.920400739362, 133.018907534842, 126.290928059122, 128.590210917559, 129.847535083103, 134.206141474955, 131.126944887688, 131.223877246999, 137.431926065087, 130.464775195593, 126.185247556381, 131.808792352398, 132.304783045311, 130.399634885761, 132.446938666096, 128.314930751108, 130.711536495175, 128.976680989417, 128.054433801956, 128.72435716661, 131.009409269117, 129.563770088637, 130.179394876791, 128.245787570011, 132.544245859081, 128.68738992142, 124.810241785826, 129.72936625369, 133.570217370413, 133.64396029182, 127.513934450578, 131.172481558469, 129.445568139889, 133.554452728167, 132.072309160407, 129.687949976516, 128.705060940324, 130.469828007255, 128.114940021492, 129.739087872055, 131.815793795685, 131.947362490069, 134.578197894936, 127.559502353505, 125.433579867522, 123.188132774039, 133.701515302913, 126.720404618399, 129.022990250734, 137.518384330126, 131.14163459291, 132.169963214218, 131.609051291886, 132.310058314393, 126.280198069437, 131.029798088296, 132.090256829433, 127.172722761211, 131.007618418604, 132.23735720587, 129.89383308972, 123.583884640695, 130.972293296719, 130.589189296328, 132.130409939385, 137.157881266308, 129.366225310732, 129.941805275502, 128.264608359706, 130.012796810444, 136.358506285761, 131.223353004132, 123.354036912568, 133.301376854462, 131.390829658572, 137.587232177614, 128.967139026746, 137.093303131703, 129.913389457653, 125.899586881774, 128.416208588371, 129.592794970616, 129.794556807402, 129.744998725989, 128.601859832208, 127.761694137762, 130.104397704115, 124.668507189563, 128.427119662781, 128.810520208121, 137.561321405473, 128.603674898679, 129.870678069632, 132.145993623734, 129.833261058707, 132.323149673668, 130.098313546659, 129.914670544346, 131.276975620245, 130.453451411899, 128.094103395899, 127.197409830758, 132.405746249023, 130.99477301783, 133.319372615885, 136.611983900518, 127.391085443632, 129.137234381408, 128.171659228124, 125.975318076176, 134.14119890569, 133.721976875288, 125.173147424206, 127.22860243493, 127.165091438757, 129.93425155507, 130.904524040922, 129.199404291263, 133.974341525259, 130.849071061752, 129.327612560518, 131.651187790655, 130.219381417101, 127.659144951842, 133.435749632847, 128.794151978281, 133.435204984175, 132.318749109289, 129.970407901351, 132.739253949616, 133.106927415419, 127.766957177974, 134.742963829498, 126.471773204806, 134.377058155786, 129.819097547044, 134.670780487354, 131.905522301986, 133.767852805776, 130.598154951523, 131.831085922843, 130.873515046023, 131.437826931633, 135.694752018742, 130.107166112731, 127.134099775861, 126.408534189105, 129.447702228311, 127.633227764576, 128.51414173295, 133.02008236526, 130.529321052381, 132.416012226659, 131.964543950115, 128.668380290592, 120.943014699709, 131.527207859962, 124.08894982084, 129.753211846105, 133.60722488127, 131.085236119055, 135.756499357261, 131.516056628502, 130.625724770252, 125.824270204709, 131.127967746563, 131.486526663984, 133.212540502304, 128.20726547333, 130.996945676401, 130.183694397834, 132.464497307727, 127.287699562572, 128.211352831583, 132.228213970671, 126.010356235478, 133.494676534225, 127.796881613836, 128.274654956645, 127.201619714732, 127.12547004282, 132.473982102502, 129.452377887103, 133.878543837538, 134.246062769453, 125.564996694215, 132.705436700868, 128.941496779961, 130.986767681286, 133.406017877015, 128.205333356656, 133.740086094211, 131.579993245888, 132.312432519328, 132.58119981055, 124.77536182353, 132.657441239464, 129.961285940158, 132.152716490044, 132.305377202068, 130.422765738144, 132.137945841836, 133.176460325474, 135.050630453537, 125.951956252099, 133.210711724761, 135.113857943305, 135.169876603589, 133.613921237781, 131.999952477003, 130.861117817274, 129.926503514723, 127.965978275059, 130.753848694613, 126.932596058571, 130.426507566205, 131.810966007797, 128.62325886313, 128.21805480722, 131.358428574501, 131.345928856442, 132.399388132185, 132.209055018555, 129.926744181674, 129.004576205409, 131.01135521508, 129.54945789492, 131.490410379052, 128.677033391523, 134.560858684049, 126.904269704511, 132.662782531033, 120.792917967383, 134.771535058569, 134.118749740383, 134.634344481412, 132.417235166339, 132.202878484256, 135.059028742209, 130.238688162836, 139.834390072094, 130.0063350051, 133.880145705254, 132.547212963417, 129.001391478638, 124.189480715397, 131.262993122613, 128.706818691701, 133.568811032182, 130.89026748691, 132.875177477146, 134.400561166188, 131.909539466294, 131.145694902714, 134.89348720037, 128.036846397703, 131.382446047166, 130.640250040056, 132.429741115185, 131.488506150876, 132.76728587171, 129.846405901731, 131.402192489237, 128.08348902597, 130.224213192956, 133.755815592755, 134.51731282307, 126.664687365133, 134.028160370964, 126.158067093958, 132.256308271689, 126.078964834627, 128.420500054128, 130.033576673637, 132.033421362289, 132.437312063396, 132.808344012169, 130.130972843036, 130.809039960009, 133.48285355998, 129.805852824809, 134.731203193675, 130.403342791112, 129.315789742252, 138.51257160992, 127.103892632072, 131.029482966428, 128.643426092838, 130.032822418735, 126.663102382969, 126.055144157566, 135.007605882493, 129.563516793676, 127.348323652906, 130.671351609421, 134.285614843592, 132.764381912956, 135.422110042145, 130.130389733918, 131.100748907342, 124.72655520111, 133.946089461249, 124.83328825884, 133.486694353695, 134.971688674527, 132.476326290076, 132.796522711599, 136.322552042332, 128.863168929179, 130.352759202804, 135.559286768207, 135.739594723565, 127.994893151469, 126.315650317793, 124.14404761724, 132.444544474532, 128.861541856369, 132.935293517482, 130.124604305508, 127.370297761574, 131.899189102429, 131.230648342969, 134.421004827378, 135.71589637673, 135.080646066263, 130.954388860007, 129.219842755206, 129.555887782687, 135.562688087892, 139.041286844863, 128.350375361708, 123.857372307794, 133.75989612573, 128.600576410945, 127.252572532747, 132.984203159283, 130.999111983044, 131.627042718791, 131.867820598665, 126.615587971547, 129.846878065371, 133.704442637263, 137.131137591087, 135.048184082756, 131.372564540683, 128.744104726641, 131.593254761396, 129.649315697473, 131.787226654536, 129.141525147088, 130.173316137276, 135.677924023152, 128.066950258979, 134.223378127831, 131.762929940899, 128.404170590183, 136.4134922193, 133.610489048784, 135.368125990204, 133.824572367614, 128.85708134114, 134.147185353811, 134.012680611348, 128.933775697639, 132.232427279694, 135.015103089649, 132.86529074349, 129.755387957898, 131.65243660151, 135.521036301419, 135.683126128556, 132.333860451438, 133.269499837575, 131.021008989119, 129.86531397598, 127.922645119287, 135.215848569302, 130.562382546925, 132.684572154244, 128.83974797291, 130.309555847244, 134.725315324701, 133.46224147696, 127.710464350533, 125.651222508237, 131.087150369097, 125.509410280869, 129.868240449237, 126.188976209608, 137.57692631492, 132.808942723928, 131.623473740434, 134.321714764957, 135.637410187062, 128.936536336519, 130.538401762739, 131.301799660067, 129.857879260885, 127.354225473576, 131.443841903691, 128.79935320347, 131.836577778727, 129.050370316357, 128.267759686302, 126.76365667426, 132.12970061317, 126.634988562245, 135.425300837165, 130.78220557749, 133.152114368144, 128.557886174923, 127.753235989198, 133.221119812429, 132.742557705698, 131.667162607976, 131.325801403667, 132.007385755701, 133.877748727213, 134.608202462614, 129.946519868575, 130.905308778855, 133.52660565414, 130.945353337737, 132.034206531467, 132.135369035284, 130.613874580884, 126.949482024206, 136.868832833321, 133.026195572573, 125.812150973806, 133.250602455957, 125.298676836378, 130.309670145539, 131.993539017106, 134.513774105261, 131.03710726138, 130.301116304326, 132.502402256706, 130.835153678425, 130.316235736277, 133.659426692774, 130.942192166893, 132.93934334757, 130.219506887744, 134.907333434497, 130.238554336413, 132.641422085679, 134.427279356576, 134.023134777659, 130.802029390037, 129.340631870972, 126.345106542756, 133.606848600273, 127.97102084407, 129.887435902952, 129.934384056922, 129.521398558197, 127.737703373033, 131.816927205367, 127.741103473454, 132.656972811481, 128.651977672322, 132.139468339744, 128.590270374502, 134.597848881596, 126.133622223897, 135.872512808081, 124.696613856169, 128.771843337388, 133.603841230601, 133.507704605639, 128.583278700846, 128.569148942329, 128.816330878683, 131.200961425565, 130.545724764433, 132.50523682338, 135.002015521627, 130.881804932021, 135.957128999372, 130.806758236419, 130.10707742492, 132.331667913539, 127.470265414789, 131.156831673524, 133.257556449001, 136.985805704957, 128.781395516999, 127.295634781669, 129.836918482162, 133.922513848899, 133.875143712902, 134.251769585948, 133.168708572131, 139.509292550097, 127.98413828653, 126.866387282702, 132.836778072033, 129.239329397263, 130.760772140665, 133.228615718783, 124.965982402382, 128.329377808088, 130.321506789893, 124.022768729522, 132.815307542133, 135.100549264211, 127.805456947995, 124.135393242532, 133.224827542501, 129.421552770088, 132.261402685403, 129.176406059162, 132.695596028407, 127.9931945439, 126.632881927069, 135.252294954411, 131.195626560196, 137.669517182113, 128.343990067546, 130.929356124864, 132.660066239926, 129.985960569616, 130.015479040672, 131.641213053828, 129.825287435887, 128.947157654423, 136.254103986976, 133.491611365592, 133.302412398335, 124.060141284295, 136.028005721565, 132.204023697123, 130.137272400492, 132.083857847886, 130.979243811335, 135.384475838561, 137.252261928668, 130.856564956938, 133.514868460627, 136.149454909812, 128.611346082413, 131.613121460893, 127.64834969497, 127.522137873859, 129.864714878926, 132.653978730314, 135.357955678376, 137.204072382369, 123.858533412757, 135.837589190557, 134.014894858432, 130.001064220019, 128.665176058414, 127.281763968293, 132.024859235481, 130.080917517083, 134.06052090608, 129.78677635819, 124.970413122984, 132.397609834853, 125.411606250327, 133.119367014047, 134.635077762845, 132.873601721787, 132.979304041482, 132.487480227867, 130.149215151325, 131.483727025371, 129.469096083966, 126.826987603708, 131.962569048383, 129.422937409491, 135.477640350269, 127.22074495496, 125.688169093162, 131.999742752862, 128.814853925578, 133.611694615552, 130.599872546634, 129.472880439876, 127.450319862259, 130.6372507421, 126.073057782959, 129.330139887321, 132.668313856655, 134.280476727554, 131.18515769513, 130.937732599668, 133.864657854002, 129.847918955916, 135.732893012983, 128.969411638474, 126.250732763097, 132.383985317459, 127.991569842757, 130.905983987959, 136.626533051271, 131.049714727359, 127.089028157754, 130.738042685207, 131.946133553828, 128.510795135994, 127.72704798317, 135.433098633634, 127.82672723619, 134.456121579235, 127.498810624024, 126.539908006645, 129.88871763553, 125.046353898642, 135.831633458013, 133.662623291362, 125.929720692816, 133.53957957919, 127.568258197179, 133.10765288868, 127.573909965051, 133.0278939998, 130.386956187861, 130.342902574001, 133.095579272655, 130.419820546763, 130.883270087682, 128.758750100966, 129.64858344925, 136.688042462882, 131.680750951147, 125.399988017612, 135.144090823139, 133.602536385683, 140.252931836987, 133.028597980621, 133.517358746922, 129.400167970726, 127.88804576505, 130.623072265389, 135.231464984488, 128.087695665384, 134.405894237291, 129.067111897908, 130.520848311783, 129.548195939017, 133.858070211311, 130.644069934235, 133.528646467354, 138.573399073168, 131.441940898086, 124.098658651366, 131.413013508048, 131.570179761679, 128.224587203226, 133.898793625899, 128.237616123982, 127.597328359916, 130.361733749582, 128.286809958085, 133.075606353032, 126.408307452588, 133.518417134141, 132.10194576905, 132.849944524389, 129.750619065472, 138.798847189209, 133.630748704091, 132.171014688091, 132.322812687045, 131.660206461303, 134.319927387087, 128.608017162176, 129.425443759663, 130.965097033234, 128.547122724104, 125.949434624768, 129.053688403539, 130.401559679486, 130.825513666806, 131.605381219724, 131.885952379038, 128.376213345721, 131.303417699344, 128.69422662016, 129.345566697561, 130.342106058667, 130.256013972338, 129.728935617099, 131.890502114593, 131.028039796469, 129.044643214004, 133.484090293924, 132.438288780752, 126.684874237215, 130.196478039912, 130.49220618034, 132.465528280952, 129.386994591126, 133.441397336294, 133.167594062443, 133.189249886626, 131.51716755153, 129.191278938034, 131.608421135169, 128.428346813354, 127.962263651245, 135.388718127541, 130.094956372673, 134.583697946381, 131.690127757219, 122.97336475069, 128.058817743762, 136.480764721498, 129.254551294198, 131.852785734335, 127.1521885756, 129.001818904541, 129.732410278695, 128.882168009924, 133.700984306102, 134.416419720435, 133.488820232905, 131.576000480822, 131.731749720048, 132.229207802433, 136.677058578556, 133.468287504106, 130.17569763163, 133.746773870966, 135.31208779048, 130.948800179194, 124.950126030219, 134.077749201526, 131.68248720503, 134.452589768062, 135.570517905071, 133.386438687855, 127.265539588712, 130.499312759311, 128.143619416767, 132.107901150481, 129.909689511534, 131.988014054141, 128.362100950442, 130.086568609298, 131.288722460672, 131.063862884787, 130.456626576862, 130.509238317278, 130.045497172279, 134.423326046173, 130.760634551989, 131.131490868622, 132.257684370164, 134.398935623724, 131.115182748647, 131.582327323549, 132.480760605271, 133.374428728928, 134.408267977698, 135.283031363091, 126.133387677679, 137.316514091224, 129.54120534204, 130.613941677796, 128.834383229979, 134.086792021671, 130.156806667007, 130.370033811434, 124.723365294257, 131.022760907445, 130.956199566009, 126.92207122665, 131.577114003215, 129.949530100175, 131.386416735584, 136.241660325356, 130.750808594761, 132.003905216151, 129.249742382203, 128.11393070886, 126.558593089266, 129.340318386674, 129.757132498805, 126.407094134833, 139.497807338888, 130.75672139424, 132.120045024648, 131.737051613689, 130.88756801822, 130.233577269305, 131.197942970054, 132.025030186642, 129.802416013214, 130.77161841192, 130.111779876408, 130.737783928316, 132.500515520733, 128.600762995806, 131.949034141365, 130.151214932058, 130.315703092859, 131.862186745366, 129.247985111179, 134.790026263938, 130.799849928121, 129.367249071375, 127.890481908489, 126.083276060881, 135.349767003473, 132.510982797115, 132.562233801428, 133.49291767587, 125.899238100874, 132.548891300676, 127.50953332929, 130.282530862087, 128.73089756099, 127.56195801235, 127.231407948418, 129.252902518188, 131.82856291512, 120.571412182549, 132.111633083453, 128.60900649922, 132.000321380187, 130.248863533027, 128.2294296355, 123.015072479594, 136.44399833923, 131.605723567228, 126.970909799777, 129.93515390586, 127.366611151013, 132.157636737045, 134.946058490422, 129.472156436617, 132.23546098248, 126.771213502507, 130.522670947132, 131.537238045556, 134.629741995816, 126.21958694378, 134.967987269655, 133.219647903411, 134.621475158271, 132.143605919971, 131.126607888563, 130.890235650693, 132.615722751555, 132.14137829178, 133.344140928532, 129.331728764693, 127.838333723575, 135.159552245146, 125.692668741082, 132.567471280955, 125.825250374552, 128.589336865772, 129.921016913019, 126.746142834669, 133.741992065413, 128.789419445005, 134.828555205125, 128.617452636203, 129.504566497441, 135.142527525369, 130.804767344365, 129.379340167606, 127.161028054573, 132.231632229245, 134.307633626761, 131.138119037042, 132.673207685809, 139.372760128595, 130.068202874295, 134.66737492779, 129.208863537064, 129.016432288066, 130.615525522184, 132.842515768275, 134.351816918816, 131.165277140949, 128.684866834763, 131.857297683604, 130.593568370081, 135.940342612542, 129.991276895789, 135.300337468741, 127.698422708262, 134.084066443425, 126.651712120364, 131.258987134748, 129.400128547304, 135.808357254647, 125.557552812009, 126.000568344853, 127.165063868023, 130.086869488359, 123.456566105567, 134.77179258295, 131.027883838424, 130.684432936067, 130.55524023176, 128.453649223319, 129.304958580336, 139.384793405106, 128.599563556525, 134.272761800821, 129.036772450291, 133.458815452234, 129.464372347427, 130.053300499495, 130.814637344019, 130.13126503487, 129.674999590386, 133.34179638856, 125.719415231034, 134.31176193861, 132.427472699347, 134.180699679057, 126.208720766359, 130.373106032758, 130.005480412861, 131.592683643971, 128.774490103511, 131.872609984733, 133.970743060257, 134.071955749269, 127.780862492002, 128.57527688113, 132.570943584504, 132.31084916345, 137.888911281926, 132.202651122489, 123.412732750955, 130.070707459544, 131.19870332196, 127.431522349508, 129.039885980278, 133.42210019589, 130.70256502497, 130.544343097346, 134.216263824754, 131.478276291614, 132.402704986541, 132.100355839182, 134.70175839501, 127.323076195374, 131.214886830248, 130.702565093092, 131.510616306027, 130.853766225675, 128.730301912484, 132.071050084602, 125.054334465932, 134.960894838739, 129.732393002775, 127.52009014497, 125.967705975926, 130.054352251824, 133.736671801073, 129.120621808848, 125.570512377816, 128.179128123172, 131.051395922479, 127.462856857542, 135.119819705843, 128.901210091543, 131.751800256406, 132.332159291255, 135.874749979239, 128.286857338973, 130.516857458229, 129.145425191245, 132.598144636006, 128.424115286345, 131.666508937282, 128.060652270405, 131.11008464122, 137.802174031437, 134.300641598002, 126.433136309359, 129.637089271192, 127.34715162361, 129.714397906751, 129.313396384826, 128.0051415842, 134.231946070171, 128.884954455853, 130.72063451299, 134.117304366816, 127.896000173188, 132.486216834909, 132.522799257516, 129.15263931582, 132.523579358595, 128.868074935179, 135.174816068962, 132.584309442385, 131.754802789388, 132.201328806771, 130.014610550016, 130.704168600547, 128.898719719733, 132.335844726407, 133.726339949516, 129.540244850209, 130.916640358888, 128.072485480894, 131.511945949485, 123.983824663418, 128.354067185467, 136.631983043739, 129.340567118845, 130.496376674716, 127.007078762677, 131.630877989501, 136.140342854481, 129.427301139967, 128.73817197987, 131.820144986446, 131.830281375132, 132.54539155731, 132.379684036989, 129.527018200663, 130.320288920812, 127.390022906432, 134.894909026074, 127.069375233898, 136.827244295514, 128.038627819675, 127.597135983742, 133.004795517456, 128.555617364256, 131.541022756526, 130.937315379511, 135.881572775656, 132.175312295564, 127.968024919091, 128.518447555952, 136.533445891732, 124.545592900346, 128.020665582933, 130.571062697225, 126.229876088356, 131.684846707732, 130.011543825345, 131.791388601506, 135.310891962327, 125.016730087046, 129.915700612955, 132.385069164822, 131.727975500811, 133.999103115447, 131.30985020778, 132.675266940687, 136.622793562338, 130.89949412462, 133.961965053832, 129.413943898683, 133.843086796568, 130.657686178841, 132.876428192088, 132.849432535888, 128.10511034079, 125.944057197623, 128.635946085355, 131.766289439252, 127.183470489019, 133.336599964703, 135.057800665604, 133.701128502183, 131.278203473684, 125.819297639652, 129.139302216715, 131.750176719747, 125.933024748755, 130.908914283395, 130.15486993539, 128.533610060809, 133.036234293596, 128.902843949562, 130.78198582172, 128.879532283256, 126.756829126457, 131.678701326135, 128.849439492656, 131.798555902508, 126.770281741151, 131.221797877888, 128.43916137367, 128.345442288252, 131.171783357027, 132.613250437816, 125.360235009671, 131.232983718486, 134.070337893407, 128.987024459525, 131.266162414847, 129.471412881811, 131.272198958174, 131.485508265071, 132.866881634886, 136.340493892824, 139.651871811445, 131.718953073974, 137.513864435942, 132.230239129218, 134.075648014624, 133.796176953495, 135.141327409671, 127.914686375031, 134.902131228049, 125.181275005574, 128.100438602809, 133.664346013427, 123.15588218474, 133.525158262846, 132.210444354377, 125.877019828226, 130.957818758251, 132.337666342714, 132.123958754396, 128.386962504717, 133.655858010568, 131.121711468203, 132.791615971991, 128.633303224419, 129.564034167092, 133.014773620877, 133.964570899406, 126.252498656353, 136.325259452401, 136.460893820288, 130.279437216778, 131.949625596885, 127.891848166996, 131.718547721606, 130.112301525542, 131.416106871069, 127.226868943649, 130.869538963308, 129.120800231495, 127.004593669113, 129.456192460154, 129.501587910518, 132.468469769953, 129.657557312248, 131.173019151618, 129.053112312149, 131.116779216308, 129.839545761896, 134.766490324436, 136.624297369173, 133.722370779222, 135.826725595852, 131.612202987757, 126.134244178623, 135.609431475455, 125.437062173511, 126.283314551493, 133.761025553766, 128.462573102652, 130.911345438661, 135.308528125954, 126.770996696777, 128.511381057515, 132.539672779506, 127.755155991778, 132.758112028336, 128.637269110025, 132.060668814618, 128.165689785874, 131.81800406367, 131.966184714684, 129.403093768123, 130.771275915844, 131.020440337503, 133.868311063786, 128.84487997395, 129.973946288802, 130.288975272387, 131.311080517804, 131.492526457797, 129.375989320148, 124.471534891334, 133.148481659854, 131.626479737786, 125.465123025285, 128.636172678769, 123.547377390366, 133.336726895077, 130.88395663388, 127.881078566566, 126.138201722594, 130.165399402996, 130.865323863297, 129.468872156139, 131.738054429006, 134.902725143018, 132.028356046024, 129.786844814199, 125.871294118459, 130.138788686018, 132.6621528429, 132.621043106071, 132.398466217029, 131.51557871706, 134.332326141924, 136.638715202036, 125.674193087336, 131.919722211277, 128.904369307115, 129.393930740468, 133.695113847307, 131.180060896296, 129.047831038909, 129.893314203354, 133.220075278898, 133.97216200948, 133.575421033146, 133.501908592361, 132.658173079879, 131.34915214666, 126.820460856942, 130.313680353366, 127.7165648423, 132.456886273445, 132.940151484475, 131.995962639589, 130.022919733311, 136.179110064811, 133.072501416983, 131.772225952527, 134.246410495965, 129.931277260592, 133.090847896771, 132.786989056925, 134.990052968001, 130.210556389325, 133.249444411656, 130.966100848722, 131.16006931579, 132.457009191992, 131.616260933997, 130.053352020252, 132.755435767188, 134.267983520827, 133.904265203462, 126.365520338451, 132.718644768708, 127.056617140406, 133.304225571024, 124.681843787668, 130.933367521454, 132.029515672376, 134.017909272074, 130.428408833027, 133.327798898259, 128.798435473865, 126.227233295476, 134.465747838479, 129.561252763949, 129.513386509375, 131.603239968723, 126.835556592635, 131.402382244691, 132.789659170225, 133.508141589182, 132.910156433825, 128.934729666191, 131.778652050638, 130.230495991188, 130.878595577601, 135.380975873316, 135.168498137288, 130.183674176324, 133.454700590365, 130.221432427758, 133.155771240592, 129.207319501735, 135.047420858275, 131.183220030437, 129.809110562727, 131.024854837906, 129.710374294306, 135.966579496773, 130.765220164268, 131.66632942278, 129.34067735672, 127.77868367425, 126.222956880517, 131.083913798717, 133.069401953228, 134.549959738482, 128.011198018609, 129.981424185178, 128.990427019729, 132.886676944729, 130.354209071263, 128.967054971423, 129.540391670909, 133.598389391229, 125.605407734172, 134.076156275014, 131.498406510305, 130.218945688831, 130.940790853829, 138.375238063334, 125.244093847752, 129.638567687211, 130.976209064692, 136.668914892424, 125.965586686587, 129.130394290967, 127.444245088254, 129.695535452472, 130.39608434393, 130.427463549068, 133.067981571856, 128.575479603604, 134.308110722648, 129.615989624207, 127.252875988341, 129.890411204504, 131.254506292971, 134.644743646652, 130.994621352736, 132.180399382202, 130.175095672328, 133.933571805141, 127.608280322831, 127.828875379384, 131.927172089753, 131.73173214399, 135.478217136606, 130.944530472111, 133.155029838076, 128.845409688747, 131.987824676248, 130.794089580661, 131.224565118643, 135.865596526615, 134.591053780631, 129.574290902986, 122.42282916086, 135.306505232169, 124.571057844891, 128.85280846436, 130.600480820825, 133.486840775216, 129.034663297079, 131.160522908508, 133.713784898546, 135.231864619737, 127.431542485119, 128.452980444137, 128.639539668122, 137.332757596104, 134.454200217577, 130.535872236937, 135.161266090581, 134.837650884624, 132.346796177085, 129.651506089492, 132.222474447671, 133.614470589547, 127.750131420153, 124.236865677498, 137.251360774457, 126.589217324753, 131.510209801677, 131.787788203123, 133.262501395717, 137.610020906664, 136.795954627109, 130.820169640168, 135.709299837973, 132.606312964821, 123.638371735752, 135.355734568071, 129.934165248049, 129.334968167456, 128.860681710044, 137.20925104611, 132.170535749933, 127.495621446928, 134.43207520155, 123.951482739534, 126.443544320529, 129.848942505267, 132.620578442689, 132.596741107122, 132.273309355975, 130.572265813159, 127.355192515099, 127.114295473197, 134.141867308844, 134.458406744759, 127.503594919372, 128.105791678929, 130.134535631048, 124.700468428555, 133.112153141267, 130.333951834349, 131.220297743874, 132.445630596729, 130.342786696236, 134.147831005851, 131.92147452038, 132.086414080014, 131.217570372794, 131.880618286869, 138.887433409174, 130.946236022817, 129.933396757462, 134.689266500432, 128.898243173926, 130.773606687289, 134.204078556559, 133.460264384445, 130.019927389924, 132.329496372826, 128.421822683611, 126.891941548744, 137.092429693157, 131.182285660527, 127.09525460377, 133.57927660018, 130.344377299949, 131.050678760672, 128.819313630486, 131.059652576854, 131.435621117474, 127.39842015244, 131.87856879902, 132.078202742097, 133.562935804405, 129.874016149045, 132.167905095807, 125.961089216417, 128.361957111329, 131.744450093142, 130.757222138742, 126.598580190659, 128.695109948992, 128.46518944618, 125.498878731069, 131.92196624899, 132.818894056688, 127.769401646671, 131.905954751343, 129.53554477264, 132.704072854395, 133.791755280865, 135.060796270146, 125.897387149229, 132.130518558116, 132.373648636568, 133.043600367588, 138.007127504535, 130.92875426511, 136.027999378165, 133.632898207542, 131.48134420115, 136.644487875125, 129.673134700382, 130.504154132058, 130.260784221731, 130.283068161919, 133.788269059656, 126.570627538166, 132.889010722917, 133.575996969377, 133.682681396681, 135.237760857993, 130.191320437398, 125.946874296977, 129.820716699512, 135.275091236702, 129.209037245307, 133.89354041025, 132.932502296675, 126.740818674497, 134.893846563386, 129.43171840448, 130.691798687447, 133.787700781846, 131.930444629581, 132.524699858224, 133.018917263862, 130.955356225714, 140.341629395689, 129.936998645922, 128.562260542387, 133.065225025259, 129.465236403856, 127.216374880234, 131.156982880121, 127.046660065015, 130.915471305394, 127.293478168531, 129.36915405649, 135.106037498059, 133.847514865141, 135.425183141721, 126.627728572404, 132.117980858534, 127.095504008215, 125.784555376589, 126.037958500718, 131.965488340702, 130.958040294372, 133.158756260664, 127.542971340283, 127.471512152014, 127.828015266875, 132.553801405293, 125.859940368887, 127.638946595609, 131.008630072349, 131.095403734228, 133.239400800402, 129.44089135893, 138.40394257611, 132.259061325197, 129.785670679952, 128.657502066933, 131.583903966213, 135.133552717828, 129.334064513572, 128.081013980625, 131.576727855387, 126.577896362098, 128.990201507189, 131.218871957451, 126.596742204681, 133.647507377651, 129.91549194063, 131.741688516403, 135.90463224804, 128.86731737184, 134.2237624984, 134.181917012122, 135.446576426564, 129.103033239697, 132.642461437402, 130.151028670066, 133.081929694244, 128.901111553481, 134.258116022751, 134.910478136517, 135.068637142653, 129.874259797999, 129.627061804202, 124.776406128546, 130.051113719672, 130.078131061954, 132.288042265664, 128.209879521651, 129.637716568344, 133.676245327454, 130.686549499749, 132.66238584001, 128.822197684476, 122.931589386831, 128.314551599133, 131.360772071334, 132.002322501232, 129.632708968576, 130.735327039869, 126.638590432685, 133.486963471848, 129.577363914613, 131.786827536926, 134.144583216452, 135.768801879532, 132.117793393318, 130.072613224414, 130.919730966532, 128.200948016628, 130.892810787504, 133.196076866642, 129.836302353556, 131.031448034252, 131.713209622905, 129.129775852736, 125.348875627564, 136.048206852529, 133.727357746049, 128.794285426719, 134.83447169358, 127.686016644632, 129.376645330953, 128.369256894024, 134.217948719216, 130.125320219114, 129.969258186857, 129.084225859964, 125.754142228965, 133.355218172807, 130.647745671893, 138.114481614755, 133.087327207771, 130.716032384994, 128.756777409178, 134.461737602893, 130.914301425902, 133.245985910134, 135.029517365094, 128.744613990208, 129.380554276534, 132.195420583812, 131.663711617457, 133.15643872485, 133.804969074065, 129.654141513353, 134.259006341435, 133.953507772256, 130.21199333762, 131.124358084432, 129.407566272101, 123.628977666825, 127.485311010703, 130.98395106025, 129.94092561156, 131.224028127524, 125.992374585752, 128.347209632459, 136.230086766344, 132.288420243147, 130.736975220508, 130.759389082743, 129.882314054182, 130.958492848461, 132.692210631128, 129.276759907364, 134.724456539761, 134.476068418873, 134.472367261984, 129.171440028559, 130.626434034793, 128.318106427935, 134.642023583374, 134.384205906037, 128.25471097195, 132.952181349667, 131.547031819927, 129.413524146553, 127.750705708843, 130.770262636548, 134.958229995626, 134.462143451023, 133.929248577864, 129.944594607417, 130.838671716652, 126.765446120152, 129.663874034633, 129.120519451563, 134.508160337788, 132.445393215014, 131.682118787795, 129.098321227842, 127.32160404725, 125.546398148034, 131.31960214354, 138.767374464398, 133.00577415293, 132.253139640198, 133.052680137097, 133.492694212705, 131.092201282404, 125.262285902511, 130.906080823695, 134.38553135113, 131.886803623802, 123.703935181414, 134.472608636981, 132.899256286224, 129.924049035253, 130.131571519534, 129.921662569409, 134.674478355014, 129.190694577828, 129.858670323847, 128.895693062769, 132.143081643623, 126.647930941285, 135.00279072323, 132.219577012872, 129.27514367503, 133.742542771454, 128.101454326509, 124.132143892818, 127.822404890157, 133.167606174545, 132.315203651531, 130.410141977167, 131.602838993494, 126.72377119009, 128.394047097752, 130.132923611062, 133.423184709623, 135.321296073828, 128.065263600604, 134.900905555491, 137.123519109844, 129.074813070449, 133.214136439087, 133.617895379437, 132.147693383164, 136.020301039326, 128.271982442985, 135.535156686507, 135.282709092911, 131.014538335658, 127.732774832038, 133.763859838256, 127.744125229612, 134.785267881032, 134.943505147124, 129.579532542803, 134.01356125136, 135.834486916657, 132.760750024458, 131.322207348967, 128.580844779892, 127.342463089897, 132.042308596907, 136.302374681982, 130.379000304779, 130.713413071775, 130.151351385565, 131.773280175441, 130.191691453958, 131.845143801733, 134.76618186172, 134.426916111433, 139.358444987876, 132.347306646142, 131.474235093907, 131.707874671436, 127.957067784483, 137.727516231279, 137.988260981014, 131.628198215713, 132.940955481614, 127.813516028, 132.27566773143, 132.466326853631, 133.182979892411, 127.823630197777, 126.757216827337, 128.626502677714, 128.821057859494, 131.948538800508, 136.519461675101, 129.573615323349, 137.017635851272, 129.704327116325, 128.037444420737, 133.960218537411, 136.505114971494, 131.545420465266, 131.206466157514, 127.59976588741, 125.471322650803, 130.314183647197, 132.869041783155, 132.468495436327, 131.672383141058, 130.207752182265, 133.777380490154, 132.205145073382, 127.157041910855, 135.173192182284, 134.354001007841, 129.782356847333, 133.367510582873, 131.584294542359, 135.159569108708, 128.978442232238, 129.99547640939, 129.912801200531, 133.960698112296, 132.77098219971, 127.169005337769, 130.69738335982, 130.345387908583, 131.027161914648, 136.152238065746, 130.352251155665, 130.304684067342, 132.805074276277, 129.511405017202, 137.155625200542, 132.55569203143, 130.901552913596, 125.609656215564, 128.786056414299, 132.518328945994, 130.596576100618, 132.252906074408, 129.926686848411, 135.270764078388, 127.999359263891, 127.610395297832, 132.219349384437, 127.003246890208, 129.692400255463, 132.784278425202, 129.752159320744, 133.802285875881, 129.751948088777, 134.237870330335, 133.625245393034, 130.206855015992, 131.482337989289, 129.114117751074, 133.367213236616, 131.956408187218, 128.609206057107, 131.8491663142, 128.374838924674, 129.192755658946, 127.786886438858, 134.054458210108, 130.455615081133, 128.989786852354, 131.822726561342, 127.664833340812, 130.564061534852, 123.966932197103, 132.644694698781, 131.158154469163, 133.349180936744, 129.089796875456, 124.862743082602, 134.634961876577, 135.984818431145, 133.495952596373, 129.887923751545, 124.377936516324, 129.018942651989, 129.213480385623, 132.692442233458, 129.298701625208, 137.544325289026, 130.22597347942, 129.472668293611, 136.186261301475, 137.333567273043, 129.941589553424, 132.287213313689],[341.085789998597, 351.968760599825, 326.571350337687, 349.068454589183, 338.781455166511, 353.228028716816, 350.933746144927, 348.872817406488, 362.344372049238, 368.359057331548, 361.321959238725, 337.075327125842, 352.999536454873, 341.197729957844, 317.356714804495, 327.828153574074, 338.989751890042, 318.108010619598, 340.002193584213, 338.340708282198, 347.14674660673, 344.787688848073, 349.084561686977, 350.148027702456, 350.017911297857, 315.782852059193, 347.617525668624, 335.923510862795, 376.246585025751, 317.108523017853, 363.465372596084, 356.040674547584, 369.05329578589, 352.301044378403, 337.01069069163, 353.442219634835, 364.053480567467, 345.15290113956, 341.080822984104, 315.91792520771, 332.55341697039, 357.082399974177, 354.297070400132, 369.162165676727, 350.045642931886, 311.560316908411, 329.095000375286, 369.77259283139, 325.56998843103, 351.610187130954, 317.401514610156, 364.973125539192, 348.341808682734, 329.367637878621, 391.527627574931, 333.254349046909, 355.069530555714, 359.786547198316, 334.496926190859, 340.895283229276, 337.711059000193, 370.73305227757, 345.779177070917, 342.923218167387, 312.030935007827, 392.920901933487, 335.668700779012, 349.451705954746, 342.803330511111, 357.929943465096, 355.90212500821, 375.135334902072, 341.765972743657, 378.676685144544, 346.810372974984, 339.277341192808, 311.575066508784, 328.866305579671, 372.996695963138, 323.119239236728, 373.684747509592, 322.192991125345, 344.376917188187, 342.764341355372, 347.613517866289, 348.933293303885, 350.590827708278, 366.933478539486, 333.322509259288, 356.892394409838, 327.578364230761, 354.239833164098, 339.527612676463, 347.128916010152, 327.103466199108, 335.580477933567, 347.92476389904, 333.359643050695, 333.624854309913, 342.852614021384, 344.876001993403, 343.355369037536, 329.635320640976, 330.451815697607, 380.245411833422, 369.293111038981, 378.264341539554, 329.79109400824, 349.064900492249, 331.786951046926, 336.536302428878, 321.435490002967, 353.787592556935, 350.429611951495, 319.138842133049, 346.674530898246, 377.974228018201, 368.243598698956, 340.984430637808, 366.904976274754, 328.881904732332, 339.403978585011, 324.961149842904, 358.31332307585, 334.459466385134, 342.621490768001, 368.944844494196, 343.524541226287, 352.314149462019, 340.773640554151, 344.127541747041, 361.614023197449, 377.011834514264, 338.32644625517, 344.845246167736, 321.284744677549, 332.311961623314, 332.296689716848, 360.35483981854, 340.734057525849, 354.466296919192, 342.170423788328, 293.156095905406, 349.28434888272, 363.886045123539, 325.804850129888, 315.480613310053, 332.876143450913, 338.309229416799, 351.629413984766, 327.834322373233, 335.662642017715, 376.407999362778, 333.561736255577, 346.010435335547, 336.773076035925, 357.460284944077, 345.177312327277, 352.805256080109, 344.082010486486, 336.044417785304, 354.042369814164, 346.302696766432, 346.086033688523, 330.40951774951, 352.327768487655, 334.4522899, 356.881478862409, 370.222652906753, 355.084087137227, 358.771202752337, 314.191411434926, 321.242439548752, 298.834348701344, 329.133660746176, 352.509772390093, 354.12672554236, 347.119995252234, 314.329050831256, 348.567513807002, 334.911829734852, 347.955441970638, 331.949917528405, 354.325124884819, 343.440733601454, 360.422193887216, 350.461921511099, 345.463173079333, 352.44817428214, 348.862015616302, 339.405434042555, 334.213817157289, 317.226613913369, 346.203395461059, 349.213526585077, 359.262787602092, 343.461643086487, 361.760543806667, 334.732792847465, 327.855787330948, 304.151095572366, 360.321842806544, 358.728129032449, 317.784708071355, 372.828260282133, 350.944452744356, 349.106737589236, 378.385694382918, 359.626013616244, 344.033522061446, 344.899458662407, 345.037502050963, 323.743063378437, 348.413574950182, 362.332520915945, 363.76000132526, 319.613861077786, 346.240630403417, 300.704786430588, 328.85128438024, 359.355823296609, 321.906452949677, 341.390496150085, 340.917343856791, 352.137295785736, 342.291169063139, 323.302216565194, 348.075838819993, 348.832728376033, 360.634231702452, 333.960859517147, 355.779773218844, 382.013781238263, 318.355015680791, 338.829293553128, 314.694691332519, 350.123788338699, 320.938336055905, 315.19079083393, 389.131869568595, 346.60483451788, 346.090129279521, 342.548716818807, 346.884692518226, 345.31696659275, 330.886094457708, 369.603201844927, 319.337597204537, 312.114381886462, 344.460887945001, 358.832406138901, 328.23474364924, 350.863479537268, 335.666945241252, 337.879122703078, 360.414188891138, 339.249149242889, 352.121476059197, 347.478149912269, 355.632875873289, 380.84330836119, 365.47445041891, 349.790255311482, 345.899664335779, 380.735926133825, 346.859077351868, 330.260813049111, 350.273546776808, 338.169717746432, 362.530180128746, 369.205920630199, 301.954581369886, 291.495371587471, 309.512273886344, 335.746649968228, 335.708732798577, 338.549421409321, 343.296420727417, 367.170169826352, 348.836769752723, 342.296314664901, 325.595932774856, 334.05402374561, 357.500360384116, 341.965711389567, 345.840968996595, 322.657147392939, 283.452644734687, 331.71325320007, 337.410917991179, 341.85106009382, 362.301155707171, 309.127674276164, 342.548513625524, 340.43388211237, 350.168512792121, 351.434138634407, 327.549749912086, 344.290543831908, 354.542763934673, 354.725177517127, 375.873577830824, 349.090622097396, 330.973624013182, 362.147737705287, 372.909640266049, 348.310797849056, 333.306644785448, 358.629192959351, 337.415053434984, 321.171312810905, 360.629253772692, 377.203595774988, 348.228956809941, 316.182233255623, 335.688116093659, 342.918656670249, 370.89812746633, 360.38551394541, 348.299690100536, 361.229234745571, 314.372653269598, 355.672825570637, 330.835433086749, 375.900212868144, 342.061175939188, 351.11250799457, 346.365481288927, 352.483160492137, 331.712165177193, 374.13450976485, 355.195474720457, 344.95012879987, 352.928432534831, 331.876693589597, 352.373963939866, 340.326689771548, 347.561591449914, 333.301482618458, 362.607916295229, 356.61502847879, 347.94740283087, 349.419080259348, 367.827210589894, 326.641258968971, 343.197145586186, 356.964681088833, 313.887185453075, 345.21089713105, 334.129408884986, 323.916295257709, 363.321884697455, 361.277230903265, 338.194397269134, 345.502172337182, 363.0777865762, 368.780309445168, 351.923984659335, 321.355316162668, 355.61597275921, 333.264595313969, 365.334696021078, 351.384822668226, 327.450409096767, 310.799818535983, 328.85009772428, 332.586150062952, 350.266021137896, 328.05821905239, 342.512237532582, 315.941857511363, 327.490458213806, 367.415920740911, 319.600207152857, 361.967729198395, 350.312513623018, 350.249378117493, 354.261333883103, 318.296485168803, 344.500100249371, 350.37628970813, 344.129949160956, 355.853957371624, 333.069597897437, 349.099071110255, 344.568009606843, 316.714123655201, 350.772217407019, 363.0025178449, 370.817378124443, 331.765091035945, 316.900738917983, 359.478612991318, 322.762533756009, 367.716467697213, 364.96390726913, 336.054938868849, 316.090669145421, 341.711509647852, 313.759983947728, 351.959550488067, 333.302798482728, 326.149168431293, 333.367184302301, 336.150703974638, 345.520336539507, 343.235991333886, 347.841441419943, 366.410605945675, 330.038315821814, 353.555283797896, 336.486853072564, 337.691074955358, 332.927632070299, 365.778870186361, 336.253594254797, 307.82608646123, 342.536426112317, 307.022123758259, 350.488042319565, 303.473181744861, 337.048558090769, 359.48649542689, 340.376644952705, 347.98320652367, 340.817113618349, 351.624836051553, 329.665300527795, 335.430068813273, 329.56999337461, 358.427649256893, 334.379599553739, 374.707574082249, 319.329537219674, 361.197833566841, 359.316483725421, 344.270937399903, 334.355245265387, 311.14574838909, 317.511406621754, 356.930989548558, 343.004385335611, 338.12387868311, 355.458295319674, 369.81751952199, 342.611247077539, 340.354252131329, 369.544454217932, 382.929127930623, 339.731740980986, 331.572710966049, 346.279010050276, 318.012272831536, 324.108617163089, 342.826394622671, 329.376116629977, 358.823496562163, 346.177880749944, 330.985038904642, 310.908567999702, 320.22606811487, 333.727057877618, 335.424241935343, 331.722591204497, 343.470891562232, 341.603323942444, 344.956613808534, 341.914843759865, 342.389219139675, 330.686594605056, 360.272307062237, 308.379751953656, 319.805907654119, 313.566923512777, 349.538156858074, 322.187713670749, 330.744901919843, 336.350369544756, 331.439355415676, 340.363710582975, 339.229428246939, 350.237204505958, 367.220685724018, 323.654742004321, 347.036646693134, 338.843367361855, 366.066242186836, 345.850592513666, 356.784116202446, 329.46978213818, 363.24507640742, 369.875754172466, 326.268116237996, 341.404196529809, 343.861367392828, 361.342495506452, 325.092091285651, 342.199793874382, 366.886429286075, 330.218774706531, 366.604731863251, 324.671034737588, 352.393629724693, 333.113587339776, 335.824602374095, 325.369602479929, 346.98786768448, 345.290967175365, 345.997768826188, 344.494874369175, 319.455448731968, 339.620958898209, 351.268808243865, 361.228655483565, 340.241968113294, 365.74783807568, 328.931804310515, 337.778156410674, 319.602832957009, 346.03785673894, 337.547629579484, 357.675036621343, 341.549008648738, 336.259983338171, 342.490891264303, 325.622536189959, 363.63125506191, 367.96154939549, 323.292519500547, 356.163671028173, 363.286302938363, 341.647328803948, 347.02807999846, 328.693754922284, 367.288079939506, 328.072426624078, 356.600894048779, 351.516793295509, 317.649041407138, 326.271879831498, 344.985533828888, 326.406016422847, 374.204616551882, 363.629826910454, 333.808409699909, 326.469656253169, 342.178676929701, 331.623521809464, 350.590228116906, 324.534942266464, 342.203447683873, 352.832186914474, 337.099424397063, 339.551755045068, 342.27122481387, 324.0257791972, 341.728158761697, 341.816834695186, 337.800864601178, 362.306968936054, 347.686110584383, 365.641978096009, 330.378783439578, 323.935426763891, 341.044779432867, 344.37479792886, 371.649100280789, 337.276123813113, 327.385739443007, 341.635050601346, 364.960856973992, 352.883914818996, 354.574698559969, 346.891795914419, 355.048960188079, 349.678879202415, 353.562286330622, 356.175242906857, 343.613407428137, 361.868554202063, 355.079162956476, 362.063192508974, 342.791994392494, 304.454132693756, 374.856806476225, 351.820659771166, 323.052175006062, 319.796218218443, 339.086298224935, 360.832030298834, 339.846800981589, 357.182650147471, 345.822215714452, 348.565034042744, 349.803087629511, 331.542564026554, 355.297921343221, 324.642439312762, 361.496536254486, 360.179383074971, 337.71322900587, 322.750372865714, 357.727930207132, 355.878035213185, 358.444265494304, 355.771957681424, 321.261757938545, 352.348039317761, 344.766005459934, 344.760838926534, 359.35298729811, 368.760579408656, 350.190443464693, 351.521089973498, 382.086175801614, 367.248947374265, 356.5371507156, 346.667737138162, 376.232022546856, 354.948999759206, 334.37875651351, 342.600569583973, 346.492785999574, 326.020421778517, 337.268558167123, 341.205497914889, 361.991845580507, 339.440278574145, 323.567385277391, 387.799474979302, 317.619201314508, 358.214401431589, 344.490310609423, 348.010977664159, 346.848639210709, 358.373774156942, 347.791165103917, 372.442590333072, 344.243844102269, 356.880995710031, 348.137592749268, 331.521260841825, 351.282352546249, 371.176356521616, 329.994942826121, 372.009525555989, 342.472888006808, 342.361296206873, 320.436028125373, 359.538442561769, 361.178911787314, 368.431901956623, 354.488820000571, 363.312548544579, 337.043005758289, 359.357886201007, 356.883183164073, 357.229098650914, 341.54085790686, 338.166349306623, 333.438801858712, 330.106589150049, 358.843240249686, 329.889894635277, 315.350338207055, 341.647355273298, 381.460245439399, 342.055418542085, 331.082585912724, 359.338198869009, 343.466639024901, 333.108801748843, 369.200299518469, 353.742374196516, 322.66451924544, 359.105836275112, 328.063193410334, 348.967857486373, 320.107717096858, 352.724316235459, 352.320921476472, 329.384681017349, 322.963677515623, 375.472824641865, 339.912094381041, 341.027662554952, 345.172858739283, 344.075181747941, 377.320229053594, 324.347581927972, 373.039607532221, 340.826636346328, 361.410969862952, 325.888676064748, 354.619362465911, 357.089847661355, 337.269029164753, 331.038930659425, 314.750377694166, 362.346718106674, 371.242900324072, 372.749170945419, 348.376853255017, 343.856338151511, 356.901268613892, 325.855095206362, 355.160503287086, 334.337918245879, 318.85212331703, 313.171993999529, 351.09280866109, 344.945709679366, 334.150900113352, 349.632455764753, 358.629436278277, 338.735082600335, 346.100891397167, 336.764890093772, 339.733439368533, 367.976331539406, 342.693607096297, 347.51509282553, 364.712688299653, 342.48085373151, 352.450802912895, 349.008297245541, 345.575371460357, 346.860643056982, 358.134013860729, 357.393868926003, 360.609950185529, 336.330750179341, 372.273712783547, 324.942739395018, 334.699163360709, 354.198427130358, 319.845639686642, 345.274194128821, 337.024785547959, 339.489158007125, 327.484384444138, 360.476460099623, 344.096645445593, 326.475341929011, 343.112638538579, 341.958354356084, 311.600318809589, 330.345940707098, 363.286714363348, 348.268111500056, 316.876467546107, 356.384151901039, 362.107578692215, 369.700171926012, 337.916055570365, 332.840260692056, 329.798836825221, 337.061494684019, 345.642669610513, 322.726543120241, 357.373255185832, 348.004063119632, 333.027411062162, 379.676654460606, 357.426892358443, 342.796443258244, 338.656588742881, 372.054896643461, 362.565995630688, 346.04736278407, 344.866230579543, 359.840395138972, 331.861742166413, 318.781616216474, 354.764292719186, 338.066162934783, 335.788294613408, 318.251518181518, 345.804723584238, 330.179070901987, 348.515066707201, 385.136780260304, 326.703533416135, 356.184053333472, 347.392890338733, 323.117072379095, 357.855529609356, 337.056909321409, 361.060482868556, 341.431543543608, 356.18419316645, 370.920299788026, 352.993843504531, 332.351453021273, 324.794747334784, 385.164558284741, 374.042363572953, 329.822369795337, 347.136112345696, 361.471905168258, 360.006163107085, 350.081397805236, 375.631064295054, 345.351718864623, 350.121332712003, 348.819850974217, 347.643794878972, 335.064012981875, 305.169262675846, 327.748591779938, 367.699538645236, 340.285625870756, 331.248866079505, 336.210668046953, 338.447154871814, 334.174921862684, 336.898539509827, 352.020220153671, 323.432238366381, 358.680722082455, 356.50899965581, 379.515980318476, 369.890569224013, 356.221875665871, 337.193933454339, 334.770129083218, 353.848081367677, 340.883470352114, 335.636085380507, 337.400079356984, 337.010212610335, 324.493154923338, 351.095571824696, 343.329693519673, 322.040742243087, 348.68213841776, 373.842771082594, 343.133036662392, 318.711490182378, 351.586827352614, 335.389731403202, 365.342088779241, 334.924597591583, 345.893459717629, 357.842183348215, 317.097113560263, 338.416884557415, 335.569582588697, 355.977897245935, 345.285849578659, 335.93347129063, 336.282135061141, 327.443128358099, 330.675928037837, 354.758896316835, 337.617116197495, 345.743509313242, 346.633809310332, 362.1005166978, 320.69203662941, 341.073531091651, 361.587898495967, 340.168748942088, 318.292281603658, 331.971313229946, 347.505110435337, 329.241795672834, 322.342822489183, 348.264357049455, 360.586345485946, 340.202519881097, 341.90709124958, 328.928718535515, 328.639632261064, 338.930145299811, 335.326287589478, 338.755793009612, 339.448078555249, 330.119338891095, 393.096153196959, 372.203799546103, 353.688902099436, 368.123382617392, 354.507614894869, 376.127283312661, 355.18447152608, 348.640155203711, 327.850390817532, 354.826644087023, 328.053090813933, 352.511694613988, 341.868876863896, 374.069929291392, 325.37433265071, 371.282490155788, 353.718676990204, 324.819465616479, 344.015736230055, 337.340098964045, 321.595882913045, 361.797948546039, 327.705992015791, 361.738547142525, 350.648164616485, 314.212621250256, 327.552593920861, 349.451964003728, 348.313455302787, 380.113701109537, 352.080304490064, 340.345311284291, 358.655699965123, 365.230654180641, 345.269251887417, 337.367786644166, 341.154747413629, 379.674036150325, 352.443585778332, 335.610851399685, 347.278664755806, 349.702434890784, 322.653493033527, 320.12179725863, 345.965315701276, 301.592059177629, 327.781540617758, 358.455508185195, 345.007469030489, 323.674740440875, 344.178737057647, 341.703520835523, 350.881173855222, 345.178628751482, 342.26240406926, 332.714927647556, 363.704373775101, 320.610907770558, 339.641099398374, 350.947782002216, 343.120021522526, 372.100526089357, 331.657656832794, 333.198662937365, 356.379770062926, 365.197944746448, 345.873089484707, 363.008597189447, 323.180261055536, 335.350375980817, 360.698278361485, 339.388290143493, 362.436402791495, 362.57139508577, 359.222074314563, 337.624722782362, 348.285851168944, 341.63157172218, 358.147520338294, 345.067055296859, 353.665146577461, 345.163641553888, 316.415493184537, 338.347960555256, 315.889920008807, 360.900438948482, 369.944576339706, 391.663375760011, 355.42797292925, 366.803346277307, 356.83421970584, 350.427971409541, 371.43458535809, 348.93733300961, 364.963402655851, 312.715148018481, 349.400453931286, 331.216608588054, 329.00712929811, 347.736812154268, 326.096166010297, 344.584720937461, 337.847672817434, 349.009153968587, 366.266940659736, 367.331236694726, 355.237688326339, 313.049761686002, 331.71345503447, 335.238768676288, 363.65113794232, 312.241149041393, 350.534538908792, 334.439213555824, 340.151928462539, 360.699343281501, 325.931029619208, 363.202923467507, 349.117519560669, 367.40442166334, 330.861560483087, 360.245092516858, 365.313327593991, 317.050086569405, 346.388619166122, 348.336084321988, 337.91968201052, 334.75644659775, 323.67276901879, 365.813015141873, 335.428408016283, 328.137304266819, 338.394834933172, 372.569955195276, 310.584676504433, 348.911184963152, 369.75850548326, 364.656797190506, 346.817281689444, 348.181785921315, 354.572714266333, 333.244461664422, 317.115710353684, 352.820186795063, 329.681645440806, 335.943339632111, 321.936000173189, 346.480432108281, 345.764312825311, 345.409455386473, 335.168815107501, 338.246871753887, 336.304960272655, 347.325944064, 355.168970331547, 360.335793877954, 350.678838516311, 357.286546653408, 333.579808921763, 364.562003035382, 333.098422312403, 359.377383214684, 351.259504342959, 348.919967064422, 327.989102920211, 365.050119743879, 350.75537905037, 348.003729195849, 342.724549450248, 336.322321016544, 360.762236588409, 320.040238356014, 371.056705496477, 315.638057981034, 360.519346281163, 337.566183739891, 340.84370132815, 317.783753369314, 321.51741078297, 341.003337836411, 361.526875646408, 345.313448266137, 348.298151168815, 322.383509263149, 328.870051692651, 323.595775774628, 329.94193711461, 373.19014692759, 336.84752687185, 322.02832442729, 354.497408193908, 322.340006133808, 352.868879028678, 347.567558301976, 326.996337620041, 322.153832292444, 368.655596855058, 364.161236188545, 340.097198332374, 358.506693948853, 345.180931892249, 328.241120752523, 335.395877381685, 326.679381833153, 345.313502118048, 347.640688188359, 328.138796604124, 332.991512448932, 344.167477682245, 355.585890192363, 358.50519338878, 340.518961460905, 372.067879304967, 350.836992836996, 353.904067278094, 307.189376203619, 328.542225890348, 341.039855691856, 376.302292974501, 324.219791551832, 341.843705101888, 336.656037619617, 324.820574603527, 361.738725031324, 319.844521226211, 330.065326408968, 334.263759515578, 333.247369593931, 329.956643140979, 372.609892365728, 345.935821739266, 342.782633486341, 343.266018965885, 340.174019429906, 317.793729490836, 334.217721723112, 341.629145984259, 358.484566105659, 342.18954347623, 369.320247787623, 337.019335804024, 350.211468872311, 350.038416569586, 368.254001991324, 341.181730097857, 341.89487357054, 336.93010103375, 319.716200395974, 346.804574059965, 347.133683198359, 379.102964573639, 344.100124627222, 341.599838730538, 369.120246168084, 350.140071618129, 327.968859800637, 284.724248931257, 344.301739215966, 320.097848739259, 355.557800617059, 359.831711293315, 348.25334676408, 359.579549995067, 359.906345353237, 355.806950676008, 356.584862705004, 333.679505868284, 317.793566315268, 306.177045988465, 353.264001978119, 362.457479472663, 323.001963586837, 348.079699708948, 365.485232808687, 315.797692086649, 331.16839544805, 339.42382885186, 305.522892793712, 366.225103300514, 333.470054287888, 347.171295218375, 340.05254814268, 363.74418267847, 345.745489106175, 338.132256970054, 354.513124329461, 362.177950773707, 320.156587108892, 330.18215384896, 362.016777369924, 333.714912178935, 368.000296919468, 335.267312009536, 358.277354948494, 314.235503112218, 337.154618675225, 326.014029440327, 340.21183010584, 327.285846146407, 360.454735930257, 319.982669971908, 347.65686772241, 358.894321761848, 307.634035419301, 319.229374356011, 340.183818975422, 345.080009245035, 368.591861742867, 346.957254530326, 306.226639760584, 353.483301204554, 349.730386985079, 330.686446790989, 328.653308060333, 346.575021129204, 349.155188951056, 330.452407216595, 357.375964362878, 326.766706290189, 333.993054952017, 359.825199523259, 328.000653832186, 327.27184900404, 358.419901354549, 358.006465952545, 357.66227298121, 332.411813820763, 335.739741311739, 302.076977352836, 341.760297683098, 345.732254604522, 328.632592044594, 321.600785376495, 358.693015658103, 351.513955923024, 350.451253344752, 314.028379862531, 370.009112085875, 334.966337570339, 322.175842786999, 344.468574230715, 344.281366304795, 334.537486349307, 359.636349206613, 362.633613345789, 329.244924749342, 335.005099634772, 367.573412613062, 323.236431084627, 361.375587761841, 357.669152777865, 354.210451249405, 339.508280273334, 356.53727798991, 347.72221789555, 363.507781216134, 319.435171149819, 312.311287737204, 337.004300310517, 388.889134321791, 356.045792333886, 330.312559847605, 347.369992994137, 324.236988969567, 370.595044013524, 376.10161337033, 329.951639937194, 339.802069913796, 343.944257881274, 307.383048884473, 372.983015290469, 336.569685458995, 343.85700796838, 332.488969541482, 365.193644986111, 365.193121720519, 338.671445711523, 340.857568041683, 339.389646016616, 339.051362779481, 332.406956996303, 362.06922958826, 365.792376486896, 348.901076571986, 313.25034610408, 339.30963819054, 366.30012520169, 348.15612850387, 372.417517891982, 355.750398907334, 312.424672979109, 342.035053327253, 356.70805376105, 332.159636798823, 344.495271511285, 362.890564998729, 355.750805939501, 331.103452176477, 329.452381404394, 356.222318618933, 325.358141004773, 366.419174762967, 348.869861854075, 366.627755868624, 339.304437771887, 333.217087164907, 354.966476068333, 351.53505932257, 324.027131685174, 314.200602141342, 380.75426712561, 375.030199966193, 320.106107361296, 336.002497672882, 299.582739072023, 338.489006361888, 313.990046866784, 326.591367268902, 347.684395389149, 357.408323374477, 344.074723798318, 335.765314740493, 346.018018899768, 301.585877568632, 373.75889972409, 324.387794377191, 370.53055440677, 360.460688064582, 335.686109483674, 356.047901088096, 367.609914464128, 333.012260363605, 352.904814534988, 330.361169054363, 319.378346256866, 311.675429569027, 329.903515056033, 328.88233590251, 386.117284147537, 335.222533005012, 343.632942491266, 343.643526344683, 362.871960953976, 346.538739209862, 356.574601130199, 364.557530118746, 346.427058327236, 339.134361744737, 342.496795165713, 362.968895288553, 341.689726421633, 341.732269821574, 347.398176461669, 344.995670579014, 331.01815800408, 341.424430463182, 312.266015890467, 363.094344487695, 339.328754185597, 346.96692019563, 310.720156649134, 332.945894515179, 339.599902591195, 351.500005817727, 348.844594315606, 363.53996824185, 350.351086545468, 323.254046968344, 334.572422853952, 372.243632326495, 351.467668471612, 320.592723874279, 327.135561702762, 356.418651627848, 347.071565317102, 335.497137980172, 333.739592237567, 320.355531030389, 319.107885375517, 348.636471006468, 328.806509439719, 359.255130681727, 368.971416795895, 351.77190496581, 344.277262046163, 368.181218057731, 338.076176316425, 361.986105895843, 350.902772408417, 383.987570674434, 349.125437563132, 352.864231664914, 347.662566517102, 356.641710324891, 359.359677690295, 330.196561415998, 345.642569943437, 355.833989405404, 357.420476911248, 356.798380311892, 358.528148540899, 341.137409089246, 330.252636367865, 329.990459871729, 347.373888707162, 342.846622556862, 356.520962133856, 328.962870779654, 352.069267762346, 347.823780901949, 351.801430176187, 343.771088738426, 341.545441180834, 329.148994295936, 341.101510146782, 325.168956536865, 352.827941038399, 348.495840325357, 367.489399814735, 350.033238987668, 368.653701599836, 324.184131628763, 334.788519982633, 361.994639620761, 348.680705972604, 362.716338851321, 357.15659351457, 334.361523750126, 348.995435551883, 350.987754697457, 313.207387640821, 352.77945885691, 345.074929710716, 337.823294777383, 364.94664566404, 347.853636628865, 342.36206150277, 320.208967334966, 313.651897111422, 361.203998193071, 343.975399006761, 370.101173249168, 351.295789318833, 353.819458467286, 352.175620284967, 360.02915001925, 331.255893831621, 342.199251290615, 329.030901212178, 338.425402482172, 317.248651789642, 349.521623197274, 363.493635924341, 316.301349354709, 354.821776736351, 363.546343064833, 358.024111562089, 334.551370833491, 344.313380717563, 354.103040283922, 346.303912440729, 351.901021205958, 324.126846833836, 344.108558095019, 326.303112512572, 350.175905453832, 324.14719753668, 345.739359754443, 347.304866564492, 360.965807569907, 342.001310604909, 349.792902967133, 351.762202470401, 358.72542314835, 363.533361918667, 352.414262595216, 315.634126733656, 352.775250695463, 357.091324472353, 357.488076028255, 330.794501643434, 348.72900265025, 328.219944674745, 358.779449804081, 353.305918273951, 374.137587148255, 355.464925005716, 340.777888323574, 333.270356618629, 318.808916311533, 340.449383380365, 322.531945151539, 373.896520199118, 345.188232912558, 334.51424056216, 356.775873454917, 344.624486820668, 356.569276536315, 333.037577051658, 350.340154479623, 356.315084541597, 342.544874048561, 340.065525567572, 363.616383454978, 351.278092809507, 364.091729097645, 348.170386264159, 316.804007009751, 359.047792981214, 348.328161397365, 374.99669070935, 327.046974784666, 326.525488814578, 330.73308159622, 343.689081716299, 324.982492206656, 352.134066943183, 333.173768620251, 337.846963283799, 348.07096335448, 340.780208243918, 326.390642143263, 363.765927167238, 350.619853387248, 341.551222582144, 344.022315773287, 326.958315686947, 329.996283767687, 325.119935874391, 349.519663072052, 326.142579884987, 313.375003355796, 364.519510480152, 362.064435219949, 319.249787820099, 331.934074004025, 348.968934193899, 343.151198700577, 343.815050445402, 362.919568366933, 330.628272060924, 363.154852288923, 345.511478471326, 334.30855390712, 324.770126291653, 330.900607660138, 330.195965837543, 334.944741378447, 338.291051803811, 358.844914996031, 324.022942981248, 357.872701749906, 321.438071056699, 352.255501251379, 319.18290243319, 347.997329304075, 346.255115377863, 345.651007129484, 356.735643151156, 329.481947087982, 348.417924157838, 334.76537183655, 359.05205597653, 348.963012989937, 342.030159172713, 344.301872892445, 354.151286648388, 358.422745406698, 352.25643445887, 366.824023812889, 327.262243569097, 363.079079297711, 357.035299373814, 325.416268893497, 385.236427400621, 334.633102146006, 342.072491156947, 323.503581191353, 364.350158787617, 339.381026026183, 324.561411550538, 329.813043065698, 398.134347822581, 372.567471597461, 333.025954012695, 317.963374311817, 340.801901250604, 358.862970606859, 371.376775462608, 330.812766874927, 319.250453834966, 353.050143560911, 318.773256493665, 389.210267095931, 337.135474248137, 354.046840615693, 323.074220330109, 327.325942737033, 341.227315451952, 334.946309410444, 323.203432026491, 352.488886091716, 356.623693861463, 374.101671694682, 322.719341944336, 369.907445081279, 345.340918154898, 375.69960379489, 386.135827397721, 342.183547632259, 337.067778716417, 367.836576931885, 316.309442921238, 336.070185816, 352.822282364101, 326.21321935545, 354.942980253413, 366.771050209592, 331.261205969717, 358.56852011415, 333.081578166134, 325.991961656804, 331.744132417702, 356.22288477973, 338.706739287858, 338.531852855621, 304.254800472898, 349.766896310178, 329.710176706599, 353.214621699276, 307.982344673849, 319.936720811367, 321.731898725901, 341.89926531992, 351.587947257646, 309.740186995046, 351.818496502357, 345.279228966391, 312.651059356874, 338.149963419255, 324.551402058426, 346.924376006951, 339.036938390448, 334.088666720726, 339.546151881496, 367.724839167505, 325.036322268715, 340.697989271665, 322.389750856072, 345.946669057807, 356.693950810619, 347.176241109703, 317.103777024196, 338.765945102965, 351.403747335229, 351.353334470224, 364.941971305763, 355.845885563971, 343.646459890947, 368.133336879386, 347.158661041535, 359.576708564572, 366.716524659541, 361.242159612972, 353.785672760561, 324.404240302596, 316.117502899921, 336.978472970269, 342.090227075991, 340.9048289377, 362.747409675832, 350.164200450881, 336.492036027733, 388.079142475431, 347.96042340098, 349.432294532392, 336.987738182347, 362.153739143153, 338.691558823503, 336.209654806007, 340.007411849698, 322.239304841202, 341.270413955794, 319.333364304534, 324.282075065583, 351.068477920915, 370.557488564115, 305.602636126242, 342.648754587327, 322.536471558505, 350.928163611324, 318.562300284815, 341.255648885133, 298.088662841721, 356.911070589783, 326.857498539041, 383.290145671552, 319.728934683022, 346.288477365333, 364.706508203282, 354.42873857759, 362.555619668698, 348.463074869862, 354.601556598225, 339.055574264718, 352.671483630733, 365.99713707823, 300.202223594969, 340.339164432749, 340.591584707055, 325.006777950115, 345.564382146883, 342.205642931492, 368.94910110061, 353.763372661672, 371.014168388239, 361.424805120944, 332.459540974892, 342.722314115091, 332.816148564643, 314.366200865785, 355.424836331629, 294.711086794801, 320.25788325248, 361.881112190468, 336.364706318597, 354.846121265018, 384.190845812406, 353.021402574804, 331.58042222102, 347.654822414037, 327.478357043944, 385.367520597727, 327.040176877596, 328.411276692903, 345.734659672382, 366.006372675142, 356.698274264987, 320.430316229148, 354.396461108631, 337.535747643456, 334.955258771641, 345.694472905446, 350.490198016828, 370.211749987292, 336.201976749411, 350.579493395976, 363.171560167246, 325.711820048001, 345.992066188208, 327.496450647921, 334.320712923624, 343.979922135806, 366.908107527055, 346.803862018845, 331.057536018782, 344.98775818389, 312.720486982396, 302.776600197943, 360.678655963609, 337.776314597899, 350.041042648111, 335.76111324055, 375.946223439242, 340.064542186194, 340.341693107364, 339.038431709366, 377.302434782575, 362.748625838399, 345.995095276301, 343.879820004811, 359.686257775795, 338.846390350628, 371.474568009506, 317.344186582016, 318.564859819108, 336.619061115128, 357.683832423568, 334.357848220927, 333.945061604711, 354.891808886363, 369.90630028999, 320.128286913965, 321.596802702645, 342.349378143543, 364.013206290176, 328.333890070728, 333.9186121221, 335.083109390417, 343.793359638495, 348.877459075789, 342.518218167719, 339.323664832964, 331.629923957535, 329.78035372799, 359.144282484772, 333.512413070709, 346.228468375966, 368.167186204457, 385.144913354725, 340.869086601951, 346.697333902167, 314.618906401789, 322.425988685742, 375.208680351286, 333.352955303223, 373.148716271326, 339.036339325807, 365.791510816488, 305.004958745086, 319.768645241818, 326.867456216435, 345.377418946942, 336.630362300191, 350.787262734822, 333.439604513777, 361.286805156457, 333.173647022073, 333.694539664096, 326.44169140139, 359.953276513681, 321.11355267093, 349.184706466336, 308.92648899241, 312.663622401787, 321.903141807668, 326.123433939292, 345.667069801908, 333.30964637616, 361.105530114616, 314.877528223953, 333.466510610754, 359.382734525921, 358.461938565575, 333.458477025164, 362.301031265941, 372.753093652319, 335.052206886908, 375.318050731088, 334.215788430223, 368.034631197719, 332.264907599565, 349.582177809426, 326.460773883433, 327.431345734807, 361.8147639631, 366.239440173136, 336.018360811851, 333.036195455653, 365.273476069003, 355.208098446893, 358.207152790556, 331.580322701885, 365.67150675488, 346.460413498146, 341.922660578773, 351.4470002284, 348.565812610322, 363.933922480114, 318.338166827058, 345.165941520909, 327.093347970794, 345.200036238768, 348.174391339953, 347.100233261954, 319.920187045772, 359.065700930416, 364.979227754924, 343.812052810291, 348.922043576143, 360.181981890842, 358.463825751332, 331.303823511346, 336.194303634037, 337.823317284326, 334.047221671559, 335.298453035075, 344.56109577329, 336.380797158647, 349.068768381801, 343.020275985734, 345.514308023637, 363.197607493104, 325.826601048265, 344.15623588827, 322.139462166481, 281.557100723551, 342.041493050407, 331.486313005363, 333.987889376554, 366.845653835017, 307.174884613647, 343.652020383736, 354.291047097507, 344.927823778043, 363.718088357408, 353.333718309102, 334.896096585332, 381.640751700753, 341.021636630588, 320.353845452674, 362.132426320704, 320.141661053817, 316.484551101147, 331.977892924263, 325.207606139166, 358.265610125465, 356.654611101357, 342.872910891074, 360.108469999762, 357.069210326765, 367.324258758339, 349.24538140606, 338.756987306886, 344.285038833962, 318.65671370828, 356.262098604132, 350.854021726264, 358.45164627176, 351.935925579823, 373.750462947253, 320.885237464993, 356.56533400577, 360.144495906328, 355.339019576981, 308.043947549283, 310.023570699349, 322.486810118682, 357.572983477366, 330.751243876171, 357.733312646277, 343.693540952694, 341.028286589825, 349.239796495085, 342.797341279789, 354.426401252749, 363.321878348907, 353.216723605065, 334.987665210154, 356.639168770903, 320.294194496036, 349.053513718056, 335.609801001739, 355.347323169341, 367.406694960399, 355.071825928371, 344.686441822873, 317.147441031249, 352.869163424878, 337.196167945362, 347.440766553128, 360.644491943794, 335.500295441278, 322.431434890597, 355.965126137611, 312.450944274219, 362.873691586199, 333.263260967324, 356.28317023038, 343.213576442812, 314.22348965778, 368.53554149467, 340.01488117752, 341.416102089266, 381.884954138673, 334.720891216311, 337.572588453581, 339.699272163159, 335.970074727317, 351.690828900354, 324.435599100583, 389.195904600686, 363.16757921693, 328.746277856178, 362.920711718918, 329.152789363053, 333.310223551202, 349.012270044572, 343.001814756085, 326.937507341844, 338.067560668923, 320.443359350325, 356.918008616138, 340.386184876406, 341.88715101498, 359.976097211534, 333.586430296796, 350.74306333831, 347.545125396031, 337.878486378135, 346.551431881225, 352.745510882298, 327.318272798831, 324.975261295121, 357.797376922078, 336.416716956793, 341.190929745594, 351.074643436019, 335.400649947606, 357.145860406613, 365.70015431547, 354.666552243267, 336.562011738723, 340.674676969295, 324.720826601943, 369.039883548339, 349.862224957966, 342.895172149016, 327.829324624926, 342.566912361025, 337.015112294486, 289.341088001696, 355.777235229626, 342.078432228155, 368.942609548003, 337.001733510046, 344.202346324797, 332.678004537737, 375.25152084986, 349.843964447912, 356.419292752507, 339.030340827431, 321.925204783945, 338.46998024491, 339.595147642701, 348.715518202465, 319.690394424145, 310.031966419808, 345.446451843296, 327.372301528626, 342.21522642435, 332.493121074485, 347.199235531491, 352.390992992961, 346.10481458258, 355.586696625109, 363.717204257431, 369.167271439871, 338.472308489378, 337.121579239598, 332.272940031471, 350.131486954666, 350.296766880268, 383.547941542127, 358.424912753883, 322.63402141267, 339.141192839665, 329.96029539943, 358.642052369071, 334.674235388003, 353.508220076822, 331.994671362213, 317.425592529265, 346.785808298294, 347.30435052459, 343.183077963291, 340.050263238875, 354.468943556998, 341.539185253869, 341.982383178922, 334.559591277697, 365.131046425806, 345.436722313046, 321.543419508234, 355.659233070753, 342.827432337937, 352.627065254986, 329.216731584209, 351.950439839257, 363.971136221634, 367.145977713705, 341.388837869927, 343.043455311282, 299.412308452119, 352.89225383055, 375.22082133777, 327.897681357361, 362.449722530857, 331.334955867696, 328.169402958051, 345.439549240767, 340.023758937532, 323.751371670122, 354.939179750386, 355.166955041835, 338.162362057484, 337.177926524427, 357.702641739845, 314.820368999622, 349.33749677443, 331.127036858329, 315.967805756028, 355.30518982202, 342.063481714018, 355.249276610431, 327.782220311252, 324.03626973591, 378.093654978652, 347.664533123901, 332.440962463716, 349.06282643741, 341.626925609827, 335.57707490151, 344.399961415811, 345.219754060228, 327.201137773308, 332.788431535537, 351.778221403414, 352.321881744404, 339.303457781406, 341.647858520904, 350.447440348493, 341.24388387543, 328.368149105029, 384.270245222598, 307.277660246559, 331.537997496954, 332.615769531638, 335.355592469574, 328.271569256156, 330.435857392285, 322.000201462918, 340.495061153029, 321.629293845153, 356.099526733345, 308.668720825773, 333.07538534752, 346.238508478819, 365.127347127745, 354.758655747505, 372.234886904103, 331.402116639141, 326.088230582575, 368.340975467292, 335.967262422398, 375.416966343438, 358.242969071543, 340.204563737314, 334.525893987441, 318.768242054596, 353.546300285058, 346.386778313185, 344.759608528825, 336.365634992432, 327.71766184148, 341.066815848763, 347.605322078366, 331.212118056061, 313.917336168368, 355.10888242029, 321.720697204362, 323.528683118441, 361.022557173696, 351.32871946281, 337.564887920768, 327.954469290547, 355.226512568589, 335.043312518579, 342.11189260584, 360.873964042699, 347.217349887021, 319.853977692733, 330.07781109236, 337.3126788216, 344.66760237227, 328.199948713106, 331.331925028786, 316.168382383913, 311.981562589547, 343.883645442295, 320.172473247116, 347.411082713108, 370.66351771158, 332.910976773711, 325.624689899893, 317.169355365985, 358.48110392429, 314.310048070142, 366.574329507437, 334.852041498331, 315.543263891943, 349.785280220551, 340.304725294568, 367.975649778908, 321.350303149109, 337.253587564375, 363.753768446553, 337.925644724056, 366.10495041494, 330.096529585707, 338.049354252879, 363.363980098923, 354.162346940738, 380.961937250829, 350.736833489469, 358.625645128184, 341.09324413256, 355.337433692935, 339.330241302635, 333.836559355174, 332.601759850201, 347.255634966833, 339.566983403877, 351.337739304141, 359.746450279386, 342.151135882499, 344.297125069626, 327.459605093326, 342.138059244167, 330.936772360191, 331.019325366103, 370.707004195457, 347.667155642272, 317.206083575499, 365.131465673151, 331.1295621283, 355.628303003696, 316.178512683919, 372.887684816341, 345.607200902419, 319.880584406476, 363.868024095286, 342.171180394469, 363.804099118382, 339.930179635208, 347.014510570428, 377.227998708919, 354.017734320009, 335.46196131004, 369.519035928933, 340.159009219348, 333.739919833963, 311.182745227603, 336.300953922096, 354.478880577802, 339.778293600184, 365.845592499706, 327.294044002917, 362.286043810654, 354.79188758523, 342.443039948126, 345.320147774416, 328.015587658203, 327.179033101275, 329.353165810465, 371.051069167192, 343.768591531722, 357.535743764072, 356.226259336643, 329.711540598597, 320.972944828865, 327.325691010049, 308.696706961207, 357.710526753384, 332.63231121176, 388.073592822458, 324.369400605421, 340.868558378146, 340.652124677764, 349.254128106882, 360.20100407009, 342.166639670063, 343.334972990134, 310.835603009225, 357.416584897585, 318.504821009065, 344.547553638976, 374.664982242917, 341.03647061394, 314.620904159178, 349.383349762952, 338.756789533519, 352.625077233965, 308.557360748509, 348.963644362277, 353.408861384909, 333.436492576845, 295.897840914788, 354.85661365817, 382.53084432638, 360.294164203248, 326.056803204114, 385.200723143864, 374.047277629216, 360.815375090394, 332.250637912675, 333.814189387186, 334.182886095205, 334.301432215108, 348.632302397288, 325.64057987802, 354.403280888482, 322.932829563743, 331.15463927902, 357.275769957303, 325.921304277341, 352.465809302361, 338.217750814374, 336.853624688576, 370.992816296073, 355.082281374193, 367.264128657765, 357.252447944056, 349.502142384716, 343.451028332848, 356.986518173546, 365.433002138607, 332.336722918557, 352.491637231472, 357.64133481776, 356.618198053678, 340.72399616016, 349.623995577793, 292.999806324816, 328.507985484859, 354.993755912583, 341.504953846408, 333.992223386272, 358.331662644994, 324.159288224843, 333.180746537814, 358.017754092282, 369.854086799148, 333.817580902866, 320.822578284384, 333.822114838535, 371.528248045738, 348.226606612446, 345.798924898224, 380.52097745607, 360.465659076359, 360.660284872592, 353.090904933376, 328.931428335882, 337.954203783708, 331.949001115572, 348.750168367861, 373.942646589634, 336.279395804018, 326.294433283077, 378.188126064583, 343.405967227543, 335.708719586958, 335.859631447139, 350.930040369505, 334.728076445365, 355.440710202711, 330.151980393833, 335.180933130301, 347.51316032444, 337.153658768246, 379.407390820219, 324.43934125262, 340.059644280987, 338.806626992985, 337.762118957655, 338.733746750604, 310.805647523193, 346.765826490126, 349.497014635209, 340.587898586798, 342.411950136067, 383.017887526642, 358.424181722604, 343.734778950946, 343.131485415432, 334.282382773041, 372.084836391093, 337.238469855714, 317.539157166509, 365.458553558274, 315.241859640083, 309.28372968002, 357.676262131397, 352.186132803361, 356.946824142264, 340.836459928731, 351.835627963308, 342.137992308135, 354.020446584608, 370.721767286163, 339.483951294326, 316.210785937264, 350.597981528979, 355.19022171241, 343.041535266351, 366.810294829023, 359.432284854586, 378.633634618143, 336.467325043238, 346.092628213741, 359.528701172319, 325.892197765463, 353.801250726424, 326.747139675841, 378.309738150486, 329.597955297986, 348.682706031907, 335.626305418947, 345.914822324902, 332.33061095402, 349.860138706763, 325.213188631796, 314.954897785894, 315.259651771968, 351.025729213249, 343.102640435801, 351.468678722906, 356.465752357504, 347.580589270459, 348.779671107521, 341.980767310074, 370.064965170524, 350.892403756013, 331.272360013768, 325.879217294538, 338.479952904068, 329.008547962033, 338.36435346057, 344.839174824445, 334.751701235846, 343.466599205036, 344.959280844416, 321.662950036412, 329.187990018973, 361.789818043084, 359.082019260824, 351.509467808877, 365.112737491981, 331.687613996013, 325.987768363025, 363.092878649581, 345.024780194151, 370.520077070512, 353.23427176103, 341.97133370837, 337.780147401214, 340.995806743023, 361.537849882384, 306.409307933327, 342.5007146241, 354.354336310925, 364.16604296391, 351.129336982836, 353.946351146011, 369.960576893396, 318.764062900118, 363.440953803302, 345.669804261969, 323.111833417019, 355.117271676892, 351.307206242408, 392.79360143359, 355.008907932971, 353.68308259079, 343.839716803607, 354.952247052763, 351.515787789771, 332.726936553942, 341.067923553129, 334.925334222774, 352.303274889385, 340.837139641278, 358.535718939511, 351.252760062212, 353.456324408048, 359.728673708777, 339.018574842789, 348.713165119791, 340.576485503454, 349.965244341059, 332.593332995429, 350.281097580151, 336.247171659659, 338.894933659585, 330.994986774073, 355.030826957859, 360.60977246533, 354.421873517103, 369.919412009988, 335.113159919699, 378.735816331799, 346.795878236454, 339.997660781314, 347.843285167908, 331.987262486715, 352.767565112707, 380.382608289761, 359.594673464083, 349.811694792302, 349.138463169914, 363.697842566337, 326.674506009321, 333.885642648172, 346.622131252324, 331.046105875119, 348.905128233464, 327.378590235175, 320.959202610018, 356.024047639358, 349.008825116257, 344.51671649824, 346.25284930848, 328.519264075075, 339.57860047864, 338.14469715179, 345.867862145898, 343.680056811281, 357.411571299644, 345.855529082893, 342.757530491097, 325.236496197077, 314.455955711854, 351.567467261728, 337.506470314291, 344.140245111597, 364.240632121609, 350.44775136785, 314.696214899565, 349.558575329423, 350.330263735441, 343.821422941058, 324.636725748299, 363.207501335427, 351.619421214864, 345.259394392106, 359.109859451592, 322.407089066992, 357.972901673459, 354.111178727661, 310.880928055878, 357.268601980625, 351.382089438913, 340.5295133774, 323.950782129984, 347.965210701122, 347.136387258981, 343.910843625845, 358.433334526278, 317.268816105723, 355.954197438185, 369.405503214806, 347.988669376692, 343.677811554581, 362.877359255359, 371.185199274868, 354.678517990243, 326.04094381388, 377.45096075505, 341.662765744519, 355.731338694978, 351.477076736335, 382.750092976471, 349.410985342202, 325.767955436686, 364.386694265342, 340.240427324663, 369.261062497024, 342.757068828609, 376.062584801139, 357.569169396548, 343.255688622596, 346.266362349144, 348.881158716654, 336.637992763751, 337.07501103843, 339.150724128707, 365.629638001455, 349.152096715597, 377.239874679058, 336.650582741656, 324.736424772641, 354.409583810209, 329.332830639218, 330.912916483891, 360.419486299967, 340.756628772909, 319.345591448983, 303.741104179272, 351.558658223051, 379.659138522106, 347.733773541797, 347.472200018701, 359.53743048602, 333.319718076323, 350.451827363509, 352.877597112406, 339.352293785047, 347.321882913877, 369.980996465608, 353.06848637369, 342.26181209015, 357.734315032352, 359.380303830502, 374.524530279914, 323.488147981378, 313.915811069521, 368.266349152769, 340.082704160782, 343.833037759972, 326.656473128714, 315.689221559387, 350.065503464011, 338.274938314793, 342.111720628686, 332.511086996647, 354.561582231131, 322.414175280105, 356.032250235228, 320.35370846608, 364.463231029116, 328.586486883574, 366.220152194221, 354.401622925064, 319.887213954846, 336.31973426911, 310.756305254192, 366.668433002598, 326.858872538186, 342.706267225687, 349.400451955102, 375.392705600511, 341.658601751643, 339.774253576233, 330.409672120124, 342.492390097572, 338.686327662806, 332.291799703738, 328.100644220695, 331.699528915853, 337.910014405939, 351.699415557052, 348.949167251536, 376.9188407715, 354.834773568521, 348.951115769302, 312.02975547402, 339.097861413641, 369.268558239352, 355.36087199614, 344.949525714963, 322.091754808933, 337.017962777121, 344.373571248625, 340.470099948535, 353.878932468751, 363.894984345746, 355.417871918751, 338.50394707352, 321.004115756634, 343.385618752426, 340.674830312203, 355.163427852773, 351.416731742934, 363.408039072336, 349.856491934457, 323.947088212442, 343.515299298196, 335.00573600974, 332.637703521615, 320.711114956345, 366.147380041913, 347.579784152287, 363.125319345272, 310.948236216735, 328.107993885857, 307.389753315248, 364.877896475732, 342.634903204174, 338.247125879262, 349.987908442213, 311.941091846957, 329.451000635395, 365.241687125297, 341.963523431188, 344.951471223748, 350.246827439501, 345.191520468241, 354.068493071062, 321.188989179135, 343.957500428909, 354.019088625094, 350.435335851301, 341.426365481758, 333.275836369747, 372.496708583563, 343.094491124523, 332.587326852838, 378.465909297661, 345.813839816774, 342.679650513214, 340.769310450857, 359.512891472888, 336.758057687375, 360.944271205252, 365.07901093829, 377.138417791746, 332.589292213876, 331.524794796962, 329.122790739925, 343.776668443772, 349.58380585771, 352.227133501999, 345.715353442389, 351.373097259902, 337.397107169912, 339.943554668703, 348.097318227839, 323.436292620734, 343.045497552765, 335.366160694534, 331.62832953396, 347.668111311744, 349.228960514361, 344.841342869005, 349.561859400473, 358.494975853924, 330.007304803569, 350.577741073069, 355.796775398542, 341.034298721734, 376.004102430225, 351.2759302119, 359.303580884268, 333.055218482973, 363.481650670144, 337.868215942105, 339.790257449495, 334.192209479225, 301.280977380984, 375.85288645981, 334.732414991041, 348.95642767301, 332.063235175895, 334.673012409138, 326.358941273253, 367.416305485039, 320.312603739144, 340.493926781975, 328.3428195116, 330.921960085016, 351.365026214846, 326.378358615413, 356.951871433663, 333.470155506416, 347.431759430594, 356.107948399538, 354.481434449162, 367.337991912799, 336.358471334986, 341.118455099651, 313.315155405935, 323.491970009032, 333.342956361603, 343.693858006461, 338.896660716982, 336.68134071538, 347.877643737796, 330.326066425168, 373.025190195564, 356.673803079681, 361.543035196335, 323.492678054432, 355.353200112234, 354.762966198271, 319.68415910983, 366.947681627204, 312.277741812289, 362.70873500413, 353.841521813672, 355.646094107911, 361.833018004686, 343.850927199204, 340.840369760185, 364.886457581777, 348.200846640645, 337.505784810829, 326.175825892171, 361.937051551138, 341.378726258687, 337.363901784241, 329.344024648958, 347.377222301331, 344.3155913804, 337.372531569605, 354.915000737275, 370.340816165063, 347.370004969952, 342.320130575596, 348.856762298066, 340.612671237032, 361.918088231875, 354.248203422397, 362.086931526687, 344.08077768289, 313.761566626655, 346.50878697351, 303.963287195001, 319.789061194314, 338.115258872552, 334.424393055291, 312.165948156802, 337.217396181302, 325.890079924651, 370.718134212613, 339.919950221382, 319.779255689479, 348.872494727687, 328.794166446428, 302.084115050663, 338.68566993775, 363.974467071657, 327.426482992928, 358.854894715406, 355.818688243799, 344.211081524127, 330.646458077533, 339.578218088126, 343.525221309274, 360.158770928445, 330.69545778313, 341.605651959883, 365.722609200988, 340.726013409777, 348.870206740776, 334.200610886129, 336.291287756117, 334.365672297444, 354.055945796854, 353.366275951839, 347.176633124309, 352.519627511855, 368.152833303636, 342.141251466414, 340.622390738177, 364.750792338332, 326.273370968927, 328.659377995576, 365.369573070581, 365.2291031813, 376.578475937246, 349.232240330739, 332.208248522921, 360.277988836175, 328.377009815659, 336.63705621152, 345.222380674144, 366.843171659231, 332.962292991165, 333.966001639804, 330.29659350882, 359.594995266177, 351.884241831021, 371.915015805525, 352.139190309951, 359.285987050185, 347.482090385095, 343.121122942636, 321.231398207128, 341.340098862508, 337.574009932627, 317.042970080464, 341.097256183258, 347.493314724603, 340.463066952892, 357.545928977664, 335.79873302913, 337.650836561345, 329.076118812414, 332.047055968974, 340.082588061437, 334.345610150525, 335.330474577266, 347.354723147918, 324.566610954789, 344.142784327916, 336.693143871222, 376.167423249444, 360.039334416226, 350.386465348518, 345.741922905991, 326.426782940082, 353.39520617892, 348.32673563956, 313.666613267197, 362.572962769909, 348.164748100523, 335.534913786231, 354.546275472838, 354.605281736986, 339.947834444791, 364.5474664796, 360.51255463504, 334.299497101474, 299.800447784382, 344.144995593275, 301.174148081677, 355.028503350838, 354.490030297643, 359.283482056578, 350.350829056054, 381.824147509064, 335.071050252088, 358.451876842758, 344.410290351673, 326.269743442879, 319.745572019695, 351.608164862565, 327.931245089918, 323.854601602855, 337.634697800861, 346.05259166535, 376.886616441512, 333.424308529125, 315.87559842068, 320.978781037037, 357.330511585212, 391.564368062497, 361.059685458893, 342.45826908635, 372.011700476509, 326.729202775159, 342.6800816965, 358.695326961923, 323.803229565444, 345.341583379638, 331.616328165724, 359.046877658363, 340.268883211273, 328.248160696696, 351.306218953145, 350.891860123399, 365.634443201521, 321.289989428945, 327.44029611374, 330.401523319383, 334.12958892338, 333.836513680718, 339.382674584078, 357.787155789907, 330.217963760413, 316.44764174942, 341.547027447702, 341.434926268219, 369.803446526018, 363.006986135346, 351.527481952756, 324.50994978495, 331.598954311057, 317.06448130794, 360.492574458235, 361.471448634885, 335.332769974471, 325.658861671672, 353.203250160123, 329.722892397251, 355.986212511485, 336.936735097891, 356.256703240141, 355.865111571755, 334.710499813067, 339.660786474221, 334.420890927671, 324.990664884586, 364.283548131437, 342.953016269687, 356.491114151873, 326.015317077622, 359.056702758722, 328.677961336093, 326.324593329222, 341.933536226921, 323.413750983138, 352.931279652172, 331.7430455731, 363.669615208109, 320.829199961325, 330.000208561806, 384.935923131343, 329.083682339624, 355.731813864871, 341.573746008076, 332.552405865926, 332.13438701746, 326.701609142995, 318.301297417387, 328.726755771638, 338.131942357789, 350.030703508708, 357.052728211953, 335.175578563114, 353.093180165693, 337.622054046903, 339.39960367568, 314.818132772126, 347.832116284167, 322.472089718706, 363.189209073002, 314.201882119217, 317.110635422112, 332.933326278174, 335.403857997713, 341.631544218694, 361.334131850337, 388.073188768735, 358.773569687514, 348.88767334993, 320.287262867653, 339.07303799444, 346.04836552904, 329.01323264428, 342.295508260477, 367.109454947871, 364.899921290421, 330.67629373863, 369.89885260779, 370.584351011437, 362.241828442689, 343.998414444689, 368.855975165809, 339.021164456604, 334.718107890954, 344.864835952634, 350.803639067931, 343.580092547722, 340.887202143084, 319.384705410779, 357.381946330306, 358.291882315021, 322.732228852013, 335.573020310301, 367.917621881535, 335.89392871746, 366.008177224787, 347.269651693432, 332.281478030503, 364.339549402992, 347.887933862868, 330.425752700589, 345.769417782796, 355.322351341156, 338.635052338908, 312.015297482511, 340.489330882631, 321.404909481412, 387.399693211535, 369.375822213292, 349.917252214397, 355.927017193642, 364.373292828022, 331.524421128644, 368.050735544844, 353.589227369271, 328.782487101859, 360.974735099374, 343.124392410118, 351.068636011393, 359.741897445856, 340.17473221805, 329.857989370039, 350.523646033472, 345.230539419546, 329.829402329839, 344.434827322146, 354.550738938765, 370.610755764214, 344.822680111987, 331.044725833727, 335.871389819287, 338.198646123372, 322.933866660366, 328.497924233853, 326.04172218496, 374.292904978594, 364.297670287852, 343.24663802082, 359.100392441108, 329.403284344722, 363.289802475493, 357.379405361973, 352.133442646305, 362.347513267965, 335.79000009804, 336.188421319237, 365.678664290186, 334.827859607299, 330.687744775205, 352.068739123493, 317.749378447662, 330.020480178192, 356.322423416094, 365.449282925846, 361.374609021017, 353.430182523643, 324.969518146153, 356.201542710439, 341.276295904656, 330.08995392894, 367.509891356127, 320.547043112783, 361.227649560635, 349.205093487163, 325.870184562962, 345.826556274257, 321.096402801864, 323.736595966725, 347.570474027627, 324.84906804456, 366.109986508697, 365.701155244184, 342.735466873478, 366.919896326029, 323.016722958803, 333.042776391518, 354.667892490798, 340.281000741437, 337.576689116267, 360.336988702872, 333.30570545324, 370.614149389273, 341.468335702673, 338.371888147937, 380.662567766628, 341.148126726276, 336.146941086433, 339.847414937103, 337.311349383931, 365.753992542414, 334.625722352934, 322.169429225577, 357.475249182569, 362.407636504345, 366.505661233435, 364.639846300957, 351.254645909628, 322.312088906592, 351.683057763767, 330.30471478191, 331.602443567722, 338.996966772759, 378.520113436494, 326.542523785789, 381.507137709865, 353.1578443143, 340.297373617661, 362.754972907517, 353.805683495655, 356.098162385367, 353.38320517102, 347.927443104258, 331.204031445086, 345.75494741192, 333.53378280079, 303.396203592349, 352.999181241303, 341.753119497092, 345.51006694117, 352.261634556901, 328.710718236337, 341.766423114633, 335.5203245987, 341.279738719403, 359.391674577757, 361.246451164812, 342.367205133643, 342.143699786734, 369.308926146435, 336.193098843739, 322.6932623545, 326.762653196588, 347.900341734827, 340.203316747603, 372.076693429137, 318.548905044481, 357.766705102309, 338.279528564808, 321.155968377133, 347.726944208691, 340.650827419224, 344.700303200751, 338.390668886073, 355.066316452611, 345.431945068326, 348.893989998188, 365.86026227445, 358.872996385518, 348.977023269713, 367.204598376673, 336.330826640365, 354.55140498761, 336.75898663242, 350.009612686597, 365.674319071994, 328.963147281245, 319.884511337023, 366.686886367248, 323.867709375661, 318.257915467504, 345.243968999145, 325.192175063253, 349.926841122762, 377.557763376564, 325.623491173832, 364.99585053279, 341.833497697109, 342.524656211702, 350.278398630062, 364.430687893107, 335.287198547002, 345.957940455527, 364.212728238591, 351.815801588024, 339.540264743519, 305.703018978119, 327.033161362423, 299.409125312981, 331.31408521874, 369.156705560311, 360.569150571418, 283.194061418183, 344.125862724146, 342.74667318479, 330.645074167578, 361.193179888344, 329.40681973384, 355.936590383033, 349.783463998013, 314.186584119858, 366.144096544488, 368.320567290031, 359.312954622504, 361.734878047661, 348.806866755069, 331.220580505057, 346.894194776352, 339.399107515625, 328.849122235303, 355.143633025556, 366.534131224768, 349.735176838936, 340.392210753897, 347.654346241741, 351.74685517783, 330.548402065017, 351.923215324039, 360.24860807748, 311.716992216652, 321.440284837285, 341.791723116313, 340.517455656891, 339.961936453157, 333.727076661374, 347.209209923316, 351.789517552704, 304.94608284224, 323.385548627828, 367.247229411415, 345.311189192213, 358.897166408001, 324.70650979028, 326.658111375046, 333.406299623585, 350.480072272572, 349.383402956872, 344.229399206592, 344.656586526936, 332.722048084751, 367.91691522286, 339.291327291833, 341.18645141012, 328.247327479872, 349.822695608563, 340.118415361537, 327.058021478162, 367.373799680387, 346.301368064092, 346.867300205654, 347.114358952719, 352.436556121579, 338.799689538518, 345.544639397881, 326.800349267741, 330.058693704438, 322.192715445699, 332.361064030566, 365.276932516742, 370.375964194664, 316.627788740142, 373.339399729537, 367.469690704301, 334.513578743741, 323.552719123755, 355.441437253641, 332.024938297479, 292.196935892655, 378.875552345489, 353.820428778775, 342.21315661861, 323.250274170307, 339.839994436075, 358.527559702859, 362.602545874977, 350.324180563452, 332.291911257197, 347.422779814685, 363.640735648658, 338.737476488654, 337.701001532158, 341.449888908859, 342.716077169759, 338.761554281107, 302.662552914204, 356.486758724841, 352.877591119618, 324.597776264597, 327.976814726891, 301.465405695769, 348.631039188987, 310.379160495632, 353.180961516475, 353.390440503685, 328.45114883611, 362.913619971756, 335.487838638861, 330.922977207362, 349.363813918711, 340.635760586814, 345.485453479394, 358.604948107208, 346.221845016272, 344.984044584916, 351.008229436334, 321.430460456062, 357.62058748954, 327.852475799724, 335.53656921897, 324.502664571277, 337.946953567385, 345.319652643686, 361.049994858301, 315.726575698738, 325.102725530972, 341.523354598136, 335.785757469406, 375.319005551375, 367.73217416381, 365.111179806526, 315.027172869058, 331.303947370224, 359.224485363722, 309.357793644467, 328.037528196616, 300.184333333456, 334.957720249453, 348.16956988728, 357.571488501039, 331.120976184874, 351.750465988092, 338.91586659294, 335.849765473838, 325.97107791123, 325.129644195942, 357.053952952233, 335.972748427379, 349.515190122294, 342.336397651843, 333.532706034055, 359.562213293722, 355.394261745134, 330.071244499694, 375.443080267907, 346.546389811762, 311.517707225473, 357.467378634829, 349.56376269763, 339.475258766041, 376.767197455426, 355.6094115468, 349.974565736142, 342.547590845094, 365.364358029874, 353.038236544573, 330.190308354651, 330.287355496468, 365.840558091603, 337.090343753183, 348.309095219333, 324.135830936577, 319.277031827503, 360.334233960786, 362.816459674485, 370.488458791087, 361.203951238011, 345.330953300869, 373.998715078582, 330.935799883592, 346.859228686527, 314.483806238675, 362.361740564989, 321.462652451036, 343.698729568339, 376.339945306401, 325.587018308066, 346.117811289937, 349.683372356246, 350.297300904533, 348.61501751039, 348.491328050357, 357.599972300934, 345.901537570548, 321.333509719632, 350.105630755154, 348.852472547428, 319.244538293976, 344.667572547753, 366.322660177186, 349.786609318677, 340.431543693686, 355.518522164401, 351.850944417802, 296.241350263927, 361.127761342182, 326.662391190887, 345.517939617519, 354.080681466588, 369.838093545437, 356.224494100044, 331.904829544416, 322.175452343615, 364.393620273459, 363.400300449264, 358.786195555399, 360.910205651474, 343.668477115086, 326.682923429281, 344.915345155629, 341.776692331801, 320.225030145817, 368.83681181989, 361.457433487325, 356.791676607935, 326.753378837602, 336.124889768118, 340.626169056689, 385.124158072522, 333.302279884608, 332.762242884792, 341.542010033234, 315.895151699349, 336.851429099239, 329.658552024003, 366.674705156744, 352.20602272404, 379.133979457292, 351.856104641722, 362.610894328432, 384.147713217987, 359.535490928689, 315.315585805843, 352.533981131657, 337.075090636332, 321.667447560778, 323.000825396465, 324.241270281615, 333.810710792163, 340.297293991373, 343.493706166226, 340.805310847012, 331.702344828007, 355.326076169473, 312.685789877388, 366.773572304497, 348.745839976209, 366.705343193631, 357.866910278716, 378.751841086469, 364.498786574469, 312.121462983982, 329.273003130748, 344.7982258989, 349.35357633146, 318.708832898997, 356.712484146683, 334.501779277978, 328.199195278966, 343.130689948495, 328.937889023851, 363.330871069631, 326.036400070068, 359.274428485003, 341.160031273579, 331.119294231008, 366.990778055406, 386.036031098447, 351.190086476557, 341.102625539433, 372.896779317136, 342.757088591862, 327.667949897654, 327.68972943511, 374.001267807691, 322.069585912918, 330.964607993114, 357.333072025096, 353.28907035294, 350.792429679159, 401.736908752959, 352.614298542826, 334.906066360045, 367.06456466894, 364.900983351617, 340.494303812609, 334.691587270114, 370.88806124051, 357.114116594218, 322.046137756928, 311.253506917419, 357.646784898317, 316.156094052283, 363.132784313796, 316.957910906016, 361.606322939059, 342.321709139854, 337.450872039739, 336.615621651789, 332.899097082148, 310.121931071793, 346.949898542522, 361.917280171775, 365.044658069514, 332.79227625807, 330.648270466106, 319.156282532545, 357.155832832273, 335.853444948278, 374.277471923825, 341.975239353119, 368.043645315244, 335.950841331403, 302.532217021933, 352.800606860174, 335.673340627527, 360.671379756226, 341.564352080344, 363.286375982829, 370.340055749941, 378.960169856397, 357.449537799144, 361.777769742398, 361.053113733287, 341.22498495028, 328.884857519154, 323.315310701985, 363.513053509715, 330.984151145914, 329.983269878396, 326.253360977973, 354.626589261044, 310.148146494463, 356.305700645347, 364.776347357155, 319.032703219197, 339.011988215652, 349.165265161139, 335.714090968798, 336.929866964289, 343.15924998024, 341.287739529207, 334.052462926925, 309.396048787571, 331.145352562123, 316.298204815612, 346.107469170608, 351.325313166084, 346.401233332916, 349.964403287704, 354.61324308744, 320.302671109556, 350.390684565128, 340.386509890455, 332.062871586939, 341.162850180574, 356.808499999485, 331.902872223819, 348.405915606186, 319.1991968792, 351.469109355503, 363.03798889252, 343.238189269012, 346.753780696388, 337.731991245461, 364.354713606009, 339.659068000199, 335.566522756695, 371.992107470661, 343.875493165492, 344.70566085197, 343.856944624506, 342.964379038126, 340.085561825047, 330.147951301869, 357.217171440315, 355.966231100865, 353.458121417313, 344.267096747445, 359.884220372101, 344.829457259324, 308.332455917899, 323.155419909668, 352.475817361736, 352.469356658884, 341.290912165599, 352.515015446663, 365.920240606844, 352.361799449383, 373.230903300732, 352.654528751555, 335.34813870977, 341.589989946017, 346.043943738869, 359.825339446618, 380.43155692991, 317.992630520257, 371.716574416712, 351.058009822049, 369.982525388547, 346.229194203364, 345.593210299892, 329.914344960955, 339.946589661746, 346.416660734332, 339.382541770134, 324.517845614988, 358.252503585425, 344.758953321518, 345.369492118673, 347.03615262989, 345.413359884497, 363.821408339868, 314.69052967037, 360.389155225627, 359.261138173072, 358.636377915666, 336.85202576753, 340.704535831773, 322.193257192602, 343.520238230172, 353.255613016258, 338.655338266369, 332.503927175017, 336.503898404956, 374.151820589942, 349.846017938803, 354.800855670681, 344.467503528816, 340.957568276551, 336.357897988798, 326.514908395554, 331.620142056023, 351.415911491179, 322.379583799765, 363.26618383412, 353.058655715207, 354.075107810996, 321.511198593653, 344.794547178969, 355.922445195463, 335.929516593879, 344.088036750833, 354.738083227991, 322.961845723668, 335.851991957928, 358.490901680012, 333.789267547157, 326.818479843054, 343.964363706902, 321.989010807496, 345.976971695893, 359.749282157547, 362.894183646219, 356.286411475516, 323.057845633792, 331.110207891069, 292.183142597978, 359.408923236561, 351.803919397403, 336.537372681915, 378.429848024643, 343.477523990803, 365.327075620588, 339.739277555759, 353.14529683551, 332.379234772794, 366.066660893438, 374.798120188762, 326.28665229781, 334.913702183034, 351.192893490704, 344.631215105808, 343.733992917949, 313.96362553296, 350.200586804615, 342.981067901295, 358.74124346987, 359.819869845772, 321.854322884863, 349.415336772738, 352.574469954404, 331.80582427565, 369.607285367946, 340.621667822155, 313.78590361417, 344.462558839907, 349.876410125522, 325.232829366796, 357.605256239462, 334.939723982013, 356.657360130141, 317.604270357221, 361.414546976712, 347.378403110991, 351.990971219771, 351.968071581002, 352.17404482765, 364.815370184114, 354.3013203629, 327.019384997752, 353.139364787584, 331.430861985268, 315.476635791264, 337.772383332989, 333.676368656349, 338.830148680194, 340.923520633803, 373.046662146692, 314.514884362167, 329.539744839632, 336.143989608713, 352.396993354482, 355.006873705846, 359.199657863699, 323.847229476195, 373.043903499631, 352.770434199824, 327.95993262994, 326.822847539764, 359.714037704338, 391.980671037373, 326.73208665314, 359.279128205853, 343.709175789752, 357.569812506946, 355.410467245471, 336.395856384672, 366.491417119798, 374.557464611759, 347.961625322774, 344.043839472921, 332.550706096072, 363.787231039604, 379.503451187038, 329.653393349284, 362.103106592821, 379.764861607534, 341.364612338123, 351.048549008696, 346.80037976489, 340.003761718363, 358.395534016634, 349.074133092838, 357.84224891644, 326.774909484573, 352.612195705183, 355.916327132448, 342.39980388972, 349.242891369212, 329.876888494219, 345.657733001489, 346.858865925322, 338.123884053855, 338.689233966987, 305.959393563257, 351.386047025702, 359.408748546618, 316.616535981609, 339.469206479312, 359.828633454631, 333.932351515178, 340.421901603037, 353.939220950824, 350.700021439378, 349.850347658226, 342.687326982399, 342.210388220397, 348.674725044128, 351.994681275233, 321.748816778042, 339.684156204751, 330.989531356852, 333.120812772239, 353.874321255571, 353.889211025837, 336.475268048306, 353.935473526225, 359.198966669096, 373.761296181826, 362.61041427577, 357.412040174838, 361.773942703133, 361.955359072725, 365.932881908824, 346.49484741691, 361.094721978739, 344.95811209031, 348.91762088014, 339.222350328621, 374.383719840612, 320.332374212506, 372.125658664764, 350.116946679129, 321.932291069538, 330.224344647886, 363.078050583355, 362.347844964013, 344.628348170687, 348.628262198004, 351.027110520427, 329.522510345092, 342.080704527543, 303.776706239977, 363.535760500677, 332.303359754378, 362.235024362868, 350.221369296461, 322.998566026077, 360.659824499472, 331.123639141955, 337.198780209673, 333.023630480833, 353.287383352642, 355.397391580966, 329.499156050102, 347.329513433204, 371.423198714311, 324.445910332123, 336.327291924203, 346.604553432873, 345.834479579465, 306.61768194056, 319.894086664111, 340.757839435763, 367.660272584732, 341.826162855781, 340.413966353767, 383.801150707783, 324.309691770211, 356.831222491375, 349.209711952424, 358.884670302101, 338.898219875721, 308.472921812381, 353.064812108701, 326.748467688926, 351.985368737026, 354.973557814299, 336.830281029424, 329.726943871092, 347.670718066699, 336.218333011032, 321.016669645483, 336.345592598299, 314.562848642244, 331.432544231955, 346.980555401948, 351.302598461921, 349.710822136034, 350.178826062628, 302.619577642454, 327.968562794769, 342.700351776169, 371.206414069212, 363.027401638295, 339.40119727344, 320.344885292029, 335.797145664767, 365.393237093297, 342.560689807992, 372.66082414331, 352.807345109693, 318.04897863844, 321.779681415606, 338.413145335599, 371.339011819465, 331.988330718442, 334.405581575286, 343.217301607528, 345.83919964599, 357.991343180433, 361.847173867543, 353.708808937738, 327.429347060622, 321.448756511655, 337.743456792314, 349.541218931435, 327.720886106706, 370.91130759212, 386.928528938875, 337.67154495319, 365.418736216628, 330.968920618515, 343.847605445241, 344.416728640629, 325.466466662654, 340.204107922797, 338.275818209087, 343.964467275193, 321.8130116562, 339.135220853033, 327.916859606693, 362.390136105879, 347.623723670316, 350.104241646064, 343.748444407567, 355.263687803743, 352.811505308193, 356.308569308787, 331.88631328086, 335.339569560972, 355.603176533535, 349.662292681586, 342.648086205301, 329.06331348505, 358.199528773283, 345.551533732752, 329.292560033485, 331.454966252122, 350.312928574297, 352.330905643309, 341.437217543615, 342.740384566772, 328.109389351166, 330.120436130324, 331.703362717502, 331.407002402507, 321.289077168254, 336.039445076122, 339.383966405332, 362.931300005806, 350.450591027552, 335.864910034608, 371.81614467307, 343.005778097583, 350.032420081734, 341.472980729615, 364.399025794123, 365.050935420493, 306.093646532701, 346.895700382945, 322.184023865033, 336.407028654043, 297.549284370861, 313.510856962229, 338.075353503352, 320.880855706759, 335.201696751702, 358.742566780857, 371.060578415066, 341.627590083552, 329.923654694757, 306.16342633854, 365.128574184925, 347.454048099355, 316.66284447541, 354.783821991327, 327.021043217809, 353.023411401361, 348.953359817928, 343.192650342053, 328.481840208846, 348.462458254612, 345.528752289782, 315.876626864929, 348.177230229538, 365.564431580654, 361.525609748082, 362.325854731169, 348.18915315015, 330.357164461788, 311.585397022263, 344.847105241301, 349.663795348428, 343.790604456255, 340.171121906724, 327.403158093223, 370.051878091469, 348.529194776591, 347.897757334825, 350.956348409751, 339.575762695558, 353.339678682323, 320.72326336408, 321.889090703516, 352.620840103648, 353.68271899437, 343.861024333132, 323.519358022924, 353.435079070854, 346.978098456067, 372.655973762972, 341.598338608535, 336.770728102334, 353.486862427498, 346.007973364655, 352.198967839252, 331.318824110059, 356.309808403095, 335.784872279313, 375.007938274674, 333.492414638818, 351.583479355078, 336.480682412681, 340.479373070224, 357.498926213921, 329.141498720984, 309.663701321976, 324.678835047876, 355.314784965125, 359.908143648057, 354.472039733211, 336.331552040427, 336.113591313038, 346.798262551644, 375.369893734238, 329.531105932982, 368.175660894855, 379.66093859389, 330.914038871266, 342.686949899255, 348.822739725658, 341.217159732299, 351.755452556453, 333.723090534549, 358.691315270283, 338.765087741006, 319.418535229323, 335.491891497835, 346.303268352166, 340.968933722548, 352.789476883593, 336.045920487499, 341.632211364424, 337.273674437046, 339.472508502465, 339.76603161569, 347.15280160996, 351.775680409686, 330.277509614184, 350.97011924532, 343.148138808201, 357.772407745473, 371.951177444886, 339.919745604297, 338.315721536, 318.252776359763, 375.829106584981, 341.850035234309, 342.538172524217, 346.432938961528, 302.979108130954, 354.057544347152, 359.304879895246, 330.930598731961, 333.489855646273, 295.590564202538, 348.684440063915, 335.494605607003, 354.712427285213, 386.745819546899, 348.233732980499, 334.488069021679, 358.706578709778, 337.863143712984, 361.665288180035, 335.8535565449, 353.224241647028, 335.926918176511, 315.891534424693, 340.765395616419, 325.614649031906, 319.315274489699, 359.304582657141, 338.66768398103, 348.314340291299, 361.572151426808, 357.375832338795, 327.751227471328, 328.753267804348, 370.779128874052, 347.184337067929, 376.707318768502, 351.389208985046, 330.60618957714, 345.130768762374, 336.749538027293, 366.44052377038, 350.555531253018, 323.351919702772, 340.924464253724, 342.217798518959, 326.280385498631, 339.157866313489, 352.579703818853, 327.80783599729, 358.641802095557, 363.18100514507, 361.154493032548, 315.741148296065, 339.555026885503, 356.107187269269, 331.261210658125, 351.421624059337, 376.639824495951, 342.378436514799, 328.344546355024, 343.561406074397, 350.149709355748, 352.315993688496, 334.333975932963, 333.577759814919, 359.538891703765, 355.710743185124, 356.367450166409, 358.260381051406, 363.598674379026, 318.554660462694, 355.523454838914, 326.033514685751, 320.257878032672, 324.490924080494, 335.56305599845, 357.953589352022, 348.022699061531, 364.200200244277, 320.561049600148, 362.646329056575, 315.41981640311, 339.202258155768, 334.258992069367, 329.625060448287, 355.837609557265, 355.958943340327, 366.656412181632, 320.521878823843, 363.144901292992, 345.150427975806, 340.278474619171, 320.532867152962, 325.719994971319, 359.086302571546, 355.064375081136, 360.435620324306, 331.728384533324, 335.884821783927, 349.083544512526, 345.502373977106, 358.026111118683, 361.916596478434, 325.141391188041, 344.555118044427, 349.808606143154, 351.080456424552, 372.20726034171, 343.026978848965, 352.134443128098, 348.258202939168, 339.377060151437, 337.491488405224, 320.028612735549, 289.843106764167, 339.518597716305, 342.195750323558, 354.463976978975, 331.289944666201, 352.392250486993, 361.732350634192, 350.964758072008, 345.224573695097, 296.490661888268, 326.804869204105, 319.287915571506, 369.714793608492, 320.594134721133, 331.29314770268, 330.700707460616, 360.176599314476, 338.963725771531, 318.976664475212, 319.71866140907, 368.371324648776, 337.248960887974, 345.808760669125, 356.776139870084, 353.97915934811, 358.45816307708, 327.83609528124, 363.012498811862, 338.512720573577, 352.242486997986, 347.489340109404, 337.499242460016, 360.259981826021, 355.436736018557, 365.442230519917, 353.856473095472, 329.8109558081, 372.871901886953, 354.884152312139, 351.66655115892, 339.290312666136, 333.287140373389, 322.660179587193, 348.988738805549, 359.977556177794, 345.251326142472, 327.420659321332, 360.475906134206, 346.32640138049, 339.824409740303, 347.540842851756, 333.111188528149, 348.282050121444, 358.340029769772, 355.828343180117, 353.019405505723, 338.547662790224, 334.77662540352, 347.593235277943, 331.789413047232, 378.249960696439, 359.624080902035, 311.419034120943, 338.996381179285, 368.00640170897, 357.675990342971, 341.400309270762, 367.931439255044, 353.624585312066, 296.690885883099, 345.590284170996, 353.607682124348, 330.407350674521, 351.983522363965, 347.761498907224, 343.443267482865, 336.262391557745, 351.26587614314, 350.673249869991, 327.232035050299, 330.916738620945, 340.091823785771, 327.805444985446, 337.290923777486, 336.883502013083, 351.006756497308, 319.146597801548, 343.330793118847, 341.901891660911, 370.009311977013, 340.418901881523, 326.741626841391, 381.087397582921, 316.126020182009, 342.642138127255, 362.076976625694, 334.494444958135, 323.100246082009, 362.324019242587, 330.566306507139, 335.125060826184, 332.149957974287, 354.036780877946, 328.159457955773, 336.990619994887, 328.2335075251, 367.685089713434, 341.333029061528, 335.33250340927, 318.401207407325, 360.746455923737, 357.034590139918, 363.725675455009, 310.345168043201, 337.985634748993, 306.14744068145, 323.687428669857, 337.402588102947, 346.519672540254, 345.329044455344, 327.944702569672, 315.035529461746, 336.363807888121, 328.808865672838, 335.610395605943, 331.589005244299, 345.811083579858, 336.573936330078, 325.575244407993, 385.401979067417, 379.175195128485, 361.020561739408, 351.842657759354, 341.427803453516, 352.439279075502, 342.621301735515, 328.14809103531, 335.959709846804, 329.932334131605, 326.979129817418, 339.043273328669, 332.757092996047, 311.998788601652, 344.599952185048, 334.197184649811, 318.529475005716, 353.946272043787, 322.687978864682, 329.334874144462, 341.63745476214, 338.27193376742, 349.104956216508, 351.52028891399, 324.479444630448, 350.183960217617, 335.062103055739, 348.109488128794, 367.623648598476, 375.423824527268, 352.249229276931, 383.026480809845, 342.596219800153, 341.603088787966, 341.23866341668, 340.803416113104, 342.022140232517, 335.544536751066, 333.172123074215, 366.19658429966, 345.9634673486, 330.482644381736, 374.973553259003, 326.10695397229, 342.454600650565, 348.65510245935, 342.313625503202, 347.302706034455, 356.892162809302, 352.307683988821, 356.878484841356, 331.332926018852, 349.846721508855, 352.481872447462, 335.186347331355, 330.018588962696, 331.771825980445, 343.248465991796, 346.902198602515, 370.972410757834, 327.398285148534, 348.477054346644, 334.669600072822, 340.329484174207, 328.774662676687, 343.828008930431, 343.191308986365, 368.219448348044, 324.291449402669, 319.728707886215, 373.851263249297, 335.101244548728, 357.366002688454, 366.588909464582, 346.958482685722, 345.568679282593, 341.698419562993, 323.323192562365, 345.084226740511, 358.831310459007, 327.974329284847, 328.70880197741, 353.50842256193, 394.598276433325, 343.12670696612, 343.868832784961, 373.361666639181, 358.430000286835, 326.599343536144, 358.808150747392, 349.378035081121, 328.487431807443, 384.287970581957, 360.943379921198, 335.905507997604, 308.299713068366, 358.722637757472, 340.49961656605, 346.967890689737, 329.233858610278, 340.576497969228, 315.44140243235, 329.765712112243, 345.711868230059, 366.411734936931, 355.138012722048, 359.814281569282, 327.486203694133, 369.572898396222, 344.774587682186, 346.92380894956, 337.985617558979, 356.812479798299, 334.773877058528, 350.380162320564, 372.177064179729, 344.281596892341, 339.223393039836, 357.962609066073, 360.179936475061, 367.765695012141, 327.997780925357, 355.965911553626, 290.117398327611, 355.684996038283, 325.754235327945, 344.102061667277, 372.224614798112, 350.475259558325, 328.082904145044, 332.568828763708, 360.590497260213, 348.244861380317, 348.333083181609, 357.069143802185, 329.273321008283, 371.812063195455, 333.939388688376, 359.318714640426, 337.3756093294, 338.814948020061, 344.203784175764, 351.850708556394, 352.107274420992, 326.849357275934, 317.740881746927, 319.044846293403, 370.556046125535, 368.62634405106, 341.058558632983, 358.52529528704, 346.550075633353, 347.759391801207, 363.16763066667, 351.93683371596, 368.51039176327, 358.09078535413, 339.511918549318, 317.382668910825, 335.826944969866, 327.001209809575, 343.968789242172, 356.360099869857, 349.703763322079, 334.190022326562, 363.939420947323, 338.899593177627, 345.496885193547, 340.797308402793, 353.420939000184, 330.535565241379, 335.057676999648, 346.832060923823, 372.634254976794, 336.335676098603, 351.188243506457, 339.837365013944, 312.466913648906, 341.957389177302, 312.312892531634, 327.257715131636, 359.219357699973, 328.886590858867, 329.580769215567, 330.935713482274, 351.304987862517, 374.266266828426, 343.913947625202, 349.23117299652, 360.626566282563, 338.605163880688, 329.665206528836, 343.242966453974, 325.711613503031, 342.22668462796, 350.155374417512, 348.479879411187, 322.422622941141, 357.504578280454, 340.977029535566, 348.952667559376, 352.685826359243, 360.785125841266, 350.711998650478, 342.456006766528, 355.626019168593, 336.597895402832, 308.643644324505, 353.309806054428, 332.483378338909, 333.005786614381, 348.044870436323, 331.298008000617, 343.272486143419, 342.521943307718, 359.925077809612, 360.954359948416, 369.490698414349, 354.275213802057, 326.226151315833, 362.010059532846, 320.895286338947, 340.438498834254, 344.978807159235, 335.630036392458, 352.944427447352, 307.708325557712, 370.436738277652, 354.368209409883, 348.154150094314, 358.825941528296, 347.376778910097, 335.628023088316, 361.362397782557, 352.03727718379, 338.018027774836, 340.778764409127, 325.75803179837, 348.817129500204, 344.795156731006, 324.298294936719, 339.010504485004, 397.508364852198, 342.020559248173, 353.011783824638, 350.849961697681, 339.289667152443, 338.615330127534, 338.979520710001, 339.861958062169, 325.058396683114, 360.161270984876, 314.602247095234, 359.558223103035, 344.678180307892, 349.909563694437, 337.558166739836, 362.19800188857, 358.535943012136, 330.66867650525, 369.925675170121, 366.583135676014, 353.261100911421, 352.408808605605, 329.608912401056, 369.431351337104, 355.571334568698, 335.42827964524, 327.992708199724, 368.481693664838, 330.68908175167, 312.397436102926, 328.279934527701, 326.591632137719, 362.508794407929, 350.26348642118, 351.510813457107, 330.303737012445, 331.668998480995, 342.121997198383, 353.912256647546, 352.36638783426, 337.029143052598, 344.675499717964, 378.130469881022, 337.045590987702, 338.806689110533, 360.367976733479, 369.214529193674, 284.618790894842, 345.796770459887, 350.686498473993, 355.521438290055, 333.190344138903, 307.006670913868, 315.524364226042, 316.921976361239, 309.157603430345, 359.887038006398, 372.887733307669, 336.572010711944, 348.60442148231, 319.988394328411, 331.269854211095, 339.03111507912, 322.548336219248, 354.498050427272, 345.347393289968, 351.837009744284, 364.089086246822, 328.050905851704, 355.983642808334, 355.228021259789, 333.284924988859, 355.541462945531, 358.419037827384, 324.159279156026, 359.416258063659, 316.391422408332, 361.914666918285, 334.206511877389, 349.190599087097, 352.648401164918, 344.928370371771, 359.50682649247, 327.028542737109, 358.612940316982, 314.284250057102, 365.803652913515, 335.036005519178, 346.47828512421, 367.448091361658, 332.139332642964, 335.460037396087, 367.12338738151, 301.396002188078, 374.691441072879, 351.745032790026, 343.103412394876, 355.621333780083, 345.421558086674, 355.435120006832, 339.017883318937, 372.978022750525, 345.503721381977, 309.628916907843, 345.385020423598, 341.176345053932, 360.390710699086, 322.313180169282, 322.491467337139, 338.930481663319, 343.747396829182, 364.277048398689, 348.752301417792, 342.506654514716, 351.971079519133, 368.916928053354, 341.63826285894, 337.233153588601, 319.707675640014, 347.614080578384, 368.86793543311, 343.143782468947, 382.662483483554, 356.448016087371, 329.989001939164, 319.779080030492, 330.063879273805, 338.02333743199, 346.090066128835, 349.437084556372, 324.189740603802, 339.517700411144, 331.510542433209, 332.225828762198, 356.026856001874, 328.073736616081, 309.221031339879, 301.314347675547, 351.214119296122, 329.473911499326, 322.497058030439, 295.93774444062, 337.970073900972, 336.98564348021, 336.063887660562, 341.341378350716, 342.114824377374, 329.429559982903, 314.312970194095, 363.446946703975, 362.891512825082, 356.313639288658, 345.848482211237, 339.587201127373, 325.104715845535, 348.077002423408, 333.821084600353, 355.897599912646, 326.587411311153, 358.359377562166, 327.424069753227, 313.520727254066, 353.534665555897, 341.199131648496, 337.949186169205, 304.984825558685, 346.741099551231, 365.365783874591, 333.31995550992, 360.21499299444, 357.347365888749, 347.052646699434, 349.425399447252, 343.423844111549, 325.298923531297, 364.461151807033, 400.565060113248, 336.574958825531, 360.302828295153, 364.608398875219, 361.71584953313, 326.788864800038, 328.286515357363, 358.880532671345, 326.207762370084, 336.564176245742, 382.986541179382, 360.992118868124, 333.41653134954, 367.086442112449, 318.344395462672, 340.949690725294, 332.423266744808, 361.591964468911, 319.744228881644, 348.406141590977, 332.483485896993, 347.117445353117, 343.497160947837, 340.651370032263, 342.978116213583, 341.549572148195, 368.392163639343, 347.197928856172, 335.654180869558, 360.068049159097, 346.20859022375, 340.262813483354, 315.557508676761, 306.62976657416, 325.462250346099, 335.55972774986, 348.555387952257, 351.302700458371, 346.522993387632, 332.572204564496, 349.051289242687, 335.924140589391, 321.352989367919, 316.200886200384, 346.313179482059, 325.222410933002, 340.861249559961, 348.947273567784, 324.026948518829, 351.696384762378, 360.747076421822, 368.292079796147, 348.393208390215, 325.396422449414, 355.309080813835, 342.968456225389, 331.17767379385, 340.949740254017, 353.266138129362, 357.335011805193, 334.491108380564, 343.284240953947, 357.756017357509, 335.147312000383, 345.809287631796, 347.855933580878, 332.057339429057, 298.794093227881, 381.818915960958, 333.069562655657, 347.237018713464, 347.662687292243, 334.46566287167, 352.856497067983, 368.452533665027, 346.295304768431, 334.244804711092, 354.78007437224, 351.006078107649, 366.717571067256, 333.570641310183, 341.200190688569, 331.997049876576, 304.7239137303, 347.248474336341, 305.228866028794, 352.28202615639, 327.018196820684, 345.110112554115, 322.434574720906, 355.721053241933, 331.006793396712, 330.322988944713, 357.53169240669, 315.199663887616, 340.371060472791, 371.875421629434, 336.020951120678, 334.858510625722, 326.249848759503, 310.328195865968, 339.66997878544, 351.458297763647, 349.751973655697, 335.606878680339, 349.65246155282, 347.295029158648, 373.545843318622, 370.327987156182, 337.532271233854, 356.261240153449, 325.357641704123, 323.9537100705, 364.704368218697, 362.586281646364, 323.520658917405, 353.852071084215, 318.46986859907, 332.489350899447, 351.016930661513, 345.864876648319, 377.456694205317, 360.647432680716, 354.452553973442, 353.524376655711, 347.693154763535, 361.486524771798, 328.904120355771, 327.424126556463, 325.329018397966, 330.730101236317, 349.940930293554, 366.237775207269, 362.071230170235, 313.618612247944, 329.392264000281, 357.821222166139, 322.098286595416, 333.296502669179, 334.845882432046, 339.819766984761, 338.503620956213, 322.259372559222, 341.693512123495, 347.319166992647, 332.540306018343, 359.241328864521, 332.680399607137, 354.288902014236, 336.136594145953, 367.207568144108, 367.434757461208, 337.456072307924, 322.588907880491, 368.230695953449, 309.305735101314, 361.520781424151, 351.190240850171, 348.851123780735, 334.088084235564, 327.117954402446, 303.216357330767, 334.373847374998, 321.400992885171, 361.8923763861, 343.37624546829, 329.374777800333, 337.913251533377, 330.461208390661, 361.027124886958, 337.589418247541, 339.894303310628, 338.588689766595, 354.244378202154, 309.748831842506, 315.91560924014, 358.567533913166, 348.357121617062, 328.082841700855, 342.376210204299, 319.550537841799, 332.455855852805, 356.914546620679, 319.430029264056, 343.651001309962, 332.746939302379, 356.012602218075, 329.606605933182, 353.818735398832, 306.569779310052, 332.904879700161, 323.602310546479, 363.873841533044, 393.231275597455, 327.195569621131, 316.496264967641, 363.217643705185, 357.321909797804, 363.210548137349, 347.580934656018, 326.357179566535, 389.842965631436, 365.383266225055, 364.869994381266, 365.400297300122, 342.440848831588, 359.519551252314, 329.548535984292, 371.351797277055, 392.138178716217, 325.695362134803, 348.91358618339, 355.667666761419, 343.915990581657, 320.261664691923, 359.15683113259, 345.676934117835, 351.169003608733, 363.687440998387, 364.038299057329, 348.027672776602, 339.205168375276, 341.919498056991, 337.717952429813, 348.609416880037, 330.878090362466, 350.135893948388, 387.446664671468, 343.593316423762, 336.770123303109, 346.919501284493, 357.966394916386, 349.679040728437, 358.0730783473, 342.147797217947, 312.382710982825, 355.498339855965, 357.741052410509, 328.088884122157, 305.92539414696, 350.062619918607, 362.250398937306, 337.574819722039, 342.808900130467, 333.694082090689, 348.980284217395, 362.377332704381, 343.790912322667, 327.394477979191, 358.060748761454, 357.547230297388, 324.712217415334, 331.665307978308, 345.098722608829, 361.483868960321, 340.488061006685, 357.860353399957, 378.741530083888, 358.686740375675, 332.592513910542, 336.878148015124, 343.736822971973, 359.248950509863, 340.083328894498, 327.955426093343, 323.094948624937, 321.544147989753, 343.926669095675, 327.725620901211, 330.2831768483, 360.842951100558, 350.515083321276, 361.196585202739, 351.662840530146, 317.171742944796, 336.015095579629, 343.748880737026, 341.244250719425, 345.534669432249, 328.218018584086, 369.676290217835, 347.409769546698, 349.498487055338, 316.917099271177, 309.247147143998, 294.581107150064, 346.409451085598, 363.838817518858, 352.373466279514, 362.174364836559, 329.407151645413, 364.588483887385, 325.81396144418, 315.685183042264, 325.722203628772, 343.530415724368],[533.257959643197, 529.922957912177, 500.583905394929, 522.516023455188, 530.039871710619, 539.715934004576, 545.395021955802, 527.112184231692, 517.094624146513, 536.213903378873, 534.79788799292, 505.70194124968, 518.660026276087, 511.766707218593, 511.791025925583, 524.725296194363, 539.156780256491, 516.217468113165, 538.033928578915, 530.421278688862, 522.890721543926, 545.820745761169, 541.098465452682, 529.951635490421, 576.148018212318, 528.701741947185, 512.446896306033, 513.180947756297, 519.521468520335, 529.957821457838, 518.778650321151, 538.134331047936, 513.290094288677, 533.448981782569, 522.563450771379, 503.824692120743, 537.653357373495, 534.184788561496, 544.497001728268, 500.343127401416, 532.648367557443, 533.960598548035, 531.786865046882, 545.053908412583, 515.538196316659, 482.020107571371, 516.00361321421, 518.55123246516, 492.744527870827, 516.265691103212, 528.792874144844, 521.766545496784, 553.104293913923, 517.679841191655, 532.280977252063, 513.956518492523, 511.787739434798, 510.042588906543, 535.631655451181, 505.68155039176, 497.025877683546, 530.487485012948, 523.163439178592, 522.643308710514, 494.488328749046, 510.535668298271, 535.814393419636, 511.259506082377, 515.790294145601, 514.980373939177, 535.788515245306, 520.278116351992, 518.523490965355, 497.390161884052, 498.052756515489, 500.253674399785, 532.909609069219, 527.573368407645, 513.759793004171, 527.990139100977, 495.555429302675, 525.739065616315, 521.071722433627, 502.313540924279, 513.934876082938, 515.510656064421, 507.822785784972, 548.603622657169, 530.95590564833, 536.468092661617, 530.215320963545, 540.681173043295, 528.928009165786, 539.72492804278, 518.098574954589, 547.446991018772, 518.287041385404, 492.57037959906, 542.497213194866, 510.615391228661, 501.850604225831, 522.953799789388, 551.506116625356, 501.979449194713, 536.78720128594, 528.543178335708, 501.937397383475, 509.253294640202, 531.166066184795, 522.444210042719, 520.535013103709, 522.487702371252, 520.273957311919, 506.306667086412, 513.956542050195, 518.850402134072, 506.640408079449, 542.887160181632, 527.802682116468, 539.022603327961, 540.542234718789, 509.741209419371, 492.069881520806, 507.815375840343, 542.081042809291, 505.742497175737, 537.886286689631, 487.526992352752, 523.321085125035, 556.847601424251, 509.829926725337, 511.472662595755, 526.288091301876, 512.527364795227, 533.371534246236, 561.129048954308, 486.342637719903, 518.996317044439, 540.677178000334, 518.554872360252, 500.743187891343, 542.509618621942, 523.069146399804, 533.914342173549, 523.229980272308, 540.198298695187, 541.709863936311, 496.328205731241, 502.848991167263, 553.582726580408, 518.861741845046, 523.231596397919, 512.20443120767, 545.351818238035, 522.066404745318, 539.377804646493, 506.849525468971, 519.895220133463, 523.987839767348, 503.495231942869, 508.996880457182, 511.555522118733, 539.708161609537, 518.126086331762, 537.803207524894, 523.756802249999, 527.526822197832, 521.610017777733, 499.235338902467, 535.862630094937, 517.632201005161, 525.612834208484, 537.494674170601, 495.990285344588, 535.716886107556, 532.362140527028, 543.83256186874, 520.871481853253, 550.895200589965, 538.88725678049, 496.66063750266, 515.576644190747, 496.843110311037, 530.916948647573, 505.762044607646, 551.072085067952, 494.806907916222, 513.46833019077, 483.102295915601, 525.801180045541, 526.001590534947, 517.250338459609, 532.973397895481, 513.434587861108, 534.311145408642, 522.547827314453, 569.359692504328, 530.830808313447, 524.990743174843, 530.887514769764, 534.894777316564, 528.732435967746, 550.424166219856, 516.104459734489, 516.155665132135, 546.903504182446, 505.391516676125, 527.197263828678, 528.36254816082, 551.96079230515, 538.71672920743, 462.927080365737, 516.622565776891, 509.149643444899, 506.604066074612, 506.058039544321, 520.88593538464, 513.949907703608, 509.241354029458, 513.947241498221, 544.383720189268, 518.764323351964, 531.418444394067, 518.170327885762, 537.362355397357, 502.599560816253, 524.817898929737, 534.523613074645, 548.85178072316, 510.135882249466, 525.144285410062, 515.836360803708, 529.010773159645, 529.410708793415, 506.449657727382, 529.640933603314, 516.098658415544, 501.267066233471, 488.452677138196, 524.795863329055, 492.501458338724, 550.308572800795, 528.839531233423, 520.277437663826, 527.664368953478, 543.187102660237, 540.856917086813, 506.45299292277, 516.506023451566, 517.926127612207, 510.485081566186, 514.022948617099, 517.425804786723, 518.276796624561, 505.943551122801, 514.111915666644, 520.504462439278, 530.151547514917, 528.898372171011, 526.761529607485, 509.206117228771, 543.916213201352, 531.573280444418, 539.733561908164, 528.368944773448, 519.146148487637, 527.559936565607, 504.041488921386, 502.359228897239, 547.196694630898, 542.401102931331, 523.565346314115, 493.932897297728, 537.397401148835, 506.910504877642, 515.200728744415, 514.266116064851, 533.326949288501, 518.267088632148, 537.902328008786, 560.799075503036, 553.430033179012, 532.294755523865, 539.935280173551, 511.736601477736, 521.493776945309, 491.977451682889, 556.221238232396, 483.047533838063, 509.582657211034, 526.349306688194, 506.2322037832, 519.152113958084, 490.895968646074, 495.160570315413, 536.405979367266, 527.656959417292, 532.819173386326, 555.28315610714, 512.641176332555, 540.149295869685, 539.311487503156, 515.875923108093, 519.405311736455, 529.104724432676, 537.331041673338, 510.68437236675, 517.58108147646, 534.764449000853, 532.683633627484, 513.072453816051, 531.474970521027, 539.560469029451, 519.823682980766, 549.464420868274, 514.018641988255, 544.271525810307, 504.049184865394, 538.549413464971, 505.376507584303, 516.231168831625, 500.01404237664, 550.217698862348, 526.668487439431, 534.433065270741, 545.147754522944, 526.756075765521, 506.677465277771, 528.932765969695, 537.590571661092, 528.903198113364, 507.380250505749, 516.227885340306, 497.864894115243, 519.360845899626, 512.473213354609, 550.968049345969, 535.241735880049, 569.18782370002, 492.635772482433, 527.440500487106, 506.94812548008, 506.663120505263, 522.175399289172, 534.810527109354, 521.500978775324, 503.547729856578, 518.724428744447, 523.908666887479, 551.094215608297, 532.201021105007, 511.502751056355, 509.081601494941, 536.195811818224, 533.604703729624, 531.693535632833, 517.040529043431, 518.85554410722, 518.401671776683, 511.426879772127, 506.517514328235, 539.626900002345, 527.271355442202, 535.045410278156, 531.999427202416, 533.828371345359, 516.255327973936, 531.896552148094, 536.682234187563, 514.886166538898, 520.3289085376, 549.374534092487, 533.200404201105, 539.938879720159, 524.262010879517, 543.776902269937, 543.810415595881, 512.45823257724, 512.570964533971, 537.137637287047, 533.209378119344, 537.470307743841, 533.585779426022, 525.418132852454, 497.104244522698, 508.270884463434, 510.65276445627, 527.022570542725, 521.936314198524, 526.46601874857, 520.513234381444, 544.691079282412, 509.723226299168, 524.74370079541, 538.519616243547, 514.511559406784, 524.443185495884, 560.723487401963, 536.187176240758, 534.024907542803, 532.926581667391, 547.494174982299, 506.34070147784, 530.928232538402, 525.222392407755, 518.72087159222, 513.544256314254, 506.976996581089, 547.449635962088, 532.402929306762, 528.717592972185, 513.080896317122, 533.149762210876, 485.155614907219, 514.176818864702, 485.595565412877, 515.234029229521, 501.22721815701, 524.612616662762, 520.621037073469, 507.829046910175, 534.211483449198, 520.628013544097, 489.702057809978, 533.324275813696, 505.814023668831, 555.041779934174, 516.054780834788, 514.508597083987, 546.87147042567, 523.267198357436, 512.806423650701, 534.377029068185, 533.595876262213, 510.258657657897, 521.284373566936, 531.044343449956, 528.260589520466, 540.996233902137, 530.238220570375, 497.797726732687, 520.626875588885, 526.91455978734, 539.142034316791, 488.978598382124, 531.700617213521, 527.769785613763, 525.812953419775, 527.245082199459, 532.526364958588, 513.560367514263, 507.476512690031, 556.6326649732, 538.640411728318, 563.381662759456, 516.046576444113, 534.065613188445, 513.742962930817, 526.297648138444, 527.282218218879, 517.0151194286, 518.016716131104, 503.903078884018, 524.167299959114, 486.257057086174, 503.77117890502, 581.701652828419, 522.633919628875, 535.62212959686, 546.315426109001, 504.023443741713, 507.640022166897, 531.667254765107, 524.375605614199, 513.987845809029, 526.042445349464, 515.105768210181, 494.545527113642, 559.470037300112, 524.007950400918, 520.141247957806, 522.665581251526, 528.082926265901, 503.73513866959, 532.492101953082, 502.284378215098, 512.659026210644, 536.456867411267, 560.185502410344, 525.183829855162, 512.283961019393, 509.291609157846, 522.72298923149, 524.24705197847, 493.67894935317, 515.070044474763, 526.926644567491, 527.662508992998, 553.416822018681, 515.346254141796, 514.068220507764, 511.869106142, 518.814111292514, 535.054401560886, 530.900228171128, 540.959512729199, 511.232794667236, 528.221904082727, 521.607653566701, 519.855106072461, 530.424821002353, 538.270266538027, 496.579449547745, 522.705966672314, 503.059521542119, 541.001011666427, 478.716309658606, 519.741427023491, 528.859559675638, 523.287943019899, 500.959484334413, 540.019424990847, 540.627282462296, 540.878664311654, 543.45258350006, 542.712656665165, 537.284403217036, 493.38611405895, 523.380632143437, 514.89597941458, 529.314244873056, 514.940053782051, 479.150249909312, 530.120297453461, 530.461225987127, 533.370980623184, 514.629428185075, 525.413228265747, 527.452770378031, 519.007886771451, 515.457577330899, 530.591464335192, 516.733760063616, 518.762322478708, 523.934433681319, 512.035093407107, 546.604262545789, 504.290020603357, 496.194219342496, 521.75118260445, 518.291616152227, 508.014971331605, 529.033668877264, 508.667115904927, 518.419332287792, 524.397465481991, 496.201818260432, 539.134837629235, 497.385756702015, 491.334379199107, 560.381305021084, 489.798912901763, 547.351502870389, 517.566402346999, 477.783301472691, 543.534144473231, 534.330270036853, 522.408908369558, 517.218671061698, 540.680615918546, 523.571993774497, 515.787510163824, 507.499025908621, 504.419510171697, 528.882922145628, 498.669325586172, 523.73352087169, 514.65058695425, 508.925820538223, 550.17786215639, 522.842146174402, 514.871034423517, 534.39747237265, 533.05486064422, 506.194190913833, 503.953839539245, 524.274203601674, 488.013725248018, 534.515827818825, 530.211166019994, 518.257805626661, 508.873629361813, 530.666248132548, 534.507391031456, 515.365722738869, 546.085261543927, 536.428072146662, 543.911618396394, 520.365213992937, 533.349798720078, 506.71571388015, 539.878213844841, 505.666825521784, 503.226066181542, 514.362701204307, 525.662333047078, 544.911849712894, 517.386407601827, 509.879221304172, 512.247578092735, 532.06955673168, 525.859379267643, 521.406939771568, 522.18819359663, 511.560452352956, 501.963405725894, 523.3342579822, 526.718116593111, 526.87782292739, 524.567536076588, 500.96263324344, 529.6928596623, 513.176777779475, 531.932968267037, 524.459360550549, 500.488952975216, 506.544887722214, 495.626736538593, 510.153075159661, 547.29772615062, 544.943202906563, 507.813025310191, 523.295089403792, 532.074721563, 521.872010114006, 522.765348441683, 535.334602451302, 525.510958214255, 535.212409234009, 517.415120209319, 533.371548791273, 508.130011155802, 532.930273991478, 492.863090967873, 521.229088338648, 522.585928698618, 533.621098473502, 527.391373857787, 532.981771998262, 532.750853969106, 533.186202223766, 525.565745118517, 521.933946455153, 498.803005731204, 518.699420256399, 552.453367215475, 523.353114629483, 533.965859423254, 539.801344785075, 510.866392110056, 542.422712436439, 497.846147167436, 530.615763222632, 535.393715012069, 530.714264929711, 502.606147239327, 518.270533908659, 512.015925388017, 526.317276779915, 521.612771226421, 510.63220297323, 507.194177381023, 521.577435757257, 510.59075139755, 521.86863477517, 527.601855277533, 549.591548307986, 532.083637839185, 512.113820465487, 529.664171769927, 538.092164775588, 524.116321242342, 526.118592038791, 533.132505477214, 557.831322930982, 535.104164253151, 530.230027418961, 535.252477431636, 525.000656865145, 517.217043284535, 516.168294523341, 543.487079036477, 526.762694394945, 522.709259994005, 548.533293398142, 531.803254463876, 492.497179182947, 491.20551756981, 529.312407067637, 519.227075017184, 543.084175605608, 541.145135389553, 531.552891581679, 505.178515724256, 519.380762658947, 523.771624222015, 533.636674407466, 541.706290351141, 509.778870077147, 535.228966487579, 533.799667818032, 539.336760093753, 546.459060321468, 563.05471027003, 544.17573266532, 531.984967057778, 503.660334899809, 508.369296932522, 525.089084359019, 513.576249525844, 500.484122456248, 489.557941536714, 518.205187745403, 536.826872360721, 487.923271145012, 516.363711344977, 533.230362975438, 506.823803806612, 544.75050744229, 509.740239916902, 517.105797797439, 507.030969474445, 521.523479900055, 517.151970765994, 532.339084895192, 518.187479519057, 526.158235871332, 543.219379965688, 495.944399303368, 523.815667582974, 533.320919353033, 534.168892570881, 540.39133657793, 498.323864585587, 541.342671365222, 544.93144005629, 535.400406632342, 579.239385809778, 539.173310805411, 499.925916114437, 510.11695894291, 497.112063449413, 559.400493621558, 543.495497800689, 517.465638991596, 538.902615547028, 496.805827058389, 543.533093020978, 508.50798870281, 486.182501084685, 517.273563442129, 507.172072134293, 520.173266148528, 502.36485475387, 498.732015547635, 515.713511987643, 514.890147707443, 536.941977220391, 534.931250369904, 480.159240811814, 515.50789988933, 502.0568434359, 511.19342330894, 508.442071618413, 538.606337485308, 524.427026728431, 527.544796917521, 516.249931460646, 519.91599173511, 522.710535213447, 520.007394136785, 507.538470522432, 519.836149772565, 514.98517372486, 512.589485288422, 552.515836307264, 523.649869285141, 557.650111801348, 523.504131828894, 538.703879501261, 531.210439637563, 495.706627447274, 520.474308789981, 490.311814804863, 529.731604272151, 553.344119954807, 533.51060512784, 534.093774604636, 484.976050178966, 547.293904458861, 506.962786375309, 514.110888321372, 508.953531856582, 557.19909031704, 514.735511640495, 541.862241959221, 563.792552693778, 540.29326172851, 552.398991560444, 542.135814114807, 540.091835788818, 528.991568089628, 494.450393157297, 531.759928540968, 495.730948301121, 544.793212063148, 503.991001102858, 517.106048655146, 528.594117971568, 533.289534550737, 546.151100836606, 507.540281963739, 517.874473553718, 550.360684283278, 502.445868847973, 518.050530837132, 537.097879267978, 509.395016569822, 533.335551920991, 534.507436893663, 495.544377845234, 523.368058027273, 504.436812452508, 523.644193708271, 535.173313450035, 518.673082726569, 513.29230601136, 517.887685689197, 529.825455051784, 522.562414745176, 472.508465877492, 539.782913585129, 534.21427996196, 520.387120340266, 508.880165412985, 507.724134135159, 543.443745853877, 519.816918217, 505.547792547016, 541.387922405573, 505.899270248787, 519.667684877691, 518.410579438545, 521.771875074293, 551.415755799802, 528.356763056446, 533.666888216029, 517.5428553218, 526.555931110629, 537.917105275586, 495.834382659995, 512.818759220819, 518.589938604069, 541.847398241638, 501.710592066026, 520.271868703667, 509.177014646307, 513.02739903555, 551.613156215223, 521.561433125324, 521.68661513852, 543.576631864457, 569.55423226142, 522.037905751437, 513.559057488497, 531.508303130784, 517.321995258324, 527.042525844027, 537.708687093021, 543.492812514335, 521.822310373997, 511.302743257417, 537.963892628789, 515.021771469919, 546.039680888211, 529.249088482911, 542.557170275073, 536.527249190667, 512.328710676222, 553.529926686408, 557.073520425531, 545.30573844521, 514.914579435729, 491.506146956925, 542.838722959844, 530.427169706129, 505.517666170342, 506.137181096907, 536.470021820503, 541.558837684395, 513.100382409139, 515.175786514978, 502.746003727807, 514.60720723297, 514.808579744327, 530.713889256791, 534.072966533486, 507.087866144411, 546.416510918257, 542.569504580708, 499.924634251294, 527.603208096014, 542.005629750179, 526.681128179968, 526.974600808957, 496.784970709842, 545.923794839916, 544.215398416652, 552.32836174453, 519.494178716213, 526.100668574701, 513.579479874756, 542.365887057221, 541.006257069169, 536.287137331549, 527.688097435969, 528.537281475146, 563.953359705792, 520.804135601958, 546.559215343648, 487.488420947383, 546.566394711761, 555.72827809326, 498.744616696303, 515.233671907275, 526.947880323675, 510.763244568045, 498.733056361359, 522.763104032687, 533.238094980943, 524.087682402385, 534.832057205486, 525.99672465834, 536.705159952666, 510.384381412247, 512.111536113337, 504.532287228756, 504.882844881073, 513.311267012974, 522.756880725707, 517.798517106988, 540.596350106129, 502.119944995537, 529.202731728358, 497.119042067409, 513.494405492267, 529.627623626651, 514.517833624768, 539.264085571438, 519.654516519987, 527.596467448414, 541.446266757982, 514.131443208016, 516.749642811794, 530.23302261918, 519.346572505682, 513.406325109919, 540.353177766753, 514.897144656335, 527.217301495215, 557.477564671505, 535.570265721577, 520.595759775279, 513.626165237266, 547.922348299664, 536.085568649503, 561.007618515238, 530.981029313714, 519.96017915325, 499.885149681145, 551.002847783277, 494.100217640377, 523.769765911642, 509.588290709952, 513.975477157981, 510.835936704746, 543.732514581121, 518.920267052266, 527.66977018494, 558.598120272502, 533.089544719892, 494.411792661165, 544.367911829787, 531.530846417785, 519.509737472589, 527.396565673093, 503.03442043123, 541.91051061103, 514.928382955373, 549.58391276171, 527.499313401509, 539.715577556839, 537.883014274084, 533.704205984047, 514.717213324807, 508.693180222728, 513.647645384166, 554.033709479721, 529.894186079783, 518.621100426281, 527.08098022028, 522.813296093, 531.145445988757, 529.136197477979, 520.833497399341, 536.136443077269, 531.55910773088, 520.108337753264, 516.625798748361, 518.544779427605, 489.381889035915, 536.417643714922, 535.158065847186, 544.715228204985, 498.522694495431, 543.651183894566, 530.329269630353, 523.903767176349, 530.264680692705, 540.543581945717, 520.927507653856, 512.664590374583, 532.06797718453, 527.175227473753, 555.899833020603, 510.443050701203, 534.365770680649, 509.248219738448, 524.35374478756, 505.498516505114, 529.129464875879, 499.451513399088, 539.414266774823, 523.168667365972, 496.923775878221, 533.148534374198, 563.633221921221, 556.665696284439, 520.20745671179, 501.509354412838, 525.943756218266, 543.413594797603, 554.429736710202, 562.162294671958, 533.370603833347, 535.119165699193, 546.797627383834, 527.004339368602, 551.256488794822, 502.200291525568, 520.430863635478, 512.528195941921, 517.66683872478, 543.314194180148, 530.864872504284, 538.715470409177, 542.731564957085, 532.319599915836, 536.148115447582, 465.015027105564, 529.476366900893, 503.709735765194, 501.288694321554, 508.717978438271, 534.414761648742, 539.237016269586, 512.842875271109, 511.040308082199, 511.798403602177, 503.67049250464, 541.326782117313, 529.369175950063, 497.296078003061, 527.754276906417, 542.180790775711, 523.463858570635, 501.716393600503, 561.206357718126, 502.148096322338, 537.992597130689, 499.181549788835, 515.019777979011, 514.167045412832, 529.5831864025, 505.658613430543, 510.614594497808, 507.647623904534, 517.032572520453, 531.480669113387, 516.583892239789, 525.358657428476, 501.280675212307, 538.212688033992, 551.95458706984, 507.059347711954, 507.311443104233, 496.547189703258, 502.980072995471, 528.584885293052, 518.363724648891, 512.443825178736, 525.014262708828, 550.802684495378, 510.12248615968, 526.790696417172, 512.009602427841, 473.598590511914, 510.619904143467, 511.970381339212, 525.727741588812, 519.798135973961, 503.856382527198, 504.272235858144, 521.833104348511, 485.537295734936, 525.389766068986, 517.454462704907, 547.079105849002, 528.032989166976, 550.623072941808, 535.046659896487, 484.470080027657, 524.087922399868, 556.27440229875, 527.500379734706, 522.997733419515, 518.752643133517, 496.656625240424, 508.450785159355, 499.104127402634, 527.889219623594, 518.856343298019, 531.423844480904, 515.792789771591, 530.434333985764, 516.338238090406, 535.599023028822, 536.311989322023, 500.964525218659, 524.446737260835, 515.850264184328, 526.385275516937, 501.276860692225, 530.759176358951, 499.028066421239, 520.933183717119, 529.018475754939, 520.093058467464, 515.120451051408, 529.74516249713, 503.774801331186, 523.709820248933, 521.496411534471, 557.184428829755, 537.899330595467, 529.323830316707, 488.194119914145, 499.957316297354, 560.345532102002, 503.136624538069, 506.377972610156, 538.962780227116, 523.936139568001, 547.970124766846, 543.996386685798, 524.368981313993, 542.725606416021, 521.766112624318, 513.71927550862, 515.134037605723, 518.577394615597, 542.134140290654, 573.528539433804, 511.00035896358, 532.190492979002, 534.558926634126, 535.994494465544, 545.817853463318, 548.810463376, 528.422359499998, 510.703214093008, 535.094511599094, 501.954037198334, 475.970073602971, 521.69809311264, 528.901563010659, 517.10040435033, 525.26784102135, 548.679030026631, 534.887103291102, 529.277429940647, 536.891173975287, 493.30752760536, 544.825271328101, 534.548698647893, 549.835073431193, 508.582201995341, 536.434121312005, 527.224625994182, 539.319638820277, 536.790270014106, 540.752682351069, 535.090336327736, 487.721981176292, 529.779145317195, 502.31856877193, 530.671831431244, 525.679946250265, 540.422545920453, 519.264867037124, 517.819492877391, 550.448755883688, 526.724646899739, 536.837501566324, 525.206241430653, 526.031616888316, 531.301559112968, 520.254090443562, 537.942860828379, 518.723179606699, 512.378050611236, 561.527557369982, 528.914104458387, 532.290576645864, 522.201144303849, 545.541214145556, 528.043884685626, 545.386742267229, 498.649311655722, 523.252419371313, 551.89429206099, 501.061075968096, 499.716494868444, 529.156433860455, 487.365475918527, 539.536489813233, 513.577377316877, 524.395567404656, 535.873262448939, 518.485773053932, 501.104235203791, 509.384541263632, 508.662090590286, 523.510102119889, 541.183261141608, 513.274700482282, 497.022131890698, 531.407709217762, 557.740462897555, 524.866129825453, 535.568059699116, 521.069854727199, 543.799311215951, 499.672006995195, 499.360900037358, 540.629839314394, 537.48721960747, 510.80097042082, 506.533279932863, 497.969258137161, 509.821105575753, 561.369888153289, 518.3462778879, 515.239859625514, 554.315117985959, 534.471977816517, 530.87520552643, 528.681538963677, 505.241574138971, 521.672766604904, 503.932441235292, 511.359198704349, 548.808856993568, 500.780364805496, 507.107103966667, 519.976556039807, 521.117704374477, 513.999283982653, 501.273241213752, 513.46961692244, 523.228951497719, 535.301864910942, 519.464792208206, 513.094185935711, 528.026040338625, 491.925348830154, 511.697268220771, 511.004357494225, 535.047479488415, 513.729085490632, 540.052838685718, 529.38413199534, 547.635417733143, 508.592663002801, 503.643646884599, 528.461499208301, 514.265888397687, 558.019999223919, 533.431765181773, 526.224114800291, 527.437483958384, 544.563935226989, 509.549781357581, 532.888929795546, 512.879418494366, 515.566063572363, 480.857551613738, 529.939177902909, 545.614598859491, 518.23812217823, 502.749131102478, 524.05236683714, 540.033820084287, 521.213180551396, 514.326921409479, 519.574869080045, 538.473783603367, 535.716031055462, 531.91928322603, 501.136540216561, 525.547206064788, 524.991259415429, 534.757486473355, 513.451471299106, 519.944106995619, 512.513860901832, 493.78429921462, 517.791163193792, 506.938266555737, 499.187908229829, 527.14559466047, 524.526026167731, 502.932416356539, 527.898186701368, 507.191036713613, 516.38049031911, 532.870531977757, 545.986718074129, 500.565532165757, 544.031741357908, 512.120347957362, 530.577471216213, 510.835973373754, 519.654225577302, 526.471174436079, 498.22209061806, 533.516468543571, 525.185966694587, 532.344656959065, 546.366968267347, 512.053171999275, 505.918455588366, 499.371173654699, 500.637379550204, 536.278917234845, 543.439166011226, 507.207423768915, 536.449772992255, 517.09774698163, 499.878193482079, 511.535470408371, 508.700165523024, 536.670528642212, 522.106094548445, 525.857907710014, 521.582026821399, 531.669470147349, 492.415040501066, 528.159084573683, 543.426098887533, 525.286528442908, 522.092278764035, 547.954767432882, 561.745159728586, 519.86899527058, 517.196286953234, 506.688166985154, 519.936424506924, 515.966244593013, 510.411921758064, 544.419038130746, 513.239527803354, 509.377076833717, 503.167141785578, 538.913420701961, 537.163952718277, 507.187899713287, 514.749861710422, 542.331156592979, 502.146860807924, 521.398290111987, 548.795510790879, 489.864114693654, 529.65732509974, 512.096122092902, 493.314829798123, 512.159566556161, 531.960591288436, 542.923743511754, 514.471789336833, 521.427130256242, 530.397915377853, 526.412854337838, 511.498944783991, 528.288778302866, 509.836473191491, 532.052210775988, 506.449518438225, 495.047312687718, 537.806559825646, 503.384246290053, 518.989441491882, 519.267525973536, 505.636323844745, 552.479588673779, 518.061363410345, 507.913468831265, 504.177428074702, 516.887052939932, 513.240063298282, 534.632253323548, 522.00800397635, 519.439523935149, 523.684226532611, 511.428258862053, 508.417210921451, 501.538302965796, 534.168759807255, 507.525112375853, 512.158883658924, 525.219930458122, 489.790360353078, 512.45875813916, 532.845001959397, 545.48006014185, 556.462955971914, 514.197844552693, 528.943340526284, 529.002723878589, 523.389586806226, 516.475042357593, 515.947556824661, 501.506094854077, 508.015288763323, 511.267507261055, 486.393204006114, 508.517982985524, 547.067389243274, 502.768306566989, 512.948009054334, 488.251222427632, 549.035519771323, 536.832377953757, 485.500879880113, 518.205849517851, 496.357886459251, 513.451498044987, 532.36121567359, 526.342811633152, 513.94582630514, 521.045464151308, 502.596897659084, 510.545414522259, 538.814544653427, 495.436847285971, 531.202984658226, 517.850619680078, 497.084206174283, 533.735422436334, 544.846635658442, 536.574975359286, 539.344341284851, 513.732548125165, 555.403402336616, 530.747976848463, 505.560025980178, 530.23502893227, 508.777347877471, 532.301992148589, 536.619203454623, 513.090292820383, 530.968097874237, 524.318737716536, 529.904639969361, 520.814477155643, 524.528699794781, 534.42131936215, 538.875390424013, 561.456472224244, 521.564189751365, 493.190229673464, 532.428802884788, 519.676511635447, 508.59635168854, 531.194486088829, 532.223268502981, 515.359133972343, 499.983678872604, 524.662520727204, 523.410779368458, 540.397547165756, 506.456519737843, 544.193239786735, 546.159358297775, 522.069208244202, 555.550133160522, 500.209864248884, 516.977173575673, 543.408947675576, 544.697579383597, 513.879959873735, 511.547416396817, 513.379325455134, 506.764320458009, 547.200759143439, 540.325877694528, 505.446712083651, 552.831959592646, 534.52725086289, 507.321481851406, 507.081602153154, 492.720979428008, 523.718056779013, 552.1442927053, 505.480533653825, 540.866285515763, 517.310741765681, 516.052510452485, 515.670106261529, 534.538169487436, 505.393533717967, 505.031340914163, 523.194801187605, 512.965829911703, 522.839788239959, 523.783427998581, 507.751211782321, 515.037511067653, 510.024820705268, 481.397308976193, 512.374855735594, 507.528180101684, 509.470502501487, 494.370544968774, 497.062438723563, 514.280345551433, 520.288806084298, 533.260326443325, 511.124088771231, 535.635047559103, 530.965022524139, 531.416619346766, 524.484612659466, 531.235391445813, 523.24918895533, 555.954339724286, 522.415072129696, 509.175130007978, 505.755604776179, 516.257398376594, 495.539393976598, 535.815912256574, 513.231624001653, 510.374554889956, 525.712165695812, 493.198962974209, 546.046539393976, 532.135356492128, 502.709418837647, 532.157399280594, 501.290906555869, 533.782945208479, 515.909899889236, 553.159016525935, 530.652825781379, 494.473817370202, 531.877116915139, 504.258837107914, 517.232142988, 518.564317663686, 508.134354909764, 522.395600519738, 551.860725996853, 533.843497278728, 505.456019372353, 532.180430408246, 522.131325531711, 530.82344751452, 501.132377406655, 526.023021236065, 543.0188777229, 504.382786859068, 519.165768059453, 534.263713393126, 553.077742024873, 511.963413588006, 500.928785910171, 523.792258087262, 545.445415803336, 513.872865145215, 503.908742195964, 511.383814817754, 527.802102422574, 515.892281129293, 529.040850954701, 524.400229400816, 544.334520256327, 509.600756759624, 529.380323304369, 543.43771374611, 530.914914389639, 529.529667765104, 530.506294040518, 545.324887353237, 505.685016603119, 526.834674329034, 537.402318209699, 528.707354515348, 501.385413369227, 519.168688921685, 530.260617850207, 496.543715420462, 529.3437284155, 535.211900248636, 503.809127330152, 497.736876031975, 510.526134524679, 537.074918939882, 503.102375242817, 529.081520928205, 524.56765581902, 518.998885568319, 520.645180848879, 549.216818332191, 523.618386592119, 519.576601061796, 577.236815951772, 517.534668530036, 513.086982001962, 504.20912314216, 544.507342304915, 516.840830169806, 545.767424138305, 504.221837312787, 504.528721617317, 522.867718526199, 524.688883129461, 508.031999235466, 525.161631982592, 504.847333056782, 532.750706316114, 531.740651376503, 533.884535067425, 540.128504625148, 533.945239624479, 500.949978143431, 534.150871022695, 529.089975480358, 522.722363547092, 529.650044266824, 537.347136041026, 539.426130898333, 521.293331477651, 506.78948608058, 544.001463006668, 528.166497846337, 542.513417998899, 501.871445054216, 494.621611973227, 529.879199597581, 524.726994607929, 529.22747221949, 529.109645801239, 538.565316891131, 511.864559562347, 525.896551038874, 535.182056034962, 515.852835482574, 507.518092016939, 525.719058236899, 518.229519334233, 548.955106503717, 520.35526973833, 518.193462831393, 528.803655241757, 520.427232833052, 496.302977368124, 520.470324057849, 520.31917424227, 549.380336183518, 494.684540606065, 514.457531759022, 532.000464904503, 529.904502418704, 518.42076667527, 516.807070771839, 524.294302457623, 533.022859453736, 531.510160904812, 515.211365717829, 533.920717689753, 522.659447553972, 521.54462721576, 543.560666335796, 510.161126133788, 497.688732421429, 512.582548052964, 551.449837665532, 520.396284851355, 542.947860684984, 506.233791952277, 525.614842323063, 533.724693187355, 526.108479883929, 530.763434231452, 504.953633287941, 526.469484688372, 509.524674690213, 513.291211449567, 537.26876527692, 506.790608056409, 527.303136656203, 527.023723883207, 524.186916411774, 520.700429019834, 536.374835578674, 517.507805525006, 508.891039736476, 526.491205895426, 525.16252584678, 540.026405032825, 563.0442081536, 549.182767116331, 519.359618435514, 540.79697874498, 536.877298853973, 523.472554115079, 507.449581327889, 512.999636314273, 515.844614152012, 524.56894131342, 553.683118169951, 535.809048340135, 503.188999955632, 505.291333043087, 492.086709889626, 527.251810977887, 510.41793780308, 543.340996238969, 510.047724944652, 506.962683885545, 513.812077803624, 538.366053295368, 524.231024475043, 518.549086881258, 528.628463868176, 510.721614754761, 509.724090904077, 526.421019383102, 522.745799069414, 553.695484346713, 529.84056762234, 537.157920567676, 521.570006308613, 518.040457685106, 523.572513531787, 511.05261236954, 552.721381885984, 532.911233041256, 504.174486088986, 511.804625994694, 536.941036566272, 549.4052424223, 507.340395271381, 507.092145339508, 533.181713311214, 519.979243426403, 534.261959146805, 497.665261268922, 545.66869584179, 533.067319561112, 530.177322282412, 556.09641933187, 532.739840685017, 538.968980603552, 508.008041307496, 539.07730127073, 527.622637209133, 531.858857641214, 523.837701132515, 524.281037755443, 556.357035910306, 518.461805207253, 518.506405046997, 503.72301887633, 520.900578896943, 513.389445201399, 501.439938705582, 530.853517453181, 532.154796987733, 516.092119754965, 553.446267701006, 530.507169714409, 546.071176662222, 519.080552710134, 506.011970100619, 518.861415765177, 514.88955595777, 531.239338156534, 515.467142123856, 535.51809322592, 539.553300865563, 517.524544767957, 513.859825228255, 501.559167973125, 497.924004123932, 512.86617958565, 523.084697134473, 523.207031796951, 504.588628922084, 554.168578975476, 525.930504093669, 513.11929307928, 526.054869683515, 533.107984693199, 519.578556392204, 534.871883220426, 519.902245950859, 532.921233149711, 510.416881837462, 514.608939939114, 500.73893080777, 535.951000890288, 553.659252108201, 517.138127553968, 529.867472437026, 521.811842035833, 539.685699858603, 518.17874257303, 546.1468293507, 527.81585139384, 520.205139373769, 502.521127487799, 516.38341620722, 503.823832506311, 510.075802165888, 518.044375634572, 512.065533754178, 536.600561656881, 528.742807164455, 510.278040330552, 510.484375506326, 520.11882519644, 504.654427694439, 487.446205001652, 504.832366174308, 502.36690845791, 532.810642542308, 517.900686462181, 519.689645057178, 500.302209364977, 515.427221872581, 497.56256178508, 543.869233412073, 522.530860847274, 528.162186260336, 519.113510979626, 526.415726727227, 537.995029139412, 526.43371441228, 521.214663450662, 514.113647793006, 522.929974626056, 534.586895035829, 517.024120217087, 534.63975533388, 538.657022277536, 529.039181503309, 525.930115021476, 523.769641015932, 533.256442586707, 487.293040049408, 540.358541730934, 553.630167090995, 487.825960756004, 532.544890985597, 497.490590793986, 527.558315729085, 525.723260946211, 510.696109222073, 553.567022221731, 532.276092709188, 539.675538544447, 509.972643546368, 519.985714466739, 521.298634698268, 511.522373382701, 534.874543520641, 532.217853094895, 554.408066645146, 500.510462760335, 554.628090806769, 509.16032396243, 504.53761229937, 480.64551135458, 521.548995857731, 546.810931100735, 523.330436011964, 510.445881740286, 509.725543456663, 527.793458249842, 531.269092464864, 537.479333079138, 506.221080564801, 497.410626373337, 516.923282865798, 517.660306190898, 511.021942300888, 486.234749478082, 519.030610668883, 544.519639428178, 514.718261742331, 543.430892758216, 532.913027490073, 562.966177297698, 510.817581294585, 510.060880113927, 519.366727720306, 546.684647470176, 516.31676626929, 516.0639473834, 474.854468296508, 533.895934953058, 510.083766386751, 515.752082544072, 493.616744348698, 508.025951097023, 540.756511792486, 501.767096755031, 528.046973189666, 509.953988013047, 513.847028105089, 535.905403411663, 507.169295482934, 517.229809237196, 516.356799610918, 522.630914651619, 548.649171693368, 504.50306524833, 554.668451037515, 500.77675840532, 552.981255348207, 506.97019573031, 538.009387449, 489.399982245645, 543.33815449921, 520.629329357537, 523.525192488723, 537.480256561059, 516.964073097356, 488.814794377992, 535.515191476264, 513.96660096402, 510.87353450622, 533.543025448314, 480.804757730767, 554.884963723388, 495.892462790075, 501.863421953007, 528.398746071933, 535.326960848392, 511.126952008856, 538.663880956338, 485.655435876859, 534.734208357064, 523.47564666345, 504.076762500382, 509.643296274984, 535.022455283423, 537.207673219049, 528.840155577769, 523.018657723013, 517.639669833367, 516.213690610363, 529.429192634051, 544.147241389038, 510.393525183863, 549.731909467871, 522.683021789195, 510.727396180711, 531.501686433311, 511.891223965263, 533.254967552587, 552.205773392837, 520.965623224415, 503.952197970255, 493.708974182504, 544.218595038865, 552.50328909717, 494.335822252844, 532.972126652384, 508.952385665762, 504.439050744653, 515.730031286591, 492.260456087929, 515.127447736348, 542.920418293333, 516.309369943575, 546.806875700663, 564.852244449661, 491.200410244909, 539.371216790644, 515.768996838324, 529.031480705385, 516.354683221904, 515.329740570195, 520.246399723282, 530.476105979352, 520.639006571271, 511.185412513765, 527.864107569948, 517.680267853084, 536.616131967495, 548.769677886966, 514.825585191536, 522.671684653868, 523.854739776951, 516.133313142572, 508.894247971358, 550.079688000535, 539.759079242096, 541.932175612922, 519.526833014377, 511.209018834665, 522.51335412003, 546.276123301077, 517.617856167401, 522.634285856237, 525.377239725706, 494.674652106021, 507.112441131755, 511.333680454759, 528.092274244147, 514.88090591079, 523.039417530416, 546.910934757706, 510.236190691851, 519.829844030657, 561.662191771338, 524.876856867868, 545.003486528402, 502.27952265484, 532.513524583678, 528.463810181492, 538.882725888149, 527.33523895703, 501.722903800286, 527.721709398409, 528.744629442872, 512.787963595138, 519.241677113626, 510.420269810382, 524.709479064725, 529.058110775538, 509.082863606582, 512.368849478171, 552.344562772241, 505.740496184572, 515.606874991453, 514.988467965852, 490.831334513315, 513.481018303519, 525.584876675351, 539.359345134327, 553.574874156391, 527.765749783198, 516.932013236285, 534.017219682425, 570.824023705475, 526.49254248461, 514.709700350349, 514.635322746291, 524.512443838143, 513.64044964205, 557.432444848418, 533.538419144929, 519.199982678698, 520.649163607298, 535.654111151945, 545.990628103522, 506.694734065526, 512.129109105897, 527.483050116011, 527.353819683982, 509.720297376604, 492.141939549772, 517.999764413528, 546.496396987189, 527.939567308881, 498.997948199166, 524.887298933535, 516.901358676806, 509.220105771848, 501.166991649439, 548.365117350001, 501.456404444641, 510.781861932616, 545.157765847455, 529.289775365796, 520.275573259478, 510.114306281903, 515.450100542668, 521.381629283838, 489.338391965542, 548.480374424912, 525.536047390838, 498.975442080869, 502.75887026062, 496.994999310804, 495.173662346502, 518.009890675513, 503.688955424935, 516.630967467915, 495.982682765057, 538.724097280377, 534.055096810518, 519.266551613066, 502.705434144284, 505.493436033021, 524.16448142069, 525.148617969788, 547.341814527284, 516.483392326252, 533.332515605103, 539.454911221636, 533.84820301236, 529.651304115584, 530.469393457297, 519.713602471798, 533.992605041989, 526.571373505891, 467.948586505831, 494.90794751759, 492.229359534297, 553.490182592481, 531.790148007745, 517.255920559912, 520.690462176643, 562.548590777164, 533.835659762288, 525.181634932981, 517.090916214781, 504.688805436999, 504.538486377969, 552.560792750303, 542.039037780646, 510.317797300922, 549.714963115272, 511.935856346386, 506.358191055665, 520.137482373472, 511.475115700713, 518.820878677728, 520.114417616486, 522.964490178046, 489.325097826917, 534.615299902127, 510.037503261622, 525.59629185797, 546.186878011407, 569.399823991121, 569.030749735717, 520.393488132495, 496.202561604035, 534.919703234825, 519.541483659764, 525.167543571721, 514.948421886054, 531.123219042795, 530.108553739558, 525.948023698983, 506.545231870138, 534.055831330095, 537.378937355988, 541.307344235332, 526.660519056401, 498.839869264165, 528.994746654733, 527.480970331734, 505.237667277854, 518.306813447241, 524.260529310007, 518.038456205491, 523.236926702988, 517.02737936725, 528.06442624139, 519.070396948625, 520.272119341847, 545.632675894149, 555.485180038474, 533.990781439774, 556.048559240902, 538.152079171943, 507.402329544964, 530.616000398058, 514.734224933116, 520.398556953164, 530.004684131646, 490.622386434176, 551.784459269969, 531.457415289973, 498.815921506662, 525.566466769401, 552.769008446083, 515.524647486174, 549.760965805006, 523.435406346519, 555.594565893229, 497.038801508236, 514.164884716594, 534.921057228035, 526.555633857085, 514.85105976677, 539.557084885225, 495.992471146536, 521.551820959991, 528.99047619975, 528.16877813985, 520.051214725774, 529.661467663553, 518.434715322651, 509.186880849362, 515.121882149916, 531.475244991386, 535.772235556504, 515.284952372398, 548.713244903074, 494.641243791477, 558.396869557202, 528.184328048666, 528.307429961529, 510.759540299386, 555.977905115027, 495.919047765901, 526.851095506068, 512.31448943638, 536.251844956349, 511.887605179591, 523.461170819555, 556.504711215208, 500.222720428154, 533.655801335485, 491.152482154026, 531.741178844635, 527.848063667847, 500.180655180856, 545.349669963153, 534.149851736919, 543.791766539437, 506.805073223807, 521.953989568883, 529.458342483284, 506.783680103819, 547.603253974248, 517.147234917825, 543.157627337776, 535.747687327668, 546.926271319233, 510.457742656495, 479.422433352169, 513.884549757913, 520.781757065147, 539.21596839607, 525.054436339264, 510.693825291374, 530.627864407346, 491.162141837455, 545.949659832273, 540.211586706662, 531.867265018034, 497.872865987904, 524.923300864514, 492.193125344849, 501.314775887712, 499.107644646136, 537.110060359527, 501.043344363921, 530.234382303223, 496.972462010808, 546.458982651558, 531.31303377904, 520.142218998841, 506.620368666375, 556.676608104096, 527.060169168636, 533.366558467278, 510.086056116154, 517.501555452655, 492.258167657648, 504.657605612788, 526.743109611463, 564.921354923144, 528.046520758716, 528.928021583397, 512.654899439297, 518.146399142197, 514.832264689879, 508.981614459816, 521.554996328867, 506.126928623425, 523.643283530525, 530.930448562973, 533.903160111403, 525.315938763226, 503.894201526344, 522.190285085874, 521.814065334326, 539.018549259649, 525.916491382247, 510.544876995118, 518.033305955754, 531.396976637384, 524.986779983572, 518.25616903513, 521.465517225542, 496.425565129309, 525.844416975438, 533.21969652766, 491.358079115073, 535.661342023585, 533.957896537635, 523.710732071819, 507.208521885193, 520.163275758441, 519.905128913825, 534.765929059938, 532.933392097551, 530.218273476548, 513.221310988459, 526.957514072086, 534.431487877496, 512.585299572686, 506.714024026858, 520.972923302951, 500.613367314146, 509.322803429016, 533.72656758943, 514.231653135932, 524.8516208008, 505.659374195761, 509.019666874988, 530.57951033402, 511.037943824217, 526.359122683109, 517.335124216001, 519.720324829052, 533.949141447655, 487.273378737268, 522.376181680969, 525.959505173535, 542.662144729726, 532.137481229739, 548.257113674089, 531.636101250549, 535.203151928895, 506.613023676842, 537.678885120971, 532.876391291231, 547.784331952255, 515.207778183409, 535.855800252473, 505.723099030229, 518.96804300826, 541.95488677889, 539.500984689655, 518.545359928286, 515.713484063501, 533.494628818216, 498.178985384205, 517.947859476878, 506.154737385574, 519.969008825711, 535.777816518449, 525.299473630587, 524.92575611567, 535.098674237677, 565.72820102421, 520.663773257667, 527.088780090946, 524.521930713942, 545.046110413977, 532.800079597637, 535.235756677951, 527.529132932211, 497.357958324157, 538.67799423339, 538.40636190569, 518.186587470082, 514.382977903718, 513.671788122274, 532.924205207273, 528.593271039098, 497.80737075455, 503.675059753755, 528.650969322444, 534.413048658363, 536.050749594953, 518.167646809864, 526.782486542692, 518.163858080603, 521.828798546086, 510.412137954685, 534.207257391954, 522.191141381909, 515.223461904233, 509.507337123991, 514.129005140521, 506.589743185096, 478.654594089052, 521.388963418879, 521.36051040092, 520.03973200779, 548.764956961405, 512.055064216231, 524.61802875976, 525.735697038788, 521.520405195181, 528.655263714715, 533.542940155693, 511.387295640057, 525.382407668387, 531.523307103564, 519.124952658828, 521.193823969073, 517.949704517592, 511.536527045622, 513.929353589375, 540.945701971363, 534.212997034797, 519.468893741741, 523.881856203768, 512.048053085271, 516.80423968048, 502.204095807955, 535.207277600438, 516.485729023169, 508.97573432243, 529.914870963615, 532.2399888357, 498.291620755034, 548.226067870919, 536.572138017488, 541.90406872246, 539.86296256247, 519.582278384187, 533.559310968223, 547.178649442404, 524.891603981843, 507.609592759504, 520.466009481009, 481.973185084881, 503.105817527502, 495.911255615632, 514.152396491216, 527.508308006515, 530.887870081302, 514.964962450742, 548.978427313734, 497.802522600697, 507.625708535926, 511.127379136445, 497.118957340364, 525.511785390271, 520.743646671011, 522.309413881035, 512.755523801834, 545.502100938744, 530.683257555082, 546.978830152925, 493.893028066069, 494.627113453628, 518.835464658865, 537.642662524378, 524.834777564646, 511.856924618233, 553.707149702189, 486.975770923822, 499.168636631216, 509.547898672258, 520.768951996055, 526.272177728409, 508.820320699586, 505.617105983408, 536.184489279036, 528.684806191977, 532.375490076332, 526.113033603504, 512.344946549504, 538.349449951199, 524.075326870347, 520.06262289236, 504.370130548511, 529.30188226546, 528.835632724301, 539.259360859852, 537.782268513924, 530.740942659021, 496.589025299295, 529.022208464287, 519.732981233245, 547.923995743523, 517.19726929944, 508.700259195907, 530.982168084739, 520.390475325553, 519.759540553701, 529.48541720801, 505.178226570632, 490.491992283444, 536.729890915649, 528.291076054736, 497.643924833093, 503.834799076253, 524.077254902564, 511.046628887061, 503.071399066367, 507.607878105005, 504.233839223481, 551.108052541072, 563.353566162575, 520.872761964671, 527.457634069294, 511.426135685623, 529.546931520926, 520.615674860588, 522.926230709403, 522.335587269662, 499.550591058038, 538.206609306778, 522.395143807602, 510.980847754916, 517.556163907988, 515.50589964658, 505.494758767949, 535.044603689588, 552.463377372259, 510.638843313266, 539.334460842835, 533.558186496242, 525.440285019651, 525.098944632774, 520.5533217564, 528.419016813045, 526.441169956745, 526.902976841145, 511.181193300692, 545.632659392269, 532.672754684579, 510.59931281797, 512.339386413201, 501.048740340434, 535.145070659044, 477.789684564411, 519.124539100693, 510.105336656894, 535.248294723606, 535.288118892717, 484.833766296744, 525.677129518235, 530.930291958168, 515.488883280704, 523.277951930218, 510.749001709663, 563.088558762583, 561.124320716404, 515.105798283577, 526.735231038787, 508.344730614945, 517.043888196001, 520.316717284633, 516.743665831311, 533.239490701366, 533.596946493842, 516.127879514532, 501.951388393834, 520.74338545341, 515.736876581318, 500.467224304935, 516.635940804953, 558.238849876525, 566.027687365514, 526.299656877952, 508.223224939486, 543.180664470835, 509.125372764978, 487.979235350742, 552.50490662063, 525.326801380571, 526.369451380133, 528.512659437623, 522.649480320837, 530.928717044683, 502.892253539914, 505.002881820003, 526.455314508218, 537.520384062927, 521.578137481237, 503.923492723032, 512.461074743342, 488.442578239403, 533.641818830296, 516.801696638849, 523.464640445491, 507.333867855543, 505.527301665662, 526.327932637423, 527.436298822266, 521.564663899907, 527.557241226714, 518.762530571476, 537.442996299619, 517.999974465623, 531.000264328984, 503.906750023612, 544.557744048214, 529.203775841055, 533.644123694724, 531.085124737475, 501.152307004121, 519.727102333062, 513.772126600555, 533.289952061882, 555.087722591981, 508.758547714666, 502.749380279434, 506.893770113954, 515.213160971698, 551.096330995735, 513.054286029308, 526.352313702626, 549.291344650808, 548.663363181355, 547.191059318097, 509.478885271331, 534.946342692003, 508.19719017156, 523.3773643684, 546.986833438077, 507.793474425158, 517.837956449406, 505.064986705814, 538.726696744793, 499.637043484698, 511.410762689884, 510.083077340203, 537.163394658277, 523.543132843479, 522.824127900103, 520.842493325935, 519.830600346224, 539.092459410899, 527.833760945591, 542.071265431519, 537.844971363989, 495.018585428436, 524.75499663611, 533.636455704762, 510.021395897612, 534.464261482812, 503.467141574512, 520.430046346727, 512.59532642726, 527.247611847363, 521.329242189758, 566.02236774905, 517.877996548879, 506.871570148482, 552.397949537412, 504.597429927915, 503.244461247598, 503.059367820815, 503.476000169995, 529.665931454923, 483.658990226646, 528.66926737335, 528.226068310847, 524.789215522158, 530.389998275251, 527.785119710074, 537.00283941164, 503.277075368475, 507.296138588313, 506.392857198895, 547.627989599653, 540.635369173491, 519.780661757373, 522.992448489878, 501.661436508218, 536.666434130049, 499.802775877379, 495.757411014046, 526.325379722571, 513.667544819949, 516.246790934311, 531.344914868741, 512.21187560333, 517.251243841308, 535.927768841623, 513.539860088487, 529.581643192282, 552.987729100351, 524.787308422388, 533.395696497799, 556.583204983903, 523.456290210858, 540.838975438514, 522.665174305469, 536.59968518251, 518.556378547422, 529.681533235543, 525.21836997205, 504.431936021935, 536.001703770094, 514.943788422214, 546.340891345391, 520.324727643951, 487.174250789554, 539.190834715015, 532.879266147406, 537.010236314488, 516.234333811684, 518.449570675129, 520.377737901601, 520.924626931649, 483.288002521274, 536.138701880323, 519.812191529339, 542.086243358452, 511.407619885361, 511.757537730923, 499.784156174012, 510.077574990445, 526.896763829756, 502.488882288931, 521.608548032719, 530.473472610701, 532.866380849367, 543.903155705567, 549.819895556443, 519.939563637861, 512.296336844116, 508.093288060375, 518.526638854426, 527.578658572722, 490.957508996485, 519.705104597964, 482.922392928862, 533.996196819986, 539.116365595492, 524.359249180339, 533.576632826111, 541.190978917605, 494.415419375511, 483.539910964771, 513.773303460997, 486.652144205375, 519.069901630113, 538.050483027935, 505.472768896392, 535.236204293142, 517.905025100403, 507.435308972864, 527.605975691652, 535.86201309728, 531.187836108269, 509.142398311009, 554.956793963332, 511.01535843701, 495.091643730266, 543.126686107335, 537.781118391116, 523.039998263872, 513.990421084171, 516.95123252286, 517.556727233591, 515.543428817, 532.975394235534, 508.624416586518, 501.923308716921, 539.138022313905, 505.168622184347, 485.819343652623, 525.686358868953, 519.343287800309, 540.535679572714, 525.777305722991, 513.63210927115, 556.866592046198, 529.739606883974, 512.100808530374, 553.214481526296, 537.229316347423, 509.289863276546, 546.686094623052, 535.138276350574, 561.155655146039, 538.786983999275, 515.461129372145, 521.38470983329, 521.730972581981, 479.988497997994, 536.968153407991, 512.215989621188, 482.490694641556, 514.473447581823, 519.173970972465, 530.588602697906, 547.001089186354, 510.723121631469, 519.448694816629, 502.333873296298, 528.317915871548, 529.177905668133, 529.493165323974, 534.575445457259, 524.990342227601, 543.726999748468, 515.75942152554, 531.476795057944, 505.06995549106, 499.036887873448, 523.493037573803, 535.036506901346, 550.00578096768, 540.295946505716, 517.85486522943, 524.222107674549, 535.263875868786, 521.285696700557, 512.492825533841, 540.800908066055, 490.239320957835, 522.42003074557, 566.764834328855, 529.377288617332, 530.201102076006, 551.01382768274, 527.329132871816, 519.504474957611, 515.837434876943, 508.492317241644, 532.493637385313, 555.792010926921, 512.162761604766, 517.737756321409, 527.110856092281, 546.518238841061, 556.087809942967, 553.681643250192, 517.286774297877, 501.339613002982, 512.615481391702, 522.469541812025, 510.70905088382, 506.687573939401, 495.612292348561, 513.784550635819, 534.327941583061, 508.532539359235, 530.557755619387, 517.085150537084, 533.066929241918, 519.034206012474, 526.823734836403, 528.360992327208, 545.322823722433, 533.387998928529, 518.222077569378, 525.513455565302, 525.798904714046, 552.120085009071, 536.708353846682, 527.023231626196, 523.637785589327, 521.823283816366, 521.27754353664, 505.12187894753, 547.695648357625, 528.815462061893, 514.003643956502, 507.285359937961, 517.111366005723, 521.517128063722, 513.657436508658, 502.877838894309, 538.490390657207, 508.314325937489, 544.893471821624, 505.968635376823, 541.859685995538, 523.857124445738, 526.430228351545, 552.285792051876, 552.037057446549, 500.346502660428, 516.374052705568, 512.575642270598, 548.02752764163, 497.823240563686, 553.398471042496, 536.40672892567, 541.028380933647, 529.46319140483, 565.581045713034, 542.419020783085, 499.343663741077, 526.614273278474, 516.962456136528, 467.592225225321, 522.130238173957, 503.382612942079, 526.647306749089, 504.130781294136, 502.519366829041, 517.825913311416, 522.50917490532, 543.131782163063, 522.116681161705, 501.630546708266, 537.53679017552, 545.883243982767, 529.708702777083, 528.291188554574, 562.886337117514, 510.902652888599, 519.522973181619, 552.803142255792, 525.495297645671, 533.228101387546, 536.115374010245, 511.532467993604, 518.508219158031, 546.393679662554, 515.495764387789, 539.326656262639, 502.22900946632, 547.114874406544, 520.815063307683, 536.704803958108, 503.470667510795, 523.481422002006, 545.824885763696, 553.791431557039, 526.675182695497, 527.704789614455, 541.502562449422, 510.459328580424, 507.874917963989, 532.042015647157, 536.576823014289, 521.74359627993, 547.059380122001, 510.855588990628, 500.139057602533, 485.903838851288, 535.760065837032, 534.199080665062, 528.488102626724, 517.666402413124, 554.439107029258, 517.057780255198, 528.446996152071, 541.101753854865, 523.97535149331, 521.278395369961, 521.481657054187, 498.096329554996, 543.152917486156, 518.34824747623, 539.024199463174, 533.905029850564, 533.940017449112, 552.041777021048, 545.449733337016, 529.477806871212, 514.455399077965, 510.430067612348, 515.540805640662, 515.769768168365, 504.388419258017, 518.111404192677, 516.011609377129, 529.596396372262, 529.35126457866, 515.287620505292, 523.335304959823, 508.620940002663, 542.618592311272, 537.156338491546, 515.941065515181, 491.407157803034, 526.232536598789, 507.252836527741, 525.562086803145, 494.236017713635, 517.567040917124, 518.385539147891, 534.542691038727, 518.97046544338, 509.298130217994, 535.762785376656, 513.618030063487, 509.840285515861, 532.776454252695, 536.80061271412, 521.53877174132, 533.387798114937, 527.130487456334, 505.353846631363, 541.360272720416, 537.044813596066, 532.346752067067, 485.836402880301, 527.234751815518, 537.966967920952, 510.577730854477, 515.189357865383, 531.975393213564, 490.430984445071, 551.343446344155, 533.624388741562, 510.20584666245, 511.767565990801, 497.511318489705, 549.535677411085, 520.683020634248, 523.758197633035, 537.419287178222, 494.939005753849, 503.538190008863, 512.31343895495, 517.61162105696, 516.99962241592, 511.870743931573, 485.037672481061, 494.321072790761, 526.101393786979, 527.148912320352, 519.18278717486, 539.035007396502, 523.092420495282, 489.299986973026, 519.135816546527, 506.754912289388, 523.451741809627, 541.712934548898, 544.059761267996, 517.219481345383, 534.560321631822, 521.781573906757, 541.079412126702, 501.196734502474, 532.133629693157, 515.108716102912, 524.322421336163, 532.353066420609, 530.727635344151, 502.737549886673, 509.940349116265, 494.135315439702, 529.138750545531, 509.657223868915, 507.581099125911, 481.341797693794, 528.105884055208, 529.908646973518, 524.077639066702, 540.375314812006, 535.480931657545, 530.659900869968, 524.513299206422, 524.14475713246, 523.764551057556, 522.315470094352, 501.919423886845, 493.520906260636, 529.511349755454, 522.008451953111, 516.931025940887, 525.307082557245, 522.65240009313, 518.834127727895, 549.994075043712, 511.741515682613, 514.141023290758, 526.229127034, 534.53805904872, 529.420439134714, 539.55822131061, 509.416275153487, 541.97054961028, 524.232718351556, 547.433149033189, 523.967964535624, 514.393136365077, 520.95201440171, 502.364802509517, 485.514618560687, 499.709129426503, 528.833674786537, 538.021965107612, 516.853721814786, 518.058246885625, 499.008583920613, 537.40187898971, 496.381334077985, 497.903145718265, 508.155378427002, 517.801409058344, 531.321241487412, 499.20030711925, 531.472081889555, 540.609903021743, 495.974603185133, 530.479391878172, 511.445677959132, 500.053128181004, 535.161422595863, 492.574490342234, 563.147740665234, 492.523647003004, 536.208335806911, 516.287703937557, 497.839424289516, 525.357914763647, 524.19636562707, 502.963831340341, 558.040975192831, 530.982054875574, 487.149888456759, 513.921829485709, 537.646405745298, 559.684202531261, 538.085206517776, 511.153300637633, 520.270445638925, 524.921349570868, 496.763320426728, 488.059759720056, 537.475804766555, 539.48408553045, 564.162186276011, 512.466514015348, 517.705003721116, 525.209495005226, 542.862235687118, 544.740458381309, 490.3598631314, 516.665688362883, 532.003028181265, 516.094269833921, 539.124394057812, 518.258082485063, 546.756441206862, 510.963636773181, 523.852390082766, 501.178023553947, 529.950131356439, 545.176895586994, 531.343937673737, 550.202767411788, 534.913961112917, 510.250004659579, 546.138746747749, 499.1129728989, 473.510036447008, 523.658867723816, 516.63150980063, 534.919621586655, 509.712522548398, 490.957178487447, 525.780847070543, 525.120591766278, 533.742711387803, 504.167851795022, 507.073817205903, 534.048367672564, 501.555094319966, 555.825057086093, 523.032781414656, 538.291594615461, 509.420552324162, 496.521203048746, 527.737215927121, 527.780605818456, 534.453695933154, 528.586803190152, 547.385308492854, 526.99949061594, 510.93531550598, 525.022825299834, 539.565221466543, 554.41137760568, 497.477592576508, 519.922887388194, 510.611536205973, 554.275754856144, 509.619948676284, 505.604871238969, 551.341605016794, 516.007850028282, 545.624394838191, 505.29784166011, 528.09117646402, 530.548663341207, 524.048309498264, 534.343589329358, 533.827070835119, 528.258856477538, 526.242468233731, 551.585501297574, 529.759918822915, 527.767229858258, 528.43702751955, 512.232862290638, 514.036667988103, 526.942048442103, 525.995378499162, 518.925467509113, 542.877105134096, 498.475145529337, 504.310296142798, 523.166079277696, 511.715937246233, 513.359396410533, 529.361196218889, 492.78117267791, 534.103619911075, 540.540931599259, 543.299510246041, 526.047502937482, 493.246996917863, 545.6019962394, 527.762442647649, 554.795287151992, 525.751185025912, 510.294610498004, 536.093037351406, 529.435134496982, 488.324966657595, 482.405219860155, 509.889805085572, 522.745521281135, 498.378098460547, 531.402527728716, 523.608169616453, 498.87743570075, 551.814370777709, 548.130065995591, 508.483413190717, 520.23246573193, 515.771994567101, 524.442920849228, 538.836533963733, 501.201284492627, 514.096811016813, 539.619042539339, 544.282500208633, 519.232908550715, 550.970621341979, 521.633785958639, 544.073562888846, 548.3885070912, 505.260508255029, 531.225828658445, 542.277419274634, 504.939792487426, 509.732707004175, 544.382265895875, 522.830889209233, 517.509765668319, 504.42656195005, 527.289136332859, 527.927004000765, 544.443874853618, 492.80000169661, 527.723179790266, 545.310487645446, 511.467790157307, 531.385109769175, 518.953116752217, 516.904446026092, 506.271199325847, 526.367740676662, 539.90051314323, 537.472938703535, 513.157301619706, 521.130754148508, 518.907130174829, 512.845456949227, 546.68804313997, 504.188714523045, 553.956431510183, 521.600416850208, 497.871736638493, 516.549485144131, 512.21825862211, 501.91499974765, 523.017903755419, 501.086058233925, 519.087733240095, 514.647887673258, 520.830832100785, 540.257866219162, 545.434308618989, 511.368957038306, 529.831044999046, 524.549766927137, 524.682929704294, 503.056155517648, 514.597703422861, 502.000028956161, 520.646498711368, 501.798989357976, 525.245064091288, 540.721723764991, 513.927819979881, 528.492691777364, 516.25151049132, 529.948212947194, 545.699737573087, 508.062806617992, 502.291144053772, 539.941562893734, 506.438461186446, 488.942609698388, 520.322701344452, 517.28054712176, 524.27731452537, 479.144879533815, 534.424508307891, 521.60407729629, 487.27498651406, 523.229099021969, 514.039807236486, 525.277721910873, 509.674282192088, 511.358158515778, 527.711176650502, 502.134650921844, 541.300419229442, 524.829531853539, 536.332029736154, 502.782410331921, 512.394530930362, 516.67532082597, 521.175663581385, 511.526850573069, 548.948334834763, 547.829445383656, 530.957519390981, 515.124371344903, 540.619404903237, 515.244567660557, 540.702011204677, 508.231323332575, 561.544392564739, 498.838143134901, 507.370531496826, 536.250458054103, 545.157432005898, 499.00405756052, 529.309417139064, 505.474306411999, 533.853640212413, 509.319105170487, 521.758150745391, 532.010886408685, 531.484900477579, 517.635572893686, 524.573897216092, 549.292207888663, 522.364411925315, 565.073554228368, 545.707108713794, 546.728230050988, 521.647525303544, 535.707441865665, 523.41528664428, 520.701797570936, 501.359126814657, 519.787197363927, 518.937453430362, 494.33653561107, 533.326814180692, 519.681213250431, 517.634434523243, 539.142797637287, 518.717885007425, 521.607591479134, 517.742489219739, 525.364353793001, 483.734107441637, 537.335750094039, 508.327221913461, 520.977038047683, 509.51689593614, 508.989724332659, 502.69738329103, 515.22257688945, 534.958588763534, 530.835592079431, 522.523191679315, 502.804144691476, 537.305306651159, 527.443285403369, 531.041123487516, 520.79887392631, 535.967462857403, 537.267347068988, 520.339603421643, 555.825842239497, 531.886851229821, 532.555965125758, 526.995911463932, 531.246748053167, 514.422686246365, 524.637808999899, 518.724983596061, 505.980045402535, 528.52856964651, 503.556911872907, 497.912186155682, 526.859641311713, 520.073148302604, 519.291571798504, 536.871861508925, 536.971136251061, 544.883379932059, 529.705021737801, 506.134608759781, 544.937981710126, 511.20456465022, 524.716688748461, 529.629786755626, 515.77152994209, 557.368395145316, 516.60290700432, 535.741391345539, 551.439407034122, 500.124382142945, 520.597949613047, 479.223390224312, 525.968906995784, 538.238372296694, 520.898169553032, 530.543064389049, 557.815628867665, 558.864407809608, 506.421244930212, 517.142510078448, 547.025136341061, 531.535862392111, 532.848584430103, 495.267489174664, 516.992499659318, 495.771800477778, 549.370420312178, 528.820601349663, 494.435615617486, 496.481034162572, 554.127934810358, 507.524000031332, 517.77029241678, 545.760000886088, 561.293036396362, 502.203295971384, 518.902326419219, 537.870956018818, 552.001751155242, 509.998813404019, 523.465549911419, 508.108737988822, 523.019380314577, 528.099657825893, 507.225841443049, 535.979086277232, 515.865532187859, 536.377497968184, 566.059788388696, 495.837839760471, 502.136754317169, 508.903371593206, 533.129155498336, 531.701896201301, 491.852544362358, 498.300210701671, 515.643907554879, 523.12975934373, 539.462970988126, 531.116208659481, 541.392560614741, 507.20138253869, 522.871511568725, 525.400775059299, 529.117430499021, 533.182360252731, 514.937143867897, 539.483296015212, 510.081584136264, 541.672162125879, 546.050416878253, 530.549417949984, 578.513650943559, 514.519259844089, 511.450475358401, 517.228477967198, 522.825500739425, 519.459862259363, 537.303288551562, 539.500684785323, 534.61478870702, 549.937442459814, 524.163225121227, 513.346582955567, 550.336077263852, 522.238055848313, 517.824297889094, 513.233287608048, 538.832029552951, 512.311084610104, 520.653579437404, 502.351358276948, 550.988506200339, 508.339189480501, 521.699162023353, 504.764691890536, 494.31916221651, 552.456205774056, 538.459874716481, 515.732993413123, 528.55904095297, 529.090156593718, 526.115672175984, 548.832398837784, 533.600972134937, 548.152091581856, 504.811704855803, 539.315149031469, 537.637583935958, 508.261859336028, 522.746514887826, 533.059707215155, 537.812873824018, 522.505448068512, 539.600508690309, 518.11860063573, 525.322554904948, 511.16188695873, 480.872141060891, 483.634385509856, 534.644089721223, 532.775852353292, 536.888087905885, 488.162261012376, 556.090417719427, 515.25106516405, 501.972986447839, 521.491155219176, 550.265468274355, 540.882469476545, 514.886042008895, 533.188694988704, 545.868979829461, 556.332015623903, 520.114904830797, 520.897342768542, 507.874310484292, 530.560964528722, 522.881543952344, 517.474817698717, 513.269132639705, 532.575852078121, 534.346496196914, 510.801733393328, 508.289807925958, 524.307134413313, 527.310084033641, 516.020907934286, 507.264968309847, 539.301146642643, 519.299947914959, 535.559918238534, 530.255786354916, 497.196405418618, 540.774951659487, 513.412473677932, 535.847189644337, 515.484782428983, 500.961824452947, 529.376082814186, 527.415305779068, 502.116219876071, 500.145416468751, 584.246298039788, 512.774980157083, 515.269127604027, 532.374484396635, 483.347861586112, 550.844578991345, 532.526868821655, 524.31646137954, 535.512189122855, 521.138686533534, 518.8255941165, 538.077368129872, 521.065135903068, 542.859753183355, 495.299999077596, 493.684015117255, 537.935703719876, 533.499262681097, 490.344225023652, 524.537854490278, 546.367199618768, 536.435546569875, 505.557696059767, 509.501581802341, 535.660184453094, 509.051979128624, 540.736637834143, 541.476865706016, 523.309757141688, 502.243101192354, 503.288865624021, 486.128652985454, 498.036265626864, 554.629290233887, 533.597511546879, 540.900747163841, 518.945213524451, 498.090126193264, 517.886901782374, 566.211247372012, 527.930763632206, 492.770746482831, 513.98419446963, 517.773306313014, 531.210772482764, 520.195809077158, 522.611648420783, 542.30847734645, 529.569101224815, 519.593574555204, 520.594335353555, 510.659009823726, 517.566289302239, 511.817997668065, 506.823111952927, 512.638597630589, 549.846237422292, 519.44601540913, 544.045137039367, 529.326272022747, 531.216534022345, 523.151003211712, 537.978984652165, 533.305134517423, 521.466471400908, 545.657105426641, 558.127675715402, 516.82306871025, 524.039381976165, 534.861927497336, 535.868230656836, 548.67743912999, 511.306536143978, 523.369859804893, 545.090490977282, 546.293952909728, 520.655263894558, 532.174517769492, 501.606816584295, 548.67045187895, 526.707466972833, 477.266842711118, 499.721190774708, 529.570718338313, 522.251032002298, 522.117791485481, 548.695808883128, 518.331149750351, 543.850144533543, 525.921293783697, 516.482150950033, 547.172106013408, 532.056994799093, 497.846083841267, 520.976332842816, 529.447783662819, 539.447433531935, 534.515004978024, 513.105740977622, 532.822978412003, 524.421308747177, 510.036150543095, 554.364456534719, 535.915439978014, 521.526988535878, 519.658348694868, 509.302544690854, 528.122027577659, 530.857047409219, 523.496039583645, 528.019549484534, 540.329745029785, 519.40224502564, 520.50000163476, 523.429214008076, 503.984678151543, 532.887160679555, 514.318911781779, 489.490848050192, 541.584577943862, 502.355190829356, 501.229148495476, 539.566044345012, 543.135029948459, 512.562723593563, 487.859051214984, 537.585514876909, 487.880926843061, 545.021759459472, 528.348803277861, 516.217897579208, 518.999856337779, 529.630184864082, 530.924302189262, 532.313137444377, 532.41799081721, 511.403230814527, 541.135163511387, 529.836857405164, 512.939385527269, 513.645766953431, 505.179083591761, 548.003545896387, 536.953662464942, 543.485454998229, 506.599258219461, 531.400138376428, 533.113631833275, 534.151977842529, 517.953779287641, 533.810021489426, 517.987731323671, 512.471177413803, 531.476698059379, 520.450447996689, 524.231349029864, 523.918179157175, 532.724899938563, 489.963559933199, 536.963524075947, 490.134871497255, 540.62034978326, 522.643303737106, 519.886378465708, 555.067831620599, 540.667967271148, 530.431943699988, 530.963908928648, 501.523891438663, 534.576682939024, 513.45212414388, 495.803779646883, 543.343109387339, 527.259994265926, 500.379444326371, 519.865225468324, 536.840285850273, 532.971141820295, 537.063782540907, 520.697785982706, 521.883730948055, 527.704470551223, 496.829635347408, 539.716548524688, 541.558660427964, 496.193547199656, 513.018201948739, 518.312371441398, 528.102459645349, 524.776805178619, 519.818971315273, 542.457595601882, 508.142610608952, 528.162789543613, 541.272118629392, 528.889350259569, 544.262110779738, 504.120995677786, 511.702654409664, 564.858991586855, 515.392629041407, 506.374508703417, 519.114830529687, 552.03879170584, 549.270069367704, 475.058863693622, 537.53593258541, 515.914475547322, 536.414355109722, 523.031676066216, 522.399336173485, 543.425202729314, 528.155004144037, 518.112180766643, 521.322847846643, 540.336006483753, 517.270706557666, 528.058191016752, 486.665705673646, 538.180669197206, 531.602040182905, 507.357841286795, 512.610876795929, 535.937887229063, 534.141185512763, 529.225320785284, 529.845018385146, 533.705581359868, 541.640768893196, 507.418914296623, 497.277245755121, 513.671942917231, 536.414542893454, 528.576720464568, 511.391172258399, 513.30817995193, 495.213244374424, 509.844585493109, 508.47327408387, 542.623173662492, 520.800958614199, 522.993595085417, 522.173676119243, 503.630038622613, 525.107095402273, 514.145943632831, 477.159367088136, 524.383503497293, 527.804723070339, 523.729947200084, 536.863527738712, 507.261893671291, 504.066525747463, 513.630039526594, 514.351869828371, 557.778235074594, 538.847220652842, 498.1136385408, 516.227038273672, 520.048397988282, 516.815889228553, 527.698974255637, 525.416960549482, 542.257537574733, 522.040756835178, 553.918988890284, 484.310390986975, 486.147552278569, 509.953355417793, 544.9161737798, 550.238255628562, 508.089676010804, 527.483183044111, 510.916329184197, 502.087647346855, 541.164699157865, 513.89730065679, 511.856067742937, 503.815689218006, 507.322000990018, 518.816524465695, 521.273384429663, 489.530350362935, 516.888022160223, 533.322463305179, 521.445109722577, 533.924423056873, 504.166839316559, 524.564994932638, 518.488505431117, 546.784487002639, 508.551666969761, 550.478954017556, 520.298271150009, 521.459968400904, 529.713552372038, 527.767159276477, 512.150988824804, 535.446531324603, 508.307677548529, 517.334473313442, 518.320459089135, 510.448856148641, 550.630496702393, 516.78741571555, 547.348001322643, 497.739910331571, 529.709330124591, 539.410439386031, 526.187843724005, 502.170081212241, 506.227398319999, 530.83545942949, 511.708459073189, 535.924761964739, 519.616534987982, 515.96335914331, 541.377600733233, 520.120352172824, 508.628764648857, 541.470706742899, 519.536795018367, 532.93653857095, 527.489126427571, 530.751144280035, 549.712418511859, 542.0726012074, 519.700363998321, 534.079082020565, 532.351481085031, 538.917820412213, 514.581658504209, 530.806724238576, 509.790369769368, 504.424293995716, 504.18756259737, 482.132615959843, 512.967213053546, 514.694340537091, 501.05063206687, 494.643331514739, 534.170915919785, 532.786104569178, 533.743819086699, 506.447119064936, 531.399904524783, 517.427546606001, 512.533183919606, 521.850940686392, 517.923647073078, 518.363307728716, 500.912388878298, 541.075786659334, 503.674725157833, 525.197103493738, 509.646745485519, 514.787489215909, 503.087578211474, 492.71045380518, 496.916562779825, 507.626521397292, 524.786138438761, 496.246921768333, 544.659593732637, 549.612291918874, 515.758570619856, 518.574447403451, 526.855973729201, 503.466060498319, 509.684901609893, 520.871628899338, 542.257046140312, 556.598179754287, 521.497042262516, 560.718856255036, 547.998903404228, 558.014061774938, 561.365501910238, 497.383290738869, 503.111080447254, 511.002289555504, 535.614950760724, 516.586079388343, 516.8067852566, 501.844384745371, 529.032478051289, 543.096875238053, 521.078772164113, 527.668028889242, 507.359425138223, 506.656485725075, 536.503000633944, 521.741752295532, 532.288451166592, 518.56476508127, 515.420637086517, 511.27746419866, 516.605724543406, 528.045760559688, 547.420801686677, 515.452181459922, 495.077505332496, 494.068089345166, 510.992498298054, 505.268067901437, 571.604376313794, 526.390089084707, 519.076004459217, 497.138436598589, 507.920191661818, 488.944576857108, 529.900195782928, 507.842429389424, 531.749575521575, 502.435623262488, 520.225393119294, 488.574985353707, 509.940331019931, 551.811297990499, 524.81971998541, 534.209279909995, 503.531226793188, 517.715081848269, 535.600842600995, 535.777974881337, 522.008667015912, 530.890504686419, 497.018369997346, 534.681697345238, 550.921243157341, 524.483422491644, 496.99098393196, 510.165013826128, 506.379263428119, 509.40652444756, 552.736567313649, 518.887615917827, 521.303212966632, 502.700021751851, 517.164478987505, 520.038194024645, 533.664853506478, 513.231840347359, 521.20874956175, 505.184832598057, 528.192685848994, 528.023477456811, 536.548576855833, 510.150988223315, 520.989083693914, 537.259910098207, 543.890441615735, 539.182504288834, 535.896849441778, 490.997448121932, 538.074845482658, 532.974065827192, 525.090108879711, 513.068169977372, 504.783139768257, 512.83286797558, 536.517774461926, 533.726747213107, 527.029630074999, 533.589522680498, 513.143212026412, 527.50760101155, 525.155214215494, 544.440181307073, 532.138060360598, 548.853342438194, 528.559416001807, 553.489814511002, 509.909436421445, 496.820814357975, 522.006897445756, 512.502272392572, 515.091407234249, 510.234021303511, 534.061311386998, 512.662783439226, 498.367432932267, 510.378322357281, 513.975632890644, 536.62546179924, 485.323178020815, 525.600305249307, 525.628731300634, 515.666966755761, 506.792279637203, 539.61082325613, 489.877301606765, 530.08835104422, 560.346809806042, 509.5804500565, 514.44128172417, 541.524916649374, 524.029477108806, 531.813590962636, 519.885766263095, 520.238937808241, 520.716426583614, 509.69042874443, 551.193190882443, 506.520093886651, 522.350406392674, 531.596214439479, 548.778887692439, 537.126631066185, 529.26539886732, 514.462274554079, 511.6197533249, 542.239009306115, 540.654822682553, 530.611856522404, 513.817173131248, 522.359954380907, 510.63043150403, 491.088742472001, 537.972518803447, 541.124542796897, 522.133515692938, 525.897358444823, 518.148944094074, 515.43728813847, 543.880907350127, 505.725238359848, 512.286698160419, 508.02158500489, 533.453590690177, 497.556248697958, 538.544058159359, 499.896598152189, 496.33044365371, 507.805143370668, 532.851548575671, 529.446148117217, 523.643047222646, 550.609937330887, 517.115517501207, 535.119879306771, 538.161189832942, 529.980585648322, 506.628036851151, 575.812358465898, 517.553795325315, 510.743054219745, 530.116585118025, 515.512597703664, 535.300640714965, 496.918143144185, 510.696006510037, 520.551026004896, 503.118579148179, 517.269113289241, 502.552652404013, 516.503791103353, 497.541304524593, 513.159134915594, 523.638105147418, 504.870655142782, 527.061944450473, 515.171642191124, 529.533215043426, 529.868020011936, 528.896905281972, 500.779579794964, 499.948100393996, 488.430129486129, 511.802405972668, 511.738689745232, 514.374913693471, 547.35910691831, 532.345779057525, 509.666168972102, 558.707395423939, 533.429035055672, 524.27708907782, 536.85586397414, 508.512428704582, 554.929857749445, 532.479087359743, 516.262628201626, 552.047403689077, 524.257653849418, 538.462161648766, 545.69509509748, 546.938607222673, 518.169661464483, 509.600823013645, 510.557845267072, 521.043505265736, 569.963399424128, 517.164900777045, 505.856568525858, 529.300744099414, 548.091971209676, 515.186268712376, 506.980042749666, 531.806693705645, 545.881362799142, 510.580103164056, 506.561085238138, 526.340929949872, 545.220470076037, 510.438086287757, 512.709777676161, 485.546382800833, 521.127327771793, 553.890658305606, 539.223084665551, 515.148403931613, 539.632238202238, 558.961145837534, 518.341738262034, 523.985813483321, 549.215693881503, 516.478296514261, 536.681235125134, 521.495222982754, 528.600146851426, 507.120910472237, 503.398841321731, 530.839673455246, 510.48364986188, 530.014588376215, 498.47123512901, 560.064222341159, 519.401155763648, 535.451338921863, 532.430342491024, 531.854415845164, 499.967211890945, 499.413711261604, 511.735688873326, 516.707293701693, 564.237655591189, 499.62825275401, 509.322530254998, 517.653865783765, 530.177047442967, 517.271240074386, 517.929246685767, 531.206801670073, 549.994748246893, 508.258255727897, 508.805706611645, 503.983575455249, 507.704856015343, 511.130067104071, 490.74532100441, 519.275230406341, 514.890416283017, 508.904797834575, 496.950924229501, 505.933090282293, 486.115864669041, 505.530030605008, 539.366709945004, 526.351747500356, 523.447468273509, 513.283061364521, 519.810056034066, 506.192279520081, 547.00050479921, 498.646488382214, 510.025036629442, 523.984951634051, 528.228507135244, 528.711769328106, 522.552977812594, 516.243895784931, 500.705698358263, 514.298288507426, 539.176424612062, 531.359232614742, 539.453578175644, 536.354047508669, 493.811592427692, 508.569695214561, 511.653308023821, 518.318152657176, 519.468130456449, 538.51885945407, 517.542756668831, 523.987700948289, 513.540820835551, 530.697314515792, 500.005712646712, 515.463714436329, 515.006827225085, 529.081530969971, 529.69535309673, 523.389780292543, 517.112551187917, 533.709899768458, 547.217718839357, 507.618304431792, 518.085124053003, 528.053814661166, 525.467967077157, 498.905531725293, 531.809976280802, 527.854972491613, 544.740719118626, 527.913113066696, 523.251148542481, 539.084984519558, 518.54768689968, 529.766889353842, 524.305066519777, 542.729367791532, 515.800646469955, 529.188711415375, 523.282062319495, 490.715566641626, 549.950926600018, 530.285471847163, 535.764987911142, 539.412664131067, 533.078327370787, 528.799402019885, 529.918052573236, 508.881967660874, 527.002206979412, 534.561171186693, 528.81211944605, 511.732378419065, 494.902464064494, 523.680094126196, 500.732755412242, 533.439954792571, 522.832111759025, 505.017831797212, 527.036547211652, 505.769655413171, 529.603239653222, 532.717706421112, 520.243116343875, 509.462361809676, 497.540635084427, 508.474327663375, 509.143931107162, 539.346861544583, 530.873696669395, 540.173098326095, 535.570808777377, 520.789143868399, 508.282793615984, 504.255102002287, 514.202987453175, 522.905063333629, 539.906241662037, 515.946953695438, 517.189063305137, 513.653928870373, 530.399693999326, 534.470929298731, 517.962910368553, 530.900320375661, 533.146581394633, 543.234938137975, 522.547215452858, 512.704751938244, 526.102069602133, 524.989051532255, 516.054754909103, 521.421266245433, 537.707416132444, 496.274553457761, 508.122016088635, 505.565369174851, 533.803289767667, 549.158566336181, 547.310950138743, 507.480303868869, 500.335207577154, 495.202113875142, 497.350908462704, 531.557107545042, 545.489966850725, 472.651714637247, 540.072876276289, 497.694150886176, 521.337972594835, 566.164697306664, 495.141867912497, 529.316162415405, 496.541202906827, 506.860081907663, 525.493402009006, 512.016942155127, 522.340966405886, 542.353812173173, 548.021938451088, 509.048424172348, 520.388976509737, 545.758342662464, 536.949485098353, 545.104216125158, 530.131119717566, 510.181908599521, 533.608605174736, 542.976851144894, 498.574961261403, 518.777638043753, 540.744617829246, 534.507200647697, 524.615742593238, 547.342128562428, 543.813615308656, 531.383567252013, 512.261282591679, 536.198320359335, 518.790825650727, 504.387091965734, 494.185445494876, 531.151339523634, 501.923207851533, 508.351196906095, 498.707511526899, 542.183240280759, 539.054545702514, 552.293022873657, 521.968121292134, 548.222697260301, 507.741048285592, 523.150008840876, 522.753998954805, 520.35091172586, 514.85282260227, 529.681474962686, 516.377111645102, 498.177810566918, 541.479580682737, 501.500433637508, 507.457642548709, 528.01538956842, 523.07564389347, 560.918707884475, 508.480382003838, 529.157497975163, 510.32675658425, 544.197140441078, 542.934251073363, 522.058011339142, 539.587331135587, 517.043395546572, 516.481472860356, 539.217278681017, 543.597210748022, 542.416869005319, 544.671424823417, 505.838294127014, 524.338181795377, 538.194821924331, 552.511239104676, 500.705172800512, 525.273415492588, 513.842087898937, 475.813311777316, 490.136277409797, 517.960251760217, 535.189834273425, 508.659810282192, 534.053195487743, 524.30847658542, 531.499932717015, 506.372248567798, 531.103939334884, 528.711514608929, 514.611518594168, 526.73427431168, 557.656181692143, 511.701622784112, 519.005842137405, 506.504036789492, 524.728810956928, 506.670801411781, 493.182753467094, 529.454982880742, 511.592657551278, 514.080934223018, 550.644037809909, 533.989614188229, 510.616557662417, 558.735031272282, 499.567480166096, 531.254420286351, 518.559789172565, 534.043138358562, 544.889756587253, 503.425921787476, 477.834043954378, 517.660615829759, 541.471110496188, 515.638145264081, 558.190130598871, 529.616703600366, 534.586300924079, 530.520837715993, 536.898080553939, 502.142494916657, 557.696387734377, 538.711176178226, 520.078332089516, 521.189209014917, 533.233837880046, 527.390481372066, 528.279037379167, 518.593384402621, 535.586627900938, 521.374010127867, 545.060970830923, 512.14388337343, 521.260218555586, 536.781034505575, 505.496704903345, 534.183393509466, 534.875650176147, 529.275956835323, 552.567348138346, 521.775237655026, 532.639933278912, 544.059247354195, 525.529624201154, 552.584157190837, 550.83386943714, 522.843725821809, 543.189729137862, 507.127242828453, 533.012428081986, 493.405866652691, 512.967147160568, 512.232794956244, 530.1380235193, 543.591755343613, 525.276085497896, 536.371651559187, 535.739216963048, 523.953915407045, 503.976800052501, 526.629591824601, 520.564379156294, 515.010281883497, 513.233187675093, 525.009065355912, 525.765774703657, 502.804729441836, 528.045498341832, 524.714290145065, 522.659015812935, 527.737010244763, 498.174387102029, 532.492164986031, 524.548273038304, 515.485770729331, 536.022926563816, 495.436249868446, 506.991643126111, 536.943119970653, 536.886682763402, 539.799006622766, 529.335802499402, 481.571372166021, 536.358128139382, 542.168214394664, 514.802050566964, 535.067702949731, 532.233842864876, 522.981650723243, 510.489315421785, 536.273790267267, 534.489350722341, 543.573468335457, 504.680292231779, 519.149301968498, 485.933600105581, 500.779134879441, 519.936819154298, 522.12694618841, 505.545286541942, 517.973822877893, 548.325003701497, 550.927067528922, 525.063411755012, 534.945784222775, 503.650798143588, 504.767117628479, 527.328819531737, 524.862207836111, 524.989128345782, 551.955188607281, 529.445834048857, 507.788086619255, 519.955402174897, 510.413896093834, 500.967203456766, 499.75513221618, 509.717351989428, 520.017882326723, 519.939704532743, 535.810874342666, 513.367137151912, 527.903199470397, 522.296073670712, 469.609245597316, 540.612976568359, 536.463179627704, 546.941865601578, 541.496945705597, 544.101421771807, 506.052749091935, 522.961908520906, 500.069893393832, 491.531400446073, 523.348727275723, 505.861165951394, 532.879161155138, 526.291029974171, 505.13518860933, 508.13625717176, 523.876937497534, 534.97389086975, 531.940452872071, 477.008297491404, 514.906775738233, 552.343226061274, 532.276922230697, 531.90943397242, 517.526940701553, 505.657752099861, 508.273308305608, 526.255804804265, 490.641970053947, 502.191796545288, 534.27831831816, 505.778309429316, 533.672059892355, 557.491086524914, 544.592980387021, 522.177828263802, 495.230679277712, 532.703012947389, 535.084392679765, 535.627088840028, 527.754622995823, 515.451046393969, 521.760089848255, 541.09437290956, 525.117513277433, 516.703255873127, 507.887661701258, 512.429673314583, 503.487046498408, 550.09834052204, 546.290879422301, 527.776738872785, 556.27565456147, 535.584266781922, 530.537023422719, 543.156586170899, 519.475027651301, 507.308099761764, 555.329703678611, 502.885667785098, 500.75400337592, 532.056706575386, 499.609526971375, 520.706542526834, 546.539845765813, 569.918149110484, 522.066102364465, 512.879470727417, 553.710729044934, 512.556435813338, 526.389484141885, 509.021379770455, 531.592465978339, 530.191447492569, 524.161627258487, 515.881041773714, 549.243642030883, 537.112420408563, 517.280990388128, 503.909145395646, 541.260821432188, 531.297780919786, 504.805086867222, 496.216450902157, 507.879872718004, 527.893457960413, 525.953034673889, 552.861032655916, 526.623021803398, 537.932127002807, 506.966010267939, 539.267456129426, 519.421635937471, 526.420402171951, 530.32693412886, 506.949445561666, 555.452762468329, 516.421085996281, 526.376519238641, 546.354147321191, 523.956796702661, 487.095611234867, 532.829375804332, 528.501827309387, 543.080568283077, 527.650237579555, 500.318703048349, 545.270114924202, 547.898144736653, 557.979723856455, 551.374752755552, 533.072567435331, 516.80756720195, 523.278727774801, 527.913207130972, 526.910603497779, 521.025669907784, 530.149386439134, 522.946416207796, 507.797641445355, 532.486693988836, 531.809772204619, 533.665567326983, 513.805045010716, 539.478525010529, 535.843392727363, 545.846070962069, 485.306690551634, 522.765871898569, 511.877305340572, 525.995109916351, 497.385820020133, 516.188616974627, 513.424160872973, 504.536434161381, 537.072910607598, 506.51271659577, 514.267340116252, 525.940947399947, 521.351318593594, 541.766062658506, 530.298464640674, 537.305360773201, 530.080576061686, 561.259698836342, 555.19551975934, 518.238424046633, 538.747993214475, 533.070610118314, 516.993664280925, 519.387953763667, 484.714193163583, 519.526508971065, 527.982807512903, 542.538434000607, 524.355449055729, 553.854802304445, 516.904103932721, 500.936494877176, 514.810179282852, 510.818804029142, 517.032683007905, 536.071062768697, 546.825669021672, 517.130114968877, 502.614798329667, 558.261851848037, 511.859157994552, 514.989967431478, 532.263548710392, 541.690458648647, 545.291315727813, 530.288226152933, 510.454847371306, 541.367246810257, 518.744350893627, 522.219067560358, 528.454252906413, 495.947366433306, 503.218036867471, 535.043409038424, 513.146696592152, 516.38441239167, 509.323401482585, 481.318477559484, 512.131618124159, 525.289563927196, 539.913092665036, 516.926076796566, 529.062502046993, 539.068939802423, 517.37500990837, 484.914676948099, 482.627501618332, 530.300054793147, 505.665105463389, 526.033088946447, 528.542871173165, 506.168056059283, 533.255517741341, 519.31635017466, 501.643518178749, 518.421977452251, 515.397377232286, 511.925383350465, 535.040599404136, 509.482824278559, 506.553482560175, 534.742636794023, 519.420516024668, 502.26052092272, 530.353850263811, 497.411759307922, 519.780440756442, 529.839927207042, 522.735943555379, 540.009058458044, 540.408384208289, 516.838001305763, 558.919862839243, 525.668885233543, 521.971069467291, 530.43547486054, 521.93463923026, 530.75026260897, 495.904551085995, 489.076348274392, 528.223481860116, 503.938636969911, 504.741988767965, 532.430658553456, 532.306945951574, 556.031618963876, 539.106424056673, 523.825271492434, 504.680052973318, 507.430561750841, 537.950207260291, 538.053210412997, 528.182294661761, 548.18217130382, 491.907207903724, 524.760984559199, 522.242241408719, 533.52282355938, 541.834389758894, 528.701243653372, 535.044110522975, 542.227564093433, 532.177874966852, 530.53621155018, 542.002813891999, 549.075313630733, 521.740692740346, 555.206523158972, 520.18352574705, 507.063371971859, 519.972503724718, 529.449868319367, 539.673081836163, 547.934965858764, 525.238876065727, 508.996337274801, 551.732867587664, 528.226992419235, 528.922053732609, 524.059261251843, 519.156313221915, 510.917706494339, 533.579012119468, 549.891437858644, 548.231370143844, 551.260159079775, 536.773376409755, 498.84635118372, 535.049341611411, 537.894058091075, 514.752171407452, 509.690874830271, 521.614399290988, 532.198767513908, 556.254590463782, 518.14562030685, 527.257179870042, 529.708299224346, 508.430078702438, 541.762519064284, 528.843671564096, 504.526842818721, 568.35322583808, 511.025017826068, 534.272687865708, 518.281786495712, 531.108349452032, 526.155158712509, 505.245063089229, 544.004601781312, 500.378720830273, 522.204761143573, 515.10027912464, 521.311907707071, 528.051244770265, 524.692716424978, 525.802375900001, 525.132971262927, 498.656571804828, 531.705322143357, 518.448651992238, 525.576165329665, 517.043493601436, 542.024734851264, 517.585965037054, 534.033594943519, 520.337803920511, 551.051305007874, 459.524861551097, 491.182667087191, 522.229789300805, 522.282309055919, 513.642540216118, 497.136917380885, 520.167217907829, 555.323266573705, 518.206191994001, 529.919933184025, 506.016836535905, 534.20223096465, 513.717535849042, 516.442927683229, 527.609564947132, 528.622101623783, 509.256947304629, 513.824928620804, 514.064405385198, 504.815202194511, 507.378686772911, 514.668795408503, 525.784065931102, 511.504539803283, 532.850036725994, 536.976481640296, 526.394926395345, 513.608151639909, 524.6353647897, 526.607257772434, 539.221660726389, 490.052604960941, 542.778656292067, 503.600838213817, 523.748662557854, 535.358530730459, 520.080925840206, 525.194151339297, 515.952431000958, 547.828767998976, 525.532827189093, 543.810015841053, 479.656156715152, 540.290332350138, 535.643912160967, 509.15845702483, 511.011466446741, 559.410848552363, 518.148451496392, 534.387749089632, 529.167637457479, 561.732615337768, 560.433515974963, 508.226802947598, 544.569546456712, 557.894504519769, 517.192551005313, 499.321912555518, 498.178213478372, 530.37506963941, 505.087522282887, 533.134017242045, 519.078743685172, 504.306094603296, 519.965713393949],[672.99397768132, 674.423013904025, 670.421567988134, 671.319512721217, 673.214196198141, 670.997742288782, 669.961501114402, 677.831607932815, 671.446946158759, 672.994273159936, 674.367707062532, 669.490103793157, 666.043398860413, 663.876819244858, 667.390990499172, 673.905196301482, 670.442196886821, 672.32791297542, 669.496246983212, 672.244998956703, 666.145918070649, 668.908353713451, 669.265516272163, 672.465571598746, 672.964988759779, 669.121224831777, 675.684433683118, 669.285584836254, 680.663010829222, 671.894589277692, 674.387155203158, 674.052980254473, 675.462328371737, 673.430586386052, 674.17504954462, 672.918015224866, 671.371714002052, 674.064229700895, 668.314285681763, 671.359674153352, 674.910666692007, 671.768961599565, 670.514154388634, 673.9137049086, 670.606627484448, 674.325042090236, 670.110811028732, 670.454031016037, 669.524426084203, 675.075968631051, 675.98793211593, 672.804187331926, 677.857365769195, 673.223453697742, 670.122764488404, 666.665659761395, 667.648180961277, 668.702027465257, 672.441264962255, 666.642014211202, 672.744666084487, 672.300752912502, 676.675340921687, 674.396862865401, 673.209023332243, 673.729046924031, 672.187130078189, 669.791677440248, 670.814436354286, 671.387057689766, 669.435503541136, 680.243977056207, 672.41478031303, 673.323155622354, 668.258984170079, 671.44951843179, 679.305864708092, 671.935654671876, 669.054122593913, 668.771220973417, 669.359450538627, 671.481860848187, 674.427856433809, 671.582169548698, 674.315679110678, 674.238753698811, 672.04590352806, 673.930375896991, 674.954766363678, 672.025808721397, 672.745925009534, 667.833266380164, 670.786016986504, 666.330399331297, 676.457320344528, 673.104008720437, 670.856923006832, 672.147524939992, 671.687246106028, 673.392458721189, 672.290142380318, 672.348489225927, 671.019486387756, 670.327240856617, 672.692985745236, 674.917070762266, 674.509512535614, 676.033544214204, 668.160740364026, 668.644052184918, 676.212642469561, 670.388561899346, 670.037462459747, 673.461083625106, 674.90521709638, 671.594045457018, 673.866577703378, 668.734882417663, 673.622407245263, 673.233085759227, 670.689683414731, 673.777426759294, 671.193557923226, 674.346536726222, 675.200045262908, 670.663623767222, 673.750781399584, 672.758304680718, 669.309953660635, 668.875041151652, 671.124322504388, 674.340010298153, 671.776869344297, 669.708250472553, 669.492136862334, 679.238119897657, 672.44247363772, 668.818047479198, 672.690282445191, 668.587023676128, 665.102659019709, 671.798814185755, 665.981612454606, 674.855892744877, 675.861319050305, 677.779815882252, 675.015078922402, 674.671972198331, 671.623204395424, 675.669331151934, 668.529150107251, 673.916113544167, 670.457513501864, 668.126836393023, 669.571667565018, 678.572078804737, 672.291474814931, 669.234656550815, 673.14323370611, 678.004688693871, 672.430089399978, 670.765687149007, 668.909879463049, 674.392579048091, 670.092811272665, 676.799146778605, 671.823824723573, 670.289744464441, 673.321933198948, 674.909039927233, 669.669929218005, 674.668234018672, 676.404452171594, 671.905403223063, 675.150494046735, 669.462606562487, 677.04559767875, 671.739040524342, 674.099991930594, 671.410687476243, 672.702484448987, 674.359607365949, 671.684683913688, 669.228603813974, 672.359388937956, 671.039602800634, 675.028243225188, 672.559538718506, 674.171990953233, 672.103043004084, 674.384827452585, 674.249163624139, 670.152541733425, 670.783669668769, 672.300424332648, 672.226044916961, 668.866379104739, 674.550669449643, 676.650052912275, 673.028770564108, 674.089571256362, 674.901437096864, 671.303732096149, 676.325070720365, 673.464830593323, 673.418461967432, 667.732962082713, 672.750540717307, 668.592137004167, 673.822086322184, 673.356453988272, 670.979677563112, 672.837234567598, 672.358803319994, 671.808731777176, 672.13232672543, 672.421996508744, 671.356222276144, 671.313112988234, 670.726715247522, 666.541820331894, 667.775979015791, 671.609914736381, 672.70046458225, 669.315237411387, 671.734507459027, 676.931690858473, 667.021556953121, 674.639292842694, 667.02858248833, 671.048854937428, 675.016726234417, 676.561157483864, 674.249315821065, 668.363524099435, 673.879828706012, 674.532280134002, 677.53780944634, 675.768833652846, 670.717995428991, 665.745243923779, 673.955700153865, 672.263689240907, 670.401880435791, 673.544345549419, 672.492995101233, 677.441511522383, 677.569457899766, 672.424223547501, 671.113163990944, 672.210005004781, 674.79051679322, 676.019922671634, 674.100188548101, 672.840694609253, 673.744435526167, 672.023982434491, 669.588550284857, 670.00730246396, 670.877220771666, 667.463404364449, 674.738073088733, 673.701912492531, 675.71152697998, 667.551096316515, 671.057488001984, 673.211005367475, 677.251499533128, 668.460460844805, 674.57488325889, 671.856054709014, 670.955380865709, 672.971655423286, 669.493684769262, 670.688377120011, 674.993221315169, 670.122295426191, 670.391605916442, 678.449007935841, 671.270503403066, 673.752673583544, 671.512450811562, 673.800500271091, 671.298368754511, 670.690603075337, 672.428264168627, 676.105258976117, 675.828973172162, 669.15123274128, 676.063586593371, 675.80878716002, 670.948935545526, 674.641998675355, 669.180943013064, 679.312862952607, 674.858743304499, 673.993570839547, 666.437989907473, 669.950877635455, 665.776393979937, 673.039210560092, 675.495751440506, 673.144514255859, 674.136849553891, 671.859408948279, 673.068951227244, 667.424595991041, 669.38984303122, 673.158330775602, 671.503435938336, 671.304014369469, 673.324833621277, 671.466120707235, 671.498914974537, 670.558238271234, 670.119413836392, 672.753848874183, 677.103576459193, 669.705794551021, 668.327301212537, 673.433252575232, 670.392281181706, 670.062603175941, 668.90762077578, 673.552954008955, 673.534001895959, 673.581956285639, 670.893881044764, 670.274787317966, 675.026869368128, 671.40906286814, 674.433126740612, 673.496455068733, 675.133217039271, 672.570210302459, 670.989366804769, 671.029703902415, 669.823430697258, 675.108052528063, 674.101610404679, 673.691104667873, 673.432523258629, 667.528006713397, 667.315124592024, 674.226556837687, 673.288589076094, 669.091126292839, 672.808220400523, 670.448089443919, 670.475733529131, 673.014863024724, 670.299415606283, 673.213812130929, 676.577461411678, 670.060841301385, 668.253701484193, 675.867167133136, 671.502604474833, 670.454565927646, 673.432234085063, 668.486425305963, 670.871182992838, 672.042578182136, 676.437571934972, 669.782431582177, 677.86567604416, 673.208827520971, 668.474212047394, 676.073859588315, 669.886868223465, 677.182122453237, 667.078405757509, 673.065710379488, 672.291574194517, 674.001754126475, 671.51357177058, 668.079190030902, 674.151741377181, 672.243221540571, 674.01473908582, 666.40911795983, 669.920119007557, 674.570885438952, 675.375370120832, 668.571630410552, 673.259733786777, 675.52901820318, 672.461704513387, 672.485324876801, 671.760718455857, 667.312074994009, 679.182195293414, 665.042776788586, 668.429605609523, 674.635577966361, 670.818975342169, 672.226162760631, 671.021735760699, 675.358226798461, 679.266947742067, 672.684537359049, 674.694111301247, 672.37167251685, 674.47744900575, 672.355656830259, 672.833061146811, 672.842420298267, 669.899169686359, 674.426716574451, 673.35608172904, 663.489575625668, 666.643743949536, 667.500685103853, 671.74834959423, 675.708147735475, 676.607563738234, 677.119574125828, 677.231066224607, 677.55474009688, 671.113781504297, 672.19926210571, 672.614976036509, 669.700410856192, 678.780226420482, 672.439387968153, 674.949212532039, 677.339989179779, 671.231664406568, 671.092747446207, 670.893551096917, 674.172989616746, 673.730559799704, 672.759196171824, 670.422622403857, 668.428332291706, 676.173787709943, 671.760083995728, 671.699669096647, 673.003415352561, 669.685905795535, 672.385730252314, 672.661694504517, 671.720172135985, 668.583909971984, 666.381434822777, 674.030790133157, 668.662193926736, 670.028936912383, 672.423825328589, 672.688341603823, 670.034592796051, 673.424943817661, 678.934628915438, 671.681454069338, 672.165385727298, 670.695010369845, 668.344640960416, 668.678711378461, 675.053025748253, 670.68970372, 672.250500656228, 671.337189130454, 679.302045368886, 672.540632687917, 672.473228138866, 671.859436134565, 674.07323058526, 675.164552528601, 667.577148407825, 669.298099865622, 666.406008400939, 669.667416421743, 674.075538529192, 671.621381499178, 672.70669779168, 667.666021805292, 677.640463685303, 671.222054806545, 669.866104410884, 675.30981719694, 676.822197872626, 672.000779544369, 667.895819158974, 666.30578152379, 669.0448967904, 670.646830980245, 669.490166886056, 674.632437726987, 676.646941946864, 670.246447056329, 673.723248326156, 670.398927008516, 671.444135345178, 673.277298128204, 671.110623933216, 664.792668032364, 668.552986692714, 671.067110108343, 672.9386317852, 673.590936059962, 669.166333913043, 670.210309614679, 673.162855803579, 667.972948937512, 677.461842795383, 666.301937607432, 671.462294511493, 670.697720795828, 673.658895605333, 669.091290004255, 669.257032576904, 675.470526201309, 670.63726099798, 669.365566935386, 670.712870458009, 671.650219729121, 670.814770824208, 672.515462453329, 668.343464052361, 673.569449026075, 672.529117003802, 669.302556850009, 672.661313599002, 672.647653458587, 666.679234384885, 669.97443710085, 669.423394136511, 672.830422663134, 673.572864569476, 671.040040072083, 665.246221311405, 672.117037901462, 671.545496718738, 675.789798109402, 667.225436045456, 673.086229297995, 671.423031907716, 673.731820423501, 671.684304554985, 674.917121912965, 668.509259729984, 669.077479200802, 670.689437067416, 672.008124479095, 671.806796487232, 675.348691998941, 673.016772796182, 673.885861021845, 673.827018424882, 672.381546874269, 672.348218676633, 669.13293453999, 672.110666806593, 671.082122064934, 674.464196568081, 666.988650122257, 672.582593703263, 669.016025473817, 670.308492688638, 672.43392085551, 668.567158326451, 669.558739794976, 668.261585283661, 672.872823929688, 673.010767544293, 671.586900742915, 674.819855723951, 671.46278274467, 673.426671132101, 671.744930212292, 676.995598842778, 670.917920760868, 673.817543475746, 672.995510302138, 668.181229260716, 675.90008322986, 669.735555846142, 669.645836597346, 677.182472038867, 667.779706771893, 672.419468245761, 670.344869726068, 673.161611510004, 677.915972737806, 674.508246090513, 670.479696270728, 674.320863278848, 665.644492054587, 665.121924244463, 673.566215023088, 678.162727711667, 673.373381744076, 673.843714980673, 673.183198588683, 674.186114087434, 672.844823457145, 670.50786256333, 673.913676183449, 670.384202211437, 670.921449603481, 675.42334511509, 669.036860136975, 672.21627747506, 670.030216789541, 663.872225367462, 673.346503761191, 669.242771111242, 670.812436446244, 668.843408817527, 671.876991359425, 668.730988872205, 666.665802020884, 674.443171245717, 665.967446243598, 670.177645930694, 676.286771690956, 674.309374090137, 673.969131042089, 675.625398600615, 676.345509898474, 671.119332359733, 668.121600079091, 671.155679580887, 674.583965375902, 671.724209324739, 678.797470157868, 677.306713346615, 670.279590348879, 672.105498302244, 670.740312608757, 670.020071745756, 673.473220578442, 671.153719775163, 675.445704320622, 675.878154725545, 676.548838749602, 671.342511975335, 672.01795255457, 671.276694803535, 674.59921194845, 677.485708268665, 670.31027135521, 668.37089439494, 676.489953206839, 669.077629778509, 673.304397368656, 672.195521835094, 674.11952197987, 675.964077582131, 666.607359636807, 668.914433227597, 671.910398626472, 668.608638023797, 669.756773385015, 666.095276059066, 674.56298452491, 668.053431992281, 673.418908816219, 666.243668706445, 671.620259117168, 667.991971484384, 668.948728362762, 674.309034887426, 671.590051143362, 674.349716573767, 671.939711801729, 671.134172023427, 674.893933007735, 674.726781858708, 669.609573715645, 669.115945393218, 672.452531673173, 665.537277994287, 672.868905625849, 668.005174074594, 679.109370423437, 671.243975966154, 671.267938627801, 666.486774051343, 669.60133933604, 670.18641371338, 669.076152056762, 669.71897225166, 670.143847171755, 673.165784811693, 675.712212914746, 665.779759438076, 668.99291893793, 674.926915885776, 671.453468569724, 676.623517127279, 671.896960432391, 670.821859799827, 672.063365627088, 671.162909866138, 672.36216827368, 675.36716010407, 670.643194739752, 673.078730058344, 675.514194071803, 670.22728683784, 672.114048416097, 668.876461173079, 673.759031281817, 676.763706006059, 669.532420816019, 677.595010396138, 669.960771700782, 675.185675420022, 667.296592458013, 672.612358301255, 668.806443703834, 669.857070577169, 671.519830390893, 668.205411572934, 674.158919749953, 677.018055386505, 671.951097072187, 671.985790707929, 671.386784320538, 675.394142331368, 672.613154337229, 670.656903325421, 671.364800363684, 673.764139791922, 670.657754603508, 672.657246276083, 680.001352158732, 671.214497374586, 665.485049932575, 668.172196224041, 669.454745898947, 674.429631275206, 672.371326076828, 674.062109744491, 671.663859462652, 675.310423439862, 672.417152551756, 672.514369749056, 674.049765065906, 670.710722523958, 671.109937819164, 672.44550841875, 668.231202422359, 670.609443920775, 671.255623772177, 673.578439725751, 665.612780885803, 676.347807433683, 669.123946390684, 664.829484976077, 668.295307920622, 670.90006122483, 674.563446715136, 670.931965209452, 671.932163294479, 674.698453697265, 670.771230287536, 670.445338700697, 674.769488421632, 672.448563924285, 667.183880960462, 671.300102634409, 674.107997339218, 669.636805798492, 669.535744327654, 673.46451883785, 672.539748530818, 669.619142566489, 670.185042243032, 674.802351806147, 672.170272972909, 672.705804602716, 669.318990361151, 673.827165522304, 673.021128138079, 671.512800363024, 675.46269468907, 671.415113472174, 671.274908758902, 670.587451038763, 672.017188080792, 676.194030290743, 673.347780700787, 677.689258124075, 675.917220656974, 666.043287015868, 676.108909971307, 673.584762073638, 675.57372313572, 673.090315892498, 664.807056116382, 672.848558864822, 673.952252111769, 669.953565270308, 672.232348180657, 668.601261512117, 668.894376816923, 676.308415104373, 672.177952522708, 670.076475692454, 672.130328483937, 676.703133066029, 679.01138125256, 669.108458711469, 670.36425113123, 670.991410024862, 670.656889265594, 674.37146264358, 669.131076025922, 678.512963311216, 672.073248283406, 676.446608291025, 670.665030444476, 672.514998255685, 673.555876845993, 670.298726837216, 672.852759179509, 671.883702190577, 672.430017734102, 673.053730337123, 671.577660165215, 668.52635330852, 673.921439941985, 672.510499898987, 670.48348157331, 665.301717612056, 671.981608759799, 671.610687405184, 675.501258693381, 666.229548426136, 668.080575586233, 670.332246775335, 667.09268206645, 673.082230533938, 669.507824976621, 673.635742921712, 674.092500429144, 673.671993400281, 673.605559368137, 675.619998808734, 672.371117410229, 667.13025050639, 666.253840280902, 674.787833058454, 668.966143241842, 665.960267901114, 668.525180157661, 675.193569719485, 669.353876275782, 677.357976654654, 676.305092991684, 670.050422449598, 674.001983674807, 672.683222253215, 673.192075235601, 671.678591457768, 669.753959632788, 670.600969681761, 671.17357925347, 679.057123842811, 671.34567972354, 674.535656566864, 673.934113968676, 674.819227785021, 669.927375077951, 672.699469321816, 673.810275254969, 676.824354266947, 674.29258765425, 674.912282498065, 676.75662627931, 678.704478408854, 673.184874198375, 671.723729789745, 670.723192717531, 673.67822718494, 669.40249828001, 674.524762895715, 673.437083833365, 671.989897883087, 670.453149917235, 671.928535329843, 674.145416156547, 674.191864929493, 671.1959929203, 671.178944176566, 672.325271488504, 670.954694284667, 673.148798429745, 674.935499474358, 675.830564258942, 676.816767479413, 668.925328293913, 679.715264307096, 668.503490899557, 670.223847173584, 669.668735377037, 670.686288082506, 671.69737590514, 674.365919080541, 671.879593777693, 669.595516110395, 676.284788306063, 675.141469959482, 671.873138801923, 671.601795118554, 676.23637260401, 670.490714490247, 675.566827289761, 678.127989169209, 676.451147152603, 674.579991319632, 671.875371792254, 673.638615206442, 669.300848954381, 669.755476534589, 674.33918949859, 669.617809186078, 679.941240861808, 673.151997127711, 670.567874394539, 671.223322237919, 672.866763822962, 670.013720924311, 672.687023475037, 665.886224057675, 677.171943339601, 678.757131912818, 672.673219565324, 677.639905740367, 670.819568005414, 676.340889921553, 674.217482108851, 670.700609840665, 676.324816202048, 671.634554344853, 671.022240511198, 675.824652701443, 670.039242007095, 670.459732885879, 669.955031022455, 672.465178457966, 671.334346207278, 672.967784840393, 672.799767531364, 673.740828479071, 667.228406814677, 669.404675951852, 671.776570448796, 673.205132428449, 670.115854059604, 673.749412489058, 670.050761998839, 674.409869041804, 672.945193630896, 669.312273144231, 669.728412839057, 674.588455276267, 672.352352970294, 670.598250488836, 672.930876413862, 674.618963524188, 670.221948882091, 673.395704651517, 670.483132365892, 668.14329680811, 672.221382676512, 675.174121934864, 676.19503072754, 672.178516751225, 672.787195122272, 678.943303736475, 663.605504354358, 671.214195270483, 672.619311633553, 675.24580509383, 670.953118049835, 666.927308048922, 674.118107817619, 671.458478311208, 673.986857732665, 669.822227663214, 671.469836591353, 669.202817729488, 669.530272542829, 671.370141592668, 671.417918458294, 675.707758029393, 668.997791151107, 674.23279478886, 677.231685388038, 667.683033018406, 672.728335545011, 675.30357647338, 673.908698482546, 672.433925160143, 675.022435704001, 674.391802554917, 669.613093102924, 667.496732483277, 673.162011062135, 669.504199040121, 673.55427523081, 670.673389744047, 666.334709211203, 670.977716875293, 674.514084610107, 675.697863685899, 675.501334296961, 671.335405391325, 667.624523866712, 673.180282185066, 673.863814360425, 672.433373966769, 675.000862491255, 671.040784350165, 672.377047499019, 675.936072035701, 672.376001484083, 667.6173217816, 670.223087779072, 680.298135248251, 667.310710511446, 670.680829078445, 675.326359428106, 672.522100691674, 668.972913755287, 671.167900531744, 671.479380319782, 665.297218366936, 667.774717799252, 669.104370064313, 669.507199787414, 672.745124678346, 670.14352466854, 673.049863797042, 666.749286452211, 670.989693211147, 676.817113141078, 670.447515871903, 671.599636061846, 668.075877995156, 670.631837935381, 668.869190730512, 669.904882822205, 667.567950941106, 670.31384710946, 677.515805928302, 673.778164567902, 673.777846563574, 676.623876858285, 666.399044536583, 668.592501147087, 669.050589763481, 675.533657648885, 667.897426075874, 672.061452150181, 675.536726005778, 673.441405003479, 674.17074591472, 675.368540195968, 676.566016950597, 673.589107417502, 668.811971614266, 677.667536901218, 674.737426583243, 671.248862504539, 669.790700903445, 666.744633040341, 673.074949458462, 668.280982569707, 669.84035826494, 666.982357694625, 674.31310877711, 676.289616181926, 673.754654394637, 674.717202710473, 670.885981255754, 670.201451978536, 674.382273673629, 665.430724932073, 673.222386609035, 671.511295949828, 669.769201708403, 670.235416575338, 665.200723669202, 662.897244741188, 665.467035571275, 674.885107662829, 668.411172293332, 665.929328413301, 671.793334572818, 668.751904022976, 671.074665533535, 670.336795763528, 670.227991538221, 672.174210831619, 674.883432288219, 672.376296209231, 670.920849022357, 668.781543388827, 673.391983222781, 672.417714535582, 676.475590785886, 677.023297269172, 671.489655697892, 676.134335691832, 670.867929943935, 674.91498292775, 670.516714419228, 666.198386600486, 674.872935626926, 674.618484178621, 671.507286053655, 672.634622103156, 674.015544767738, 671.132463881145, 672.073332594572, 673.303665931681, 676.096577990341, 670.781623652786, 670.602496574246, 671.386690881895, 675.067387417837, 670.097503483653, 677.148779182691, 671.115274608625, 669.026164104633, 673.483725602294, 671.709073555731, 676.073089543553, 670.104517103779, 667.865523516302, 665.823673135142, 677.925705765584, 673.023733319022, 673.182925692144, 673.270848338259, 674.389219596931, 671.082417650164, 674.145252185752, 678.612132130348, 667.632775455523, 671.417953846186, 671.655352119216, 670.457573523263, 668.003049533821, 675.049621659322, 672.606853206639, 670.957727876662, 670.541076841247, 674.242520394294, 674.760438021243, 675.780382847615, 672.340753283605, 669.709641923838, 668.52972712731, 671.371490276701, 669.549496022122, 671.724046542214, 678.178612880302, 676.81123620414, 678.328121847417, 672.846995912353, 673.145944775583, 668.895591922097, 669.858259023046, 673.385345828166, 671.940953752159, 675.12688359753, 673.553398148992, 672.512127694332, 673.270036754731, 671.407983927762, 670.620189740671, 671.144029160931, 672.075483876951, 671.13959641647, 667.623115799434, 673.693056001356, 679.875821487383, 675.464984483314, 665.589413366642, 670.982126986769, 670.783580271886, 673.000245015155, 675.323052304532, 668.08178317056, 671.128121557681, 672.467390983975, 673.578834551753, 674.463052601729, 668.871074424877, 678.412091488964, 670.918748725077, 668.789336867838, 671.864771910334, 670.422166153197, 674.576095260315, 673.114885041575, 674.646796012814, 677.171328497308, 671.246042708501, 672.344535106843, 672.595786172129, 671.996906484, 668.812267794647, 672.475273091465, 675.840765104932, 669.402920911732, 673.673670338231, 672.45886507182, 672.34681246862, 670.019279078463, 671.886485906869, 673.915904775674, 672.128816334799, 670.574566391021, 675.004330324036, 673.792213470205, 675.084198509241, 673.877776596868, 674.089314120506, 671.437690327709, 668.336756657686, 670.811335978241, 675.672786190431, 663.123939039421, 673.271312556523, 669.62718605211, 675.080301233461, 669.866699544547, 670.763421696048, 673.829447002803, 671.691099692061, 668.126232340635, 670.83776055989, 670.214383174816, 670.250717369424, 670.573032435243, 670.905559997696, 669.648805952575, 671.320581398181, 667.744848592022, 670.024511374388, 669.517364670987, 673.26264480514, 669.934248693413, 675.971390761702, 674.443767817652, 671.070512613757, 673.719623305232, 675.689741030526, 669.675662612727, 672.068054275799, 673.525442854537, 676.579838498092, 668.736284695081, 674.145388329046, 669.460181455904, 672.634534921848, 676.295635498636, 673.433975187414, 671.541046938399, 670.163679849595, 674.90355662654, 678.121823114696, 671.884116429632, 675.076003174457, 667.915928978352, 667.086108771236, 671.522569278465, 677.488415882964, 669.075065970829, 671.683420481394, 675.488933017625, 669.983573885793, 669.770767576495, 666.762721292243, 672.861478796373, 672.665164401277, 672.094403086352, 671.933931706804, 674.557785050775, 672.398437336622, 669.665452970919, 672.09649440741, 674.739901323756, 668.990624328042, 672.177780115099, 678.389121810372, 674.430271982172, 674.88899678962, 670.039434012103, 675.337266724052, 679.610484322912, 669.347253694974, 669.617459656346, 673.468493110924, 669.609430500123, 675.002986413275, 675.579081595015, 670.572517337748, 667.544586289576, 672.984683245891, 668.873160743762, 671.780773116906, 671.712220231226, 669.03987071375, 670.969292151546, 671.432965495538, 671.962703213122, 672.323557726085, 673.300906308377, 672.510811782692, 672.369576356153, 670.027697881543, 671.528122930566, 670.726096557911, 676.771281250282, 677.075491435696, 665.545387568537, 675.101596522237, 670.001015862658, 675.883587302357, 673.152209445184, 666.118540205613, 673.327764989136, 669.948962975988, 674.104202702882, 671.682642448738, 668.27259438012, 668.898713359727, 676.824708161895, 673.48610498266, 666.048411564245, 669.990859916357, 668.55223088762, 672.652080612679, 671.617418182949, 671.515159799351, 666.487879343656, 678.399962352159, 675.717965990036, 670.98294284936, 671.474578395036, 675.347034672198, 667.648961499032, 673.153349471519, 674.155684295312, 678.648379453467, 671.930953084057, 669.138353689387, 673.086903648158, 675.03262085572, 676.105231716717, 672.218781527382, 670.528055974993, 672.370119148492, 670.868486752244, 669.170259909144, 674.801024654541, 676.496123276149, 670.203932652896, 672.799691325889, 667.398730642302, 672.631711419929, 670.554153933101, 671.077211676268, 674.715306074609, 668.377453345133, 675.695099082606, 672.466733066227, 670.457888602908, 675.239905868774, 669.101429316552, 671.408457536439, 671.921411079618, 674.739321531034, 671.207339323874, 673.58443122391, 671.562130501558, 666.286284202947, 669.013014387925, 670.194028545866, 671.883418567786, 668.443882593109, 670.723268061502, 669.797121302271, 668.793573348695, 673.987603528425, 668.239243882639, 670.671752051019, 674.227315049799, 672.760972645954, 671.791481464259, 668.093039907791, 674.104786195701, 671.384377928397, 672.310207966784, 674.769613393991, 675.341361715349, 669.995341021693, 670.691682255286, 669.714760510637, 672.072918498403, 670.843230776693, 674.025237523685, 669.311502158709, 671.843164781399, 667.768270961024, 673.814026315445, 678.260784644163, 674.121406863115, 675.654742633102, 672.693019341667, 674.79788603261, 668.562141401801, 668.399801099999, 672.14522579461, 669.65027004879, 671.584479607594, 671.298405087702, 672.046113460432, 668.474453300699, 669.431784893952, 669.981650487983, 670.12091590838, 669.264870199233, 674.937854691416, 673.660670336152, 665.233643112437, 675.730419864933, 672.194270298325, 669.3148432236, 672.145389106628, 673.396532012974, 672.993065973588, 677.263052938731, 665.093571823549, 672.496373296443, 670.426313885369, 669.410723473378, 670.072022683203, 670.152763588727, 674.26280575237, 672.908973452914, 671.555796688782, 674.928975896043, 672.351405921236, 668.595324797088, 671.320828018795, 672.019406584772, 672.465072120941, 669.021756086428, 671.514345275135, 668.352537272451, 676.219400885195, 671.489503968137, 675.180645916361, 677.806946665689, 673.394254596265, 668.84579470524, 670.622714864189, 668.193760824595, 673.922338775299, 666.009523050674, 674.337819315098, 673.59141460441, 676.554381000096, 669.630358682823, 664.968657794858, 677.477570210195, 679.599728665961, 669.2812995465, 670.932436287985, 674.386970028511, 669.571146443736, 668.85846597187, 672.749722533535, 673.423832434548, 673.51311159554, 670.412743193672, 664.627850147938, 675.373542299295, 680.300766763774, 674.041734437468, 672.643913495569, 668.34521226891, 672.191226749039, 673.997144391076, 674.922586742234, 669.532075421578, 671.439227048439, 673.272806754517, 670.22542923183, 671.684410735181, 675.730655133166, 673.961175819992, 677.632621563914, 668.664659449992, 673.466036928642, 670.007679849465, 669.980335242317, 673.783859355654, 671.337109278079, 670.537281598853, 672.173995274733, 669.270010987333, 671.100179009219, 671.307211344243, 668.737218864221, 671.693416580195, 671.257105970572, 669.392104628793, 673.093805169012, 672.567389296548, 677.724763277399, 671.583234334601, 670.39221063618, 672.77722203747, 673.494247759548, 670.49079453872, 669.303777606401, 674.560051699047, 672.878597839517, 669.342779422862, 671.408406424602, 672.678579719156, 680.962699061632, 670.509921242057, 674.815725656178, 664.854021006665, 672.79460927013, 677.277246731475, 676.635733645571, 677.74856567015, 673.921692466342, 671.432245540633, 674.474681241456, 671.482913341643, 673.414787402183, 678.522447412172, 674.959113320455, 669.629943674498, 665.871208913745, 667.315891153188, 667.770975438281, 678.531043853206, 677.940610098226, 672.899973943047, 671.038236282206, 675.944428493319, 672.581823507765, 673.741513620316, 674.08346060176, 672.067883717398, 669.158489853442, 666.796169210133, 670.301105290116, 671.221867902818, 676.130613917688, 674.305823391473, 672.552249645269, 672.092161022196, 671.960787001472, 677.998216482696, 674.361994813594, 670.776218557149, 673.333019452292, 669.854132130952, 667.529659659728, 668.740214860323, 672.123867137019, 672.716980088989, 674.467551917829, 669.978293742793, 672.827665180808, 676.362087830498, 670.803836414712, 671.59418900822, 670.251985115419, 673.653057260999, 671.978898507606, 667.96068462192, 672.248591457491, 676.414938809234, 670.431930765046, 672.119053893706, 673.191061170364, 675.382289157657, 668.204109449706, 675.357171721384, 668.084853257036, 668.579542795478, 670.577915028657, 673.479030963728, 669.053822289829, 673.189409741218, 669.7879011033, 669.938591735443, 671.538670628847, 666.301673390433, 665.321121332748, 671.712512115824, 671.27625296287, 673.276930945449, 671.842279676494, 674.229861907012, 673.812227357671, 673.583408769564, 677.421912405978, 673.005766223799, 671.935002354453, 668.618231512586, 670.25438651069, 668.458392345807, 671.511407888429, 677.63946433992, 672.910286104332, 670.819749076507, 666.815849514864, 670.00856539912, 669.503672039225, 672.757983944721, 671.360054471373, 674.308384808421, 672.516315057867, 668.631416821632, 674.600176682456, 668.031129051503, 675.761012782122, 671.144365992796, 672.943341426955, 673.755600854373, 672.510063503687, 671.628102139317, 673.500582747128, 671.136663493317, 671.207305255734, 673.5450465887, 671.685948783647, 674.596353852848, 671.611893681186, 672.528200965774, 670.054606510764, 666.13933367634, 670.980098398765, 677.906392216658, 673.807544356821, 671.758417865002, 674.195138769046, 669.544774319633, 673.584989067136, 677.599664022424, 678.334089135596, 671.681809867991, 665.720288777043, 670.184013822309, 673.4083256511, 669.307334565652, 670.431030331445, 673.996914672162, 673.716634709201, 669.234168573294, 668.73922764492, 668.64791701421, 672.389593088984, 668.70670093351, 672.809089653604, 670.284219948225, 675.894986981739, 673.549346818545, 668.470629657809, 674.542056183935, 673.892890929185, 665.01771494862, 676.597600110885, 669.732779454235, 676.756325063151, 671.433979804527, 675.981895906575, 676.610511634205, 677.586543236487, 671.26548913333, 672.627661883007, 676.916551359421, 673.875668504049, 673.450735376359, 667.992284860803, 676.701489637315, 667.440364335426, 672.06967442089, 666.513121499519, 669.645122310314, 672.269320440146, 674.551726959574, 673.634340376844, 669.627329656415, 677.208580721544, 672.394052514551, 667.167792075237, 674.236062617705, 670.317683635466, 666.651670194055, 673.667638008559, 671.629955846261, 672.980120919084, 674.970994579544, 670.110868447915, 669.92891932531, 672.137285416195, 671.989249957494, 674.451495607191, 666.959663020598, 675.330417992534, 674.452354796716, 669.598542114232, 671.429500761361, 675.322128424171, 673.593925461214, 671.702252246568, 675.400714139715, 672.449665198064, 666.410811368518, 672.619713556756, 672.170780664206, 673.605163188864, 672.372328356664, 666.371090356442, 673.455032926954, 674.257937071005, 669.344867440646, 665.678337097164, 670.260397978653, 675.351283964059, 672.633969068409, 675.262972293187, 672.598671455346, 669.260191757087, 668.810211811326, 669.586147838299, 674.69836636441, 672.814968015893, 671.424636996829, 672.12919384618, 675.55649331415, 667.202481021908, 674.541350399492, 664.970212666141, 669.967478514137, 673.981316348782, 673.103906986308, 673.711665056067, 677.062320894613, 672.242301685153, 675.490855987682, 672.119172849338, 676.847053521401, 673.652209460362, 668.28793323348, 677.619612854808, 668.424994513764, 670.387996857464, 669.609920132631, 671.341372004215, 669.902308587751, 673.821347687758, 674.866390739492, 671.333631283478, 674.161368253154, 667.794690199017, 671.429916647699, 671.185603588994, 673.452717602715, 671.460854805189, 673.926733493766, 670.431280410161, 665.649714867003, 675.808374074746, 670.026525726184, 673.380088370366, 667.433727203192, 669.945898569958, 671.382793055866, 670.924780983366, 671.880946607643, 676.267510721126, 674.290672759975, 671.590236922197, 672.271641120069, 670.552317101226, 673.715372589152, 675.628568716743, 667.798492388675, 671.031524637089, 675.931495277545, 670.702150586168, 675.71247386592, 669.648669944501, 672.297060251546, 673.2752925119, 667.626452209911, 668.30306257151, 671.776233018761, 672.498729150138, 671.13786004276, 670.789118977537, 674.194629603466, 673.766029702071, 672.657818241712, 669.639264443274, 671.160608468787, 681.583267744978, 673.92177886258, 669.554080837296, 665.893846208712, 671.16134855735, 668.611311348751, 669.449819105434, 676.659643001122, 671.602796822882, 672.67108231789, 668.939661239674, 674.890708081437, 674.408411032318, 672.802243270584, 673.050139333342, 671.536111831766, 673.035354507796, 672.545736227431, 668.809297586276, 670.777459390447, 675.506127294176, 670.767335080548, 674.666590628846, 673.009365085162, 677.729023316898, 672.154751139824, 671.531047380284, 675.671221001777, 673.893852594055, 669.898679037869, 675.37542801975, 675.094419202027, 673.117781688968, 673.621814131717, 676.553970652595, 678.239438902339, 670.023271560157, 672.535658169205, 673.538665094638, 670.037439817013, 673.356016591582, 673.51329180836, 675.321140668244, 669.434721381721, 669.032217787511, 671.38343408013, 671.599992866644, 675.085108174939, 665.601289047689, 669.845176646858, 678.812758765907, 669.06826134227, 668.126981013717, 664.793767848489, 671.887326436433, 676.668264180657, 672.570762224742, 670.661561571342, 670.336709063792, 673.634768780661, 671.654465202371, 673.306314259177, 674.565483535215, 672.220856287464, 675.37922482045, 676.021308163254, 666.454468179416, 672.945556207052, 671.051870476699, 670.677661611175, 669.279666278248, 671.661069068605, 676.308940737926, 673.523580191721, 669.799363854493, 671.794271550905, 668.748515352886, 670.569525204822, 669.654683189776, 666.405158347089, 672.759274020216, 667.742008214425, 672.843533146741, 671.32251882108, 669.278193653154, 678.433400762509, 675.118742303911, 673.072942564204, 671.355766126244, 674.10603981317, 672.64497652405, 672.850897349118, 670.396912400618, 673.139714607514, 667.922507535214, 675.547720873764, 663.296142037972, 671.978760308618, 672.148132236948, 672.432237315092, 670.877420827914, 675.957275774786, 672.706425411179, 675.673826996101, 673.491947729208, 674.917020503514, 670.416325729803, 673.554660732186, 669.729701020453, 676.095862972273, 671.309472909854, 675.876558464335, 671.235550896268, 673.097059579093, 672.466698512443, 670.071815168505, 681.220163067235, 676.52073754386, 672.348876848064, 669.512875040539, 673.573333962549, 666.887917270528, 671.628934884491, 672.606572002724, 670.295957261713, 674.262476905659, 675.735577156349, 675.871031386345, 672.58338513055, 673.443497587858, 667.243552813824, 668.825319547921, 671.044986797968, 674.607712459535, 670.284265651619, 675.395038618047, 671.494184970403, 667.281099446088, 677.273968782959, 665.971154113377, 668.05727942691, 672.140134141353, 673.513101433825, 677.895811324524, 673.943683923046, 663.10041898999, 672.89641653463, 669.045810096121, 665.017132040981, 672.727749778224, 675.559266611551, 670.872411416975, 669.515597192563, 670.959552120104, 668.420306253114, 671.838441292583, 670.927835509323, 667.609282193417, 668.178378266052, 671.554437889855, 671.617664605026, 673.922432055611, 669.82380290316, 674.552483028867, 670.451375315434, 675.935049370299, 672.131814639446, 675.392341998383, 681.612234790726, 675.12196833762, 676.945486068032, 668.591576836684, 668.560938243807, 664.958166422196, 673.353228230153, 675.883910641095, 672.187848593587, 673.531835022305, 672.001530000158, 670.236327635327, 673.127262345219, 674.674340910634, 675.004413917133, 668.677319534524, 669.463483811179, 671.04522353473, 671.10501257566, 669.946999497248, 672.78606242983, 671.341164999589, 674.147981930993, 666.726334910424, 671.886037960906, 673.403397091085, 671.316104536622, 676.727922642258, 674.617566826089, 670.921507890843, 674.881434765557, 668.600922103907, 672.461634936699, 676.367649654577, 674.707992765604, 671.195557644858, 671.822676189851, 673.52911585507, 674.577803413452, 667.968533890808, 671.387873620067, 669.811643842801, 673.21398357201, 672.315032352593, 675.633578018354, 671.858486999315, 672.800404409817, 671.188270745214, 672.709159532176, 673.398214159701, 669.136221160614, 676.235889450829, 669.807208296722, 675.516719982626, 674.47636226185, 669.181902336603, 671.168687512432, 673.530945346272, 670.812543708337, 672.47550839951, 670.653449185657, 676.75918283002, 667.25678035832, 669.719890904319, 673.553995071561, 670.986512250783, 672.675955616686, 673.54532094117, 667.513330176503, 672.400799501763, 674.285374638224, 667.322498925908, 674.883831420144, 673.562622465016, 670.43849229207, 670.783156233882, 671.182410695867, 672.686376715086, 669.317303052816, 673.092195108777, 672.281755336516, 669.038437820682, 675.842457200043, 667.276456710386, 669.349099914298, 671.712887180334, 668.791362412589, 677.770547569145, 674.566249256358, 671.266439227358, 671.648999401105, 672.057528663046, 674.726842775882, 669.634283842817, 672.115038859847, 668.620964237158, 673.220333469398, 673.735326851918, 669.666119121374, 664.55828569113, 674.214936623324, 668.522341370781, 671.778072786482, 672.374391216226, 672.995818954394, 674.066418291766, 671.958541310314, 673.229522807341, 671.596609771348, 668.015650507013, 673.479490856928, 671.377225581221, 669.276019117485, 675.498239638186, 670.724507542008, 671.362162680634, 675.91850850948, 671.880500149844, 676.057312974744, 673.215707428135, 676.434495622773, 677.353012585717, 669.981095215349, 668.583562844358, 674.479526505652, 666.917505909436, 667.619207987525, 663.871100168272, 671.736056213164, 673.267118825373, 670.688258653258, 674.851140379907, 670.508723952271, 671.545869689206, 671.85920568026, 665.99806051065, 670.6083667505, 670.020313450756, 673.576735467007, 668.639719603065, 676.030976708164, 678.477925014006, 668.915912272518, 674.146108905445, 672.301738714147, 676.357835677725, 673.928435399105, 672.902148249465, 674.979920577488, 674.813972759933, 668.825380823462, 669.041334757814, 677.179719015026, 675.022197216856, 674.269817841368, 671.554075390317, 666.760215449893, 675.306875403743, 671.158554219033, 672.8215019628, 671.999742163042, 673.522476797728, 679.682571771221, 669.711403952758, 672.859711876196, 665.916996608457, 673.14862754315, 675.948298051871, 674.225545565915, 673.17729044702, 669.579199064389, 673.67996981697, 663.898316071466, 674.363725950749, 670.231978636467, 666.489829258734, 669.719370591698, 666.317631154921, 671.434778008879, 666.398284874202, 674.133068687405, 669.514905723961, 669.054743493528, 668.918886313405, 672.294830224189, 672.621021833013, 667.69207131947, 671.803297256154, 677.81254593886, 669.778407742948, 667.988058121132, 670.817822132348, 676.255666830279, 673.354569814214, 673.003188337728, 670.858981979287, 668.055646837665, 675.15200169675, 670.235081352928, 671.355886077847, 672.07730354134, 675.988389913429, 672.143455285329, 670.101733607316, 667.591176656109, 673.237343518916, 672.425784454406, 669.108484783594, 674.479982881651, 674.932541984637, 670.175945499233, 674.410784748165, 671.309592189401, 670.837299009705, 672.362860309664, 675.106097975492, 675.752557006205, 677.173853815941, 674.282064397093, 676.107796789151, 673.629209804575, 673.336818040561, 675.498974076926, 675.52218458703, 671.822352096853, 671.644015751399, 674.877691444513, 671.774141322803, 670.089019614608, 672.366948233874, 672.951780778298, 670.330705698106, 672.198937554839, 674.539209808733, 673.591696805002, 677.029492439311, 676.116421957298, 668.627156261157, 671.762466828456, 673.093187596189, 669.595011834938, 672.909503068773, 669.880591645624, 669.024894671117, 666.525560997562, 667.69455092654, 673.207808094309, 670.514712139094, 670.381697211746, 671.761177406499, 672.510313362517, 673.83448272772, 670.943849307267, 670.398644689631, 675.527220828585, 669.81736070733, 673.378538735251, 670.018739916669, 670.733631249272, 667.75039090245, 670.799591817293, 671.482289220879, 675.565181634315, 675.922418369613, 669.758275575456, 666.352579948284, 679.727606504396, 665.432180624638, 671.585595113856, 670.372923780418, 670.148395019801, 669.547952996921, 673.276502358214, 663.63156908053, 673.16473461176, 672.49554876939, 671.86002526533, 671.859212029337, 672.751824095533, 668.984385679398, 677.366525116505, 667.603527065855, 672.313192004805, 676.1216374604, 674.356023680765, 676.684526682332, 673.477709470309, 672.144113619966, 670.002286215623, 672.737401417544, 671.820976244773, 674.12439104642, 675.363681289429, 670.850511222451, 675.746746712186, 673.7111174041, 675.848435405375, 674.866924912285, 675.892711503181, 672.993985051568, 672.185242658035, 674.43836186237, 669.788834453007, 667.42264009564, 673.700830151757, 671.507761016189, 669.949050476978, 674.478509813313, 676.942153172344, 672.560366859382, 667.902354868235, 673.983960365446, 675.274242770833, 677.735929827665, 676.162663632583, 669.348961979902, 671.160080724551, 675.16681093052, 671.014477848668, 665.516866423131, 667.070771902022, 674.640654426927, 671.93204648687, 670.942124029697, 675.496256310341, 670.20101556714, 675.485950640807, 669.34691657632, 677.256702421634, 675.927002277046, 668.506149902127, 671.038340491732, 673.822402796144, 669.514291296335, 670.840219081337, 670.444062682575, 676.529858139164, 673.167551809972, 671.5729448887, 670.866270134485, 669.070444188545, 672.641379707692, 671.580426226934, 676.725175118001, 671.735022366582, 673.33858972693, 675.381296679827, 673.278655042202, 668.724096689, 673.403963747612, 669.855922697757, 670.600888785029, 672.176650688429, 669.717406856282, 674.946923293173, 668.572399440185, 666.853960754157, 668.996211330576, 673.651002889971, 669.433305258585, 671.344327245255, 673.550496987177, 675.739092284041, 672.02186448933, 670.991657294242, 672.972964279497, 667.175601748101, 669.332614163829, 673.170760469371, 668.248450092625, 669.530859989197, 672.643568314675, 672.82901224145, 671.387701941191, 668.473982396082, 671.839954208014, 673.310742638937, 672.641943594989, 675.020400011427, 668.563012651056, 678.55001558082, 675.384722968506, 663.224159532239, 673.889289431364, 671.879563517619, 666.228732220313, 673.826010397647, 672.690828657402, 671.400241592534, 678.861238519743, 669.998659975264, 673.819373723935, 671.830394122896, 674.765895876721, 670.183642146687, 678.932037448796, 676.820002749921, 668.257888342709, 673.584941101414, 670.525077479386, 674.68130464151, 676.041534833447, 669.757806781158, 669.313504102715, 668.938670713497, 673.322523490788, 673.197480328948, 672.966753810625, 671.499649115421, 670.051432747281, 671.46250693681, 665.649152685723, 671.391025166172, 675.424972357683, 669.597550538117, 665.35500255713, 675.529161188305, 671.469194808478, 668.220617658877, 667.170447852944, 671.673486874525, 667.956182210483, 669.473617028595, 670.223397150146, 673.508957037792, 673.321571320462, 677.895595302062, 671.358968746879, 673.595682786691, 670.715445082252, 676.614292447428, 676.350319573982, 672.98874976476, 673.119828359931, 670.778044040227, 673.547894171916, 670.924999589883, 673.306424940312, 677.731066518354, 674.6896572422, 672.730172233018, 668.16783799576, 672.068449355856, 672.744825486691, 677.827407656917, 668.864796885414, 671.704973821181, 671.788639158219, 673.362991077154, 673.292470000113, 671.734425942873, 665.18387635201, 673.757170501867, 664.813715806815, 675.281111808175, 673.395238488138, 673.218768617204, 672.856765773339, 676.075545338317, 672.694679265467, 668.762802542219, 671.740778659915, 668.16764252305, 671.996611125601, 679.458822457967, 668.771128590424, 674.089087394765, 671.352908061469, 671.049259388416, 673.086064437739, 674.358639559481, 670.125921957219, 674.249661916717, 668.83376931801, 668.364952676574, 674.478433416082, 675.133925285063, 671.954694950712, 671.490509363207, 670.769461590657, 671.298707327928, 676.132317916165, 671.880657999806, 671.277025425674, 670.089195471017, 670.171324665992, 670.918527988503, 676.090306738256, 675.361954669426, 667.041621096836, 667.611823291376, 671.299534658323, 676.07806784805, 670.067321035744, 668.261978566446, 676.110419194182, 675.222076420788, 671.787919286676, 672.271673995575, 674.713427603904, 673.790427889674, 671.432251243052, 675.49722328112, 675.762500459207, 673.82555947394, 673.697643197528, 676.191863018127, 672.713295410295, 666.508406406034, 670.498654252568, 669.00573370352, 674.292896438709, 675.281569404059, 672.079096981431, 670.691874772749, 674.403799673682, 667.735011136476, 675.50128003711, 673.481741586432, 668.826796782752, 673.592434567273, 673.630070658977, 670.213917351035, 670.769406132743, 670.570694317396, 673.837807377222, 673.449471022319, 675.529028645694, 671.853989861823, 668.2052800151, 671.753079948443, 667.677952177815, 671.811241235611, 675.209943962971, 676.043672739373, 671.8737908107, 669.295029347662, 667.248233147107, 683.655732735256, 669.715139270018, 674.308273848631, 663.188412469213, 675.913365431987, 672.731169536758, 671.959064636265, 672.888296485629, 670.482071495255, 671.628462663301, 674.578861535014, 669.471365700342, 677.211945977046, 673.394482584246, 668.238098791377, 677.544392635289, 668.970946245667, 670.34261995034, 671.801298483262, 667.90891955834, 673.402206621232, 671.988159596674, 672.498983527065, 672.28131512169, 673.228523519113, 670.272967666018, 672.006387990248, 674.738160511981, 673.554378236928, 670.513802302524, 677.446057583942, 668.0693662804, 672.465592339046, 671.617386986251, 672.590050495262, 673.893403532557, 669.020657391958, 672.706956251996, 672.701251670155, 668.827991933689, 668.004349898679, 677.419150764973, 675.617247156125, 674.566549768735, 669.188328350741, 675.086483776825, 666.126710171329, 670.683809480514, 676.06011238228, 672.914464414, 672.569594381587, 664.751229305801, 671.187977730505, 670.130632473649, 674.07917336965, 671.797424918278, 670.694011254576, 671.596947999452, 668.107988184232, 674.446336906016, 670.458694922226, 672.895947226461, 668.732939583395, 672.786598926749, 668.600567834018, 668.819711795583, 675.313824833239, 674.610073084794, 670.093637916233, 668.546270206708, 675.257558589813, 674.195539588413, 671.217107403226, 673.138945533875, 671.158966101041, 673.662986895137, 672.157050727334, 672.787751339116, 670.060913548359, 674.841153360092, 672.351554846961, 673.262125981699, 677.379938637208, 680.961310330899, 672.574256574699, 671.772491424533, 674.041463705204, 668.752208005972, 672.818133879466, 670.661838255784, 678.649841261713, 670.148277843911, 668.489711531625, 677.59858371434, 667.197479192067, 668.862260276882, 668.83609871725, 671.404078091232, 670.697158574919, 674.631507505651, 671.861277870374, 672.751833441488, 667.659505325377, 671.405237403608, 672.15655290242, 673.581862953363, 669.801105091625, 670.224135799531, 671.557091199426, 672.731680339495, 667.678510760027, 672.508186387064, 668.472736632147, 667.082164879858, 669.709053667233, 676.828976286979, 669.935399101843, 674.998898751983, 672.245534175961, 670.231972129184, 670.568717288624, 664.852552473885, 672.997150489357, 671.213213208962, 674.656322352345, 673.420586735588, 671.701308067864, 672.084107464049, 676.873225105633, 670.916594266006, 672.733742079136, 671.83261066981, 674.375265612737, 670.816773005329, 674.811142837651, 673.584029582148, 666.847545959727, 664.806897538568, 674.642787278568, 670.253102947519, 672.736601082021, 677.894427839422, 671.059666555095, 671.439231419639, 671.031462719291, 670.987458990125, 675.047033464946, 668.946909131629, 673.116434620192, 672.926861067831, 668.570269085822, 673.181208443378, 672.762803064059, 672.262996620591, 672.369657483964, 677.30761062099, 671.938227040127, 676.848672266221, 676.100564590137, 672.870445414142, 672.967208765366, 667.634493211704, 674.796218989613, 667.299662774553, 673.471168465846, 673.092257358076, 671.556267180129, 671.912800980577, 671.720771389369, 675.023551504216, 670.260905005152, 673.997122448812, 673.762897425387, 670.025050130849, 669.86626207352, 668.644121643308, 670.970453181497, 671.68215890846, 677.596229837074, 678.968817640491, 668.60460177541, 674.703031303837, 666.934397834421, 675.557830695411, 672.990195787759, 671.260096144434, 677.971592515908, 671.927633281561, 679.93007697671, 674.058131674587, 668.978049310957, 670.329056056147, 667.651274986498, 673.882335621402, 672.069746518638, 670.029743987819, 669.156850537826, 671.272028739152, 669.770528251831, 674.936531045838, 672.395877706078, 667.05275413715, 670.714259321459, 667.096694079402, 668.893901702609, 676.843527082598, 672.734277615646, 670.5941271043, 668.791898473224, 671.421839145532, 679.173840518866, 670.666842704201, 674.074720395005, 668.33015749375, 672.706052903532, 670.608197408237, 671.748471602461, 669.417532634327, 672.310385615468, 672.498024343632, 674.002926175942, 669.946722835957, 666.238252820437, 674.397862254983, 672.691418531683, 672.499278098326, 672.072434085194, 668.611057404814, 665.580284527708, 664.981830119253, 670.842026420771, 668.790738194531, 670.822907373383, 669.747780778485, 674.758466471173, 670.496566455661, 670.578695549903, 669.027464597691, 677.564638958496, 668.673102470825, 672.043966916327, 677.855054500419, 671.816753073971, 665.356089096389, 669.666820293205, 670.932206398956, 676.323830916879, 675.216439011335, 673.291414537106, 669.23112275272, 679.306607845521, 665.720885548632, 674.058143304409, 677.618351034797, 670.083439136483, 670.622855961113, 675.5024019598, 674.072962285379, 673.220926044179, 670.218820706504, 668.85936440573, 679.959380878083, 668.010590463402, 672.063292953975, 675.785200128518, 675.978835700748, 671.790712667768, 671.375331239239, 674.555710147881, 672.014336017713, 671.952501148653, 671.531444976037, 673.66452805673, 673.094762590118, 673.026438488979, 673.952881251762, 669.99279460991, 669.171928281978, 667.117454790163, 675.732046329056, 673.026644328167, 675.54591046112, 672.242320900793, 678.214672954813, 672.475861342557, 671.894143555746, 665.996449076646, 669.029391390652, 677.086557712304, 670.137622946512, 672.868366050779, 668.453351039815, 669.608618615366, 670.687104034289, 670.88512067478, 672.807142605174, 672.976484665847, 667.568408645638, 667.774307072943, 670.162677629005, 671.824068079466, 673.981776984675, 669.053825615486, 671.842614178654, 674.723252792716, 669.521807170118, 669.512114296386, 674.487186061923, 670.310275849205, 672.594259269615, 672.84826473815, 672.214541767351, 669.221067432604, 670.307991996825, 675.113352857557, 674.624286636343, 672.775791308474, 670.86714143604, 671.678520002181, 674.921432630573, 674.207897690607, 673.229050417715, 675.562566900895, 671.19772981352, 667.22658648512, 669.079237695779, 675.055373198592, 675.635552801983, 673.489471378219, 674.606009516066, 675.329143097569, 671.463038543302, 674.786690831138, 675.795529009877, 673.565416369831, 677.618507590267, 670.816660469822, 676.419268809753, 672.89162169832, 673.081320269673, 673.447623561386, 672.576267716944, 675.157049972821, 677.922315280128, 672.706043470216, 668.324784620797, 672.610417832361, 672.561225094319, 670.233020180271, 675.19055676907, 664.606984495765, 665.342537079582, 675.948770694169, 671.392579703791, 676.572661551999, 673.695044507993, 669.835523867429, 669.14365450422, 674.187764075463, 670.835454667473, 669.293023451676, 668.36408942673, 670.724462189643, 671.714537226322, 669.266108191135, 673.219445595323, 674.350080999155, 668.194855162918, 671.275062747281, 671.023029822891, 669.017690753034, 672.653820207575, 670.183559060572, 667.845502092188, 668.408655059637, 668.537534910673, 671.726924344789, 675.337088075002, 667.280068183555, 669.26911052631, 675.618721372575, 673.593165113011, 673.225121742857, 668.438506786092, 672.587454445568, 676.89644324876, 670.215216624352, 673.022801635071, 670.605402024245, 676.622135760271, 678.103054073201, 667.327604393703, 675.705956548365, 671.12213175187, 668.158220182729, 669.30512240168, 670.993575721999, 671.760805408745, 671.995014731858, 671.608941971252, 671.970354232715, 678.461185576126, 671.146484383342, 673.950511918092, 666.927721381169, 672.516012953071, 671.586628964635, 662.760272775706, 669.222310146923, 670.256187039136, 666.572761263809, 673.03875487913, 667.548944449838, 670.382717478037, 674.002936291075, 664.903809908257, 669.400419542896, 674.601157344746, 673.538325968138, 673.185558010263, 669.890893401309, 675.448420487826, 678.927017575564, 671.438833214983, 671.28388345435, 668.333523006922, 669.551049736172, 670.704425026992, 672.164898428874, 673.848876709523, 672.204250704684, 675.111795326275, 671.871831205265, 673.807864084351, 671.57810605401, 670.999814502352, 673.880643427602, 672.494827838117, 674.141151013765, 668.69027197496, 671.04766510858, 671.842187667833, 673.111643518321, 673.00302997767, 671.373988488714, 671.944567075272, 671.986465812307, 673.769513882415, 673.050003696406, 673.440994261617, 669.769171407259, 668.176234755541, 669.496258379339, 667.932548224501, 672.012970152661, 666.159680066822, 672.556464872945, 667.364320998374, 674.802189627682, 669.115999560917, 673.398108388428, 668.262920578303, 668.341933179384, 677.427554044962, 670.726314049287, 668.769182878872, 673.932399021694, 671.575895318299, 673.098223943825, 672.429657117667, 677.708422199979, 672.699331258156, 673.228013142971, 677.479171232581, 672.284591523849, 676.338404582481, 678.956899736572, 674.555610604332, 673.832404921752, 668.113011051965, 674.034952181274, 675.839335829123, 671.850245711204, 671.109292929243, 671.180888043656, 671.680031118429, 670.046725406895, 676.798879599773, 672.781668857306, 676.987718291202, 669.274065246514, 675.473112012422, 670.598367763614, 677.344018431752, 673.396623346888, 668.432380413205, 670.157017487794, 672.701798145732, 673.074684624318, 668.673605768231, 671.663337137298, 673.352538960424, 669.102590812383, 674.064268964033, 668.471169767478, 671.209265242192, 676.162760112788, 670.217015761432, 672.060015587736, 675.993616722768, 668.295360919263, 670.443569087637, 671.493688760917, 670.38793686665, 672.479718806017, 676.888697777063, 673.926429128289, 668.429965388927, 672.680021953198, 674.126039845794, 670.491910067535, 664.982392299508, 671.768373342028, 672.831094023739, 672.003537895515, 672.669733608278, 678.149228106837, 673.934113405033, 673.903873099959, 672.450116240668, 672.923516141665, 668.018783387705, 673.972140996947, 670.9103073559, 672.546472921762, 673.313743885079, 673.426581886482, 678.103558970146, 667.940834473354, 672.938806633223, 674.522094644174, 668.003726271484, 673.177663098728, 673.731204426547, 672.25273229156, 674.774309226079, 673.045368968793, 671.811995277201, 673.746284216697, 671.990010243215, 672.669421794658, 673.565252400467, 671.366321038461, 670.519634337579, 671.915783034353, 672.375508478393, 671.96939225015, 673.102713266245, 672.534173845057, 672.150514443927, 674.222878831849, 669.142668001796, 671.478051406944, 675.086705567971, 674.333607139214, 671.136558858688, 666.823375827616, 673.640572104427, 667.648910608578, 673.595368345405, 670.708875984844, 675.875288657515, 671.791389016689, 667.38184741397, 673.137419205149, 673.5811559122, 668.193187344142, 669.230116954205, 669.713800664976, 673.329594510086, 668.313260942545, 669.507699895644, 676.378819120032, 671.144284644607, 672.815113196063, 670.175790585064, 675.105673470821, 674.15713380847, 668.568458559927, 676.242921728773, 673.206426893216, 671.424191634274, 674.523161108124, 673.373604451678, 672.210961640052, 674.99947049979, 673.776451998152, 672.470241130941, 669.750401113506, 669.920986846685, 672.121996650745, 671.04802851111, 671.681040614365, 672.689594927797, 669.790175836746, 669.254973987682, 673.280972385892, 677.888109468383, 670.348105473252, 668.013123616117, 673.663797096421, 674.941686189701, 672.737347778252, 673.983113954971, 671.658182011955, 672.13523093554, 673.279955863759, 666.708227815696, 669.784758712032, 672.736011969455, 668.718831294611, 673.50026165996, 669.586223120084, 670.6549159626, 671.555806937183, 672.085005059174, 668.13442251161, 676.85475235668, 676.142435604574, 676.37548992011, 676.413381474786, 674.775851541853, 672.147156057498, 677.862309578999, 671.405317860312, 674.033427264287, 671.551055502283, 671.679193726538, 672.309236380147, 671.568027466579, 670.167108047488, 677.164700066569, 670.835225788977, 668.326684797173, 672.538798707579, 671.78172017593, 674.092059549602, 672.377270263963, 668.294561255736, 669.18594783573, 670.577154076274, 670.938034883314, 663.92022423825, 670.614521506938, 672.131848763282, 674.939592304853, 672.67561794023, 670.447864088883, 670.981751712532, 675.133271442416, 674.139742967911, 668.656374491721, 670.165643806342, 674.864917604136, 672.354174365656, 673.510013535008, 669.094821162071, 671.281799590165, 673.817380059677, 672.37593273171, 666.919211777485, 673.36976432428, 672.843022825015, 668.066866862274, 670.974391841791, 671.227683718699, 664.632392544792, 672.695315210859, 672.229629435234, 674.244510106797, 672.933535310694, 671.18837857999, 670.323460584329, 669.125784705721, 678.821897960962, 670.655879294189, 671.253083812124, 678.745085998909, 670.813327820676, 670.199836745345, 672.598173605068, 666.730141695795, 670.394060565068, 674.233722165237, 675.624355268042, 672.686340243697, 670.75597263494, 672.507290283133, 669.009633900766, 670.599020593918, 669.790190998866, 676.055289419513, 674.284317972933, 673.098140343202, 672.348527901116, 673.498698400463, 669.162388796428, 672.912320634999, 674.977961667209, 671.712702479688, 674.17959044767, 673.53269723058, 670.29705398838, 670.540120315099, 667.20242741119, 675.091973555146, 674.000914781444, 669.855399296554, 670.155639408606, 666.653252020915, 670.191748008004, 666.750208157953, 669.12823886545, 676.299044859181, 670.808566098566, 674.993230489601, 667.592508998665, 675.5432415404, 669.009933166564, 668.177787344132, 670.071813565094, 674.179418759673, 667.809646891411, 670.32540690822, 675.840189204873, 671.043860785068, 673.414188829044, 671.774928397979, 671.210550057684, 669.691758794816, 671.264151545958, 672.389593116048, 672.41178057118, 668.577757304886, 668.736114801469, 668.866540309941, 673.903869572638, 672.722022590826, 674.337520230699, 672.691724867253, 671.41671332075, 678.118490729563, 668.739464365123, 668.655765459603, 669.436307533831, 673.707261108704, 677.887346908627, 667.346142494516, 672.823958190556, 670.918307551037, 671.042571526429, 672.60423931998, 670.077776338685, 669.629815157454, 674.643985875173, 674.077435954645, 673.18565082417, 670.117274691782, 665.436601445943, 671.368830296297, 662.378927578363, 672.872805293277, 666.998313119527, 669.638952934499, 673.621430904414, 672.12408463528, 670.425725948371, 673.197078334591, 673.34965494988, 672.190903281175, 672.776649771033, 669.052724772487, 665.570739118218, 669.375439411071, 668.00856585759, 661.789764842845, 668.803529010896, 670.085027307179, 668.826765668362, 670.651700566945, 673.262111755811, 672.234159389754, 669.969782701757, 675.246767039098, 675.076042305958, 675.402052789438, 671.18178388637, 671.508328411774, 676.518091950437, 674.07420475386, 675.612422472939, 673.089943025986, 671.890177956052, 680.41184507002, 672.222777586611, 672.352363700509, 673.458481809334, 672.694113300072, 670.466157853997, 676.552569203995, 675.66540830727, 675.803398144255, 666.523517967028, 674.779853030315, 672.871506791424, 673.328622193578, 672.262540349031, 676.315131299796, 675.917733892559, 668.600608953829, 674.99611232577, 669.889581741899, 669.822712404866, 671.361983469972, 673.682921711984, 673.381111248414, 670.311152828649, 670.306616314792, 671.069173130949, 672.896933287441, 672.47566769215, 668.354965681466, 667.84436407862, 670.044810430551, 668.643466566515, 672.6976067327, 666.939088227303, 673.243470050424, 667.20614663656, 665.27376587352, 673.967020108252, 674.203619013134, 669.623609884367, 673.361996044389, 671.935440089121, 671.656243023497, 670.88834679492, 672.35437538266, 669.478618561733, 671.348649775765, 670.486785169313, 673.767304481535, 667.44480295563, 670.173313542936, 674.648571329528, 667.930937693592, 666.864545481095, 670.156742956023, 672.230572051217, 669.489358351818, 671.174789568011, 672.943110794602, 671.041216091213, 670.601147733943, 671.961796436143, 668.531204981109, 672.380101903702, 676.612743823224, 673.238688141152, 670.716569797546, 672.993880168359, 670.368635626157, 670.43558884635, 673.707902267953, 678.911708687137, 670.1857932161, 677.102850149373, 674.629058332318, 672.805050487142, 671.525764050388, 672.226322959385, 671.225294366417, 672.351076153982, 673.518931465008, 673.585075844316, 667.668135230529, 671.721856241621, 665.461649534584, 674.435970684631, 671.027753445087, 668.455594839109, 672.230444947989, 667.871029440878, 673.114710016782, 673.186573429235, 669.607416089673, 674.589398426254, 674.365773414874, 669.399034793672, 671.991942944523, 675.380660219972, 669.980902398042, 671.996247206329, 672.279695933632, 675.178975544679, 672.415862426389, 671.072206218976, 672.364711541112, 673.730180179523, 675.054589551128, 668.517979695628, 677.90670908272, 671.47322488237, 673.769213295851, 675.13442952544, 673.814891613813, 673.405811871266, 670.959746316177, 672.755602291436, 671.552711279526, 670.743443670307, 671.260220502915, 676.890410143658, 672.434261707354, 676.041026447066, 672.838793984538, 670.356688417973, 670.937093910207, 673.322329009122, 671.740304576893, 669.475833392414, 674.15590038978, 674.431994460208, 677.13054553243, 668.262468455898, 672.672509267209, 667.555930026705, 670.956829199502, 666.626194407084, 673.957904653127, 671.630577742869, 670.14562324566, 667.771646754061, 671.924367523639, 665.760946882421, 665.957769028777, 673.023815431073, 673.996343921486, 674.099137832541, 673.639672470287, 671.29762630497, 675.672515374468, 668.637384061006, 667.717054343767, 671.340420797706, 665.509286256358, 665.864328979027, 669.458260333705, 667.30156991818, 669.560957137508, 678.903432509353, 669.899746990687, 672.42067298875, 670.023492481683, 672.312265350326, 665.539484545545, 670.288586888594, 677.795115693076, 673.391223161472, 673.428387197002, 672.222128714954, 672.924439898469, 674.621209297897, 672.976595934417, 668.605958173142, 671.72358144791, 671.322167538007, 675.384731867732, 668.411391450878, 674.604932638564, 673.822347704022, 672.022543140632, 676.482018945873, 674.525687027577, 675.434565371147, 676.988029911796, 671.499899420643, 667.610714230278, 678.675794899436, 673.045332172577, 672.353844994867, 675.206783035861, 673.158895623464, 668.317337287102, 675.173883112497, 678.14826518397, 668.918337364612, 672.528909026466, 672.031487771166, 672.087899186902, 675.168255456332, 676.492102717784, 670.52820956092, 676.040720465833, 672.990909110785, 676.837896774571, 676.188999726868, 670.614483749396, 672.70272674863, 672.37664980027, 670.747084423218, 673.831563504382, 674.933851018467, 671.102574333892, 675.267246572348, 668.581983864595, 668.787110544691, 672.181603369668, 673.084485542289, 674.333055448362, 668.775212820586, 671.411796075545, 667.826764797089, 673.509623989522, 670.582114353418, 671.457938424339, 669.800569058299, 670.011430344908, 670.937615589737, 674.976162240059, 675.442315499824, 669.80553141336, 677.418907042809, 670.64382471917, 672.212270172156, 670.16182105899, 674.387335608176, 681.598575461745, 672.633534948466, 677.042467341894, 673.062143434246, 667.921555841959, 667.460457253173, 667.150124176843, 669.21174783947, 678.612044504455, 668.366711136626, 669.695743395394, 672.59812396938, 672.140247908288, 674.669525106385, 665.052306463251, 675.91224317428, 677.040560552561, 674.979212003156, 671.274849549246, 671.513561235021, 674.312150581052, 671.271239516543, 675.570699038662, 670.001837474643, 674.810914173008, 676.976789745095, 671.223953671669, 669.477858955191, 671.401452099847, 678.280086304347, 667.443338927847, 667.744759684892, 672.659570541514, 670.414135898054, 670.758987900054, 670.330031943847, 669.909597178378, 672.068448065119, 675.718435491729, 671.718009214432, 671.587692663627, 676.653265477995, 671.206837026304, 674.777341678251, 671.236952282269, 675.098104867325, 671.892299217566, 671.890855671526, 666.210269619981, 675.718253186328, 670.503236639892, 672.875356560134, 673.749713029856, 669.313711477491, 670.603093741905, 670.241509978456, 669.81643599615, 672.739271901536, 673.694391294213, 669.4835246021, 670.103326865527, 671.288150507601, 674.965139407277, 675.545394812772, 672.364202797066, 674.290552258598, 675.883225305445, 669.549901475244, 676.265644946931, 677.875369041416, 674.463414513646, 671.834862333719, 671.641501200179, 671.317818484597, 672.544382399874, 673.742211101644, 677.193560924955, 671.553694736913, 670.329108226007, 669.086339028601, 668.769673819664, 665.130197395344, 672.537303977361, 671.92833131159, 673.65671451446, 670.329364740174, 671.230145016903, 667.994588329529, 669.543332493356, 671.543686282561, 669.493007339597, 667.988204068549, 671.157463082795, 671.552601636918, 675.184366485188, 667.979725155637, 671.001265257951, 674.067513875983, 676.294066353927, 670.740435192373, 666.395310376308, 669.817162506911, 664.624158353718, 673.821100834462, 668.675759253064, 669.320659907967, 672.758210539177, 669.268542873397, 673.611004378284, 672.364690851368, 669.261608603023, 674.219567043247, 677.440577861099, 669.67145748276, 676.38945381904, 672.966120176416, 677.849150555006, 669.803704346819, 675.029043012402, 673.712575623046, 673.260643870176, 671.33020889558, 674.033542368523, 672.4806520855, 672.491231350593, 673.915877245469, 671.339230209154, 672.334074525036, 669.850068710436, 673.091123847348, 672.186880568348, 671.411709707836, 673.080622753533, 672.636517825832, 671.730173318001, 675.859478281836, 669.008679505276, 669.182271509109, 676.328984604859, 669.792011162796, 671.494212612071, 668.786933651292, 668.776486244856, 673.312403499921, 679.171597622278, 671.641040945611, 671.737728251957, 670.712129733152, 675.05811319568, 669.012174431265, 673.937527135367, 674.869546822507, 673.291130209905, 671.531183291099, 669.147604427826, 677.211400995491, 668.789574677901, 672.045616891106, 671.62328965771, 667.857074299468, 675.430070488534, 669.007225449475, 668.922359772161, 671.86875669043, 671.479907101201, 668.26146756446, 672.005166016318, 670.38294682878, 671.463413026634, 677.421958938367, 672.091622529809, 673.080393716247, 667.484537276547, 669.689999330422, 674.274613990906, 673.856546592726, 669.213881950642, 674.002875626833, 673.910178515266, 672.79642058493, 672.673658486223, 674.68070151617, 671.332620695252, 669.976064464881, 672.494167592635, 667.60748828956, 670.417725317486, 669.408323166321, 675.838466749526, 672.989079891139, 674.557749554592, 673.604654480457, 672.938500193014, 673.185465847194, 671.358102980775, 678.473600955246, 674.91668391771, 669.682004257779, 670.101752663802, 671.160832847061, 669.931152322509, 669.677393615297, 671.36041764378, 674.39829293849, 674.808141201765, 671.375850055082, 664.509342086775, 675.444577237109, 671.679897321256, 671.89917811477, 671.759326000822, 671.848257373503, 670.558768456036, 671.850954251401, 672.329907394164, 668.661743008435, 668.602351549778, 669.677924028688, 675.871230162779, 668.215311891553, 670.37505812757, 669.336011360582, 672.149431166656, 669.78634752098, 669.48147719674, 665.891103516087, 670.000453863272, 675.537249647711, 668.615426452486, 670.610381014843, 675.192029038397, 667.731549780933, 667.902753583064, 670.117772584275, 673.252464981393, 674.385581813737, 667.442159636152, 673.39818151818, 663.302558507353, 665.478622573127, 669.961976841473, 670.969736217838, 673.717621352817, 671.319407731846, 670.659512687576, 672.6970288886, 675.117135192585, 667.259782779768, 671.713697171798, 674.305654556114, 672.331802699081, 678.423743403889, 672.984337596131, 666.172122864592, 674.551444142409, 672.538867605622, 666.353235144683, 668.029128756377, 671.250283766859, 679.528504020139, 676.019411635142, 668.645084729949, 670.335599370689, 670.45378218049, 670.97590704367, 673.602571495842, 674.98783832654, 677.679353952575, 675.054219061102, 674.651921462274, 673.178995343995, 673.077869497983, 673.129162451656, 671.484083480627, 679.284204471114, 670.489415820638, 673.658174651844, 674.848726931915, 671.138313251388, 675.523807427443, 669.216248023874, 672.087442844343, 667.905118719346, 673.010980649125, 673.665875543776, 670.985032097873, 675.759137803862, 669.896148164328, 677.662493469084, 667.919945812697, 671.221124080567, 671.701147460604, 670.845738466064, 669.595024588197, 667.083146373571, 671.522970077971, 670.34376648437, 669.730448124418, 676.03692048351, 669.171532912476, 673.387140408348, 673.907699989923, 671.239916142033, 671.324553609127, 670.384309325414, 674.974324864802, 677.617000658778, 669.38268976007, 671.138223665144, 675.95935664553, 672.716460732756, 670.646029368988, 672.428301445088, 673.39634520227, 667.608043448496, 666.229582443809, 674.214137522033, 674.663386947979, 668.094603194934, 673.628797906855, 671.781794814941, 673.089593389715, 671.88477127449, 668.208735633499, 672.518204037934, 672.126564002073, 669.839368119972, 668.488916890735, 670.194963201973, 666.896524870832, 672.615278245702, 667.328915518644, 677.74312446763, 673.991710171268, 669.861999167778, 673.154763553833, 672.207609835928, 667.658795774638, 672.987303548711, 672.907890015078, 676.608141446583, 672.011380819154, 676.791239695253, 670.629758839926, 673.095553326108, 669.033046317746, 673.560056846595, 673.700751702063, 672.948846437809, 671.041286173804, 669.393499874117, 672.690507233914, 671.0841709759, 670.16091004396, 669.083960384528, 677.727208877758, 669.296384909864, 671.435942898695, 677.438746202058, 670.626433895538, 669.091135383846, 668.426341851982, 667.831200756231, 669.023502328967, 671.783241821579, 672.235203680342, 672.965043682488, 670.435307876412, 671.586857232676, 670.63151787169, 675.155457614592, 668.112919361754, 670.500882489418, 670.885397474321, 672.502034935804, 671.278018626702, 671.799195906337, 675.266691311, 676.108736672898, 673.560434726907, 667.175293961454, 672.122646857654, 672.521038841078, 669.78877490825, 669.125890801149, 675.823685545769, 670.458748956451, 671.183685419957, 672.078170806089, 667.228402632524, 673.344113180763, 670.58543742902, 669.912598444547, 674.965347648713, 674.254119472225, 674.956588037674, 671.263637048759, 668.040768449221, 673.598042475303, 671.980426337381, 673.056915800678, 670.36458736646, 673.418385285236, 672.236601115507, 672.545812434241, 669.713372329716, 671.517549933984, 665.729413636955, 670.369084634348, 669.749380230227, 671.022670688952, 669.906091405012, 679.150912535421, 677.371221770547, 678.837854096515, 670.888204802251, 670.589702553332, 676.725416487277, 671.320494835855, 677.865147288567, 671.320920678694, 672.996085259506, 674.63577324313, 672.482978542365, 672.26531563712, 672.486197490113, 673.746244654641, 670.245067900091, 672.336793399084, 673.745921470196, 672.675927486472, 669.307515918059, 668.097968954545, 673.790203929639, 675.461630972819, 673.762329911982, 671.833452727575, 677.987606683454, 673.554113709927, 669.005102356095, 677.426953417471, 674.052104538422, 666.623350708237, 672.26638457029, 670.350570105024, 670.138926715649, 666.04105556583, 670.46304132746, 671.031621930927, 669.532984711071, 666.852317612687, 674.938352108591, 671.894986062233, 670.756723811931, 672.685200358263, 665.120460606842, 673.85146190944, 670.507121659306, 665.675701087489, 669.142438823026, 670.802583940878, 669.847176588059, 674.121937107887, 674.426859459796, 670.159806477108, 674.661856263154, 666.776957127901, 673.216706703158, 669.083771778264, 672.653957989544, 673.909170251646, 673.276230818997, 665.374480080018, 671.779850945301, 671.702131181025, 675.140747714237, 672.855150755062, 676.000964974823, 674.824034607686, 671.188918557447, 675.082052740708, 670.372816963694, 670.627849408534, 667.666776403263, 669.795282354029, 670.194497637894, 673.050723584641, 677.539011984547, 673.209226155788, 673.010494554236, 674.684151566858, 673.727135058046, 668.802857235711, 674.621878403966, 668.259588032242, 669.426166383317, 671.762976284503, 675.221070716696, 672.243192232852, 675.111839011568, 669.648693179056, 672.285618660739, 677.515990715468, 669.722059435691, 669.094803338248, 675.978971736398, 675.846113867829, 671.409041282363, 674.189241301486, 671.531791924254, 674.800204878934, 668.754507127624, 668.71719333705, 670.164922244013, 668.336181937179, 670.734447099314, 668.722547441386, 672.271237675238, 671.839867425733, 671.418341229058, 674.447235154172, 670.167740054302, 672.843906072732, 671.380819129846, 673.920476921019, 668.709804703609, 668.460178116253, 674.727830506061, 667.166882224731, 672.468244319849, 671.419867399837, 676.264157706677, 671.441745205839, 673.125131483314, 668.801300489324, 671.514156229953, 673.10254508202, 669.065346607767, 669.69647513934, 673.394286435342, 669.604233794931, 673.126846335971, 677.282795572084, 668.837205617099, 676.656422473591, 672.841371734877, 669.04067996808, 673.883325990808, 667.995935371753, 670.559155107658, 676.659238013409, 671.830550543931, 673.886819957024, 672.531342065788, 669.798701594086, 674.11331179937, 670.623121096226, 673.007416045558, 672.006249783489, 674.929505794954, 673.754573979892, 674.252735169485, 679.559523241987, 674.848497423753, 674.152098515296, 674.150920508115, 668.560424926297, 674.353461715906, 672.706863497476, 671.966717392399, 670.309059207875, 666.673168186643, 675.51785129571, 671.115021587604, 675.548793747918, 666.636071253232, 675.061331859475, 679.036672020366, 671.276967493688, 671.940885512326, 667.945855593571, 670.59944861298, 671.948075310302, 675.334120436221, 665.887675373131, 671.944552854362, 673.996497388166, 670.791215632739, 673.031785210379, 669.778200583327, 672.313033377207, 669.555020830068, 683.099383739728, 670.702231689846, 674.346511526123, 669.857256752703, 675.056754720799, 672.388768165664, 669.321905481839, 672.514500151431, 668.349449733228, 674.927164221245, 674.006662300924, 671.395463767536, 669.816073229015, 668.625589324077, 669.346599666271, 676.451620869717, 669.379112192005, 672.806513731599, 664.099844937576, 671.339407271216, 669.756802227507, 669.912271879601, 669.859347603104, 673.262172288252, 672.507765931604, 670.161876257857, 675.472666881456, 668.705490953664, 670.500188670139, 672.724528511964, 671.964514088503, 672.74188147415, 675.357252625415, 671.357670682142, 668.766195335594, 673.708811234825, 669.882775433957, 670.667360054299, 670.777609853089, 674.898767919383, 668.883860188733, 674.479390349264, 673.703363870972, 676.519987186574, 673.494493526536, 674.759702198517, 674.191219557584, 672.28130982431, 670.647344904683, 672.287169442323, 673.025152982139, 674.61964247838, 672.711887204909, 664.588687507787, 672.478462697066, 675.669457013629, 670.264464235198, 675.139636211345, 671.396714376151, 677.60531371848, 670.051025277842, 664.64700439418, 673.798691609287, 669.561481576778, 669.297629636505, 675.227222721136, 667.796125231903, 679.122898404926, 672.061439334382, 671.722498058408, 675.111743220688, 665.493736160243, 672.564086358145, 672.482413968723, 674.037833060617, 673.771839676703, 671.804719728023, 677.936299575672, 675.996080473258, 668.056545325701, 667.605820926163, 668.439216614838, 671.030254180333, 671.9059973209, 672.371338814968, 673.680026679608, 677.887505072391, 667.505820503893, 675.704238825061, 676.278125368608, 671.797952829664, 669.928328582227, 674.533331573851, 674.517770528075, 672.173204177292, 668.241385791499, 674.44178701986, 672.522964960387, 669.187340849389, 672.617558620194, 678.679632855759, 671.285351822445, 672.843852647013, 670.071929527712, 675.845812434894, 670.254258952253, 674.730081622647, 677.511999118368, 672.221464680237, 677.601041376112, 674.230516702007, 672.98557860616, 671.503028419724, 670.734069968582, 667.261202369091, 670.33033889959, 670.172793614954, 675.128407226148, 674.643102515735, 671.07527745763, 668.691199897128, 672.568371134348, 673.952399839033, 667.821582845299, 674.874936062282, 686.600881174285, 673.514266077447, 671.950492090685, 670.966186047635, 670.003827687757, 673.129230510212, 670.662758483696, 671.884648132852, 667.021950848212, 673.564147387844, 670.47903327219, 675.751512757085, 668.935741163433, 672.606521284796, 672.211577082048, 675.379138746335, 672.065136357064, 671.234342784713, 671.154696223188, 673.852623376476, 670.665932094205, 673.561949958219, 673.889274500504, 674.116868326317, 678.255991516744, 676.681649947809, 672.731225001268, 665.039781974867, 666.322807183816, 667.517933206429, 668.458328102512, 667.952495375214, 673.726641144122, 671.551897582673, 670.050974209656, 671.185772391109, 672.832603350949, 673.698412483645, 676.215510422435, 675.239722427472, 671.538128759389, 672.625326437578, 669.45403561734, 668.248850383381, 675.476541111982, 666.282723144793, 669.152414679634, 676.026254188944, 675.538050657914, 673.551602661112, 674.83540177041, 673.537958998463, 667.855871876739, 673.632884960526, 671.125346208189, 670.215974676631, 673.786624047886, 670.493106083024, 672.009344603969, 664.935549973409, 672.325771545308, 671.135711980524, 675.515213746004, 669.184141159152, 674.779543265524, 666.710793879368, 671.200634372675, 673.409284123167, 670.1857886012, 672.557400888654, 676.169199539754, 672.263110578172, 672.088428227975, 671.463794266514, 671.58732675667, 671.854666005472, 670.561438220645, 674.483729141402, 671.034185928975, 679.016096810784, 673.71689316446, 674.78291943802, 674.124717069977, 670.418585597894, 667.340132937933, 672.763013350349, 671.089762255551, 672.736216881279, 670.717639089268, 673.604310886255, 674.71507311589, 670.565216973017, 670.673422356826, 669.495398287952, 674.960288607262, 673.421327202668, 671.560423175049, 675.656525436331, 671.401750855365, 672.383136846946, 671.717059470939, 675.31407655023, 671.277525211038, 670.623098101851, 675.973725879345, 674.150256093448, 674.368825951535, 667.763311848902, 672.095431956287, 674.660368278189, 673.535246397686, 673.0972435022, 677.839549714865, 679.081957165507, 676.043637931222, 675.706713803406, 673.094799155709, 670.323926204133, 674.898723763126, 669.442923331623, 670.456576302518, 673.35991166216, 674.401098139984, 673.187069952459, 675.476543307427, 671.102412369177, 677.702795654827, 668.209188206969, 669.713514160297, 672.081979578003, 668.135559106621, 671.21592289674, 672.068937786961, 679.751788754764, 674.22548554408, 669.788381536369, 677.673744059386, 674.407744023605, 676.726589621843, 666.976991365039, 674.42485465238, 668.916967727901, 671.64786817427, 673.280419097879, 671.717250336987, 674.342512350184, 677.107769592172, 672.283404693084, 668.674538007704, 671.510681991172, 669.109940203944, 672.335158906121, 671.5985724934, 673.138238002815, 677.110105897885, 668.645639734339, 667.500334333725, 671.085387847586, 676.899206302881, 672.59954311293, 674.048042953966, 672.771287133605, 669.45145208856, 678.679768759656, 669.786924980422, 670.733264223354, 671.99322472746, 670.334297417484, 673.523954323431, 674.828927687747, 672.216563477285, 674.300424940972, 673.839605256223, 673.351202775153, 669.84578655398, 675.52825604315, 669.988509383522, 668.961965549156, 674.355900809943, 675.146172686138, 671.524438582092, 672.277480559354, 668.672773086324, 671.998990907358, 669.909404026086, 668.488617417534, 674.913446778493, 668.250022276488, 673.569574980938, 669.750681164689, 671.825707393473, 668.304941613336, 676.598055920204, 669.302433217822, 673.17930303337, 677.402080851233, 677.068954457008, 673.371565207581, 671.773217622829, 671.072282483291, 673.367685974985, 670.370857643611, 671.360982805484, 672.616558211658, 674.401316133697, 671.614695023664, 674.401077158669, 666.85102640962, 673.746364199719, 676.359041721499, 669.473534342556, 667.359903164284, 678.82918703827, 672.779272305677, 675.667493214948, 670.731683042127, 676.757083048926, 668.538260656528, 671.485401805705, 676.824318983476, 668.325417914596, 668.112157750522, 667.133838685891, 672.883065483408, 669.619311172321, 677.80627994503, 669.134579739926, 673.710528781726, 670.69728349305, 673.936201586348, 674.175804109905, 670.618292448292, 674.777428599273, 671.013527806031, 678.8955747455, 662.936949872077, 677.470940572682, 669.81146341149, 675.18591231039, 667.599258982497, 674.201478554952, 668.244532687824, 667.826971174441, 675.015431809036, 671.004975261168, 675.619813851363, 671.14055141181, 674.829195260771, 669.304301593486, 670.51298759005, 672.7697429352, 675.167662501648, 671.874039749335, 669.1110521102, 675.557817026027, 671.18903478696, 669.936199464364, 668.876030216263, 674.542949135418, 675.069788204711, 673.709950138175, 673.789814821452, 674.188297263566, 667.31364498727, 663.162971673974, 669.83346823305, 674.947485398773, 672.6810902357, 669.689365918782, 669.105774646251, 669.058513053023, 672.20767398776, 673.728288757867, 673.802858120762, 668.76784970845, 676.715040000621, 671.928578845932, 668.401322649598, 676.193030987385, 669.054402048398, 665.246424349871, 670.757038265787, 671.360949652611, 676.865205968632, 671.129026568604, 674.655904413882, 667.812633127283, 669.684440028452, 671.722595879526, 671.559326706664, 670.871424238579, 668.074922757282, 668.112816382174, 668.783531532774, 671.777439837349, 678.15545008896, 669.426826134227, 672.235821170052, 672.930184607198, 669.92536781208, 670.360180026562, 670.170223898807, 670.879534058091, 674.014414534931, 673.504119542065, 673.959066928691, 676.134026615433, 668.980683063397, 671.430815778109, 668.81649947847, 669.779161657632, 670.785539099414, 668.050206637167, 671.697898973797, 668.105521507941, 667.641918589256, 669.502880442584, 671.970494254105, 675.085409024989, 670.561957503936, 672.853302199758, 671.739116233122, 672.346750774794, 670.854823692363, 671.940059969717, 675.555668416964, 672.070693526693, 675.8761922505, 675.151251717356, 675.05421022171, 669.672178321403, 676.108654411716, 674.395868289228, 672.202572695785, 669.850502219129, 671.885155081634, 673.606510194603, 666.141467948137, 674.694913218724, 669.028653288635, 671.103754178184, 667.138330695839, 668.542101368759, 673.793654234228, 670.45021160458, 672.981639432198, 674.441129225943, 667.588764193497, 671.550215723699, 674.214956565238, 679.183704100421, 673.138957429337, 669.541364125568, 678.333081915682, 670.991403491654, 666.532862181522, 675.947321273309, 673.64991318041, 668.606391599622, 672.669529247581, 673.923176436061, 673.916153494118, 664.193922923704, 668.555999048204, 676.792800905976, 680.029923085839, 669.471358582654, 669.753757167036, 672.440884462552, 669.877782822902, 669.931795546154, 668.974882595255, 667.81571326819, 672.406566587485, 668.00212317318, 673.168759025968, 672.213417370513, 669.345489555176, 674.769639418974, 672.782980209555, 673.152275877701, 672.833003642982, 674.854963149156, 671.892841508379, 672.680003995577, 670.523041235452, 673.999746329181, 676.91382181097, 667.29891067736, 673.694378018579, 673.378273751006, 667.540238171427, 671.404932372039, 675.838693809332, 676.660328526414, 666.879038256594, 673.7344592426, 668.928718050974, 670.537466651856, 673.839007857946, 665.683805118097, 670.88791695116, 673.387763552701, 664.091312365167, 676.227195013575, 666.670100751156, 667.785687281681, 667.898106428755, 670.796104586915, 675.232113962946, 673.067538097573, 675.353704958963, 672.762048801853, 672.771407416, 668.098070302073, 671.205927165287, 675.273192130771, 666.207340410335, 668.914928309021, 673.428098752436, 674.775707542053, 670.632556045214, 668.054164000375, 671.741022309709, 667.814772651125, 666.971541800213, 674.911541732246, 670.470356468569, 671.56451451175, 674.520365085414, 671.78238687972, 678.499224605885, 672.118943881678, 670.190483860546, 671.620751190374, 674.803752560986, 672.977095521709, 672.688557490924, 676.994963885665, 670.829589899832, 673.645637510096, 672.933203528885, 673.241190524134, 670.183525609412, 675.952610827718, 675.347568784257, 670.534210685469, 673.025520061372, 674.32865317519, 672.393635213953, 666.194018317348, 673.56093988648, 667.776011412101, 671.637878317194, 668.470795599036, 674.38886459509, 669.401927419553, 673.97360518865, 675.088889817345, 670.06763311013, 672.487461956529, 670.206811560634, 674.054987681316, 667.640893947426, 675.531750295069, 674.767472752553, 672.751561946013, 674.719486721657, 673.916163438268, 668.592112111431, 675.280395494244, 672.334354214674, 669.065524371708, 672.363630646951, 675.780077022263, 672.113283109648, 668.830305030666, 669.831408873864, 671.605526160257, 667.443955265423, 672.852213940418, 679.1942855838, 675.925132126608, 672.14418875748, 674.668489562475, 670.849457853222, 670.130443525998, 678.406318021971, 676.844948696359, 671.722103040194, 668.888650777517, 668.043296460533, 672.886083776204, 671.943114666277, 674.156010332424, 670.05850001949, 674.286256086694, 674.920366653014, 670.282982522809, 668.368174426584, 668.79405361541, 680.481081400988, 676.667701210764, 668.757263680438, 670.221817045195, 673.49604642993, 674.541301626082, 674.216050557436, 668.808661523698, 674.251520294692, 672.919374768581, 670.272784058743, 673.843650334531, 673.86279911171, 673.024696144038, 673.060141402173, 669.344352684704, 670.002098735079, 671.643255726152, 667.474472974271, 667.619777557165, 672.103247488096, 671.833197080061, 670.613396264336, 673.085346817076, 676.793545647457, 672.94710844022, 675.577975376398, 674.24117320229, 672.787230138138, 669.024625641896, 672.187118926043, 669.200302649722, 672.770081536267, 672.650693544318, 671.67680882073, 671.138813023402, 670.033940762208, 670.607318335638, 669.706230050838, 672.808529012495, 672.436273195832, 670.882952194234, 672.098745691576, 671.493916912345, 672.931341764573, 671.002261848977, 668.351195558719, 674.124305958104, 672.746395799402, 674.454319059263, 674.280753352182, 671.659252144716, 672.446166555411, 671.386326564953, 672.094238578692, 672.262397197421, 668.564427852936, 673.408766573904, 666.868474139195, 672.559897540512, 670.058908551386, 671.93404173623, 672.779734232752, 667.382648105301, 671.749770868726, 673.741494969227, 667.534367236655, 673.21823577167, 666.989946733961, 673.850437546224, 674.214141184534, 675.68895562562, 668.46934114724, 673.184163551391, 673.521498903075, 669.414052319793, 669.566037602595, 671.601873572373, 672.573456943572, 676.488564830035, 674.013044854971, 669.926447925575, 671.913687055249, 670.848567898587, 670.823059410129, 669.27016239027, 666.061396177803, 671.030992769396, 673.80942542437, 671.199768676617, 672.213169992515, 677.886672770385, 676.412199531621, 674.993828786118, 671.099221991029, 673.272292305415, 668.514545714757, 671.664083614609, 670.177534956774, 674.681293146371, 669.345848834192, 669.798404368907, 671.180048246532, 668.9882660944, 670.461805467437, 674.663908312406, 673.42190646499, 674.160094071825, 672.075049539948, 668.843751526882, 671.927112855818, 678.255131183303, 669.895668183493, 673.496507963561, 675.878362048554, 674.474804712707, 671.983417072163, 670.509913288287, 669.915603472549, 674.313281702682, 667.869285618502, 673.431711003345, 668.256568591287, 675.901095126813, 673.089806067426, 670.161017449986, 672.35200050374, 669.037633033989, 669.781882346463, 669.915000504354, 670.523117307294, 673.408513290909, 669.411639877833, 674.231367669595, 672.580058941822, 669.520278709266, 672.253944670184, 673.646526473799, 669.110289065288, 665.488584979133, 665.126221380949, 675.195071564229, 668.464075509159, 667.835065201301, 671.653007252633, 669.32644508394, 674.722213787628, 675.867893703264, 672.073583319543, 674.04913225239, 670.357724428067, 675.051804435652, 671.528808843572, 670.343095185487, 673.129419186086, 671.518413469278, 675.059160833258, 672.723835250037, 671.072197387732, 675.078508422417, 670.254874452733, 667.277128730264, 675.162157279638, 668.081182082912, 668.399669800915, 668.739584642155, 673.508662717598, 670.933183879619, 674.166662981902, 669.135094439898, 676.270193014533, 669.028111280842, 675.509706210623, 670.74152756903, 676.073280635833, 675.814866046371, 674.067637633418, 676.347164759983, 666.485802955371, 673.514408477866, 670.497849553227, 673.644805120043, 672.639493925667, 671.179489993614, 672.812014041347, 670.292497502211, 670.913841656373, 670.364306849758, 674.434836903435, 670.997380770842, 670.118001317561, 670.86281395467, 667.556747913136, 671.322869424736, 667.733997153792, 671.608226035572, 669.16532700961, 674.420084897568, 676.29141129623, 670.703062504927, 675.065516799008, 677.079481824366, 669.621601719132, 670.00660147021, 671.250089413212, 671.568703689186, 674.867465994454, 672.087076594532, 669.064796723856, 671.183446307458, 671.389953613564, 674.783806214367, 668.063757549699, 672.986827576647, 675.740889661931, 674.635515886279, 672.649720235482, 675.978018317659, 674.166996301933, 674.539238978929, 668.86203782377, 668.516631734225, 669.200295537, 668.521924042999, 672.800311953278]];
