# Supplementary material for: Hypothetical Outcome Plots Outperform Error Bars and Violin Plots for Inferences about Reliability of Variable Ordering
Source: PLoS One. 2015 Nov 16;10(11):e0142444. doi: 10.1371/journal.pone.0142444 (PMC4646698; doi:10.1371/journal.pone.0142444)
Supplement: S4 File — All experiment interface and visualization stimuli code is available as a zipped file. (ZIP) [file pone.0142444.s004.zip › experiment_code/data/one/19.csv]

	sample_num	task1	task2	task3	task4
1	1	130.268722504553	345.48440135279	540.797657406813	670.206361636443
2	2	130.857831703233	340.569887084114	521.855729094496	674.703726313435
3	3	132.055581410426	309.995678268092	528.815572827978	674.566991886893
4	4	131.28871491496	308.378740225835	522.416014067425	671.535286706609
5	5	125.618846922766	369.431132237171	527.578436895251	673.299559856491
6	6	129.264055744379	355.03006493364	527.961783805209	675.517194922004
7	7	131.139889794054	355.797382583901	508.949214652035	666.673063667049
8	8	134.156122839213	370.83620594561	538.993009671926	669.1041957905
9	9	130.400035184388	356.414020029018	523.764145431297	671.161877898856
10	10	131.978832490918	342.93530596476	513.399253303047	672.270282276591
11	11	138.006480085498	351.472725510728	560.694206840705	675.105300498006
12	12	130.660127855407	346.127750854444	490.407867589912	672.392069569733
13	13	128.398934268849	346.697434122864	480.68874427293	677.186275001492
14	14	132.842120332834	349.167995668684	517.692618170952	677.283430814535
15	15	130.965241239153	319.725912381362	576.349655147173	672.308439363418
16	16	130.60189060687	332.690763303968	528.59608682532	673.143863397628
17	17	132.891701820413	364.361781422255	507.560839252489	671.119977959147
18	18	126.514940008519	336.326823790439	500.371431215522	669.571887577348
19	19	134.109107598991	350.305577056281	546.025402648703	672.12656916616
20	20	132.763383726848	337.392616855816	542.871962912644	674.718307446798
21	21	127.503747080474	340.903604669098	522.769154788436	667.905805237495
22	22	126.771046766121	366.87605067976	508.060527854158	668.21388073747
23	23	131.938495090296	356.638080977177	509.998948328331	668.593881049626
24	24	131.934444991992	346.365215758853	514.721529882419	678.034195079856
25	25	132.213405924631	354.627718612747	518.477319925295	671.636366097791
26	26	133.415246661932	326.595329966766	542.360009100692	675.363094263874
27	27	128.722843269921	346.290740646657	503.113886074252	670.860088449244
28	28	126.357614752151	363.230348380271	531.419186380957	667.345516390299
29	29	133.345676789982	337.742122813212	535.698514095557	671.792472463429
30	30	133.434493526443	358.74159733261	503.957061890249	677.726710232042
31	31	128.043223541829	338.168064870863	510.309737680328	666.130310982677
32	32	129.83041446765	361.559466895757	512.641408047537	665.887135179976
33	33	131.817760748336	347.97387765833	518.306693777884	671.805026576587
34	34	133.95753562654	337.515779359963	547.749200670114	669.329380187597
35	35	132.294924101014	356.023949840912	514.565220469193	675.625089284156
36	36	131.946775695705	377.695779828066	547.870464337243	670.572630178219
37	37	132.520671540271	334.768464399023	531.108554644437	667.74892061512
38	38	133.834220968763	364.645714883588	523.380321344209	670.515613463219
39	39	129.449150896091	352.656003063061	535.604970201233	669.94189464019
40	40	130.235548484734	333.89222666491	503.743044291525	669.737701535226
41	41	131.698047105145	336.549291135765	502.870549189752	677.049705323698
42	42	134.431099425368	344.495047268811	523.079181506982	671.027293713079
43	43	135.072964613119	330.987471722371	537.329404877027	670.625531407145
44	44	131.69144893743	351.293285850543	513.973414575545	678.090600346625
45	45	131.706119568705	402.765734404112	553.888735938601	670.385417023474
46	46	128.406642621418	336.340571684239	542.138991635574	675.601001519944
47	47	131.353500646352	363.734785120586	526.840053471134	674.15450496142
48	48	134.065386239693	372.503023078232	511.72943892887	671.241820220302
49	49	132.804142646952	340.279912099177	529.595260835027	674.935601079484
50	50	128.530533056346	351.606384918555	552.218398306806	670.647438039168
51	51	128.567099271744	372.843144193603	531.679126103955	665.612775872128
52	52	135.457644275864	319.597608173252	522.365364131822	665.6888460614
53	53	135.456562152365	320.72158714673	541.956288884099	672.490437591574
54	54	127.716129361896	347.81255584355	531.423638823967	676.524777197297
55	55	136.206894592346	332.477606040465	518.959060991386	674.72076584558
56	56	127.689955828697	337.319091447739	524.786663001943	670.059259929432
57	57	134.382550380897	363.153546679122	492.715358489324	668.194983860755
58	58	126.546051183648	347.725532731477	524.288404518088	674.038769728095
59	59	130.00741060192	331.988805849323	521.339412124026	668.861501737193
60	60	127.205668218172	351.750093030986	550.356238456036	673.533504982265
61	61	130.168035597623	337.359541914661	483.704793082387	671.811180306063
62	62	123.468859152479	319.89358231001	486.239167179067	672.768097474
63	63	135.032396820385	317.475876800778	516.7306174193	674.731616498005
64	64	132.539065677854	349.791865419288	520.649746241164	673.630633483377
65	65	129.001586013958	332.043229109004	542.501502361416	675.999688794955
66	66	130.223438915567	380.210792791408	513.239040507068	673.074573135083
67	67	134.149747735072	355.384413071465	515.654065883626	666.535980330423
68	68	129.946213362796	334.69684123375	525.563287903061	666.214368453228
69	69	130.891170854848	333.622848530372	515.061767760507	676.163878868396
70	70	125.226779913952	364.949163791878	540.351480692846	670.654567429323
71	71	130.381616026031	325.654318164489	504.026148116628	675.106239372408
72	72	127.925951408319	329.829677026994	542.495439506916	675.289950603693
73	73	130.865783456957	335.009697418304	499.901897851273	674.230717703906
74	74	128.697599886494	380.587982179427	530.351357461183	677.239992957244
75	75	130.264304620864	331.758767899265	501.869416286045	673.862891578259
76	76	133.846945474537	361.974190055973	530.551500395068	668.769043953765
77	77	134.419595113107	371.406190969975	529.93826883334	678.43358330604
78	78	132.412900065381	324.182245544394	540.577423100755	674.066335971156
79	79	133.309643434158	343.566266784236	524.852542078045	670.828598983814
80	80	127.578562854645	377.961868826264	522.892816647395	673.039371994952
81	81	131.077017499585	330.802903969629	532.722225811104	677.942755506697
82	82	136.050008211387	377.699395350365	535.737692902826	675.306825039403
83	83	131.255661061641	316.173662489696	532.250145589269	672.587013243581
84	84	130.386906920653	344.629276614992	502.887475703236	670.731769321392
85	85	132.856391229908	321.44083277258	555.226090783387	670.892035906434
86	86	131.014515326429	355.631223685997	514.098047152041	671.463458501399
87	87	131.922819093336	341.12488936903	499.367460532903	673.524405142584
88	88	133.49862061486	321.935113220671	502.556529305877	674.488403089288
89	89	132.603975002187	302.530438580668	499.685242751614	671.431820078694
90	90	130.716721257519	360.140419106323	520.932309039069	672.812009905309
91	91	126.845317295642	333.607986029071	501.400519349049	674.462282598727
92	92	128.708657417051	331.01337606481	518.527902795135	671.643066594285
93	93	130.930543566668	329.569596769411	497.353444116102	675.02264389877
94	94	136.419491228625	320.414359123119	537.421501217998	671.171680850364
95	95	131.349486419029	338.352654796516	514.974813851391	670.419578902874
96	96	131.429217949262	352.808819638622	523.393576598722	672.256579452754
97	97	130.093652432316	347.910469905876	517.643282973906	679.728348272279
98	98	128.783208522632	344.441364359432	543.454115524506	670.182131079125
99	99	133.769477912619	333.927373632781	524.285457073997	669.304131022865
100	100	132.700353771438	366.322152155848	515.250551186311	671.492399654677
101	101	138.186876118896	357.952877757645	494.894377416897	673.002420987754
102	102	134.782867419984	339.757162961429	540.516494717523	668.853181795806
103	103	129.210089121016	353.360897858045	559.377204786828	670.607888460789
104	104	131.507724659025	325.837107839234	531.803219166025	673.309837798379
105	105	131.148507730958	347.170616139674	499.964854231595	672.572119336905
106	106	130.594194771233	342.354819586803	513.511424320763	676.577783586462
107	107	131.264726289054	356.021673827941	525.050892777104	670.722050248273
108	108	130.440078673384	345.961183823008	540.175276751133	673.615515802843
109	109	127.04190132832	356.603225309686	519.134880119085	669.590549180334
110	110	133.634621253879	329.852965112501	507.668680758324	670.464730464215
111	111	134.620647790055	314.933110725871	536.92693585472	669.862009840546
112	112	128.986733447358	361.66714247834	480.644980173609	667.323210679099
113	113	127.610123277183	334.79505770359	513.516392433384	671.536727537601
114	114	130.599832945802	314.648374729588	534.852340316811	665.817497112681
115	115	126.127538842266	363.6162266059	554.464263836484	676.770887448941
116	116	135.951013158273	341.845196825127	551.509486287802	678.021339865788
117	117	130.514532155904	357.430832104914	530.035804875568	670.08888506895
118	118	124.877834666107	348.60121559463	543.566012871932	670.310723374975
119	119	131.007279963971	328.640110155922	530.802679440614	669.553975259756
120	120	132.791661844434	349.965541078226	510.30852089209	668.036234450398
121	121	129.919334186721	385.435629509052	507.086271042559	668.00271146012
122	122	129.279296124807	353.973154788422	515.275172112513	674.285657797371
123	123	136.449236782161	337.669921428919	544.249222649142	672.125137044826
124	124	130.567510451458	332.708969400892	545.921685746687	671.365496889023
125	125	127.783624784612	334.670089240091	517.382791867992	674.923422761627
126	126	131.798822266471	352.569188520021	537.451088456141	675.009695908089
127	127	126.653254695458	318.905967821315	530.279799703293	673.240568883118
128	128	129.73542301479	344.688125903271	504.772123394742	676.769399271794
129	129	130.305754836004	342.974204878855	537.827083776397	672.638926259772
130	130	132.268519354638	367.836043651892	560.536760991565	673.779375720252
131	131	129.054797954886	346.709740923363	520.643464544398	673.908064349848
132	132	134.589743564174	354.724777887354	520.60624647442	670.781788740779
133	133	127.561003153543	339.554291331411	532.33846037939	675.497211546358
134	134	133.866971913708	343.928580615655	530.032544008728	670.671169615147
135	135	126.099800503635	334.588466756456	503.394298964124	674.853060973565
136	136	131.004049006907	363.079803189315	523.330618070168	673.488239147536
137	137	134.476409634714	344.741841479106	526.67804341875	676.967689127684
138	138	136.060159839751	360.093491117371	525.695654627511	671.623634941314
139	139	128.132841353275	327.676173204897	514.578244250964	668.836643196485
140	140	129.173930820085	341.633067009561	535.554252141824	673.07566457351
141	141	133.450379702675	342.522878640669	544.180636705946	671.861801440985
142	142	133.730743949634	315.19016051021	513.08127000833	672.789083833374
143	143	130.737712733	342.403976905232	524.708682296807	671.885350708448
144	144	125.358543673945	341.664830775161	534.822177098246	673.008800477783
145	145	136.370162893941	359.261537729015	521.84665062362	671.803479042354
146	146	125.416826629514	327.824573496349	528.037839423068	670.271867675854
147	147	130.507481615439	327.095879724438	495.301696678056	667.730325499835
148	148	128.320610593545	356.475127259138	498.697069191966	666.133108615415
149	149	130.186107143413	325.468855039294	552.805768385188	675.732079156742
150	150	130.79039474267	340.029796495513	503.239387198562	674.032192731742
151	151	132.259131698957	341.947527807892	490.253056535229	677.559995041093
152	152	129.677882006084	348.005056884022	550.227043792985	675.666523372348
153	153	129.661121587027	368.972524840544	509.530261831553	671.246039952494
154	154	130.564827940203	328.471183828012	518.143997912109	669.425800446348
155	155	130.997310374023	328.906874096404	530.285417256868	671.781824829901
156	156	131.096979539711	369.523802602535	510.998356364804	671.244531957075
157	157	131.341468065824	367.553014321591	535.746734342857	671.688031748364
158	158	128.176315191645	355.44191148229	532.004830723916	669.691714615543
159	159	132.458976061895	336.927747937181	535.658171943623	672.186601966612
160	160	130.477143585423	353.919342567173	549.078687405004	668.113232104063
161	161	124.270141916703	361.693215747232	515.461525155635	669.662526007871
162	162	128.986270169589	347.675395421035	528.374067275657	671.051151974503
163	163	127.545075263473	359.460572344243	514.079094016857	674.2110270748
164	164	133.991974136691	335.58671440742	543.923432793185	672.514733701993
165	165	133.528918661115	334.09989709627	523.437309834208	676.071077272521
166	166	134.583062989833	351.463057412302	528.064800823836	674.168699301793
167	167	128.521668365229	337.0415632303	502.987829927493	678.812840309951
168	168	128.657314496228	310.291262624323	513.111054885938	676.571986074658
169	169	130.929186441954	330.631178252051	502.896901866551	669.831996766288
170	170	128.388410588357	337.752463428828	531.960665165836	677.15684493859
171	171	129.014614065924	353.693289171495	561.866277900741	670.365159595279
172	172	128.523903982775	361.916444980854	523.999251272685	674.017594674739
173	173	134.021182331749	341.339806716057	513.428615578253	671.922513798224
174	174	135.157523990369	359.810772579719	551.829945517024	672.932156941718
175	175	125.350529410925	328.796467278342	506.9828579122	667.012449591894
176	176	125.133893406949	356.37870460474	521.081552497734	678.073143617548
177	177	131.763092977498	375.502868002474	480.877513531846	673.290728295411
178	178	132.672003784161	312.475111857071	523.317255974816	677.178210476211
179	179	133.826409567986	326.564962844299	528.107368566775	673.059983448868
180	180	135.41990127915	364.875324849024	503.490941331057	669.098983528754
181	181	133.059048661258	340.043315828937	556.544738311222	675.140689316662
182	182	126.549773172503	356.229001535528	541.365576304241	675.809208216488
183	183	133.646962351139	334.999361742229	501.264906274345	667.25606442042
184	184	129.127225529598	323.18619943327	543.486380338492	672.460645803583
185	185	130.977695244076	333.346697120071	499.023984456377	670.573050010104
186	186	128.643978559198	348.62526091762	514.127434486646	670.857863359662
187	187	126.646433007286	322.755186915958	556.122107090828	670.630401108049
188	188	131.499209164118	330.208348970318	524.812625802697	671.912075716011
189	189	136.602710609418	359.938232987788	505.085148829802	673.431085304955
190	190	131.625720375757	351.439519561771	552.252416314445	675.306811910291
191	191	128.630160225428	352.149857692301	515.060435718347	673.422154581326
192	192	130.983224649395	347.236712600239	511.000537948516	671.569828733192
193	193	130.238034015173	322.419436851408	513.594591850917	676.672783887943
194	194	134.15587177121	338.510758680824	531.394268873389	676.286834102611
195	195	133.186588206858	364.512811433303	529.839379290143	667.846081762387
196	196	129.288784575794	326.383240320306	505.338830520854	670.428681493467
197	197	134.54033823271	343.987769989641	522.746289114131	670.069978291491
198	198	132.232555123957	342.709160653318	550.567617789645	677.329073327761
199	199	131.535606198678	325.27270725046	517.539258531978	672.657681220805
200	200	130.084936992217	346.132700840918	545.684086729999	675.449335375606
201	201	130.261705992677	335.168033418933	497.810553940412	675.262270953406
202	202	131.589445427909	323.386402749651	510.357404425285	667.402104726905
203	203	131.42095222428	356.147198560705	543.801428484334	666.623026327186
204	204	133.884063156133	340.148358145069	526.765875291219	673.510007067337
205	205	132.360011841015	372.337911695466	544.368640562925	672.702802674763
206	206	128.536809075335	375.450643233204	529.070256293997	676.373550562984
207	207	131.045422620839	323.69746461868	513.195652224371	679.251493052466
208	208	136.185412774535	333.000957868667	538.612254702659	671.94088657235
209	209	133.216370665474	352.420209394657	493.166722049381	672.126758959154
210	210	130.439356511343	373.014661651387	519.846102963042	666.293759807105
211	211	130.082447700268	361.492369319002	521.036338546245	668.773443840313
212	212	138.465299789067	377.837297802167	528.817942081979	668.640486062606
213	213	127.196699009425	364.84940331808	541.684405168689	677.668142526876
214	214	127.536565046442	355.196055213593	526.433629614273	670.383124105782
215	215	136.172798526239	340.148781693195	514.749271712602	672.327185807734
216	216	136.69685827086	339.015492280089	558.881976397266	672.346053695514
217	217	131.270811816633	360.963063710482	530.466429419405	670.856079129588
218	218	130.500142179344	342.272561208569	493.371403511363	673.574201583731
219	219	131.218333394576	332.668791383183	544.623691175791	668.745907361021
220	220	129.135970414079	353.220067055116	526.193511935842	672.095343489406
221	221	134.672338590604	305.92086048119	519.569727121636	670.186253583934
222	222	135.765845148192	372.968805727377	537.726317276057	672.108346694008
223	223	131.490910199911	347.046947832059	513.26138440086	667.537326490229
224	224	136.598416139605	366.153015407801	533.623555550478	674.035495248745
225	225	129.80794014039	360.450358222255	526.803848419368	675.823156265256
226	226	132.611056081922	339.414847306942	509.668460765192	672.546742721072
227	227	129.691424462349	358.326865474795	511.29092560208	671.89266677495
228	228	127.361763488034	341.318716906412	515.441764056377	675.584237171312
229	229	131.47696351724	352.375981623966	546.787840367916	671.341429252513
230	230	127.684723308677	337.102258627022	521.177230299967	669.748544150892
231	231	128.124876654807	360.724016539038	519.920133236199	671.421281446616
232	232	128.63939966752	323.681431301557	530.759521078912	668.881312864354
233	233	131.1266388777	310.333698365727	524.022209771293	669.776708158116
234	234	137.758708571133	339.043725289044	501.091662092821	669.096301399251
235	235	133.636632957007	336.223518475013	541.75307232431	669.385239590116
236	236	131.557657935311	335.751120616639	527.833302547972	666.102595923046
237	237	129.254631817921	325.008420721525	516.221545764793	670.757288033683
238	238	134.304276159492	349.552685775756	509.463256049134	670.588767161694
239	239	133.4930601143	345.789579155528	510.91098115515	673.340524786903
240	240	133.716328704264	341.279117522899	536.893682801009	673.634295448245
241	241	129.324076003621	351.274942943331	525.987245856047	670.428295709345
242	242	126.114569975374	356.003699050503	540.370857034732	670.741048163775
243	243	126.058626343881	335.707065282441	519.986099486057	670.181489525058
244	244	128.337988927553	331.657021390215	564.92061441879	673.391223059651
245	245	134.398293212249	342.031953328855	507.078058814962	672.935028840952
246	246	135.016889534231	350.26481062127	522.839158961346	675.249050325222
247	247	132.058544591246	375.470998161618	518.879265715479	677.381333049567
248	248	129.106960871714	340.67836495537	515.935527469738	670.892501824767
249	249	129.872714903116	364.931316530269	519.875860001697	675.530817695781
250	250	133.448812283092	370.811483245257	487.792056230845	672.211923929657
251	251	128.488027834453	358.881222392298	516.640154725319	674.175569798774
252	252	128.15389163989	351.09114812052	526.260930044728	671.232827769439
253	253	130.946503639129	369.908488349671	535.006705349666	676.434932430987
254	254	128.645279100069	341.829218406603	517.960889942095	667.279096649599
255	255	127.47191266893	334.554644265381	531.570969942028	669.155204740495
256	256	131.48690342105	351.53456069485	553.373555159004	674.396018712399
257	257	137.04324587588	343.93488753047	505.818607795391	673.15688951458
258	258	133.694351596777	360.238824874336	521.45569104909	672.872967847792
259	259	126.637851106499	383.361228817742	529.622120055307	676.742547978888
260	260	128.9242000938	325.764043976865	520.248784765918	673.239427147062
261	261	129.350849668603	358.893579196687	532.412397963936	673.814783010285
262	262	133.595698986714	336.573361757348	502.366455328775	673.884659265776
263	263	132.507156062752	339.762562975594	533.633582379312	679.508521925762
264	264	128.3283458389	357.802852909844	524.535240344598	669.848771752468
265	265	130.789515000424	318.285335150609	507.157390203679	673.895230318994
266	266	131.506521330489	330.349483494198	521.91435652744	669.780261950822
267	267	128.04377654655	372.39431886676	530.185256352561	672.685470563477
268	268	128.526670352989	356.673899523648	523.660655121168	672.880599948412
269	269	127.827116491136	339.935230052489	541.560089684516	672.872439739898
270	270	134.268198844596	351.753306696037	512.482188215153	672.284000176321
271	271	130.138706485499	356.245810465948	527.081259077662	671.733012576925
272	272	130.480706530338	379.152115274985	518.31214428477	668.554757659293
273	273	133.634169677968	347.424388231306	515.196920346327	669.216784772235
274	274	132.493923016165	337.258123673679	531.748134306567	667.145166514899
275	275	126.938185462595	337.606135732883	484.967701874828	668.701046137828
276	276	129.783804554143	381.153613302717	530.471824756567	673.685798322095
277	277	132.143316478981	375.409583885473	502.753673142554	668.757247101238
278	278	134.88481404674	362.174719630351	539.334649031672	674.958203098199
279	279	136.585784551629	361.754925543953	521.145542639761	673.564292114703
280	280	131.376252031091	366.954203565707	490.896651731533	673.114484979318
281	281	132.266810713546	341.81538170815	549.295829162364	671.457918088162
282	282	129.452993799596	366.935071045128	530.335545456629	670.215523416063
283	283	132.179810119899	331.448628079051	504.876532498153	676.086237335311
284	284	134.548255617825	347.239008823476	550.637921763207	673.637288039271
285	285	128.315145824876	318.400779733844	517.389099201743	673.337677640075
286	286	132.550989713053	310.145351331814	528.200153968459	671.547471177468
287	287	127.725609128071	351.017454555498	503.44485456904	672.03474525085
288	288	131.643769209843	394.919492983793	512.563016624461	676.222421209249
289	289	135.725686879135	352.805942214194	515.149490340061	673.7485443544
290	290	127.083762130841	342.542238762909	499.031222810118	674.236809261092
291	291	130.26886394974	348.634255373511	551.560921868959	666.268218688464
292	292	130.234481965681	355.309606031416	536.249347340764	671.571319937618
293	293	130.503765007559	323.616140070293	523.007391295245	678.132026036059
294	294	129.799451723082	338.796218911051	511.663602055623	676.865874674421
295	295	129.983296930262	327.872493211645	526.548726013148	672.384753652138
296	296	126.683946866885	338.511909426469	531.847381016351	669.882708977769
297	297	129.019496154302	345.999946672407	516.298339189649	669.233396071755
298	298	125.82834304237	317.844411572022	556.75168182438	671.002983025798
299	299	127.740234019316	361.39900262682	521.765341808799	672.528699564426
300	300	129.229633609918	350.28337833047	490.539863864503	670.860503223975
301	301	132.524481007786	338.902414924118	524.270231846758	670.820451018815
302	302	129.860041893648	352.962805065402	486.361990209746	663.927930336874
303	303	133.648266324567	360.646273467139	532.932787793588	667.230682757554
304	304	128.756940427875	370.915513068845	512.450321530848	674.153998373363
305	305	130.663683955542	323.274411873752	514.678816294136	665.75025401955
306	306	132.715937931789	341.714429631056	537.058121011007	670.597855543603
307	307	131.689466371193	365.574180365636	547.616670253779	669.671821575946
308	308	132.604662641299	338.289862106145	528.032125685925	672.699972591238
309	309	132.930707936566	320.321453793331	512.253054078168	676.595631330912
310	310	128.872955311004	346.284220412455	524.634042753196	673.684780991196
311	311	132.039802059125	321.046912583117	542.341440401806	679.016829536166
312	312	132.607643852999	308.266350804363	509.973754916809	674.923684216723
313	313	131.694376385141	330.764659282933	510.269924585112	669.669666196159
314	314	133.741539057315	355.019348405542	528.817452632977	672.422144399654
315	315	132.839658004851	343.302763375604	491.085091836296	677.429954116958
316	316	133.904374861051	316.028428713638	532.019397650348	670.531724332313
317	317	133.922432384855	324.290993813717	525.139252408722	675.447098057386
318	318	126.207619144197	344.115760571567	554.3299999165	673.158964321369
319	319	132.841019748078	316.907839781548	526.133964700497	671.077665724034
320	320	131.196937669059	346.804667776175	493.60634331328	668.483398676355
321	321	125.757206572936	321.671267151669	507.901923224431	673.31936467517
322	322	128.576416274102	326.687519119117	502.357984494836	670.844782600965
323	323	125.767593094283	329.412728422651	546.36822689051	667.938491113477
324	324	127.63117391505	354.890325573597	562.78515223837	672.346418201487
325	325	126.507661667622	345.660528425949	535.04980973713	669.666543997442
326	326	129.87152392666	349.889109116141	548.585255966831	669.68017711212
327	327	132.546128368035	316.899243133345	508.102715269116	669.924088707011
328	328	126.358614928141	328.089951387783	501.12403158385	674.649479773102
329	329	128.087700167366	344.375542533119	528.738175418088	673.905060032599
330	330	130.682915300209	337.826293270405	523.93133555348	672.608072955137
331	331	130.876011749491	377.424356090303	517.201811877033	673.522321280491
332	332	133.282484413989	317.27554252714	537.716724112697	670.777970310299
333	333	123.873273170687	346.9546940321	510.78418762733	674.140254575819
334	334	129.713994325555	324.287014200256	520.376759575928	667.542153135041
335	335	127.687161451588	334.482797115378	521.03149997472	673.504782173537
336	336	134.413364098817	324.194861556642	515.734200929836	673.40327915474
337	337	131.658735631268	326.130866788939	523.898050869282	674.303432211642
338	338	135.329267543529	348.770707809404	521.061576201562	668.475145162238
339	339	130.714552808774	320.429115992164	539.947703797757	670.163132626693
340	340	127.877836267712	340.78695455757	539.901044275386	667.147752993859
341	341	131.693989447691	322.425253165009	548.207560213643	672.597514125291
342	342	128.562889882391	357.107525889337	509.461039526416	671.327196808426
343	343	131.087202046822	335.671284545217	514.456117892969	674.699522886558
344	344	136.162816864262	321.926080781729	546.434807561506	676.046437038963
345	345	133.839084448306	378.578705217632	552.426874747632	667.573576845221
346	346	130.570866547344	343.31176309197	531.848639473832	671.292386554652
347	347	134.136005109475	364.048416263065	511.652822708424	664.458940443409
348	348	130.833873812968	341.383539010363	540.180994380621	674.729680795408
349	349	137.197290738307	336.120279688921	540.787358016896	671.580106034828
350	350	130.486900060291	326.809752374037	532.710464937659	678.530622356673
351	351	132.338589547793	359.458503413468	509.600365909609	671.962872237231
352	352	130.080041100246	342.587740579014	539.375757255476	673.102977561708
353	353	129.320044804471	366.714605407717	533.058533472141	669.750365984237
354	354	128.978074396429	316.567869453871	511.083566307841	670.646238212636
355	355	127.593471113108	349.975469478969	533.116666961475	677.776257992587
356	356	128.876600637844	338.754502136134	543.796565545997	670.878007272838
357	357	134.440184177827	325.054203563998	550.605114984773	671.736661499532
358	358	131.996092342034	327.871379205124	535.835081918357	676.720782863273
359	359	134.479196156589	358.329657985861	518.300807305617	678.273277421659
360	360	129.619626371426	364.335655678603	496.277227354347	676.374148058337
361	361	134.55902928497	344.392452130708	522.006418677761	675.556905916276
362	362	130.036374865435	330.966038269816	505.199534749729	671.032180226903
363	363	131.352989396911	370.264618762481	505.975200980441	669.547530722177
364	364	127.201748124645	331.340876881805	539.181664791591	671.264087801184
365	365	131.31856503383	367.020810482798	556.686361655976	670.115873162375
366	366	133.028857435293	352.334689789421	523.368118341508	669.799788180294
367	367	131.808459663536	350.135710302377	539.0270169707	674.797718599685
368	368	132.937502398421	327.479258211324	520.911831631371	667.025817176981
369	369	131.376680339428	356.282333249371	546.416518178933	674.410969094817
370	370	127.407531981389	352.715632331455	531.359412342811	678.091548916032
371	371	129.407954620193	318.979712998442	546.140613216283	671.605192153946
372	372	137.016020280319	340.9639732451	563.249226715683	671.046017000236
373	373	134.856923661433	320.546016266232	528.56426555101	673.078195772733
374	374	133.305397589939	368.397301466867	509.688280996281	671.942187402398
375	375	123.981451997818	355.245030370028	521.539667607062	674.039183282115
376	376	132.956627283901	382.874493738753	502.561216350065	671.015659091481
377	377	132.309876771263	341.909275628634	509.035482946155	674.297118646203
378	378	135.594575847362	339.131156509303	496.076870851449	672.74603019976
379	379	134.806802953781	368.561553185873	525.229053148239	671.122722497251
380	380	133.926512121634	345.165391193515	552.465116233124	672.792679641821
381	381	128.890361745086	348.374336526012	502.898846977644	672.355145310434
382	382	123.854269858729	369.174759814024	513.89135677603	674.00236203175
383	383	130.823615231807	324.273085048241	488.935634204521	676.035365193295
384	384	129.965384931296	355.241792969398	518.51852987397	672.461949266549
385	385	132.320594499355	356.992391795161	515.732560853354	671.383197276149
386	386	133.51612554677	346.610925407483	502.649946287792	665.037888431251
387	387	133.695028311099	361.046324471721	502.959484657611	667.473184553577
388	388	130.506595088489	350.357930641102	518.688221662206	672.683201914551
389	389	136.415018862476	330.707484707459	503.19332509555	668.029933502938
390	390	133.69871700881	350.647113804665	531.033734096525	665.665234565809
391	391	133.734403948514	340.345787054422	497.357822857008	672.977749784038
392	392	129.231364420752	342.504157214774	533.48161973955	669.426604441549
393	393	132.605947250637	371.026298971779	543.843970346677	671.740066598883
394	394	129.627925027688	346.037224288459	512.88597817902	670.001101828646
395	395	132.033709034651	324.846090032943	543.309125267638	671.985489385722
396	396	130.235878405527	353.203289302931	488.721335046151	675.272193021529
397	397	129.653300907741	342.851596670017	526.866054949758	668.880029815296
398	398	132.932247498096	319.003841945432	500.521740360068	676.806926850163
399	399	134.440577606516	327.4101983721	516.042131466202	668.157507828722
400	400	137.15802752171	350.931542085502	507.249606330343	665.996823287536
401	401	128.698374268194	330.891030609892	539.24616486656	673.673146132282
402	402	129.448951586028	317.231020731132	507.265554157118	675.979186413835
403	403	128.02800005929	375.449235373904	531.783197204992	673.127545368466
404	404	128.758345307991	336.171446118866	497.931229601302	671.647459128006
405	405	126.325205118289	330.617378656305	538.893216529926	669.057980860987
406	406	132.415707627176	372.764073837712	521.709247746176	667.538358155005
407	407	129.757960441873	345.98751398376	516.706330372457	672.184345310452
408	408	134.750663725305	301.118925853493	505.764039931461	668.394929033715
409	409	130.852985452927	351.820503813112	492.567725257892	670.47705713397
410	410	126.892605127903	356.980754528601	530.813569620156	675.004033014265
411	411	131.833788018402	374.112261325717	517.020721550249	671.167075718244
412	412	136.20011907389	337.379701755114	534.836123460995	667.51349205015
413	413	134.837041994865	350.962665889574	489.308672874193	665.839650047246
414	414	123.52051771121	336.492684601157	536.82453958896	672.509357679896
415	415	132.270024994049	359.287514011196	515.444389147771	667.653514413916
416	416	137.722332141112	331.287069455331	543.527664039079	672.200178985295
417	417	135.940743787041	379.3910227868	510.119465905171	677.700924128062
418	418	128.604928972362	352.458418532224	546.115335630736	666.093154990577
419	419	127.555715728402	368.615535064187	531.230260899199	673.657605900781
420	420	136.001064163875	361.704128785055	529.762696716376	668.054699486148
421	421	129.391329548195	384.739439316076	536.18755485973	672.492964393454
422	422	132.195324158576	349.992896951908	521.723508588921	670.032774579918
423	423	132.424680398936	353.099835816822	495.973287685499	674.581147811581
424	424	130.747310983457	349.263988503009	523.605396312375	669.812373255511
425	425	126.877502428149	342.373118232456	556.711529867474	673.289157412554
426	426	126.071288064978	340.499146049799	535.895495814959	676.793606764111
427	427	124.915468828932	345.809577760628	527.904186691717	676.679781419321
428	428	129.721752383331	289.430436987679	514.366233526163	671.297149164034
429	429	124.193434478537	346.086220571588	494.36136262077	669.457079066502
430	430	126.423720711588	346.160685729931	509.66840789625	666.897751503933
431	431	131.807190386465	347.871981805581	512.424941930813	670.171209919897
432	432	131.065257667493	345.239684661037	522.209376366976	673.831450839519
433	433	132.422730505479	356.819306527017	504.482940017955	672.141350550751
434	434	132.938102176373	330.516777474972	508.370067204442	667.231698574988
435	435	128.427169924359	350.052411400364	535.019123513942	671.088654610033
436	436	132.413723418093	351.558507729322	556.270199209092	669.237799445491
437	437	133.649395483106	327.897285247324	534.266219159279	673.348852419957
438	438	135.146144689635	319.68326688139	532.998202935701	672.28598738835
439	439	131.411025515964	364.90004314004	530.252198849166	671.888819829659
440	440	134.09623414328	333.858275229072	514.953840787491	674.922083257832
441	441	132.915867886885	323.229376223707	524.681898149148	669.102036408299
442	442	127.727478125287	342.658466150932	543.230244437168	671.7973290057
443	443	131.207948873355	341.767027360733	533.575368109921	675.414103016783
444	444	131.75318062106	335.801232349701	534.410848418951	669.286202524103
445	445	129.916519355994	328.516326385526	519.938013252565	669.839257726359
446	446	131.576618166815	355.597105310039	541.034497915492	674.220745354051
447	447	128.734666935073	347.929138619084	490.142107344588	674.661323802399
448	448	128.702484812193	353.11569351237	523.309058089495	667.23440984833
449	449	129.925744370335	321.675678411732	508.878554603762	669.459689106735
450	450	128.172161936936	354.888619337103	503.585232663655	675.057034060688
451	451	133.509420147783	334.173582936621	478.151013123146	670.500721800497
452	452	132.239511097874	340.008262922819	516.675401993516	668.950847647485
453	453	134.361927946224	308.120086101131	510.670639125443	667.413463822657
454	454	130.619725027883	351.856777546108	521.536385039408	671.734571987669
455	455	130.234710327936	363.07964723049	517.475421125526	674.660518604246
456	456	136.702058883785	317.033248575921	509.059397131659	676.312441477839
457	457	131.99670760597	348.968741710672	504.213470757917	670.577993245561
458	458	134.179204563608	341.047407311889	525.624093062875	675.775366683659
459	459	131.98129140071	365.148885383525	528.522479284745	671.408173733391
460	460	133.665670292836	354.022851368434	521.201233353887	673.443339964062
461	461	129.86881595522	348.057522763169	535.068455230644	676.060055262145
462	462	136.79281757689	345.299097819432	542.557642052191	666.486176081076
463	463	131.457712015083	297.060266025565	541.310286572447	678.037162973666
464	464	132.142286453029	328.308364253182	541.466716595266	675.439187118658
465	465	131.583910049804	355.76981082724	505.90523290674	663.289359814564
466	466	125.395660582081	353.190571901576	519.590477374426	671.873310794844
467	467	134.442239905254	347.031685681913	484.383662896397	671.24751658781
468	468	132.558665814173	344.934178211199	486.58052958322	670.041991528606
469	469	130.5741770165	364.769754106397	524.184373653009	668.471243826697
470	470	137.143209354014	343.345098853678	517.918950355887	675.142056173987
471	471	130.790132854465	366.591504706187	487.921581456158	674.482056585492
472	472	131.098590463752	339.073646622341	520.07546075677	668.372186972707
473	473	130.114521314042	334.47459289645	537.92459645844	675.178383183705
474	474	132.834096014911	329.04346467072	534.54670159619	675.120243062052
475	475	133.865359023537	343.455408444187	508.906971010667	670.886844092715
476	476	131.225221247943	350.169761525433	526.869569634966	672.312829680292
477	477	129.491867669678	357.947876329	510.43858158207	673.392681691691
478	478	131.829649558199	356.543431175103	547.145412620137	671.666919558021
479	479	132.363942953367	320.207316612927	542.310315033572	675.530284394543
480	480	129.737739457123	345.992393694693	505.504997051369	671.859904460896
481	481	125.62068380096	363.616888023013	497.532549480929	671.22219634374
482	482	131.942059927842	340.530070712339	500.495597299309	677.557149012408
483	483	131.163343867821	340.666148278964	513.663896695309	670.923948412683
484	484	132.786195916836	369.792211139471	523.447390419822	670.121856666733
485	485	129.49203502986	355.568575976977	526.441794230243	670.430400261278
486	486	129.154030191547	335.507099449917	515.981239642146	674.645467416848
487	487	134.602680715637	350.948042158926	541.028046375299	670.269521136831
488	488	131.452699739242	334.601730718669	525.07134256539	672.48934015994
489	489	134.786436674673	338.167450138695	496.927926473929	674.055187446188
490	490	133.342078553135	363.032121359277	528.264167216821	677.474558760867
491	491	127.579323872664	354.859391440006	536.629378947857	674.531576136133
492	492	133.252413673824	317.082591670015	511.256838867012	670.610977917837
493	493	134.13668844624	359.72454732229	532.733236896972	675.708819106152
494	494	129.640393151951	330.859421648153	517.030446746654	670.43247825767
495	495	130.13185642337	375.659134291037	530.637902313147	678.754949323877
496	496	135.390644810017	342.526855348027	528.454105928097	671.891896024531
497	497	129.441996827101	349.677246689093	520.580346349765	678.676551832464
498	498	128.52820896599	325.621129158335	512.125028232275	671.422095685141
499	499	134.780002428537	342.107059491072	506.432074365477	671.702234145374
500	500	134.908935670686	367.561774039954	524.182340362984	672.859983825309
501	501	126.875051558514	351.974637079445	527.151784164124	672.986362132639
502	502	127.137338563978	330.081664621253	523.724864170808	679.523859002259
503	503	136.42449306829	357.855161969911	520.478406495001	672.357825602593
504	504	132.529290156799	362.817903956484	517.8415299522	673.288378224818
505	505	131.880975646056	303.320740242204	539.31184140924	676.489664470882
506	506	128.240585448649	308.715111326143	519.20227373706	668.377244633944
507	507	128.85522145063	350.886538146081	526.634716274797	673.238658496392
508	508	131.73778240689	343.284092883509	513.960990105657	675.914426578941
509	509	129.273009868528	334.268120910039	548.732929412255	670.143881433517
510	510	132.70966248117	331.133487521447	519.967391230083	669.387081076825
511	511	135.063205168814	338.125275380134	490.31484784921	675.987124161344
512	512	133.405736224304	348.535204800701	511.781060228941	670.349596843011
513	513	126.406805342769	326.220007565601	560.0583938648	672.83946481042
514	514	134.760575202126	344.441342286054	510.44963807998	674.515210139399
515	515	130.313047357233	356.695107045553	523.164183891693	672.635215723273
516	516	130.632129421625	341.882820854718	526.740481132165	667.523869947913
517	517	135.940415330402	325.163318765209	533.194302235603	671.11244227174
518	518	127.968022844517	310.741629747513	542.65992103604	669.130607168002
519	519	132.507451511746	337.899819844281	507.917329542287	675.336756901775
520	520	134.256979242698	339.107611845386	532.053726564577	671.594195465859
521	521	133.876374452366	346.218292208171	536.46297299791	671.941666484167
522	522	126.310182709006	331.609390654549	538.984924163464	673.216366187732
523	523	133.505541130236	342.116370003336	525.004817195738	671.718169137202
524	524	128.679187385	379.851389213588	518.010566706857	674.823449132088
525	525	137.305911916617	348.951167148302	514.720759168417	671.389535628736
526	526	129.295211271156	320.855506876859	493.728319562024	678.190916774545
527	527	135.140972359559	353.509884096697	529.977371587362	665.598798177345
528	528	130.396805773137	345.04365241794	490.621684795773	671.922034598763
529	529	127.761843476311	346.600311711231	524.869020041685	674.227928042693
530	530	135.329687273724	325.375131127329	510.203321519163	672.170888885224
531	531	131.664486264153	360.076943035886	517.127801579125	670.320424456603
532	532	129.958957604166	343.091609219746	556.949675028895	671.442134105223
533	533	130.929978347625	327.646726218538	542.965166743748	671.46372820569
534	534	122.031768398165	332.612321559048	525.1868100501	674.270279440544
535	535	126.864063412941	331.259846758881	540.626337185329	670.772323255903
536	536	126.843422689637	331.835259992565	542.666354014891	669.859884302372
537	537	133.827635730583	344.549709711093	494.88255677403	673.218877921509
538	538	135.579491468557	360.022034454621	538.502428207758	669.011656169023
539	539	133.554499887959	361.417515397336	514.681910378751	672.265313022571
540	540	125.984686197475	339.151463439002	534.205506752619	675.492867214782
541	541	132.197147616386	347.21717315862	496.314212350889	674.837024666508
542	542	135.544731175843	351.271596467442	528.130824847265	671.118840975561
543	543	132.388553553265	325.654183899991	561.086689450308	669.195891482666
544	544	133.210092588897	318.64505445074	521.602491884141	674.112739281401
545	545	129.170734595722	370.955581689502	517.143602809829	677.124148422324
546	546	137.50935755173	347.675238597657	509.704763149879	667.114978957349
547	547	128.256156185024	334.18949276226	510.377941532619	667.752812731562
548	548	125.885081720731	348.864458264918	504.948668931492	675.570666815487
549	549	129.335396941251	331.725848765019	526.221669373628	676.862094318972
550	550	133.713654140716	362.983037412219	522.836875085628	671.209029843761
551	551	128.530487439671	340.504749451838	511.14491093064	674.436240347587
552	552	130.153487839443	349.945478373485	528.189047594393	675.613267210311
553	553	127.914084914444	343.980689232904	485.688109819522	671.025923360269
554	554	128.68679917624	325.438237883454	523.921958202823	671.834700388707
555	555	126.904153904696	338.350784420552	515.396952006993	672.037293098901
556	556	126.685570660489	340.749306071276	496.540039026043	670.484923641878
557	557	128.510409654501	320.391652594241	513.42174779517	674.173074145421
558	558	132.89685408373	330.778027620395	502.387204160137	675.113088971551
559	559	127.726959365429	353.696580492106	530.476770409448	673.099089362693
560	560	131.747313308435	355.209283465132	509.575905986261	670.976038171054
561	561	137.873440911982	342.213058844729	515.388979727088	670.641330834488
562	562	136.723192410915	353.27003688235	492.020050425635	670.976593927583
563	563	131.652077005288	318.882918904066	524.606940743284	674.134320843607
564	564	131.599420652485	364.009326968628	529.831335291908	672.924944207679
565	565	131.141316942209	334.309198094154	525.185859185972	670.395472366555
566	566	131.117706888588	345.369492167076	533.672683331415	674.141740188649
567	567	133.751432610867	353.351724909064	524.126228844727	671.968460077858
568	568	125.60913068741	330.235427268633	505.915553130967	669.150324285682
569	569	137.039314913685	355.311052511168	512.409094301158	674.005476853501
570	570	127.139900872697	341.823894650178	529.3961385067	671.277736388317
571	571	132.891476820574	343.498279409332	552.447136667711	674.872606329464
572	572	130.503334089427	331.180798513043	530.346094112715	671.700780946789
573	573	136.273959208176	314.42823822322	536.32721438662	666.860049612494
574	574	129.564181596509	323.159724090804	530.371406997447	667.725049792342
575	575	132.416459464717	365.503989735449	523.661907957399	675.949558923412
576	576	128.572092106649	341.942028003893	480.298618707348	676.18116490727
577	577	130.255367270152	368.749363516498	510.952673043455	669.848733385814
578	578	130.345352686415	332.678240382178	539.010270431965	673.032422003441
579	579	132.977383748619	334.237363061366	525.660547780703	672.049638888333
580	580	134.853688910605	377.995669276712	514.794175856805	673.451130002453
581	581	131.256054214416	345.461450630238	516.688473543212	673.147265491741
582	582	131.58227273442	360.967066797842	523.597369938276	677.908945939106
583	583	131.607628184756	342.743407446704	529.128023344797	672.279464375341
584	584	134.144582129707	354.868518802007	525.176062290974	672.837435498257
585	585	135.240403074338	344.945834969993	561.571257881102	672.824667632825
586	586	133.788375691275	339.590490799695	543.478227973477	670.648537962851
587	587	134.90062326123	379.163871366272	553.828980591376	673.048603591326
588	588	130.192498706596	344.235240940904	517.813189359118	670.758986463832
589	589	130.809849557426	367.66884496234	511.609399055052	669.58370351386
590	590	133.014061364709	357.748583147529	551.445114793691	665.78040078994
591	591	132.591724492649	331.821121915452	534.767497787036	678.138169495134
592	592	132.154734982277	353.150700087029	505.175545730606	672.964995888952
593	593	128.733534806906	349.896370486795	520.66885023452	671.424847383904
594	594	134.542755319764	322.495793769139	526.103560296948	673.068105386949
595	595	127.49714935166	349.676275322687	530.818105329083	671.95769307592
596	596	125.475383989989	346.311269925592	499.398285461194	671.444797615296
597	597	127.016966346574	362.811129379963	540.0945760014	664.486332812526
598	598	135.638669125462	372.560048216475	548.716779881722	669.168241704435
599	599	133.813366392544	357.370296415953	519.5509267391	676.1382847583
600	600	133.008107823195	342.410049980682	546.157981688791	674.053130052696
601	601	133.254634189374	361.039294612437	541.633378897167	672.441872087986
602	602	129.341581547458	357.758817414169	555.301033280588	668.815015901306
603	603	131.213448788473	341.164624571217	506.307381046891	674.493469017888
604	604	130.272082157809	349.343038144776	518.429595716675	677.363654323625
605	605	131.560996274542	348.132757937061	540.020914295415	672.261258930826
606	606	128.528741563099	338.501740668625	570.103621458254	671.186970534768
607	607	131.951724320095	358.720575815861	510.277218027446	671.306261036741
608	608	131.755840549285	358.386439449933	527.391536435674	665.868168037811
609	609	125.997919594355	337.882072659771	541.227380268522	670.630153628046
610	610	129.282972836281	354.544959405732	476.675117910864	672.311792804385
611	611	129.968774072172	369.818507553099	510.811808082958	674.187495336753
612	612	130.762110500585	340.641064552002	500.678836307114	672.911537998067
613	613	129.505744653907	339.345007476521	555.849860154957	673.859316314319
614	614	135.702498717372	353.726969011731	519.99544635872	674.868328392635
615	615	131.86144986076	357.610377552063	526.374686031975	671.308171237261
616	616	131.372991078159	338.432620401158	487.520939948684	673.502305250129
617	617	129.916312195937	346.799154586349	539.208901717326	675.763716844446
618	618	127.737595647793	360.71910833875	519.810511428466	671.531688629901
619	619	128.919803526012	371.882529209189	530.350934106004	675.039292077989
620	620	131.147659588417	373.409964585705	527.308031053193	675.789242878154
621	621	131.136095774882	373.776281305141	527.870866013015	676.8324821966
622	622	128.023452894279	353.753785824441	521.021571748192	670.58968607485
623	623	126.76900872196	325.158788997714	494.294330418685	663.626831214642
624	624	129.857058467608	366.22017916088	513.060561219116	673.693543958555
625	625	132.762698776182	358.290020678217	522.513555630683	676.003073270488
626	626	136.681631336984	365.808147330206	492.751253145932	679.791351329575
627	627	129.180447304167	351.553143804346	497.947712530397	674.015277936516
628	628	128.79117425166	349.369166587555	531.262904732105	669.739685523932
629	629	132.321737026275	364.90786672947	546.12027928794	672.735088875772
630	630	131.674755344285	365.496919945023	538.478811612224	681.176845506731
631	631	134.570010508962	355.17760942472	513.148192909581	667.8017148671
632	632	129.215381214029	364.04147576432	518.914382772167	669.440224964198
633	633	131.623419828605	331.246704950753	507.196316777443	674.382197665474
634	634	132.526713613423	321.774820103291	519.351295825385	671.641141214067
635	635	127.370408258836	366.984653098999	507.307379045225	675.517744792853
636	636	134.875444831778	340.170255016871	521.162669627493	672.778353011387
637	637	134.823254726483	343.457387157548	551.216016525821	673.538842582046
638	638	133.918422546099	338.968458510335	508.407936423043	670.875402922735
639	639	132.517550449117	369.272134313257	540.290736529675	670.267225019015
640	640	125.495566928739	339.381398174788	529.419782520168	670.559592517577
641	641	128.375731523173	320.217501492857	551.027389485009	669.954223893399
642	642	127.156333545131	359.810189195905	531.098957459561	678.230046244896
643	643	130.190526119894	345.419097696289	526.154125252555	675.511771947155
644	644	128.479673855697	372.068442775725	511.475092708717	673.437503402125
645	645	132.224620183211	359.001756872147	551.830830108637	672.574021481198
646	646	136.280092258986	289.566192533631	560.119083254396	675.410173783821
647	647	135.577916020578	356.228298529872	515.491979129786	667.69440284345
648	648	135.946507604273	372.842448734227	506.031734833978	677.608566613197
649	649	132.529347812632	356.834760784145	531.318005593939	673.541585168875
650	650	128.954978416384	363.812037502325	520.459685939689	668.501398179166
651	651	129.140065953296	356.745097472656	517.412073720197	673.607755397459
652	652	132.717763352753	373.190832826911	526.468119719632	669.154515648361
653	653	128.226607554684	327.508575213385	521.36766820305	673.455703487968
654	654	134.090119234907	367.435453267293	507.601752607825	669.708596940496
655	655	128.602757431803	343.782676295959	529.541003759849	675.397169921142
656	656	133.533810784708	336.495255115273	537.802783702068	670.19614952393
657	657	129.241572274426	347.336818700588	514.409839125594	679.710513642716
658	658	129.803726566398	366.897575391088	532.591294973818	669.234232829913
659	659	133.077561576143	327.194632306995	537.11389901326	668.919090188152
660	660	127.819816661955	344.17624474674	543.102096495181	668.788971202399
661	661	136.007644996417	354.065702870188	496.858447374108	671.955155330135
662	662	130.37860194686	330.955524946621	513.774209417339	675.412510861244
663	663	133.008750515322	343.992112113796	517.270887342921	676.118985723972
664	664	130.266827795298	316.206619867338	506.949365156599	675.690881287221
665	665	131.590571352094	339.069971009784	509.074051513147	672.936179415393
666	666	131.299043369144	316.595493956416	534.031885838356	677.735627771842
667	667	130.267165588362	336.907529275642	531.38999911606	674.196820009958
668	668	131.068859607417	352.237006907993	498.428590773506	674.821937435632
669	669	129.083538911471	341.827489523008	496.614882314802	669.262750550149
670	670	129.387231569105	365.701476978404	531.945749000569	671.048079700933
671	671	125.859690321613	346.737630763588	527.21578139079	667.634860982176
672	672	129.719223443066	361.505221156443	504.325200779894	669.674991607721
673	673	133.446111647667	346.95632020122	525.014009205804	673.125586490624
674	674	133.128743572847	341.142663004479	507.250422859258	670.228285259822
675	675	136.730527527643	361.310772376663	528.191639925564	673.521712824684
676	676	128.841808417523	362.163995205271	528.437822558721	673.702103449146
677	677	127.48151447625	372.601807149628	509.662395226723	673.210191244954
678	678	128.259724662146	320.277665597907	531.232977936533	674.143450694677
679	679	133.275386458384	338.890264341123	520.196838295364	668.823487410796
680	680	133.482267485565	333.994990629405	487.777215027796	677.716559990742
681	681	124.560938669921	359.946312486188	526.683343794496	676.233732541506
682	682	128.784868394373	329.495529028935	499.418951801536	677.336588230723
683	683	132.63384376195	348.954953270467	500.424054938639	670.861030364379
684	684	129.770023278169	326.045518948873	535.419309329167	673.729570528277
685	685	128.053442531893	365.60412855711	558.732033139443	674.915361162186
686	686	131.980708533915	356.783626646298	506.942702611246	674.160415474052
687	687	127.806626091928	349.263252974879	513.763297826344	674.136021944329
688	688	132.182468948552	348.020809433824	528.956523898756	675.086831979584
689	689	130.973924136865	349.380564445882	548.035733660409	667.822670313155
690	690	130.033986705974	322.012321555737	543.696621366438	670.789758004647
691	691	135.892373809484	341.650633170508	507.56973441416	676.591221767586
692	692	137.253856410006	313.048780441728	527.143462505152	673.977404688788
693	693	130.270542441657	351.531893458167	512.856593741381	671.558364511858
694	694	134.1637619599	360.936535314744	528.77484386884	671.039599367
695	695	124.100477317889	345.994312357952	534.263713325672	671.544399256539
696	696	132.9660899144	350.653618793995	527.340805707847	673.355990024595
697	697	132.374036727112	368.77363966759	538.472675456186	676.905442193125
698	698	132.495017147659	305.938877212595	519.001708245911	669.901465245555
699	699	132.731891042074	341.405841260219	528.341032065516	673.157941474527
700	700	133.934560265433	367.796311346791	513.18114049861	670.700378353076
701	701	129.871980615401	349.972912762752	498.955931649788	668.708461070485
702	702	131.786564303139	384.094493568833	507.142090806103	672.502068818441
703	703	131.617001636292	346.859971850933	520.886085872974	667.403312630714
704	704	133.290410223038	349.578868255912	516.713754927601	670.834997714888
705	705	133.112715645413	321.475824835968	523.321244601206	672.106687782598
706	706	127.398492476938	327.818159675454	525.690331721238	674.002409538762
707	707	130.901528341174	343.58021325845	536.812333764224	675.026867243684
708	708	129.408362924771	331.111161955962	512.320531859626	674.939143718598
709	709	131.937011417286	334.125575813927	502.774097420839	667.889037135645
710	710	132.953079870674	339.852398103688	539.843399805316	666.35398698806
711	711	129.603293746658	362.572330775983	527.849694252694	672.573090037726
712	712	127.666710971749	340.05609787982	505.208111057997	674.988392004844
713	713	129.928013242172	368.395762248065	510.88519773737	669.196201932755
714	714	124.977258090691	353.219853141961	541.733900323859	673.289047205519
715	715	132.304537804569	326.899078242906	515.391802196857	676.180854954957
716	716	134.81566902095	327.341104380676	519.732642636177	677.281274638283
717	717	127.024639101354	337.534854316724	512.247543134704	667.035096877911
718	718	128.612927313445	356.466348532963	500.749416543287	672.345879347293
719	719	131.08933523616	361.874454411907	506.888383289024	673.973217920649
720	720	130.220960239695	335.011124858841	529.138803065301	669.359323119961
721	721	130.154948813366	361.027837157298	502.066624526173	671.680562255383
722	722	130.104155942502	370.34553122388	536.838759462433	673.383477467143
723	723	130.599848890709	357.01770433586	534.079176815096	672.750103519784
724	724	130.888055304797	350.055355924284	545.170091576403	671.800329522771
725	725	133.632441291566	352.239716396449	505.036331011847	666.103017854877
726	726	135.943100732536	355.748516894538	519.970312087366	675.001217484278
727	727	133.195874686941	353.288776422579	529.243079041252	676.875423868521
728	728	130.566992402528	334.168085474208	528.407937298135	673.676274896761
729	729	138.141008186277	342.446517305435	512.675136700003	669.279375723193
730	730	130.178356040859	332.126759183339	519.49133594692	670.357636571571
731	731	134.209298941363	336.127678481824	533.374689096238	678.783334071527
732	732	133.149861819197	328.509475938136	544.142255613983	674.08546870894
733	733	132.781724335305	313.526247964008	498.354186978575	667.997165298674
734	734	133.399325301753	348.829981274959	544.873885829456	675.394833263573
735	735	132.431442552017	326.277927708206	537.898759942345	675.789209121012
736	736	133.460386928609	353.291388300198	542.222418731027	673.687099576422
737	737	131.547975246056	357.682525379297	543.511729870104	672.989016800379
738	738	130.89809176372	350.685337646273	524.090374893675	670.151491812695
739	739	133.882910939073	343.687615520257	517.516184677501	674.392149307618
740	740	125.352902916201	318.161766235801	543.269858184916	673.823557617145
741	741	132.075844098857	337.427372280481	524.72010182215	674.474139983615
742	742	128.051896280833	328.568868791608	531.830616979258	674.970032769821
743	743	133.426126719756	342.894297658939	521.94801229825	670.817156641426
744	744	136.06233124249	335.243092089846	517.937069561222	673.114911768359
745	745	136.559662869377	326.316660164893	508.334285527652	673.815601451835
746	746	128.315730015783	350.235940072289	534.508854218615	674.309565876355
747	747	129.336571289862	330.852042298306	534.93840383866	672.923269915565
748	748	126.650570380018	348.036268853359	526.065713209069	675.702013616332
749	749	131.027033832898	339.374367610979	505.881814429247	671.057614583572
750	750	136.143047455353	329.609895821334	523.071727680513	672.091335084741
751	751	126.747655164716	362.469719832582	515.992152860565	672.750744800431
752	752	133.063107384204	334.795610890555	509.178549224438	677.827779441877
753	753	127.099291968872	321.207491053697	512.161826440823	677.733010463093
754	754	133.544503586606	347.912061618502	545.315528167233	669.162977132607
755	755	130.353002643244	346.465633334047	527.701789781109	668.833757007898
756	756	132.653409911046	369.547112998953	519.70036960594	673.520309275746
757	757	129.857654380636	304.698515850392	531.001345050268	672.895013966115
758	758	130.2313887817	342.481376063959	552.923417516644	675.22909999359
759	759	132.105898114469	338.124392968399	495.098136986815	672.764911104379
760	760	131.72760428365	335.205654665636	526.310532557067	672.613052228827
761	761	132.59230046808	324.24097899377	534.247609632215	671.693705435554
762	762	132.698201182331	351.238436344115	552.49992285618	666.07586802307
763	763	129.016789811035	350.336674871122	511.837363482827	671.340005684113
764	764	126.734842273141	366.460213091827	565.613114317382	670.726423796814
765	765	134.859373367675	333.421703058747	528.145496419822	671.992265629681
766	766	133.053030381179	350.568452775408	521.384297119734	675.365325131722
767	767	127.571712374299	344.203766363591	502.350782925432	669.703031259894
768	768	127.533202795021	346.897541007573	500.826354668176	676.789832165649
769	769	130.033426483827	321.45987693462	514.184162340918	667.969032826658
770	770	127.468421418527	359.769496000214	518.427249563667	678.849811678788
771	771	128.831024200366	349.485794236299	557.450044866702	674.835138607918
772	772	135.74854690316	324.953458336672	530.129987945925	672.857424603805
773	773	130.286410890561	355.88103216256	504.449308820688	671.799875178948
774	774	130.829517505778	351.076249353119	519.813593937385	668.958447881439
775	775	132.650580166604	338.14078010899	556.977083489513	674.742949313968
776	776	129.023900372006	308.838459084009	499.188644289075	672.204609564468
777	777	131.368022220279	328.741761950245	549.094532593871	672.706226374846
778	778	129.541745354184	313.53410650434	536.8840477312	671.201665347726
779	779	133.13606648572	351.94598023269	533.545404741756	671.821007747573
780	780	132.418101740337	310.543135331323	512.176547578135	676.972056400554
781	781	127.292676042226	351.941719346689	535.501175319244	674.722949601339
782	782	129.772561793377	345.011455469519	519.343555569041	672.196067849429
783	783	134.438158267228	325.89965861133	543.149511595476	677.61575805709
784	784	128.419681666564	335.155397054125	512.213597567373	673.606185447494
785	785	130.053760698073	331.104071685781	486.798065158602	671.448736920453
786	786	130.7773933202	359.99250342217	498.173458869222	673.486412838829
787	787	132.223371805319	338.726566266371	515.290396696241	665.238431296419
788	788	129.690867210754	356.128826252034	521.194989856152	673.861637859528
789	789	136.002597336952	346.026723630535	560.37916195015	675.628674852596
790	790	129.169472472621	335.079069268981	522.001604965961	669.197001951005
791	791	126.990024158028	375.261614239499	529.845078131046	670.011083947615
792	792	125.609837693092	356.728886922098	557.833707416669	670.230697857008
793	793	130.157732415811	330.215662587389	537.164265267777	670.780128889692
794	794	130.999138197071	359.751424902181	518.123110619034	669.893925271645
795	795	131.932214767082	335.613082975597	518.379624429303	677.346099604395
796	796	135.849875996806	319.01454421191	511.803782741375	673.233703138925
797	797	129.476228128274	313.250087892407	533.303551321305	672.874701155022
798	798	128.036139885372	338.23798421738	542.686234172979	675.137482423727
799	799	132.887350846219	359.520855083318	501.25909746706	672.893281541658
800	800	130.183004178972	360.218407758889	549.375100126082	670.319142768263
801	801	131.215639530092	323.440534870329	515.062725705722	671.335679626812
802	802	133.165433371136	342.580814765628	545.623331150169	664.975773559709
803	803	133.904110123268	335.849677930434	518.081316019659	671.667830948026
804	804	138.840304379017	321.777199828301	515.115528843817	669.891812970363
805	805	134.470109309771	326.152196352195	519.604862489298	668.815766254986
806	806	131.809012655447	322.135272181822	530.050958359153	670.319951818825
807	807	132.499561421041	342.32753334424	547.012594853901	673.247657930958
808	808	134.791977838079	358.964180702641	518.44330684856	676.759835401055
809	809	132.758642589701	374.084312408944	524.66910470209	676.133305220049
810	810	127.43717266849	337.401703392611	512.066837260334	669.000754722186
811	811	126.050584391909	366.196398559705	520.035448238201	673.329963883952
812	812	133.120568504552	369.346674100096	527.970998158687	670.721051373658
813	813	124.09112453739	357.944442545097	522.213089244108	668.552311559758
814	814	128.768082756574	317.707855659055	521.520310475257	670.412039792657
815	815	131.191636927785	371.934276485721	524.615170397396	673.368775048124
816	816	132.567888924573	349.077672734415	522.134017421439	671.779014936336
817	817	131.580090267788	363.997418233543	543.417450099301	672.261916443223
818	818	132.880067075191	334.591843540711	523.553335725029	671.408755605279
819	819	129.963248890623	370.749384644138	497.364116180194	672.322358162419
820	820	132.896293507352	327.605271605236	525.637118252834	668.625133862855
821	821	130.130478248964	343.380039536282	542.319207203987	671.948182849956
822	822	127.580308118974	370.15795651182	554.134491712401	676.328029040435
823	823	130.688594535178	367.149942679755	499.791072619554	675.420619161426
824	824	133.718303925889	343.606222876803	506.045508218086	673.856392547978
825	825	127.251670150046	349.335741463065	507.038620809592	665.271411302776
826	826	133.042900649686	331.420920657325	518.388561157137	671.687216701413
827	827	132.465697972733	351.471457884941	541.715151383216	671.79857304703
828	828	132.78946677151	359.50815867784	513.42250265708	674.981940646247
829	829	129.805037737279	351.362166919279	509.384571261316	671.835933817701
830	830	131.748608865513	400.691139148816	528.468375994588	678.312430091715
831	831	126.372112349789	349.42462622581	517.373826214662	670.395929329291
832	832	133.139691006569	341.799465648268	504.780464056173	668.765450100819
833	833	129.786566645451	351.355150091557	510.096131905622	665.684959009983
834	834	128.024972891117	349.674673930206	503.44116476622	677.839800250701
835	835	130.948935129418	354.591523465048	518.233224681989	676.122341675284
836	836	125.586331853731	349.662140203025	528.923399411049	679.145249532148
837	837	136.012978889039	358.800362597449	536.426989380437	669.304900517571
838	838	132.817736936234	350.216141947461	538.810745493166	669.726308257201
839	839	136.486246825753	316.709866357215	519.118370745506	675.831945295683
840	840	129.909497804465	327.054174555362	523.900758241147	670.385432299761
841	841	131.747071838571	314.081785608385	519.227520079058	672.947109597449
842	842	130.330261723613	361.737182474678	526.858963272834	668.392433486394
843	843	125.538716480843	335.570876090963	519.887884998175	677.31976141535
844	844	123.291662496639	351.453075455654	524.939291038845	666.968411361621
845	845	131.481931229925	360.501928184057	506.662611260369	673.497768985106
846	846	134.553802808103	342.242371711405	547.023004423979	673.171761861653
847	847	136.097822079515	367.732780838734	520.42642706619	674.51187434551
848	848	133.797058345013	353.628418509716	526.548546392279	675.918562761265
849	849	133.618400873272	305.056646674136	491.507250940523	670.864949529357
850	850	128.482709436497	357.968173411892	514.091162163462	670.40979656243
851	851	135.029673482941	369.706819693334	540.435778500104	672.610588993588
852	852	127.549485768535	335.537273953803	530.821951247965	672.338977897002
853	853	128.652354009328	332.608117749863	484.643683398413	674.501592710287
854	854	132.125980384201	318.623246380671	538.558436370488	675.298304636311
855	855	135.432266112662	335.887567589006	520.333364566475	668.579047002215
856	856	132.062315916193	306.587588342994	531.291990102952	667.230161545095
857	857	133.688403770721	351.361252011666	531.447750758645	679.267281486419
858	858	130.136542249903	325.578225386823	532.404464064378	674.226527960686
859	859	132.837903831015	368.121992411387	515.862861820799	669.549009815431
860	860	130.030120138283	355.97707298613	515.867344839789	672.718515632589
861	861	129.544916735746	302.018390747703	509.021052752241	676.28113329515
862	862	128.518922502203	353.738896375492	521.347626247602	669.751204484583
863	863	130.831814889083	348.267545297519	495.864444264475	669.455193126322
864	864	133.134504603247	330.758962201644	541.438699362775	671.355025799162
865	865	135.425994793525	324.340701756956	526.27119309716	673.805578106936
866	866	127.878787457781	337.735803113598	542.649120655299	678.769252584831
867	867	130.317288470018	336.5064493486	528.692593013095	670.844905447099
868	868	128.836887104176	337.803478915699	539.154579560708	674.591796591631
869	869	127.357221409036	365.720153358701	503.539068093005	669.096957645773
870	870	123.925905478494	364.696539890216	497.008254456527	673.666638498893
871	871	134.651714596496	332.106450994162	534.283134945585	672.171823833371
872	872	130.352438268057	343.473208045051	524.993692634633	671.413225248001
873	873	134.908017915875	332.382541315301	520.595447824437	674.69755317731
874	874	130.363984893955	316.57662379374	526.305838652986	677.112816890869
875	875	130.002496155813	353.573229874473	511.451885831665	679.072912234409
876	876	128.177082844673	340.260949427817	537.059948723281	672.002507164933
877	877	131.607431340465	335.57883181513	539.210457477769	670.845335041784
878	878	133.315914690598	340.952296081325	500.149768855711	669.885962559011
879	879	135.475065365657	352.364605994782	517.680381408296	676.698358474504
880	880	127.336656685387	369.978488532803	510.127532553126	672.349282081715
881	881	132.652962024933	325.977928504589	519.566969740662	671.546837644439
882	882	132.538407062837	322.364164680404	503.937314132402	669.708360369047
883	883	130.522981970252	350.149123323958	515.884866380351	673.321883427577
884	884	135.152174187438	361.906364263094	542.98017487309	667.610365192997
885	885	133.644187453914	345.369552270501	509.534712044617	670.813093743243
886	886	131.172824005524	367.823325741582	525.134129697312	671.393301227014
887	887	133.770865514867	358.201755354477	517.719192618132	672.777651727871
888	888	129.206489489401	349.275132639309	524.65822675218	673.549406794344
889	889	133.290031020288	369.260351966828	499.458413346535	671.941510429796
890	890	132.315473114227	341.251500972491	544.575390622905	670.337069071016
891	891	131.784395279352	326.018032890816	547.221182571978	676.795496745544
892	892	131.730308311474	335.223180463982	509.369401894254	678.618060469783
893	893	127.149120575323	346.024102960222	540.463036768581	679.16173119815
894	894	128.92216957704	330.862486632581	541.645664392908	673.086005530419
895	895	132.819593644821	344.680188756186	507.541364464955	676.085997111504
896	896	131.517646707538	342.456239889962	543.321371143529	674.871959721334
897	897	132.246045456792	326.316963759058	521.08695517723	674.084885524529
898	898	129.612281893837	321.873847868201	540.974756826864	671.59411486549
899	899	134.41978011578	357.885722833086	511.159718154327	673.486684657593
900	900	128.966067857092	331.901194233185	505.024078422462	670.5389803807
901	901	131.915923673312	359.670060911804	522.08294202826	672.797731030367
902	902	131.768544769828	338.503723735982	521.185391367535	674.609834917275
903	903	128.668881032423	346.196594122662	529.333830906528	676.766350291556
904	904	131.051164937099	348.79062176315	516.678240094404	668.231039924853
905	905	134.443263357089	337.698971507991	518.14102791511	668.092534628921
906	906	129.066955350853	348.7236996792	535.995525883897	675.504176931802
907	907	133.095307031157	325.413336636666	538.577427758352	672.639073753885
908	908	129.719066958637	342.999742046615	552.335750736592	669.089163723068
909	909	131.477366661859	329.722570022175	514.591023873681	674.516172165994
910	910	131.733676139525	335.872501182906	543.957464045953	673.19863453298
911	911	133.122440210754	341.133540687034	541.514618971234	676.370429375727
912	912	134.671997175929	331.200977563739	533.511475767475	674.146882404037
913	913	132.467918362371	351.293695815016	552.152824489819	675.002528081434
914	914	129.923969516483	327.23520785675	517.797899521346	670.807775394679
915	915	127.63377799676	364.492802889417	519.568383963403	672.455740776542
916	916	133.384858401037	332.204068312524	506.993355952942	671.818691616927
917	917	129.777122588148	306.474708895602	513.340701353219	673.544337334176
918	918	132.633176613321	343.423009799366	528.298687346632	670.732554177852
919	919	129.51768521812	360.050363763207	529.98841652749	672.291730012084
920	920	131.464245775472	362.660156955661	513.793578896693	673.808661835619
921	921	129.561961805147	339.526713277766	495.263343145239	668.690082365697
922	922	134.613887307782	361.397261287556	514.642236466385	674.261671977992
923	923	131.010148229234	341.878411235729	523.888724696181	673.236121183056
924	924	126.467797536965	316.059322220883	534.646941646629	669.944674437782
925	925	127.684346504354	346.13882840229	525.353984078657	665.516771999438
926	926	131.462193651498	345.879408540513	517.662676687115	672.80769125596
927	927	134.118741761454	340.036942091187	522.656200268762	671.545270601806
928	928	132.197480760174	357.063569194341	523.384358946507	672.744020876833
929	929	139.15154034433	354.580849719366	529.137938675241	673.837468882446
930	930	129.340407406533	340.585010258657	525.184013231549	664.735171710378
931	931	129.550101755419	338.221434303955	537.378677909174	675.045700281904
932	932	132.25979871122	351.183463309928	528.1687405485	672.116404176541
933	933	130.632256643176	366.147808677968	497.610216186327	670.593257994004
934	934	132.981811363131	371.07340603727	519.764932264756	673.462650401609
935	935	130.121812769386	343.02727601991	558.366662456603	667.702702748226
936	936	129.178590562898	355.836243752328	502.71819132808	676.261949882989
937	937	128.557250228773	334.341485338731	518.723993568183	667.738865207385
938	938	133.434400594701	361.095458937595	563.946712941131	670.792123714777
939	939	133.798245459692	346.051254518512	535.885233829654	670.004454815879
940	940	130.697131264717	327.454698803095	515.547433916665	672.455011888838
941	941	128.871040352104	349.018448553222	498.514525748535	670.822307952765
942	942	133.594254128235	351.108477071382	532.294387794138	674.289193214829
943	943	128.025077147488	353.629864539067	492.524072807173	670.791330713503
944	944	124.286533720244	339.440436099563	491.015562456194	672.062766217725
945	945	132.679300605828	365.933079819834	541.631105857087	673.241766437058
946	946	130.224098386948	360.55108028784	510.051326832361	669.512480040907
947	947	129.065798158629	356.244468205254	503.43010258014	670.268825029016
948	948	133.00174390203	334.698662407623	534.156858337525	671.143932724771
949	949	127.6113560145	338.629220899734	524.640275756361	672.171729452657
950	950	129.489611735376	345.820257793343	499.680609285374	673.366398128409
951	951	137.156601824802	323.176726998337	521.907624578338	668.012455038773
952	952	130.487630450688	326.073928722541	518.412884023869	671.511439801524
953	953	126.159990075582	333.477701041714	515.901595073811	672.83186332871
954	954	132.508231776052	331.256640114887	522.576631893955	672.822374141607
955	955	135.181487082871	350.083657152986	500.162277882964	676.454300886015
956	956	130.375597198875	354.83962739879	551.352815946215	668.045963173946
957	957	133.966907890534	346.885745849215	557.977871031745	673.303207545811
958	958	129.373457304552	335.158785935962	530.285537879631	674.30944323321
959	959	127.203828102535	339.224618817809	525.825515028445	678.228243337504
960	960	126.704299165213	335.054190563437	530.183912932665	671.573016156016
961	961	130.52597746307	340.73695504155	502.954633530529	670.893788521585
962	962	127.777962359195	331.160006970581	559.506154792563	670.632220920482
963	963	133.95620365349	341.204617406244	539.899568128559	670.224793634083
964	964	126.311247794276	331.842349021444	525.100448169528	665.97467662109
965	965	131.740995886296	374.574038730681	518.357430198391	671.97648131085
966	966	133.806616311154	381.170064018355	502.898927224071	675.298521051941
967	967	134.335993579818	360.451920138205	525.157875059365	676.275204471715
968	968	127.704984897085	321.746553444466	527.444923880009	669.929980780342
969	969	131.630838145742	337.369038693422	533.898116438697	666.885955051009
970	970	127.199906073474	324.210229253939	507.331920287284	675.111181484004
971	971	127.948979270141	323.510089089569	492.510465672887	672.306093401954
972	972	128.188203863183	335.18403824451	508.429412537092	670.850693851094
973	973	136.463980682722	391.208070373714	530.925536554125	675.360363546878
974	974	132.347027570987	375.476447073999	520.198505038686	673.611059057693
975	975	132.218697089632	342.749641392891	528.336642525904	673.261866836413
976	976	130.090447792961	342.620653476856	517.315705977269	667.959912056678
977	977	133.789750533836	349.099633701314	521.575233282235	673.311491363838
978	978	131.819069688815	327.901487920079	518.772673712208	671.870592232899
979	979	139.831206341452	365.005182203276	525.695016556364	675.914157971123
980	980	129.160565700391	353.793429390643	521.3479260598	670.112216695475
981	981	131.558749511513	361.921427280478	504.809989402378	670.878305970045
982	982	135.667312234497	368.581479899967	531.434791868489	669.941785868026
983	983	128.200905805582	349.697977839722	513.478880459764	670.751166005418
984	984	129.091300257389	340.348872982179	524.96457623657	674.126691223195
985	985	134.483646430309	352.37602894574	539.529763304484	667.609821414121
986	986	129.479930127943	331.015955466492	543.921366873205	668.417246857975
987	987	128.060631030995	335.999194157135	523.96045205211	674.858923960959
988	988	128.693082455593	354.652265344695	518.700826914781	673.016441870859
989	989	129.006636442425	355.338578189904	478.758190323947	671.872108860648
990	990	129.088360380015	341.065915453728	536.572238388558	674.537021369895
991	991	129.027441139178	331.782421708756	503.558652156761	671.067383538708
992	992	138.257922600988	331.658951531986	510.065818445409	672.23726636024
993	993	135.415398096048	365.168521409171	512.99999530343	676.358015605331
994	994	134.894333177488	344.744077977458	533.49958870876	673.657863224556
995	995	131.113265913527	352.952363873096	528.847300883014	669.094869910268
996	996	128.063730894671	331.356224768227	538.643255346088	674.64212239468
997	997	132.379865708693	347.337579823769	541.873209625528	673.661759530032
998	998	127.260917114358	330.194027263909	522.747390285971	672.532938400117
999	999	131.521503868885	320.477932380468	499.186615572778	671.783737893153
1000	1000	130.593770485718	339.777595951749	525.043083032851	671.44070801092
1001	1001	127.779023083781	335.415049307312	513.875225334858	670.224440866009
1002	1002	128.91927100802	361.186016993605	528.589954821391	671.072085123422
1003	1003	135.940871139476	320.329500591803	528.400386995045	674.190866025953
1004	1004	124.713520543345	339.271697194519	531.341167561221	670.177767255525
1005	1005	127.109140724033	365.760114022281	551.243140512615	670.735850470661
1006	1006	126.774695968053	337.788913678951	524.381588567355	673.41096369619
1007	1007	131.142354804293	371.344386717446	509.694063074578	665.314822253569
1008	1008	129.07592242931	335.876307993936	526.574254018984	675.900547159338
1009	1009	126.135394250007	341.483727780619	526.563364960628	670.527936198301
1010	1010	130.993187831168	330.224534045511	521.091184743808	673.219783901561
1011	1011	131.465548955389	341.047190048976	559.067407280453	671.640908101209
1012	1012	126.450513491345	302.445641512132	510.811719665935	674.924718144447
1013	1013	127.464743276355	357.650475153039	550.371647599928	667.242225987042
1014	1014	133.561546454547	348.28078398838	520.946727267853	671.972672650135
1015	1015	126.646542006254	346.799980176432	516.63591536402	671.441839997524
1016	1016	128.421912167661	361.068059813552	540.082190451779	672.852983154751
1017	1017	134.030276020199	337.038481021368	539.986561311923	676.345541481332
1018	1018	137.384357032939	334.914504295188	527.521605237661	668.370777906028
1019	1019	135.782361255875	394.906597689008	516.317158392705	670.492437649018
1020	1020	127.652773373639	355.287212966333	521.827230392855	674.654789220451
1021	1021	126.276381049093	346.205026208769	547.953538643963	670.237228528177
1022	1022	131.05907944317	337.462730385573	542.830896081645	673.108044190588
1023	1023	129.04773337957	367.402775449428	546.935529421621	673.078368594683
1024	1024	130.489359416234	323.687038897518	509.740180129633	669.837092491777
1025	1025	129.721867296747	371.87679005312	506.487611608014	673.89965719635
1026	1026	131.57417042119	313.96564052108	528.008876392493	667.541620347034
1027	1027	129.327654409867	335.828022631392	554.262344326678	669.942594299994
1028	1028	130.960352703696	349.8539404946	509.709467023364	667.006041370474
1029	1029	131.934689523929	330.78306598891	515.434351012977	673.955667964093
1030	1030	127.397131494137	364.413644213842	505.224894443785	671.54562976988
1031	1031	128.306581434878	340.406350495361	519.420579595639	670.02721986694
1032	1032	127.796317628212	360.140008848822	489.407953526631	674.029026433738
1033	1033	132.496135169693	353.277645320123	526.591361476755	669.823739368371
1034	1034	130.778701854435	344.903668463885	542.621288934289	673.022795574878
1035	1035	133.530895959767	329.006428108728	553.039410143883	672.571612665621
1036	1036	130.931052755254	335.777592401113	530.965115008333	672.059368958452
1037	1037	133.970291996775	314.869317737199	522.293147421287	668.734080659084
1038	1038	128.810036558773	355.833215881987	491.493217180892	671.005326091366
1039	1039	128.974298280952	357.808415172963	531.709392598064	672.560057745876
1040	1040	130.481688393435	327.472990609034	561.19231352409	668.611473741181
1041	1041	133.201958017999	329.816460993731	516.601128258815	673.787811048045
1042	1042	130.001745210778	329.192861291813	510.909559110784	666.941395420923
1043	1043	128.162105881303	317.877691543833	542.508939832566	671.275042636501
1044	1044	131.092175068367	343.833502254308	533.403797088331	673.141387826156
1045	1045	130.335786261523	333.953874778362	537.197009166323	675.368622600364
1046	1046	126.413913518634	364.131720560233	527.600217503957	673.661917408608
1047	1047	127.669041124562	310.410880636048	538.288791454837	672.263399359559
1048	1048	126.819318168826	321.34629910921	520.746544002378	673.427097621436
1049	1049	134.218249030699	354.852687828206	528.44848813621	672.513035553228
1050	1050	129.403766742552	339.132533262614	532.2191709824	670.142783674427
1051	1051	133.917960647019	333.752036056569	523.325045824009	674.231906871674
1052	1052	128.556846271529	363.581490523486	513.457259799926	677.062833499152
1053	1053	130.377416044105	352.169061451253	539.275758525161	674.240418470215
1054	1054	131.470554723697	326.204636201343	577.169587948835	669.190123099779
1055	1055	129.604549846414	344.518607364379	504.59009061287	670.103743961752
1056	1056	129.101835346877	340.743469049472	524.138361143275	672.230163442151
1057	1057	126.326111965224	345.914327554312	526.170905095497	667.819863782457
1058	1058	127.290531800904	328.267143657139	537.578247837717	668.181693974217
1059	1059	123.962832367033	362.614928436641	531.599450917382	671.045638126279
1060	1060	130.494416156775	341.847079824528	527.924294643307	672.116375196414
1061	1061	132.466783449034	330.246795323673	521.499596759444	671.820567032065
1062	1062	132.071167016151	359.205048928212	535.506906991042	671.51084195578
1063	1063	134.503006235216	339.302408536618	506.067699478061	674.781784332605
1064	1064	132.625155768252	328.443626741867	534.48249301621	670.822753910531
1065	1065	128.299689533021	344.618452200631	539.145497443178	672.626783765275
1066	1066	130.784831931638	340.83841651964	524.086406930347	675.701800886617
1067	1067	136.682933044049	344.689726370803	505.641382058835	670.447342964838
1068	1068	135.207539102819	306.577017210457	527.629917777096	672.355075535951
1069	1069	125.134872763047	348.852600094766	526.960116868043	670.851390647769
1070	1070	131.31967907022	362.087004198754	523.371296426322	672.821867219241
1071	1071	125.421317116749	346.895018237325	499.972408280508	667.282506738653
1072	1072	129.063269214063	368.085799288039	486.496952551828	669.617674049147
1073	1073	130.074155971854	349.015822900628	545.529883358	668.465866706717
1074	1074	131.470002522292	342.454665350334	552.062213215988	672.580808910741
1075	1075	130.488933306059	337.396684348414	520.318013894362	671.224805266886
1076	1076	133.725930840668	318.37351604598	496.003303854637	669.54371562654
1077	1077	134.760905081258	344.593828663485	514.482993267844	671.725980968947
1078	1078	130.009167830818	317.317412143741	518.439026079	671.951351879861
1079	1079	131.527712970624	364.594092232328	476.161202095462	672.516715209614
1080	1080	132.809232297301	355.668269262605	500.565937895736	674.558416062197
1081	1081	130.468857851496	349.175341710152	533.437829936483	668.047048592786
1082	1082	133.718631018255	336.681440871598	555.293675960651	674.497798263755
1083	1083	128.820284030347	336.546218004552	528.176034370227	669.690872693221
1084	1084	127.984093925119	367.088762640958	532.160749716117	666.996141006707
1085	1085	126.56375070614	352.484215337387	506.664350938574	672.651776276095
1086	1086	131.544261860965	365.073155347444	518.276006640638	668.840457943051
1087	1087	130.768419621999	338.475388917904	517.391092409515	665.589758189682
1088	1088	132.595650549507	348.13976644643	545.789642468427	672.173592383992
1089	1089	131.588587718752	323.813014428969	513.462433560213	670.906702155449
1090	1090	127.341952407839	347.39780239842	544.8674721637	675.000209404557
1091	1091	133.547034515154	363.492338246452	511.862550772688	674.611139114996
1092	1092	136.302224965186	343.600515195176	525.869223996386	672.498733618727
1093	1093	134.079437544711	357.721395080025	536.518265606477	672.49260235132
1094	1094	132.540942770756	342.311593486685	516.432824270759	675.259690833801
1095	1095	127.861469474556	332.997377008807	518.45238383393	670.442963903681
1096	1096	131.040432307843	345.074875713282	533.415238875253	676.016715934543
1097	1097	130.569632770336	355.362788923972	502.075781794252	673.679278294389
1098	1098	125.691069788693	362.179329033796	527.448085736243	671.930962022821
1099	1099	126.8899051417	330.947379869446	515.164890173595	673.122063300587
1100	1100	130.510880018203	346.734711742657	511.69348412514	673.294266948783
1101	1101	132.359965431509	306.402217608134	563.622912256883	677.175196231234
1102	1102	128.424860791286	358.785853809003	523.215468886366	672.770872171484
1103	1103	132.565645289339	324.500811214585	507.042556225315	672.889837465929
1104	1104	133.894404560234	333.89011190865	525.448213934363	672.939667451502
1105	1105	127.591455281304	349.217575256692	534.869700743575	669.432960552851
1106	1106	131.060363040535	356.203738262279	546.056747601501	670.231037835396
1107	1107	130.361868358823	360.741113007147	514.281051876015	676.876696924488
1108	1108	133.32120273958	343.624167267162	519.332990016833	674.488985672914
1109	1109	132.678539570438	311.836173481489	532.702123695264	674.160104187177
1110	1110	123.34483880334	387.47051541569	504.263044817455	669.344629779997
1111	1111	131.133726260713	335.241845873014	539.805060901411	672.724653255292
1112	1112	131.194694540552	379.055233325087	529.766839725722	670.726724943099
1113	1113	130.407375576096	344.056088637766	538.001246522449	663.238045582575
1114	1114	131.069967472414	336.449022331652	501.340830118242	676.062417348599
1115	1115	131.744807098347	362.755079920674	518.78959246406	670.897483689877
1116	1116	132.476072125444	365.802187770277	506.584697483649	670.39878422036
1117	1117	132.719178874436	333.943477784987	521.496958670624	668.427103915914
1118	1118	131.015997967035	354.470011329254	531.7622588846	675.833725376079
1119	1119	130.341492564664	333.288378660392	504.31071269228	671.611578290378
1120	1120	126.674541098436	312.543319810403	527.776311486852	667.841571208758
1121	1121	126.986708164142	325.241005281278	525.759672389177	671.39805366623
1122	1122	132.919827131339	358.769971573965	532.94662826259	673.834066194529
1123	1123	131.795967386331	329.416727196297	518.195416090813	669.37902955118
1124	1124	126.023877333902	325.89528936597	497.214042550397	673.410156110296
1125	1125	132.774718652682	351.069090079726	519.111850750195	672.697926077266
1126	1126	127.646346070449	382.892912516413	531.014171101281	667.805585262839
1127	1127	134.573744697796	343.549580790462	535.857665913126	673.798713662266
1128	1128	128.365837158373	331.529825201454	520.065070322743	666.363631976101
1129	1129	131.296062256824	332.553443273204	528.342904723286	672.431121066207
1130	1130	131.705113271268	319.853768710308	522.546112601381	670.963173880764
1131	1131	124.920083731087	341.174683047813	523.157180660365	672.732436180223
1132	1132	136.205047574914	346.63159090614	548.989054236599	674.697552176871
1133	1133	129.786163955422	360.163107894502	519.618774486826	670.802334756533
1134	1134	125.773773606242	323.675929074461	524.080642238954	673.762691394767
1135	1135	131.173067529613	345.318659916261	525.19242852934	672.231936043928
1136	1136	127.789469724985	341.523365942994	508.001535591834	678.284886195588
1137	1137	136.698305372238	346.049843916542	506.624664230462	668.876251260555
1138	1138	135.92003809137	362.306288154599	534.295657085813	676.298999662356
1139	1139	141.818908110062	348.735469974769	545.123057080355	674.876140649419
1140	1140	132.706958569832	338.377440402566	485.049221131671	676.866900759001
1141	1141	128.15816904397	355.327046733729	515.374170954349	666.153400558186
1142	1142	132.270996533505	340.868347215694	512.590869907345	667.016281295426
1143	1143	132.312838705843	337.206148597674	530.457965782374	672.507384093003
1144	1144	132.020871408183	362.282052034043	530.061013611587	674.860051735335
1145	1145	132.523505214317	346.245260113674	552.700127219288	670.403099308173
1146	1146	129.963542959768	351.237720388602	539.425417532065	670.109407701375
1147	1147	131.534299252989	344.606516472132	566.247676316853	669.837499153641
1148	1148	134.178339181108	321.495664082206	504.37324780227	667.944795395454
1149	1149	132.60990129339	342.804836653825	505.631773247105	667.287485266536
1150	1150	131.282613707054	325.997196365597	533.116185361597	666.493308373568
1151	1151	131.318701352204	360.205585388497	483.889087285396	668.628100115865
1152	1152	133.203435427194	361.730932932467	531.301081948894	668.935901617926
1153	1153	130.536179435802	307.606837231724	506.804751928905	672.91071625782
1154	1154	127.71851783582	368.595541022446	527.342396243438	671.968615954733
1155	1155	133.420132458807	346.137722223479	516.06488726779	672.969855675902
1156	1156	130.003645064576	306.84414774591	516.358194892932	675.965428337892
1157	1157	133.966944810807	326.662042837643	551.847085985337	677.23147110841
1158	1158	128.302809861392	348.511148701271	507.84163845811	669.547046623739
1159	1159	134.333231005891	344.668864978216	507.513603232345	670.910569480086
1160	1160	130.54064590082	373.149203365013	550.816166792765	673.573787706694
1161	1161	127.296950500292	321.834395679888	527.385672428146	677.094418215591
1162	1162	130.63599092342	332.042798168334	534.545821329154	672.146676459656
1163	1163	137.862582225776	294.441636654598	488.925258989866	668.67861271728
1164	1164	127.075733683111	328.509398999131	506.790146143432	670.662143410239
1165	1165	131.402057756829	338.637006633081	504.308125281174	670.954774835724
1166	1166	133.723266410756	368.097455091525	542.551097235122	674.687243713276
1167	1167	130.003409630742	347.428958826836	518.02122234304	672.046709054244
1168	1168	131.791659518762	352.678491882742	515.690676660593	668.953056983391
1169	1169	133.238777961744	359.011206887131	499.923572027577	674.304365797906
1170	1170	134.567686051905	326.92620066151	529.766261789829	669.60367440934
1171	1171	128.280892691676	374.814974071122	540.57204647304	673.539644508424
1172	1172	131.541319800004	348.687644191691	500.74465772368	672.511063311949
1173	1173	125.238686136176	338.526893124785	533.499862103979	672.828316052296
1174	1174	129.785474728633	376.699178147303	522.424721158229	671.249384393852
1175	1175	135.180915086333	316.454460554713	530.454847088883	677.33818629729
1176	1176	129.828164672234	346.797852062751	512.230350762058	670.426102227192
1177	1177	129.510885014879	351.585968006558	549.939737846918	668.944227099655
1178	1178	131.975286114336	324.239190496813	517.092027711892	670.266170958393
1179	1179	130.597194680266	349.552021226334	522.660316846445	673.37458162792
1180	1180	134.778943836696	339.357897541661	518.231165140058	669.742366069623
1181	1181	134.688260212364	353.727480919849	537.737439308242	668.290074945996
1182	1182	133.163090115543	345.633666926561	494.459504553618	666.877126659982
1183	1183	131.899706156125	359.704478755315	543.463517607051	671.744610206275
1184	1184	128.8864792608	352.494536592091	488.739666973218	671.913170532843
1185	1185	129.760558118604	358.286506923906	540.307924323597	669.665674386789
1186	1186	127.783538902782	318.01576802891	513.536440265137	670.358849333695
1187	1187	126.512728027115	350.949529637224	525.395885438094	672.136300973212
1188	1188	132.194809139841	379.276188026274	539.385105544443	668.727348746364
1189	1189	131.049727350275	335.737910884407	533.963547998542	671.529403034612
1190	1190	134.773893535571	390.66342560534	540.238852305901	669.726545655545
1191	1191	137.282599532313	368.508918188355	521.65771505184	675.461111704474
1192	1192	128.297473608249	302.751598343294	531.960320714429	675.815277097738
1193	1193	132.694370952874	356.390794996818	525.115122293486	671.802001943401
1194	1194	128.130700870812	339.50046458409	532.190458403311	670.067009234127
1195	1195	130.042857476631	334.686434471273	534.599156615721	672.541107089488
1196	1196	127.902196310294	347.201008476512	493.663375201134	669.557446378082
1197	1197	129.854701862111	352.986527537581	514.139122961097	673.970561316377
1198	1198	132.37955173745	336.585469636335	522.436241724821	673.890842278192
1199	1199	132.409472605357	349.114112715386	545.462421348303	671.588127002348
1200	1200	130.485356639981	367.757112597495	520.883471157948	664.249577778424
1201	1201	128.768899624626	341.218609661243	495.545593164284	672.011373034862
1202	1202	130.777402299028	345.680608481064	546.389266879019	669.249196535576
1203	1203	133.327297726175	352.571113233992	506.401795190916	674.273972195664
1204	1204	132.354241361553	351.119658451809	517.792701833472	674.100186128824
1205	1205	127.29701346924	365.511296671266	567.189759265614	670.290087635032
1206	1206	132.151754983547	345.375665159363	507.78704149399	674.525584860429
1207	1207	133.549656424163	366.221597861542	543.726903153205	672.261904875663
1208	1208	130.664263786924	350.628647751603	510.087655610794	671.886730891552
1209	1209	132.953230406418	368.667975645593	511.415206658867	671.575151022753
1210	1210	134.914881056745	356.032750849949	533.284657928285	670.340930249764
1211	1211	128.222454636915	349.36506694185	532.724554265906	670.123107243244
1212	1212	132.660252895089	342.357200781567	518.95176784272	670.751209223401
1213	1213	128.580539022824	322.106496055744	536.749615818972	666.940596484523
1214	1214	132.836269253894	345.667831546513	532.652049647039	665.62959923444
1215	1215	130.058701845104	359.269637952151	520.519872288917	671.532278833626
1216	1216	130.766912257363	361.687247418999	519.80600381404	676.222333721961
1217	1217	135.262920719966	343.708325090037	541.363955044888	671.090036644862
1218	1218	132.566704487613	346.878850737875	508.380937821349	670.266983295577
1219	1219	132.063511484247	326.549233881094	496.805902236992	677.100483861055
1220	1220	134.179665372544	356.660487139937	522.487594909212	666.297947669359
1221	1221	130.934890015695	356.698860908938	501.638059775928	671.17926110089
1222	1222	133.908942796194	361.797646740116	525.74095142022	671.158691089398
1223	1223	131.447541368634	346.317143415416	503.738154368196	667.185862006594
1224	1224	127.614348901486	358.677948270359	545.179387772606	671.558039793689
1225	1225	128.282714243621	402.734940269867	522.399418896861	675.817690219203
1226	1226	130.771538943194	333.404713344681	522.254991515522	668.632026805192
1227	1227	131.783063486179	336.686309295408	516.230478732199	674.823023687468
1228	1228	128.279524455416	363.479146230082	522.054692159392	671.444467494047
1229	1229	128.279953656637	321.031472573753	522.700583914519	670.69518047084
1230	1230	130.189811365689	309.395315666548	538.494826990706	674.155499916607
1231	1231	136.072280152893	368.643689481329	516.868609932374	673.272145914463
1232	1232	131.255332937756	326.721495221989	544.798267376594	670.609821251474
1233	1233	128.274936162459	327.204365881908	547.39613986004	672.674087911746
1234	1234	128.439520921925	319.382208944078	540.17792805475	667.492806241953
1235	1235	122.637206926524	321.250209671614	531.226888214059	668.936674788632
1236	1236	131.81551769553	322.810354278025	507.015769718217	670.489618662641
1237	1237	133.025091673748	315.041513307277	553.871168570446	672.73821482847
1238	1238	126.531222782295	362.125281715072	482.259014851437	673.418657229336
1239	1239	130.577167047118	349.178017266645	523.815339606171	672.669003553919
1240	1240	125.627427588282	343.327166668538	507.12906209551	667.570313146243
1241	1241	128.990453665111	338.165393304109	522.104796539728	674.889724151137
1242	1242	129.991320287645	345.916874255933	534.383277370845	676.972637194405
1243	1243	135.073498717017	353.568217068993	525.978283408536	668.6425449378
1244	1244	130.510733717777	324.542600362656	547.335738687702	673.074994181603
1245	1245	129.598284896839	347.254001676595	509.01550922379	670.637499939651
1246	1246	135.494578053109	371.614630316486	541.914122048415	673.207005093078
1247	1247	129.806413103761	379.386757998051	535.428256958677	676.422295059095
1248	1248	128.607306748207	340.939143138378	493.602455814547	671.890392980305
1249	1249	127.389869066072	367.866106713202	535.58378661705	674.119530063082
1250	1250	131.314496064659	359.066212497301	531.679231957859	670.489660923126
1251	1251	135.837750860976	341.583538478087	501.713146187885	673.330288030358
1252	1252	129.630347343625	334.851603062117	542.597751345606	666.778321087287
1253	1253	125.762462118795	360.396306765018	501.322570129145	666.374013902424
1254	1254	131.539628501361	334.038164882735	558.04816856257	669.719643238733
1255	1255	127.919643308854	344.34256848939	506.393761934355	673.273709435453
1256	1256	129.874195984697	310.594486194807	538.109609127095	668.536419851443
1257	1257	129.923246517104	359.580865488739	504.082104963192	669.645970531632
1258	1258	129.294805465857	342.117023152496	540.554929130561	674.576617654602
1259	1259	138.424145931391	351.667681041426	538.804205006532	668.852625363097
1260	1260	135.976369526639	324.347035977994	532.790478881518	673.24115908555
1261	1261	130.126176665405	306.706191598596	501.222447537188	672.140356501792
1262	1262	130.005472716839	345.153029772569	540.8062534148	672.277126200918
1263	1263	123.666260757045	349.444853486893	520.131408155505	671.430045268944
1264	1264	131.049935200254	339.587548861462	529.849977058825	669.709597951806
1265	1265	132.542060678859	354.546169517036	518.236313920177	672.86784018909
1266	1266	136.938001859894	324.294590567534	543.248990525986	675.262308620167
1267	1267	126.452579000352	335.758481348853	553.766599129045	668.481065744883
1268	1268	130.201960063381	370.840501123281	513.477431535138	674.807397492568
1269	1269	136.515738539925	372.217898653956	554.321700171619	674.199152234726
1270	1270	131.314856529437	304.284063433573	526.801958511705	673.461861982261
1271	1271	128.274998989861	345.759544272004	514.384100910567	662.394264869164
1272	1272	136.178741758984	337.187352528652	519.967181240795	666.71451240675
1273	1273	137.756583242388	375.924412081118	520.043857822564	674.942538219622
1274	1274	130.416122836318	346.993218325187	505.813213642351	674.949215041753
1275	1275	132.351754794939	381.848966502877	517.873921844453	674.917997815257
1276	1276	128.212572370732	349.150883962202	533.69782658648	668.40434216047
1277	1277	132.54204703196	347.456815365508	497.562455638378	677.418024214029
1278	1278	132.498540633102	329.442174174674	545.455440461692	670.972745332992
1279	1279	124.390038550329	333.153051002862	533.296378980169	676.527468691861
1280	1280	134.545802088027	367.496699553084	525.57143739289	673.302369427607
1281	1281	124.962503120684	371.735946385861	514.460820438985	664.84303731354
1282	1282	129.326437987301	339.453577576943	505.372993269579	671.351368671946
1283	1283	137.122451768353	343.150957273444	528.196696953682	675.07292129128
1284	1284	137.736743550233	321.801616327432	541.559138672408	669.670609975663
1285	1285	132.873342176311	328.48136161369	522.251979056762	676.324007171406
1286	1286	132.451262254126	341.341028114504	553.787729442472	671.297344197792
1287	1287	134.611556046086	361.705722114543	543.020357648825	673.326572489873
1288	1288	135.664665359517	363.073581435449	548.787856285578	673.562135794928
1289	1289	129.525738237725	330.076937671924	500.947278089975	676.986856107005
1290	1290	128.513554898063	325.049358225666	522.355800544971	675.499988679615
1291	1291	126.405700049478	339.515178992656	517.860326442914	671.693676678234
1292	1292	133.343369646028	331.015515509046	523.707317400417	679.420294702434
1293	1293	132.778270062331	318.41736210919	496.152886098742	671.213886501181
1294	1294	127.554429725214	333.8948539402	506.041973144517	668.995468452507
1295	1295	130.465391208507	340.646951019343	508.994504849596	669.873094806278
1296	1296	130.70130604919	327.038283713676	514.7972245574	675.4920056542
1297	1297	136.020007322789	363.283948646886	522.075571204785	670.700472157439
1298	1298	130.459593617595	327.509137739513	504.109949986618	670.497777889849
1299	1299	135.768222517444	323.355116688037	561.703408311147	667.266983867003
1300	1300	131.090070473998	353.381143169977	526.466841924475	677.265142561819
1301	1301	129.970319146787	314.93533535954	511.770014483437	672.532960514591
1302	1302	130.847281510508	353.123903710234	507.774942358569	671.902223469869
1303	1303	131.134688465386	340.294112662262	511.497766308525	675.537986037209
1304	1304	131.193343291161	323.282809778666	531.921160871034	674.670617025407
1305	1305	136.771913010455	342.606579252072	524.068972133838	668.800047693243
1306	1306	132.317341957392	357.916784538217	527.972168752711	666.093676942434
1307	1307	130.88625222656	340.601643814215	503.182535437697	669.823753616999
1308	1308	130.957949304046	329.03847702865	507.080031957633	671.887508157229
1309	1309	132.328540377223	351.619761032205	521.630196984681	668.691139777249
1310	1310	134.067912041929	380.091475803921	533.279492183681	671.150179126873
1311	1311	130.126782304848	334.499984969819	519.132463679979	668.620058759542
1312	1312	137.341231289256	347.248573624806	532.997520323133	666.659686202163
1313	1313	130.918307040894	349.609170790086	531.274535063536	670.791117554526
1314	1314	128.086299680349	359.59024239844	495.377741291794	671.361321358873
1315	1315	126.838400147014	372.545786376115	533.686195133107	670.935483298337
1316	1316	130.086070589919	315.625438462672	509.642648617286	667.783391165662
1317	1317	129.577318829471	346.801743938341	544.730770683746	674.021684800637
1318	1318	129.449074402884	360.997084880918	541.994874032615	668.382949363734
1319	1319	131.972439142318	364.087734015056	509.499468455178	671.909498953507
1320	1320	139.094896363579	331.780181750208	534.368037607305	668.908521230962
1321	1321	134.344856467328	363.445290524836	538.217702834261	664.171132081539
1322	1322	132.730066686593	360.260367287221	530.374354368305	675.337127602962
1323	1323	128.77124333226	347.799378729911	533.207139477663	672.918191711139
1324	1324	134.384910855769	374.904526118189	538.312883419315	671.833009221185
1325	1325	126.88591546962	351.084460870181	505.058544452155	678.822120093485
1326	1326	132.66628897367	346.821541758697	526.540492210179	668.651430793747
1327	1327	126.938352065592	319.980949227592	522.664818107727	673.766340097545
1328	1328	132.577211239666	350.049964446196	549.167076603591	667.930099905505
1329	1329	128.844738301521	352.959175825858	536.759252489503	673.95157515951
1330	1330	128.15247188693	336.082863697161	519.381960744611	673.75470048665
1331	1331	131.356516316027	324.942823971007	502.410725306001	672.181406762432
1332	1332	133.547631544146	354.436749548213	524.51665182606	672.758789436326
1333	1333	128.497313710086	336.801734410592	526.803330815048	674.109884407886
1334	1334	139.82596765025	348.602658167907	517.868821746296	672.128831741487
1335	1335	133.551122197714	326.192803735369	511.259741894238	669.19722022953
1336	1336	136.927099352525	315.998645351501	528.695033983934	670.164898076698
1337	1337	133.559699476374	338.591709401981	499.541044842142	674.064278138384
1338	1338	128.912724165289	383.771419636225	549.956756717199	673.140176598906
1339	1339	127.709652695887	346.834690387972	529.732778324521	668.535175011073
1340	1340	130.240237105716	353.979885529153	501.148785755569	675.022545805709
1341	1341	128.246849904658	332.309307926563	546.359204495012	671.453702661161
1342	1342	129.62028430599	359.113206423797	530.954109359724	672.839418149168
1343	1343	130.256653071491	350.938955698602	518.584666130466	668.149965975446
1344	1344	128.688393173419	330.781880230106	553.04050894133	670.781826985101
1345	1345	130.483475323159	329.969361782586	540.762021158713	674.397346746768
1346	1346	124.901859977264	354.917292217962	510.202416491471	670.196318423052
1347	1347	130.650807840362	333.143434020654	519.189138744473	673.568001929364
1348	1348	126.688852671223	349.026926511642	529.833085852999	677.099371739332
1349	1349	129.568173071454	327.036531991961	528.571746561354	670.752071658356
1350	1350	132.650640043324	317.675400202411	515.496618251494	671.768887428698
1351	1351	132.820900256834	351.872941972484	496.949217995577	669.8733834085
1352	1352	133.040769627288	348.267922565419	503.926619863279	670.907968009929
1353	1353	129.347787297859	319.148324735489	515.649848508134	667.9985546509
1354	1354	131.514802198304	338.799867279032	532.168546243129	673.499757854255
1355	1355	125.862406211051	348.698078584741	512.829771246524	671.626346868986
1356	1356	131.966341596434	365.756057357849	559.60177079105	668.727744873738
1357	1357	131.69369422241	326.927419976156	523.843006883049	669.516579470701
1358	1358	123.448738322646	350.563485051548	530.047586501865	668.456747153292
1359	1359	128.174901254181	336.861906427024	546.476716745527	671.878193065143
1360	1360	129.471131476898	354.260580888883	536.351827689397	674.615756406821
1361	1361	132.346448522626	330.323857231545	523.642393773993	673.913131371129
1362	1362	129.562859513399	337.82185297002	544.910178394325	668.935374159621
1363	1363	133.222042150116	332.543861363602	508.112576369512	674.62958764044
1364	1364	134.739515859734	356.250944828085	495.51106541105	675.679760594022
1365	1365	130.900198039917	296.980244352489	551.956889848218	671.810495718069
1366	1366	131.976881639805	322.235054474578	507.935293265518	670.131963710821
1367	1367	128.97533810295	338.76805405714	526.468994020888	670.118388079281
1368	1368	128.721742480226	331.953133242568	516.442312366128	677.451117655989
1369	1369	122.448516255451	343.891078267328	550.849363464055	670.167750000476
1370	1370	128.973350425622	379.461327914113	513.957256448937	675.149248407613
1371	1371	128.127017876557	338.210681543283	530.978960701932	669.568649646033
1372	1372	130.689726539015	354.924539260849	510.16758718169	668.597512299311
1373	1373	134.296858113761	328.036098506439	541.495133682378	672.540317728844
1374	1374	129.496589286152	335.725881646102	509.502645275234	667.43197224435
1375	1375	133.994159830043	372.353139739672	517.893253347569	671.467297035378
1376	1376	135.764266129413	311.852946318171	533.86142818575	676.202618426361
1377	1377	134.821687434139	351.293960351264	533.299906901307	673.415175030761
1378	1378	131.914748158474	339.003810284391	537.063730537292	672.653421271842
1379	1379	134.823421901553	329.430088643796	515.653158750746	674.665037300114
1380	1380	130.998840687999	364.443821156894	522.963973593013	674.698429396618
1381	1381	132.63107702185	351.61166169158	516.318979570798	671.143608935496
1382	1382	127.628620645449	342.372113683025	537.874992092753	669.921159244663
1383	1383	133.454647284927	335.489931101087	492.205304000023	675.773635154284
1384	1384	126.985078832222	363.500608228122	533.772516994616	672.282204748617
1385	1385	132.163980239	377.474304128447	537.42905528065	671.137943058427
1386	1386	127.500970335851	335.514350001075	498.181887263452	671.674971027829
1387	1387	128.226349825738	354.923114624946	536.390913935717	676.195222849435
1388	1388	128.283074619315	345.768457388691	528.872984533625	672.473837097533
1389	1389	133.179811412121	352.438315652731	554.184794682493	671.869341514334
1390	1390	139.226963945478	344.764121521617	513.113953109704	675.172872802524
1391	1391	129.517270580369	344.128424726648	521.617805320957	669.916705316456
1392	1392	131.481678287061	322.444780076487	549.162842799439	671.847880170784
1393	1393	131.144086006215	367.873606562971	545.61862892386	669.344888247659
1394	1394	128.425646082574	328.160461320731	512.097317056317	670.751705761672
1395	1395	134.185041912647	330.461681023707	498.433069156137	671.580342014784
1396	1396	130.643499616018	314.961987280501	533.885645571072	674.842399039823
1397	1397	133.512709735129	327.343321769516	530.267042417779	673.784206430393
1398	1398	135.66287915212	356.050252589456	557.363243286094	666.298719084065
1399	1399	129.272960963325	364.669483971108	512.450733152507	672.175060682233
1400	1400	129.914992263121	372.856017174088	488.81889497929	679.518310453804
1401	1401	130.449464359568	337.747415662023	520.820563263334	673.136802632817
1402	1402	131.517864242217	360.059588961497	520.022854689284	675.081629865065
1403	1403	130.115996954525	349.179668844791	526.097791066384	677.854639079147
1404	1404	131.30034043837	336.926789168781	510.075950795543	672.130952573763
1405	1405	133.52635421207	315.749633277455	554.652345769021	673.867815729656
1406	1406	133.577544380742	318.240521665087	519.225869063465	672.586106547633
1407	1407	133.49307879056	347.493575634053	519.743118338295	667.992027102452
1408	1408	129.907348942958	333.823153548853	513.241452807795	669.900639428689
1409	1409	135.238912408029	347.471459510393	541.708783222172	672.050665002687
1410	1410	129.674376814631	329.741731185517	542.082442557985	675.280808890625
1411	1411	132.572381386206	361.777354419393	529.192279210071	672.093594507717
1412	1412	133.266195080826	347.886252390464	524.966401175271	672.801237892468
1413	1413	131.437243249856	338.33126906213	527.788460633126	670.090790459922
1414	1414	131.541581704091	355.770066521267	522.526608856551	672.484840690867
1415	1415	125.704490966198	345.157950832812	526.128150972853	673.548359805972
1416	1416	134.621235026635	334.127321094379	517.451212338599	672.312521241044
1417	1417	132.244883618964	349.263065561254	496.739709619654	670.312753423921
1418	1418	134.173087512253	377.707693351543	504.549200043577	676.027215984681
1419	1419	131.905736584163	350.072806120854	499.60470805964	671.844238399336
1420	1420	130.899238330752	334.841438951237	539.976037984076	669.917455679055
1421	1421	127.559921702044	350.643241842489	515.178019194414	673.197836834988
1422	1422	131.350201884861	327.33798681901	523.710310137773	670.4126406638
1423	1423	126.783348050775	304.601128740949	539.170983711138	671.505899854508
1424	1424	129.809905746224	357.920767870041	523.713394074534	673.375014587556
1425	1425	137.413467774531	384.241171129493	547.172013520567	668.750592143883
1426	1426	126.823268306457	332.456103179796	529.993141126817	671.960449319173
1427	1427	128.96734602857	392.748716262053	503.211786861309	673.115054767997
1428	1428	136.95435707681	328.734534185715	531.970146781395	675.864295662302
1429	1429	130.967592482996	354.304727848295	510.431021553336	665.001149994675
1430	1430	135.313030530186	331.283446567099	517.546919415507	670.876243977724
1431	1431	127.812518598706	330.620804751961	553.257285669594	669.113786671229
1432	1432	127.902350598611	334.552351008156	502.746866394354	669.601036304495
1433	1433	134.845159234184	318.691236959446	537.585853789523	673.283550988565
1434	1434	131.691761014229	320.114453542878	536.938186208163	673.851179772699
1435	1435	128.874567035029	333.138462790611	547.119351396872	670.688291691258
1436	1436	130.658871202778	339.52286257161	536.439875958408	669.887883494977
1437	1437	129.31494305651	333.841806216348	522.634065971215	675.479446430796
1438	1438	130.568503304421	373.447811554049	510.871751402236	675.03762752462
1439	1439	129.873430590838	354.585149815222	528.67005499253	673.752115887497
1440	1440	127.195420277989	337.991376236325	524.573265106334	668.489162822486
1441	1441	132.376973979467	344.472941371769	489.250853845683	670.603789541864
1442	1442	129.9523442691	356.04620038396	518.395091914508	671.125663817395
1443	1443	129.821537464358	329.79147805528	500.693716151175	675.149231037889
1444	1444	133.13544943271	354.273353964748	522.50489809926	674.894590156565
1445	1445	132.303781653688	320.729701458518	494.537490094325	671.814914017954
1446	1446	132.913661543528	345.972029069202	513.184104236727	672.930130396259
1447	1447	129.494783219169	324.358554613663	528.319905172126	670.593375582966
1448	1448	130.813993133179	305.593176331541	509.685472776593	673.554421090906
1449	1449	132.701730520981	340.311245291331	478.860424925673	671.191548039518
1450	1450	130.907163898956	342.16779762383	532.557068123683	668.078627557964
1451	1451	132.161541227857	362.339438957219	536.62090912452	672.232436191335
1452	1452	133.739094151168	324.536485884852	544.967471610329	673.135897532663
1453	1453	132.466862377989	347.798584336038	555.474427587516	673.296977850734
1454	1454	132.17277488728	317.788147956322	510.605687918269	668.239879545976
1455	1455	126.81287989391	340.669413799641	568.309697878503	676.432291007892
1456	1456	133.821867298799	345.347047797575	526.54044527968	670.252588051237
1457	1457	131.830761752665	339.503968138206	535.864549282175	672.373100816692
1458	1458	134.482339270909	343.784481584615	508.67201979148	669.520928813456
1459	1459	130.081851266469	356.679463384987	532.548469255416	672.471106958187
1460	1460	131.266943993207	364.431121437511	547.053139134479	668.135690525576
1461	1461	129.490119764058	333.606040669862	463.80345406739	671.831869747944
1462	1462	132.243889150858	322.488548983418	501.408330185333	670.800309784064
1463	1463	128.47069237039	354.67603185433	506.577380695375	671.883818048958
1464	1464	136.030668260068	334.290357170915	503.623253096365	671.28300984738
1465	1465	127.286170906251	310.571611767581	547.415982865656	670.784696084081
1466	1466	132.019451494484	331.057812512899	502.838177096607	677.689737097405
1467	1467	134.402083099381	386.937044593615	552.576369967496	673.014344565878
1468	1468	130.570119980868	340.661365905529	530.734534816245	670.471016423234
1469	1469	127.246437418654	324.410739822265	535.421391575198	670.025126766543
1470	1470	133.959359454248	345.641390810128	545.780098589248	669.95204468768
1471	1471	128.926660614088	333.319748015144	507.210633871617	672.528155852011
1472	1472	133.096296459108	347.786261390445	516.816561810485	666.602407638528
1473	1473	140.973870738642	343.449631349912	538.746150910361	670.900931421502
1474	1474	130.811387977072	323.450163231221	536.904236179493	670.834663915948
1475	1475	131.354584458235	338.738918999143	515.706589577536	671.248860486202
1476	1476	128.346406453546	311.650255707055	536.286875317481	672.02137358557
1477	1477	131.063213309308	349.132486713277	507.549222961068	670.683010450698
1478	1478	130.438173958731	347.165702218304	514.752513786673	669.466242678261
1479	1479	130.770484069928	302.177216135404	516.924730397903	675.140335823369
1480	1480	132.851109600813	314.448666320871	522.596621049213	675.14918184182
1481	1481	129.214026619148	366.765518627972	516.70951899442	673.492018089836
1482	1482	134.459508371782	357.380505579667	516.715691253462	671.597646683923
1483	1483	132.240287928409	324.287717585622	535.424379831937	674.093029748765
1484	1484	131.999207537972	343.085586416484	489.02872063403	668.616107815968
1485	1485	133.606621137869	345.126227186422	513.500516337646	674.197495319015
1486	1486	130.808755373742	347.255355976299	542.05692364952	671.120351903399
1487	1487	128.138698137962	348.656042737212	534.237590355888	669.177396659644
1488	1488	132.835402543143	361.290100727937	520.134024312248	670.91201232365
1489	1489	133.300962816476	334.857677081031	526.183251743344	673.872667595865
1490	1490	130.042474583581	324.921438236709	497.634497412147	669.118866572217
1491	1491	125.261924471214	341.477642446745	516.178726332315	670.625808880822
1492	1492	126.960380792231	339.27993547301	510.197932593532	670.718306944674
1493	1493	130.645653723098	312.977484226435	501.183971719258	674.998807075748
1494	1494	137.608965074906	348.800874037419	534.528156162736	675.065484412385
1495	1495	130.942869247802	367.013082405652	545.777053559495	673.768128394918
1496	1496	129.80284634944	362.652123195779	547.460913713515	675.2189427173
1497	1497	131.788733476663	354.449398685357	511.205960458033	675.174471821017
1498	1498	130.646645478369	352.433418384749	483.783983239139	675.885030446145
1499	1499	129.985189561692	365.276490534911	532.847004167384	669.734598851237
1500	1500	133.209992857756	327.284927799247	523.758362330907	674.075452626779
1501	1501	126.809324232869	344.803720492475	529.291047077954	674.516583756812
1502	1502	129.721867990001	365.516946339914	517.282787900323	676.921019136774
1503	1503	131.399402036752	332.016062334791	533.693087654713	669.285661900914
1504	1504	135.217217041736	338.53244522242	502.304046985244	674.068369458186
1505	1505	125.142421671168	341.770100799048	518.426342941067	670.320153193185
1506	1506	123.867104009834	331.732102997688	543.194807371753	674.177122099695
1507	1507	131.454185776905	353.278189263892	520.895876832548	676.50764054653
1508	1508	129.726422749589	354.955725631986	548.394977180109	676.354667337863
1509	1509	131.648000708411	340.081444396256	515.888343101128	668.598185570273
1510	1510	135.738125702991	338.85849694214	528.287501125914	670.592934855205
1511	1511	134.435232271676	343.627395989291	502.572366867817	668.787758684693
1512	1512	129.786980126384	330.224938340802	518.835961529268	678.052206065168
1513	1513	128.414985443427	372.510813175412	490.279329649824	675.94171093299
1514	1514	131.533757677025	374.292877547746	530.710529628054	669.842191937632
1515	1515	136.255070963824	335.303469041956	500.842516420451	673.792546420837
1516	1516	126.953889879429	348.747984611101	537.21632012782	675.313354664686
1517	1517	130.812452448871	319.657226655053	524.817259757105	668.564923086705
1518	1518	135.754325951041	330.108749038702	520.748609821575	673.841517266035
1519	1519	131.513802372552	352.518108267812	504.756814584174	673.603592292692
1520	1520	134.794130885166	355.610040118638	539.135047845953	674.412157535763
1521	1521	129.370331485854	364.881437833581	516.254797888631	678.315835092594
1522	1522	134.195150492482	344.249982544099	518.839351658736	666.004468569043
1523	1523	130.347817207098	338.359206459307	517.141519538735	675.28803929802
1524	1524	129.525100473895	358.090381598077	561.268425268806	673.919300003166
1525	1525	128.86786163422	351.358114139832	538.818221721785	674.109704276917
1526	1526	135.593208034964	326.603165738495	536.750998247069	676.005680245595
1527	1527	125.278677481773	343.46644758566	487.988206827424	670.125240588271
1528	1528	136.045045881478	336.333107309701	539.756832127064	673.176412109498
1529	1529	133.216136432652	354.133704025507	521.918451822842	671.680673721305
1530	1530	134.53582271184	330.271335046359	510.86506580334	675.539059267587
1531	1531	131.257592051318	354.995397649661	497.537823062418	671.644232310883
1532	1532	132.549353508784	367.039906413532	516.650025957243	675.193856014683
1533	1533	133.300561157231	340.420574890673	537.073747025975	670.760061679356
1534	1534	130.242831664912	384.830509099841	507.592460804318	674.995540156609
1535	1535	134.58790221808	352.594985927726	513.994954538097	672.417125316042
1536	1536	132.101198439332	353.992433000267	555.162977511832	670.780715469221
1537	1537	131.123174199904	327.028635699739	525.274854872944	670.408894972498
1538	1538	134.463692228025	363.382939013496	502.590304746998	670.978121903544
1539	1539	125.831448121776	353.136721727888	516.175469853458	670.565479270262
1540	1540	131.411605631594	345.074717178857	503.496887979288	672.933906590671
1541	1541	135.931094195334	349.87663525661	532.286428407314	668.479579212976
1542	1542	129.028745129574	315.959644796065	543.860055403389	670.788593923011
1543	1543	125.577943673699	359.387778029529	531.879949030413	671.837575988235
1544	1544	130.178257791557	308.525844343955	523.590687337823	673.04763929632
1545	1545	127.335813694446	345.98497069243	530.193602697861	675.214699470175
1546	1546	131.991655850527	340.349268022584	500.143902305395	666.375852050351
1547	1547	129.612640021143	343.289754822851	515.379288098012	670.18735220959
1548	1548	135.360500556396	370.604662730361	511.796815103191	673.0188254556
1549	1549	131.348677873165	347.203329993735	528.935928720779	672.07159162375
1550	1550	131.652059951394	373.458033310022	519.480620661042	672.877266671691
1551	1551	129.363128908498	354.22987406822	518.220133635004	667.601454029636
1552	1552	130.843347064338	347.88127558313	540.85173145377	673.931792738907
1553	1553	132.283039849792	336.435323669566	535.450978642638	665.892831850418
1554	1554	133.517569795017	317.128854879628	519.214767090663	674.480161676825
1555	1555	135.193840816025	345.561831015561	521.087234059932	674.047503977432
1556	1556	132.71517603719	319.829629398494	533.379903737949	673.215245978997
1557	1557	135.800432256654	340.429324954597	554.986668629056	670.089818487139
1558	1558	129.17734895635	356.726857334501	535.929652700382	670.592766601515
1559	1559	133.474196597615	335.479113955096	511.72768491041	677.648376290649
1560	1560	130.46695355091	355.331435201047	559.438930953171	669.002082462569
1561	1561	130.012247704346	332.745994599085	522.694352497988	671.336894715322
1562	1562	133.110508817667	368.347504390114	522.332119377666	671.011769479766
1563	1563	132.421059204563	368.883741773079	525.554064709628	674.379770694503
1564	1564	134.777968189968	363.553601039948	511.305023314257	674.177936695018
1565	1565	129.888802870981	361.729596391117	560.058670468025	669.170348736182
1566	1566	127.855348427695	344.541456997681	483.384404843513	672.906835758224
1567	1567	129.701795719928	356.32570326472	529.983336838344	672.511783579545
1568	1568	134.440706454189	318.33306976741	508.503514154393	666.372032357798
1569	1569	130.55011743403	341.901531406146	512.95003369738	675.370050405775
1570	1570	126.8052127985	317.250986507188	532.626394761732	666.987969577892
1571	1571	129.920950848353	337.988566049523	527.503613219354	671.942884287301
1572	1572	128.665802707253	339.057372117255	527.065531143601	673.027202404447
1573	1573	131.334088820882	314.300378218671	513.336277593292	668.933761211076
1574	1574	130.986714535636	326.91387865556	509.98927490522	668.91011172373
1575	1575	131.542341053819	341.57843903282	518.332905779156	674.363146245696
1576	1576	133.35239007454	328.782442516549	517.133063848969	675.156131700662
1577	1577	135.72955091634	344.839142477659	508.329797360908	674.834018474053
1578	1578	126.246551547891	380.571249429842	521.743390754294	669.518644826055
1579	1579	131.089660739322	350.49416257569	515.470654494237	670.610016795784
1580	1580	134.714326403529	373.035971912937	530.779418426492	677.252043373001
1581	1581	132.09020899159	345.509934281161	528.318430859048	673.475283533604
1582	1582	128.975372410096	347.808163098826	516.278315805274	674.207661751166
1583	1583	129.216833519721	346.527921981648	517.928500529824	672.045047976958
1584	1584	126.83119077722	357.430819958521	500.495864503035	675.017102895201
1585	1585	129.668282540368	346.976382997453	503.582801884829	679.802831747197
1586	1586	134.114121113086	363.895466474799	521.23771399996	674.574310243022
1587	1587	129.123652828385	357.89240185863	512.421624945893	671.735687956825
1588	1588	131.191089325039	346.776981021818	521.97589258104	668.970556363966
1589	1589	131.06287323593	329.207899268123	535.825582854665	668.4898729895
1590	1590	128.747418489531	357.117555290028	548.600570394558	674.24632357519
1591	1591	128.595182682359	354.748507214631	501.742043962895	674.140875651078
1592	1592	130.683813530558	340.863778477088	538.196679274447	672.879307079492
1593	1593	135.079416945433	358.687775922748	523.3563113184	674.188623745486
1594	1594	128.668713447746	333.25689111348	491.383294354813	674.38242185025
1595	1595	123.775694951812	340.447057005262	513.268724189244	674.531131098163
1596	1596	128.798376898911	316.561476010785	510.657843342055	674.137722369402
1597	1597	127.710595026211	326.382066705564	557.544121058368	668.782572023665
1598	1598	125.639595193123	361.804967844457	512.839812155882	675.467643513943
1599	1599	128.093277674539	341.152359290861	539.749449711689	675.067860220479
1600	1600	129.915341309526	363.245131619485	518.252683384976	674.669950383086
1601	1601	131.235163393774	343.068622297971	504.560494363849	667.648880068154
1602	1602	128.257865066933	337.299282859799	518.779363048354	669.289507717814
1603	1603	128.858238303624	349.714774633589	520.306520990278	668.928059133518
1604	1604	135.688958551009	311.335037578462	510.381257823676	667.931273872248
1605	1605	129.051280721307	352.491869918981	540.979808376238	676.299758022792
1606	1606	135.607832011755	373.691574931596	524.797510581317	669.079125546412
1607	1607	136.34143352193	359.159453134885	547.180166551483	676.33547046497
1608	1608	134.470951001684	366.00548504554	500.105818946795	676.731809210241
1609	1609	130.086758153869	342.357616571041	517.15680320599	671.128331295062
1610	1610	134.589914176409	334.724499333095	536.215118929562	669.395542765361
1611	1611	132.145340713446	338.545348114049	521.007562883945	674.031208836789
1612	1612	127.724185117727	353.816942434219	500.861817974318	675.49405673543
1613	1613	129.958742289495	350.728593092806	534.191525145378	669.979540444585
1614	1614	129.360126640762	356.500942545038	499.332742536588	673.488308496413
1615	1615	133.361120606371	336.90755958561	525.642922491981	669.333989508851
1616	1616	129.925285814119	311.539537889945	537.970289862416	669.088672791761
1617	1617	126.713607233695	323.660151425348	520.976890627577	673.190160952431
1618	1618	132.298971570261	305.881479964567	548.806344051307	673.931952877837
1619	1619	129.836689098152	342.138211042547	553.259816208585	675.644035597823
1620	1620	127.67895318901	346.674415781659	517.861809357545	678.199465963471
1621	1621	129.330727736199	340.505369568796	536.118883505167	674.18260512345
1622	1622	135.230197446565	338.628834367315	509.511842512419	674.258464118374
1623	1623	133.517682492926	349.80951713404	549.799645844987	672.668525501998
1624	1624	133.563320756759	346.400904560983	524.70140560846	673.354521115722
1625	1625	135.393095480531	344.319602324264	492.963340836066	671.991272742898
1626	1626	131.202687805659	386.42860167518	527.446333251771	672.772818268533
1627	1627	134.400409900583	335.558938244538	543.454074445655	673.436143257916
1628	1628	135.33429083269	335.662707800411	501.298368788067	670.486887779186
1629	1629	133.151740740792	378.291278685678	527.016815664058	674.183560883232
1630	1630	131.186036276589	352.19167106348	508.703485712585	665.62629264944
1631	1631	127.031159235409	361.465863240307	523.943219507432	672.132593054326
1632	1632	132.042576276415	346.053208764744	575.704801296636	670.210554567691
1633	1633	127.756001179822	356.975972708366	519.831813252033	671.654648683221
1634	1634	135.267711591647	356.841582617332	540.975214616312	671.501637278597
1635	1635	131.828676031057	326.153222657198	513.525134164434	671.535869749373
1636	1636	135.086943058797	349.287569737076	514.043496621993	667.722195151827
1637	1637	133.424725072624	359.719944650172	503.067391250048	673.704114059861
1638	1638	132.78934426266	377.971188140246	499.417011970858	671.212538607696
1639	1639	134.023311091924	321.043871519858	535.914524716327	672.702112216174
1640	1640	134.613232987176	345.645356851786	497.619479702351	674.472231539291
1641	1641	131.686532232377	338.619625126616	524.588395246006	673.618379749896
1642	1642	130.622428582096	360.673436171097	540.236306871304	676.377573604815
1643	1643	127.487315861736	334.708892410342	532.059682399346	671.333324990203
1644	1644	125.068663532465	321.872534554963	540.070795024008	677.858197755654
1645	1645	127.755258715831	331.711029235389	511.520540253811	672.351698510168
1646	1646	125.191988061719	329.079464775285	511.05044969013	676.350384686902
1647	1647	132.706241035248	324.564205421695	506.350430643351	671.347700668615
1648	1648	132.122530103191	323.701046222147	526.61604659459	674.128276213301
1649	1649	128.120631741712	350.345539623825	505.022362349562	670.927857207367
1650	1650	132.397826314241	325.822424245419	500.43577658079	673.297382683839
1651	1651	128.651470397473	329.110915402581	513.527561426567	671.404624347244
1652	1652	132.832582980572	343.129199754231	520.407393562801	671.517131297156
1653	1653	134.219720623174	329.285126118742	529.742167451901	675.146011767057
1654	1654	127.993232751741	335.19766201485	531.839116196175	671.594041705029
1655	1655	137.4009216015	319.180573782081	520.827587023211	671.227034705803
1656	1656	126.819698844675	320.761351894865	492.300436583284	672.2684159342
1657	1657	129.375329037019	350.312801376472	500.932245328479	668.502174194801
1658	1658	134.62398060316	371.916168908982	524.632698463814	668.671207862487
1659	1659	134.981445027627	360.112161002237	491.762498652996	672.012773201095
1660	1660	130.493679287525	355.36618157245	541.784589995955	671.654304653567
1661	1661	132.148247424525	332.677635427119	531.806216374643	674.145272364049
1662	1662	130.274654839354	345.348197985389	531.473916623383	671.177302855341
1663	1663	131.986152663081	336.632083649452	496.659051644632	671.571753242624
1664	1664	130.14631467026	348.769082204367	515.379547297591	672.442121829131
1665	1665	127.906655335654	326.890794474167	528.271729390414	674.185564903788
1666	1666	137.651003960605	329.88321262355	516.067321955006	672.524748717179
1667	1667	127.654717800401	325.435153894774	547.828467457672	678.800227139715
1668	1668	125.565746689566	384.178088458305	512.937480757742	673.912021279753
1669	1669	126.061235795079	333.938714221802	477.813853492121	673.214984001826
1670	1670	127.558378257399	366.518680341369	519.741964578195	670.618607097611
1671	1671	129.659563193803	354.55369314281	512.483283411845	670.920215477355
1672	1672	136.404425996502	358.607187383068	521.294223175448	666.563789398518
1673	1673	124.719679733883	316.497875406151	510.288213662528	673.449997834625
1674	1674	130.183111177174	368.325047215667	516.844813487549	671.452567103557
1675	1675	131.847743108268	348.836417424334	496.538021716585	668.471160422784
1676	1676	130.652155797518	368.314924419065	512.626045696201	669.382877155223
1677	1677	132.444442215498	359.142751953175	533.910454053451	679.329410450807
1678	1678	132.794444862677	311.34636196396	518.383861837822	673.159503545377
1679	1679	129.560293433983	338.563856891504	516.647856692169	676.408194773401
1680	1680	128.059382244143	355.015780959621	497.97834126785	669.571564358777
1681	1681	126.988304678613	353.140309225602	547.452510692642	667.187782233036
1682	1682	135.853734162182	365.695557129717	520.373323518856	674.262265131066
1683	1683	129.339461041085	361.818953646296	520.864423650244	674.612909455086
1684	1684	133.797213243927	341.099137015136	501.224973493377	673.140964727116
1685	1685	129.324654982747	339.068647626325	512.099922329834	671.432450650883
1686	1686	128.938976250974	320.698697981834	529.987052289908	671.306020199831
1687	1687	131.46529083262	365.018923450653	544.436086285005	671.514055760065
1688	1688	136.59237362575	312.697806074655	550.819463704165	677.007053337806
1689	1689	129.402469869208	366.297448891471	513.931838432507	672.349846709743
1690	1690	128.232820852678	324.878915820661	507.086459872613	674.608040932791
1691	1691	136.33727439485	329.413822000553	526.378256484124	669.091418815364
1692	1692	136.033995167287	344.625309648224	544.248152042539	670.194928011725
1693	1693	130.086858143798	357.398147486904	507.586967941431	671.789256965113
1694	1694	131.07293350483	334.001635727462	513.948991208166	667.137104825837
1695	1695	134.83832729153	352.108196502542	542.158200372998	672.462587003627
1696	1696	133.572298211911	323.101313484172	501.48434528961	671.964990850786
1697	1697	126.052910268909	342.839886686904	500.457221725644	673.04538780376
1698	1698	132.793593313552	343.796315082177	539.396775077636	674.200384380607
1699	1699	135.980930176996	320.359495760455	526.53201397655	673.628703136814
1700	1700	133.357264780737	359.652434157854	539.107485468819	671.415696235586
1701	1701	129.576778305772	356.831600694751	549.90384621151	666.259428444304
1702	1702	133.082363349704	355.665876005906	516.656794099551	675.840095972538
1703	1703	128.155078219689	322.025124114947	519.765914999391	675.6885668993
1704	1704	133.803212868148	358.35381738512	537.802462321497	671.776472735057
1705	1705	133.684669102325	349.426831410834	528.756384769711	673.353193110622
1706	1706	131.176335076873	331.643714715962	509.830836077364	676.609374596409
1707	1707	128.624689299837	387.696274238193	543.002062131378	674.498039818718
1708	1708	132.998112713584	361.082220298566	515.66699842306	670.856322525877
1709	1709	127.353457488076	324.181825373856	512.949508500887	674.277484408151
1710	1710	124.517078027097	339.914656775428	549.277209057346	668.785899043598
1711	1711	127.920388489372	321.487267054698	562.626362875988	661.697926268754
1712	1712	136.599591460366	358.708240777122	568.469187349081	669.886373003265
1713	1713	132.116030112242	325.705539273226	535.295470761009	673.126817457084
1714	1714	137.237038634073	382.86164586863	541.437173866965	673.296117917894
1715	1715	126.084526144714	340.726293428206	544.644735959273	669.346845900075
1716	1716	128.786514179879	329.771933527534	530.444525647604	672.221630488337
1717	1717	128.692448033053	363.436075880895	511.60369906542	671.859705257745
1718	1718	131.376213386256	348.842213140624	517.416119084028	667.323814098409
1719	1719	130.822929665854	337.581374334436	534.662872849252	670.876755306568
1720	1720	127.443894563815	345.777318000539	530.737624700808	666.484455857728
1721	1721	131.802303603759	331.731510685631	502.648606160772	669.542382957478
1722	1722	132.336522030142	342.385766087313	518.703665449389	670.2236826975
1723	1723	133.611556872807	353.337860651334	536.258106708549	667.909843203258
1724	1724	130.299100994443	345.91929776181	516.708348602093	672.248472812987
1725	1725	129.718675384452	346.08270299317	544.898231614664	667.649830611376
1726	1726	124.442138630339	362.33613369267	526.357779138045	672.455876364342
1727	1727	130.293867496299	364.450161334642	477.214979649607	671.205416545279
1728	1728	129.745285166809	346.342042733584	523.302611970469	673.178457867337
1729	1729	138.360090786662	347.913688387164	516.739661222444	675.093227622683
1730	1730	131.69819781663	355.08757921597	504.431961472071	674.122227498497
1731	1731	130.989709236383	340.74401776457	505.906605363545	673.75089754179
1732	1732	132.938245557737	337.654856000928	518.218060872387	672.998412849713
1733	1733	133.724713203693	342.03070054561	527.886932877075	668.423294131222
1734	1734	130.908716989975	323.749752954655	519.410232241359	659.273604978148
1735	1735	129.436745726762	366.536505007721	528.311428817753	673.08110532964
1736	1736	135.379969752374	345.942704184597	479.472454973285	674.181914811652
1737	1737	135.95720831638	375.386074349139	509.677534409854	675.281057381012
1738	1738	132.257039535535	347.386092631151	479.132215381627	663.635024996838
1739	1739	125.479458039224	317.777540178117	511.748414720644	674.308418694687
1740	1740	130.876107951431	357.250334373804	530.816151151448	668.876453703987
1741	1741	124.408121945315	363.577866049814	507.691042711004	674.957664737534
1742	1742	130.19964303604	349.088102746265	551.347422096416	674.354616020557
1743	1743	134.719889667078	353.598434756782	503.801371347561	672.061835982338
1744	1744	128.495418854295	337.468296291756	533.045597310096	676.205620962735
1745	1745	131.496164960808	333.398784743336	522.572195692753	669.269669673621
1746	1746	128.041012317581	327.306439025932	520.949994400393	673.854263208488
1747	1747	126.43759304288	350.245272230822	509.688607593107	672.061202604988
1748	1748	135.519525118918	367.790838370295	533.280402301195	673.748307940059
1749	1749	133.31666770602	335.983464427603	541.04038744126	668.240323505126
1750	1750	131.784250514003	366.058182294776	525.454486095291	672.232129299977
1751	1751	129.510222046733	352.409096550939	530.286938570572	672.036171278383
1752	1752	130.565813094287	361.402728857217	542.724881370662	672.985490532448
1753	1753	136.871611515006	331.595401738106	528.040672277109	671.913896936111
1754	1754	129.932762223466	340.872607392905	503.851610938099	670.324891830432
1755	1755	132.417457993145	315.110290145062	566.833370178683	667.459476795537
1756	1756	133.279848467581	353.000054859582	551.259485380448	674.024754742009
1757	1757	127.500681677048	348.480018895558	536.176981121808	669.64947517356
1758	1758	124.282303065552	365.0879734453	518.732112304136	675.127421110274
1759	1759	131.37005432092	377.879809065199	522.508217839003	671.889178261716
1760	1760	123.648025287542	329.277362153732	518.284872191609	667.085391308505
1761	1761	132.109375653303	352.541074805732	535.713814847898	671.181412200836
1762	1762	130.156549717721	359.271848547109	520.139270116331	673.778309641411
1763	1763	133.844299248966	328.372394975311	524.964481617439	674.77308321019
1764	1764	127.873140193543	380.67399287534	516.923899673213	672.485405901769
1765	1765	130.340140462196	336.150840478052	511.332067061706	672.248535633258
1766	1766	132.154885190277	347.092687544656	536.104106178283	668.058874825958
1767	1767	130.487605495325	341.739484692508	493.754102212201	672.215842764583
1768	1768	128.875881536641	341.487417959807	534.992406266847	671.505766972803
1769	1769	130.343350331321	358.582460798402	525.361866716703	674.220862767198
1770	1770	132.956223218204	320.822948962427	533.902014549671	670.651831940575
1771	1771	132.027998144798	334.071587847957	518.972943448371	672.913629934028
1772	1772	131.063835312112	350.576326225652	513.798109681951	671.181860527388
1773	1773	131.977157178172	369.830276040611	528.77995486096	674.146602812951
1774	1774	133.711631457843	341.523792431563	534.369745805159	673.366329844839
1775	1775	130.092703968293	358.785793529689	533.495602202799	675.499266227833
1776	1776	129.522173868967	329.998917160039	527.475029878407	672.004262538575
1777	1777	136.069466816807	356.215876394225	514.267292817084	673.094761625215
1778	1778	129.915821455459	363.258048283569	549.063868016605	673.409223930682
1779	1779	128.328102102431	332.388791393499	522.213033506432	674.395828618818
1780	1780	127.046660154873	332.455650293325	492.806633341591	671.702625513696
1781	1781	131.029604746125	314.306515429844	509.342096896733	670.978479612751
1782	1782	131.070525682719	331.561265584035	556.662160176421	671.444416843414
1783	1783	134.46106256199	324.145921789373	522.439379034182	667.987636012862
1784	1784	135.235642451847	354.404356245307	511.216840629718	678.385901567932
1785	1785	125.762094831387	362.594353874408	537.915933579073	670.77020396674
1786	1786	135.579796516533	365.107546760088	516.852014643322	670.962751094641
1787	1787	130.961723626573	338.665638639687	522.017111978644	671.839805315763
1788	1788	130.053431399101	356.047721494254	525.141417534383	673.387996223553
1789	1789	128.954997149893	327.729551862323	531.207983016974	670.295551572316
1790	1790	127.190929275811	377.495214749907	512.185397916609	671.772481750024
1791	1791	129.721325271816	343.758016862611	540.813371549131	670.542336496998
1792	1792	129.355143944586	347.952174756924	532.066561978607	672.951693675214
1793	1793	134.379025354451	327.107090167922	541.113335532967	675.095894549512
1794	1794	129.27735629509	332.819056650541	528.028479942367	677.321615365966
1795	1795	134.592492388203	349.794971048596	488.150111871015	670.851036767297
1796	1796	134.200638833135	322.938470460763	508.714957654435	675.022784240341
1797	1797	129.4083138669	341.777663220727	548.321886540708	674.070341723539
1798	1798	134.621157689738	324.769829996125	497.498605255232	673.513448880912
1799	1799	130.016326028512	347.622491148219	524.194403530727	669.886437989806
1800	1800	129.457702961611	392.358136855183	543.430351008232	670.089617465319
1801	1801	131.133120432087	352.486700467839	519.68535012185	672.048988662698
1802	1802	132.203699822599	328.265010268269	500.430993175754	676.319285640727
1803	1803	129.141927066357	367.282068448966	522.417462218214	676.540225794895
1804	1804	128.993742691768	347.577990984042	523.129146371957	670.671118440663
1805	1805	128.22164632767	355.176382957457	540.505342275725	671.530520251601
1806	1806	131.995706643389	365.723963071326	534.73761054958	671.979853486405
1807	1807	132.170345767257	316.792062117161	506.820324373641	672.172396494151
1808	1808	132.799218721363	329.159480165183	524.78040160357	672.079813359418
1809	1809	136.278778568236	338.836455277375	490.716666633733	671.998376259408
1810	1810	135.720776368362	338.5840114261	498.363107719306	676.726623827936
1811	1811	134.180019033534	349.111048198126	527.239554348641	674.590494256872
1812	1812	129.489899628599	322.813964963034	506.719502524875	670.108830780982
1813	1813	132.208400403991	343.023679797927	495.61165356495	673.041193341812
1814	1814	131.469180839531	331.128576799123	513.787680268417	675.126170480649
1815	1815	134.784361350369	364.339664990061	528.0533060017	672.158243365697
1816	1816	128.428301015848	360.106963139333	499.541037771502	671.006144793343
1817	1817	131.453831133083	329.193069975686	521.601667112766	672.27077175026
1818	1818	132.295107508257	341.104165800708	546.439570229518	672.5928633111
1819	1819	125.180123705047	314.84949023887	516.771850420794	670.140322251506
1820	1820	131.158346809423	330.69302086907	560.706624255973	671.092959222129
1821	1821	131.022819583762	348.561054114283	501.621847365182	665.244108470634
1822	1822	137.556781334392	318.929996835287	535.396305730187	668.541956065219
1823	1823	135.656474157854	340.649020259311	503.153252324232	671.231859939775
1824	1824	127.968193946111	355.318427976065	532.342984810749	674.930645032377
1825	1825	134.148879942318	322.298628144579	504.885945957632	668.320481722506
1826	1826	130.102130527642	366.974235258128	543.098383196911	673.446986255287
1827	1827	127.869333138087	343.931639621256	512.02725554119	672.461052541839
1828	1828	132.442623224299	379.046829721511	544.231893058569	675.115975395131
1829	1829	130.171929274798	346.047143119757	523.802566990736	676.121121788825
1830	1830	126.835759346107	345.236943115308	523.798165962355	668.8329347308
1831	1831	134.21956879846	330.216289646705	533.521919661893	669.485373823177
1832	1832	129.573690819867	345.088142601579	492.035753971444	671.971984072737
1833	1833	139.342446120553	348.741963281842	556.040595963391	674.211531912865
1834	1834	136.180571806484	370.541393426544	522.453916408506	672.342259147741
1835	1835	130.873831387208	338.846719494992	526.02272527279	672.723789056267
1836	1836	132.632723935033	344.230142308677	520.840272759085	674.743098582273
1837	1837	129.227805235566	361.953142305156	508.48641201985	669.741513863566
1838	1838	127.807467147219	327.323244361024	521.694002382887	669.674125439658
1839	1839	137.024987075508	360.679039745453	541.52523068861	668.088361443355
1840	1840	133.86595411124	342.620487110605	539.089855892469	674.716382886118
1841	1841	129.777133670325	349.824650188811	536.087050808915	671.899008520455
1842	1842	132.323117888762	369.218674747153	503.653202822452	670.342715903454
1843	1843	135.226167791312	335.629647319175	495.000718878767	674.94142292476
1844	1844	126.067724060193	342.575335337411	521.140837543687	666.966892278152
1845	1845	132.50995489057	361.91423241118	523.959784139077	674.040792104953
1846	1846	129.894965272712	325.783123928371	519.659173746896	679.296514062725
1847	1847	129.807216240611	348.093189748652	541.22976223935	676.396576151311
1848	1848	127.056823183947	364.749298294283	536.347641990293	670.965681151505
1849	1849	131.594480697895	369.484018970613	515.780960471044	670.538551202349
1850	1850	132.898431114097	336.170741112961	509.127912378657	669.548014141353
1851	1851	131.317319016816	372.38591460427	531.609970567852	668.185240987039
1852	1852	131.510118454665	337.669146336979	534.117524091221	673.600971551157
1853	1853	132.947561408239	396.844705233074	524.364056234644	674.096608833893
1854	1854	137.581856052375	363.763055046931	509.512983542099	670.836951133165
1855	1855	133.150093102374	359.761934650088	516.373864317513	674.320569121769
1856	1856	127.441589765225	346.564549362865	515.35996411539	669.621342273697
1857	1857	129.028583748393	322.956900514302	536.893864713503	669.464051950404
1858	1858	131.529266774982	361.662903969971	513.770628221242	675.51484195494
1859	1859	128.46206466825	363.960028464457	491.147547043172	670.158758616729
1860	1860	127.512964396104	332.213888370714	501.73660002226	668.060062561104
1861	1861	133.492596563369	360.631371443443	521.50112143742	670.272278252839
1862	1862	129.379342204371	336.082188285192	541.810265582308	672.509208630654
1863	1863	129.580767910018	366.175809850425	503.52167842365	671.763495045117
1864	1864	128.952642569446	328.576098210917	529.030649107681	671.365784190186
1865	1865	129.946059427548	367.291218812061	532.448816540255	673.136622260591
1866	1866	134.178401101956	335.899491189512	518.143915291783	673.883166206339
1867	1867	131.167609836038	371.190892908459	511.545176098463	667.581922693975
1868	1868	131.148524843444	349.631857689651	527.971411633344	669.311106025069
1869	1869	136.822107378342	333.90106320013	525.581471640732	671.939524434392
1870	1870	134.17546504691	324.748881751804	503.980794558877	672.59717449089
1871	1871	133.565955957712	366.291278764968	544.007971809087	672.253832120484
1872	1872	130.635844341725	353.583249268764	483.905160583448	670.547919621744
1873	1873	128.237506635935	365.752302621207	531.634990363054	671.876823056338
1874	1874	132.908433948947	350.571919722117	511.255036715317	672.716681853584
1875	1875	126.849631478794	328.197656109469	539.993156298198	677.396327151714
1876	1876	129.978472010541	356.1864413774	545.362405186494	672.090659815176
1877	1877	128.904201188041	319.305178830624	504.239055219604	667.104178012053
1878	1878	128.889711915045	378.865461455205	504.048712745382	670.5938740576
1879	1879	130.513169345266	362.515330295448	530.86809728757	668.289765542578
1880	1880	131.716472388971	351.238492255524	534.42758268878	670.90060573703
1881	1881	131.741412685912	348.177730449822	514.047630020772	676.466865472267
1882	1882	135.200542701873	321.864644767131	556.853467529937	672.444260111767
1883	1883	131.67355085334	324.827628711744	508.191189092439	671.221791384808
1884	1884	125.994749570194	342.817529019697	517.140404252362	671.83266218316
1885	1885	132.728072053206	342.70163924774	513.182547411701	671.293969336119
1886	1886	132.243096105375	334.735447455693	524.461614210072	668.806065714372
1887	1887	136.169056744369	353.127662888619	539.535035455505	670.469000957101
1888	1888	130.322840167249	338.980330786068	484.941097366664	679.959887767202
1889	1889	131.091535422005	314.681581994476	521.415857767149	666.459434271409
1890	1890	126.803941983986	308.708396522921	543.441874857944	673.47392584076
1891	1891	129.113821437014	344.551067313129	525.200330660391	668.332845901441
1892	1892	125.583206866905	330.105529923943	516.554840997733	673.235570179545
1893	1893	133.605848163887	306.01057691994	513.159443169659	668.048035750044
1894	1894	127.758653663578	336.513339418993	515.814005072892	671.749944942097
1895	1895	128.407872669313	357.553072674421	514.412446352911	669.215498646748
1896	1896	132.334712857612	344.643047338167	509.276700601881	668.124388198402
1897	1897	134.004476790829	356.061470391918	523.75755701635	673.556812043928
1898	1898	126.796742964209	317.777479198088	535.19647547133	672.489650935439
1899	1899	132.108893812423	347.988874198589	547.625925580687	672.972762029982
1900	1900	132.574396593691	354.723597098932	506.442306161924	676.302955191994
1901	1901	127.766697440309	338.901166006297	518.400114863731	674.684830751136
1902	1902	131.957816322975	333.348837730672	509.234964356118	672.862326583068
1903	1903	126.442566285924	330.804571763037	572.444007488202	667.363802970245
1904	1904	134.041067283163	351.040173428467	515.109069340428	674.550753201747
1905	1905	132.267134556397	358.512797420017	534.529811460356	677.522241227407
1906	1906	132.693481361614	351.837388947544	550.091592212005	672.019988123741
1907	1907	132.834301371215	347.571738841871	519.068084217414	674.039670946398
1908	1908	133.416997017195	343.688688186507	540.068672252393	670.318639875498
1909	1909	122.593852785044	350.42828873444	545.208351589624	672.208108731696
1910	1910	131.929190443586	321.470885960771	511.265183768437	677.290330118831
1911	1911	131.712313436519	357.350853578074	527.26692965193	672.871797536739
1912	1912	128.697895808068	334.145117413226	494.461721121113	670.612111954559
1913	1913	136.248486511912	337.757848866679	516.369640304222	668.258411732696
1914	1914	131.2314613967	342.335617175092	516.825305059805	672.252484453806
1915	1915	130.503073055809	351.285125167563	535.14648904728	669.781891300534
1916	1916	132.048008168047	360.113459574041	529.507284505559	673.104725027318
1917	1917	134.221668131655	345.116205517439	503.869276730374	668.809749538835
1918	1918	132.881650967492	361.052401454792	488.737172292363	670.255980542562
1919	1919	132.231798107809	347.131144395564	513.183702254238	672.663494713717
1920	1920	136.042494359725	339.250168838107	552.802089274493	671.130160896965
1921	1921	130.814838667926	331.239686445836	519.170181612491	669.238823801622
1922	1922	130.801708506676	368.18628860572	554.905058792226	674.73829282131
1923	1923	131.117333233801	337.472973342853	529.898435212329	669.969999741546
1924	1924	135.248461489117	357.312883750633	522.553836256245	674.314874153349
1925	1925	133.6021837418	334.293565261708	506.484422684857	674.33741992034
1926	1926	129.002992926644	342.185966871638	519.603077935505	669.277295894978
1927	1927	129.344079093295	338.010252048326	537.60646960546	675.414015988546
1928	1928	128.997390844501	374.359152268594	509.078678282142	669.523417381657
1929	1929	131.580306106773	334.747441571178	500.420866251749	661.900900485243
1930	1930	129.677328995585	340.782243640537	564.529709053684	671.063681625389
1931	1931	130.500312554313	318.505442497557	517.125102149869	675.309748668679
1932	1932	132.44609408337	346.466741203499	507.081880101208	669.606236237693
1933	1933	127.724490673189	393.622877469856	540.583004780284	671.209665653417
1934	1934	137.117340297553	298.224841577377	519.838307875652	667.854877893616
1935	1935	130.669096346611	332.829994170292	494.614737714368	673.72621672456
1936	1936	128.450749872229	329.149143267619	553.896248693039	671.736373433134
1937	1937	128.574207188205	334.60273649488	529.680051072726	669.872337901913
1938	1938	130.840016138255	336.735137622557	519.09980601464	670.652329671158
1939	1939	129.23155636014	338.441715497967	544.789981751286	674.694407911518
1940	1940	130.224223565923	348.507057730466	530.477857417041	674.159375291039
1941	1941	134.654672963437	357.859452265342	531.490281699211	667.947313245818
1942	1942	128.838257624521	373.998452986835	523.290518583551	676.482749210453
1943	1943	132.348200231683	363.408533816279	515.725533287307	676.392489610095
1944	1944	127.905413051607	326.606106732748	529.388507106552	673.986019369675
1945	1945	132.347415359129	355.013507552068	518.733434586896	664.709770202134
1946	1946	133.955059384596	353.561172444431	533.832972853042	672.944514458071
1947	1947	131.916204571751	331.068169147579	514.181178252824	670.569251002619
1948	1948	128.336012876311	338.412640061083	544.823115046061	670.650280304036
1949	1949	129.07288126814	339.50686604094	523.159910872086	668.433585527924
1950	1950	128.141424415049	352.908591111041	527.393884342801	674.672861028173
1951	1951	130.927411202134	340.661266604192	519.957322692689	673.499836724376
1952	1952	133.120238812425	323.37185385574	516.530044585363	672.714500235626
1953	1953	130.384412329823	336.947188806493	530.669601388209	669.807777009389
1954	1954	131.365896096256	326.764645563014	519.064845005476	674.107513518781
1955	1955	131.698734985508	330.51878607642	489.193014366728	672.876355104641
1956	1956	129.822475445906	341.774845377082	537.85561889247	667.805262558008
1957	1957	132.955208876171	333.471487770881	526.134700098791	670.39084485614
1958	1958	126.467459729082	341.299272496328	539.629483699765	676.916940389043
1959	1959	131.726010700989	330.406960474546	534.802143899885	672.141762134159
1960	1960	129.14679983722	318.281878690927	524.617125459632	669.549838459529
1961	1961	131.456792080762	333.740985117909	525.092322291014	667.496747056345
1962	1962	126.002251183549	338.225514641468	523.688856206494	665.661398732617
1963	1963	131.557751020042	344.382450898551	524.878464161471	674.224968479693
1964	1964	132.086499799651	337.959235797788	505.337939399914	665.728244738835
1965	1965	130.079370414206	352.820669339113	494.631790365866	666.840552029462
1966	1966	131.889696677767	333.303506091425	535.174954091285	674.587822604475
1967	1967	133.589356747274	353.452230499821	509.107429423829	674.143059448942
1968	1968	127.717717960288	345.788084370422	549.439174679084	670.78191493699
1969	1969	128.716883236779	315.954288010991	562.811170019951	670.668652791103
1970	1970	130.840359583633	324.208712137259	486.69402074195	673.587702942366
1971	1971	134.296379502137	331.546058404203	518.04848535085	675.371480373393
1972	1972	130.656157998981	363.386361953685	515.141959179233	671.802628660299
1973	1973	132.14289178386	306.348141890352	517.793829100226	673.925158192824
1974	1974	131.371817267795	372.501793941016	538.040553436507	669.738761875683
1975	1975	132.601368685384	360.318635563753	553.106712516211	672.281991083578
1976	1976	128.679022247263	363.864034838391	524.223720228113	670.24763114217
1977	1977	131.079449952089	352.791375556177	534.109825769174	671.839969627887
1978	1978	132.247450107403	351.745438824023	526.042161988508	676.014641339811
1979	1979	130.50972214436	351.087969208404	518.464696660085	669.996700230143
1980	1980	139.679218602305	301.513204202339	522.741496351289	673.137871960794
1981	1981	137.761838135811	325.604048468373	505.078875938887	669.950661633944
1982	1982	126.731000049894	354.847653939117	530.388906993261	666.832826549788
1983	1983	135.156483149266	342.737038130377	509.745371499203	668.392029062379
1984	1984	128.473582819581	342.89955009375	548.875306341014	671.761220408453
1985	1985	133.370940296464	363.777277104067	507.296319421197	674.341412523637
1986	1986	129.162217023324	355.840327188125	504.131508256286	673.12162850977
1987	1987	131.085947680689	302.410495830632	528.777755663711	670.362611541075
1988	1988	129.849454297184	341.73812156805	541.151694279104	668.646947263059
1989	1989	131.720872462311	331.076960480197	526.245291031201	669.692861842485
1990	1990	133.247088447594	337.927446960899	506.905962498352	675.796238745962
1991	1991	131.911488937606	323.773911421842	549.77569074188	669.976461863148
1992	1992	133.819163415105	349.258801312082	549.92166006178	674.306919124039
1993	1993	129.933336776641	365.195630548726	533.102754845221	673.048204832633
1994	1994	128.287409369619	329.719757510911	517.133620165971	673.730353838774
1995	1995	132.007348751419	351.039959989522	532.731328695519	669.366830071668
1996	1996	131.211116981378	378.621480817149	523.849835729638	673.157285198396
1997	1997	132.623786630632	356.640251472623	516.958353610712	675.295031240746
1998	1998	130.854160605115	349.906728327775	519.879828424156	672.709335473374
1999	1999	133.435353108213	345.809211164888	503.072007670949	673.725737548871
[truncated: 3,001 more rows]
