# Supplementary material for: Hypothetical Outcome Plots Outperform Error Bars and Violin Plots for Inferences about Reliability of Variable Ordering
Source: PLoS One. 2015 Nov 16;10(11):e0142444. doi: 10.1371/journal.pone.0142444 (PMC4646698; doi:10.1371/journal.pone.0142444)
Supplement: S4 File — All experiment interface and visualization stimuli code is available as a zipped file. (ZIP) [file pone.0142444.s004.zip › experiment_code/data/one/19.js]

var results = [[130.268722504553, 130.857831703233, 132.055581410426, 131.28871491496, 125.618846922766, 129.264055744379, 131.139889794054, 134.156122839213, 130.400035184388, 131.978832490918, 138.006480085498, 130.660127855407, 128.398934268849, 132.842120332834, 130.965241239153, 130.60189060687, 132.891701820413, 126.514940008519, 134.109107598991, 132.763383726848, 127.503747080474, 126.771046766121, 131.938495090296, 131.934444991992, 132.213405924631, 133.415246661932, 128.722843269921, 126.357614752151, 133.345676789982, 133.434493526443, 128.043223541829, 129.83041446765, 131.817760748336, 133.95753562654, 132.294924101014, 131.946775695705, 132.520671540271, 133.834220968763, 129.449150896091, 130.235548484734, 131.698047105145, 134.431099425368, 135.072964613119, 131.69144893743, 131.706119568705, 128.406642621418, 131.353500646352, 134.065386239693, 132.804142646952, 128.530533056346, 128.567099271744, 135.457644275864, 135.456562152365, 127.716129361896, 136.206894592346, 127.689955828697, 134.382550380897, 126.546051183648, 130.00741060192, 127.205668218172, 130.168035597623, 123.468859152479, 135.032396820385, 132.539065677854, 129.001586013958, 130.223438915567, 134.149747735072, 129.946213362796, 130.891170854848, 125.226779913952, 130.381616026031, 127.925951408319, 130.865783456957, 128.697599886494, 130.264304620864, 133.846945474537, 134.419595113107, 132.412900065381, 133.309643434158, 127.578562854645, 131.077017499585, 136.050008211387, 131.255661061641, 130.386906920653, 132.856391229908, 131.014515326429, 131.922819093336, 133.49862061486, 132.603975002187, 130.716721257519, 126.845317295642, 128.708657417051, 130.930543566668, 136.419491228625, 131.349486419029, 131.429217949262, 130.093652432316, 128.783208522632, 133.769477912619, 132.700353771438, 138.186876118896, 134.782867419984, 129.210089121016, 131.507724659025, 131.148507730958, 130.594194771233, 131.264726289054, 130.440078673384, 127.04190132832, 133.634621253879, 134.620647790055, 128.986733447358, 127.610123277183, 130.599832945802, 126.127538842266, 135.951013158273, 130.514532155904, 124.877834666107, 131.007279963971, 132.791661844434, 129.919334186721, 129.279296124807, 136.449236782161, 130.567510451458, 127.783624784612, 131.798822266471, 126.653254695458, 129.73542301479, 130.305754836004, 132.268519354638, 129.054797954886, 134.589743564174, 127.561003153543, 133.866971913708, 126.099800503635, 131.004049006907, 134.476409634714, 136.060159839751, 128.132841353275, 129.173930820085, 133.450379702675, 133.730743949634, 130.737712733, 125.358543673945, 136.370162893941, 125.416826629514, 130.507481615439, 128.320610593545, 130.186107143413, 130.79039474267, 132.259131698957, 129.677882006084, 129.661121587027, 130.564827940203, 130.997310374023, 131.096979539711, 131.341468065824, 128.176315191645, 132.458976061895, 130.477143585423, 124.270141916703, 128.986270169589, 127.545075263473, 133.991974136691, 133.528918661115, 134.583062989833, 128.521668365229, 128.657314496228, 130.929186441954, 128.388410588357, 129.014614065924, 128.523903982775, 134.021182331749, 135.157523990369, 125.350529410925, 125.133893406949, 131.763092977498, 132.672003784161, 133.826409567986, 135.41990127915, 133.059048661258, 126.549773172503, 133.646962351139, 129.127225529598, 130.977695244076, 128.643978559198, 126.646433007286, 131.499209164118, 136.602710609418, 131.625720375757, 128.630160225428, 130.983224649395, 130.238034015173, 134.15587177121, 133.186588206858, 129.288784575794, 134.54033823271, 132.232555123957, 131.535606198678, 130.084936992217, 130.261705992677, 131.589445427909, 131.42095222428, 133.884063156133, 132.360011841015, 128.536809075335, 131.045422620839, 136.185412774535, 133.216370665474, 130.439356511343, 130.082447700268, 138.465299789067, 127.196699009425, 127.536565046442, 136.172798526239, 136.69685827086, 131.270811816633, 130.500142179344, 131.218333394576, 129.135970414079, 134.672338590604, 135.765845148192, 131.490910199911, 136.598416139605, 129.80794014039, 132.611056081922, 129.691424462349, 127.361763488034, 131.47696351724, 127.684723308677, 128.124876654807, 128.63939966752, 131.1266388777, 137.758708571133, 133.636632957007, 131.557657935311, 129.254631817921, 134.304276159492, 133.4930601143, 133.716328704264, 129.324076003621, 126.114569975374, 126.058626343881, 128.337988927553, 134.398293212249, 135.016889534231, 132.058544591246, 129.106960871714, 129.872714903116, 133.448812283092, 128.488027834453, 128.15389163989, 130.946503639129, 128.645279100069, 127.47191266893, 131.48690342105, 137.04324587588, 133.694351596777, 126.637851106499, 128.9242000938, 129.350849668603, 133.595698986714, 132.507156062752, 128.3283458389, 130.789515000424, 131.506521330489, 128.04377654655, 128.526670352989, 127.827116491136, 134.268198844596, 130.138706485499, 130.480706530338, 133.634169677968, 132.493923016165, 126.938185462595, 129.783804554143, 132.143316478981, 134.88481404674, 136.585784551629, 131.376252031091, 132.266810713546, 129.452993799596, 132.179810119899, 134.548255617825, 128.315145824876, 132.550989713053, 127.725609128071, 131.643769209843, 135.725686879135, 127.083762130841, 130.26886394974, 130.234481965681, 130.503765007559, 129.799451723082, 129.983296930262, 126.683946866885, 129.019496154302, 125.82834304237, 127.740234019316, 129.229633609918, 132.524481007786, 129.860041893648, 133.648266324567, 128.756940427875, 130.663683955542, 132.715937931789, 131.689466371193, 132.604662641299, 132.930707936566, 128.872955311004, 132.039802059125, 132.607643852999, 131.694376385141, 133.741539057315, 132.839658004851, 133.904374861051, 133.922432384855, 126.207619144197, 132.841019748078, 131.196937669059, 125.757206572936, 128.576416274102, 125.767593094283, 127.63117391505, 126.507661667622, 129.87152392666, 132.546128368035, 126.358614928141, 128.087700167366, 130.682915300209, 130.876011749491, 133.282484413989, 123.873273170687, 129.713994325555, 127.687161451588, 134.413364098817, 131.658735631268, 135.329267543529, 130.714552808774, 127.877836267712, 131.693989447691, 128.562889882391, 131.087202046822, 136.162816864262, 133.839084448306, 130.570866547344, 134.136005109475, 130.833873812968, 137.197290738307, 130.486900060291, 132.338589547793, 130.080041100246, 129.320044804471, 128.978074396429, 127.593471113108, 128.876600637844, 134.440184177827, 131.996092342034, 134.479196156589, 129.619626371426, 134.55902928497, 130.036374865435, 131.352989396911, 127.201748124645, 131.31856503383, 133.028857435293, 131.808459663536, 132.937502398421, 131.376680339428, 127.407531981389, 129.407954620193, 137.016020280319, 134.856923661433, 133.305397589939, 123.981451997818, 132.956627283901, 132.309876771263, 135.594575847362, 134.806802953781, 133.926512121634, 128.890361745086, 123.854269858729, 130.823615231807, 129.965384931296, 132.320594499355, 133.51612554677, 133.695028311099, 130.506595088489, 136.415018862476, 133.69871700881, 133.734403948514, 129.231364420752, 132.605947250637, 129.627925027688, 132.033709034651, 130.235878405527, 129.653300907741, 132.932247498096, 134.440577606516, 137.15802752171, 128.698374268194, 129.448951586028, 128.02800005929, 128.758345307991, 126.325205118289, 132.415707627176, 129.757960441873, 134.750663725305, 130.852985452927, 126.892605127903, 131.833788018402, 136.20011907389, 134.837041994865, 123.52051771121, 132.270024994049, 137.722332141112, 135.940743787041, 128.604928972362, 127.555715728402, 136.001064163875, 129.391329548195, 132.195324158576, 132.424680398936, 130.747310983457, 126.877502428149, 126.071288064978, 124.915468828932, 129.721752383331, 124.193434478537, 126.423720711588, 131.807190386465, 131.065257667493, 132.422730505479, 132.938102176373, 128.427169924359, 132.413723418093, 133.649395483106, 135.146144689635, 131.411025515964, 134.09623414328, 132.915867886885, 127.727478125287, 131.207948873355, 131.75318062106, 129.916519355994, 131.576618166815, 128.734666935073, 128.702484812193, 129.925744370335, 128.172161936936, 133.509420147783, 132.239511097874, 134.361927946224, 130.619725027883, 130.234710327936, 136.702058883785, 131.99670760597, 134.179204563608, 131.98129140071, 133.665670292836, 129.86881595522, 136.79281757689, 131.457712015083, 132.142286453029, 131.583910049804, 125.395660582081, 134.442239905254, 132.558665814173, 130.5741770165, 137.143209354014, 130.790132854465, 131.098590463752, 130.114521314042, 132.834096014911, 133.865359023537, 131.225221247943, 129.491867669678, 131.829649558199, 132.363942953367, 129.737739457123, 125.62068380096, 131.942059927842, 131.163343867821, 132.786195916836, 129.49203502986, 129.154030191547, 134.602680715637, 131.452699739242, 134.786436674673, 133.342078553135, 127.579323872664, 133.252413673824, 134.13668844624, 129.640393151951, 130.13185642337, 135.390644810017, 129.441996827101, 128.52820896599, 134.780002428537, 134.908935670686, 126.875051558514, 127.137338563978, 136.42449306829, 132.529290156799, 131.880975646056, 128.240585448649, 128.85522145063, 131.73778240689, 129.273009868528, 132.70966248117, 135.063205168814, 133.405736224304, 126.406805342769, 134.760575202126, 130.313047357233, 130.632129421625, 135.940415330402, 127.968022844517, 132.507451511746, 134.256979242698, 133.876374452366, 126.310182709006, 133.505541130236, 128.679187385, 137.305911916617, 129.295211271156, 135.140972359559, 130.396805773137, 127.761843476311, 135.329687273724, 131.664486264153, 129.958957604166, 130.929978347625, 122.031768398165, 126.864063412941, 126.843422689637, 133.827635730583, 135.579491468557, 133.554499887959, 125.984686197475, 132.197147616386, 135.544731175843, 132.388553553265, 133.210092588897, 129.170734595722, 137.50935755173, 128.256156185024, 125.885081720731, 129.335396941251, 133.713654140716, 128.530487439671, 130.153487839443, 127.914084914444, 128.68679917624, 126.904153904696, 126.685570660489, 128.510409654501, 132.89685408373, 127.726959365429, 131.747313308435, 137.873440911982, 136.723192410915, 131.652077005288, 131.599420652485, 131.141316942209, 131.117706888588, 133.751432610867, 125.60913068741, 137.039314913685, 127.139900872697, 132.891476820574, 130.503334089427, 136.273959208176, 129.564181596509, 132.416459464717, 128.572092106649, 130.255367270152, 130.345352686415, 132.977383748619, 134.853688910605, 131.256054214416, 131.58227273442, 131.607628184756, 134.144582129707, 135.240403074338, 133.788375691275, 134.90062326123, 130.192498706596, 130.809849557426, 133.014061364709, 132.591724492649, 132.154734982277, 128.733534806906, 134.542755319764, 127.49714935166, 125.475383989989, 127.016966346574, 135.638669125462, 133.813366392544, 133.008107823195, 133.254634189374, 129.341581547458, 131.213448788473, 130.272082157809, 131.560996274542, 128.528741563099, 131.951724320095, 131.755840549285, 125.997919594355, 129.282972836281, 129.968774072172, 130.762110500585, 129.505744653907, 135.702498717372, 131.86144986076, 131.372991078159, 129.916312195937, 127.737595647793, 128.919803526012, 131.147659588417, 131.136095774882, 128.023452894279, 126.76900872196, 129.857058467608, 132.762698776182, 136.681631336984, 129.180447304167, 128.79117425166, 132.321737026275, 131.674755344285, 134.570010508962, 129.215381214029, 131.623419828605, 132.526713613423, 127.370408258836, 134.875444831778, 134.823254726483, 133.918422546099, 132.517550449117, 125.495566928739, 128.375731523173, 127.156333545131, 130.190526119894, 128.479673855697, 132.224620183211, 136.280092258986, 135.577916020578, 135.946507604273, 132.529347812632, 128.954978416384, 129.140065953296, 132.717763352753, 128.226607554684, 134.090119234907, 128.602757431803, 133.533810784708, 129.241572274426, 129.803726566398, 133.077561576143, 127.819816661955, 136.007644996417, 130.37860194686, 133.008750515322, 130.266827795298, 131.590571352094, 131.299043369144, 130.267165588362, 131.068859607417, 129.083538911471, 129.387231569105, 125.859690321613, 129.719223443066, 133.446111647667, 133.128743572847, 136.730527527643, 128.841808417523, 127.48151447625, 128.259724662146, 133.275386458384, 133.482267485565, 124.560938669921, 128.784868394373, 132.63384376195, 129.770023278169, 128.053442531893, 131.980708533915, 127.806626091928, 132.182468948552, 130.973924136865, 130.033986705974, 135.892373809484, 137.253856410006, 130.270542441657, 134.1637619599, 124.100477317889, 132.9660899144, 132.374036727112, 132.495017147659, 132.731891042074, 133.934560265433, 129.871980615401, 131.786564303139, 131.617001636292, 133.290410223038, 133.112715645413, 127.398492476938, 130.901528341174, 129.408362924771, 131.937011417286, 132.953079870674, 129.603293746658, 127.666710971749, 129.928013242172, 124.977258090691, 132.304537804569, 134.81566902095, 127.024639101354, 128.612927313445, 131.08933523616, 130.220960239695, 130.154948813366, 130.104155942502, 130.599848890709, 130.888055304797, 133.632441291566, 135.943100732536, 133.195874686941, 130.566992402528, 138.141008186277, 130.178356040859, 134.209298941363, 133.149861819197, 132.781724335305, 133.399325301753, 132.431442552017, 133.460386928609, 131.547975246056, 130.89809176372, 133.882910939073, 125.352902916201, 132.075844098857, 128.051896280833, 133.426126719756, 136.06233124249, 136.559662869377, 128.315730015783, 129.336571289862, 126.650570380018, 131.027033832898, 136.143047455353, 126.747655164716, 133.063107384204, 127.099291968872, 133.544503586606, 130.353002643244, 132.653409911046, 129.857654380636, 130.2313887817, 132.105898114469, 131.72760428365, 132.59230046808, 132.698201182331, 129.016789811035, 126.734842273141, 134.859373367675, 133.053030381179, 127.571712374299, 127.533202795021, 130.033426483827, 127.468421418527, 128.831024200366, 135.74854690316, 130.286410890561, 130.829517505778, 132.650580166604, 129.023900372006, 131.368022220279, 129.541745354184, 133.13606648572, 132.418101740337, 127.292676042226, 129.772561793377, 134.438158267228, 128.419681666564, 130.053760698073, 130.7773933202, 132.223371805319, 129.690867210754, 136.002597336952, 129.169472472621, 126.990024158028, 125.609837693092, 130.157732415811, 130.999138197071, 131.932214767082, 135.849875996806, 129.476228128274, 128.036139885372, 132.887350846219, 130.183004178972, 131.215639530092, 133.165433371136, 133.904110123268, 138.840304379017, 134.470109309771, 131.809012655447, 132.499561421041, 134.791977838079, 132.758642589701, 127.43717266849, 126.050584391909, 133.120568504552, 124.09112453739, 128.768082756574, 131.191636927785, 132.567888924573, 131.580090267788, 132.880067075191, 129.963248890623, 132.896293507352, 130.130478248964, 127.580308118974, 130.688594535178, 133.718303925889, 127.251670150046, 133.042900649686, 132.465697972733, 132.78946677151, 129.805037737279, 131.748608865513, 126.372112349789, 133.139691006569, 129.786566645451, 128.024972891117, 130.948935129418, 125.586331853731, 136.012978889039, 132.817736936234, 136.486246825753, 129.909497804465, 131.747071838571, 130.330261723613, 125.538716480843, 123.291662496639, 131.481931229925, 134.553802808103, 136.097822079515, 133.797058345013, 133.618400873272, 128.482709436497, 135.029673482941, 127.549485768535, 128.652354009328, 132.125980384201, 135.432266112662, 132.062315916193, 133.688403770721, 130.136542249903, 132.837903831015, 130.030120138283, 129.544916735746, 128.518922502203, 130.831814889083, 133.134504603247, 135.425994793525, 127.878787457781, 130.317288470018, 128.836887104176, 127.357221409036, 123.925905478494, 134.651714596496, 130.352438268057, 134.908017915875, 130.363984893955, 130.002496155813, 128.177082844673, 131.607431340465, 133.315914690598, 135.475065365657, 127.336656685387, 132.652962024933, 132.538407062837, 130.522981970252, 135.152174187438, 133.644187453914, 131.172824005524, 133.770865514867, 129.206489489401, 133.290031020288, 132.315473114227, 131.784395279352, 131.730308311474, 127.149120575323, 128.92216957704, 132.819593644821, 131.517646707538, 132.246045456792, 129.612281893837, 134.41978011578, 128.966067857092, 131.915923673312, 131.768544769828, 128.668881032423, 131.051164937099, 134.443263357089, 129.066955350853, 133.095307031157, 129.719066958637, 131.477366661859, 131.733676139525, 133.122440210754, 134.671997175929, 132.467918362371, 129.923969516483, 127.63377799676, 133.384858401037, 129.777122588148, 132.633176613321, 129.51768521812, 131.464245775472, 129.561961805147, 134.613887307782, 131.010148229234, 126.467797536965, 127.684346504354, 131.462193651498, 134.118741761454, 132.197480760174, 139.15154034433, 129.340407406533, 129.550101755419, 132.25979871122, 130.632256643176, 132.981811363131, 130.121812769386, 129.178590562898, 128.557250228773, 133.434400594701, 133.798245459692, 130.697131264717, 128.871040352104, 133.594254128235, 128.025077147488, 124.286533720244, 132.679300605828, 130.224098386948, 129.065798158629, 133.00174390203, 127.6113560145, 129.489611735376, 137.156601824802, 130.487630450688, 126.159990075582, 132.508231776052, 135.181487082871, 130.375597198875, 133.966907890534, 129.373457304552, 127.203828102535, 126.704299165213, 130.52597746307, 127.777962359195, 133.95620365349, 126.311247794276, 131.740995886296, 133.806616311154, 134.335993579818, 127.704984897085, 131.630838145742, 127.199906073474, 127.948979270141, 128.188203863183, 136.463980682722, 132.347027570987, 132.218697089632, 130.090447792961, 133.789750533836, 131.819069688815, 139.831206341452, 129.160565700391, 131.558749511513, 135.667312234497, 128.200905805582, 129.091300257389, 134.483646430309, 129.479930127943, 128.060631030995, 128.693082455593, 129.006636442425, 129.088360380015, 129.027441139178, 138.257922600988, 135.415398096048, 134.894333177488, 131.113265913527, 128.063730894671, 132.379865708693, 127.260917114358, 131.521503868885, 130.593770485718, 127.779023083781, 128.91927100802, 135.940871139476, 124.713520543345, 127.109140724033, 126.774695968053, 131.142354804293, 129.07592242931, 126.135394250007, 130.993187831168, 131.465548955389, 126.450513491345, 127.464743276355, 133.561546454547, 126.646542006254, 128.421912167661, 134.030276020199, 137.384357032939, 135.782361255875, 127.652773373639, 126.276381049093, 131.05907944317, 129.04773337957, 130.489359416234, 129.721867296747, 131.57417042119, 129.327654409867, 130.960352703696, 131.934689523929, 127.397131494137, 128.306581434878, 127.796317628212, 132.496135169693, 130.778701854435, 133.530895959767, 130.931052755254, 133.970291996775, 128.810036558773, 128.974298280952, 130.481688393435, 133.201958017999, 130.001745210778, 128.162105881303, 131.092175068367, 130.335786261523, 126.413913518634, 127.669041124562, 126.819318168826, 134.218249030699, 129.403766742552, 133.917960647019, 128.556846271529, 130.377416044105, 131.470554723697, 129.604549846414, 129.101835346877, 126.326111965224, 127.290531800904, 123.962832367033, 130.494416156775, 132.466783449034, 132.071167016151, 134.503006235216, 132.625155768252, 128.299689533021, 130.784831931638, 136.682933044049, 135.207539102819, 125.134872763047, 131.31967907022, 125.421317116749, 129.063269214063, 130.074155971854, 131.470002522292, 130.488933306059, 133.725930840668, 134.760905081258, 130.009167830818, 131.527712970624, 132.809232297301, 130.468857851496, 133.718631018255, 128.820284030347, 127.984093925119, 126.56375070614, 131.544261860965, 130.768419621999, 132.595650549507, 131.588587718752, 127.341952407839, 133.547034515154, 136.302224965186, 134.079437544711, 132.540942770756, 127.861469474556, 131.040432307843, 130.569632770336, 125.691069788693, 126.8899051417, 130.510880018203, 132.359965431509, 128.424860791286, 132.565645289339, 133.894404560234, 127.591455281304, 131.060363040535, 130.361868358823, 133.32120273958, 132.678539570438, 123.34483880334, 131.133726260713, 131.194694540552, 130.407375576096, 131.069967472414, 131.744807098347, 132.476072125444, 132.719178874436, 131.015997967035, 130.341492564664, 126.674541098436, 126.986708164142, 132.919827131339, 131.795967386331, 126.023877333902, 132.774718652682, 127.646346070449, 134.573744697796, 128.365837158373, 131.296062256824, 131.705113271268, 124.920083731087, 136.205047574914, 129.786163955422, 125.773773606242, 131.173067529613, 127.789469724985, 136.698305372238, 135.92003809137, 141.818908110062, 132.706958569832, 128.15816904397, 132.270996533505, 132.312838705843, 132.020871408183, 132.523505214317, 129.963542959768, 131.534299252989, 134.178339181108, 132.60990129339, 131.282613707054, 131.318701352204, 133.203435427194, 130.536179435802, 127.71851783582, 133.420132458807, 130.003645064576, 133.966944810807, 128.302809861392, 134.333231005891, 130.54064590082, 127.296950500292, 130.63599092342, 137.862582225776, 127.075733683111, 131.402057756829, 133.723266410756, 130.003409630742, 131.791659518762, 133.238777961744, 134.567686051905, 128.280892691676, 131.541319800004, 125.238686136176, 129.785474728633, 135.180915086333, 129.828164672234, 129.510885014879, 131.975286114336, 130.597194680266, 134.778943836696, 134.688260212364, 133.163090115543, 131.899706156125, 128.8864792608, 129.760558118604, 127.783538902782, 126.512728027115, 132.194809139841, 131.049727350275, 134.773893535571, 137.282599532313, 128.297473608249, 132.694370952874, 128.130700870812, 130.042857476631, 127.902196310294, 129.854701862111, 132.37955173745, 132.409472605357, 130.485356639981, 128.768899624626, 130.777402299028, 133.327297726175, 132.354241361553, 127.29701346924, 132.151754983547, 133.549656424163, 130.664263786924, 132.953230406418, 134.914881056745, 128.222454636915, 132.660252895089, 128.580539022824, 132.836269253894, 130.058701845104, 130.766912257363, 135.262920719966, 132.566704487613, 132.063511484247, 134.179665372544, 130.934890015695, 133.908942796194, 131.447541368634, 127.614348901486, 128.282714243621, 130.771538943194, 131.783063486179, 128.279524455416, 128.279953656637, 130.189811365689, 136.072280152893, 131.255332937756, 128.274936162459, 128.439520921925, 122.637206926524, 131.81551769553, 133.025091673748, 126.531222782295, 130.577167047118, 125.627427588282, 128.990453665111, 129.991320287645, 135.073498717017, 130.510733717777, 129.598284896839, 135.494578053109, 129.806413103761, 128.607306748207, 127.389869066072, 131.314496064659, 135.837750860976, 129.630347343625, 125.762462118795, 131.539628501361, 127.919643308854, 129.874195984697, 129.923246517104, 129.294805465857, 138.424145931391, 135.976369526639, 130.126176665405, 130.005472716839, 123.666260757045, 131.049935200254, 132.542060678859, 136.938001859894, 126.452579000352, 130.201960063381, 136.515738539925, 131.314856529437, 128.274998989861, 136.178741758984, 137.756583242388, 130.416122836318, 132.351754794939, 128.212572370732, 132.54204703196, 132.498540633102, 124.390038550329, 134.545802088027, 124.962503120684, 129.326437987301, 137.122451768353, 137.736743550233, 132.873342176311, 132.451262254126, 134.611556046086, 135.664665359517, 129.525738237725, 128.513554898063, 126.405700049478, 133.343369646028, 132.778270062331, 127.554429725214, 130.465391208507, 130.70130604919, 136.020007322789, 130.459593617595, 135.768222517444, 131.090070473998, 129.970319146787, 130.847281510508, 131.134688465386, 131.193343291161, 136.771913010455, 132.317341957392, 130.88625222656, 130.957949304046, 132.328540377223, 134.067912041929, 130.126782304848, 137.341231289256, 130.918307040894, 128.086299680349, 126.838400147014, 130.086070589919, 129.577318829471, 129.449074402884, 131.972439142318, 139.094896363579, 134.344856467328, 132.730066686593, 128.77124333226, 134.384910855769, 126.88591546962, 132.66628897367, 126.938352065592, 132.577211239666, 128.844738301521, 128.15247188693, 131.356516316027, 133.547631544146, 128.497313710086, 139.82596765025, 133.551122197714, 136.927099352525, 133.559699476374, 128.912724165289, 127.709652695887, 130.240237105716, 128.246849904658, 129.62028430599, 130.256653071491, 128.688393173419, 130.483475323159, 124.901859977264, 130.650807840362, 126.688852671223, 129.568173071454, 132.650640043324, 132.820900256834, 133.040769627288, 129.347787297859, 131.514802198304, 125.862406211051, 131.966341596434, 131.69369422241, 123.448738322646, 128.174901254181, 129.471131476898, 132.346448522626, 129.562859513399, 133.222042150116, 134.739515859734, 130.900198039917, 131.976881639805, 128.97533810295, 128.721742480226, 122.448516255451, 128.973350425622, 128.127017876557, 130.689726539015, 134.296858113761, 129.496589286152, 133.994159830043, 135.764266129413, 134.821687434139, 131.914748158474, 134.823421901553, 130.998840687999, 132.63107702185, 127.628620645449, 133.454647284927, 126.985078832222, 132.163980239, 127.500970335851, 128.226349825738, 128.283074619315, 133.179811412121, 139.226963945478, 129.517270580369, 131.481678287061, 131.144086006215, 128.425646082574, 134.185041912647, 130.643499616018, 133.512709735129, 135.66287915212, 129.272960963325, 129.914992263121, 130.449464359568, 131.517864242217, 130.115996954525, 131.30034043837, 133.52635421207, 133.577544380742, 133.49307879056, 129.907348942958, 135.238912408029, 129.674376814631, 132.572381386206, 133.266195080826, 131.437243249856, 131.541581704091, 125.704490966198, 134.621235026635, 132.244883618964, 134.173087512253, 131.905736584163, 130.899238330752, 127.559921702044, 131.350201884861, 126.783348050775, 129.809905746224, 137.413467774531, 126.823268306457, 128.96734602857, 136.95435707681, 130.967592482996, 135.313030530186, 127.812518598706, 127.902350598611, 134.845159234184, 131.691761014229, 128.874567035029, 130.658871202778, 129.31494305651, 130.568503304421, 129.873430590838, 127.195420277989, 132.376973979467, 129.9523442691, 129.821537464358, 133.13544943271, 132.303781653688, 132.913661543528, 129.494783219169, 130.813993133179, 132.701730520981, 130.907163898956, 132.161541227857, 133.739094151168, 132.466862377989, 132.17277488728, 126.81287989391, 133.821867298799, 131.830761752665, 134.482339270909, 130.081851266469, 131.266943993207, 129.490119764058, 132.243889150858, 128.47069237039, 136.030668260068, 127.286170906251, 132.019451494484, 134.402083099381, 130.570119980868, 127.246437418654, 133.959359454248, 128.926660614088, 133.096296459108, 140.973870738642, 130.811387977072, 131.354584458235, 128.346406453546, 131.063213309308, 130.438173958731, 130.770484069928, 132.851109600813, 129.214026619148, 134.459508371782, 132.240287928409, 131.999207537972, 133.606621137869, 130.808755373742, 128.138698137962, 132.835402543143, 133.300962816476, 130.042474583581, 125.261924471214, 126.960380792231, 130.645653723098, 137.608965074906, 130.942869247802, 129.80284634944, 131.788733476663, 130.646645478369, 129.985189561692, 133.209992857756, 126.809324232869, 129.721867990001, 131.399402036752, 135.217217041736, 125.142421671168, 123.867104009834, 131.454185776905, 129.726422749589, 131.648000708411, 135.738125702991, 134.435232271676, 129.786980126384, 128.414985443427, 131.533757677025, 136.255070963824, 126.953889879429, 130.812452448871, 135.754325951041, 131.513802372552, 134.794130885166, 129.370331485854, 134.195150492482, 130.347817207098, 129.525100473895, 128.86786163422, 135.593208034964, 125.278677481773, 136.045045881478, 133.216136432652, 134.53582271184, 131.257592051318, 132.549353508784, 133.300561157231, 130.242831664912, 134.58790221808, 132.101198439332, 131.123174199904, 134.463692228025, 125.831448121776, 131.411605631594, 135.931094195334, 129.028745129574, 125.577943673699, 130.178257791557, 127.335813694446, 131.991655850527, 129.612640021143, 135.360500556396, 131.348677873165, 131.652059951394, 129.363128908498, 130.843347064338, 132.283039849792, 133.517569795017, 135.193840816025, 132.71517603719, 135.800432256654, 129.17734895635, 133.474196597615, 130.46695355091, 130.012247704346, 133.110508817667, 132.421059204563, 134.777968189968, 129.888802870981, 127.855348427695, 129.701795719928, 134.440706454189, 130.55011743403, 126.8052127985, 129.920950848353, 128.665802707253, 131.334088820882, 130.986714535636, 131.542341053819, 133.35239007454, 135.72955091634, 126.246551547891, 131.089660739322, 134.714326403529, 132.09020899159, 128.975372410096, 129.216833519721, 126.83119077722, 129.668282540368, 134.114121113086, 129.123652828385, 131.191089325039, 131.06287323593, 128.747418489531, 128.595182682359, 130.683813530558, 135.079416945433, 128.668713447746, 123.775694951812, 128.798376898911, 127.710595026211, 125.639595193123, 128.093277674539, 129.915341309526, 131.235163393774, 128.257865066933, 128.858238303624, 135.688958551009, 129.051280721307, 135.607832011755, 136.34143352193, 134.470951001684, 130.086758153869, 134.589914176409, 132.145340713446, 127.724185117727, 129.958742289495, 129.360126640762, 133.361120606371, 129.925285814119, 126.713607233695, 132.298971570261, 129.836689098152, 127.67895318901, 129.330727736199, 135.230197446565, 133.517682492926, 133.563320756759, 135.393095480531, 131.202687805659, 134.400409900583, 135.33429083269, 133.151740740792, 131.186036276589, 127.031159235409, 132.042576276415, 127.756001179822, 135.267711591647, 131.828676031057, 135.086943058797, 133.424725072624, 132.78934426266, 134.023311091924, 134.613232987176, 131.686532232377, 130.622428582096, 127.487315861736, 125.068663532465, 127.755258715831, 125.191988061719, 132.706241035248, 132.122530103191, 128.120631741712, 132.397826314241, 128.651470397473, 132.832582980572, 134.219720623174, 127.993232751741, 137.4009216015, 126.819698844675, 129.375329037019, 134.62398060316, 134.981445027627, 130.493679287525, 132.148247424525, 130.274654839354, 131.986152663081, 130.14631467026, 127.906655335654, 137.651003960605, 127.654717800401, 125.565746689566, 126.061235795079, 127.558378257399, 129.659563193803, 136.404425996502, 124.719679733883, 130.183111177174, 131.847743108268, 130.652155797518, 132.444442215498, 132.794444862677, 129.560293433983, 128.059382244143, 126.988304678613, 135.853734162182, 129.339461041085, 133.797213243927, 129.324654982747, 128.938976250974, 131.46529083262, 136.59237362575, 129.402469869208, 128.232820852678, 136.33727439485, 136.033995167287, 130.086858143798, 131.07293350483, 134.83832729153, 133.572298211911, 126.052910268909, 132.793593313552, 135.980930176996, 133.357264780737, 129.576778305772, 133.082363349704, 128.155078219689, 133.803212868148, 133.684669102325, 131.176335076873, 128.624689299837, 132.998112713584, 127.353457488076, 124.517078027097, 127.920388489372, 136.599591460366, 132.116030112242, 137.237038634073, 126.084526144714, 128.786514179879, 128.692448033053, 131.376213386256, 130.822929665854, 127.443894563815, 131.802303603759, 132.336522030142, 133.611556872807, 130.299100994443, 129.718675384452, 124.442138630339, 130.293867496299, 129.745285166809, 138.360090786662, 131.69819781663, 130.989709236383, 132.938245557737, 133.724713203693, 130.908716989975, 129.436745726762, 135.379969752374, 135.95720831638, 132.257039535535, 125.479458039224, 130.876107951431, 124.408121945315, 130.19964303604, 134.719889667078, 128.495418854295, 131.496164960808, 128.041012317581, 126.43759304288, 135.519525118918, 133.31666770602, 131.784250514003, 129.510222046733, 130.565813094287, 136.871611515006, 129.932762223466, 132.417457993145, 133.279848467581, 127.500681677048, 124.282303065552, 131.37005432092, 123.648025287542, 132.109375653303, 130.156549717721, 133.844299248966, 127.873140193543, 130.340140462196, 132.154885190277, 130.487605495325, 128.875881536641, 130.343350331321, 132.956223218204, 132.027998144798, 131.063835312112, 131.977157178172, 133.711631457843, 130.092703968293, 129.522173868967, 136.069466816807, 129.915821455459, 128.328102102431, 127.046660154873, 131.029604746125, 131.070525682719, 134.46106256199, 135.235642451847, 125.762094831387, 135.579796516533, 130.961723626573, 130.053431399101, 128.954997149893, 127.190929275811, 129.721325271816, 129.355143944586, 134.379025354451, 129.27735629509, 134.592492388203, 134.200638833135, 129.4083138669, 134.621157689738, 130.016326028512, 129.457702961611, 131.133120432087, 132.203699822599, 129.141927066357, 128.993742691768, 128.22164632767, 131.995706643389, 132.170345767257, 132.799218721363, 136.278778568236, 135.720776368362, 134.180019033534, 129.489899628599, 132.208400403991, 131.469180839531, 134.784361350369, 128.428301015848, 131.453831133083, 132.295107508257, 125.180123705047, 131.158346809423, 131.022819583762, 137.556781334392, 135.656474157854, 127.968193946111, 134.148879942318, 130.102130527642, 127.869333138087, 132.442623224299, 130.171929274798, 126.835759346107, 134.21956879846, 129.573690819867, 139.342446120553, 136.180571806484, 130.873831387208, 132.632723935033, 129.227805235566, 127.807467147219, 137.024987075508, 133.86595411124, 129.777133670325, 132.323117888762, 135.226167791312, 126.067724060193, 132.50995489057, 129.894965272712, 129.807216240611, 127.056823183947, 131.594480697895, 132.898431114097, 131.317319016816, 131.510118454665, 132.947561408239, 137.581856052375, 133.150093102374, 127.441589765225, 129.028583748393, 131.529266774982, 128.46206466825, 127.512964396104, 133.492596563369, 129.379342204371, 129.580767910018, 128.952642569446, 129.946059427548, 134.178401101956, 131.167609836038, 131.148524843444, 136.822107378342, 134.17546504691, 133.565955957712, 130.635844341725, 128.237506635935, 132.908433948947, 126.849631478794, 129.978472010541, 128.904201188041, 128.889711915045, 130.513169345266, 131.716472388971, 131.741412685912, 135.200542701873, 131.67355085334, 125.994749570194, 132.728072053206, 132.243096105375, 136.169056744369, 130.322840167249, 131.091535422005, 126.803941983986, 129.113821437014, 125.583206866905, 133.605848163887, 127.758653663578, 128.407872669313, 132.334712857612, 134.004476790829, 126.796742964209, 132.108893812423, 132.574396593691, 127.766697440309, 131.957816322975, 126.442566285924, 134.041067283163, 132.267134556397, 132.693481361614, 132.834301371215, 133.416997017195, 122.593852785044, 131.929190443586, 131.712313436519, 128.697895808068, 136.248486511912, 131.2314613967, 130.503073055809, 132.048008168047, 134.221668131655, 132.881650967492, 132.231798107809, 136.042494359725, 130.814838667926, 130.801708506676, 131.117333233801, 135.248461489117, 133.6021837418, 129.002992926644, 129.344079093295, 128.997390844501, 131.580306106773, 129.677328995585, 130.500312554313, 132.44609408337, 127.724490673189, 137.117340297553, 130.669096346611, 128.450749872229, 128.574207188205, 130.840016138255, 129.23155636014, 130.224223565923, 134.654672963437, 128.838257624521, 132.348200231683, 127.905413051607, 132.347415359129, 133.955059384596, 131.916204571751, 128.336012876311, 129.07288126814, 128.141424415049, 130.927411202134, 133.120238812425, 130.384412329823, 131.365896096256, 131.698734985508, 129.822475445906, 132.955208876171, 126.467459729082, 131.726010700989, 129.14679983722, 131.456792080762, 126.002251183549, 131.557751020042, 132.086499799651, 130.079370414206, 131.889696677767, 133.589356747274, 127.717717960288, 128.716883236779, 130.840359583633, 134.296379502137, 130.656157998981, 132.14289178386, 131.371817267795, 132.601368685384, 128.679022247263, 131.079449952089, 132.247450107403, 130.50972214436, 139.679218602305, 137.761838135811, 126.731000049894, 135.156483149266, 128.473582819581, 133.370940296464, 129.162217023324, 131.085947680689, 129.849454297184, 131.720872462311, 133.247088447594, 131.911488937606, 133.819163415105, 129.933336776641, 128.287409369619, 132.007348751419, 131.211116981378, 132.623786630632, 130.854160605115, 133.435353108213, 126.898875535318, 134.428452363644, 130.981347106365, 128.943211842171, 124.962779864245, 125.779659030354, 135.455515211729, 132.068112530267, 131.914094198286, 131.760426228065, 136.586380813329, 134.091468728015, 133.080944289453, 131.576453696011, 130.812603563651, 132.464702869883, 136.915949847016, 133.004328522592, 138.045911961685, 132.325415819372, 127.952643176132, 129.887241478918, 131.162572585535, 127.553340774438, 127.715143237107, 131.502605359801, 128.798480307046, 133.141825426832, 126.87484087532, 128.886988689049, 131.945324014758, 135.22728431107, 132.352719818296, 125.426059955477, 128.17429254754, 132.468567882753, 134.718403584949, 128.690754859668, 127.429631168275, 133.213577725698, 131.99537344989, 130.6754222693, 129.865562251478, 135.222528089825, 135.497827650684, 134.416561498393, 131.332830685796, 130.771948472484, 134.340072326192, 131.546426753524, 128.927693533737, 133.987670411651, 132.801527359627, 136.404825714568, 131.267552090115, 128.641037777499, 135.443475506688, 133.18862695528, 128.226165577753, 132.767367710513, 131.068185215073, 134.7692576533, 133.812945455369, 134.782477660351, 130.293797507277, 131.786543403221, 134.278960740877, 135.262645198207, 127.051616617176, 133.629508452526, 133.09240710782, 129.510384715973, 130.179895913839, 133.053741659616, 129.508980848309, 126.315046601241, 133.780154349528, 130.535766150423, 134.456756935104, 131.991464966243, 127.058250670932, 134.012025938498, 130.517567658106, 124.523121094769, 133.013558603002, 130.843590307646, 132.372272355409, 127.968899462969, 127.893067624083, 129.685787568957, 127.431278113523, 134.982913627884, 129.500477282578, 131.256888326085, 129.096395937716, 132.811219185205, 130.067280890721, 133.056218081694, 127.544845456057, 131.028257894671, 131.778162025362, 135.366817985626, 128.845482396439, 127.211974232513, 128.77374216843, 129.632402925905, 131.742313082925, 129.762974046495, 135.31173586365, 135.500651388443, 133.326589386322, 137.771972864698, 135.360340863145, 133.41479999732, 128.393445597895, 128.847356962009, 131.8580876081, 137.493828412978, 131.172290787243, 134.242636151025, 133.061104752618, 129.532030687671, 129.545699543131, 137.527212519704, 129.00739065057, 125.14127954303, 136.755607351187, 130.430752536183, 127.924115395308, 125.620883278025, 128.672885986577, 129.184359482969, 131.332912560966, 129.734258714976, 132.878371207006, 124.412244352504, 133.754916561003, 133.22949637515, 130.516046396902, 133.909271366339, 129.969326860092, 128.270119207741, 129.016530287511, 130.266718795041, 131.672018842077, 133.304693541365, 139.417644213799, 129.86104175445, 133.991867644069, 134.753364066661, 129.731508431434, 131.967138042207, 136.012051479424, 133.511776368684, 131.184729112505, 133.112635904748, 134.819093269563, 132.292756371377, 130.436376547499, 133.44299278851, 128.263811460589, 131.751265096646, 127.439810322255, 133.450779926295, 133.319894910379, 129.749051469179, 125.324949503001, 125.248407886005, 129.375056886529, 128.729062543049, 127.501112373688, 131.371045456686, 131.829013186016, 127.930538261902, 131.774777853466, 134.498497914234, 123.805170029434, 128.468557713303, 125.125256506918, 127.102220446329, 126.833956777651, 131.712353722435, 132.036590821712, 133.161122101066, 128.301763593545, 134.663030511328, 136.039429748786, 132.2103474879, 130.628396338298, 127.059922957845, 128.35699394154, 128.889388217931, 132.11561542185, 136.270656677151, 131.260659601442, 134.749327160922, 126.725625629009, 133.441463788269, 131.403517199671, 130.176798494311, 131.282313346812, 126.609724530258, 130.951849739486, 122.697165956503, 126.678065799474, 126.716580356766, 128.562682582215, 129.712004293054, 134.664966777553, 126.912778546925, 125.610076722427, 126.818410320864, 132.162077695129, 132.702178865774, 133.209740260521, 132.98595601639, 130.412382517645, 135.017252909771, 138.09241587958, 134.376051153583, 133.369483597071, 131.463860721381, 132.795781265251, 132.850254691401, 135.657749049816, 129.56385673085, 131.674030104199, 132.92686126051, 128.656065598572, 129.195471732014, 134.376288565448, 127.413130989391, 130.08956557653, 132.080704793911, 133.835974863616, 129.077177081769, 135.430054867825, 123.566173382671, 131.521814438356, 128.244405045824, 129.701806667887, 129.40166057983, 131.946435047731, 132.668726337351, 124.725254326247, 126.390953724122, 135.80701151055, 127.16357381604, 135.254341105301, 128.990893148181, 131.336034068403, 132.633187560102, 123.703152892528, 130.553153148974, 130.925196965804, 132.372728798151, 135.694810359056, 130.834589306095, 128.038942764754, 135.428003876884, 126.052830128086, 128.789192329775, 135.66182992492, 130.834645387433, 135.722720088225, 128.678010908461, 129.965322005933, 133.504562832807, 130.106318727848, 127.639362317589, 129.314465890844, 128.131678156753, 133.542596473657, 127.476646596534, 127.955741059102, 133.553533063263, 133.366436457312, 131.441412914888, 131.527342020701, 135.754944030497, 133.049174767896, 130.671966745044, 127.961161046043, 137.221124051705, 131.073331339267, 128.931261883537, 126.642003261187, 129.407579618373, 129.611016560057, 128.793998234973, 135.469934702409, 126.693852383599, 133.030067603012, 128.776185232674, 132.822951962634, 132.857842817637, 133.902019792146, 132.349618873462, 129.987764908732, 127.484632582549, 134.577958216496, 131.342163942429, 131.324663729184, 132.114202750529, 129.7503176994, 131.211035287803, 131.271488911626, 129.638982199921, 134.548546351611, 131.282728035323, 130.272622459956, 131.171391069726, 132.865989598976, 131.286702396729, 130.962144138827, 130.028429840137, 129.523286358961, 129.584515300864, 131.882484392797, 132.088741242168, 135.913264161155, 130.327058397093, 134.486098878251, 135.459765775658, 131.506573511432, 124.407918770048, 128.694061913023, 133.875422056645, 135.446973171926, 126.647580130206, 131.182559013576, 132.908342980681, 132.465424595301, 129.821663041266, 129.526092270225, 128.593831565495, 129.475325473801, 127.166668940286, 127.829573735984, 131.393625319329, 128.636753906381, 129.410722557344, 134.88855635997, 128.744440799872, 126.938584357686, 131.502834000288, 129.41586088607, 132.161942166567, 133.521102125615, 128.759461136169, 137.592386158943, 136.460752632889, 127.047904657223, 125.985904684353, 135.962956881619, 136.852650165244, 131.939176834796, 129.773503961941, 130.371025993696, 131.224860619205, 133.811717071232, 122.756620974517, 136.210969492126, 125.895071269159, 135.67453311368, 130.738246792991, 133.900806259915, 132.228631774391, 127.846735618079, 127.710091020796, 131.404745810428, 131.645445959115, 125.934396323526, 131.345327077703, 130.902204271371, 129.892126059148, 127.944039244494, 128.107627958914, 133.368101299233, 131.864196981077, 130.899936629213, 129.934062272747, 130.397280524945, 137.337198318378, 135.106265364009, 132.810306336056, 133.954069218204, 125.145259797807, 133.218772046102, 131.849680505779, 133.202866739701, 130.491313554073, 131.874307292632, 132.669349850755, 132.85468666896, 125.835120428362, 132.161682285046, 131.115877221869, 127.836512553352, 130.399374221551, 133.801612348956, 128.49526019837, 128.819422637828, 129.076186567869, 130.083780248119, 133.857715364846, 125.254261740547, 136.234849978308, 130.731419579052, 129.698200830454, 128.149123654701, 128.937477028705, 131.04549346854, 129.106874011616, 128.326457916053, 132.04293401726, 128.743078746225, 130.878177135415, 131.348615245107, 128.160264251034, 132.049941969734, 128.007810673345, 129.769173725801, 124.287741863124, 132.834346410594, 130.880513062674, 131.251117420932, 131.652121652121, 134.846302902817, 135.377612926009, 131.562465538109, 133.926053677529, 127.560981721134, 132.179940833156, 127.044686325757, 127.049758865638, 130.454992346281, 129.798712971084, 126.132161285027, 129.652583909195, 136.813753842005, 132.330936387287, 126.706564804247, 137.039042930334, 135.185172984205, 133.96027477101, 131.771192457539, 128.762227492688, 128.356597128927, 131.360478204281, 133.039740181402, 134.212810187309, 125.162657483675, 135.032988386459, 137.241906196581, 133.712727184138, 127.767728857561, 124.90696879797, 127.647639915776, 127.35542192989, 129.258459596973, 128.113537412128, 129.116121610993, 128.747988627507, 130.630901899328, 133.196753431698, 133.128664269602, 128.276501519256, 127.689645388218, 130.543281075144, 127.72357432115, 131.473197306884, 131.673012093279, 130.24552506375, 126.16444032366, 128.846653274581, 130.748558619423, 126.067501628627, 128.312499328554, 131.04803266417, 128.334487754459, 128.101054450878, 131.152061670467, 129.881288827699, 130.796374990672, 131.079736928777, 129.022754640542, 137.724840737024, 126.621484321889, 127.906085271653, 134.448132156799, 137.596013392717, 132.912807279497, 128.440478713569, 134.427844523654, 133.273599277251, 133.217670033753, 132.200059176708, 129.581586354448, 134.278695131246, 129.404674057273, 126.584429213854, 133.721113613513, 132.987170116946, 127.051744099185, 134.995471927667, 129.24300373444, 134.522713828887, 132.876784504057, 132.334508732594, 135.035646433926, 134.59354353934, 130.974520733595, 129.634749243012, 124.726775938418, 132.256461417809, 128.676897071262, 134.933683261648, 133.983728015041, 135.121292039338, 127.954334708819, 132.172779250383, 132.100789326914, 127.641820804982, 135.284877843035, 127.03177424731, 137.957812443704, 131.859053798807, 132.067391452307, 127.832970749897, 134.888659704385, 126.594312825171, 134.436355984482, 127.92889759896, 127.334193554299, 131.684516354759, 132.05914267616, 132.288798849572, 128.382556525524, 129.583705841894, 133.684297667231, 129.521896663299, 129.337285618323, 134.653357204678, 131.638311580935, 131.505086918436, 132.167378182945, 134.875985033191, 132.566104811353, 127.157848510297, 130.236061762148, 130.563012725876, 131.481685060104, 135.122534100937, 134.479593027718, 129.330734638947, 133.581190660734, 133.894126382591, 134.157658107526, 132.747886110808, 129.242118487979, 133.690272259765, 132.840195366872, 128.343581917142, 131.437108882873, 127.926922397719, 128.706935770616, 134.137434776631, 129.341724218923, 135.629985034819, 128.033690626105, 132.68119959439, 131.74806934649, 129.346190139304, 136.154351578087, 130.031353895036, 131.779242480296, 132.510097814641, 135.522515091644, 129.814557176701, 130.825382002907, 134.9009408133, 132.622782372182, 127.539547129558, 130.624704523354, 130.882263252018, 133.808429018803, 132.550909846423, 128.290938554742, 128.044779478289, 130.703525870459, 132.29338817568, 128.901412399858, 131.734530812731, 129.450640843516, 132.129712977591, 133.229393264314, 130.884315054063, 126.633212144773, 131.468870401758, 129.604046452043, 129.980131864994, 125.087270530452, 127.586680214473, 135.041371939095, 130.396029618674, 126.356489601864, 129.366492350114, 138.613029291757, 137.221600366915, 132.622685709204, 127.695021363205, 126.424810499553, 126.950122449347, 129.51201363945, 127.187445295115, 129.186536603, 131.739361634464, 131.040695466667, 131.50216323865, 127.248157188386, 124.860721951388, 128.305953915824, 126.972391227482, 130.241724877757, 128.766598514175, 131.317550697025, 133.315441372085, 132.010840245582, 132.29927855553, 128.915104287434, 133.740481461933, 131.793530486533, 126.939295376508, 129.685062102247, 130.470179432292, 134.21881386931, 132.034419296263, 132.528638218791, 129.739345377883, 132.966920719897, 134.499639773698, 132.599955368486, 132.055619757215, 135.051913907285, 133.941528855644, 130.954388284703, 130.716474740686, 135.422602740283, 128.700253299535, 135.952190664606, 132.874817205937, 121.769826169311, 133.556085611336, 129.147630747413, 138.765747130963, 132.662949047124, 132.747343136765, 128.414305238612, 134.623149167357, 131.193794253482, 135.621361565726, 129.731630766357, 133.774261113874, 134.523655837438, 133.220500120476, 133.65657144854, 136.695720488622, 134.209681532016, 141.826455615191, 127.867407079824, 130.28694405402, 134.459234260735, 133.460693204527, 128.581847918772, 129.71317798374, 129.498240709519, 132.920713595523, 135.185178209186, 124.249610861429, 134.258774595515, 132.013540462606, 133.441823726058, 132.253357912278, 127.931260095484, 132.696204058783, 130.192226357719, 128.207717169269, 134.925563437722, 128.81806157789, 126.476176948143, 132.795586712941, 129.688623359973, 129.683884917875, 127.218852621982, 124.915429065871, 129.465315938063, 127.809364642175, 128.575829631603, 129.008288773822, 127.080035292961, 126.803550396343, 133.871284385985, 129.970715999133, 132.423538485668, 128.140146530647, 134.959170075715, 132.269118169963, 130.522223275927, 127.772125378595, 129.588753819274, 131.240120628642, 134.161431379186, 131.756183513109, 134.53813534053, 132.978302678676, 132.223443244663, 131.980698390477, 134.481118093488, 132.87962780735, 131.629115807614, 133.38383054867, 127.263204042921, 137.377538361669, 130.993922267427, 129.189542392297, 126.895352011238, 128.560444483527, 131.718269254068, 131.164795039379, 131.394992775461, 128.37402293336, 133.890463401177, 128.737667689927, 131.029517657393, 131.05448385332, 131.550501146021, 131.722590166047, 129.854489230749, 128.522955940171, 134.019472269382, 132.184477666443, 128.069002469623, 130.283114781172, 130.905059176817, 128.213824758499, 130.351704096658, 132.981498463983, 131.824356676495, 132.250757659304, 128.000488859512, 132.999192795036, 129.009608438692, 131.972834382963, 133.160611069853, 133.125158426181, 126.967487684488, 133.513752599885, 129.454254459301, 130.214470187663, 130.012018991242, 134.19111567869, 133.992236725261, 130.113007563653, 134.212096963063, 127.883986955331, 126.999337139858, 131.248893774422, 128.267632939802, 133.194338532445, 135.756556711954, 132.260591803142, 119.733128604119, 128.414185674267, 124.126154336588, 132.444915597, 131.275878077662, 126.939904954327, 128.531312913618, 131.21821000927, 126.78263803095, 138.038700546412, 126.369525443589, 128.545080614483, 124.102747023675, 127.099191936523, 133.885117209098, 130.023615348202, 128.139764304979, 130.541078020726, 134.536128627904, 133.326750045637, 125.651225506689, 131.039038253026, 129.874094826511, 132.795630661261, 129.644305221304, 127.291226687577, 127.663509617619, 128.561146804309, 131.862397778228, 131.384780085826, 127.605792938199, 131.081287651878, 130.919542732963, 133.29975710105, 133.693615530616, 131.790975993399, 129.423441791758, 130.856791517272, 124.284190810303, 129.152544487688, 132.500607663996, 133.704839060175, 128.137281954776, 135.160989032415, 134.753914456917, 128.539439937387, 134.220574226718, 131.071263940418, 132.276741681246, 130.200002356835, 131.055976024858, 132.055022031056, 137.007163366367, 132.627116356638, 133.984814726075, 127.860158426681, 128.387926911585, 126.232257389981, 133.175283139496, 131.292219985812, 132.529213948071, 128.303994968953, 129.513701898434, 131.966263785804, 129.929036582545, 128.446930715431, 135.286008394383, 133.892354670945, 133.324258026421, 133.76382434781, 135.614610419803, 135.198337841823, 133.069310492371, 122.660505594004, 127.402679377551, 133.141052200595, 131.328199441966, 133.657922083994, 129.564152943366, 125.353152875285, 126.514644848826, 133.46634537532, 129.122691340869, 130.36439735152, 129.718766443385, 134.407128884748, 128.145978087232, 135.669000752994, 131.629743991026, 134.630617701614, 132.026572890466, 131.725448985992, 131.104404972076, 129.810286740962, 132.252907156784, 130.994782978543, 129.209346308032, 126.493857265199, 131.485607547518, 132.372031435656, 132.614198573355, 129.30828463719, 131.824667669479, 125.721964194113, 128.889069441381, 130.729100471955, 125.431909440651, 132.852792467178, 131.393227909979, 132.877244359231, 127.832428672267, 127.803879245929, 131.72603178872, 132.351962632193, 127.726824366532, 133.542969836695, 130.699973556039, 133.244034345099, 130.948183719097, 131.258944993493, 134.495240164463, 132.410374814093, 133.783082095037, 132.121259634514, 129.629245428485, 131.213783780437, 131.231095400008, 135.04045518406, 132.878828018341, 132.733759653524, 134.065451625872, 129.022128944181, 134.146965794096, 129.832862773365, 134.005593777979, 131.4921868309, 126.50518753371, 126.650656841797, 126.209774868407, 132.232040245588, 137.171858899811, 133.423774601359, 129.112257851998, 130.590599676586, 135.429416290402, 135.848191573693, 130.629932219001, 130.169967966445, 133.496496416786, 130.303315412654, 130.025066070923, 130.779685930847, 136.234815486569, 134.325058689999, 131.988406257937, 122.115052997294, 131.006516944943, 126.07236942326, 127.89331615055, 130.112932571438, 135.528239200172, 136.353822149244, 135.145506939997, 131.308255331151, 134.521661603772, 127.487724530074, 128.256270018298, 131.665549548952, 130.478633292481, 133.048389365877, 135.470997110024, 132.293249275621, 131.453958659589, 130.985789356816, 130.448199327243, 131.488046990433, 132.010170578739, 124.623334969205, 129.360647856702, 126.839225534728, 135.598936647202, 133.669296004665, 135.118452704797, 128.897611915237, 133.726713452395, 132.489481554733, 132.634948510444, 131.320390259831, 132.151960317952, 134.416914955051, 132.778092411057, 131.868505119, 131.927978751527, 130.370268286805, 135.460041393592, 127.958910973802, 131.434545025395, 136.114131026314, 133.583941033447, 131.21998107138, 129.631160751611, 132.174821345885, 131.727085330739, 132.75376673352, 125.212021047829, 127.423079823081, 139.317598640323, 133.255787741591, 124.353701959055, 131.458626927232, 133.63445883105, 133.648279032294, 127.090645607382, 130.948881501879, 129.789421453478, 129.708218286682, 132.7179998043, 135.774352887214, 135.940374101003, 132.481914604408, 129.936019847568, 129.574205750384, 131.995843842238, 124.855535671062, 127.211531066995, 131.845634268495, 134.965712213579, 133.508939274608, 130.4057500784, 124.39670850373, 129.03226768477, 137.182376666182, 128.16969723386, 135.458307023312, 125.972467429161, 133.126562492418, 133.857513696895, 135.203082133962, 134.651419614313, 129.131037603338, 128.64910304093, 128.497504479336, 126.684175458012, 134.020560484901, 129.823303766909, 128.896945348054, 128.499226739567, 130.168314749435, 135.002081950631, 133.024600954253, 131.751637660557, 124.526313016211, 129.502354874779, 131.811695876081, 127.387374824856, 130.142606142001, 131.427043069119, 125.172143000287, 126.023074258014, 131.813126712773, 131.232471607762, 131.178170503393, 128.482450254122, 131.771285904844, 126.64998201582, 133.716996779119, 131.360391125851, 126.86134546274, 132.363500470596, 137.298285716312, 123.966240472387, 133.561595051226, 134.213701407006, 127.281087127868, 130.437056417836, 133.332022566069, 130.369502956198, 131.587979929772, 128.878701955896, 136.581606429331, 127.956772871548, 130.287425707176, 129.159016425639, 128.18915566181, 134.993654986544, 129.401957981944, 132.174820806109, 132.263519150387, 129.220078116881, 130.784984961166, 127.779286729507, 128.545435332175, 128.485568606896, 129.807115591464, 131.729095732187, 136.711551220682, 136.557844533788, 131.67103894086, 128.529687377139, 132.139659087192, 136.588848385256, 138.781669708987, 130.998189248559, 129.857321762999, 129.902916834586, 132.075879321022, 129.331314457613, 130.594855770316, 133.062982322414, 132.142603875876, 128.142840341468, 136.047526250936, 131.298686811095, 133.94698530105, 133.32535107259, 128.168186523879, 135.926692805611, 130.233198177782, 133.676512349317, 131.175612179377, 131.775459159382, 134.873680532466, 133.7409544246, 128.406299130297, 130.06655592854, 132.880078719073, 135.751954559839, 125.701404716858, 130.669246550116, 131.529854651758, 129.066784810371, 129.246876314359, 128.907666997424, 132.639631140963, 134.253899357337, 134.825544676616, 128.667126558284, 128.834760452752, 129.198506134139, 126.966487867384, 131.633514743129, 129.456264035005, 130.619214776227, 127.576952405457, 129.25151467993, 132.274592233135, 133.015815710614, 127.268881535122, 132.771979889349, 130.180336249761, 130.178797887863, 131.108104501022, 133.314911479003, 133.955888968008, 131.153737819013, 127.168250139176, 132.091770404613, 134.861534275986, 129.316644533417, 122.503750326492, 130.561244176004, 127.620759194139, 128.908262158398, 131.277406703938, 124.829121121606, 131.46760728818, 131.630154955143, 129.322903646003, 130.442447021948, 132.53689066448, 130.885917802804, 132.336985039552, 126.439659822651, 133.23417546012, 129.318437606708, 130.679181138035, 132.367213856057, 132.596366985718, 132.165616352888, 133.809557243204, 133.009937838351, 125.296857580119, 135.656230197915, 128.664574138626, 130.835883326582, 125.103282260836, 132.549095548873, 128.579041947138, 133.835943634249, 131.386998039411, 134.540889887179, 131.742590933582, 128.418771331565, 127.165740377818, 123.347436409642, 129.906935676553, 131.275327412478, 128.289826691012, 123.213328479907, 125.507648954435, 130.353756032106, 129.586291339631, 133.647308626105, 130.97665792909, 128.108569172073, 132.502326938968, 132.845031855547, 127.460577933478, 132.448714582168, 131.377098329793, 125.24290655438, 136.34846931949, 135.010278751234, 131.579585728995, 135.678883136909, 121.209279776749, 131.936014637343, 131.550627500732, 135.195075483723, 128.6999506044, 130.136124023573, 130.795635022329, 133.997877765657, 127.197091540849, 132.119535898525, 132.582665531494, 134.749046573548, 132.107368719907, 130.110991755401, 128.694624869339, 126.129176192877, 129.929899756924, 138.085846173417, 136.855463140859, 129.028424357829, 130.127479734481, 130.70976432087, 134.246039668965, 125.737810512879, 133.612220264278, 133.422525962147, 133.986577083534, 132.651459853127, 130.636157533948, 137.108151489449, 132.525560438573, 129.662522162518, 135.256276462054, 129.32961674689, 124.348549169418, 132.860653357958, 125.223236058733, 130.862085738844, 132.153619984846, 134.350695342519, 133.178688525155, 132.039734960208, 131.382328747667, 126.88340033143, 133.588385952471, 132.349589286956, 132.567278044565, 130.960489218074, 134.370084202097, 135.430102550884, 129.318669426563, 130.470446837393, 134.571726821625, 131.349784681224, 130.25419680545, 133.702154029153, 130.630016406643, 133.941228510536, 129.793171912639, 134.115906907837, 129.58866767239, 131.357119338716, 127.997709807791, 127.485709696512, 134.79716706966, 132.168697800318, 128.841121385274, 126.329503059076, 130.803951667964, 135.397876369004, 127.913615505728, 123.485409989926, 133.245916119951, 132.439173646039, 131.32303424365, 129.32673600817, 128.934796392167, 132.90579237242, 134.602868927743, 137.095508014436, 134.641866027172, 131.548778201996, 132.810187502529, 130.755361481576, 133.480754065007, 125.620749021976, 129.531532905629, 128.390525330069, 126.977951347896, 132.093504035217, 128.133209563748, 133.295574108819, 134.210687160192, 132.443641836162, 133.260119178461, 131.503063065717, 133.670206860991, 137.857320376568, 127.758894622635, 132.404776293769, 136.65250714017, 132.067479783811, 132.952178665377, 130.676153166605, 126.378001900492, 130.707338816049, 131.254845039692, 132.528250699329, 126.885704453314, 130.464409220529, 131.347477599414, 134.737024851974, 124.53812335359, 130.740677697511, 131.715555921171, 130.836445530815, 135.517571528842, 133.203564509459, 130.064820818804, 132.471589247386, 135.363702537592, 128.890499731365, 129.528874782926, 130.525856191283, 128.093743671722, 124.371918638755, 134.154565031617, 133.530650916341, 129.458644223515, 129.068181066475, 126.391225063245, 125.719220089896, 132.750055380466, 133.038962174603, 126.61005969377, 126.251603883936, 131.485151482759, 131.630748286384, 130.504526569013, 130.05390281218, 128.85217922848, 131.543365563129, 132.11271678322, 133.417074026248, 129.816016286527, 128.817213853574, 123.565434493394, 135.838003929959, 127.801743222183, 127.189364168543, 127.542676328119, 131.856521578238, 127.988440025827, 135.242832874045, 132.144327035059, 135.448056104658, 127.147607256765, 126.009409419847, 131.178446058582, 130.784155959721, 128.850540603863, 131.751071544591, 122.177521078683, 129.585245057233, 131.374983789013, 134.934944912369, 136.812564672577, 130.248416276831, 133.753621234887, 132.482831622003, 131.689782940334, 129.886086746564, 127.851078035023, 128.722514900334, 131.405301941422, 128.607902970509, 131.698492213011, 132.624021215405, 136.545385848472, 129.672271281626, 128.641932243209, 135.084725335331, 130.898481114187, 137.747222562454, 134.954113016794, 129.427962953769, 129.121179389053, 128.515349278676, 130.699480277279, 131.18575305609, 130.630198753661, 132.04851956465, 132.933089580327, 125.715180319997, 129.840738848098, 124.687666035498, 127.166590868534, 128.695745379691, 124.920885346726, 133.14141123818, 133.843176287495, 127.02962995142, 128.452457042185, 135.698816104911, 128.379080842382, 130.678458087483, 132.560960803649, 132.398162285355, 128.896762082027, 129.946593360182, 132.54783576592, 130.901343945202, 133.168574843111, 129.995536312674, 132.944351340398, 135.302135112048, 128.183328105991, 131.483426115362, 129.966026468377, 133.258400246154, 132.306017017167, 136.944592137247, 133.831181253619, 128.775135243426, 128.456964681337, 128.617039535905, 132.653968155153, 130.471071215207, 130.570662090693, 130.011229246111, 130.934166863053, 129.271381123328, 123.002009625358, 132.439410924319, 126.698479924247, 126.378644408041, 131.945819880432, 132.650899636488, 132.819480810503, 129.353070442267, 131.37601714242, 127.363675615728, 133.537318552177, 131.984146604877, 132.628852667678, 130.660465462193, 129.761956890576, 131.064385458216, 131.515248432975, 132.577757547082, 125.527173056656, 134.768423168728, 130.293260507369, 134.385117857201, 133.510371634549, 133.343860937984, 128.130124010469, 133.23962226333, 127.333661993425, 130.845688113572, 129.002361147794, 130.112853257822, 127.963623651788, 131.773555924124, 130.061444560806, 133.451039203311, 127.538888819366, 132.841450150298, 131.274593938557, 128.822432016426, 129.790571851019, 132.673419749861, 133.505241162458, 134.341600489335, 129.969778947861, 124.403773603402, 130.716955793902, 129.03716654358, 132.742833676354, 127.439729931067, 128.804532539421, 127.837864014692, 127.61491670826, 132.792135318322, 130.640378511852, 130.996674398604, 134.353197432338, 132.726456505513, 134.784253940595, 129.84776316414, 129.327442121399, 133.220325213339, 133.276781567306, 126.575785650457, 134.018659371806, 129.913605793147, 130.628500446154, 133.246365841727, 128.911329579746, 135.886835591965, 126.184645381171, 132.256967898628, 129.850560099106, 129.997682769356, 129.044113843589, 133.969318414663, 132.349952681991, 134.298822722698, 130.858840264075, 130.969801549695, 135.702527027886, 129.394516055785, 127.074667074206, 129.988584604911, 127.673479329891, 128.341775533903, 127.895853353746, 136.620925793677, 132.016135573686, 137.76034599048, 133.554281426256, 132.383343348393, 134.029158309623, 134.335778533706, 132.245404632861, 132.111377621725, 142.756683591188, 135.234618266148, 132.160018167196, 126.959640457437, 132.705037190797, 135.043006940912, 130.951780461624, 129.660370672635, 129.931488063905, 130.085518045679, 139.34058287428, 130.126420935744, 129.911058744707, 125.634796448887, 132.355105927152, 132.564719109541, 132.005429655226, 131.063129009427, 131.158470251208, 126.384600519729, 133.090406687205, 129.460433083847, 129.17932346198, 127.095099167878, 126.351785030959, 131.814337814243, 124.517096940543, 130.319314242361, 130.890338216389, 132.56641812472, 129.883819127989, 132.038409816534, 133.006435426171, 130.920548155343, 133.914172770274, 128.639037725111, 130.03135847301, 132.499240883971, 134.381908040817, 132.015670387678, 134.745457816356, 128.500421854871, 123.912888645832, 128.634711280013, 128.293887352011, 128.086998499695, 130.546768141387, 133.42144216943, 131.598851934355, 133.104803811367, 132.889002654026, 129.586041019462, 130.235622306476, 128.421873165272, 135.375283992466, 130.300550370053, 131.803987982915, 125.018464618887, 135.348730124561, 129.606855517677, 132.933151748191, 127.673980135194, 131.460369887572, 133.404367465055, 134.158658461773, 134.709784987896, 131.372282000679, 130.155609372096, 128.585283698674, 138.896196836619, 126.595284721232, 126.177865939071, 131.18852152533, 127.70598056228, 129.16655644752, 130.559179214738, 128.573667502622, 133.287110763896, 124.637395521453, 126.932172011596, 137.23277426809, 130.452820114619, 127.148293077248, 134.714425522224, 128.461969839536, 129.922934766795, 131.802539423518, 123.120260530863, 132.193585830205, 133.464544645991, 131.952472041314, 132.280541213558, 127.559702861443, 126.861415745265, 128.066627296305, 123.342164429773, 129.839102100981, 135.981019604513, 133.876892249273, 131.459068162136, 131.533734899301, 131.112861843152, 131.452641328237, 126.506738362025, 130.18789412851, 134.380330842866, 128.557575817548, 134.463689578357, 125.242072034037, 129.122825892491, 127.289682510948, 128.161589940866, 131.971188279703, 129.633472518821, 133.231950050962, 125.341464448531, 131.088318970681, 130.300403763224, 130.493742288165, 139.309095807293, 129.390001627141, 132.622334618021, 133.898912518635, 134.254245321658, 130.681906946838, 129.352141022025, 136.30919226935, 127.473194190434, 126.500332789992, 131.309699382827, 132.8253137266, 130.697591960619, 132.649187890332, 129.873937867824, 131.799434529875, 129.697607929614, 132.036359906427, 134.171202254108, 131.600926598928, 132.241478829081, 131.523003516102, 129.056752843285, 135.04277659971, 128.3273209219, 129.901794454559, 129.129336729783, 133.385958212284, 132.305273097989, 128.084205558866, 127.772124693392, 131.656651561105, 126.352166242037, 124.858397452107, 126.092930155618, 132.050499720058, 133.449501705455, 131.377309137777, 133.192879367701, 133.37331600878, 132.183721158203, 129.066985012123, 130.052549059278, 129.65791167448, 130.63564835952, 130.952688024306, 133.519574105723, 131.362699490537, 130.882006086552, 133.498284626647, 129.2088726732, 131.680137238497, 133.587564342566, 129.99428714808, 131.3427393241, 133.11379768743, 128.853230957846, 131.818223538093, 131.152524316306, 134.882372198602, 130.195575605317, 131.507973155217, 130.048632033178, 125.584988139277, 130.440251491032, 137.358536295209, 130.411270194958, 128.851845120354, 127.242527116554, 125.693516946831, 133.1075204264, 133.065809702659, 126.689202207986, 132.516831029859, 133.471078081888, 127.670895810055, 133.790368453821, 134.144817590283, 128.026260590072, 132.134049066878, 134.907018108211, 129.109043606845, 127.082560811199, 130.024056029241, 131.466847634472, 134.301973008008, 131.690386628566, 133.391831989534, 131.602005933226, 131.481266979154, 134.197874760537, 130.70801654117, 131.517341765622, 126.446787310339, 137.430324051414, 131.492935635163, 132.546440706606, 130.107685752123, 130.402797047778, 132.923271905626, 136.906733232171, 131.996624964796, 134.041116517738, 128.514586074952, 137.727520223016, 130.621838529307, 136.836664768485, 132.782121855466, 132.200796346555, 132.163234604794, 137.319026033917, 130.162904411195, 133.057754315206, 131.276077229264, 133.361939276018, 129.418135571117, 130.326636561523, 129.297819676766, 124.673274205197, 131.167461096477, 132.532269270248, 130.572143369393, 127.993104117962, 137.006802536736, 133.202904434106, 127.617733482593, 129.259870664882, 132.975440114701, 137.651682793308, 126.990870583715, 132.157375796076, 132.573580844252, 131.726001754091, 127.585583756542, 133.957152504057, 134.017427271578, 131.958385959399, 131.930432649572, 136.367671049835, 137.018398466206, 134.89389283035, 128.130054603093, 129.708529640592, 127.648513411175, 133.70088460027, 128.077678046378, 131.596174009261, 135.369325692304, 127.677115662998, 130.428296939715, 132.700397565413, 127.435135063306, 130.12969486269, 131.496258346703, 128.892479580412, 128.97870205002, 130.628810685895, 131.048819980711, 132.807374529464, 135.368605270993, 130.719288414626, 133.548944733278, 131.176753444083, 126.64623138562, 129.975204313709, 133.28072394721, 131.37888107167, 130.650402348765, 124.994415504635, 128.499652339563, 128.405712495745, 131.07925371253, 137.642069539013, 127.191302840386, 130.41867430255, 129.806270428302, 131.736081799091, 125.714143660272, 128.934235161816, 129.308905041898, 123.709430198451, 129.88817973442, 129.00833299247, 129.017791792975, 127.173269413914, 132.881320158792, 128.354319399628, 129.558222249897, 132.500237263613, 128.474665301567, 129.007973053762, 127.508507161332, 127.984330924731, 132.225800666607, 134.01383730812, 131.827901814446, 132.936207264471, 131.0959507594, 137.652665209333, 135.471264006279, 133.736058452109, 125.988101126711, 128.793348694781, 133.210006741698, 131.290244873114, 130.955216990838, 129.187527857942, 124.37025089711, 131.177350460931, 137.67708721694, 132.095437988329, 131.025948921378, 127.014477794929, 130.854856363598, 133.250137959556, 128.336437449932, 129.192370844047, 127.260229740658, 133.233986396253, 131.626259888655, 131.324026941677, 129.620812311661, 129.997545891114, 131.151266334465, 136.027139685661, 128.562095609858, 133.296660710647, 133.899623129329, 132.264897237992, 126.618245321695, 130.828785419443, 130.956663719179, 133.412369896235, 131.516707053442, 132.341139745778, 132.931534205279, 130.970939612934, 132.413933366461, 131.545502670714, 127.995386841033, 128.757170361879, 131.15624184398, 130.415413927336, 127.025579454548, 124.783873985339, 133.14252329593, 126.472691602313, 129.048128736198, 130.823343359555, 128.817824050399, 129.427249849686, 131.317494804357, 130.212036155393, 133.66622825781, 133.348816743591, 132.283359154073, 128.656220240825, 131.03006156418, 129.594566446019, 131.38363748722, 132.551654190752, 134.304906626602, 128.199613291834, 129.925798005873, 122.546432182852, 137.361118265211, 128.254353708066, 135.773020986783, 128.714095342131, 134.238600447586, 131.873733141561, 132.21214175168, 128.229875615433, 129.659594444268, 129.240911791368, 131.838652917044, 136.979324140729, 139.242940225135, 131.756113862362, 130.316807958233, 136.530614384096, 130.721518595995, 136.135757399549, 125.539706444168, 135.868598354576, 130.463488099332, 130.726841533587, 126.257657421713, 124.675267517106, 126.052141117284, 127.147430798866, 130.302018443649, 131.016755698595, 130.046789666379, 128.366710351472, 133.366453611387, 133.078817386752, 131.88361299735, 127.764183420109, 130.040814124461, 130.680800228549, 127.620330480922, 136.255693978609, 129.361119725535, 135.25535116803, 132.413571535745, 129.488601571327, 128.026132171136, 128.561075791721, 130.371488917028, 129.289503972349, 133.304900236084, 134.431260167416, 131.566410204995, 128.169976540551, 129.947506230654, 131.47943383357, 134.640875782901, 130.789009423597, 129.190131690711, 133.128916064569, 130.470118098643, 132.060414624227, 129.889021620941, 132.705847052358, 131.565649357496, 121.136114021097, 133.953363823738, 129.777057438131, 133.179325376204, 128.328550319909, 133.491406290018, 131.525936252201, 130.205202581612, 131.746264694991, 131.301649470718, 132.617615205019, 132.706688423206, 132.744668120557, 127.65467794162, 125.751620227852, 128.913858055998, 130.594280600328, 131.52460629074, 134.108874776297, 131.936090247969, 131.306902055681, 131.704666141469, 132.008651937056, 125.071119951332, 129.021646771428, 124.834673942679, 131.032294996439, 130.436182465173, 133.783575503312, 130.993654789827, 132.588040615542, 129.5977989478, 129.506965875869, 141.1218863786, 131.841526344462, 131.436895058364, 134.275712925162, 128.845875674714, 138.400386552563, 129.84327211612, 136.109271595851, 126.309268237623, 132.800209614988, 126.481844736672, 130.260659691559, 133.959736793092, 123.698284925722, 129.898148777258, 136.352666067493, 131.934366262793, 129.531290862402, 130.65059183391, 131.849245377192, 131.498146889009, 128.157052024662, 130.939318668035, 132.099175166293, 134.833554547615, 127.208460374855, 131.835402172117, 128.193181724214, 132.608628850597, 133.1396832986, 126.629105720972, 131.476495296938, 132.150855890776, 129.111379186307, 132.021497093591, 131.109873836771, 132.5120672498, 135.564707805286, 126.961037412873, 129.57204077869, 130.216289035606, 133.07728764092, 126.189427951394, 130.523322576195, 132.842519266916, 130.402226990029, 133.005426601097, 128.523903572889, 127.966911499496, 133.221064533972, 134.96715869691, 133.045717042567, 131.698947848852, 130.739525777074, 129.526612789962, 130.070825211459, 132.049047483075, 132.124360381687, 124.707602261867, 129.103002571934, 133.264313820825, 128.314173937428, 136.025870165557, 124.603632580708, 128.002889284232, 135.860564275904, 130.497538422851, 133.348326562689, 125.098421770141, 130.490862593562, 132.815576201404, 126.141034342721, 133.189033033123, 132.217229146633, 129.639563223192, 127.964580925091, 133.718718592134, 130.890306926389, 132.753159890143, 136.776538110741, 137.476450586133, 130.540226563055, 132.118624577876, 132.181910660007, 134.507634792844, 136.017830165979, 140.157415456473, 136.137888824141, 134.238444222075, 130.363673329648, 128.20098359941, 128.065401872208, 137.230523636109, 132.635581784868, 131.524748469529, 127.85633788203, 129.064231494333, 133.155665008077, 131.284690843491, 131.915710006785, 133.283679579422, 127.746575991056, 127.423250003619, 131.738641800136, 131.001418238678, 130.142316890858, 130.00069142272, 129.882817371847, 131.770358881756, 131.593277654933, 133.21739697841, 129.917436977607, 128.897410240237, 129.153255419172, 129.778134132993, 132.954690549187, 129.957018526195, 133.819932997819, 124.732107249993, 123.810565707048, 133.729378272628, 132.964387335131, 135.079110829543, 128.764048047675, 133.41434285535, 133.805873254479, 124.026486605354, 134.654519152151, 131.38462164841, 127.609881150514, 130.56202055231, 127.205289998099, 130.585809214515, 130.706163903665, 132.340020435564, 134.178506509024, 126.463946686187, 133.827792646672, 134.125474679598, 129.071513084927, 133.494241211383, 131.239229874408, 132.374568475013, 127.097107593499, 128.702242745616, 134.491689248285, 131.986424978013, 132.025156403026, 134.329752858975, 131.164772643896, 133.565612285353, 130.903989869948, 137.76849591009, 133.093444565496, 131.729019218561, 130.292947649205, 132.147686279674, 132.094178923774, 128.843321285143, 129.422911509734, 131.056592546209, 128.478607601466, 128.18005183717, 135.534982344493, 128.594836175963, 132.307168521075, 132.7379636361, 132.396556165709, 127.104694737455, 134.212379188818, 132.44384486536, 131.600021832054, 132.546561599491, 131.994872612428, 130.658477218535, 135.827868597962, 126.354112593145, 126.204264985238, 127.408063342151, 126.568990652737, 132.564117998934, 129.450188621396, 131.613429383529, 132.319720309133, 129.829972212053, 130.561770826999, 134.189838657606, 127.346020498638, 122.645426984424, 131.472745748687, 133.843157248844, 131.62959157717, 133.957057081268, 139.254938612947, 132.382163908497, 135.026365741856, 125.918236307591, 131.425001269902, 123.633544123085, 129.298433872915, 130.157124939182, 126.708887282292, 135.225101820166, 133.929387650832, 134.399345765364, 128.723936210642, 130.073445917099, 128.409434076762, 134.499580351175, 134.318198602679, 132.774923801559, 128.414479384693, 129.256299705007, 126.108902314492, 131.920841429965, 126.270194877235, 131.702853126833, 127.277313988857, 127.474659094807, 137.479233394426, 133.052155816504, 130.449746120211, 131.824791852551, 132.54018265627, 135.095053946322, 135.988818452172, 131.349714147984, 131.446710897836, 127.815018535407, 133.369661243508, 132.656490931879, 132.514222070309, 130.693714952891, 134.519611583266, 127.694322556757, 130.012544853435, 127.599980411389, 129.896953754695, 127.26565127502, 132.594828141049, 131.67855755457, 133.10459315657, 124.759267347155, 128.87464611476, 127.288764353911, 128.547067704253, 124.522991112326, 132.2346149955, 126.695960411001, 127.481507754364, 127.862727430536, 132.254302743072, 126.646273192661, 127.378991868366, 135.193736070459, 131.783614125675, 131.92842687414, 130.610061928851, 130.862599254512, 130.86076837648, 130.593632198254, 126.455348120193, 128.970097326839, 135.328176898866, 133.699336479844, 126.347468658414, 133.545258427981, 130.02560555473, 133.190705789505, 129.83103245427, 131.128624110835, 127.926156231644, 125.177629866369, 131.95977762974, 137.598306823441, 134.49880141758, 126.424056032251, 129.335035624367, 130.765665141483, 128.575074257467, 130.804806263863, 134.995311222777, 133.646644847643, 132.856612526163, 126.203381952168, 131.621035773901, 132.477889429143, 126.142344601429, 130.700390537108, 126.149034355973, 130.80653463897, 133.846032640004, 131.262518531378, 130.86522928965, 126.936074530254, 130.929872739164, 133.886615844347, 129.279646660008, 128.003706537691, 131.036113581904, 133.490506767493, 128.43433723843, 130.381193331652, 128.236436074196, 123.256188787767, 129.356355817336, 128.41310563165, 130.33111141366, 126.530128219093, 135.588328077975, 130.814386371753, 131.302776187549, 128.485269582571, 132.538425623486, 127.621110371091, 129.662596049056, 135.899509359214, 133.195655136738, 132.184849898802, 129.606252399664, 132.557390916177, 127.776118228342, 129.234648235178, 127.462807901312, 127.876688461705, 131.727567216504, 133.277498659276, 129.759659501541, 131.663083635921, 132.417579679294, 131.988717335531, 131.791908140481, 128.240900294174, 130.559069681841, 132.533936347741, 135.365533546031, 133.287836980695, 139.11563844354, 131.73546816868, 128.831773766292, 131.085644560969, 133.71143633711, 132.170426065143, 133.540042763573, 132.263667893681, 133.502810574262, 131.666059968716, 126.525918849833, 127.595958876028, 133.321789497696, 129.850614782401, 134.393076595737, 130.556152427003, 133.258168434462, 131.866543525378, 129.69824971952, 132.206481869294, 132.475518873695, 132.372702051573, 131.483009837887, 135.227654308163, 127.011062243148, 131.785087500988, 134.379083707663, 135.679947386778, 135.821143947562, 136.365684739492, 125.898658632912, 129.550594405199, 128.485662016406, 130.142176075904, 123.3849584428, 133.484577754664, 133.459920038185, 132.155442216709, 128.968225801692, 133.914550913321, 132.80757641697, 134.002231356355, 130.82769676078, 133.324201003291, 130.034978012137, 129.90974922498, 129.76187916399, 132.555796023232, 134.62623774631, 127.564167795938, 134.438565076792, 130.740199559994, 133.742273270803, 126.712746275693, 133.727680961689, 131.438076998945, 136.151461997188, 137.384347001737, 135.047250242442, 125.39516887849, 127.798977827396, 131.107773734527, 133.207547216837, 130.238744617639, 126.580696963077, 135.126148968443, 133.454914143907, 134.286756982023, 133.550536471676, 126.768657684991, 129.289404623608, 127.013083853405, 131.885603433266, 132.974695138384, 129.203029906554, 131.838094392583, 130.306206971799, 130.417290303506, 129.428201596424, 126.176489222803, 130.90315091943, 133.380509775248, 127.568931067635, 133.986190356971, 132.302893034352, 131.759350476081, 127.749221842782, 132.168447397748, 134.600404474583, 126.54138098696, 131.561568321768, 128.101553528492, 132.222931630312, 127.77646128796, 124.888529633856, 128.68881606076, 128.942720169404, 134.85789657936, 126.755806103754, 127.597338430085, 134.738204259315, 128.322788356954, 129.960635383077, 131.204676084689, 133.649542308375, 133.867647631147, 133.229741154853, 127.801829919893, 129.953975697359, 134.594698517169, 128.613141259975, 126.095086189712, 129.789050307518, 129.625431356541, 133.262457000476, 129.467938460895, 128.254350757957, 131.780700393169, 132.967268612726, 130.966694587393, 132.594026312566, 132.661975801875, 130.58229075369, 128.797483122909, 131.21397645012, 138.134680116696, 132.319557172916, 131.377000244859, 128.874921016399, 129.381512294406, 132.70406988877, 129.879158902803, 131.63073748602, 129.152850354386, 132.388608443803, 132.411117043004, 127.974230707165, 134.235552428004, 132.787677003249, 131.114895338294, 131.89018358966, 130.263457884576, 129.401471025246, 131.318689226949, 130.717235378633, 132.646299043879, 131.037690333545, 129.811780701712, 129.59224139828, 134.009396044171, 128.691526351043, 135.042158151126, 131.719810976733, 131.841268263639, 131.12768294597, 130.585902771838, 130.708862842037, 135.916822849383, 132.567135063754, 131.964450172206, 136.157043662311, 130.024301874405, 133.197523201827, 133.439320163249, 130.599035420833, 135.476672205292, 128.056417182454, 128.397103183905, 129.759529747178, 134.046080829669, 130.882355521968, 131.737408468914, 128.670100297328, 131.295240166909, 126.118784178383, 132.627171765387, 130.217602025679, 131.110569945984, 128.563071456633, 130.867725760047, 128.827058175435, 133.400659239477, 129.82309653625, 130.217755754829, 132.992146679064, 128.366500170096, 134.951433618509, 127.024762489729, 124.51332792373, 128.029793023547, 131.323154462352, 128.127387648161, 130.271846776348, 137.354269046626, 130.002204184622, 131.167982238279, 131.383845178923, 127.764285214205, 130.160033675875, 126.143418255238, 126.54303768768, 131.461407434258, 129.830942615199, 137.901409067823, 133.258720076366, 131.658951312587, 130.931647836916, 130.659467480128, 134.275133388592, 133.414578778877, 136.372976673579, 129.731797450858, 127.269220790681, 132.128971796506, 130.162507950545, 137.58673031271, 130.890602320151, 128.659209292641, 129.400441464055, 129.688901264716, 126.691594775878, 136.221581791332, 128.275207759721, 131.782657980858, 128.111548070245, 125.852906756236, 133.596844360656, 129.511926631407, 133.825913102766, 126.800228068651, 128.786928160603, 129.075083776016, 132.394473357489, 130.284346253094, 133.387227626687, 129.03175560826, 125.729692496434, 129.7551325434, 128.874307870515, 136.62231735462, 129.333673768539, 132.687769138407, 128.363932925178, 124.288788203898, 132.235983632009, 130.916581002905, 132.29095179371, 137.775696543814, 128.627196931581, 132.980693915706, 132.723083154289, 126.821571582012, 129.214138250789, 129.66880514845, 133.062668430283, 131.863362570183, 134.558965196744, 130.762575843232, 125.937276861437, 135.709780109525, 131.988049401161, 135.210271726014, 132.428015231498, 132.397026965932, 131.780382368995, 133.673874609476, 129.01992860103, 128.476295301142, 134.170383512116, 130.479096440027, 130.188675949695, 135.259645800797, 136.315075115454, 128.254629838933, 133.443863123683, 132.517584911425, 128.819459775364, 128.691109682201, 133.869962425102, 128.600404561855, 132.571482739039, 134.862401074786, 131.1168890419, 134.729418094257, 134.066311526181, 133.345635477181, 133.400674341848, 129.814887262561, 131.425698467845, 129.326121733544, 130.270079632762, 130.013851568191, 130.618703835252, 130.111567165143, 132.650954910793, 129.624151326743, 130.626052474958, 127.497380020807, 129.961218272123, 132.076713536631, 129.732289981935, 131.299511973941, 127.88874390652, 133.017439244139, 132.792500350233, 124.590321011823, 129.797501743665, 130.545095617357, 127.649589070963, 127.511580993402, 129.882723136858, 133.840536716146, 135.049392375741, 126.869806973415, 128.32277151573, 135.650998635325, 130.470334284131, 129.662057004583, 130.289526373488, 130.289313864428, 130.326576896236, 129.401440003132, 137.912896754233, 134.749202737252, 133.171530582034, 130.89806336056, 130.625929170572, 128.377215274817, 128.589386351801, 131.897316958723, 137.128862306958, 128.973996596121, 137.445746028683, 132.191200844758, 135.276390550434, 126.357654557852, 134.160163342323, 135.794176884328, 135.805081687011, 133.378220808155, 131.126265949889, 132.296277269367, 134.366885952754, 134.624300921134, 134.111787862783, 130.655418382226, 130.731722376551, 131.866366735242, 129.427766328834, 130.62286861826, 137.196095621371, 132.634024866165, 134.828922470008, 132.079333544203, 128.459235808529, 134.764521224936, 133.278667505901, 136.625643135409, 133.802217180939, 125.222813535081, 131.549536000954, 132.815933083699, 130.056787386342, 130.518347023799, 128.254209796178, 132.25968373252, 128.522711343522, 133.496944524477, 129.66052881798, 133.071627340416, 127.381487574458, 131.79165248956, 127.129184743746, 129.111685914045, 127.053630901486, 135.000035610945, 133.309925746519, 132.29773676251, 129.854434416919, 127.276540690491, 131.549592117589, 128.915975369663, 129.506181444632, 130.238580977024, 126.942000316645, 130.825884077746, 126.547328077797, 129.298393537898, 134.38573973411, 131.21486020163, 126.495291285778, 138.918559228241, 129.439441324172, 132.969737540406, 130.041941114642, 132.831143124282, 132.030254103116, 127.741944655786, 127.745985497063, 133.89122131882, 132.400511213606, 130.694853681695, 127.729322763016, 127.550957135916, 126.548696455145, 130.289662699309, 128.316595188275, 130.199184133144, 126.123863240752, 127.302616934969, 132.155420670463, 126.543064217484, 127.547451679726, 129.911341456978, 131.590986790111, 128.353009399921, 126.378325611317, 130.235488709806, 133.321683060793, 129.592541695797, 129.88379606372, 132.803460200155, 132.914292591535, 132.075186119727, 133.6260984756, 128.877787774866, 128.324025718869, 134.557345996691, 135.182471000897, 136.44694047843, 134.41378300748, 131.968941959295, 129.931583552029, 118.782789498402, 131.729512504381, 132.219112480935, 128.946858827874, 130.848582738712, 130.328901330349, 130.302769286502, 131.143857017033, 128.641473670814, 130.438191668768, 136.302443407041, 128.587715487221, 129.699535460119, 130.784278587042, 125.606729816053, 131.303427165104, 131.741109516066, 132.636529367114, 129.192453582385, 125.259557240555, 131.40776520275, 129.942966629015, 129.7027437637, 130.450651772056, 132.788238085233, 133.052635968725, 131.017219753246, 129.628204775517, 130.746222231685, 129.645384212164, 131.066965301516, 127.960778309997, 130.84625179995, 132.207620796594, 132.396612383653, 132.526668303007, 126.273173853126, 136.424300584175, 135.718858786389, 129.623727805368, 131.787446359027, 126.591096339613, 127.129996847333, 134.961666450967, 131.317184021546, 134.686431217659, 130.624603796167, 135.826440517025, 135.773877431058, 127.299655996767, 132.875151328139, 137.182191975264, 130.628655999979, 130.015252225589, 130.422258256291, 125.75056961026, 132.093493534573, 132.862618846049, 131.882185350032, 122.529378381416, 129.056580770855, 132.518196530291, 130.939218402483, 129.822823767075, 131.722819069955, 134.93810616055, 130.596786269318, 127.973519089565, 132.432150488578, 130.365959252349, 130.262543293176, 129.008433534435, 131.497207856567, 136.129690612212, 137.19128485205, 131.58876424739, 131.267661143001, 132.519753067198, 130.922893540712, 127.500942835508, 125.224706346962, 130.15966236946, 133.744790937699, 130.847289035699, 125.481884602533, 135.398441829755, 130.634310875359, 138.252268068812, 133.604386625689, 127.77133519596, 131.370658763739, 128.612341762514, 130.335094709619, 128.303938768236, 127.869428998128, 131.735649152751, 132.435501059573, 131.16944966145, 129.655600859088, 131.081134521223, 131.106580262701, 132.671563116593, 137.421145658124, 131.028313471391, 128.638540670115, 132.230587034268, 125.146015043602, 125.777757517653, 134.111216794494, 128.477844953818, 126.592054585436, 137.967815815061, 131.726153039166, 133.580423514577, 128.983740293278, 136.030347032514, 132.088919400304, 130.227038376839, 132.519601514479, 130.21230435256, 131.789818342383, 128.560339000012, 130.4463891741, 130.959276713762, 133.705031146781, 128.634136494238, 128.476467801948, 129.256749752983, 130.777896072386, 131.114809596252, 126.777526849491, 133.901514858342, 132.813523040389, 129.367891301845, 132.602735207054, 126.8685014419, 130.412597549457, 129.833258444653, 131.266317715438, 130.349393905883, 130.259462763505, 127.054973117687, 132.985310419961, 133.969499547598, 132.684813443918, 125.570911808243, 129.971513984491, 128.497288200636, 133.607180489522, 127.755783034548, 135.436280910415, 134.565895454433, 128.076909055813, 128.782202556434, 132.674316610257, 127.595880922576, 132.493362191079, 137.584598106086, 130.043224175391, 132.749006650312, 130.892821833494, 137.108068951334, 134.141988442901, 130.997654438144, 126.944698226715, 132.998413238661, 126.062421556297, 128.327135466795, 134.262633959063, 135.777605803986, 126.799575630013, 135.524605791335, 127.141642565733, 128.671145117508, 133.17944011232, 128.657597050293, 130.132390109746, 128.719024755209, 136.759337755512, 128.600946043402, 129.33469594486, 129.739395713294, 135.357494948577, 129.370574570228, 132.159471797084, 129.419955890234, 129.487819460802, 129.365707913642, 128.06446525401, 129.401874519026, 133.764609514812, 127.60086500961, 129.503895250361, 136.135289966744, 130.488589180196, 132.251722491504, 129.377011592502, 133.326941108556, 131.498542700984, 130.185906158956, 129.851909183767, 131.425194992356, 136.109017440526, 126.878859681115, 130.281090152281, 137.18452633006, 133.423314860247, 127.114307667979, 130.296441747816, 130.747561298123, 136.152261468389, 133.072622513758, 128.511010097373, 134.774933348431, 132.522054117557, 132.296614514379, 126.018499295188, 130.744278204522, 130.130567084016, 131.669019969346, 132.688323967357, 129.903980440696, 137.266132517118, 126.668121276309, 132.918463721184, 131.573945127901, 128.417952715978, 129.340971917607, 128.903786974407, 129.987553070023, 133.33942490932, 129.458391106551, 131.410471544414, 123.476959062904, 135.680107443952, 127.910431653807, 129.642254935394, 126.850108175842, 131.895662808492, 127.965817613739],[345.48440135279, 340.569887084114, 309.995678268092, 308.378740225835, 369.431132237171, 355.03006493364, 355.797382583901, 370.83620594561, 356.414020029018, 342.93530596476, 351.472725510728, 346.127750854444, 346.697434122864, 349.167995668684, 319.725912381362, 332.690763303968, 364.361781422255, 336.326823790439, 350.305577056281, 337.392616855816, 340.903604669098, 366.87605067976, 356.638080977177, 346.365215758853, 354.627718612747, 326.595329966766, 346.290740646657, 363.230348380271, 337.742122813212, 358.74159733261, 338.168064870863, 361.559466895757, 347.97387765833, 337.515779359963, 356.023949840912, 377.695779828066, 334.768464399023, 364.645714883588, 352.656003063061, 333.89222666491, 336.549291135765, 344.495047268811, 330.987471722371, 351.293285850543, 402.765734404112, 336.340571684239, 363.734785120586, 372.503023078232, 340.279912099177, 351.606384918555, 372.843144193603, 319.597608173252, 320.72158714673, 347.81255584355, 332.477606040465, 337.319091447739, 363.153546679122, 347.725532731477, 331.988805849323, 351.750093030986, 337.359541914661, 319.89358231001, 317.475876800778, 349.791865419288, 332.043229109004, 380.210792791408, 355.384413071465, 334.69684123375, 333.622848530372, 364.949163791878, 325.654318164489, 329.829677026994, 335.009697418304, 380.587982179427, 331.758767899265, 361.974190055973, 371.406190969975, 324.182245544394, 343.566266784236, 377.961868826264, 330.802903969629, 377.699395350365, 316.173662489696, 344.629276614992, 321.44083277258, 355.631223685997, 341.12488936903, 321.935113220671, 302.530438580668, 360.140419106323, 333.607986029071, 331.01337606481, 329.569596769411, 320.414359123119, 338.352654796516, 352.808819638622, 347.910469905876, 344.441364359432, 333.927373632781, 366.322152155848, 357.952877757645, 339.757162961429, 353.360897858045, 325.837107839234, 347.170616139674, 342.354819586803, 356.021673827941, 345.961183823008, 356.603225309686, 329.852965112501, 314.933110725871, 361.66714247834, 334.79505770359, 314.648374729588, 363.6162266059, 341.845196825127, 357.430832104914, 348.60121559463, 328.640110155922, 349.965541078226, 385.435629509052, 353.973154788422, 337.669921428919, 332.708969400892, 334.670089240091, 352.569188520021, 318.905967821315, 344.688125903271, 342.974204878855, 367.836043651892, 346.709740923363, 354.724777887354, 339.554291331411, 343.928580615655, 334.588466756456, 363.079803189315, 344.741841479106, 360.093491117371, 327.676173204897, 341.633067009561, 342.522878640669, 315.19016051021, 342.403976905232, 341.664830775161, 359.261537729015, 327.824573496349, 327.095879724438, 356.475127259138, 325.468855039294, 340.029796495513, 341.947527807892, 348.005056884022, 368.972524840544, 328.471183828012, 328.906874096404, 369.523802602535, 367.553014321591, 355.44191148229, 336.927747937181, 353.919342567173, 361.693215747232, 347.675395421035, 359.460572344243, 335.58671440742, 334.09989709627, 351.463057412302, 337.0415632303, 310.291262624323, 330.631178252051, 337.752463428828, 353.693289171495, 361.916444980854, 341.339806716057, 359.810772579719, 328.796467278342, 356.37870460474, 375.502868002474, 312.475111857071, 326.564962844299, 364.875324849024, 340.043315828937, 356.229001535528, 334.999361742229, 323.18619943327, 333.346697120071, 348.62526091762, 322.755186915958, 330.208348970318, 359.938232987788, 351.439519561771, 352.149857692301, 347.236712600239, 322.419436851408, 338.510758680824, 364.512811433303, 326.383240320306, 343.987769989641, 342.709160653318, 325.27270725046, 346.132700840918, 335.168033418933, 323.386402749651, 356.147198560705, 340.148358145069, 372.337911695466, 375.450643233204, 323.69746461868, 333.000957868667, 352.420209394657, 373.014661651387, 361.492369319002, 377.837297802167, 364.84940331808, 355.196055213593, 340.148781693195, 339.015492280089, 360.963063710482, 342.272561208569, 332.668791383183, 353.220067055116, 305.92086048119, 372.968805727377, 347.046947832059, 366.153015407801, 360.450358222255, 339.414847306942, 358.326865474795, 341.318716906412, 352.375981623966, 337.102258627022, 360.724016539038, 323.681431301557, 310.333698365727, 339.043725289044, 336.223518475013, 335.751120616639, 325.008420721525, 349.552685775756, 345.789579155528, 341.279117522899, 351.274942943331, 356.003699050503, 335.707065282441, 331.657021390215, 342.031953328855, 350.26481062127, 375.470998161618, 340.67836495537, 364.931316530269, 370.811483245257, 358.881222392298, 351.09114812052, 369.908488349671, 341.829218406603, 334.554644265381, 351.53456069485, 343.93488753047, 360.238824874336, 383.361228817742, 325.764043976865, 358.893579196687, 336.573361757348, 339.762562975594, 357.802852909844, 318.285335150609, 330.349483494198, 372.39431886676, 356.673899523648, 339.935230052489, 351.753306696037, 356.245810465948, 379.152115274985, 347.424388231306, 337.258123673679, 337.606135732883, 381.153613302717, 375.409583885473, 362.174719630351, 361.754925543953, 366.954203565707, 341.81538170815, 366.935071045128, 331.448628079051, 347.239008823476, 318.400779733844, 310.145351331814, 351.017454555498, 394.919492983793, 352.805942214194, 342.542238762909, 348.634255373511, 355.309606031416, 323.616140070293, 338.796218911051, 327.872493211645, 338.511909426469, 345.999946672407, 317.844411572022, 361.39900262682, 350.28337833047, 338.902414924118, 352.962805065402, 360.646273467139, 370.915513068845, 323.274411873752, 341.714429631056, 365.574180365636, 338.289862106145, 320.321453793331, 346.284220412455, 321.046912583117, 308.266350804363, 330.764659282933, 355.019348405542, 343.302763375604, 316.028428713638, 324.290993813717, 344.115760571567, 316.907839781548, 346.804667776175, 321.671267151669, 326.687519119117, 329.412728422651, 354.890325573597, 345.660528425949, 349.889109116141, 316.899243133345, 328.089951387783, 344.375542533119, 337.826293270405, 377.424356090303, 317.27554252714, 346.9546940321, 324.287014200256, 334.482797115378, 324.194861556642, 326.130866788939, 348.770707809404, 320.429115992164, 340.78695455757, 322.425253165009, 357.107525889337, 335.671284545217, 321.926080781729, 378.578705217632, 343.31176309197, 364.048416263065, 341.383539010363, 336.120279688921, 326.809752374037, 359.458503413468, 342.587740579014, 366.714605407717, 316.567869453871, 349.975469478969, 338.754502136134, 325.054203563998, 327.871379205124, 358.329657985861, 364.335655678603, 344.392452130708, 330.966038269816, 370.264618762481, 331.340876881805, 367.020810482798, 352.334689789421, 350.135710302377, 327.479258211324, 356.282333249371, 352.715632331455, 318.979712998442, 340.9639732451, 320.546016266232, 368.397301466867, 355.245030370028, 382.874493738753, 341.909275628634, 339.131156509303, 368.561553185873, 345.165391193515, 348.374336526012, 369.174759814024, 324.273085048241, 355.241792969398, 356.992391795161, 346.610925407483, 361.046324471721, 350.357930641102, 330.707484707459, 350.647113804665, 340.345787054422, 342.504157214774, 371.026298971779, 346.037224288459, 324.846090032943, 353.203289302931, 342.851596670017, 319.003841945432, 327.4101983721, 350.931542085502, 330.891030609892, 317.231020731132, 375.449235373904, 336.171446118866, 330.617378656305, 372.764073837712, 345.98751398376, 301.118925853493, 351.820503813112, 356.980754528601, 374.112261325717, 337.379701755114, 350.962665889574, 336.492684601157, 359.287514011196, 331.287069455331, 379.3910227868, 352.458418532224, 368.615535064187, 361.704128785055, 384.739439316076, 349.992896951908, 353.099835816822, 349.263988503009, 342.373118232456, 340.499146049799, 345.809577760628, 289.430436987679, 346.086220571588, 346.160685729931, 347.871981805581, 345.239684661037, 356.819306527017, 330.516777474972, 350.052411400364, 351.558507729322, 327.897285247324, 319.68326688139, 364.90004314004, 333.858275229072, 323.229376223707, 342.658466150932, 341.767027360733, 335.801232349701, 328.516326385526, 355.597105310039, 347.929138619084, 353.11569351237, 321.675678411732, 354.888619337103, 334.173582936621, 340.008262922819, 308.120086101131, 351.856777546108, 363.07964723049, 317.033248575921, 348.968741710672, 341.047407311889, 365.148885383525, 354.022851368434, 348.057522763169, 345.299097819432, 297.060266025565, 328.308364253182, 355.76981082724, 353.190571901576, 347.031685681913, 344.934178211199, 364.769754106397, 343.345098853678, 366.591504706187, 339.073646622341, 334.47459289645, 329.04346467072, 343.455408444187, 350.169761525433, 357.947876329, 356.543431175103, 320.207316612927, 345.992393694693, 363.616888023013, 340.530070712339, 340.666148278964, 369.792211139471, 355.568575976977, 335.507099449917, 350.948042158926, 334.601730718669, 338.167450138695, 363.032121359277, 354.859391440006, 317.082591670015, 359.72454732229, 330.859421648153, 375.659134291037, 342.526855348027, 349.677246689093, 325.621129158335, 342.107059491072, 367.561774039954, 351.974637079445, 330.081664621253, 357.855161969911, 362.817903956484, 303.320740242204, 308.715111326143, 350.886538146081, 343.284092883509, 334.268120910039, 331.133487521447, 338.125275380134, 348.535204800701, 326.220007565601, 344.441342286054, 356.695107045553, 341.882820854718, 325.163318765209, 310.741629747513, 337.899819844281, 339.107611845386, 346.218292208171, 331.609390654549, 342.116370003336, 379.851389213588, 348.951167148302, 320.855506876859, 353.509884096697, 345.04365241794, 346.600311711231, 325.375131127329, 360.076943035886, 343.091609219746, 327.646726218538, 332.612321559048, 331.259846758881, 331.835259992565, 344.549709711093, 360.022034454621, 361.417515397336, 339.151463439002, 347.21717315862, 351.271596467442, 325.654183899991, 318.64505445074, 370.955581689502, 347.675238597657, 334.18949276226, 348.864458264918, 331.725848765019, 362.983037412219, 340.504749451838, 349.945478373485, 343.980689232904, 325.438237883454, 338.350784420552, 340.749306071276, 320.391652594241, 330.778027620395, 353.696580492106, 355.209283465132, 342.213058844729, 353.27003688235, 318.882918904066, 364.009326968628, 334.309198094154, 345.369492167076, 353.351724909064, 330.235427268633, 355.311052511168, 341.823894650178, 343.498279409332, 331.180798513043, 314.42823822322, 323.159724090804, 365.503989735449, 341.942028003893, 368.749363516498, 332.678240382178, 334.237363061366, 377.995669276712, 345.461450630238, 360.967066797842, 342.743407446704, 354.868518802007, 344.945834969993, 339.590490799695, 379.163871366272, 344.235240940904, 367.66884496234, 357.748583147529, 331.821121915452, 353.150700087029, 349.896370486795, 322.495793769139, 349.676275322687, 346.311269925592, 362.811129379963, 372.560048216475, 357.370296415953, 342.410049980682, 361.039294612437, 357.758817414169, 341.164624571217, 349.343038144776, 348.132757937061, 338.501740668625, 358.720575815861, 358.386439449933, 337.882072659771, 354.544959405732, 369.818507553099, 340.641064552002, 339.345007476521, 353.726969011731, 357.610377552063, 338.432620401158, 346.799154586349, 360.71910833875, 371.882529209189, 373.409964585705, 373.776281305141, 353.753785824441, 325.158788997714, 366.22017916088, 358.290020678217, 365.808147330206, 351.553143804346, 349.369166587555, 364.90786672947, 365.496919945023, 355.17760942472, 364.04147576432, 331.246704950753, 321.774820103291, 366.984653098999, 340.170255016871, 343.457387157548, 338.968458510335, 369.272134313257, 339.381398174788, 320.217501492857, 359.810189195905, 345.419097696289, 372.068442775725, 359.001756872147, 289.566192533631, 356.228298529872, 372.842448734227, 356.834760784145, 363.812037502325, 356.745097472656, 373.190832826911, 327.508575213385, 367.435453267293, 343.782676295959, 336.495255115273, 347.336818700588, 366.897575391088, 327.194632306995, 344.17624474674, 354.065702870188, 330.955524946621, 343.992112113796, 316.206619867338, 339.069971009784, 316.595493956416, 336.907529275642, 352.237006907993, 341.827489523008, 365.701476978404, 346.737630763588, 361.505221156443, 346.95632020122, 341.142663004479, 361.310772376663, 362.163995205271, 372.601807149628, 320.277665597907, 338.890264341123, 333.994990629405, 359.946312486188, 329.495529028935, 348.954953270467, 326.045518948873, 365.60412855711, 356.783626646298, 349.263252974879, 348.020809433824, 349.380564445882, 322.012321555737, 341.650633170508, 313.048780441728, 351.531893458167, 360.936535314744, 345.994312357952, 350.653618793995, 368.77363966759, 305.938877212595, 341.405841260219, 367.796311346791, 349.972912762752, 384.094493568833, 346.859971850933, 349.578868255912, 321.475824835968, 327.818159675454, 343.58021325845, 331.111161955962, 334.125575813927, 339.852398103688, 362.572330775983, 340.05609787982, 368.395762248065, 353.219853141961, 326.899078242906, 327.341104380676, 337.534854316724, 356.466348532963, 361.874454411907, 335.011124858841, 361.027837157298, 370.34553122388, 357.01770433586, 350.055355924284, 352.239716396449, 355.748516894538, 353.288776422579, 334.168085474208, 342.446517305435, 332.126759183339, 336.127678481824, 328.509475938136, 313.526247964008, 348.829981274959, 326.277927708206, 353.291388300198, 357.682525379297, 350.685337646273, 343.687615520257, 318.161766235801, 337.427372280481, 328.568868791608, 342.894297658939, 335.243092089846, 326.316660164893, 350.235940072289, 330.852042298306, 348.036268853359, 339.374367610979, 329.609895821334, 362.469719832582, 334.795610890555, 321.207491053697, 347.912061618502, 346.465633334047, 369.547112998953, 304.698515850392, 342.481376063959, 338.124392968399, 335.205654665636, 324.24097899377, 351.238436344115, 350.336674871122, 366.460213091827, 333.421703058747, 350.568452775408, 344.203766363591, 346.897541007573, 321.45987693462, 359.769496000214, 349.485794236299, 324.953458336672, 355.88103216256, 351.076249353119, 338.14078010899, 308.838459084009, 328.741761950245, 313.53410650434, 351.94598023269, 310.543135331323, 351.941719346689, 345.011455469519, 325.89965861133, 335.155397054125, 331.104071685781, 359.99250342217, 338.726566266371, 356.128826252034, 346.026723630535, 335.079069268981, 375.261614239499, 356.728886922098, 330.215662587389, 359.751424902181, 335.613082975597, 319.01454421191, 313.250087892407, 338.23798421738, 359.520855083318, 360.218407758889, 323.440534870329, 342.580814765628, 335.849677930434, 321.777199828301, 326.152196352195, 322.135272181822, 342.32753334424, 358.964180702641, 374.084312408944, 337.401703392611, 366.196398559705, 369.346674100096, 357.944442545097, 317.707855659055, 371.934276485721, 349.077672734415, 363.997418233543, 334.591843540711, 370.749384644138, 327.605271605236, 343.380039536282, 370.15795651182, 367.149942679755, 343.606222876803, 349.335741463065, 331.420920657325, 351.471457884941, 359.50815867784, 351.362166919279, 400.691139148816, 349.42462622581, 341.799465648268, 351.355150091557, 349.674673930206, 354.591523465048, 349.662140203025, 358.800362597449, 350.216141947461, 316.709866357215, 327.054174555362, 314.081785608385, 361.737182474678, 335.570876090963, 351.453075455654, 360.501928184057, 342.242371711405, 367.732780838734, 353.628418509716, 305.056646674136, 357.968173411892, 369.706819693334, 335.537273953803, 332.608117749863, 318.623246380671, 335.887567589006, 306.587588342994, 351.361252011666, 325.578225386823, 368.121992411387, 355.97707298613, 302.018390747703, 353.738896375492, 348.267545297519, 330.758962201644, 324.340701756956, 337.735803113598, 336.5064493486, 337.803478915699, 365.720153358701, 364.696539890216, 332.106450994162, 343.473208045051, 332.382541315301, 316.57662379374, 353.573229874473, 340.260949427817, 335.57883181513, 340.952296081325, 352.364605994782, 369.978488532803, 325.977928504589, 322.364164680404, 350.149123323958, 361.906364263094, 345.369552270501, 367.823325741582, 358.201755354477, 349.275132639309, 369.260351966828, 341.251500972491, 326.018032890816, 335.223180463982, 346.024102960222, 330.862486632581, 344.680188756186, 342.456239889962, 326.316963759058, 321.873847868201, 357.885722833086, 331.901194233185, 359.670060911804, 338.503723735982, 346.196594122662, 348.79062176315, 337.698971507991, 348.7236996792, 325.413336636666, 342.999742046615, 329.722570022175, 335.872501182906, 341.133540687034, 331.200977563739, 351.293695815016, 327.23520785675, 364.492802889417, 332.204068312524, 306.474708895602, 343.423009799366, 360.050363763207, 362.660156955661, 339.526713277766, 361.397261287556, 341.878411235729, 316.059322220883, 346.13882840229, 345.879408540513, 340.036942091187, 357.063569194341, 354.580849719366, 340.585010258657, 338.221434303955, 351.183463309928, 366.147808677968, 371.07340603727, 343.02727601991, 355.836243752328, 334.341485338731, 361.095458937595, 346.051254518512, 327.454698803095, 349.018448553222, 351.108477071382, 353.629864539067, 339.440436099563, 365.933079819834, 360.55108028784, 356.244468205254, 334.698662407623, 338.629220899734, 345.820257793343, 323.176726998337, 326.073928722541, 333.477701041714, 331.256640114887, 350.083657152986, 354.83962739879, 346.885745849215, 335.158785935962, 339.224618817809, 335.054190563437, 340.73695504155, 331.160006970581, 341.204617406244, 331.842349021444, 374.574038730681, 381.170064018355, 360.451920138205, 321.746553444466, 337.369038693422, 324.210229253939, 323.510089089569, 335.18403824451, 391.208070373714, 375.476447073999, 342.749641392891, 342.620653476856, 349.099633701314, 327.901487920079, 365.005182203276, 353.793429390643, 361.921427280478, 368.581479899967, 349.697977839722, 340.348872982179, 352.37602894574, 331.015955466492, 335.999194157135, 354.652265344695, 355.338578189904, 341.065915453728, 331.782421708756, 331.658951531986, 365.168521409171, 344.744077977458, 352.952363873096, 331.356224768227, 347.337579823769, 330.194027263909, 320.477932380468, 339.777595951749, 335.415049307312, 361.186016993605, 320.329500591803, 339.271697194519, 365.760114022281, 337.788913678951, 371.344386717446, 335.876307993936, 341.483727780619, 330.224534045511, 341.047190048976, 302.445641512132, 357.650475153039, 348.28078398838, 346.799980176432, 361.068059813552, 337.038481021368, 334.914504295188, 394.906597689008, 355.287212966333, 346.205026208769, 337.462730385573, 367.402775449428, 323.687038897518, 371.87679005312, 313.96564052108, 335.828022631392, 349.8539404946, 330.78306598891, 364.413644213842, 340.406350495361, 360.140008848822, 353.277645320123, 344.903668463885, 329.006428108728, 335.777592401113, 314.869317737199, 355.833215881987, 357.808415172963, 327.472990609034, 329.816460993731, 329.192861291813, 317.877691543833, 343.833502254308, 333.953874778362, 364.131720560233, 310.410880636048, 321.34629910921, 354.852687828206, 339.132533262614, 333.752036056569, 363.581490523486, 352.169061451253, 326.204636201343, 344.518607364379, 340.743469049472, 345.914327554312, 328.267143657139, 362.614928436641, 341.847079824528, 330.246795323673, 359.205048928212, 339.302408536618, 328.443626741867, 344.618452200631, 340.83841651964, 344.689726370803, 306.577017210457, 348.852600094766, 362.087004198754, 346.895018237325, 368.085799288039, 349.015822900628, 342.454665350334, 337.396684348414, 318.37351604598, 344.593828663485, 317.317412143741, 364.594092232328, 355.668269262605, 349.175341710152, 336.681440871598, 336.546218004552, 367.088762640958, 352.484215337387, 365.073155347444, 338.475388917904, 348.13976644643, 323.813014428969, 347.39780239842, 363.492338246452, 343.600515195176, 357.721395080025, 342.311593486685, 332.997377008807, 345.074875713282, 355.362788923972, 362.179329033796, 330.947379869446, 346.734711742657, 306.402217608134, 358.785853809003, 324.500811214585, 333.89011190865, 349.217575256692, 356.203738262279, 360.741113007147, 343.624167267162, 311.836173481489, 387.47051541569, 335.241845873014, 379.055233325087, 344.056088637766, 336.449022331652, 362.755079920674, 365.802187770277, 333.943477784987, 354.470011329254, 333.288378660392, 312.543319810403, 325.241005281278, 358.769971573965, 329.416727196297, 325.89528936597, 351.069090079726, 382.892912516413, 343.549580790462, 331.529825201454, 332.553443273204, 319.853768710308, 341.174683047813, 346.63159090614, 360.163107894502, 323.675929074461, 345.318659916261, 341.523365942994, 346.049843916542, 362.306288154599, 348.735469974769, 338.377440402566, 355.327046733729, 340.868347215694, 337.206148597674, 362.282052034043, 346.245260113674, 351.237720388602, 344.606516472132, 321.495664082206, 342.804836653825, 325.997196365597, 360.205585388497, 361.730932932467, 307.606837231724, 368.595541022446, 346.137722223479, 306.84414774591, 326.662042837643, 348.511148701271, 344.668864978216, 373.149203365013, 321.834395679888, 332.042798168334, 294.441636654598, 328.509398999131, 338.637006633081, 368.097455091525, 347.428958826836, 352.678491882742, 359.011206887131, 326.92620066151, 374.814974071122, 348.687644191691, 338.526893124785, 376.699178147303, 316.454460554713, 346.797852062751, 351.585968006558, 324.239190496813, 349.552021226334, 339.357897541661, 353.727480919849, 345.633666926561, 359.704478755315, 352.494536592091, 358.286506923906, 318.01576802891, 350.949529637224, 379.276188026274, 335.737910884407, 390.66342560534, 368.508918188355, 302.751598343294, 356.390794996818, 339.50046458409, 334.686434471273, 347.201008476512, 352.986527537581, 336.585469636335, 349.114112715386, 367.757112597495, 341.218609661243, 345.680608481064, 352.571113233992, 351.119658451809, 365.511296671266, 345.375665159363, 366.221597861542, 350.628647751603, 368.667975645593, 356.032750849949, 349.36506694185, 342.357200781567, 322.106496055744, 345.667831546513, 359.269637952151, 361.687247418999, 343.708325090037, 346.878850737875, 326.549233881094, 356.660487139937, 356.698860908938, 361.797646740116, 346.317143415416, 358.677948270359, 402.734940269867, 333.404713344681, 336.686309295408, 363.479146230082, 321.031472573753, 309.395315666548, 368.643689481329, 326.721495221989, 327.204365881908, 319.382208944078, 321.250209671614, 322.810354278025, 315.041513307277, 362.125281715072, 349.178017266645, 343.327166668538, 338.165393304109, 345.916874255933, 353.568217068993, 324.542600362656, 347.254001676595, 371.614630316486, 379.386757998051, 340.939143138378, 367.866106713202, 359.066212497301, 341.583538478087, 334.851603062117, 360.396306765018, 334.038164882735, 344.34256848939, 310.594486194807, 359.580865488739, 342.117023152496, 351.667681041426, 324.347035977994, 306.706191598596, 345.153029772569, 349.444853486893, 339.587548861462, 354.546169517036, 324.294590567534, 335.758481348853, 370.840501123281, 372.217898653956, 304.284063433573, 345.759544272004, 337.187352528652, 375.924412081118, 346.993218325187, 381.848966502877, 349.150883962202, 347.456815365508, 329.442174174674, 333.153051002862, 367.496699553084, 371.735946385861, 339.453577576943, 343.150957273444, 321.801616327432, 328.48136161369, 341.341028114504, 361.705722114543, 363.073581435449, 330.076937671924, 325.049358225666, 339.515178992656, 331.015515509046, 318.41736210919, 333.8948539402, 340.646951019343, 327.038283713676, 363.283948646886, 327.509137739513, 323.355116688037, 353.381143169977, 314.93533535954, 353.123903710234, 340.294112662262, 323.282809778666, 342.606579252072, 357.916784538217, 340.601643814215, 329.03847702865, 351.619761032205, 380.091475803921, 334.499984969819, 347.248573624806, 349.609170790086, 359.59024239844, 372.545786376115, 315.625438462672, 346.801743938341, 360.997084880918, 364.087734015056, 331.780181750208, 363.445290524836, 360.260367287221, 347.799378729911, 374.904526118189, 351.084460870181, 346.821541758697, 319.980949227592, 350.049964446196, 352.959175825858, 336.082863697161, 324.942823971007, 354.436749548213, 336.801734410592, 348.602658167907, 326.192803735369, 315.998645351501, 338.591709401981, 383.771419636225, 346.834690387972, 353.979885529153, 332.309307926563, 359.113206423797, 350.938955698602, 330.781880230106, 329.969361782586, 354.917292217962, 333.143434020654, 349.026926511642, 327.036531991961, 317.675400202411, 351.872941972484, 348.267922565419, 319.148324735489, 338.799867279032, 348.698078584741, 365.756057357849, 326.927419976156, 350.563485051548, 336.861906427024, 354.260580888883, 330.323857231545, 337.82185297002, 332.543861363602, 356.250944828085, 296.980244352489, 322.235054474578, 338.76805405714, 331.953133242568, 343.891078267328, 379.461327914113, 338.210681543283, 354.924539260849, 328.036098506439, 335.725881646102, 372.353139739672, 311.852946318171, 351.293960351264, 339.003810284391, 329.430088643796, 364.443821156894, 351.61166169158, 342.372113683025, 335.489931101087, 363.500608228122, 377.474304128447, 335.514350001075, 354.923114624946, 345.768457388691, 352.438315652731, 344.764121521617, 344.128424726648, 322.444780076487, 367.873606562971, 328.160461320731, 330.461681023707, 314.961987280501, 327.343321769516, 356.050252589456, 364.669483971108, 372.856017174088, 337.747415662023, 360.059588961497, 349.179668844791, 336.926789168781, 315.749633277455, 318.240521665087, 347.493575634053, 333.823153548853, 347.471459510393, 329.741731185517, 361.777354419393, 347.886252390464, 338.33126906213, 355.770066521267, 345.157950832812, 334.127321094379, 349.263065561254, 377.707693351543, 350.072806120854, 334.841438951237, 350.643241842489, 327.33798681901, 304.601128740949, 357.920767870041, 384.241171129493, 332.456103179796, 392.748716262053, 328.734534185715, 354.304727848295, 331.283446567099, 330.620804751961, 334.552351008156, 318.691236959446, 320.114453542878, 333.138462790611, 339.52286257161, 333.841806216348, 373.447811554049, 354.585149815222, 337.991376236325, 344.472941371769, 356.04620038396, 329.79147805528, 354.273353964748, 320.729701458518, 345.972029069202, 324.358554613663, 305.593176331541, 340.311245291331, 342.16779762383, 362.339438957219, 324.536485884852, 347.798584336038, 317.788147956322, 340.669413799641, 345.347047797575, 339.503968138206, 343.784481584615, 356.679463384987, 364.431121437511, 333.606040669862, 322.488548983418, 354.67603185433, 334.290357170915, 310.571611767581, 331.057812512899, 386.937044593615, 340.661365905529, 324.410739822265, 345.641390810128, 333.319748015144, 347.786261390445, 343.449631349912, 323.450163231221, 338.738918999143, 311.650255707055, 349.132486713277, 347.165702218304, 302.177216135404, 314.448666320871, 366.765518627972, 357.380505579667, 324.287717585622, 343.085586416484, 345.126227186422, 347.255355976299, 348.656042737212, 361.290100727937, 334.857677081031, 324.921438236709, 341.477642446745, 339.27993547301, 312.977484226435, 348.800874037419, 367.013082405652, 362.652123195779, 354.449398685357, 352.433418384749, 365.276490534911, 327.284927799247, 344.803720492475, 365.516946339914, 332.016062334791, 338.53244522242, 341.770100799048, 331.732102997688, 353.278189263892, 354.955725631986, 340.081444396256, 338.85849694214, 343.627395989291, 330.224938340802, 372.510813175412, 374.292877547746, 335.303469041956, 348.747984611101, 319.657226655053, 330.108749038702, 352.518108267812, 355.610040118638, 364.881437833581, 344.249982544099, 338.359206459307, 358.090381598077, 351.358114139832, 326.603165738495, 343.46644758566, 336.333107309701, 354.133704025507, 330.271335046359, 354.995397649661, 367.039906413532, 340.420574890673, 384.830509099841, 352.594985927726, 353.992433000267, 327.028635699739, 363.382939013496, 353.136721727888, 345.074717178857, 349.87663525661, 315.959644796065, 359.387778029529, 308.525844343955, 345.98497069243, 340.349268022584, 343.289754822851, 370.604662730361, 347.203329993735, 373.458033310022, 354.22987406822, 347.88127558313, 336.435323669566, 317.128854879628, 345.561831015561, 319.829629398494, 340.429324954597, 356.726857334501, 335.479113955096, 355.331435201047, 332.745994599085, 368.347504390114, 368.883741773079, 363.553601039948, 361.729596391117, 344.541456997681, 356.32570326472, 318.33306976741, 341.901531406146, 317.250986507188, 337.988566049523, 339.057372117255, 314.300378218671, 326.91387865556, 341.57843903282, 328.782442516549, 344.839142477659, 380.571249429842, 350.49416257569, 373.035971912937, 345.509934281161, 347.808163098826, 346.527921981648, 357.430819958521, 346.976382997453, 363.895466474799, 357.89240185863, 346.776981021818, 329.207899268123, 357.117555290028, 354.748507214631, 340.863778477088, 358.687775922748, 333.25689111348, 340.447057005262, 316.561476010785, 326.382066705564, 361.804967844457, 341.152359290861, 363.245131619485, 343.068622297971, 337.299282859799, 349.714774633589, 311.335037578462, 352.491869918981, 373.691574931596, 359.159453134885, 366.00548504554, 342.357616571041, 334.724499333095, 338.545348114049, 353.816942434219, 350.728593092806, 356.500942545038, 336.90755958561, 311.539537889945, 323.660151425348, 305.881479964567, 342.138211042547, 346.674415781659, 340.505369568796, 338.628834367315, 349.80951713404, 346.400904560983, 344.319602324264, 386.42860167518, 335.558938244538, 335.662707800411, 378.291278685678, 352.19167106348, 361.465863240307, 346.053208764744, 356.975972708366, 356.841582617332, 326.153222657198, 349.287569737076, 359.719944650172, 377.971188140246, 321.043871519858, 345.645356851786, 338.619625126616, 360.673436171097, 334.708892410342, 321.872534554963, 331.711029235389, 329.079464775285, 324.564205421695, 323.701046222147, 350.345539623825, 325.822424245419, 329.110915402581, 343.129199754231, 329.285126118742, 335.19766201485, 319.180573782081, 320.761351894865, 350.312801376472, 371.916168908982, 360.112161002237, 355.36618157245, 332.677635427119, 345.348197985389, 336.632083649452, 348.769082204367, 326.890794474167, 329.88321262355, 325.435153894774, 384.178088458305, 333.938714221802, 366.518680341369, 354.55369314281, 358.607187383068, 316.497875406151, 368.325047215667, 348.836417424334, 368.314924419065, 359.142751953175, 311.34636196396, 338.563856891504, 355.015780959621, 353.140309225602, 365.695557129717, 361.818953646296, 341.099137015136, 339.068647626325, 320.698697981834, 365.018923450653, 312.697806074655, 366.297448891471, 324.878915820661, 329.413822000553, 344.625309648224, 357.398147486904, 334.001635727462, 352.108196502542, 323.101313484172, 342.839886686904, 343.796315082177, 320.359495760455, 359.652434157854, 356.831600694751, 355.665876005906, 322.025124114947, 358.35381738512, 349.426831410834, 331.643714715962, 387.696274238193, 361.082220298566, 324.181825373856, 339.914656775428, 321.487267054698, 358.708240777122, 325.705539273226, 382.86164586863, 340.726293428206, 329.771933527534, 363.436075880895, 348.842213140624, 337.581374334436, 345.777318000539, 331.731510685631, 342.385766087313, 353.337860651334, 345.91929776181, 346.08270299317, 362.33613369267, 364.450161334642, 346.342042733584, 347.913688387164, 355.08757921597, 340.74401776457, 337.654856000928, 342.03070054561, 323.749752954655, 366.536505007721, 345.942704184597, 375.386074349139, 347.386092631151, 317.777540178117, 357.250334373804, 363.577866049814, 349.088102746265, 353.598434756782, 337.468296291756, 333.398784743336, 327.306439025932, 350.245272230822, 367.790838370295, 335.983464427603, 366.058182294776, 352.409096550939, 361.402728857217, 331.595401738106, 340.872607392905, 315.110290145062, 353.000054859582, 348.480018895558, 365.0879734453, 377.879809065199, 329.277362153732, 352.541074805732, 359.271848547109, 328.372394975311, 380.67399287534, 336.150840478052, 347.092687544656, 341.739484692508, 341.487417959807, 358.582460798402, 320.822948962427, 334.071587847957, 350.576326225652, 369.830276040611, 341.523792431563, 358.785793529689, 329.998917160039, 356.215876394225, 363.258048283569, 332.388791393499, 332.455650293325, 314.306515429844, 331.561265584035, 324.145921789373, 354.404356245307, 362.594353874408, 365.107546760088, 338.665638639687, 356.047721494254, 327.729551862323, 377.495214749907, 343.758016862611, 347.952174756924, 327.107090167922, 332.819056650541, 349.794971048596, 322.938470460763, 341.777663220727, 324.769829996125, 347.622491148219, 392.358136855183, 352.486700467839, 328.265010268269, 367.282068448966, 347.577990984042, 355.176382957457, 365.723963071326, 316.792062117161, 329.159480165183, 338.836455277375, 338.5840114261, 349.111048198126, 322.813964963034, 343.023679797927, 331.128576799123, 364.339664990061, 360.106963139333, 329.193069975686, 341.104165800708, 314.84949023887, 330.69302086907, 348.561054114283, 318.929996835287, 340.649020259311, 355.318427976065, 322.298628144579, 366.974235258128, 343.931639621256, 379.046829721511, 346.047143119757, 345.236943115308, 330.216289646705, 345.088142601579, 348.741963281842, 370.541393426544, 338.846719494992, 344.230142308677, 361.953142305156, 327.323244361024, 360.679039745453, 342.620487110605, 349.824650188811, 369.218674747153, 335.629647319175, 342.575335337411, 361.91423241118, 325.783123928371, 348.093189748652, 364.749298294283, 369.484018970613, 336.170741112961, 372.38591460427, 337.669146336979, 396.844705233074, 363.763055046931, 359.761934650088, 346.564549362865, 322.956900514302, 361.662903969971, 363.960028464457, 332.213888370714, 360.631371443443, 336.082188285192, 366.175809850425, 328.576098210917, 367.291218812061, 335.899491189512, 371.190892908459, 349.631857689651, 333.90106320013, 324.748881751804, 366.291278764968, 353.583249268764, 365.752302621207, 350.571919722117, 328.197656109469, 356.1864413774, 319.305178830624, 378.865461455205, 362.515330295448, 351.238492255524, 348.177730449822, 321.864644767131, 324.827628711744, 342.817529019697, 342.70163924774, 334.735447455693, 353.127662888619, 338.980330786068, 314.681581994476, 308.708396522921, 344.551067313129, 330.105529923943, 306.01057691994, 336.513339418993, 357.553072674421, 344.643047338167, 356.061470391918, 317.777479198088, 347.988874198589, 354.723597098932, 338.901166006297, 333.348837730672, 330.804571763037, 351.040173428467, 358.512797420017, 351.837388947544, 347.571738841871, 343.688688186507, 350.42828873444, 321.470885960771, 357.350853578074, 334.145117413226, 337.757848866679, 342.335617175092, 351.285125167563, 360.113459574041, 345.116205517439, 361.052401454792, 347.131144395564, 339.250168838107, 331.239686445836, 368.18628860572, 337.472973342853, 357.312883750633, 334.293565261708, 342.185966871638, 338.010252048326, 374.359152268594, 334.747441571178, 340.782243640537, 318.505442497557, 346.466741203499, 393.622877469856, 298.224841577377, 332.829994170292, 329.149143267619, 334.60273649488, 336.735137622557, 338.441715497967, 348.507057730466, 357.859452265342, 373.998452986835, 363.408533816279, 326.606106732748, 355.013507552068, 353.561172444431, 331.068169147579, 338.412640061083, 339.50686604094, 352.908591111041, 340.661266604192, 323.37185385574, 336.947188806493, 326.764645563014, 330.51878607642, 341.774845377082, 333.471487770881, 341.299272496328, 330.406960474546, 318.281878690927, 333.740985117909, 338.225514641468, 344.382450898551, 337.959235797788, 352.820669339113, 333.303506091425, 353.452230499821, 345.788084370422, 315.954288010991, 324.208712137259, 331.546058404203, 363.386361953685, 306.348141890352, 372.501793941016, 360.318635563753, 363.864034838391, 352.791375556177, 351.745438824023, 351.087969208404, 301.513204202339, 325.604048468373, 354.847653939117, 342.737038130377, 342.89955009375, 363.777277104067, 355.840327188125, 302.410495830632, 341.73812156805, 331.076960480197, 337.927446960899, 323.773911421842, 349.258801312082, 365.195630548726, 329.719757510911, 351.039959989522, 378.621480817149, 356.640251472623, 349.906728327775, 345.809211164888, 379.366852729732, 344.495612722282, 347.254737550002, 343.067146927413, 358.033765792162, 338.149169114272, 346.750085700067, 370.612610404081, 325.852940374486, 354.845837335428, 361.218247648212, 338.31571419042, 324.103994791465, 352.863019877219, 316.589653549528, 299.197754198447, 332.274754471507, 361.268389686708, 337.516722180793, 384.691705326472, 331.654996456676, 317.026915445121, 338.08097160726, 325.33684254646, 329.715809156734, 336.827319399243, 336.423971200944, 342.666710012866, 340.191710532023, 332.274824319163, 337.166155254459, 361.640313697307, 342.487495431474, 383.33811869189, 365.680062039234, 371.067615308599, 341.829926522605, 319.90878910674, 350.92397189712, 354.888324431726, 358.510829572784, 358.4200439576, 336.526979037746, 369.473434007965, 355.303976644491, 340.980355940311, 345.360824562523, 312.672428848018, 373.828976385111, 342.632127431367, 361.965482413113, 341.519184359791, 339.970854164515, 324.353658251161, 372.383490191633, 320.243993152836, 327.387114089288, 308.27844807351, 339.437781440695, 333.45104194467, 350.52791164296, 354.409608543257, 357.046396934271, 365.969694747555, 353.396553030585, 335.197675806078, 339.307987117131, 338.141407576497, 347.28354914426, 332.046679750551, 358.242749887909, 359.106046846491, 354.998094193339, 350.528674854125, 359.947460196145, 344.561849764196, 357.47322878492, 323.269432637117, 350.820111653861, 355.375261159184, 323.392949601711, 361.527298991301, 343.94060969075, 303.882130167905, 355.254239233834, 306.415274498915, 363.550574854927, 317.334898211651, 349.467479820424, 325.504574612705, 336.216539360869, 360.811480846155, 311.410345774233, 352.820654102073, 335.391555459264, 345.94196177785, 329.437427400467, 329.69138639985, 344.419838498549, 349.080701005169, 360.240771526326, 338.803148549187, 313.700513717992, 345.957706629061, 350.726898297695, 341.11173270554, 344.831320669912, 370.476756358284, 377.717047118992, 325.238364335506, 357.85634804201, 350.699705671686, 332.852933028787, 333.013560367107, 349.783890346559, 335.009981493333, 349.792926899808, 345.857790971985, 334.311327928642, 333.025145869447, 351.480834076273, 343.15330513013, 332.668531391419, 313.625475757916, 383.38794801449, 326.94792293476, 341.624636106105, 355.590391150032, 332.876336081693, 367.067343447055, 324.195913230759, 335.056097749871, 357.934228271353, 362.705574583839, 325.457060748372, 332.77309150159, 372.601890760995, 356.819006339938, 329.33262933451, 313.125683319604, 332.948878037246, 361.526219517933, 327.384781158724, 310.899096900569, 340.411319317275, 361.316881302038, 366.882844952149, 339.683929390357, 380.288769382581, 373.486468703801, 327.781558630283, 343.377986367119, 291.053349647396, 343.893223120973, 338.900540395625, 353.032696712677, 335.545398982739, 346.890830585132, 314.970218292655, 330.719556810193, 316.47820639957, 341.154083441184, 353.641536313095, 342.012968898271, 362.796338802374, 335.194664625588, 347.147028878676, 329.867402586894, 355.131931208238, 335.90623121786, 336.094891543778, 341.174046602252, 371.249130619696, 323.757374737341, 346.054002028063, 342.897825116032, 334.128234157749, 358.552709351684, 356.483098326741, 350.134722318255, 352.857406010243, 311.729522657272, 312.78587441681, 335.22794216195, 328.363749012536, 327.354582873118, 344.824276662815, 368.900833367918, 350.858600448411, 383.364027974393, 316.381586393265, 329.045895368533, 336.207629375492, 371.576274900685, 323.317716372365, 348.311857992884, 320.167707395794, 343.971491374615, 347.38373886613, 352.325617098418, 353.463377516403, 331.384155501197, 351.603565721046, 332.082901679464, 346.267504113043, 366.370808157168, 341.037571858287, 320.873754276073, 368.570859835063, 344.925849861362, 355.368040798661, 356.016337150964, 328.80544889373, 386.304810742607, 349.465797445327, 312.265953140419, 356.516545461603, 330.30664983236, 342.797824711693, 341.432410481188, 342.595786369361, 338.502681175265, 353.767509192229, 354.245519299204, 336.810326243382, 316.922107029655, 345.609351926815, 336.57399842671, 343.599165388788, 333.752960250561, 331.818737216374, 333.815549350723, 335.660770955564, 327.48495388032, 359.411102257979, 316.855575225243, 337.386863819697, 369.641120746549, 345.953039164375, 320.948734315577, 361.657354798854, 371.51029503581, 360.103169372821, 391.3033287557, 321.036253041323, 347.430003515195, 361.431723213747, 338.02934128443, 336.632305935977, 315.498259959312, 334.184513402003, 388.421266926615, 342.304350200088, 317.262051904095, 329.037834238771, 335.007273792088, 330.545723534387, 327.144764494056, 307.185053967605, 325.550768996236, 314.86653019193, 335.523724047235, 341.115463211961, 333.395437606233, 352.940670066541, 369.98457928309, 322.2094826997, 313.156533134599, 343.061761662753, 340.379544665384, 334.433660890199, 335.792333110765, 352.614766983263, 302.590993906003, 341.144583603082, 341.021417805033, 343.962323170514, 344.871887800528, 344.046188642567, 309.867792673285, 363.867132409574, 336.622401145564, 336.141140195484, 362.417610714697, 331.543973477126, 348.020541114789, 364.240506622617, 349.600432923602, 302.311670909284, 347.480109313477, 365.519856766882, 330.244481988403, 354.858462615895, 383.217560528372, 359.957065735698, 336.174136753514, 352.575215362678, 327.236002724264, 355.166479218217, 361.357170016817, 364.785012788288, 352.357181253546, 319.582373383816, 313.160288639393, 329.942057684569, 365.115769341458, 338.651937581232, 347.089513351277, 341.417378225662, 354.57458141961, 348.884647159532, 356.677062704856, 372.267446608877, 361.219406733932, 328.556023699534, 346.15959981945, 358.733615858442, 348.142156180481, 362.350005086252, 366.824431505586, 326.269332329462, 337.667713082055, 321.024268901702, 336.617626870873, 300.57593465049, 349.446883342789, 322.949796203193, 366.277712616182, 332.1498311549, 370.859818834587, 376.577736557673, 395.978256590973, 374.580405760045, 320.673374971751, 326.288043687447, 343.708177208462, 344.35031426549, 327.996752957907, 357.276830318538, 367.830715068557, 361.698729693945, 317.521346075751, 325.55425696494, 345.847672966858, 360.625066106993, 359.869511934971, 322.668063941403, 333.479070152893, 351.872399251412, 323.07168156005, 343.321924686688, 355.565223120872, 368.878927744592, 343.340403044523, 370.56930353073, 340.073037335824, 342.533890038576, 317.640266638882, 347.41717814326, 356.13581008202, 329.777252288585, 328.326889632027, 342.927732598201, 336.114530278121, 368.761775430924, 318.94126644843, 345.235979900818, 373.389374941338, 326.301519483542, 354.305354353903, 371.224033239502, 345.610719755542, 333.657308487534, 352.886650262984, 349.124773123813, 330.652232746513, 318.61730783336, 349.143952748933, 337.33034477388, 353.556960660122, 325.725778294164, 318.405669331656, 355.072902141841, 386.890407739713, 348.729766623369, 337.220621342492, 337.699990794542, 317.259109998884, 365.177788084088, 371.503659072946, 374.491140600136, 342.671839166572, 346.246815892239, 365.332280749946, 350.912531905802, 335.384343863789, 319.466001217711, 341.163924891307, 327.921926851765, 361.455111369272, 330.860926655694, 351.730382730096, 350.462112889022, 350.753073952318, 349.797066213779, 359.632603625791, 339.144713355325, 334.054701446504, 335.570150502141, 347.583521603278, 335.381973390015, 363.119383212199, 338.719916054576, 363.023237382235, 344.95204854823, 351.058219404322, 361.100288882552, 332.367269634358, 337.992569892166, 358.431308944435, 365.978005467714, 365.779998750434, 339.054719846802, 343.541258229333, 341.971581992286, 330.645399392134, 348.78259249089, 329.58967457973, 328.11958669929, 332.912325353419, 355.600998358273, 359.834860631693, 319.944143444126, 360.199486652516, 335.851918694017, 365.11463095255, 342.353045787181, 321.638795176549, 329.292118217151, 345.243614686944, 324.944217190424, 347.455524546328, 346.395936241942, 356.668011356524, 345.221069217003, 342.346468473446, 335.627734360423, 369.810023041715, 322.380032912843, 306.11832367385, 381.042662813937, 339.941707955347, 350.802162855396, 331.662026613448, 309.408053592056, 349.908757054821, 343.130179696541, 349.214983916673, 366.776257449991, 334.925016589373, 336.09882452139, 337.800156048001, 344.424530437144, 361.192183051677, 314.040061697803, 335.455938877459, 314.405389637983, 329.524720448903, 342.366762476627, 345.521084789131, 376.831121793106, 359.628113468588, 326.861550808678, 318.490460952274, 358.602365048142, 351.385684288809, 366.334784670379, 349.577190922184, 348.066702489096, 375.428496953332, 332.982759103111, 369.203793284705, 325.657674552744, 345.616361782941, 342.533736031586, 328.81325256426, 354.374201163769, 358.427393297093, 358.24008263729, 354.346668727444, 354.659073018468, 347.20373041649, 365.424089174188, 351.004046359491, 339.1344711219, 326.684332812414, 340.89570857218, 357.063202123748, 332.138785277141, 340.506832021451, 350.826874564083, 348.043963176242, 351.787816816274, 362.720002947244, 334.770997475785, 369.591304840645, 339.477552950691, 346.414698413781, 358.073559975005, 353.116933887566, 349.273929694059, 327.678671300151, 340.198430431194, 323.834517956038, 346.561190979211, 323.382346128206, 345.558751450914, 360.754942011366, 326.495589275604, 310.009644696208, 368.451267505541, 381.512278987115, 314.188994209808, 339.724027483865, 389.321620661688, 367.556553124136, 330.208424701344, 357.634838830059, 343.864827066701, 365.047858802643, 344.682850933437, 354.468420392509, 331.647872980389, 355.045237088481, 326.757916001858, 331.233922810133, 370.552638491191, 365.76456702685, 346.854121044618, 334.655277412802, 335.00957033391, 321.714333489946, 338.938951400135, 362.929026898093, 315.31871034513, 359.165295995363, 354.127128278872, 382.765474673236, 413.755915373556, 341.644260775169, 320.081728725385, 330.878485839047, 337.494229769982, 349.559382662329, 322.109841979754, 355.826718089002, 334.939747873506, 340.761848044128, 316.474529861173, 367.994612664163, 352.207848599606, 344.826563312213, 334.228318185203, 334.215659048715, 334.997427584465, 350.052659905877, 369.317040241823, 323.906594221058, 351.377964554038, 337.779132949089, 346.662482924608, 329.141677990661, 362.067174137403, 347.135500701479, 361.538969459669, 346.791206444116, 342.700630703398, 337.739527008557, 390.71909231259, 334.112667082215, 336.360041230691, 353.689050804655, 332.440788532331, 355.348515372044, 329.32852105731, 357.537144685117, 308.239304628472, 322.982395104672, 353.461619546075, 365.833042096566, 328.366307196005, 338.885644405204, 311.953871601186, 349.995485665595, 340.355785858541, 333.092266605274, 332.927012291608, 346.838772478383, 325.108408942693, 345.575151550377, 350.697817852925, 349.142965892307, 347.613428185496, 351.203209422989, 333.318375305217, 342.105545552906, 327.723033706888, 355.421912905927, 331.602888563267, 303.757231754354, 346.618235039365, 378.367482579208, 321.903593407986, 333.397448735851, 339.680890946427, 352.78274457267, 355.714746665731, 342.490267024486, 357.38725910712, 332.174777930837, 361.58360447666, 333.285277765653, 337.475413751881, 348.762141897318, 343.571219358992, 338.468241178408, 368.086409019671, 384.80340660732, 327.116233839772, 340.045455309822, 336.470293145923, 333.947833248803, 333.084078658074, 353.420422389331, 348.064129483357, 338.693556115127, 375.860432611655, 355.632245325182, 370.418333088116, 352.349021068632, 353.678960629076, 350.135057645476, 357.07885689768, 350.54867131036, 370.797395879208, 322.292672618714, 351.025392253426, 351.112342064268, 354.29130659033, 337.238836596018, 349.437270114217, 332.622652552809, 336.867002669805, 347.54990445031, 327.634549854776, 348.469930135424, 346.272340548544, 359.886341004013, 315.816432398825, 352.303708903103, 328.570783814813, 323.561577722114, 362.117951097367, 311.294161539028, 339.084613943547, 345.975352383386, 329.97848630526, 360.932743895251, 342.916916006496, 362.489924298554, 320.438058307451, 348.627642423692, 338.004277803981, 336.770440003344, 376.561334833304, 356.380625226033, 351.330623436983, 332.729208807699, 332.792132760113, 350.054209357857, 357.467647015124, 342.812061568272, 356.076447092258, 339.912100672684, 346.556624905833, 359.696597287782, 331.554270683407, 340.133256247695, 335.521157984236, 337.856473417567, 356.216121342474, 338.221547578769, 321.517781507935, 384.636178182045, 324.466903722886, 372.758626971469, 363.348383934406, 312.726877024244, 343.453428897855, 349.686060536233, 332.324605634397, 331.370149458667, 341.962184783374, 323.574575389933, 349.951457530029, 335.819641267113, 344.82824346046, 341.059978424583, 349.761688379838, 350.24062191878, 310.69318089109, 352.30286395967, 323.457674644614, 356.421882362653, 341.422412392522, 362.512916913324, 352.437859334142, 353.943421819451, 359.972676688559, 338.192381359259, 334.760328360693, 320.949127631978, 349.526289477679, 323.862303631329, 360.815679264027, 359.05410340161, 349.631746875275, 350.657012654956, 377.686895208533, 348.065040257243, 313.760685165482, 367.702966837346, 326.364168923106, 332.931902551629, 385.975397132299, 400.438443702209, 332.543014748751, 363.064955673688, 344.431757776695, 344.574303336739, 352.399793166525, 316.226542707678, 379.952312015446, 338.459924195845, 325.127569204705, 340.577650677964, 351.384793851767, 353.511817666144, 327.231690039834, 354.664538621816, 336.705046156442, 343.904050779252, 339.711369574365, 339.200653151084, 351.296973673945, 335.689402874743, 340.426680577122, 373.948446793658, 353.44358005271, 328.262354051651, 332.296913037914, 308.252190787585, 361.831073304359, 338.988538474058, 333.27490198753, 351.42010650957, 355.068290692985, 344.668174730679, 348.402478708521, 324.41017687016, 361.94267277206, 332.226481824927, 356.101497912712, 314.389813901668, 325.751874739515, 350.525080030541, 309.34870548595, 335.103694540894, 361.642107518487, 334.920990649748, 360.813733214208, 343.269595086437, 320.724961151816, 362.737398788296, 353.774887405729, 357.914952412733, 385.330347755115, 396.148995635955, 343.399882999139, 321.401561083346, 362.124441768647, 338.321630919256, 354.622802728969, 360.679675745965, 344.844106234179, 341.659041451352, 339.694681669843, 353.178815270836, 343.734301955114, 316.659955616805, 365.912983286106, 331.698895376878, 355.704212436603, 357.371458760904, 333.934863516769, 321.544764397426, 334.739165531082, 328.348206549069, 330.960668637441, 352.226148430221, 350.056606956676, 326.712906978972, 325.030156885757, 317.774900599108, 352.75496337473, 364.490339834216, 346.749416637105, 367.34676389767, 385.989501286073, 349.80675742202, 353.946623303281, 339.922364826723, 337.691357597897, 348.592560449467, 362.194192396398, 331.50767639985, 375.189489016737, 330.684651000336, 306.062750411445, 342.206058951455, 340.574224998162, 352.280849834325, 352.236976955304, 337.578767099487, 336.544116315239, 323.180471956846, 303.513207915341, 350.994713821476, 340.76690270451, 341.386952401016, 305.02909520727, 345.00460265767, 339.812017247153, 321.027139217432, 345.591017422377, 335.101770516403, 318.398901852609, 347.206946795271, 324.309154965132, 339.45506034045, 350.71307649434, 372.768807169783, 334.899905686854, 342.350881599035, 359.189841429682, 357.164582059994, 324.599540101557, 350.493865545611, 317.976366234726, 329.946246553922, 346.289466713177, 342.262738986895, 341.966219613725, 334.388058831488, 342.492076074648, 317.312857623802, 346.458964229041, 333.438440858385, 342.22021728462, 351.988530450889, 316.602250260282, 371.177455075868, 349.478951790727, 307.771669128651, 351.605396471255, 330.248089622275, 360.318968948375, 315.81074093981, 343.662458836856, 366.362096778248, 343.084420547871, 368.666822811661, 343.827979103817, 328.695890637325, 311.70648223731, 346.27967221566, 341.7749402846, 360.816703298456, 345.328114916459, 358.409062313127, 320.339823413003, 358.549166148748, 339.914355859712, 350.804236270947, 314.041872144307, 361.846769878746, 379.98797200211, 345.64456932802, 358.268087754378, 350.071037669704, 304.234598778151, 339.592953282263, 360.162908341827, 368.701784843354, 363.578819364783, 350.291714460489, 342.158842654772, 366.037397569859, 383.886604704225, 361.524613904753, 319.006232660953, 317.030709595368, 338.730892573888, 367.054118366558, 353.018308955284, 349.983266889399, 335.638534938365, 317.504475178789, 358.23527701303, 344.82503427932, 312.185270023695, 322.903768362316, 339.497329864186, 339.855706501465, 324.267651035196, 336.961672400488, 344.127897369947, 365.656076898331, 344.370488248718, 351.93961431766, 343.19580335109, 361.18058079865, 340.542735203805, 309.716667000205, 339.724339759332, 337.142827338282, 351.394785643211, 339.978090434588, 326.202032771612, 357.291336362534, 348.379688251004, 324.257363636892, 320.676970309385, 312.04826563986, 331.343266494075, 326.526598309441, 354.982667139249, 330.755207440687, 365.818431894516, 330.763992231517, 313.769206189849, 348.672348063002, 350.87995730242, 331.238613969675, 343.595477863807, 368.847474913406, 360.266291231366, 305.329598540565, 382.012538609766, 365.15927570906, 325.188040110353, 345.480449546076, 345.511394131752, 340.935466638801, 333.62012414477, 343.825779662426, 333.554242608889, 349.828116785522, 341.791760571914, 353.147740773158, 351.066602004803, 354.217092291061, 381.423365801479, 329.618861203798, 365.847414769898, 359.597348774551, 361.662588601757, 333.665601211139, 343.264938298932, 328.457802738611, 321.154766321012, 346.384842991265, 311.21894870891, 340.845210083023, 331.799471743148, 330.297255438846, 385.918860743377, 323.494063900134, 347.759359826324, 352.474249653202, 362.347010302002, 335.833117812717, 327.31568814598, 362.284546786446, 360.496081614118, 373.817250895154, 346.227020051864, 338.960877778748, 330.990398707164, 354.290967828712, 363.50198070274, 369.320231284338, 313.772452353667, 324.490373820071, 359.792714371609, 333.409243532177, 341.595747789409, 333.476124836294, 336.323130377316, 337.654606012602, 327.682965497466, 344.848823428267, 347.907843053362, 322.524413668319, 344.37040347551, 352.99595778379, 336.841484168823, 359.512566633957, 339.917792553151, 337.017789628334, 376.600590019431, 328.290654902036, 354.697684885077, 362.444527044174, 362.98931759948, 362.344363267932, 368.031159433332, 368.959846433893, 322.527010971623, 340.03420033142, 344.643031957221, 372.530135336008, 337.674123271317, 341.832136136706, 346.246013771901, 363.751164618026, 355.48848125454, 335.888502500283, 346.702866808343, 348.750147033269, 336.494580722116, 357.202556518994, 316.233968327978, 355.248177231953, 319.09922195542, 322.106312973035, 375.235029550202, 362.539784323361, 367.642849675443, 349.998790178034, 359.689992108553, 310.349706525392, 335.564235179202, 349.611068491427, 320.269150859934, 335.446044137834, 347.301989096156, 325.364784735668, 320.218045815236, 346.641588608366, 361.137400675386, 352.766407594782, 348.568437267824, 347.481346462151, 357.675784968755, 360.667019601675, 332.550493458869, 343.20825152809, 335.913884074852, 334.988200588111, 335.834498250056, 333.579686988693, 332.738374498655, 369.244221518454, 352.873532623527, 350.678500009923, 334.743634834917, 373.980841783977, 355.294688653181, 322.149092650662, 330.22062890682, 328.445226793881, 330.981897256563, 353.017541458665, 343.594055660557, 311.930976269179, 360.471657416716, 342.380813066202, 318.232222475341, 329.742991276016, 347.791110965484, 343.306777216163, 343.876244320122, 325.063576331832, 330.874470905743, 354.887998850538, 305.655246985967, 335.495511010034, 342.094104651567, 344.321581280324, 351.145664234303, 317.951065160998, 367.367378735645, 330.511911925579, 322.929440721684, 348.16525281075, 325.796553803383, 359.974412078651, 360.179120482958, 336.469853551756, 326.243027175558, 383.097091624105, 350.346499977699, 324.414008149788, 328.936187997535, 338.380179278908, 336.662141178772, 365.104268694007, 312.014503727642, 336.740287562243, 381.933804072732, 338.233082906702, 337.27420876944, 337.454882532684, 334.243348779219, 347.31797166689, 334.361819825842, 346.195400299341, 319.446389671587, 344.636985465091, 362.068656469861, 336.082771382414, 373.202725962903, 351.317521685369, 356.386928146887, 363.368225787063, 347.495829157926, 336.399348703454, 364.643597258481, 324.299662735931, 326.667301429668, 359.552680163888, 356.774649357279, 351.622712137024, 344.786146566818, 314.320386457427, 375.879286296064, 358.07593458336, 347.583516657837, 333.353989219865, 310.641755683415, 341.56877009879, 317.104347871596, 355.609192161278, 337.107279686825, 357.796469805634, 337.336403323052, 335.185837696416, 326.018470039423, 374.869877740786, 342.852313980314, 349.431354750548, 318.728288378933, 362.48970992339, 358.931755195122, 340.907020889831, 348.527604672033, 323.634362775386, 328.61171836678, 327.222314280932, 334.615334398122, 315.598685483334, 342.097284128309, 360.419599234553, 297.650028327893, 334.95729623022, 392.495617614409, 348.449518802572, 314.853750060878, 335.325657121635, 383.511358338689, 331.709592867664, 343.466044072753, 335.177053324846, 302.581710314352, 350.675159195771, 343.299499665864, 364.427946521876, 336.049997320392, 340.04054904228, 309.910981466197, 358.070780295196, 343.511392364901, 338.374526983898, 333.418020569424, 354.309581126202, 332.822382954654, 341.596231937628, 354.960574496307, 350.870485315184, 351.957642716353, 320.098419969019, 377.553355472592, 327.21686392997, 327.349389892737, 350.20741187761, 339.569964695016, 345.905875292991, 323.877901659885, 359.6874939405, 343.091794753487, 338.118244056453, 361.70652904825, 356.872757359166, 329.103333904563, 311.885472450959, 332.68487988998, 358.759649954442, 354.819458666695, 320.748281684535, 329.27299476484, 360.776257212151, 319.112825340512, 361.883786866531, 353.196619661075, 334.857331694504, 348.636248289804, 368.907922040274, 338.009344462369, 356.89430890297, 327.451091523286, 337.784968812511, 380.107210645752, 309.749188147882, 313.118974778227, 341.918587842024, 325.041575621501, 331.456233884707, 346.370584331284, 347.125507355002, 346.351802089656, 339.207395065432, 358.737963510179, 308.853815039632, 330.765541572823, 329.181630284878, 363.622569536826, 326.71562458185, 346.969970098715, 323.848648801211, 355.655360168168, 350.537017033769, 333.229093243805, 319.496135070708, 345.721280197077, 340.903411989081, 350.211191201372, 336.561858783015, 387.544601733008, 363.249929348827, 344.52603225909, 339.9644921854, 324.575304520502, 345.974357298243, 361.060301908257, 349.261515152897, 331.896447825527, 329.34600122697, 340.995473249606, 353.785427921406, 312.157046080427, 351.234038793867, 313.184385180914, 339.033229670112, 323.520393012532, 338.918840313822, 328.062111670014, 371.209373813965, 330.167571748608, 371.538164101944, 337.441603230738, 345.157557765456, 317.010017209565, 323.809079225478, 346.409623523505, 356.53393239735, 316.643893602706, 358.625146214402, 361.875565121007, 323.104795199511, 368.734348031623, 342.372391391246, 377.178695923712, 310.048578979431, 312.63119679558, 350.804763625326, 378.615860554452, 353.298888840338, 348.639851071852, 353.318351462905, 369.643400598563, 337.374827755994, 334.441451741606, 350.673895598077, 331.082775648243, 356.303870405904, 345.232910106276, 355.053022335692, 353.003187071695, 358.588242871204, 374.820925513667, 364.599096650986, 359.388031423177, 333.139939473549, 337.122485286652, 340.671622647303, 366.627194632049, 377.587644079341, 377.268904358337, 320.593661419693, 351.962150161006, 346.769925496401, 346.981076259273, 356.514182902773, 334.077674430741, 320.346374166946, 353.729416981518, 345.261601753676, 357.73058945754, 361.803690955551, 340.874978408937, 326.410204760472, 376.274775297535, 329.7378113529, 343.194193119397, 337.995264218007, 329.909773059845, 338.242628831639, 358.994370756155, 317.019671451698, 374.696053700994, 349.868392764806, 360.262895201597, 348.163509185008, 349.55060316365, 336.720721013911, 361.555134918483, 341.72694220261, 349.31474688158, 362.252347423086, 322.106450274918, 366.72032221014, 343.309036745188, 364.211826752019, 352.069007927759, 345.305457616905, 348.721956369748, 323.249781411699, 345.390768808888, 356.923554605481, 336.170363343429, 366.387226459406, 332.012457814191, 339.413159553143, 340.67986279131, 343.228362524897, 339.877381806193, 336.992791013149, 352.793490579654, 336.809976200575, 349.467160900253, 361.508957234105, 361.452311233987, 365.778613771821, 310.493813024621, 324.647274718116, 358.352314131768, 323.515947599247, 353.926436428954, 368.664251729101, 344.308450007322, 348.717675839873, 337.413021003312, 354.650659759419, 337.987994288569, 314.975668642795, 359.688978125715, 363.554955059513, 314.601821433913, 320.749323767055, 360.728667532312, 365.079651913353, 329.931104197399, 347.874116103455, 345.19262348867, 362.710782695103, 336.744277126124, 344.177731397435, 339.216107473985, 344.426862045919, 356.202991303202, 364.90544915668, 349.156079764062, 317.944022657718, 364.258759364028, 366.805381753979, 349.191052590668, 366.436490991186, 340.213609645691, 341.295002157755, 343.24372011788, 361.63237321852, 360.620609988805, 341.702826546795, 356.83012124402, 339.121496570748, 395.188023300078, 333.811489584911, 341.730282245871, 354.169991102115, 305.312322868532, 355.716708008032, 338.911034788931, 363.400707140484, 323.937818722647, 323.995166487716, 318.22593857398, 345.025282770135, 332.144167575599, 326.474457419032, 357.118334420897, 361.718833282402, 349.231344368544, 333.273313157639, 361.971961964614, 339.132811982718, 366.990670153609, 347.993492139256, 344.57934832306, 336.452392288376, 345.202827355095, 326.815751588751, 347.202016146751, 325.203820868983, 299.552980444417, 357.36020743788, 333.346575747304, 340.865627243465, 361.543891956792, 359.211959552373, 350.059290500685, 342.043336510672, 353.615877995674, 356.949481230527, 318.223089016587, 341.103459427159, 336.142394699196, 327.042947033563, 358.437473631065, 353.726825051678, 344.092036108725, 316.632308974549, 340.739248999693, 386.243958733277, 339.045872622428, 353.03929081282, 357.913529699926, 334.564856707623, 351.070323225694, 320.56567452748, 337.369010720634, 363.205089160618, 343.290751149904, 310.532946121898, 334.615701757827, 363.391227330886, 342.324329152268, 311.599957538821, 363.664081335272, 346.083878456771, 313.057832641134, 340.532643975872, 336.308587162864, 355.250113088658, 349.687808154621, 337.762063112806, 347.64741122255, 333.476815705426, 310.72979265765, 362.302667605724, 350.434774475089, 343.240999136488, 311.833144015918, 338.222702173842, 358.242908943496, 326.854286994177, 326.285954441422, 331.998287448385, 315.824047028058, 352.479892858121, 368.332922057012, 310.018206445804, 380.445892722518, 337.32182938369, 358.704447663185, 359.747160972309, 353.720155018681, 332.09798959904, 344.514635075313, 334.708036630288, 328.932601251874, 335.077515039545, 350.161563869491, 327.117111399202, 375.200894747975, 359.004329408305, 348.956851484468, 358.28471976594, 355.425473323041, 360.420581984546, 332.38572379498, 337.939354457414, 342.298510171044, 333.946877422719, 327.994401587794, 328.733092475688, 365.071459493928, 333.240304875796, 363.347551333365, 331.880470796329, 349.52651871478, 339.022053500947, 350.868936213064, 341.398883884639, 346.091495056839, 346.776617282098, 340.464496711946, 355.446011092071, 353.505239282392, 346.513578578056, 349.300215663201, 359.593902540369, 353.900479137103, 350.20823434532, 360.167332331638, 379.73370397636, 355.549457634841, 333.529402008123, 320.046893998086, 346.529009024421, 316.34188166627, 328.899031451822, 351.600204352088, 345.900956402851, 310.183965611704, 323.969284891172, 345.469481331253, 357.139791408024, 324.460751770804, 350.671257082366, 324.67734391868, 328.088116318953, 327.655318180709, 311.290524813011, 335.775639816413, 317.372609920314, 324.590171465154, 339.790333094067, 355.57815389492, 325.218774256731, 352.790496174378, 329.575911734042, 342.976760071017, 355.890153979249, 353.777568038237, 365.331732297607, 331.508397131183, 337.39084919381, 364.226322238924, 332.744800626539, 339.385333502348, 368.512052376723, 320.410791895097, 363.497224819835, 328.283389915152, 336.414673414602, 375.431581227433, 328.386965949041, 344.168957689692, 335.60600226131, 321.342222099055, 345.278027812507, 347.943926098529, 357.15642565137, 341.651485146213, 347.486266745565, 318.296545432705, 342.876512415154, 327.232744510428, 341.116062328318, 365.182134798144, 359.073399411003, 338.191996115215, 340.838629422557, 342.979397930112, 335.917879691953, 348.166427778787, 341.725476180551, 342.984000086503, 359.805495566225, 357.130949245733, 379.436433945304, 353.895872910358, 340.490535557261, 351.352784693482, 360.580667628354, 330.200633949235, 356.356474166587, 341.689999870758, 315.366496005411, 320.345083426949, 389.239107720982, 344.021785509452, 333.851785872599, 327.967674235176, 357.507832860995, 375.990134297707, 345.562772407796, 348.081008244824, 339.82616229294, 352.11096262902, 345.535263207587, 316.597133137944, 365.120528589778, 326.633650471558, 357.707224340639, 334.947608915027, 361.508666730071, 341.030214359575, 315.447794710635, 304.844485103956, 364.191338009779, 351.227057564207, 322.250341701551, 351.549774027832, 357.086398211777, 334.764414599792, 337.764012507692, 365.578788405818, 345.648302033783, 346.077741574237, 353.000564717014, 354.358542928751, 371.26131555276, 326.154017094841, 314.455904163964, 351.213045752066, 330.992619228084, 361.061154314257, 349.79398782301, 330.477499027482, 351.583240060554, 354.431352843022, 338.226914800843, 341.235537165829, 339.139736239039, 343.957388866709, 334.128583643389, 354.178783676118, 354.939020225487, 360.53343973607, 350.934687677965, 360.5168084878, 334.919816448906, 324.750106732852, 386.236686994311, 346.178771376941, 339.908438204575, 337.600109539379, 336.270253868528, 324.159123425241, 333.900293941243, 348.463677352807, 353.461109403408, 355.794561950323, 344.025748557733, 333.537977439398, 348.846938015477, 351.251791702325, 327.789859975749, 343.277647577562, 318.016220566752, 347.410062328284, 356.320805394975, 361.076276867818, 315.517737705467, 363.437616455411, 365.011423697831, 341.563459953201, 364.792988939673, 329.090515756362, 337.619418956592, 352.067704307975, 362.795407690699, 340.061798032993, 347.636243410686, 339.900472902873, 319.511580291217, 358.743156758738, 353.186377936159, 338.862011373831, 372.429824242545, 333.603454223436, 346.428147538307, 352.256181341964, 334.137579054032, 328.613519311566, 333.038504366874, 304.458567322473, 329.520907730959, 323.767954406586, 334.734579645933, 356.194346186122, 326.531366365747, 351.268167118926, 342.219569770709, 345.016190555344, 357.832653253369, 339.14069054696, 369.027089205636, 336.776350793033, 321.815118308684, 343.434157763169, 352.531360505301, 360.975167445019, 340.943858383635, 324.539128090484, 309.211207424718, 353.793642716716, 336.95801144598, 341.460921999852, 323.145934175642, 340.077099775128, 318.562043877064, 313.215113069157, 370.275873004115, 316.593257311291, 339.705588004699, 355.504584510577, 339.134999698082, 347.344667483877, 314.206538901721, 331.551671351997, 327.175911101826, 355.1237064243, 364.812583297406, 360.042781606383, 312.143073599318, 363.690565927649, 367.089610904201, 337.828532148737, 345.642074334063, 328.304525584666, 349.261584134008, 352.607773119217, 339.332907887409, 347.20393314402, 332.238979833892, 323.476292105883, 330.611019251622, 348.922885908261, 331.945084251409, 335.478087459968, 321.766856684471, 347.867158106423, 342.979942033806, 353.161324587632, 326.819575771093, 365.115130596591, 356.970950973356, 370.474185138935, 336.214250395483, 362.867825743909, 350.678427272897, 329.419803640539, 329.50121381693, 334.815855615265, 337.972447834214, 303.597484274903, 363.992342807172, 329.279456812031, 379.433447952852, 364.877345287069, 350.938681064508, 323.792128467352, 353.953345655853, 333.529789150559, 322.031307261493, 323.832221642883, 361.394122676682, 311.375376041115, 350.304303564153, 362.54110126519, 336.701503383653, 338.421811839233, 327.946049604765, 355.039981096875, 319.487862940732, 357.968734045785, 343.152462842576, 318.439723146381, 343.474751515454, 339.362092804651, 338.885486866169, 360.281436621863, 316.859417274112, 321.993738929797, 355.776484135688, 356.862647650747, 360.787504536047, 343.66899429079, 310.292267028546, 369.632784025386, 329.827764300965, 370.475340561149, 337.503027226798, 338.559084658195, 334.846794180781, 354.121551679479, 318.908333257645, 337.601900923487, 334.201634232062, 325.068552979504, 365.784413837821, 366.450634211495, 354.173819798474, 341.149857912715, 303.369301049683, 353.858789298465, 347.982605701735, 341.663199980095, 322.229209141368, 359.297040587596, 336.870518392478, 372.938838910848, 346.762618582926, 351.523188499617, 342.386260190165, 329.695171975705, 357.49868184045, 348.350297786665, 325.465231729785, 374.471255127271, 360.489125847484, 367.672949454587, 320.259799793264, 332.258418301711, 372.243721561238, 346.177721525614, 342.531355136019, 331.233706560793, 347.976589186044, 347.590509892535, 362.837175160968, 292.855627320093, 334.589499754363, 360.051767842702, 338.110795788685, 358.191622063196, 325.355529612815, 383.396733417642, 303.58725734889, 354.098296855756, 332.140282531336, 362.974350035197, 330.811391747953, 304.264411508673, 333.00048099229, 344.767246324975, 356.088118166101, 362.634429635414, 358.080082767106, 312.825536678057, 323.69849810816, 366.339108239183, 368.616045148169, 356.848156053598, 375.417703337828, 368.909013038257, 336.562896795096, 356.742066288118, 386.914576077721, 355.468948538065, 345.896528630526, 363.735237128365, 346.241877775424, 325.855959769813, 340.669658364952, 345.106601684096, 347.759047126078, 325.268127949981, 350.485336237745, 337.591700905417, 341.50646670681, 332.105764409355, 351.421789324718, 340.489037869625, 370.967987960966, 338.153795967165, 353.087669617198, 359.782576157836, 392.513521595815, 332.70034457437, 347.091878998141, 363.04127525053, 338.047914204621, 323.657196159663, 338.039273049018, 352.031449245328, 338.612443617428, 341.2671703855, 357.306691722234, 335.287193721479, 325.910350682435, 365.098829926507, 359.64648270832, 333.116588237206, 348.956083743383, 346.276918042929, 335.039980409277, 369.562573351027, 343.976185990822, 353.773473855173, 331.60116360927, 337.974798549905, 343.893429315791, 349.503863497213, 337.549653490555, 324.563076713675, 333.026267361628, 345.236430658597, 346.89752930566, 347.423823786248, 363.56975429827, 361.459754040657, 337.186306513971, 343.339838103581, 359.808715570256, 331.236981603524, 345.876624497918, 333.640628479016, 338.550800057898, 350.340210507235, 350.712638852017, 355.461614569371, 356.43618067543, 370.901413722815, 359.91016795301, 378.690756524074, 365.036368042752, 359.843920924281, 364.310046614176, 349.281195196123, 328.082439021158, 362.917422723393, 348.06420777994, 356.752516762926, 354.050830879115, 324.133722571456, 368.416044431229, 364.221736284213, 344.354449074904, 345.651155122914, 355.108375117865, 356.624107826271, 373.245359717354, 368.35806806095, 332.07814039759, 377.201998615086, 331.337049361863, 316.045014014904, 366.886775446699, 356.611509263546, 368.021035706338, 340.117543750969, 321.475827543947, 364.611094643423, 350.999275403008, 353.879307411794, 360.296452472863, 355.815095752756, 330.057555385892, 355.467590730846, 336.542234236186, 336.531123716464, 357.036540259593, 335.892785381545, 310.300787504102, 332.490571849363, 342.361087728091, 348.55913411041, 376.419302487821, 348.805878501835, 372.650726240394, 368.829281322607, 318.178674534763, 357.907543958075, 317.032270872982, 366.901073489702, 382.219561142063, 353.594413948583, 351.267754449732, 319.635050906436, 363.75152946527, 287.962664848716, 344.856026153736, 356.606330576832, 349.694700815592, 339.80232176511, 352.906314588478, 330.106501650068, 347.289446454049, 350.188215930517, 402.911247551128, 344.847178893517, 327.910855273479, 359.421346870458, 357.717348320922, 353.346744418962, 362.577988594931, 349.774182667709, 351.18807222677, 310.113320991487, 331.602733501484, 344.872731949286, 342.318923273337, 319.62236177016, 340.122975476032, 339.291386525058, 329.495835881555, 368.585301437925, 343.14192901618, 363.19155945654, 359.00139089754, 350.676309859582, 374.469645068747, 359.575212999276, 318.867473031058, 334.475623271073, 349.760154893252, 376.002391447426, 341.108461905975, 360.005701385557, 332.374792137715, 370.399248357853, 344.572399256536, 362.232754460568, 358.649964945329, 330.650819093747, 367.596930164192, 363.971946766836, 314.700714559242, 348.166732296728, 331.455838048772, 321.534359661369, 349.017910864666, 341.882331300184, 382.779621609691, 344.076695588308, 331.475565432916, 367.251681827738, 348.352243063847, 333.614330241451, 349.558147417489, 362.613347023818, 346.78048456602, 336.760308682741, 309.803109976803, 328.110858615242, 333.833423744964, 357.527813128532, 348.102310493058, 359.161414697737, 364.646174229231, 346.264664235238, 336.717165218705, 338.048888203898, 333.725099562269, 340.085148502863, 318.387830859885, 378.202603722012, 355.469335516749, 345.770048888617, 386.098739625717, 338.580365571996, 325.879774955991, 333.9643795774, 350.49694055749, 362.694122930374, 343.890829919863, 326.781033190701, 321.05706091218, 353.256554331518, 351.831151483133, 360.123538912126, 333.143489028819, 342.313625993916, 318.207637368738, 338.044439173969, 339.773588514037, 295.051508520418, 370.195589392817, 374.189078505193, 351.183349455866, 319.739069921158, 346.479493152664, 359.101230882762, 327.914442215211, 345.345197602209, 379.09230187171, 355.568510174015, 376.751310405087, 358.025021500052, 350.018004527104, 354.817587401649, 339.190207926103, 353.701008271097, 328.784021947641, 342.505225656729, 365.840831623342, 330.099032598761, 327.021629868153, 358.351220971195, 307.647745060032, 342.304295612795, 358.640243212059, 356.924323928239, 352.422253895272, 352.16646764441, 319.272392847716, 342.924789959492, 334.011507318381, 341.041144886412, 340.240748908153, 366.526467176741, 316.85754516084, 377.318192722712, 328.950780453286, 325.675865626957, 325.812537147802, 358.163402027624, 345.132614535857, 321.945357919248, 341.153330780115, 359.889332008172, 353.60378972928, 348.640925685074, 328.42069161463, 357.42093510792, 336.703289341599, 376.291778282252, 335.612419856161, 349.443754492713, 345.611927194527, 322.52145702596, 311.869097771776, 364.167488960446, 350.399050256789, 346.350943175618, 364.309606189204, 348.828281443775, 336.086071662088, 356.175709996298, 374.225299869884, 339.442580769177, 355.156906404672, 354.444964827869, 340.981104805103, 329.776965066604, 343.090478624533, 337.221073003157, 378.750344578578, 318.178849437907, 341.478264186833, 353.249622676486, 309.863603641522, 372.451213632011, 341.936213890203, 344.463026193885, 352.774764891215, 371.319030124094, 349.082300124548, 330.71668456486, 319.153972939959, 332.448014061844, 342.296704335652, 321.032909056213, 342.219876340022, 335.344371767523, 349.129686649089, 362.260187324343, 335.366832514838, 373.636980922044, 379.720976668045, 362.742644505082, 343.742181097432, 340.467409254138, 342.087400143943, 334.633487917201, 373.01333682338, 312.464831600512, 355.751774753273, 363.041418033604, 360.760833764387, 340.458611191675, 363.958563817085, 332.538272002367, 349.567882819409, 337.340841622784, 349.710575196521, 352.4519733409, 309.556443239442, 351.365912726804, 341.316619123207, 364.469226674542, 314.80978015247, 353.901321316661, 354.908474679477, 320.390911165122, 345.831769930456, 346.209034167726, 347.44529052443, 328.998600792174, 338.786077040637, 367.319484725829, 323.021570626804, 348.530639335614, 352.114087422078, 344.942032993898, 347.895093190776, 332.65697670378, 362.283416769498, 346.250630002552, 345.528816229212, 333.2585248526, 321.737661313393, 321.567303725248, 369.537113650246, 334.491822174184, 336.739173381797, 369.502507403048, 336.200124874222, 350.797955704669, 366.270087692988, 338.616645581391, 350.47171132395, 367.564714952353, 340.953315768042, 342.51772175983, 357.388018328413, 336.083040478338, 365.177650591813, 331.21847804318, 330.261550549377, 357.584788268807, 358.167769246039, 338.89030622343, 333.129991281349, 338.360425388732, 334.367771366407, 335.827432744175, 352.833778853237, 318.957647984571, 306.173908469892, 315.158057799665, 358.860237311704, 345.478208981607, 373.84224446958, 349.03687686164, 338.94566092915, 330.165207951876, 346.152688140155, 356.052093710028, 339.294554767472, 342.328268796843, 363.114126468219, 328.385041349414, 335.371581418335, 348.770214086211, 305.54532668656, 330.587960987414, 352.952373434207, 340.361336135171, 336.394051032256, 320.753813587438, 337.796901216425, 316.41905161118, 350.437048877888, 372.920318084102, 318.709984697858, 343.734824677388, 331.729506322932, 346.562048012035, 348.095439423552, 357.705302483289, 315.257227083483, 347.193377872804, 337.267462950414, 352.176652588652, 366.863758633953, 351.219897324347, 320.860088629633, 357.464294082364, 314.070066367022, 324.478920923639, 364.635659036723, 362.683656024291, 329.38111740601, 349.197002751926, 342.912141272978, 316.921380790324, 345.265834302345, 344.449358220173, 312.690394948081, 350.812611136685, 352.599728521365, 356.563629250713, 338.487345686354, 354.763270848071, 346.312560214909, 333.896408238377, 343.191730343792, 327.960635311134, 325.21891172381, 326.290167845793, 332.321710507051, 328.076636743522, 327.424594396627, 351.598615765446, 341.423655872191, 363.475873559322, 326.067792752526, 336.978088120392, 355.42291306274, 336.056958028393, 373.703092525038, 337.264991376171, 338.659517182887, 334.145721880813, 333.638211114067, 348.818943436659, 336.216517653176, 372.662227788604, 364.968392483513, 331.024167635669, 359.291853223037, 320.699530991421, 352.189261326651, 336.86318680598, 331.247006615568, 340.579036087692, 330.855949033847, 356.985763866058, 345.307889466466, 379.633797831286, 365.542642805192, 333.484152945034, 364.298852217226, 357.656015009742, 351.750032728015, 320.644218595149, 305.108786001323, 361.381410984609, 371.954191661446, 355.678529881554, 335.475169637656, 360.732635352752, 328.67022279872, 351.452496478797, 357.516362291067, 348.647318497049, 385.430235645549, 349.735409186479, 354.830240166985, 336.47457526987, 306.616935626329, 310.915039219269, 323.17511008349, 326.582953750467, 346.847440565154, 343.498532180112, 339.14011971119, 350.634575011265, 339.744549371227, 322.785288338766, 319.625961501364, 372.026807550967, 354.716156269387, 342.504638687829, 340.669939878032, 315.061172848862, 309.139997311186, 338.771596504051, 355.55418906172, 340.073693568348, 363.274017651768, 333.794162509764, 345.220823583055, 371.933943232684, 328.522833048196, 347.77966756364, 356.309863894381, 353.629190846941, 333.987647438817, 339.277594908485, 331.768667109726, 330.528392341572, 366.992201112146, 353.500974965214, 337.801337945886, 375.878895825485, 342.297947225048, 346.723088008673, 333.344444819055, 340.745008642358, 348.793623244534, 343.145309259322, 354.174442738751, 334.324096152866, 352.14315488274, 352.41252094144, 359.032042463858, 366.111911645615, 361.186447016555, 351.273773776396, 340.141329150791, 335.300515925358, 342.15821748729, 327.811299971939, 336.50020678001, 349.972465221813, 349.436958275161, 368.806104336642, 349.186775928051, 343.551784463235, 351.361351705921, 330.16028019458, 321.748783238338, 364.500805154897, 339.619522555976, 347.886473789331, 317.430876375581, 330.335610994753, 330.460051910234, 359.695455096599, 351.245187636152, 345.304911100424, 339.853527089128, 345.549755879523, 367.522029791628, 349.57137984007, 345.717078370418, 364.797239640381, 328.215674142611, 316.904726845366, 357.879179240542, 359.965120844814, 338.912327680353, 336.175149992616, 322.459749528182, 354.490960586462, 308.695942008762, 316.06442575231, 354.94419381265, 364.672197587364, 325.227998901736, 396.28478597283, 335.194204218389, 338.417602509276, 346.388876088661, 341.245420430306, 365.588804613584, 377.015269584942, 349.042858573601, 331.640120667715, 361.25315128467, 361.839917397979, 330.98274620241, 337.563192657835, 352.483920664852, 338.450557247038, 364.176963156785, 345.485426855677, 352.518562035096, 311.136892095345, 335.028416267567, 336.061419747271, 359.892526095707, 320.755124733307, 348.972316217306, 346.450369068597, 316.077419211835, 325.27100707395, 354.157727959459, 319.543545696256, 355.789024429722, 346.467669686739, 317.700012442288, 326.599525146576, 323.931182045982, 348.5385021042, 357.958024677813, 347.740984130389, 343.934363404913, 344.278741399742, 327.107095059175, 316.000249889898, 339.976536296667, 326.898824025952, 336.896755925993, 320.381813849231, 344.621231549549, 335.060238695573, 366.532559368236, 330.504739024946, 348.384806179864, 337.209621282184, 352.555739507793, 331.66058386154, 328.889635373307, 347.707066991586, 326.351173853536, 344.966567111814, 342.987496114402, 352.584555228779, 352.912771073487, 343.488469067625, 364.386003762966, 355.08950299467, 335.087012675566, 350.653558556218, 354.742403381887, 339.697645999891, 342.781197521995, 314.51193556597, 331.328491477605, 343.468295943206, 347.202080422675, 325.995634446103, 346.054364323664, 319.777871176628, 337.499808979489, 322.684546217742, 342.668019266269, 382.9343028702, 357.95627236451, 324.213944260575, 341.103896374993, 341.578491902958, 321.791928026679, 347.879021563252, 352.143848974139, 356.085716321572, 365.720499880195, 350.790098326309, 335.583593539589, 342.546238533765, 348.836636882595, 307.435749984158, 313.50913500593, 359.725798217215, 323.820774743926, 318.712231317434, 308.582580309815, 342.41981612189, 363.641858787429, 338.280630322403, 327.71594685334, 340.736111790552, 360.98121936558, 361.409512718467, 330.027391355467, 355.608121956386, 325.173889545263, 340.351913567583, 363.170249470282, 349.72509335391, 368.090496123416, 320.194003646094, 335.794413008142, 347.912477866271, 362.656832744505, 350.197184306283, 358.691982463421, 368.650264942715, 377.132744005225, 359.377530875977, 354.144479163358, 339.952808863654, 340.325561517861, 354.645043868867, 340.140588077738, 376.855680556119, 366.126687496001, 320.576325740489, 333.376621390406, 337.653752451253, 338.950533446637, 319.788886537877, 312.992008507225, 365.325634446367, 340.474601969613, 353.345943144089, 338.304483592628, 334.884455656817, 345.947850209591, 335.000065663788, 373.566482806698, 341.953909224941, 366.665093121073, 355.590143372226, 370.054775311608, 356.06909047371, 305.030873474759, 363.093106435784, 350.899274477219, 331.583453119747, 369.435838517318, 327.56303221717, 340.564777019048, 373.036813046327, 299.280662547232, 370.122076629023, 342.693044869168, 308.399817512507, 360.761647606864, 358.263394340518, 327.498591323179, 353.492807839913, 338.874872980955, 328.93730933467, 343.515062467025, 346.274179657503, 341.803371489644, 330.262270202994, 359.15414392611, 336.707968119187, 335.635160064856, 342.580168630406, 375.222009185513, 330.398836506885, 335.465289449297, 318.027982376842, 332.766258041935, 330.326365440394, 328.794403474406, 315.264487707991, 321.05753863568, 324.736986794225, 350.584571767149, 319.2156910196, 350.461067907681, 333.313685212188, 364.44873341254, 324.861022283087, 357.026139865362, 350.366521407536, 341.802064202168, 329.073412818915, 356.447039098485, 326.08601797963, 360.121156031065, 334.973565218236, 360.407305800217, 347.804739480165, 368.296975585674, 338.657891072378, 372.405421626864, 380.768345546451, 359.291404769044, 350.956243180325, 361.79669693327, 332.256249757844, 315.416188733287, 362.246605291537, 318.359650772638, 327.286963871134, 320.068303110331, 325.493872028386, 365.188743261502, 338.563110726041, 334.763597587732, 324.718964998376, 343.019557461814, 332.473586742411, 320.867453972233, 344.667692783691, 327.666014235138, 307.317908803594, 352.314245760276, 332.420747509413, 348.713396495168, 338.642054267486, 342.362048721949, 344.499948270435, 346.07473238116, 349.923794361173, 339.360973533439, 366.673709111024, 345.661201998732, 357.700794673762, 330.560164729826, 334.836527097348, 360.578625897837, 344.92791231596, 339.653876772853, 342.772416747428, 320.581800137435, 371.207229619311, 345.197629706685, 353.957268604271, 321.725620138915, 325.916965199133, 348.137285413093, 313.676808284261, 370.517980337442, 343.378228634467, 358.845359491931, 311.512610679462, 354.402602377882, 364.015006227265, 353.086273946006, 311.021187741199, 363.404443920378, 367.84358116275, 350.64886162727, 327.718501571115, 360.931124882659, 341.296814256919, 358.465921438333, 360.38571341141, 349.422864740803, 351.605182069146, 313.077216519205, 337.429160751414, 369.476724774899, 363.004640537885, 333.388915093736, 334.785524466932, 346.957587364946, 354.909628866985, 358.019373544024, 344.611221526606, 363.812539424718, 332.758656066493, 308.835044238415, 319.709261975967, 371.401348283117, 350.043974753995, 371.534976531114, 313.808420583586, 340.709364369913, 338.175080758246, 349.51104416576, 331.735927697465, 353.097357789612, 350.264522699815, 357.302409514851, 341.771720408314, 348.05977036751, 383.885134426314, 357.341182674336, 357.22843050369, 350.425658372322, 342.050718274348, 355.596984002605, 359.901280732021, 371.282997915125, 357.935375104061, 347.914625183281, 349.617104847241, 333.655533923534, 349.806861327788, 352.667785252613, 328.610651433396, 328.88880295844, 361.25061149744, 345.843472647845, 331.547297107121, 301.933422193204, 347.591055741487, 331.005422529319, 336.598345395399, 374.565844259292, 347.639470775129, 352.592115054909, 346.771186054944, 317.928553207348, 360.276210081505, 369.253859016988, 334.333622939543, 335.415606233597, 310.298475457263, 358.660605132719, 351.304723416628, 322.968093146184, 361.752120703511, 326.044743217272, 337.229438885891, 353.690722555003, 346.377673712351, 342.056783659859, 347.976778883977, 316.556909824433, 347.70005598497, 356.579384443491, 339.367636224919, 360.447060139245, 370.566403823062, 355.631800405794, 363.061414360597, 320.716716377632, 351.728738794862, 321.810391119913, 344.578515640806, 346.961656646017, 361.678173736878, 360.119290973407, 348.321961224833, 333.694227260494, 358.177865022373, 329.618186015186, 368.306854480777, 369.7180539315, 348.040788515567, 318.41371815442, 307.264274244741, 343.968600316492, 319.892018407021, 335.797542822116, 343.206404642995, 321.487049356154, 354.633758937403, 349.049201688795, 335.723362619633, 336.511822773357, 368.269677295644, 362.240407172339, 340.089346450836, 333.311426595808, 350.543891166604, 339.662407810815, 337.737727389538, 337.087539800878, 352.126676013771, 376.20050066862, 343.725503339741, 381.063062124348, 359.85324940841, 361.316095455749, 319.137343630548, 350.214014909648, 328.277543181497, 345.554940665932, 321.039747061794, 379.878368489111, 384.678944248692, 341.340992998897, 342.646162373876, 351.626286284443, 337.876662398183, 370.294817888947, 334.686615038422, 356.027977604504, 378.375216456887, 344.944694754202, 341.698821343618, 315.885519698661, 371.249983233094, 336.525646938765, 335.422258724575, 363.366723741912, 342.170381581205, 345.57001247512, 320.551606289892, 340.210751405432, 332.960177925127, 385.751157293141, 361.29233420835, 307.160934277291, 359.709054258626, 324.8430007364, 373.913476805588, 353.599295385801, 328.812981412898, 334.534972342406, 336.1317499902, 356.117614268419, 334.719006978803, 329.227900638882, 363.080071544288, 355.736402463426, 357.61571058382, 367.227777470005, 315.800115735779, 349.510577111828, 351.786695530125, 373.194241552671, 304.660332770583, 320.636616077627, 346.181569367694, 358.790081911473, 324.601006605001, 360.706549332716, 335.577568276523, 356.0243612388, 353.78026802944, 314.564066885284, 351.17085121887, 343.863560698879, 312.610000254165, 352.900244602554, 353.183106674297, 362.733185201479, 344.928077788564, 343.505025493415, 347.606758844694, 329.562568954788, 321.154417121522, 359.141330667651, 368.144260081376, 358.152107054469, 305.794432498546, 336.313595914808, 352.369699238948, 348.164395969896, 361.795750490717, 357.859636719146, 359.3607551574, 337.684220729449, 355.100471509769, 341.575320229394, 356.444237073515, 348.832146487431, 345.23592331676, 327.755209121952, 345.670975196446, 340.530828569501, 326.673903231298, 322.638125627806, 328.118750703324, 357.393112131737, 361.619695688916, 352.774615037717, 335.500922180133, 340.700587209943, 344.380501834286, 334.791219193286, 331.133035088304, 338.896242513617, 323.989613529371, 327.337925753408, 361.366093755698, 339.641020160954, 380.66630107203, 355.735667499429, 352.514949767981, 326.792415845675, 342.657998855471, 351.309848489252, 368.823815580471, 351.694539008122, 353.068359885249, 353.7194764976, 343.806076585091, 342.691631790527, 339.423109938674, 369.158428020391, 350.50136963183, 363.103727686238, 355.879742551292, 351.234886408061, 375.127931933346, 364.393759033074, 335.985386951622, 334.34913255655, 365.332615558338, 351.120972065723, 335.15422532223, 355.720282997749, 355.288146228954, 362.167267141065, 328.229233911913, 342.250487297322, 339.950497271841, 380.341124227023, 344.50332889246, 352.208677084043, 333.399792874584, 347.468789086118, 312.119193363931],[540.797657406813, 521.855729094496, 528.815572827978, 522.416014067425, 527.578436895251, 527.961783805209, 508.949214652035, 538.993009671926, 523.764145431297, 513.399253303047, 560.694206840705, 490.407867589912, 480.68874427293, 517.692618170952, 576.349655147173, 528.59608682532, 507.560839252489, 500.371431215522, 546.025402648703, 542.871962912644, 522.769154788436, 508.060527854158, 509.998948328331, 514.721529882419, 518.477319925295, 542.360009100692, 503.113886074252, 531.419186380957, 535.698514095557, 503.957061890249, 510.309737680328, 512.641408047537, 518.306693777884, 547.749200670114, 514.565220469193, 547.870464337243, 531.108554644437, 523.380321344209, 535.604970201233, 503.743044291525, 502.870549189752, 523.079181506982, 537.329404877027, 513.973414575545, 553.888735938601, 542.138991635574, 526.840053471134, 511.72943892887, 529.595260835027, 552.218398306806, 531.679126103955, 522.365364131822, 541.956288884099, 531.423638823967, 518.959060991386, 524.786663001943, 492.715358489324, 524.288404518088, 521.339412124026, 550.356238456036, 483.704793082387, 486.239167179067, 516.7306174193, 520.649746241164, 542.501502361416, 513.239040507068, 515.654065883626, 525.563287903061, 515.061767760507, 540.351480692846, 504.026148116628, 542.495439506916, 499.901897851273, 530.351357461183, 501.869416286045, 530.551500395068, 529.93826883334, 540.577423100755, 524.852542078045, 522.892816647395, 532.722225811104, 535.737692902826, 532.250145589269, 502.887475703236, 555.226090783387, 514.098047152041, 499.367460532903, 502.556529305877, 499.685242751614, 520.932309039069, 501.400519349049, 518.527902795135, 497.353444116102, 537.421501217998, 514.974813851391, 523.393576598722, 517.643282973906, 543.454115524506, 524.285457073997, 515.250551186311, 494.894377416897, 540.516494717523, 559.377204786828, 531.803219166025, 499.964854231595, 513.511424320763, 525.050892777104, 540.175276751133, 519.134880119085, 507.668680758324, 536.92693585472, 480.644980173609, 513.516392433384, 534.852340316811, 554.464263836484, 551.509486287802, 530.035804875568, 543.566012871932, 530.802679440614, 510.30852089209, 507.086271042559, 515.275172112513, 544.249222649142, 545.921685746687, 517.382791867992, 537.451088456141, 530.279799703293, 504.772123394742, 537.827083776397, 560.536760991565, 520.643464544398, 520.60624647442, 532.33846037939, 530.032544008728, 503.394298964124, 523.330618070168, 526.67804341875, 525.695654627511, 514.578244250964, 535.554252141824, 544.180636705946, 513.08127000833, 524.708682296807, 534.822177098246, 521.84665062362, 528.037839423068, 495.301696678056, 498.697069191966, 552.805768385188, 503.239387198562, 490.253056535229, 550.227043792985, 509.530261831553, 518.143997912109, 530.285417256868, 510.998356364804, 535.746734342857, 532.004830723916, 535.658171943623, 549.078687405004, 515.461525155635, 528.374067275657, 514.079094016857, 543.923432793185, 523.437309834208, 528.064800823836, 502.987829927493, 513.111054885938, 502.896901866551, 531.960665165836, 561.866277900741, 523.999251272685, 513.428615578253, 551.829945517024, 506.9828579122, 521.081552497734, 480.877513531846, 523.317255974816, 528.107368566775, 503.490941331057, 556.544738311222, 541.365576304241, 501.264906274345, 543.486380338492, 499.023984456377, 514.127434486646, 556.122107090828, 524.812625802697, 505.085148829802, 552.252416314445, 515.060435718347, 511.000537948516, 513.594591850917, 531.394268873389, 529.839379290143, 505.338830520854, 522.746289114131, 550.567617789645, 517.539258531978, 545.684086729999, 497.810553940412, 510.357404425285, 543.801428484334, 526.765875291219, 544.368640562925, 529.070256293997, 513.195652224371, 538.612254702659, 493.166722049381, 519.846102963042, 521.036338546245, 528.817942081979, 541.684405168689, 526.433629614273, 514.749271712602, 558.881976397266, 530.466429419405, 493.371403511363, 544.623691175791, 526.193511935842, 519.569727121636, 537.726317276057, 513.26138440086, 533.623555550478, 526.803848419368, 509.668460765192, 511.29092560208, 515.441764056377, 546.787840367916, 521.177230299967, 519.920133236199, 530.759521078912, 524.022209771293, 501.091662092821, 541.75307232431, 527.833302547972, 516.221545764793, 509.463256049134, 510.91098115515, 536.893682801009, 525.987245856047, 540.370857034732, 519.986099486057, 564.92061441879, 507.078058814962, 522.839158961346, 518.879265715479, 515.935527469738, 519.875860001697, 487.792056230845, 516.640154725319, 526.260930044728, 535.006705349666, 517.960889942095, 531.570969942028, 553.373555159004, 505.818607795391, 521.45569104909, 529.622120055307, 520.248784765918, 532.412397963936, 502.366455328775, 533.633582379312, 524.535240344598, 507.157390203679, 521.91435652744, 530.185256352561, 523.660655121168, 541.560089684516, 512.482188215153, 527.081259077662, 518.31214428477, 515.196920346327, 531.748134306567, 484.967701874828, 530.471824756567, 502.753673142554, 539.334649031672, 521.145542639761, 490.896651731533, 549.295829162364, 530.335545456629, 504.876532498153, 550.637921763207, 517.389099201743, 528.200153968459, 503.44485456904, 512.563016624461, 515.149490340061, 499.031222810118, 551.560921868959, 536.249347340764, 523.007391295245, 511.663602055623, 526.548726013148, 531.847381016351, 516.298339189649, 556.75168182438, 521.765341808799, 490.539863864503, 524.270231846758, 486.361990209746, 532.932787793588, 512.450321530848, 514.678816294136, 537.058121011007, 547.616670253779, 528.032125685925, 512.253054078168, 524.634042753196, 542.341440401806, 509.973754916809, 510.269924585112, 528.817452632977, 491.085091836296, 532.019397650348, 525.139252408722, 554.3299999165, 526.133964700497, 493.60634331328, 507.901923224431, 502.357984494836, 546.36822689051, 562.78515223837, 535.04980973713, 548.585255966831, 508.102715269116, 501.12403158385, 528.738175418088, 523.93133555348, 517.201811877033, 537.716724112697, 510.78418762733, 520.376759575928, 521.03149997472, 515.734200929836, 523.898050869282, 521.061576201562, 539.947703797757, 539.901044275386, 548.207560213643, 509.461039526416, 514.456117892969, 546.434807561506, 552.426874747632, 531.848639473832, 511.652822708424, 540.180994380621, 540.787358016896, 532.710464937659, 509.600365909609, 539.375757255476, 533.058533472141, 511.083566307841, 533.116666961475, 543.796565545997, 550.605114984773, 535.835081918357, 518.300807305617, 496.277227354347, 522.006418677761, 505.199534749729, 505.975200980441, 539.181664791591, 556.686361655976, 523.368118341508, 539.0270169707, 520.911831631371, 546.416518178933, 531.359412342811, 546.140613216283, 563.249226715683, 528.56426555101, 509.688280996281, 521.539667607062, 502.561216350065, 509.035482946155, 496.076870851449, 525.229053148239, 552.465116233124, 502.898846977644, 513.89135677603, 488.935634204521, 518.51852987397, 515.732560853354, 502.649946287792, 502.959484657611, 518.688221662206, 503.19332509555, 531.033734096525, 497.357822857008, 533.48161973955, 543.843970346677, 512.88597817902, 543.309125267638, 488.721335046151, 526.866054949758, 500.521740360068, 516.042131466202, 507.249606330343, 539.24616486656, 507.265554157118, 531.783197204992, 497.931229601302, 538.893216529926, 521.709247746176, 516.706330372457, 505.764039931461, 492.567725257892, 530.813569620156, 517.020721550249, 534.836123460995, 489.308672874193, 536.82453958896, 515.444389147771, 543.527664039079, 510.119465905171, 546.115335630736, 531.230260899199, 529.762696716376, 536.18755485973, 521.723508588921, 495.973287685499, 523.605396312375, 556.711529867474, 535.895495814959, 527.904186691717, 514.366233526163, 494.36136262077, 509.66840789625, 512.424941930813, 522.209376366976, 504.482940017955, 508.370067204442, 535.019123513942, 556.270199209092, 534.266219159279, 532.998202935701, 530.252198849166, 514.953840787491, 524.681898149148, 543.230244437168, 533.575368109921, 534.410848418951, 519.938013252565, 541.034497915492, 490.142107344588, 523.309058089495, 508.878554603762, 503.585232663655, 478.151013123146, 516.675401993516, 510.670639125443, 521.536385039408, 517.475421125526, 509.059397131659, 504.213470757917, 525.624093062875, 528.522479284745, 521.201233353887, 535.068455230644, 542.557642052191, 541.310286572447, 541.466716595266, 505.90523290674, 519.590477374426, 484.383662896397, 486.58052958322, 524.184373653009, 517.918950355887, 487.921581456158, 520.07546075677, 537.92459645844, 534.54670159619, 508.906971010667, 526.869569634966, 510.43858158207, 547.145412620137, 542.310315033572, 505.504997051369, 497.532549480929, 500.495597299309, 513.663896695309, 523.447390419822, 526.441794230243, 515.981239642146, 541.028046375299, 525.07134256539, 496.927926473929, 528.264167216821, 536.629378947857, 511.256838867012, 532.733236896972, 517.030446746654, 530.637902313147, 528.454105928097, 520.580346349765, 512.125028232275, 506.432074365477, 524.182340362984, 527.151784164124, 523.724864170808, 520.478406495001, 517.8415299522, 539.31184140924, 519.20227373706, 526.634716274797, 513.960990105657, 548.732929412255, 519.967391230083, 490.31484784921, 511.781060228941, 560.0583938648, 510.44963807998, 523.164183891693, 526.740481132165, 533.194302235603, 542.65992103604, 507.917329542287, 532.053726564577, 536.46297299791, 538.984924163464, 525.004817195738, 518.010566706857, 514.720759168417, 493.728319562024, 529.977371587362, 490.621684795773, 524.869020041685, 510.203321519163, 517.127801579125, 556.949675028895, 542.965166743748, 525.1868100501, 540.626337185329, 542.666354014891, 494.88255677403, 538.502428207758, 514.681910378751, 534.205506752619, 496.314212350889, 528.130824847265, 561.086689450308, 521.602491884141, 517.143602809829, 509.704763149879, 510.377941532619, 504.948668931492, 526.221669373628, 522.836875085628, 511.14491093064, 528.189047594393, 485.688109819522, 523.921958202823, 515.396952006993, 496.540039026043, 513.42174779517, 502.387204160137, 530.476770409448, 509.575905986261, 515.388979727088, 492.020050425635, 524.606940743284, 529.831335291908, 525.185859185972, 533.672683331415, 524.126228844727, 505.915553130967, 512.409094301158, 529.3961385067, 552.447136667711, 530.346094112715, 536.32721438662, 530.371406997447, 523.661907957399, 480.298618707348, 510.952673043455, 539.010270431965, 525.660547780703, 514.794175856805, 516.688473543212, 523.597369938276, 529.128023344797, 525.176062290974, 561.571257881102, 543.478227973477, 553.828980591376, 517.813189359118, 511.609399055052, 551.445114793691, 534.767497787036, 505.175545730606, 520.66885023452, 526.103560296948, 530.818105329083, 499.398285461194, 540.0945760014, 548.716779881722, 519.5509267391, 546.157981688791, 541.633378897167, 555.301033280588, 506.307381046891, 518.429595716675, 540.020914295415, 570.103621458254, 510.277218027446, 527.391536435674, 541.227380268522, 476.675117910864, 510.811808082958, 500.678836307114, 555.849860154957, 519.99544635872, 526.374686031975, 487.520939948684, 539.208901717326, 519.810511428466, 530.350934106004, 527.308031053193, 527.870866013015, 521.021571748192, 494.294330418685, 513.060561219116, 522.513555630683, 492.751253145932, 497.947712530397, 531.262904732105, 546.12027928794, 538.478811612224, 513.148192909581, 518.914382772167, 507.196316777443, 519.351295825385, 507.307379045225, 521.162669627493, 551.216016525821, 508.407936423043, 540.290736529675, 529.419782520168, 551.027389485009, 531.098957459561, 526.154125252555, 511.475092708717, 551.830830108637, 560.119083254396, 515.491979129786, 506.031734833978, 531.318005593939, 520.459685939689, 517.412073720197, 526.468119719632, 521.36766820305, 507.601752607825, 529.541003759849, 537.802783702068, 514.409839125594, 532.591294973818, 537.11389901326, 543.102096495181, 496.858447374108, 513.774209417339, 517.270887342921, 506.949365156599, 509.074051513147, 534.031885838356, 531.38999911606, 498.428590773506, 496.614882314802, 531.945749000569, 527.21578139079, 504.325200779894, 525.014009205804, 507.250422859258, 528.191639925564, 528.437822558721, 509.662395226723, 531.232977936533, 520.196838295364, 487.777215027796, 526.683343794496, 499.418951801536, 500.424054938639, 535.419309329167, 558.732033139443, 506.942702611246, 513.763297826344, 528.956523898756, 548.035733660409, 543.696621366438, 507.56973441416, 527.143462505152, 512.856593741381, 528.77484386884, 534.263713325672, 527.340805707847, 538.472675456186, 519.001708245911, 528.341032065516, 513.18114049861, 498.955931649788, 507.142090806103, 520.886085872974, 516.713754927601, 523.321244601206, 525.690331721238, 536.812333764224, 512.320531859626, 502.774097420839, 539.843399805316, 527.849694252694, 505.208111057997, 510.88519773737, 541.733900323859, 515.391802196857, 519.732642636177, 512.247543134704, 500.749416543287, 506.888383289024, 529.138803065301, 502.066624526173, 536.838759462433, 534.079176815096, 545.170091576403, 505.036331011847, 519.970312087366, 529.243079041252, 528.407937298135, 512.675136700003, 519.49133594692, 533.374689096238, 544.142255613983, 498.354186978575, 544.873885829456, 537.898759942345, 542.222418731027, 543.511729870104, 524.090374893675, 517.516184677501, 543.269858184916, 524.72010182215, 531.830616979258, 521.94801229825, 517.937069561222, 508.334285527652, 534.508854218615, 534.93840383866, 526.065713209069, 505.881814429247, 523.071727680513, 515.992152860565, 509.178549224438, 512.161826440823, 545.315528167233, 527.701789781109, 519.70036960594, 531.001345050268, 552.923417516644, 495.098136986815, 526.310532557067, 534.247609632215, 552.49992285618, 511.837363482827, 565.613114317382, 528.145496419822, 521.384297119734, 502.350782925432, 500.826354668176, 514.184162340918, 518.427249563667, 557.450044866702, 530.129987945925, 504.449308820688, 519.813593937385, 556.977083489513, 499.188644289075, 549.094532593871, 536.8840477312, 533.545404741756, 512.176547578135, 535.501175319244, 519.343555569041, 543.149511595476, 512.213597567373, 486.798065158602, 498.173458869222, 515.290396696241, 521.194989856152, 560.37916195015, 522.001604965961, 529.845078131046, 557.833707416669, 537.164265267777, 518.123110619034, 518.379624429303, 511.803782741375, 533.303551321305, 542.686234172979, 501.25909746706, 549.375100126082, 515.062725705722, 545.623331150169, 518.081316019659, 515.115528843817, 519.604862489298, 530.050958359153, 547.012594853901, 518.44330684856, 524.66910470209, 512.066837260334, 520.035448238201, 527.970998158687, 522.213089244108, 521.520310475257, 524.615170397396, 522.134017421439, 543.417450099301, 523.553335725029, 497.364116180194, 525.637118252834, 542.319207203987, 554.134491712401, 499.791072619554, 506.045508218086, 507.038620809592, 518.388561157137, 541.715151383216, 513.42250265708, 509.384571261316, 528.468375994588, 517.373826214662, 504.780464056173, 510.096131905622, 503.44116476622, 518.233224681989, 528.923399411049, 536.426989380437, 538.810745493166, 519.118370745506, 523.900758241147, 519.227520079058, 526.858963272834, 519.887884998175, 524.939291038845, 506.662611260369, 547.023004423979, 520.42642706619, 526.548546392279, 491.507250940523, 514.091162163462, 540.435778500104, 530.821951247965, 484.643683398413, 538.558436370488, 520.333364566475, 531.291990102952, 531.447750758645, 532.404464064378, 515.862861820799, 515.867344839789, 509.021052752241, 521.347626247602, 495.864444264475, 541.438699362775, 526.27119309716, 542.649120655299, 528.692593013095, 539.154579560708, 503.539068093005, 497.008254456527, 534.283134945585, 524.993692634633, 520.595447824437, 526.305838652986, 511.451885831665, 537.059948723281, 539.210457477769, 500.149768855711, 517.680381408296, 510.127532553126, 519.566969740662, 503.937314132402, 515.884866380351, 542.98017487309, 509.534712044617, 525.134129697312, 517.719192618132, 524.65822675218, 499.458413346535, 544.575390622905, 547.221182571978, 509.369401894254, 540.463036768581, 541.645664392908, 507.541364464955, 543.321371143529, 521.08695517723, 540.974756826864, 511.159718154327, 505.024078422462, 522.08294202826, 521.185391367535, 529.333830906528, 516.678240094404, 518.14102791511, 535.995525883897, 538.577427758352, 552.335750736592, 514.591023873681, 543.957464045953, 541.514618971234, 533.511475767475, 552.152824489819, 517.797899521346, 519.568383963403, 506.993355952942, 513.340701353219, 528.298687346632, 529.98841652749, 513.793578896693, 495.263343145239, 514.642236466385, 523.888724696181, 534.646941646629, 525.353984078657, 517.662676687115, 522.656200268762, 523.384358946507, 529.137938675241, 525.184013231549, 537.378677909174, 528.1687405485, 497.610216186327, 519.764932264756, 558.366662456603, 502.71819132808, 518.723993568183, 563.946712941131, 535.885233829654, 515.547433916665, 498.514525748535, 532.294387794138, 492.524072807173, 491.015562456194, 541.631105857087, 510.051326832361, 503.43010258014, 534.156858337525, 524.640275756361, 499.680609285374, 521.907624578338, 518.412884023869, 515.901595073811, 522.576631893955, 500.162277882964, 551.352815946215, 557.977871031745, 530.285537879631, 525.825515028445, 530.183912932665, 502.954633530529, 559.506154792563, 539.899568128559, 525.100448169528, 518.357430198391, 502.898927224071, 525.157875059365, 527.444923880009, 533.898116438697, 507.331920287284, 492.510465672887, 508.429412537092, 530.925536554125, 520.198505038686, 528.336642525904, 517.315705977269, 521.575233282235, 518.772673712208, 525.695016556364, 521.3479260598, 504.809989402378, 531.434791868489, 513.478880459764, 524.96457623657, 539.529763304484, 543.921366873205, 523.96045205211, 518.700826914781, 478.758190323947, 536.572238388558, 503.558652156761, 510.065818445409, 512.99999530343, 533.49958870876, 528.847300883014, 538.643255346088, 541.873209625528, 522.747390285971, 499.186615572778, 525.043083032851, 513.875225334858, 528.589954821391, 528.400386995045, 531.341167561221, 551.243140512615, 524.381588567355, 509.694063074578, 526.574254018984, 526.563364960628, 521.091184743808, 559.067407280453, 510.811719665935, 550.371647599928, 520.946727267853, 516.63591536402, 540.082190451779, 539.986561311923, 527.521605237661, 516.317158392705, 521.827230392855, 547.953538643963, 542.830896081645, 546.935529421621, 509.740180129633, 506.487611608014, 528.008876392493, 554.262344326678, 509.709467023364, 515.434351012977, 505.224894443785, 519.420579595639, 489.407953526631, 526.591361476755, 542.621288934289, 553.039410143883, 530.965115008333, 522.293147421287, 491.493217180892, 531.709392598064, 561.19231352409, 516.601128258815, 510.909559110784, 542.508939832566, 533.403797088331, 537.197009166323, 527.600217503957, 538.288791454837, 520.746544002378, 528.44848813621, 532.2191709824, 523.325045824009, 513.457259799926, 539.275758525161, 577.169587948835, 504.59009061287, 524.138361143275, 526.170905095497, 537.578247837717, 531.599450917382, 527.924294643307, 521.499596759444, 535.506906991042, 506.067699478061, 534.48249301621, 539.145497443178, 524.086406930347, 505.641382058835, 527.629917777096, 526.960116868043, 523.371296426322, 499.972408280508, 486.496952551828, 545.529883358, 552.062213215988, 520.318013894362, 496.003303854637, 514.482993267844, 518.439026079, 476.161202095462, 500.565937895736, 533.437829936483, 555.293675960651, 528.176034370227, 532.160749716117, 506.664350938574, 518.276006640638, 517.391092409515, 545.789642468427, 513.462433560213, 544.8674721637, 511.862550772688, 525.869223996386, 536.518265606477, 516.432824270759, 518.45238383393, 533.415238875253, 502.075781794252, 527.448085736243, 515.164890173595, 511.69348412514, 563.622912256883, 523.215468886366, 507.042556225315, 525.448213934363, 534.869700743575, 546.056747601501, 514.281051876015, 519.332990016833, 532.702123695264, 504.263044817455, 539.805060901411, 529.766839725722, 538.001246522449, 501.340830118242, 518.78959246406, 506.584697483649, 521.496958670624, 531.7622588846, 504.31071269228, 527.776311486852, 525.759672389177, 532.94662826259, 518.195416090813, 497.214042550397, 519.111850750195, 531.014171101281, 535.857665913126, 520.065070322743, 528.342904723286, 522.546112601381, 523.157180660365, 548.989054236599, 519.618774486826, 524.080642238954, 525.19242852934, 508.001535591834, 506.624664230462, 534.295657085813, 545.123057080355, 485.049221131671, 515.374170954349, 512.590869907345, 530.457965782374, 530.061013611587, 552.700127219288, 539.425417532065, 566.247676316853, 504.37324780227, 505.631773247105, 533.116185361597, 483.889087285396, 531.301081948894, 506.804751928905, 527.342396243438, 516.06488726779, 516.358194892932, 551.847085985337, 507.84163845811, 507.513603232345, 550.816166792765, 527.385672428146, 534.545821329154, 488.925258989866, 506.790146143432, 504.308125281174, 542.551097235122, 518.02122234304, 515.690676660593, 499.923572027577, 529.766261789829, 540.57204647304, 500.74465772368, 533.499862103979, 522.424721158229, 530.454847088883, 512.230350762058, 549.939737846918, 517.092027711892, 522.660316846445, 518.231165140058, 537.737439308242, 494.459504553618, 543.463517607051, 488.739666973218, 540.307924323597, 513.536440265137, 525.395885438094, 539.385105544443, 533.963547998542, 540.238852305901, 521.65771505184, 531.960320714429, 525.115122293486, 532.190458403311, 534.599156615721, 493.663375201134, 514.139122961097, 522.436241724821, 545.462421348303, 520.883471157948, 495.545593164284, 546.389266879019, 506.401795190916, 517.792701833472, 567.189759265614, 507.78704149399, 543.726903153205, 510.087655610794, 511.415206658867, 533.284657928285, 532.724554265906, 518.95176784272, 536.749615818972, 532.652049647039, 520.519872288917, 519.80600381404, 541.363955044888, 508.380937821349, 496.805902236992, 522.487594909212, 501.638059775928, 525.74095142022, 503.738154368196, 545.179387772606, 522.399418896861, 522.254991515522, 516.230478732199, 522.054692159392, 522.700583914519, 538.494826990706, 516.868609932374, 544.798267376594, 547.39613986004, 540.17792805475, 531.226888214059, 507.015769718217, 553.871168570446, 482.259014851437, 523.815339606171, 507.12906209551, 522.104796539728, 534.383277370845, 525.978283408536, 547.335738687702, 509.01550922379, 541.914122048415, 535.428256958677, 493.602455814547, 535.58378661705, 531.679231957859, 501.713146187885, 542.597751345606, 501.322570129145, 558.04816856257, 506.393761934355, 538.109609127095, 504.082104963192, 540.554929130561, 538.804205006532, 532.790478881518, 501.222447537188, 540.8062534148, 520.131408155505, 529.849977058825, 518.236313920177, 543.248990525986, 553.766599129045, 513.477431535138, 554.321700171619, 526.801958511705, 514.384100910567, 519.967181240795, 520.043857822564, 505.813213642351, 517.873921844453, 533.69782658648, 497.562455638378, 545.455440461692, 533.296378980169, 525.57143739289, 514.460820438985, 505.372993269579, 528.196696953682, 541.559138672408, 522.251979056762, 553.787729442472, 543.020357648825, 548.787856285578, 500.947278089975, 522.355800544971, 517.860326442914, 523.707317400417, 496.152886098742, 506.041973144517, 508.994504849596, 514.7972245574, 522.075571204785, 504.109949986618, 561.703408311147, 526.466841924475, 511.770014483437, 507.774942358569, 511.497766308525, 531.921160871034, 524.068972133838, 527.972168752711, 503.182535437697, 507.080031957633, 521.630196984681, 533.279492183681, 519.132463679979, 532.997520323133, 531.274535063536, 495.377741291794, 533.686195133107, 509.642648617286, 544.730770683746, 541.994874032615, 509.499468455178, 534.368037607305, 538.217702834261, 530.374354368305, 533.207139477663, 538.312883419315, 505.058544452155, 526.540492210179, 522.664818107727, 549.167076603591, 536.759252489503, 519.381960744611, 502.410725306001, 524.51665182606, 526.803330815048, 517.868821746296, 511.259741894238, 528.695033983934, 499.541044842142, 549.956756717199, 529.732778324521, 501.148785755569, 546.359204495012, 530.954109359724, 518.584666130466, 553.04050894133, 540.762021158713, 510.202416491471, 519.189138744473, 529.833085852999, 528.571746561354, 515.496618251494, 496.949217995577, 503.926619863279, 515.649848508134, 532.168546243129, 512.829771246524, 559.60177079105, 523.843006883049, 530.047586501865, 546.476716745527, 536.351827689397, 523.642393773993, 544.910178394325, 508.112576369512, 495.51106541105, 551.956889848218, 507.935293265518, 526.468994020888, 516.442312366128, 550.849363464055, 513.957256448937, 530.978960701932, 510.16758718169, 541.495133682378, 509.502645275234, 517.893253347569, 533.86142818575, 533.299906901307, 537.063730537292, 515.653158750746, 522.963973593013, 516.318979570798, 537.874992092753, 492.205304000023, 533.772516994616, 537.42905528065, 498.181887263452, 536.390913935717, 528.872984533625, 554.184794682493, 513.113953109704, 521.617805320957, 549.162842799439, 545.61862892386, 512.097317056317, 498.433069156137, 533.885645571072, 530.267042417779, 557.363243286094, 512.450733152507, 488.81889497929, 520.820563263334, 520.022854689284, 526.097791066384, 510.075950795543, 554.652345769021, 519.225869063465, 519.743118338295, 513.241452807795, 541.708783222172, 542.082442557985, 529.192279210071, 524.966401175271, 527.788460633126, 522.526608856551, 526.128150972853, 517.451212338599, 496.739709619654, 504.549200043577, 499.60470805964, 539.976037984076, 515.178019194414, 523.710310137773, 539.170983711138, 523.713394074534, 547.172013520567, 529.993141126817, 503.211786861309, 531.970146781395, 510.431021553336, 517.546919415507, 553.257285669594, 502.746866394354, 537.585853789523, 536.938186208163, 547.119351396872, 536.439875958408, 522.634065971215, 510.871751402236, 528.67005499253, 524.573265106334, 489.250853845683, 518.395091914508, 500.693716151175, 522.50489809926, 494.537490094325, 513.184104236727, 528.319905172126, 509.685472776593, 478.860424925673, 532.557068123683, 536.62090912452, 544.967471610329, 555.474427587516, 510.605687918269, 568.309697878503, 526.54044527968, 535.864549282175, 508.67201979148, 532.548469255416, 547.053139134479, 463.80345406739, 501.408330185333, 506.577380695375, 503.623253096365, 547.415982865656, 502.838177096607, 552.576369967496, 530.734534816245, 535.421391575198, 545.780098589248, 507.210633871617, 516.816561810485, 538.746150910361, 536.904236179493, 515.706589577536, 536.286875317481, 507.549222961068, 514.752513786673, 516.924730397903, 522.596621049213, 516.70951899442, 516.715691253462, 535.424379831937, 489.02872063403, 513.500516337646, 542.05692364952, 534.237590355888, 520.134024312248, 526.183251743344, 497.634497412147, 516.178726332315, 510.197932593532, 501.183971719258, 534.528156162736, 545.777053559495, 547.460913713515, 511.205960458033, 483.783983239139, 532.847004167384, 523.758362330907, 529.291047077954, 517.282787900323, 533.693087654713, 502.304046985244, 518.426342941067, 543.194807371753, 520.895876832548, 548.394977180109, 515.888343101128, 528.287501125914, 502.572366867817, 518.835961529268, 490.279329649824, 530.710529628054, 500.842516420451, 537.21632012782, 524.817259757105, 520.748609821575, 504.756814584174, 539.135047845953, 516.254797888631, 518.839351658736, 517.141519538735, 561.268425268806, 538.818221721785, 536.750998247069, 487.988206827424, 539.756832127064, 521.918451822842, 510.86506580334, 497.537823062418, 516.650025957243, 537.073747025975, 507.592460804318, 513.994954538097, 555.162977511832, 525.274854872944, 502.590304746998, 516.175469853458, 503.496887979288, 532.286428407314, 543.860055403389, 531.879949030413, 523.590687337823, 530.193602697861, 500.143902305395, 515.379288098012, 511.796815103191, 528.935928720779, 519.480620661042, 518.220133635004, 540.85173145377, 535.450978642638, 519.214767090663, 521.087234059932, 533.379903737949, 554.986668629056, 535.929652700382, 511.72768491041, 559.438930953171, 522.694352497988, 522.332119377666, 525.554064709628, 511.305023314257, 560.058670468025, 483.384404843513, 529.983336838344, 508.503514154393, 512.95003369738, 532.626394761732, 527.503613219354, 527.065531143601, 513.336277593292, 509.98927490522, 518.332905779156, 517.133063848969, 508.329797360908, 521.743390754294, 515.470654494237, 530.779418426492, 528.318430859048, 516.278315805274, 517.928500529824, 500.495864503035, 503.582801884829, 521.23771399996, 512.421624945893, 521.97589258104, 535.825582854665, 548.600570394558, 501.742043962895, 538.196679274447, 523.3563113184, 491.383294354813, 513.268724189244, 510.657843342055, 557.544121058368, 512.839812155882, 539.749449711689, 518.252683384976, 504.560494363849, 518.779363048354, 520.306520990278, 510.381257823676, 540.979808376238, 524.797510581317, 547.180166551483, 500.105818946795, 517.15680320599, 536.215118929562, 521.007562883945, 500.861817974318, 534.191525145378, 499.332742536588, 525.642922491981, 537.970289862416, 520.976890627577, 548.806344051307, 553.259816208585, 517.861809357545, 536.118883505167, 509.511842512419, 549.799645844987, 524.70140560846, 492.963340836066, 527.446333251771, 543.454074445655, 501.298368788067, 527.016815664058, 508.703485712585, 523.943219507432, 575.704801296636, 519.831813252033, 540.975214616312, 513.525134164434, 514.043496621993, 503.067391250048, 499.417011970858, 535.914524716327, 497.619479702351, 524.588395246006, 540.236306871304, 532.059682399346, 540.070795024008, 511.520540253811, 511.05044969013, 506.350430643351, 526.61604659459, 505.022362349562, 500.43577658079, 513.527561426567, 520.407393562801, 529.742167451901, 531.839116196175, 520.827587023211, 492.300436583284, 500.932245328479, 524.632698463814, 491.762498652996, 541.784589995955, 531.806216374643, 531.473916623383, 496.659051644632, 515.379547297591, 528.271729390414, 516.067321955006, 547.828467457672, 512.937480757742, 477.813853492121, 519.741964578195, 512.483283411845, 521.294223175448, 510.288213662528, 516.844813487549, 496.538021716585, 512.626045696201, 533.910454053451, 518.383861837822, 516.647856692169, 497.97834126785, 547.452510692642, 520.373323518856, 520.864423650244, 501.224973493377, 512.099922329834, 529.987052289908, 544.436086285005, 550.819463704165, 513.931838432507, 507.086459872613, 526.378256484124, 544.248152042539, 507.586967941431, 513.948991208166, 542.158200372998, 501.48434528961, 500.457221725644, 539.396775077636, 526.53201397655, 539.107485468819, 549.90384621151, 516.656794099551, 519.765914999391, 537.802462321497, 528.756384769711, 509.830836077364, 543.002062131378, 515.66699842306, 512.949508500887, 549.277209057346, 562.626362875988, 568.469187349081, 535.295470761009, 541.437173866965, 544.644735959273, 530.444525647604, 511.60369906542, 517.416119084028, 534.662872849252, 530.737624700808, 502.648606160772, 518.703665449389, 536.258106708549, 516.708348602093, 544.898231614664, 526.357779138045, 477.214979649607, 523.302611970469, 516.739661222444, 504.431961472071, 505.906605363545, 518.218060872387, 527.886932877075, 519.410232241359, 528.311428817753, 479.472454973285, 509.677534409854, 479.132215381627, 511.748414720644, 530.816151151448, 507.691042711004, 551.347422096416, 503.801371347561, 533.045597310096, 522.572195692753, 520.949994400393, 509.688607593107, 533.280402301195, 541.04038744126, 525.454486095291, 530.286938570572, 542.724881370662, 528.040672277109, 503.851610938099, 566.833370178683, 551.259485380448, 536.176981121808, 518.732112304136, 522.508217839003, 518.284872191609, 535.713814847898, 520.139270116331, 524.964481617439, 516.923899673213, 511.332067061706, 536.104106178283, 493.754102212201, 534.992406266847, 525.361866716703, 533.902014549671, 518.972943448371, 513.798109681951, 528.77995486096, 534.369745805159, 533.495602202799, 527.475029878407, 514.267292817084, 549.063868016605, 522.213033506432, 492.806633341591, 509.342096896733, 556.662160176421, 522.439379034182, 511.216840629718, 537.915933579073, 516.852014643322, 522.017111978644, 525.141417534383, 531.207983016974, 512.185397916609, 540.813371549131, 532.066561978607, 541.113335532967, 528.028479942367, 488.150111871015, 508.714957654435, 548.321886540708, 497.498605255232, 524.194403530727, 543.430351008232, 519.68535012185, 500.430993175754, 522.417462218214, 523.129146371957, 540.505342275725, 534.73761054958, 506.820324373641, 524.78040160357, 490.716666633733, 498.363107719306, 527.239554348641, 506.719502524875, 495.61165356495, 513.787680268417, 528.0533060017, 499.541037771502, 521.601667112766, 546.439570229518, 516.771850420794, 560.706624255973, 501.621847365182, 535.396305730187, 503.153252324232, 532.342984810749, 504.885945957632, 543.098383196911, 512.02725554119, 544.231893058569, 523.802566990736, 523.798165962355, 533.521919661893, 492.035753971444, 556.040595963391, 522.453916408506, 526.02272527279, 520.840272759085, 508.48641201985, 521.694002382887, 541.52523068861, 539.089855892469, 536.087050808915, 503.653202822452, 495.000718878767, 521.140837543687, 523.959784139077, 519.659173746896, 541.22976223935, 536.347641990293, 515.780960471044, 509.127912378657, 531.609970567852, 534.117524091221, 524.364056234644, 509.512983542099, 516.373864317513, 515.35996411539, 536.893864713503, 513.770628221242, 491.147547043172, 501.73660002226, 521.50112143742, 541.810265582308, 503.52167842365, 529.030649107681, 532.448816540255, 518.143915291783, 511.545176098463, 527.971411633344, 525.581471640732, 503.980794558877, 544.007971809087, 483.905160583448, 531.634990363054, 511.255036715317, 539.993156298198, 545.362405186494, 504.239055219604, 504.048712745382, 530.86809728757, 534.42758268878, 514.047630020772, 556.853467529937, 508.191189092439, 517.140404252362, 513.182547411701, 524.461614210072, 539.535035455505, 484.941097366664, 521.415857767149, 543.441874857944, 525.200330660391, 516.554840997733, 513.159443169659, 515.814005072892, 514.412446352911, 509.276700601881, 523.75755701635, 535.19647547133, 547.625925580687, 506.442306161924, 518.400114863731, 509.234964356118, 572.444007488202, 515.109069340428, 534.529811460356, 550.091592212005, 519.068084217414, 540.068672252393, 545.208351589624, 511.265183768437, 527.26692965193, 494.461721121113, 516.369640304222, 516.825305059805, 535.14648904728, 529.507284505559, 503.869276730374, 488.737172292363, 513.183702254238, 552.802089274493, 519.170181612491, 554.905058792226, 529.898435212329, 522.553836256245, 506.484422684857, 519.603077935505, 537.60646960546, 509.078678282142, 500.420866251749, 564.529709053684, 517.125102149869, 507.081880101208, 540.583004780284, 519.838307875652, 494.614737714368, 553.896248693039, 529.680051072726, 519.09980601464, 544.789981751286, 530.477857417041, 531.490281699211, 523.290518583551, 515.725533287307, 529.388507106552, 518.733434586896, 533.832972853042, 514.181178252824, 544.823115046061, 523.159910872086, 527.393884342801, 519.957322692689, 516.530044585363, 530.669601388209, 519.064845005476, 489.193014366728, 537.85561889247, 526.134700098791, 539.629483699765, 534.802143899885, 524.617125459632, 525.092322291014, 523.688856206494, 524.878464161471, 505.337939399914, 494.631790365866, 535.174954091285, 509.107429423829, 549.439174679084, 562.811170019951, 486.69402074195, 518.04848535085, 515.141959179233, 517.793829100226, 538.040553436507, 553.106712516211, 524.223720228113, 534.109825769174, 526.042161988508, 518.464696660085, 522.741496351289, 505.078875938887, 530.388906993261, 509.745371499203, 548.875306341014, 507.296319421197, 504.131508256286, 528.777755663711, 541.151694279104, 526.245291031201, 506.905962498352, 549.77569074188, 549.92166006178, 533.102754845221, 517.133620165971, 532.731328695519, 523.849835729638, 516.958353610712, 519.879828424156, 503.072007670949, 513.276518402072, 505.478129022969, 546.675924534081, 520.820691937707, 498.350917873709, 514.217543928157, 507.646048239589, 512.830530803889, 520.992805416611, 519.9694496334, 540.099957717689, 509.867056830812, 559.279256289834, 510.074610799192, 492.480472979255, 518.580845158402, 524.530756928978, 547.026306678635, 509.475736173727, 541.532463687091, 518.675228458814, 535.785710845161, 554.738218464635, 513.11043990831, 516.96560338858, 512.007366980064, 498.690438062898, 531.347391073288, 545.560044231934, 532.199672367366, 527.564830335473, 521.824521701224, 544.837694450214, 515.00208689064, 547.025579903046, 521.414136371871, 526.002200155543, 524.47866335749, 514.78676072569, 518.164398833301, 539.866159039368, 519.331419139375, 494.856156976974, 519.30976356137, 510.416926806672, 514.434953329855, 523.934246320656, 529.757275187807, 524.426367357056, 512.660222770139, 541.232323234765, 514.670777769584, 533.990887729618, 533.231585485139, 525.322126570185, 504.757762081364, 531.354380505444, 515.982014712839, 534.299244929166, 547.690696338453, 536.293926989442, 543.088938671392, 522.472791376945, 533.09175035742, 538.708217857313, 538.365227010341, 504.810108519064, 517.292926923914, 525.680515447887, 503.736317031673, 532.292531088112, 536.367561615188, 519.47469147749, 504.613292714245, 529.713004021215, 515.712642636845, 532.871289307463, 550.82474221902, 521.085383155094, 529.042067583871, 533.051161442624, 536.879852478638, 543.389577369848, 551.958331645391, 517.571999344918, 543.84348701359, 493.180630337481, 525.705076965212, 525.94250927776, 511.860289285973, 501.203879016811, 484.532142896263, 523.247789577978, 537.980967435441, 540.395476648794, 521.50347984925, 508.227461631989, 528.761983373274, 539.046247509252, 538.032839729621, 526.654659545816, 514.032976122515, 522.030621842454, 502.588910951956, 521.630000072894, 536.065041086659, 527.294217094445, 524.452340556612, 530.199979878423, 569.934891166885, 528.424696643888, 514.798552431116, 524.205887378465, 512.730349471055, 517.582105143679, 556.006603120056, 521.642385276199, 516.443193052403, 524.29741313966, 509.891742191404, 518.866736063964, 517.303860468389, 539.096069972918, 515.887118660911, 539.848145722515, 509.079734769466, 535.23903618121, 520.022440021511, 528.37174766933, 528.651655937628, 538.589532952264, 537.117566448401, 546.585692313778, 559.334457005804, 486.178526197907, 496.256283502503, 503.295156999358, 495.404343351098, 521.257772731245, 506.114382609302, 529.846713545334, 537.873862074004, 529.301740783218, 517.378912574649, 507.679550851903, 532.286657119634, 533.443176249262, 511.758398891407, 525.049233201681, 529.416636664889, 536.30044877064, 532.884239707492, 494.481442528776, 522.898492188053, 523.052364168655, 517.566496251298, 504.96593171366, 512.462901043679, 555.715800397209, 537.828821353977, 507.179571711768, 530.704170424226, 532.591043885757, 512.653738823541, 539.197312554489, 506.998904590508, 507.335452869531, 505.498010094601, 519.051532896389, 546.783476115311, 500.696012363894, 540.119768531249, 520.245061796688, 532.75561830098, 526.91140895343, 499.961423293687, 563.180612288512, 535.632102195401, 554.843261217115, 511.496148788547, 535.707805005831, 507.066654273564, 511.20432080864, 495.717407690094, 519.215980498552, 518.724587937538, 486.093287564937, 514.625104905296, 518.985273419172, 510.786614837317, 522.289358259069, 512.096808469131, 519.820215814726, 539.759328127372, 522.968407524306, 508.414390891102, 525.573355811077, 531.725890967593, 535.090067805224, 517.558024442927, 553.260759560973, 546.44017761493, 499.770722408897, 506.264359948702, 541.516576884435, 552.01601441392, 515.64568170944, 523.479796187555, 540.547321113395, 535.079322732261, 515.602296339658, 516.547627027643, 475.984644504041, 516.954015988628, 524.043237973058, 524.189786948982, 505.414039453353, 542.166335518799, 535.833666976239, 492.355956122064, 531.408833154384, 537.775203680509, 556.93100305934, 520.212026651361, 514.075907115571, 465.545110086251, 557.442023680743, 526.198376193664, 508.752856076881, 497.028483974359, 534.271515878257, 513.965227039983, 533.632544251365, 510.746443131136, 521.933440858702, 502.755322291638, 537.927573184818, 547.701351306649, 503.120360976562, 535.994112136988, 492.857965158125, 530.69611578102, 518.73777534626, 552.20741400248, 540.332379791356, 511.845939005329, 534.558334752851, 543.481932551353, 506.869615334116, 537.441778026976, 502.830873282024, 540.900375839053, 551.430582289358, 548.696021160256, 503.720348935485, 528.29802752343, 512.70494409906, 534.075979111642, 527.581549644448, 545.442998717385, 506.334809562817, 497.475507517352, 534.011597383218, 526.577933472856, 500.215196135418, 528.555656339663, 536.087589964821, 558.022994725489, 520.279703633804, 517.185485248417, 528.640925565554, 517.792067599955, 521.3549460862, 508.666175797495, 517.760435822056, 514.999369182719, 504.302062525453, 524.587370104029, 503.437998609875, 525.683953185957, 518.982926536078, 525.536871280154, 537.951663961812, 505.900773579281, 514.178288302401, 529.49678549012, 504.454436524678, 492.660827759035, 519.649385344861, 491.435573679878, 519.72061606379, 530.94072347886, 536.008661647189, 533.05321007791, 493.586951914571, 536.630746893112, 530.528429901221, 467.017011569482, 527.067124625728, 515.804321950267, 505.868831115248, 540.023988504809, 500.815657445377, 509.913862524699, 498.434199856626, 522.276893443424, 514.180170565964, 538.571926280208, 521.383685734218, 524.015335063815, 527.656352534061, 501.820372956789, 517.414490248858, 525.739735508845, 516.488342009352, 521.210470698798, 527.138492293187, 530.583414817283, 522.332617044673, 500.034745188296, 537.000737835301, 527.209763387686, 534.04560703029, 522.704801433928, 535.546221542011, 525.704146448148, 524.146925337917, 544.004442674994, 507.440255231092, 557.059144295935, 533.861665530397, 539.660209540663, 537.916586209929, 544.778857143437, 527.292592430154, 521.413288236572, 543.770437664075, 486.674747960259, 528.13057030398, 544.321353616507, 522.152738061816, 556.008907157094, 501.726160077437, 519.071137846771, 536.737688445604, 533.859426934791, 523.702393763537, 523.249789863391, 564.329551234062, 529.307809951342, 504.64132122369, 538.666091466348, 508.372820608314, 546.183343728746, 491.314264991045, 530.432687077089, 527.722622917635, 499.98424226553, 522.307201568387, 535.627444416795, 533.449356790664, 547.660195798921, 519.444474523129, 509.204550473124, 506.538449230235, 539.784456408093, 509.962623683633, 520.480878144555, 504.167087769981, 507.70316201675, 494.28995284573, 490.268449409971, 585.898722636554, 506.580448887848, 508.824901848849, 545.368165171787, 533.005669370475, 502.746416734786, 501.364378932269, 538.930493476412, 502.884403965141, 529.485021219849, 530.473186293422, 529.552775259871, 534.198184377914, 538.972058078494, 525.01674727048, 528.462879458882, 538.026859072491, 476.811447380209, 547.160258868597, 510.241586827612, 536.339873925757, 541.299519924859, 506.170581677124, 506.567422559409, 529.555989739619, 538.488289595866, 539.038020576272, 507.465641580972, 513.219551305641, 512.882673534945, 527.67233272022, 528.111412843884, 508.712971352457, 535.157996434437, 532.710696544701, 525.8535807434, 542.846034175168, 510.773595356436, 515.028045135404, 537.086205414646, 501.666379743084, 516.298786135483, 528.245877675853, 523.324369121093, 525.642731734251, 535.409983133385, 549.744736704742, 546.815607662247, 548.438734161491, 528.480271735958, 527.821007361458, 526.016540276509, 539.40215214846, 533.174433018416, 504.442593909213, 542.860879123594, 534.990838841236, 545.252402503216, 549.013328480955, 482.210852536776, 509.911532189927, 565.171293841455, 551.767103455303, 521.537576143993, 523.174404230562, 555.023684370079, 549.916392875824, 517.409079037319, 532.457921335948, 515.839972977869, 547.033035216208, 556.702972753958, 533.37624567969, 511.042663178113, 484.131909888503, 529.247296025559, 531.781156260986, 523.661330958089, 505.737387785577, 508.261737631511, 498.184534701771, 552.653468045678, 501.387993366728, 519.353207842168, 518.199132036296, 509.914624348415, 549.12017710193, 502.332871301218, 501.219594113544, 477.615976931264, 532.114384285516, 531.860667695948, 512.066284589042, 514.069779553828, 520.592292546801, 504.461702277569, 516.265938328318, 520.571723611964, 531.56828142901, 530.130207969386, 502.692236270818, 527.998852661205, 557.285734376052, 537.779140769023, 551.333521387451, 527.19438323323, 510.838814340714, 497.523860179277, 522.71102248124, 509.360737992003, 521.542987291962, 505.579616732284, 519.975369502811, 541.420164466476, 525.590586433545, 527.656812432975, 542.824954315547, 530.131332159375, 517.082527199895, 524.582755266362, 520.540358657506, 526.194746435774, 493.165150557821, 510.461026521438, 538.764696977236, 540.429002872682, 498.940889372582, 565.05463860898, 521.215608811846, 535.04320342318, 512.025213500551, 511.772415005595, 528.569271187187, 541.14762756524, 517.773473674251, 525.886901266207, 542.281212484414, 514.548865979041, 542.199866261963, 504.787302316521, 526.142702482809, 511.957916051621, 527.319364050127, 534.371519886384, 517.164366081431, 513.098696849526, 510.991207837113, 516.089272010031, 553.959164329758, 528.321825360022, 511.641627881463, 513.113111819856, 478.804980174903, 518.553267647865, 518.809790016517, 507.484186640383, 507.166407271626, 508.243885038473, 502.823950437012, 506.768007497762, 507.572517131977, 545.26493345748, 548.241753783291, 529.40040847729, 495.269528536704, 524.799866935739, 528.218248265203, 519.213843027981, 540.842333983699, 542.195839479399, 516.85132692316, 485.681877073522, 526.791121777988, 511.114029540287, 529.852316513442, 525.614434884655, 495.551652089034, 530.543892620076, 489.255085937348, 528.498552928198, 519.415600367507, 532.426609730993, 547.086883839505, 510.467769258228, 543.578907812152, 548.695847525576, 535.786344882295, 513.619047986735, 546.341770859265, 528.749832687859, 529.644349186021, 543.473543343825, 507.977503344936, 510.628237315483, 521.021754249291, 542.883914513629, 532.568571528085, 548.642473546018, 506.368443471456, 507.268982323092, 508.493431434414, 518.140095981078, 538.449500511769, 508.67466479181, 508.370788908174, 514.696577756462, 499.158011005027, 517.416091219863, 521.596458045416, 525.895782048554, 520.74563687183, 553.762410458661, 540.462008522761, 531.498517088765, 517.763247381781, 500.54802678411, 527.737661523564, 521.448728870733, 537.881527087132, 507.651823391474, 523.112887366761, 507.290858596523, 531.774078491232, 512.40965397643, 521.337325612723, 513.019448205977, 515.95163588538, 530.932724322475, 523.088909775024, 550.010622510952, 527.659658286888, 516.702265618977, 521.895170643066, 498.024507202338, 538.723994859429, 520.879714447012, 531.962634463816, 516.281134817885, 524.144465551258, 520.812466522615, 514.59213671296, 502.885106246228, 500.573115361925, 512.78432058222, 522.288914678476, 536.31442744258, 530.414477683808, 520.621072293478, 547.919238308399, 505.226505364023, 524.151415795893, 577.207439676295, 509.861078066913, 507.98003411325, 502.516524593548, 551.275400738133, 512.75542140434, 510.258086515292, 489.30754010395, 538.673962366388, 520.465399353796, 514.273096405048, 532.80427580148, 524.4058818773, 530.285615912953, 504.62017629332, 507.420956941044, 539.999997121804, 502.35522187855, 571.791635336455, 541.430501699393, 546.617229119356, 534.710424553513, 549.794661431041, 522.448618631709, 506.616394533051, 536.723191982682, 524.953044334166, 533.799005983802, 529.535008068442, 505.065737701461, 513.550801575127, 520.145907306202, 502.295763194298, 528.762445412657, 524.474039132348, 530.698426357982, 498.50060296971, 515.868949178515, 544.989882673744, 519.197720997363, 527.012037920742, 546.519639999394, 555.5525434472, 510.262144092743, 516.814717310709, 524.446156574458, 517.247690597665, 529.70831848493, 529.409225758817, 534.23757618253, 520.102014356553, 518.875257713414, 520.397131175911, 532.215620457933, 516.759771223297, 542.255853330848, 512.835879103753, 510.87561640295, 527.552537498985, 530.217751932556, 535.565335327315, 512.312632081463, 509.962623003581, 530.796871777297, 520.777493779923, 530.431842155009, 518.647241109403, 541.462784042073, 543.337178509462, 534.288597983406, 519.55483423544, 533.258021244141, 521.924343990308, 538.847416201299, 508.402879802453, 521.04358267332, 504.373133567784, 540.928423351048, 517.91866967413, 528.777609017035, 522.571974541996, 524.874924510204, 511.998101416788, 552.558942033096, 525.688016807277, 530.973214162903, 517.675499536201, 508.39095288819, 490.410286780736, 540.201790665147, 524.403051148216, 545.344602624486, 541.361239884347, 521.653898787641, 518.59510273292, 544.526226390203, 525.836139755359, 517.445167106053, 526.640496525587, 539.91152869022, 524.713158951579, 511.272268702908, 528.638393731038, 536.946628723579, 544.254124585121, 521.624614305663, 513.701650091828, 565.810412352987, 514.477025496168, 527.931831993192, 512.811094536617, 475.380429798452, 514.849890024938, 524.004239862052, 558.319339124736, 522.908001694133, 524.28812530294, 528.014115215295, 536.058966717214, 524.723962993925, 511.868398152583, 537.329970575254, 519.762679766987, 516.112319078456, 512.874640713405, 507.003760128923, 531.599337802849, 528.400942004712, 535.972073034076, 530.884161966314, 525.087845712766, 516.865707941765, 522.657318724258, 527.756012294812, 555.095896976018, 513.244857295254, 500.677100064827, 540.329617810682, 535.164088730896, 561.093277117397, 538.30001566994, 515.99740677906, 524.357507660876, 563.547738580147, 531.86384917509, 511.893884508033, 495.877092766944, 498.93439687509, 529.790438516634, 533.540505981875, 533.162712315339, 528.773959291692, 529.642374501605, 534.434002846535, 529.533230655178, 534.131189597289, 497.094483845326, 503.823618279199, 508.523086115218, 536.197120400608, 520.63410027453, 535.927270510805, 526.555502742198, 546.88498069352, 521.924709526134, 540.630666588057, 520.892057486081, 532.517501690353, 523.236401398441, 544.819034645504, 528.234948998798, 521.931100558674, 489.565932217309, 500.7307920749, 533.997496032879, 533.935333112112, 528.372215751987, 520.056079084756, 549.517918822674, 501.753840808315, 533.798631344622, 521.162326573173, 528.490260058369, 503.466703491354, 525.202933722389, 526.86997015281, 538.988570563574, 492.459826690241, 502.224110193098, 545.388427872238, 501.238566310516, 516.695063234117, 508.342845077919, 511.911901160765, 509.491089865271, 538.014746792877, 531.299404054542, 522.482960143924, 509.228488085663, 527.760868352398, 550.586101251216, 534.817263772088, 524.67390954651, 511.813626499442, 513.826170749569, 551.554465201648, 529.957512845013, 506.780380264584, 516.697914094995, 530.125905819134, 508.449376532663, 529.012963946655, 507.486336408984, 514.584715314769, 525.861304668796, 492.741244932469, 517.342500487765, 544.766597902637, 499.317771059133, 526.614070209447, 512.652593918756, 520.346617989453, 517.024614663607, 564.688744683267, 496.946745712404, 511.08682508127, 496.387087947514, 506.430056326058, 513.684268799029, 557.254275947308, 520.441801617932, 501.684145543515, 550.317628365872, 499.363992540319, 510.021725910942, 524.33245163959, 516.527961136183, 542.154882965266, 513.462984332793, 525.023062814757, 540.837447670169, 552.000899745939, 531.022195363663, 530.985216793858, 513.632164597786, 508.598560379494, 532.715210785336, 515.553906979518, 495.4104368401, 520.06761350346, 546.423565398217, 525.532809615965, 548.595678452201, 522.588263433924, 535.547442122237, 523.395123631447, 522.642629632578, 553.371767623031, 545.241922915701, 495.888505663612, 527.566411756908, 531.232083143844, 519.885650505411, 497.397482949775, 527.689509408466, 522.66890652688, 525.100278634996, 520.019110274727, 518.908977079455, 526.795886285776, 523.199046835141, 495.061039222781, 528.865896650793, 532.356558262017, 529.144145766023, 527.962712292999, 523.56541892331, 510.691070052346, 538.544290869514, 520.922374033683, 498.180347203376, 548.220555569726, 522.609288339321, 526.641036626131, 527.536345256504, 532.959992466973, 530.868115567221, 531.414524807095, 503.421441488016, 537.623416367265, 546.729756203749, 517.71402617029, 511.579553738973, 542.245995710866, 539.979140767621, 508.643603505312, 507.120829950674, 529.990929974257, 523.272936697625, 528.566495735401, 529.742970938799, 532.306599608263, 522.996300692532, 479.316734227656, 514.135017182778, 552.15073211703, 528.905045008141, 507.241098760002, 525.879232138288, 547.894461956999, 524.486788757863, 513.000381267751, 534.380051011897, 529.61539286308, 500.024397329038, 515.416814677292, 523.529812929682, 538.691499908645, 531.051006286476, 557.445288699674, 551.356983750231, 508.704287131456, 518.113131805172, 547.210440869211, 507.791354846977, 539.846072399111, 521.707532673148, 496.713087252438, 499.34914670932, 560.329685233667, 511.416160731458, 525.638651537557, 520.311917071935, 558.421670747897, 493.508309974299, 537.245362388499, 507.395153312568, 533.989138212426, 518.869769753926, 495.002253421933, 563.826875057711, 538.582420556977, 545.790306324853, 544.686114588626, 527.478477984532, 521.571071287211, 508.912779187889, 499.097550458644, 530.176455697324, 544.730865403222, 524.471795139077, 514.028721056106, 490.987024016822, 485.401829514884, 517.947330434838, 517.680988950169, 507.47624948587, 500.712557025376, 508.974471964046, 503.695034114497, 517.888252126532, 528.078204231754, 527.334684464339, 494.850958947151, 506.855543236939, 535.764696030738, 537.294421196542, 529.512594913441, 505.993582744726, 528.000970245345, 500.249351243639, 534.325341565097, 476.413193485911, 513.685869365746, 535.316992168366, 508.567523632994, 535.961483657632, 524.279739637114, 516.600845324798, 506.771572101982, 553.298293769517, 512.247555614085, 538.12423409568, 524.666666405877, 507.885208303115, 529.296272665325, 533.670543501088, 510.072075739146, 488.972848812877, 522.33743429887, 534.383731971049, 524.535779271718, 541.361923724912, 526.468472556153, 504.500664689694, 514.106633555185, 516.781512912642, 557.514447831657, 513.274103439764, 538.995757530643, 500.207757802171, 534.914571053088, 556.271978001137, 527.649239297806, 507.309744220693, 539.405011166002, 538.344799293549, 521.094734213396, 506.064850839757, 508.462855961824, 521.918908493909, 548.044569707964, 522.660543252718, 527.707875907854, 548.956604317137, 523.730924575291, 498.112083168489, 533.61940718363, 528.353951581167, 526.568561914301, 514.286937086091, 526.341415548291, 523.280485336898, 517.420281386135, 486.540313150414, 525.246190162104, 554.920081373634, 523.505931229406, 527.784846086494, 561.140641565153, 524.146205623657, 516.960515120223, 509.265672991994, 510.049524085873, 517.442279908496, 491.696685503538, 551.267686171083, 493.092010782253, 564.252966776912, 556.266631421687, 529.465310957271, 553.610171158498, 510.254196231953, 508.056396739581, 542.843991560932, 527.605390880314, 501.673928945599, 558.749885336098, 537.115974066138, 533.767475955825, 539.470924510867, 519.126330911485, 516.307900671109, 533.135820065703, 538.749403321187, 482.104946526585, 523.646853468063, 535.056704654477, 532.519703606117, 545.750827716643, 500.30246497615, 541.751337950798, 516.831606659779, 520.130706983859, 517.074623496466, 503.809559695823, 505.855226817466, 521.689691608347, 524.842542475252, 532.952275930344, 509.584353656474, 522.188830611428, 489.095818166545, 525.918084785427, 515.477012066338, 476.974320136473, 499.922285507933, 507.180278721881, 518.803467911998, 515.369884238439, 508.025823045532, 502.106911487149, 519.94390401926, 543.205344953797, 541.936207550073, 533.351954464436, 516.948675709336, 514.974443344106, 530.92012253775, 511.474166555751, 522.37106751603, 518.627398637387, 514.931296035979, 538.782274603453, 522.384919548468, 559.012863273629, 489.743066001393, 532.573720093752, 506.575839710988, 517.220179396914, 529.109204906377, 525.388592445651, 517.94620931796, 524.348387791513, 545.135519393091, 500.238942088587, 509.255259855988, 504.47985758152, 514.491244772754, 502.75036002646, 498.939259948581, 533.717824975392, 539.162629595862, 523.843062263855, 520.902734302839, 531.625801740091, 554.321142196389, 523.947394086159, 502.254108695325, 537.911113919567, 520.751827027227, 512.535788190251, 534.481519111597, 507.383108552863, 494.989394594038, 517.209718453101, 537.001176483425, 516.937818384495, 521.236526035876, 507.763757225782, 538.374899875842, 529.966978035059, 528.773953978777, 519.314145253078, 510.942856082248, 514.839289882959, 538.506552173634, 512.65224980119, 502.200761422188, 519.075250422799, 516.557047595681, 527.66247071295, 524.434880138482, 507.922624337801, 526.206905221693, 529.888063653762, 524.723361680116, 521.106063475701, 507.832028322804, 558.112378700634, 507.918683036092, 512.731467684146, 500.680934684573, 522.107852828018, 525.489391533056, 543.798564443674, 539.805347255423, 494.51442173205, 510.366863012623, 487.328981195839, 542.864028907684, 541.849398114875, 500.250571593235, 482.012598296546, 533.833326730724, 532.160938738343, 546.037908119398, 517.531733735297, 520.73895546715, 530.15540339125, 516.258373568465, 496.31320923088, 563.51630920606, 515.063131732979, 512.328705680454, 520.697872995152, 521.386089660422, 539.693954803579, 497.625910499294, 531.998763164165, 509.409082232441, 510.612542183558, 541.327720779123, 476.937010201148, 542.963980398032, 537.747568111975, 535.396624378175, 531.036293251075, 546.289137791628, 506.826333499379, 527.211505184358, 540.267508258344, 524.391064940102, 511.067207241691, 510.045756355971, 495.214947312594, 531.677611065429, 529.328907518379, 475.58023936777, 522.443330343206, 518.775591061768, 518.663972092409, 554.744325234053, 547.8737468262, 521.754532003453, 520.851730464051, 535.157305144939, 540.119121999048, 524.742361203748, 542.108071320552, 533.379633476302, 491.463010295695, 527.614757310435, 523.594311086527, 506.325819530768, 541.005560950362, 522.663301803138, 518.913462890337, 504.381885259715, 513.039993191528, 520.665314492009, 537.249431940255, 519.695429096531, 563.126033342915, 548.179741983356, 505.441972061983, 491.824885991901, 525.257566855238, 515.163392121486, 536.583162072817, 527.096614355245, 543.519408462322, 528.0935761505, 515.253393908241, 532.505156367693, 529.100796979779, 511.186035054366, 530.859928442296, 503.405584309025, 569.515939896938, 515.225126716384, 537.767951223238, 488.828166977818, 526.3099810297, 534.595563219382, 515.531262957607, 510.850290015492, 514.082061729615, 527.463366884085, 526.287807249283, 515.934030293233, 532.239077228051, 525.004792396233, 540.706984032396, 534.664191507869, 535.785508840844, 553.620597357206, 533.742483413483, 541.184986776548, 536.562063550746, 504.392918579355, 517.454167519224, 535.932536113296, 517.399918229691, 520.500916074878, 515.436591647473, 523.588045585717, 553.564423956536, 522.793855882957, 490.69024582884, 502.27314314282, 523.844663370676, 521.302341002188, 491.073217840249, 517.035260514782, 498.892145347611, 526.541247331263, 555.377218032081, 478.446178528939, 529.95292583306, 528.335217005922, 501.264722638805, 528.550644920984, 498.078120627876, 484.295368768383, 530.953413758686, 520.1395703696, 510.692014871338, 515.454570556799, 545.007261571522, 513.896106591806, 505.651293384875, 527.161913398158, 536.684021883812, 530.608260241826, 528.592839670318, 504.219377893837, 490.330057221521, 509.665324172376, 553.030883974856, 524.032716783549, 518.107741183453, 522.603231617191, 522.247306065914, 562.993077050733, 533.441558939728, 510.276316466281, 520.413103912079, 542.640121052271, 513.360337709263, 514.595201331943, 521.938231270903, 552.921367300315, 534.538120168224, 572.460174107801, 515.13291204331, 553.854317366348, 545.013393003302, 526.621676240664, 488.801590466571, 508.688145504891, 526.323232002741, 520.357535289733, 538.05104533822, 497.650539829302, 514.823128517337, 548.240827552311, 515.47186342344, 526.907774837334, 531.056629920584, 536.376078609019, 524.065615900779, 515.454377399507, 515.563889005524, 515.177703861473, 500.145271466119, 516.128394319085, 533.691906496098, 530.98676822959, 480.831310011763, 519.676313412723, 527.539183668605, 506.870403545272, 506.205816322754, 529.78906461294, 546.608370976863, 529.833511209597, 550.403958824209, 547.758787432943, 512.494572094969, 536.278601549354, 510.995578423101, 505.103617957556, 514.641407693941, 508.832986570973, 506.17865673425, 526.005224120437, 513.988107557352, 520.030298443685, 520.114451296478, 542.796979966376, 520.773078764875, 520.863357414386, 478.797775576905, 509.475091029356, 518.793463139044, 544.510317312176, 532.994066422531, 537.756541511283, 533.694350453781, 535.514001710171, 505.443001230908, 524.371851115702, 534.214550412165, 513.715499930346, 528.418011692358, 503.846035173045, 545.829171043459, 515.023650610106, 511.179315906602, 498.013980997665, 519.666795939065, 525.472548631317, 495.014599688241, 522.106007524941, 509.052865973401, 505.88501951053, 522.86922166162, 559.872176659795, 522.316856489448, 534.2889352201, 518.105763472548, 523.342109696592, 517.561903084146, 513.356015185798, 512.925395643677, 518.164921032012, 514.832959645232, 517.985984131822, 521.385413211129, 554.107058056093, 505.765285459912, 545.198162697662, 515.369969720291, 515.910121477744, 509.580326861889, 497.38086104534, 542.10176691615, 496.168844140309, 538.51329922335, 508.515505492069, 521.185783253551, 526.913347391072, 515.542851940281, 537.011791018317, 528.03522553704, 523.777090498315, 534.581999157487, 513.322014304688, 542.08863571652, 525.697089705226, 529.915071639607, 522.826800249313, 542.19415788962, 551.928688012175, 505.338827979436, 508.00403913819, 532.868252656024, 522.19976321098, 550.663221941336, 504.658029170358, 544.067575859813, 528.738060656231, 550.821652519676, 506.637013826389, 535.332824864704, 501.441484646727, 514.903441973806, 519.84507433119, 533.147361478016, 500.411452332329, 517.659411782712, 540.260805864454, 524.768143266153, 513.160992871994, 531.125346927978, 520.950380777306, 518.020243084877, 519.966377821292, 513.838838822425, 496.909146295068, 493.359208361556, 486.85395514994, 535.350009337525, 522.364953445841, 515.05470857359, 524.662760923611, 489.17116805068, 517.78572613572, 534.617614274029, 533.384563096997, 541.121222301108, 548.859581010346, 523.897525631756, 516.812331867892, 533.839057024425, 520.763695717518, 538.82345557824, 509.859822468176, 532.54652233456, 521.319173477144, 503.38055111944, 510.554835020289, 521.466613704228, 543.340453929318, 531.596356749481, 537.389100406832, 530.738971039374, 516.537579860868, 508.32999184375, 509.873195405883, 520.45486067719, 518.095070730252, 524.42125439161, 522.653020242093, 487.399265648721, 515.708069273603, 513.36347221254, 515.14315125188, 504.723504999037, 521.284466494074, 525.172399931733, 531.92463064053, 545.076342345575, 509.673062763535, 519.450053961648, 538.151190450436, 511.397555148748, 502.746481310271, 537.959117299902, 495.908073205956, 517.371703820329, 530.400444430786, 493.824715149248, 530.363601193007, 506.95364611174, 517.080020590476, 535.179300499376, 528.496886133333, 552.821363350084, 536.914767547387, 522.284487165662, 569.662597660218, 515.092855318815, 521.932759302802, 495.742008089488, 531.034991970554, 512.568770435344, 522.042090206599, 529.918185921799, 515.687607269649, 532.83238995035, 518.465758177755, 512.307455878352, 517.714714737935, 531.899908548453, 552.00365193729, 535.231704742426, 520.996946529806, 533.227740327291, 533.005070059919, 511.742729472705, 519.993059895844, 552.616160251974, 502.736904745468, 509.654207682735, 525.864152847996, 528.462481965485, 525.470117481263, 522.360166359989, 504.593416779298, 513.688346628204, 535.539978040328, 504.011872580728, 526.037878814346, 499.034095314995, 496.67896845714, 510.554123577598, 544.47507401624, 516.291474098753, 515.813009410761, 511.478439722983, 548.675673967005, 515.11497160339, 533.153660298678, 541.444492356935, 561.231511916888, 492.87543886283, 514.693227203165, 535.790482682256, 514.137962389533, 545.085667416017, 532.212235829795, 513.639040492619, 530.151590478001, 534.551560560245, 524.735062410787, 533.700832547967, 523.454291704513, 534.9620327622, 526.03983127556, 513.393305308739, 514.46735175512, 509.544528649248, 508.862857769568, 521.7807333487, 535.31787053788, 509.742619395992, 497.873722758697, 549.11475734048, 518.801084382129, 546.712670578726, 498.342187478599, 496.934795728101, 513.204197977932, 532.832509859039, 525.581563073102, 516.071690698039, 552.667682937112, 543.364259133076, 521.85317700907, 525.588527121108, 532.900568164892, 525.376166829529, 531.278614288353, 515.306796281993, 527.13119553032, 515.230135000833, 499.679743717191, 521.048750150232, 545.573099049384, 535.632350149474, 517.085800857351, 531.730981785784, 474.914761251641, 499.522996500883, 548.229931479727, 503.203430772729, 523.283430770367, 553.253738700315, 515.025534729495, 534.00449576225, 507.254475936768, 525.048554346332, 510.106676964571, 545.863453876955, 533.052938546364, 508.474168927529, 528.136584096107, 530.654015366581, 512.790548796607, 541.222151535346, 496.439879181793, 501.03618187224, 525.223806195841, 522.672083706384, 540.737051374558, 501.689523709384, 512.239430352204, 515.03843294687, 513.379192878485, 531.86063254582, 517.26459634016, 483.399890816532, 511.035111720601, 520.96120405185, 541.592176795994, 548.590354453207, 496.370033706913, 518.306437547326, 498.396668457795, 516.94578370105, 498.683818513988, 513.343768356233, 523.896370283583, 518.909354483434, 540.283508395527, 521.021575151935, 532.354365941571, 516.347694370263, 508.177818252195, 536.650611064817, 511.119932308114, 532.689978869319, 518.695852655931, 523.142532639899, 539.19406393923, 515.461805907938, 530.339463946006, 523.983014938188, 512.428723478512, 537.842713685198, 496.560452017835, 502.062119637191, 534.269724035339, 511.370534145513, 503.317663450978, 526.277314650143, 514.421809676569, 522.539040261052, 546.183547925561, 513.548236053409, 543.524581349718, 504.172317729914, 535.693916206729, 523.399472663362, 531.430038774646, 514.596722879874, 546.462339400834, 544.880669462272, 516.011140520635, 520.282616127085, 522.868924319971, 517.159561642927, 526.177051719217, 547.913155141894, 518.985564432406, 505.380116739604, 515.127186147592, 538.514278568843, 528.15891748737, 533.251668836629, 539.213394632045, 506.40740881482, 496.133484090096, 525.880121930629, 515.903861285036, 539.490918024089, 516.724727879119, 498.582705582902, 483.80592484918, 515.392119853086, 517.583042450638, 533.388796845624, 506.413210998882, 491.346144985429, 517.817267482719, 551.259888382741, 521.489703568957, 543.834711565467, 548.495854423271, 519.405098016138, 527.291741599554, 522.134345118988, 505.571353377605, 551.332492274504, 549.06698337475, 522.30902237497, 518.561623470841, 521.485432286763, 519.637461289942, 516.067471953965, 512.467296957188, 529.652805609225, 525.844317511883, 503.964210070233, 525.98659067574, 494.856964016253, 491.802467175824, 511.80922675636, 516.250495297264, 551.880930512661, 513.859766678079, 533.101130425631, 535.164750056416, 549.404071187244, 477.624558124584, 521.087949059453, 478.883603705394, 543.770170659755, 517.379630522365, 493.030543017586, 517.624330908865, 530.697235659404, 522.644956381103, 516.097720172677, 500.287892829583, 550.093887876474, 545.939096136114, 534.823081394242, 525.436133158881, 518.138649254812, 510.922021332501, 520.346175993525, 493.243138632985, 520.797814839018, 502.773428105439, 545.49671053966, 540.043182716664, 486.924045289318, 523.72456473124, 500.719939459643, 527.280830924739, 513.76331673417, 510.697156186127, 507.133714791725, 516.735111074743, 548.064382146579, 553.952781480982, 537.167306851507, 516.34730494745, 506.247214551654, 505.259809949039, 502.636270073055, 492.23383612905, 520.096134129415, 519.530985942, 546.355492280587, 524.143926223342, 509.546241581008, 529.528844414835, 552.855775972571, 533.277577135321, 523.394544198713, 502.22674504015, 508.295079018878, 552.569978156192, 492.027721058382, 508.454816105166, 521.164357440644, 532.754625663951, 529.786788691493, 554.695933865707, 520.202648908278, 508.01059953368, 531.367681410676, 492.372599027782, 527.287742466659, 521.636259152363, 537.161431095047, 510.741151022387, 528.948411033037, 534.628840386387, 549.756490170818, 535.456990125041, 520.061111596752, 525.962751881775, 529.545081509384, 526.17182709797, 539.103878890268, 539.318822412391, 535.896847408302, 572.420550232667, 525.930898046625, 526.803007477582, 490.104123864913, 513.169587504903, 502.53480259338, 518.801482546285, 548.849678837621, 514.102824923227, 506.82576800666, 537.470065731058, 511.946193331565, 534.857780725692, 503.25697274494, 522.105999426591, 527.675874683645, 521.683818249395, 511.609480436508, 546.721934164851, 572.301034416573, 487.945363885485, 537.806287265233, 534.850253300582, 503.75250526991, 532.775398162516, 531.800643293535, 521.395358221959, 511.466794942733, 533.911728684689, 516.838934098329, 499.101728836589, 525.484399914411, 567.406895933955, 533.709708515525, 526.108962026004, 522.481008488005, 502.777189154544, 499.557622847581, 548.560493958415, 534.924428439392, 517.924912344775, 511.197079660671, 525.67048581302, 533.682759838059, 498.407243444772, 511.596846715111, 515.912135280932, 518.865209587089, 502.626747579338, 546.068259938121, 545.002354962144, 515.28433811964, 528.844953952649, 543.205742828466, 520.129757883054, 503.69590937943, 534.206934104679, 497.157890801704, 496.915021583044, 513.951395231236, 518.669962560994, 517.350954207927, 511.557568281784, 547.339934729119, 501.660948890686, 526.205456799429, 535.19023119575, 530.469329480393, 510.178279123448, 517.315555699794, 531.723961254469, 546.772340944691, 507.224138513736, 528.454364112379, 522.784599976929, 503.891393985332, 519.800784096165, 530.98207703313, 532.888535353254, 514.994611606107, 499.036490768952, 556.613085051032, 528.403138404033, 549.99170463464, 516.939968793291, 523.658067393915, 534.05774300106, 512.619453532452, 541.489808870388, 551.390256619498, 526.238437596273, 549.00545752515, 530.818497824338, 530.217137960395, 513.755244770681, 520.666707139601, 516.568170583417, 554.822842755367, 494.59564842952, 505.391390063408, 504.709534495973, 518.238357054294, 529.839465122121, 538.391135912608, 514.368580177588, 528.346592616289, 507.118269302964, 523.881589138743, 539.901005757009, 529.11409646425, 502.939635532231, 505.758031490661, 519.865310839503, 528.170810457262, 520.76860814973, 533.636279583024, 535.670716655768, 549.333074644779, 500.22957158827, 522.021365295824, 518.770838523844, 502.41373254588, 524.098141988815, 488.597204056303, 540.329266052377, 529.946228122441, 532.5526020706, 528.595295582378, 521.586802716981, 511.413666315719, 511.700870106384, 526.62053629783, 510.426494170039, 500.425050065345, 542.98221022444, 486.739544334003, 521.580756987721, 537.906228170986, 560.805528023652, 555.655209747507, 517.010840270601, 533.756235821178, 529.746617920825, 489.884473664033, 515.335924718498, 516.959446824439, 495.255032682636, 543.697783259977, 511.595733020759, 511.843263090456, 545.664264493031, 516.099340487332, 514.467867029976, 517.053499415804, 513.640637876772, 538.674962835438, 516.751625636972, 533.20714615907, 526.966310642536, 505.540452375689, 562.352429844707, 518.425043184347, 502.457499243531, 542.214501160408, 517.543043353758, 491.457775895573, 554.134963068491, 499.357414353288, 530.760089318939, 517.109276072587, 529.119220262852, 542.292544978326, 549.403882087955, 517.923142867862, 534.619291049956, 504.758368533019, 551.983593590068, 534.960071922526, 490.950739066406, 526.974388139991, 539.736542263641, 552.984788054971, 520.020993955173, 527.533379963525, 513.230595690442, 529.868143614552, 520.815490976494, 494.675735213135, 521.510863650355, 515.7755969013, 524.06200291561, 536.544637445395, 496.888951404504, 518.508276821487, 514.472463013171, 540.66855631487, 524.017774010144, 506.190212788897, 533.662734249067, 540.225511749409, 522.821623682412, 544.173727974357, 487.765598312458, 517.478939175493, 530.322105090002, 535.95619843788, 540.967113868318, 521.321960457217, 494.952446166216, 527.433637059109, 522.358554260159, 519.089033261201, 529.785828822326, 533.48683569146, 529.45356489833, 537.995173746383, 516.726780415949, 503.887875512887, 488.061684510468, 535.183414494629, 520.423587572231, 542.349476717593, 517.920249015461, 531.986250190235, 490.241610566175, 539.849808343185, 544.091243510394, 516.77359550927, 522.312185687928, 564.387588221958, 505.101206359807, 561.758487802075, 517.401486791774, 530.916912455819, 524.643629271904, 507.147440757448, 545.776944143809, 510.415760344085, 524.004117577328, 533.894716289003, 506.899277492261, 532.382001393816, 517.035965314047, 513.189728018637, 488.91278605309, 504.945297590264, 505.189695979233, 516.691405943567, 496.164945801691, 539.830384521668, 521.340054372858, 504.129837047826, 527.584725375006, 531.22230867356, 523.868921237213, 545.789516701095, 494.554259891301, 511.26834922067, 513.333020698205, 512.345733816905, 512.645301207133, 525.320045553581, 525.452249919899, 521.93521901014, 526.623650646979, 523.234180844962, 535.75975248119, 561.008350041207, 547.809777331557, 525.860654467058, 534.521443866216, 487.280830837917, 515.967472587777, 518.132606132354, 514.614865008925, 536.723510611791, 509.614569977363, 508.286744620515, 511.096793337861, 509.016520020784, 518.280942835846, 520.164861859412, 502.569838825141, 538.014335687891, 522.10176967201, 519.692218941622, 505.607539184051, 520.475259826523, 539.102846780744, 511.120993770168, 535.428511628096, 564.085505658286, 484.166169290205, 511.386227383653, 520.273178811031, 522.551213907871, 545.077200013513, 524.138546459225, 541.113847733306, 534.655760501514, 511.400695844263, 532.647798165218, 521.970108376221, 537.252944572695, 527.796408477664, 521.179133664807, 499.007202964317, 542.346185853559, 521.777020497686, 513.980800354155, 504.671659669659, 526.35544378437, 506.645122468699, 530.606453442044, 516.943045001635, 540.534761969776, 498.569605539881, 512.753075953402, 524.615592252648, 533.831221169021, 496.095873429503, 487.27326217868, 528.310790866273, 520.792513813978, 515.237666796986, 515.43856197781, 539.357584472426, 541.270760503445, 514.326367546144, 534.603638324097, 525.5859001815, 516.523489982204, 487.150254099561, 526.046340865616, 519.327487940103, 541.673192483831, 551.66668252822, 507.553259752665, 474.618772246875, 506.191519247748, 545.424368014474, 517.388041379055, 540.911316743639, 515.940790206923, 501.674852825104, 466.812939068879, 531.518201158843, 509.738483336838, 553.464197275819, 512.478388824823, 530.006717217451, 523.973406195079, 550.021528661093, 525.377418085578, 533.500862019106, 519.114717186205, 555.176189580319, 516.601636625084, 488.438502645261, 508.868443471154, 524.054927808622, 532.863289561194, 519.921494454288, 528.813846471482, 506.944508545974, 542.469864090882, 508.864133868231, 533.308447521193, 485.657577146377, 539.451164256333, 488.201686974071, 505.904042152558, 538.730823803464, 510.702859579334, 518.76070321626, 518.729564961109, 537.486865769346, 524.592211151844, 542.52528653316, 522.595108625711, 535.509681919473, 530.809822360635, 542.088773092294, 502.375729233494, 524.52533755826, 515.741763599631, 534.353482467324, 546.359697130176, 525.27028272347, 534.753508992152, 501.626932676415, 516.40110387914, 518.418535755617, 495.983643623378, 516.921979597569, 500.716753597089, 562.317431862085, 528.560517371529, 537.5712630194, 495.30780229103, 509.116435052082, 532.368083916712, 495.899479143624, 506.724709099724, 516.813531478936, 517.897483499901, 515.066377746422, 508.500124773901, 517.826655058986, 523.923453013025, 527.850075052184, 550.019213952174, 544.175136956242, 518.523456153867, 551.229603990641, 508.029182814276, 516.486278825068, 505.909699574921, 508.393663049503, 538.462427226026, 519.219067119139, 512.609833025363, 520.588111347982, 521.046242775114, 531.832034053781, 494.293326770615, 533.294281205868, 518.219190332963, 537.610905884588, 534.703669949502, 495.148612684712, 518.83782584406, 498.79779703331, 522.734495142882, 519.070931824327, 522.965331751058, 503.284677398242, 507.430278588781, 502.976203186314, 549.842366922084, 535.976395640476, 524.839047025878, 461.583466983493, 522.854525946428, 513.034808409921, 542.078961510922, 509.04348789492, 528.922145978581, 524.941335986924, 536.30609147934, 539.00065119698, 499.747003022264, 507.62064792835, 531.277722488721, 517.081212274114, 530.786241938704, 545.716538651702, 509.778923961177, 510.742051160174, 541.932789905504, 524.940474402185, 496.034494933701, 511.596933130609, 520.046867676462, 525.566666224884, 542.749461512699, 512.077117809925, 503.860632643289, 537.794275065674, 527.260022812201, 528.39912063885, 509.699531775908, 503.526045268587, 497.291751288079, 548.732318084108, 527.695052443059, 518.211819107736, 520.254425500821, 525.743151888229, 513.899216025566, 535.329521892389, 518.439287296857, 506.828580078906, 522.875429454192, 512.877533197982, 540.089725635599, 488.859006518143, 524.695496065231, 530.575397240147, 548.464587970867, 522.111889804786, 548.243038147033, 522.921935583461, 544.961532041235, 518.037818497965, 528.543931129536, 496.061405457666, 490.441184302727, 525.94041400353, 544.703638191819, 511.563550654683, 504.58754035191, 527.884709693646, 523.33951847469, 530.544862242499, 551.300261484678, 530.407231487929, 510.021395209866, 528.054253997119, 534.196672287903, 550.553617760702, 534.378899299928, 521.224299951899, 526.002196162328, 541.625159921826, 515.403726702078, 525.946497960838, 532.376751412865, 503.325613500575, 502.553539048197, 549.956489561803, 537.964948299547, 527.973273881542, 528.188937541222, 511.321653444492, 526.228406895567, 555.572272087039, 502.22885640173, 501.399253815197, 541.73880140123, 532.39799935076, 542.761803757257, 523.142473380228, 523.58222281447, 505.000485297183, 530.63966734769, 539.503408568256, 553.650916542134, 505.778045646541, 517.174302998244, 523.218432562807, 551.355890925653, 535.375587904551, 525.809098963947, 541.996074703004, 545.277519114135, 524.725464730958, 535.360446865708, 574.083465376699, 524.837979815228, 533.053359778616, 542.580514137648, 505.384629666039, 531.572573791803, 527.810039425945, 466.520715121084, 528.688668552422, 517.40287927995, 499.903009540574, 532.962772998666, 550.647703179421, 544.894905397612, 546.629145940408, 533.525260318096, 514.956134637692, 505.655236414821, 504.815518063552, 548.514797579072, 539.461016373372, 556.137127412042, 544.14772403018, 514.453346959743, 523.952457883367, 526.370934833732, 526.575509575858, 528.056132946359, 513.875697002788, 540.701875440613, 514.787607859705, 530.599372642524, 520.582790399687, 536.312474441246, 515.145603119721, 525.354115871594, 518.432059879242, 529.596384749117, 515.625323598724, 506.800529226474, 518.398648821961, 505.235329327856, 476.101763739003, 513.613533991771, 534.452739304061, 558.319754050997, 531.666934656025, 546.135947636014, 483.029014964564, 501.727284921898, 531.290921324341, 537.645798036247, 517.750563087905, 545.188989488504, 531.853670331199, 538.975583534086, 508.645469810467, 482.067870017513, 525.919204389674, 536.941433585688, 528.9315484132, 523.853968003743, 525.841286165265, 550.327291349987, 490.718942547523, 515.558830298372, 516.259438472249, 538.844526037377, 527.953256796643, 492.942667126945, 517.735858768347, 535.429669870469, 520.918011146328, 554.452674055396, 525.342138834377, 519.976196889093, 535.068574850283, 539.085159216825, 514.357379133695, 517.1105628418, 545.841316924965, 523.388404257876, 539.685251018458, 538.444962777612, 529.233230010606, 538.657207198164, 531.228742028705, 541.349222316281, 507.127761378823, 522.09397447675, 521.193696088575, 520.520628586657, 538.469147734028, 509.883476383872, 522.09991052148, 516.411281457375, 507.198046622822, 532.81833208827, 520.765410274958, 521.077915548666, 521.718074049823, 556.102327207007, 521.205345979425, 519.053713978723, 537.989478325964, 532.696729203797, 538.14932265658, 508.725690858217, 530.278708191259, 509.578080306827, 515.529622671288, 513.634368480985, 538.288016769243, 518.997390812106, 517.260738009149, 539.842499866594, 507.478876003264, 504.272718507286, 530.24151610276, 542.808709736174, 532.589192018989, 550.777951001778, 525.374913961376, 499.241716283038, 544.759366766931, 545.784280844624, 498.935162399188, 514.5169158265, 531.471707955062, 552.065045798026, 535.561325896978, 516.334995427266, 525.18474870865, 513.888117656021, 517.580215052938, 515.005258181618, 529.148384127124, 516.68640578794, 547.558031769037, 488.016932584479, 541.711849419177, 495.829899244652, 541.734292769127, 503.793739828312, 488.995496306065, 535.911272291015, 536.919610743899, 519.822280005196, 526.577845418605, 534.768251566278, 509.870661559153, 537.877016782485, 535.561601791412, 508.610313879671, 573.201926099756, 534.614137487928, 537.63579128066, 549.360223450898, 527.317348714433, 522.333377229275, 518.520324853368, 502.013684098665, 530.297850539265, 522.587699967547, 499.191042085994, 562.835561827172, 559.940953489339, 545.072791934575, 544.950014608988, 512.996806647479, 519.937855851214, 514.441125785554, 519.57727304695, 552.093950140855, 515.389719601662, 540.243804683882, 542.768247185309, 527.952751345213, 512.787370188589, 516.5341990583, 540.831015269849, 507.744151685478, 518.980463876532, 519.437675711301, 534.706245328902, 544.823654434441, 505.512964445645, 519.195447122245, 532.89096073155, 521.206341223962, 515.616268043856, 519.164565773685, 517.11990556012, 503.089193228355, 498.495066041452, 526.785176877793, 533.096686877188, 485.393667203658, 541.414024179882, 510.914819229692, 517.445278707427, 536.856897495649, 541.669190992322, 549.265591945749, 526.002461595852, 522.676060355502, 535.172923135975, 530.619867625869, 506.31881135863, 526.481348925746, 496.643689379602, 512.72016483075, 529.516287373633, 533.865593510911, 526.658712145734, 517.960851287845, 486.838265814152, 518.615089622766, 535.57723155062, 511.424266024467, 513.665923298591, 521.953411405343, 513.498069571348, 500.831439419533, 529.924859180604, 517.169375792538, 523.617700353726, 512.946539736759, 520.466626470883, 502.878630566043, 535.879305063651, 531.572528166275, 505.915033959694, 495.037775819561, 500.113720981117, 506.188490211007, 505.507935265778, 526.118910588238, 518.501040125956, 528.053702215852, 512.286901859562, 525.26410894408, 551.990642372836, 536.634575223441, 518.680803988964, 511.674105276708, 535.442413263232, 497.353001602264, 544.578191728676, 531.260647807212, 543.469965930564, 531.666788904611, 516.701803185962, 504.380842782187, 510.990118841745, 519.450921893826, 515.895483211497, 503.879794494644, 538.25893836534, 526.713384343743, 507.846708833493, 512.153281993745, 533.839729118069, 518.578938457853, 518.52725660597, 512.102873822257, 522.830469562569, 508.642249509727, 531.490890632298, 536.928296082784, 528.410034754072, 519.799131760961, 542.266022505144, 516.342635584869, 502.873737873871, 514.007858935506, 543.715427075101, 514.149609503131, 550.763909250593, 514.501383595353, 522.156823150562, 524.915400496427, 537.476420840968, 525.973202983879, 522.894933053993, 537.558042944754, 537.447397098511, 540.499575888136, 527.4228386208, 520.109014199723, 496.93153590393, 521.138069413378, 513.263486231021, 502.004341396324, 560.16562820809, 488.574960660705, 516.845686677864, 536.936261748123, 527.924827018275, 512.383707095437, 531.30312400385, 494.074431217, 524.325950112187, 513.266273809696, 492.076306643157, 524.612582138305, 524.161136684721, 565.747714973118, 522.934008557596, 520.596128975075, 507.886826283454, 513.97126786819, 540.099007555714, 519.411908866662, 530.504540647356, 522.592445626559, 502.250230432067, 526.976303550691, 529.508885753609, 510.356045396332, 514.482790900389, 531.708898467328, 526.597620372261, 484.399897188093, 535.997413149002, 501.499212049831, 533.742868515748, 551.228964323657, 518.368392229202, 521.116690790112, 499.625700280168, 517.236137388258, 531.161823872958, 538.780606456804, 556.549714656734, 551.459030890948, 538.589115502615, 512.10723258078, 498.929865242306, 506.324654875137, 514.940929663242, 549.400773406847, 495.198558576886, 536.986851450216, 542.21902340407, 533.261470497888, 531.205327441873, 496.854844589728, 563.170303344996, 524.494439805702, 515.017623101542, 536.310538875483, 530.223938507265, 514.066216445113, 511.653763883813, 494.23928717937, 499.692701807616, 544.084204313641, 481.651443524946, 526.878837289421, 494.121942714203, 523.100115130659, 548.315095187313, 527.417016292694, 497.063501193091, 540.369674498545, 504.724518143932, 560.57656485702, 534.240179623148, 531.48405271975, 527.775572982459, 511.317494888838, 524.331841409343, 495.732345640032, 493.933907911141, 521.276697719565, 519.274733500474, 506.901519618715, 519.487992681021, 525.434318653825, 526.5652153936, 486.468185549211, 491.808040980856, 517.978627167055, 488.775583887635, 523.817381370736, 519.154646053268, 528.42893037356, 521.462269957656, 537.943038329708, 519.07709166472, 553.812995140815, 537.122175436, 530.887854138732, 487.742819556283, 523.864215108496, 494.356633504618, 532.04839570207, 513.589941172928, 518.711606782028, 534.054910308897, 487.760221093814, 512.244614158999, 535.707628662347, 522.38733409189, 499.190720684075, 510.994835896071, 542.466343673699, 530.367840527466, 526.244251155759, 533.274281683151, 513.986802701709, 518.260364342714, 539.643829200366, 530.553823604925, 535.071600639145, 538.731441331394, 547.629060576337, 517.619984925259, 566.327115761799, 518.472236219312, 524.527406979202, 504.294723626176, 516.698642955139, 505.790755878147, 532.57455199775, 525.229449858994, 538.83319756517, 541.668218345033, 518.245013848366, 507.78291031152, 495.065890802014, 532.96949140977, 523.805588519781, 535.738291046542, 512.849050873636, 492.448441092517, 511.195479118753, 531.984251832215, 521.745985613694, 511.675765163808, 533.452967238733, 533.883322103063, 523.693330540353, 517.864590204182, 495.119558340707, 536.485308784828, 493.042263601867, 520.425340869855, 517.317609467568, 521.839761739381, 548.600908344057, 540.59534567887, 518.492615555699, 545.175151347331, 530.160359422386, 533.612938791017, 532.278934981734, 512.918727810384, 534.14050356848, 508.548488191131, 498.477977535392, 488.491651278616, 495.80876032605, 514.358714829473, 552.588054798113, 538.132913830629, 540.314180140304, 512.531576889192, 520.802722236956, 519.84691801041, 512.007374279532, 517.30206433995, 542.70272452139, 552.465205200756, 494.976102964687, 528.583644711274, 534.487407413687, 513.966013477493, 527.852416794536, 518.883372620048, 530.453897747337, 510.748820234808, 516.135612781152, 550.899774325598, 499.968744189346, 517.860130464106, 522.693237866689, 523.097149336233, 501.325344234481, 530.933792989582, 496.474389059239, 511.912461028045, 522.418788196495, 524.077290326275, 534.470738900312, 511.356857541192, 529.070421629257, 528.951947869858, 529.719364657206, 499.429780626657, 532.773945077029, 519.243481366292, 522.926896552732, 522.381588090224, 504.008606555327, 517.771073465474, 512.528851394374, 503.127627132276, 529.77109443813, 546.193003792577, 504.092484036412, 514.584564235945, 561.598289642083, 500.466857989352, 525.981541245471, 487.05190726977, 541.414457637055, 525.824513573348, 522.133026798533, 532.185020454483, 520.721590507381, 539.47111564599, 537.925581750359, 532.320223056497, 523.121339500814, 538.307944282383, 532.644782342441, 505.000534432713, 516.99293488531, 525.389340734344, 502.912566243498, 520.95990780151, 507.530705733124, 513.46291789644, 539.297574236391, 525.6333601004, 518.542260503285, 533.629695727217, 520.364564060574, 509.649356689787, 552.338446266379, 543.790885854888, 492.730703044573, 500.307081744409, 513.42299735901, 481.824251140047, 545.5986717674, 503.763168042418, 501.81844575028, 558.889603458586, 531.228323581507, 521.051269916479, 507.538560828199, 526.469326699902, 557.723561625695, 537.762745947514, 510.282320177089, 570.699670506701, 496.899624351719, 541.723566360771, 527.703322863697, 516.730341698492, 539.745999525827, 533.884168211545, 500.100421839517, 545.908871561719, 529.574556428876, 518.5701177024, 516.512342132846, 536.223893978883, 490.094794795067, 519.280566055336, 524.644806676327, 515.388432381918, 520.883102325389, 502.785139818766, 524.215568008192, 517.89576102348, 505.708304032718, 524.291238623905, 521.356104200066, 518.316410798051, 511.186083043669, 559.778578976426, 523.894962984209, 506.738141547487, 528.160555773349, 500.763311274133, 543.163864089267, 520.133102750024, 531.5722022631, 514.17896396252, 527.498712693642, 539.220667475421, 521.87242486042, 523.10465104223, 509.318007386891, 537.264657062205, 494.051234187284, 534.542249846814, 519.194623141843, 497.516706643071, 528.918492271495, 510.155415675742, 536.362727533371, 516.636743268325, 511.24266918489, 551.673847042903, 543.362181242097, 507.582419561447, 521.847123045271, 526.096401836645, 540.631819823361, 524.649644729711, 515.981934031883, 541.610549123524, 512.37490840718],[670.206361636443, 674.703726313435, 674.566991886893, 671.535286706609, 673.299559856491, 675.517194922004, 666.673063667049, 669.1041957905, 671.161877898856, 672.270282276591, 675.105300498006, 672.392069569733, 677.186275001492, 677.283430814535, 672.308439363418, 673.143863397628, 671.119977959147, 669.571887577348, 672.12656916616, 674.718307446798, 667.905805237495, 668.21388073747, 668.593881049626, 678.034195079856, 671.636366097791, 675.363094263874, 670.860088449244, 667.345516390299, 671.792472463429, 677.726710232042, 666.130310982677, 665.887135179976, 671.805026576587, 669.329380187597, 675.625089284156, 670.572630178219, 667.74892061512, 670.515613463219, 669.94189464019, 669.737701535226, 677.049705323698, 671.027293713079, 670.625531407145, 678.090600346625, 670.385417023474, 675.601001519944, 674.15450496142, 671.241820220302, 674.935601079484, 670.647438039168, 665.612775872128, 665.6888460614, 672.490437591574, 676.524777197297, 674.72076584558, 670.059259929432, 668.194983860755, 674.038769728095, 668.861501737193, 673.533504982265, 671.811180306063, 672.768097474, 674.731616498005, 673.630633483377, 675.999688794955, 673.074573135083, 666.535980330423, 666.214368453228, 676.163878868396, 670.654567429323, 675.106239372408, 675.289950603693, 674.230717703906, 677.239992957244, 673.862891578259, 668.769043953765, 678.43358330604, 674.066335971156, 670.828598983814, 673.039371994952, 677.942755506697, 675.306825039403, 672.587013243581, 670.731769321392, 670.892035906434, 671.463458501399, 673.524405142584, 674.488403089288, 671.431820078694, 672.812009905309, 674.462282598727, 671.643066594285, 675.02264389877, 671.171680850364, 670.419578902874, 672.256579452754, 679.728348272279, 670.182131079125, 669.304131022865, 671.492399654677, 673.002420987754, 668.853181795806, 670.607888460789, 673.309837798379, 672.572119336905, 676.577783586462, 670.722050248273, 673.615515802843, 669.590549180334, 670.464730464215, 669.862009840546, 667.323210679099, 671.536727537601, 665.817497112681, 676.770887448941, 678.021339865788, 670.08888506895, 670.310723374975, 669.553975259756, 668.036234450398, 668.00271146012, 674.285657797371, 672.125137044826, 671.365496889023, 674.923422761627, 675.009695908089, 673.240568883118, 676.769399271794, 672.638926259772, 673.779375720252, 673.908064349848, 670.781788740779, 675.497211546358, 670.671169615147, 674.853060973565, 673.488239147536, 676.967689127684, 671.623634941314, 668.836643196485, 673.07566457351, 671.861801440985, 672.789083833374, 671.885350708448, 673.008800477783, 671.803479042354, 670.271867675854, 667.730325499835, 666.133108615415, 675.732079156742, 674.032192731742, 677.559995041093, 675.666523372348, 671.246039952494, 669.425800446348, 671.781824829901, 671.244531957075, 671.688031748364, 669.691714615543, 672.186601966612, 668.113232104063, 669.662526007871, 671.051151974503, 674.2110270748, 672.514733701993, 676.071077272521, 674.168699301793, 678.812840309951, 676.571986074658, 669.831996766288, 677.15684493859, 670.365159595279, 674.017594674739, 671.922513798224, 672.932156941718, 667.012449591894, 678.073143617548, 673.290728295411, 677.178210476211, 673.059983448868, 669.098983528754, 675.140689316662, 675.809208216488, 667.25606442042, 672.460645803583, 670.573050010104, 670.857863359662, 670.630401108049, 671.912075716011, 673.431085304955, 675.306811910291, 673.422154581326, 671.569828733192, 676.672783887943, 676.286834102611, 667.846081762387, 670.428681493467, 670.069978291491, 677.329073327761, 672.657681220805, 675.449335375606, 675.262270953406, 667.402104726905, 666.623026327186, 673.510007067337, 672.702802674763, 676.373550562984, 679.251493052466, 671.94088657235, 672.126758959154, 666.293759807105, 668.773443840313, 668.640486062606, 677.668142526876, 670.383124105782, 672.327185807734, 672.346053695514, 670.856079129588, 673.574201583731, 668.745907361021, 672.095343489406, 670.186253583934, 672.108346694008, 667.537326490229, 674.035495248745, 675.823156265256, 672.546742721072, 671.89266677495, 675.584237171312, 671.341429252513, 669.748544150892, 671.421281446616, 668.881312864354, 669.776708158116, 669.096301399251, 669.385239590116, 666.102595923046, 670.757288033683, 670.588767161694, 673.340524786903, 673.634295448245, 670.428295709345, 670.741048163775, 670.181489525058, 673.391223059651, 672.935028840952, 675.249050325222, 677.381333049567, 670.892501824767, 675.530817695781, 672.211923929657, 674.175569798774, 671.232827769439, 676.434932430987, 667.279096649599, 669.155204740495, 674.396018712399, 673.15688951458, 672.872967847792, 676.742547978888, 673.239427147062, 673.814783010285, 673.884659265776, 679.508521925762, 669.848771752468, 673.895230318994, 669.780261950822, 672.685470563477, 672.880599948412, 672.872439739898, 672.284000176321, 671.733012576925, 668.554757659293, 669.216784772235, 667.145166514899, 668.701046137828, 673.685798322095, 668.757247101238, 674.958203098199, 673.564292114703, 673.114484979318, 671.457918088162, 670.215523416063, 676.086237335311, 673.637288039271, 673.337677640075, 671.547471177468, 672.03474525085, 676.222421209249, 673.7485443544, 674.236809261092, 666.268218688464, 671.571319937618, 678.132026036059, 676.865874674421, 672.384753652138, 669.882708977769, 669.233396071755, 671.002983025798, 672.528699564426, 670.860503223975, 670.820451018815, 663.927930336874, 667.230682757554, 674.153998373363, 665.75025401955, 670.597855543603, 669.671821575946, 672.699972591238, 676.595631330912, 673.684780991196, 679.016829536166, 674.923684216723, 669.669666196159, 672.422144399654, 677.429954116958, 670.531724332313, 675.447098057386, 673.158964321369, 671.077665724034, 668.483398676355, 673.31936467517, 670.844782600965, 667.938491113477, 672.346418201487, 669.666543997442, 669.68017711212, 669.924088707011, 674.649479773102, 673.905060032599, 672.608072955137, 673.522321280491, 670.777970310299, 674.140254575819, 667.542153135041, 673.504782173537, 673.40327915474, 674.303432211642, 668.475145162238, 670.163132626693, 667.147752993859, 672.597514125291, 671.327196808426, 674.699522886558, 676.046437038963, 667.573576845221, 671.292386554652, 664.458940443409, 674.729680795408, 671.580106034828, 678.530622356673, 671.962872237231, 673.102977561708, 669.750365984237, 670.646238212636, 677.776257992587, 670.878007272838, 671.736661499532, 676.720782863273, 678.273277421659, 676.374148058337, 675.556905916276, 671.032180226903, 669.547530722177, 671.264087801184, 670.115873162375, 669.799788180294, 674.797718599685, 667.025817176981, 674.410969094817, 678.091548916032, 671.605192153946, 671.046017000236, 673.078195772733, 671.942187402398, 674.039183282115, 671.015659091481, 674.297118646203, 672.74603019976, 671.122722497251, 672.792679641821, 672.355145310434, 674.00236203175, 676.035365193295, 672.461949266549, 671.383197276149, 665.037888431251, 667.473184553577, 672.683201914551, 668.029933502938, 665.665234565809, 672.977749784038, 669.426604441549, 671.740066598883, 670.001101828646, 671.985489385722, 675.272193021529, 668.880029815296, 676.806926850163, 668.157507828722, 665.996823287536, 673.673146132282, 675.979186413835, 673.127545368466, 671.647459128006, 669.057980860987, 667.538358155005, 672.184345310452, 668.394929033715, 670.47705713397, 675.004033014265, 671.167075718244, 667.51349205015, 665.839650047246, 672.509357679896, 667.653514413916, 672.200178985295, 677.700924128062, 666.093154990577, 673.657605900781, 668.054699486148, 672.492964393454, 670.032774579918, 674.581147811581, 669.812373255511, 673.289157412554, 676.793606764111, 676.679781419321, 671.297149164034, 669.457079066502, 666.897751503933, 670.171209919897, 673.831450839519, 672.141350550751, 667.231698574988, 671.088654610033, 669.237799445491, 673.348852419957, 672.28598738835, 671.888819829659, 674.922083257832, 669.102036408299, 671.7973290057, 675.414103016783, 669.286202524103, 669.839257726359, 674.220745354051, 674.661323802399, 667.23440984833, 669.459689106735, 675.057034060688, 670.500721800497, 668.950847647485, 667.413463822657, 671.734571987669, 674.660518604246, 676.312441477839, 670.577993245561, 675.775366683659, 671.408173733391, 673.443339964062, 676.060055262145, 666.486176081076, 678.037162973666, 675.439187118658, 663.289359814564, 671.873310794844, 671.24751658781, 670.041991528606, 668.471243826697, 675.142056173987, 674.482056585492, 668.372186972707, 675.178383183705, 675.120243062052, 670.886844092715, 672.312829680292, 673.392681691691, 671.666919558021, 675.530284394543, 671.859904460896, 671.22219634374, 677.557149012408, 670.923948412683, 670.121856666733, 670.430400261278, 674.645467416848, 670.269521136831, 672.48934015994, 674.055187446188, 677.474558760867, 674.531576136133, 670.610977917837, 675.708819106152, 670.43247825767, 678.754949323877, 671.891896024531, 678.676551832464, 671.422095685141, 671.702234145374, 672.859983825309, 672.986362132639, 679.523859002259, 672.357825602593, 673.288378224818, 676.489664470882, 668.377244633944, 673.238658496392, 675.914426578941, 670.143881433517, 669.387081076825, 675.987124161344, 670.349596843011, 672.83946481042, 674.515210139399, 672.635215723273, 667.523869947913, 671.11244227174, 669.130607168002, 675.336756901775, 671.594195465859, 671.941666484167, 673.216366187732, 671.718169137202, 674.823449132088, 671.389535628736, 678.190916774545, 665.598798177345, 671.922034598763, 674.227928042693, 672.170888885224, 670.320424456603, 671.442134105223, 671.46372820569, 674.270279440544, 670.772323255903, 669.859884302372, 673.218877921509, 669.011656169023, 672.265313022571, 675.492867214782, 674.837024666508, 671.118840975561, 669.195891482666, 674.112739281401, 677.124148422324, 667.114978957349, 667.752812731562, 675.570666815487, 676.862094318972, 671.209029843761, 674.436240347587, 675.613267210311, 671.025923360269, 671.834700388707, 672.037293098901, 670.484923641878, 674.173074145421, 675.113088971551, 673.099089362693, 670.976038171054, 670.641330834488, 670.976593927583, 674.134320843607, 672.924944207679, 670.395472366555, 674.141740188649, 671.968460077858, 669.150324285682, 674.005476853501, 671.277736388317, 674.872606329464, 671.700780946789, 666.860049612494, 667.725049792342, 675.949558923412, 676.18116490727, 669.848733385814, 673.032422003441, 672.049638888333, 673.451130002453, 673.147265491741, 677.908945939106, 672.279464375341, 672.837435498257, 672.824667632825, 670.648537962851, 673.048603591326, 670.758986463832, 669.58370351386, 665.78040078994, 678.138169495134, 672.964995888952, 671.424847383904, 673.068105386949, 671.95769307592, 671.444797615296, 664.486332812526, 669.168241704435, 676.1382847583, 674.053130052696, 672.441872087986, 668.815015901306, 674.493469017888, 677.363654323625, 672.261258930826, 671.186970534768, 671.306261036741, 665.868168037811, 670.630153628046, 672.311792804385, 674.187495336753, 672.911537998067, 673.859316314319, 674.868328392635, 671.308171237261, 673.502305250129, 675.763716844446, 671.531688629901, 675.039292077989, 675.789242878154, 676.8324821966, 670.58968607485, 663.626831214642, 673.693543958555, 676.003073270488, 679.791351329575, 674.015277936516, 669.739685523932, 672.735088875772, 681.176845506731, 667.8017148671, 669.440224964198, 674.382197665474, 671.641141214067, 675.517744792853, 672.778353011387, 673.538842582046, 670.875402922735, 670.267225019015, 670.559592517577, 669.954223893399, 678.230046244896, 675.511771947155, 673.437503402125, 672.574021481198, 675.410173783821, 667.69440284345, 677.608566613197, 673.541585168875, 668.501398179166, 673.607755397459, 669.154515648361, 673.455703487968, 669.708596940496, 675.397169921142, 670.19614952393, 679.710513642716, 669.234232829913, 668.919090188152, 668.788971202399, 671.955155330135, 675.412510861244, 676.118985723972, 675.690881287221, 672.936179415393, 677.735627771842, 674.196820009958, 674.821937435632, 669.262750550149, 671.048079700933, 667.634860982176, 669.674991607721, 673.125586490624, 670.228285259822, 673.521712824684, 673.702103449146, 673.210191244954, 674.143450694677, 668.823487410796, 677.716559990742, 676.233732541506, 677.336588230723, 670.861030364379, 673.729570528277, 674.915361162186, 674.160415474052, 674.136021944329, 675.086831979584, 667.822670313155, 670.789758004647, 676.591221767586, 673.977404688788, 671.558364511858, 671.039599367, 671.544399256539, 673.355990024595, 676.905442193125, 669.901465245555, 673.157941474527, 670.700378353076, 668.708461070485, 672.502068818441, 667.403312630714, 670.834997714888, 672.106687782598, 674.002409538762, 675.026867243684, 674.939143718598, 667.889037135645, 666.35398698806, 672.573090037726, 674.988392004844, 669.196201932755, 673.289047205519, 676.180854954957, 677.281274638283, 667.035096877911, 672.345879347293, 673.973217920649, 669.359323119961, 671.680562255383, 673.383477467143, 672.750103519784, 671.800329522771, 666.103017854877, 675.001217484278, 676.875423868521, 673.676274896761, 669.279375723193, 670.357636571571, 678.783334071527, 674.08546870894, 667.997165298674, 675.394833263573, 675.789209121012, 673.687099576422, 672.989016800379, 670.151491812695, 674.392149307618, 673.823557617145, 674.474139983615, 674.970032769821, 670.817156641426, 673.114911768359, 673.815601451835, 674.309565876355, 672.923269915565, 675.702013616332, 671.057614583572, 672.091335084741, 672.750744800431, 677.827779441877, 677.733010463093, 669.162977132607, 668.833757007898, 673.520309275746, 672.895013966115, 675.22909999359, 672.764911104379, 672.613052228827, 671.693705435554, 666.07586802307, 671.340005684113, 670.726423796814, 671.992265629681, 675.365325131722, 669.703031259894, 676.789832165649, 667.969032826658, 678.849811678788, 674.835138607918, 672.857424603805, 671.799875178948, 668.958447881439, 674.742949313968, 672.204609564468, 672.706226374846, 671.201665347726, 671.821007747573, 676.972056400554, 674.722949601339, 672.196067849429, 677.61575805709, 673.606185447494, 671.448736920453, 673.486412838829, 665.238431296419, 673.861637859528, 675.628674852596, 669.197001951005, 670.011083947615, 670.230697857008, 670.780128889692, 669.893925271645, 677.346099604395, 673.233703138925, 672.874701155022, 675.137482423727, 672.893281541658, 670.319142768263, 671.335679626812, 664.975773559709, 671.667830948026, 669.891812970363, 668.815766254986, 670.319951818825, 673.247657930958, 676.759835401055, 676.133305220049, 669.000754722186, 673.329963883952, 670.721051373658, 668.552311559758, 670.412039792657, 673.368775048124, 671.779014936336, 672.261916443223, 671.408755605279, 672.322358162419, 668.625133862855, 671.948182849956, 676.328029040435, 675.420619161426, 673.856392547978, 665.271411302776, 671.687216701413, 671.79857304703, 674.981940646247, 671.835933817701, 678.312430091715, 670.395929329291, 668.765450100819, 665.684959009983, 677.839800250701, 676.122341675284, 679.145249532148, 669.304900517571, 669.726308257201, 675.831945295683, 670.385432299761, 672.947109597449, 668.392433486394, 677.31976141535, 666.968411361621, 673.497768985106, 673.171761861653, 674.51187434551, 675.918562761265, 670.864949529357, 670.40979656243, 672.610588993588, 672.338977897002, 674.501592710287, 675.298304636311, 668.579047002215, 667.230161545095, 679.267281486419, 674.226527960686, 669.549009815431, 672.718515632589, 676.28113329515, 669.751204484583, 669.455193126322, 671.355025799162, 673.805578106936, 678.769252584831, 670.844905447099, 674.591796591631, 669.096957645773, 673.666638498893, 672.171823833371, 671.413225248001, 674.69755317731, 677.112816890869, 679.072912234409, 672.002507164933, 670.845335041784, 669.885962559011, 676.698358474504, 672.349282081715, 671.546837644439, 669.708360369047, 673.321883427577, 667.610365192997, 670.813093743243, 671.393301227014, 672.777651727871, 673.549406794344, 671.941510429796, 670.337069071016, 676.795496745544, 678.618060469783, 679.16173119815, 673.086005530419, 676.085997111504, 674.871959721334, 674.084885524529, 671.59411486549, 673.486684657593, 670.5389803807, 672.797731030367, 674.609834917275, 676.766350291556, 668.231039924853, 668.092534628921, 675.504176931802, 672.639073753885, 669.089163723068, 674.516172165994, 673.19863453298, 676.370429375727, 674.146882404037, 675.002528081434, 670.807775394679, 672.455740776542, 671.818691616927, 673.544337334176, 670.732554177852, 672.291730012084, 673.808661835619, 668.690082365697, 674.261671977992, 673.236121183056, 669.944674437782, 665.516771999438, 672.80769125596, 671.545270601806, 672.744020876833, 673.837468882446, 664.735171710378, 675.045700281904, 672.116404176541, 670.593257994004, 673.462650401609, 667.702702748226, 676.261949882989, 667.738865207385, 670.792123714777, 670.004454815879, 672.455011888838, 670.822307952765, 674.289193214829, 670.791330713503, 672.062766217725, 673.241766437058, 669.512480040907, 670.268825029016, 671.143932724771, 672.171729452657, 673.366398128409, 668.012455038773, 671.511439801524, 672.83186332871, 672.822374141607, 676.454300886015, 668.045963173946, 673.303207545811, 674.30944323321, 678.228243337504, 671.573016156016, 670.893788521585, 670.632220920482, 670.224793634083, 665.97467662109, 671.97648131085, 675.298521051941, 676.275204471715, 669.929980780342, 666.885955051009, 675.111181484004, 672.306093401954, 670.850693851094, 675.360363546878, 673.611059057693, 673.261866836413, 667.959912056678, 673.311491363838, 671.870592232899, 675.914157971123, 670.112216695475, 670.878305970045, 669.941785868026, 670.751166005418, 674.126691223195, 667.609821414121, 668.417246857975, 674.858923960959, 673.016441870859, 671.872108860648, 674.537021369895, 671.067383538708, 672.23726636024, 676.358015605331, 673.657863224556, 669.094869910268, 674.64212239468, 673.661759530032, 672.532938400117, 671.783737893153, 671.44070801092, 670.224440866009, 671.072085123422, 674.190866025953, 670.177767255525, 670.735850470661, 673.41096369619, 665.314822253569, 675.900547159338, 670.527936198301, 673.219783901561, 671.640908101209, 674.924718144447, 667.242225987042, 671.972672650135, 671.441839997524, 672.852983154751, 676.345541481332, 668.370777906028, 670.492437649018, 674.654789220451, 670.237228528177, 673.108044190588, 673.078368594683, 669.837092491777, 673.89965719635, 667.541620347034, 669.942594299994, 667.006041370474, 673.955667964093, 671.54562976988, 670.02721986694, 674.029026433738, 669.823739368371, 673.022795574878, 672.571612665621, 672.059368958452, 668.734080659084, 671.005326091366, 672.560057745876, 668.611473741181, 673.787811048045, 666.941395420923, 671.275042636501, 673.141387826156, 675.368622600364, 673.661917408608, 672.263399359559, 673.427097621436, 672.513035553228, 670.142783674427, 674.231906871674, 677.062833499152, 674.240418470215, 669.190123099779, 670.103743961752, 672.230163442151, 667.819863782457, 668.181693974217, 671.045638126279, 672.116375196414, 671.820567032065, 671.51084195578, 674.781784332605, 670.822753910531, 672.626783765275, 675.701800886617, 670.447342964838, 672.355075535951, 670.851390647769, 672.821867219241, 667.282506738653, 669.617674049147, 668.465866706717, 672.580808910741, 671.224805266886, 669.54371562654, 671.725980968947, 671.951351879861, 672.516715209614, 674.558416062197, 668.047048592786, 674.497798263755, 669.690872693221, 666.996141006707, 672.651776276095, 668.840457943051, 665.589758189682, 672.173592383992, 670.906702155449, 675.000209404557, 674.611139114996, 672.498733618727, 672.49260235132, 675.259690833801, 670.442963903681, 676.016715934543, 673.679278294389, 671.930962022821, 673.122063300587, 673.294266948783, 677.175196231234, 672.770872171484, 672.889837465929, 672.939667451502, 669.432960552851, 670.231037835396, 676.876696924488, 674.488985672914, 674.160104187177, 669.344629779997, 672.724653255292, 670.726724943099, 663.238045582575, 676.062417348599, 670.897483689877, 670.39878422036, 668.427103915914, 675.833725376079, 671.611578290378, 667.841571208758, 671.39805366623, 673.834066194529, 669.37902955118, 673.410156110296, 672.697926077266, 667.805585262839, 673.798713662266, 666.363631976101, 672.431121066207, 670.963173880764, 672.732436180223, 674.697552176871, 670.802334756533, 673.762691394767, 672.231936043928, 678.284886195588, 668.876251260555, 676.298999662356, 674.876140649419, 676.866900759001, 666.153400558186, 667.016281295426, 672.507384093003, 674.860051735335, 670.403099308173, 670.109407701375, 669.837499153641, 667.944795395454, 667.287485266536, 666.493308373568, 668.628100115865, 668.935901617926, 672.91071625782, 671.968615954733, 672.969855675902, 675.965428337892, 677.23147110841, 669.547046623739, 670.910569480086, 673.573787706694, 677.094418215591, 672.146676459656, 668.67861271728, 670.662143410239, 670.954774835724, 674.687243713276, 672.046709054244, 668.953056983391, 674.304365797906, 669.60367440934, 673.539644508424, 672.511063311949, 672.828316052296, 671.249384393852, 677.33818629729, 670.426102227192, 668.944227099655, 670.266170958393, 673.37458162792, 669.742366069623, 668.290074945996, 666.877126659982, 671.744610206275, 671.913170532843, 669.665674386789, 670.358849333695, 672.136300973212, 668.727348746364, 671.529403034612, 669.726545655545, 675.461111704474, 675.815277097738, 671.802001943401, 670.067009234127, 672.541107089488, 669.557446378082, 673.970561316377, 673.890842278192, 671.588127002348, 664.249577778424, 672.011373034862, 669.249196535576, 674.273972195664, 674.100186128824, 670.290087635032, 674.525584860429, 672.261904875663, 671.886730891552, 671.575151022753, 670.340930249764, 670.123107243244, 670.751209223401, 666.940596484523, 665.62959923444, 671.532278833626, 676.222333721961, 671.090036644862, 670.266983295577, 677.100483861055, 666.297947669359, 671.17926110089, 671.158691089398, 667.185862006594, 671.558039793689, 675.817690219203, 668.632026805192, 674.823023687468, 671.444467494047, 670.69518047084, 674.155499916607, 673.272145914463, 670.609821251474, 672.674087911746, 667.492806241953, 668.936674788632, 670.489618662641, 672.73821482847, 673.418657229336, 672.669003553919, 667.570313146243, 674.889724151137, 676.972637194405, 668.6425449378, 673.074994181603, 670.637499939651, 673.207005093078, 676.422295059095, 671.890392980305, 674.119530063082, 670.489660923126, 673.330288030358, 666.778321087287, 666.374013902424, 669.719643238733, 673.273709435453, 668.536419851443, 669.645970531632, 674.576617654602, 668.852625363097, 673.24115908555, 672.140356501792, 672.277126200918, 671.430045268944, 669.709597951806, 672.86784018909, 675.262308620167, 668.481065744883, 674.807397492568, 674.199152234726, 673.461861982261, 662.394264869164, 666.71451240675, 674.942538219622, 674.949215041753, 674.917997815257, 668.40434216047, 677.418024214029, 670.972745332992, 676.527468691861, 673.302369427607, 664.84303731354, 671.351368671946, 675.07292129128, 669.670609975663, 676.324007171406, 671.297344197792, 673.326572489873, 673.562135794928, 676.986856107005, 675.499988679615, 671.693676678234, 679.420294702434, 671.213886501181, 668.995468452507, 669.873094806278, 675.4920056542, 670.700472157439, 670.497777889849, 667.266983867003, 677.265142561819, 672.532960514591, 671.902223469869, 675.537986037209, 674.670617025407, 668.800047693243, 666.093676942434, 669.823753616999, 671.887508157229, 668.691139777249, 671.150179126873, 668.620058759542, 666.659686202163, 670.791117554526, 671.361321358873, 670.935483298337, 667.783391165662, 674.021684800637, 668.382949363734, 671.909498953507, 668.908521230962, 664.171132081539, 675.337127602962, 672.918191711139, 671.833009221185, 678.822120093485, 668.651430793747, 673.766340097545, 667.930099905505, 673.95157515951, 673.75470048665, 672.181406762432, 672.758789436326, 674.109884407886, 672.128831741487, 669.19722022953, 670.164898076698, 674.064278138384, 673.140176598906, 668.535175011073, 675.022545805709, 671.453702661161, 672.839418149168, 668.149965975446, 670.781826985101, 674.397346746768, 670.196318423052, 673.568001929364, 677.099371739332, 670.752071658356, 671.768887428698, 669.8733834085, 670.907968009929, 667.9985546509, 673.499757854255, 671.626346868986, 668.727744873738, 669.516579470701, 668.456747153292, 671.878193065143, 674.615756406821, 673.913131371129, 668.935374159621, 674.62958764044, 675.679760594022, 671.810495718069, 670.131963710821, 670.118388079281, 677.451117655989, 670.167750000476, 675.149248407613, 669.568649646033, 668.597512299311, 672.540317728844, 667.43197224435, 671.467297035378, 676.202618426361, 673.415175030761, 672.653421271842, 674.665037300114, 674.698429396618, 671.143608935496, 669.921159244663, 675.773635154284, 672.282204748617, 671.137943058427, 671.674971027829, 676.195222849435, 672.473837097533, 671.869341514334, 675.172872802524, 669.916705316456, 671.847880170784, 669.344888247659, 670.751705761672, 671.580342014784, 674.842399039823, 673.784206430393, 666.298719084065, 672.175060682233, 679.518310453804, 673.136802632817, 675.081629865065, 677.854639079147, 672.130952573763, 673.867815729656, 672.586106547633, 667.992027102452, 669.900639428689, 672.050665002687, 675.280808890625, 672.093594507717, 672.801237892468, 670.090790459922, 672.484840690867, 673.548359805972, 672.312521241044, 670.312753423921, 676.027215984681, 671.844238399336, 669.917455679055, 673.197836834988, 670.4126406638, 671.505899854508, 673.375014587556, 668.750592143883, 671.960449319173, 673.115054767997, 675.864295662302, 665.001149994675, 670.876243977724, 669.113786671229, 669.601036304495, 673.283550988565, 673.851179772699, 670.688291691258, 669.887883494977, 675.479446430796, 675.03762752462, 673.752115887497, 668.489162822486, 670.603789541864, 671.125663817395, 675.149231037889, 674.894590156565, 671.814914017954, 672.930130396259, 670.593375582966, 673.554421090906, 671.191548039518, 668.078627557964, 672.232436191335, 673.135897532663, 673.296977850734, 668.239879545976, 676.432291007892, 670.252588051237, 672.373100816692, 669.520928813456, 672.471106958187, 668.135690525576, 671.831869747944, 670.800309784064, 671.883818048958, 671.28300984738, 670.784696084081, 677.689737097405, 673.014344565878, 670.471016423234, 670.025126766543, 669.95204468768, 672.528155852011, 666.602407638528, 670.900931421502, 670.834663915948, 671.248860486202, 672.02137358557, 670.683010450698, 669.466242678261, 675.140335823369, 675.14918184182, 673.492018089836, 671.597646683923, 674.093029748765, 668.616107815968, 674.197495319015, 671.120351903399, 669.177396659644, 670.91201232365, 673.872667595865, 669.118866572217, 670.625808880822, 670.718306944674, 674.998807075748, 675.065484412385, 673.768128394918, 675.2189427173, 675.174471821017, 675.885030446145, 669.734598851237, 674.075452626779, 674.516583756812, 676.921019136774, 669.285661900914, 674.068369458186, 670.320153193185, 674.177122099695, 676.50764054653, 676.354667337863, 668.598185570273, 670.592934855205, 668.787758684693, 678.052206065168, 675.94171093299, 669.842191937632, 673.792546420837, 675.313354664686, 668.564923086705, 673.841517266035, 673.603592292692, 674.412157535763, 678.315835092594, 666.004468569043, 675.28803929802, 673.919300003166, 674.109704276917, 676.005680245595, 670.125240588271, 673.176412109498, 671.680673721305, 675.539059267587, 671.644232310883, 675.193856014683, 670.760061679356, 674.995540156609, 672.417125316042, 670.780715469221, 670.408894972498, 670.978121903544, 670.565479270262, 672.933906590671, 668.479579212976, 670.788593923011, 671.837575988235, 673.04763929632, 675.214699470175, 666.375852050351, 670.18735220959, 673.0188254556, 672.07159162375, 672.877266671691, 667.601454029636, 673.931792738907, 665.892831850418, 674.480161676825, 674.047503977432, 673.215245978997, 670.089818487139, 670.592766601515, 677.648376290649, 669.002082462569, 671.336894715322, 671.011769479766, 674.379770694503, 674.177936695018, 669.170348736182, 672.906835758224, 672.511783579545, 666.372032357798, 675.370050405775, 666.987969577892, 671.942884287301, 673.027202404447, 668.933761211076, 668.91011172373, 674.363146245696, 675.156131700662, 674.834018474053, 669.518644826055, 670.610016795784, 677.252043373001, 673.475283533604, 674.207661751166, 672.045047976958, 675.017102895201, 679.802831747197, 674.574310243022, 671.735687956825, 668.970556363966, 668.4898729895, 674.24632357519, 674.140875651078, 672.879307079492, 674.188623745486, 674.38242185025, 674.531131098163, 674.137722369402, 668.782572023665, 675.467643513943, 675.067860220479, 674.669950383086, 667.648880068154, 669.289507717814, 668.928059133518, 667.931273872248, 676.299758022792, 669.079125546412, 676.33547046497, 676.731809210241, 671.128331295062, 669.395542765361, 674.031208836789, 675.49405673543, 669.979540444585, 673.488308496413, 669.333989508851, 669.088672791761, 673.190160952431, 673.931952877837, 675.644035597823, 678.199465963471, 674.18260512345, 674.258464118374, 672.668525501998, 673.354521115722, 671.991272742898, 672.772818268533, 673.436143257916, 670.486887779186, 674.183560883232, 665.62629264944, 672.132593054326, 670.210554567691, 671.654648683221, 671.501637278597, 671.535869749373, 667.722195151827, 673.704114059861, 671.212538607696, 672.702112216174, 674.472231539291, 673.618379749896, 676.377573604815, 671.333324990203, 677.858197755654, 672.351698510168, 676.350384686902, 671.347700668615, 674.128276213301, 670.927857207367, 673.297382683839, 671.404624347244, 671.517131297156, 675.146011767057, 671.594041705029, 671.227034705803, 672.2684159342, 668.502174194801, 668.671207862487, 672.012773201095, 671.654304653567, 674.145272364049, 671.177302855341, 671.571753242624, 672.442121829131, 674.185564903788, 672.524748717179, 678.800227139715, 673.912021279753, 673.214984001826, 670.618607097611, 670.920215477355, 666.563789398518, 673.449997834625, 671.452567103557, 668.471160422784, 669.382877155223, 679.329410450807, 673.159503545377, 676.408194773401, 669.571564358777, 667.187782233036, 674.262265131066, 674.612909455086, 673.140964727116, 671.432450650883, 671.306020199831, 671.514055760065, 677.007053337806, 672.349846709743, 674.608040932791, 669.091418815364, 670.194928011725, 671.789256965113, 667.137104825837, 672.462587003627, 671.964990850786, 673.04538780376, 674.200384380607, 673.628703136814, 671.415696235586, 666.259428444304, 675.840095972538, 675.6885668993, 671.776472735057, 673.353193110622, 676.609374596409, 674.498039818718, 670.856322525877, 674.277484408151, 668.785899043598, 661.697926268754, 669.886373003265, 673.126817457084, 673.296117917894, 669.346845900075, 672.221630488337, 671.859705257745, 667.323814098409, 670.876755306568, 666.484455857728, 669.542382957478, 670.2236826975, 667.909843203258, 672.248472812987, 667.649830611376, 672.455876364342, 671.205416545279, 673.178457867337, 675.093227622683, 674.122227498497, 673.75089754179, 672.998412849713, 668.423294131222, 659.273604978148, 673.08110532964, 674.181914811652, 675.281057381012, 663.635024996838, 674.308418694687, 668.876453703987, 674.957664737534, 674.354616020557, 672.061835982338, 676.205620962735, 669.269669673621, 673.854263208488, 672.061202604988, 673.748307940059, 668.240323505126, 672.232129299977, 672.036171278383, 672.985490532448, 671.913896936111, 670.324891830432, 667.459476795537, 674.024754742009, 669.64947517356, 675.127421110274, 671.889178261716, 667.085391308505, 671.181412200836, 673.778309641411, 674.77308321019, 672.485405901769, 672.248535633258, 668.058874825958, 672.215842764583, 671.505766972803, 674.220862767198, 670.651831940575, 672.913629934028, 671.181860527388, 674.146602812951, 673.366329844839, 675.499266227833, 672.004262538575, 673.094761625215, 673.409223930682, 674.395828618818, 671.702625513696, 670.978479612751, 671.444416843414, 667.987636012862, 678.385901567932, 670.77020396674, 670.962751094641, 671.839805315763, 673.387996223553, 670.295551572316, 671.772481750024, 670.542336496998, 672.951693675214, 675.095894549512, 677.321615365966, 670.851036767297, 675.022784240341, 674.070341723539, 673.513448880912, 669.886437989806, 670.089617465319, 672.048988662698, 676.319285640727, 676.540225794895, 670.671118440663, 671.530520251601, 671.979853486405, 672.172396494151, 672.079813359418, 671.998376259408, 676.726623827936, 674.590494256872, 670.108830780982, 673.041193341812, 675.126170480649, 672.158243365697, 671.006144793343, 672.27077175026, 672.5928633111, 670.140322251506, 671.092959222129, 665.244108470634, 668.541956065219, 671.231859939775, 674.930645032377, 668.320481722506, 673.446986255287, 672.461052541839, 675.115975395131, 676.121121788825, 668.8329347308, 669.485373823177, 671.971984072737, 674.211531912865, 672.342259147741, 672.723789056267, 674.743098582273, 669.741513863566, 669.674125439658, 668.088361443355, 674.716382886118, 671.899008520455, 670.342715903454, 674.94142292476, 666.966892278152, 674.040792104953, 679.296514062725, 676.396576151311, 670.965681151505, 670.538551202349, 669.548014141353, 668.185240987039, 673.600971551157, 674.096608833893, 670.836951133165, 674.320569121769, 669.621342273697, 669.464051950404, 675.51484195494, 670.158758616729, 668.060062561104, 670.272278252839, 672.509208630654, 671.763495045117, 671.365784190186, 673.136622260591, 673.883166206339, 667.581922693975, 669.311106025069, 671.939524434392, 672.59717449089, 672.253832120484, 670.547919621744, 671.876823056338, 672.716681853584, 677.396327151714, 672.090659815176, 667.104178012053, 670.5938740576, 668.289765542578, 670.90060573703, 676.466865472267, 672.444260111767, 671.221791384808, 671.83266218316, 671.293969336119, 668.806065714372, 670.469000957101, 679.959887767202, 666.459434271409, 673.47392584076, 668.332845901441, 673.235570179545, 668.048035750044, 671.749944942097, 669.215498646748, 668.124388198402, 673.556812043928, 672.489650935439, 672.972762029982, 676.302955191994, 674.684830751136, 672.862326583068, 667.363802970245, 674.550753201747, 677.522241227407, 672.019988123741, 674.039670946398, 670.318639875498, 672.208108731696, 677.290330118831, 672.871797536739, 670.612111954559, 668.258411732696, 672.252484453806, 669.781891300534, 673.104725027318, 668.809749538835, 670.255980542562, 672.663494713717, 671.130160896965, 669.238823801622, 674.73829282131, 669.969999741546, 674.314874153349, 674.33741992034, 669.277295894978, 675.414015988546, 669.523417381657, 661.900900485243, 671.063681625389, 675.309748668679, 669.606236237693, 671.209665653417, 667.854877893616, 673.72621672456, 671.736373433134, 669.872337901913, 670.652329671158, 674.694407911518, 674.159375291039, 667.947313245818, 676.482749210453, 676.392489610095, 673.986019369675, 664.709770202134, 672.944514458071, 670.569251002619, 670.650280304036, 668.433585527924, 674.672861028173, 673.499836724376, 672.714500235626, 669.807777009389, 674.107513518781, 672.876355104641, 667.805262558008, 670.39084485614, 676.916940389043, 672.141762134159, 669.549838459529, 667.496747056345, 665.661398732617, 674.224968479693, 665.728244738835, 666.840552029462, 674.587822604475, 674.143059448942, 670.78191493699, 670.668652791103, 673.587702942366, 675.371480373393, 671.802628660299, 673.925158192824, 669.738761875683, 672.281991083578, 670.24763114217, 671.839969627887, 676.014641339811, 669.996700230143, 673.137871960794, 669.950661633944, 666.832826549788, 668.392029062379, 671.761220408453, 674.341412523637, 673.12162850977, 670.362611541075, 668.646947263059, 669.692861842485, 675.796238745962, 669.976461863148, 674.306919124039, 673.048204832633, 673.730353838774, 669.366830071668, 673.157285198396, 675.295031240746, 672.709335473374, 673.725737548871, 676.591921674544, 672.303937627839, 674.997429203865, 676.899697931649, 670.563345541958, 668.213402255493, 672.029835283479, 672.855858116795, 673.289504456943, 679.596460112389, 674.091139646483, 674.199142176542, 677.370885803467, 673.748164150335, 673.948933292293, 668.69913578761, 673.202574090371, 674.902514084908, 674.298616014666, 670.930418447929, 670.834629215362, 669.909974983182, 672.282747055076, 672.011915274606, 675.581359783663, 674.154671528971, 670.066972890456, 668.499359672131, 674.572778714848, 673.642501084955, 669.104984593325, 670.391252234052, 668.65336424853, 668.301028336248, 669.813357619925, 667.878133251157, 675.198155914091, 675.753185530222, 669.727137924444, 667.788609250572, 677.892821995204, 674.198201299777, 670.418732294372, 672.334562427985, 670.595069983806, 675.674219011842, 675.573808275141, 669.536110951845, 669.503826077779, 670.800753583044, 673.05595417937, 668.108338062643, 670.098067347663, 668.672304474225, 671.662033313715, 671.107654969245, 668.180599594622, 670.02618406696, 674.0696993751, 672.000327762996, 675.497246569585, 669.334502215299, 672.026262898, 673.964734357431, 671.89736684122, 670.696461220941, 674.679924098031, 666.371862451334, 670.169649276378, 673.222071751116, 674.080573949436, 680.471661298487, 673.28655936602, 674.08029926893, 668.656660261602, 676.879293907521, 676.995903752915, 673.076254348326, 675.271351523606, 672.940420175416, 676.569262537231, 673.233689631585, 674.741105675277, 673.245639567069, 672.819306513928, 672.23501794288, 673.615094997909, 671.249408950641, 673.035996340706, 672.135823723368, 676.430810813948, 671.681602274904, 672.61482280539, 677.535484990048, 670.778596328919, 673.382610320053, 677.12763841091, 668.231270137166, 668.696174904345, 669.216274329668, 671.015051550231, 674.965050946249, 670.791091583448, 673.244036558864, 672.404024699886, 671.459248604346, 666.572140102922, 672.775909276746, 667.262479229344, 675.882384907347, 669.250457386472, 669.660757108385, 672.871123996888, 676.668289648151, 675.189975308163, 671.378293741172, 677.384533122087, 673.351630172631, 672.157350058391, 672.883812261929, 669.390572530828, 673.503924036276, 673.008511857132, 671.824296984589, 670.093842502748, 671.512046125875, 674.450976539106, 667.494763791491, 672.433151175589, 675.592183016038, 668.451856952575, 669.20254384945, 675.518747922077, 670.114395182632, 671.603456061863, 671.619327438635, 670.105130739283, 673.808377310352, 668.697370033208, 668.400635832805, 677.359385336656, 677.91847113239, 670.026943354356, 671.62884965187, 673.07524438184, 673.192673692522, 671.666848362339, 672.743310299697, 667.847339477145, 668.146152573597, 674.316848379265, 670.492714394133, 672.428161392188, 673.670753436744, 669.876148163732, 673.731116361764, 670.635611084665, 671.803961928156, 673.534157103604, 671.328237504408, 668.270070859657, 674.165498064183, 670.648762650916, 671.929051160485, 676.06726955714, 678.911599673033, 668.692583233366, 672.12335325296, 669.614396505295, 671.658708045512, 669.846554969166, 668.90615672174, 670.046786149992, 672.079366219345, 671.417949896683, 668.216399973323, 670.960626722151, 674.04360044783, 665.647844287094, 671.654018495599, 670.280059982385, 676.495995939959, 676.482511557285, 675.795105281944, 671.579928977303, 672.174442430643, 670.651836994837, 673.788530308933, 674.299615808684, 670.415609978425, 670.514804108928, 669.004374721335, 668.324807329763, 671.216056365087, 674.131487456576, 668.420368965837, 672.055464854748, 677.660916943633, 669.095002251493, 674.54932054935, 676.693972393804, 677.228371471192, 667.570914917551, 670.254148309848, 676.795431988519, 673.541704765264, 671.980260875148, 671.700689845607, 669.361174917497, 671.238722342624, 666.538116863222, 673.418179258099, 676.409617905886, 670.591736800901, 671.908570127297, 675.197544844427, 676.511270332123, 671.16765978748, 673.317536671161, 664.607143073291, 672.694380777805, 673.067361976652, 671.186844336962, 670.792952868142, 673.071652295777, 670.337317966109, 669.056187495788, 672.896037725351, 667.324889107483, 670.899650817038, 671.31579075272, 672.822872696, 671.409443074818, 673.696493397102, 670.860357646528, 677.13548575348, 675.579258506223, 670.847384285615, 671.58339224732, 675.406459524672, 665.115576960537, 672.425413681507, 676.768086950609, 669.174445882842, 672.040200110231, 670.053824201338, 672.828002262054, 672.041062494821, 674.58308603149, 672.850270388037, 673.866094975253, 671.112583346616, 669.66635107457, 675.03157930009, 676.148529006801, 675.189568874963, 672.337853829589, 663.977397149031, 669.740485400842, 673.883902632084, 673.355776411269, 669.708437761224, 672.5537516395, 671.899289537832, 671.891200547222, 678.738745297201, 666.612315622742, 669.748481156043, 672.471712653801, 670.010152301922, 664.926145453399, 673.887727345505, 671.750555279235, 672.57024323138, 674.798129048762, 675.916694500249, 668.119449679027, 673.337881804163, 671.527220764992, 672.262489760059, 679.086079186481, 682.076612227305, 672.364773361157, 674.011773173745, 670.721201086487, 672.323469602261, 667.90754896273, 672.763099693469, 672.215424811531, 669.035268794124, 671.910073936753, 673.597040417373, 671.024675193114, 676.705332866612, 668.615631851093, 670.561413897551, 676.626206893731, 671.2878301969, 676.276893799586, 668.3109241593, 672.269786773513, 668.249083722483, 673.730875840584, 672.86348636557, 667.020908546891, 664.626724775816, 674.474877057346, 674.043122957487, 677.035395216491, 669.235277049285, 668.184789688725, 671.984875781731, 674.116361356623, 673.577038459249, 675.968402221839, 669.097728355554, 671.782176753652, 673.981854534914, 674.447738947844, 669.245993901127, 668.264611310342, 666.465227652944, 671.450172939491, 671.293376884873, 669.246676409506, 675.397360417137, 672.825925255786, 673.580901263833, 674.116613930705, 673.40555676675, 671.331584211759, 676.818880072289, 673.224935280883, 672.973272684063, 674.475033438353, 666.695338071501, 670.807305520829, 673.802460884046, 670.855473388732, 667.655658790817, 666.634662475016, 667.521148658222, 675.827410512642, 669.725304121521, 665.986957989189, 670.884286825251, 671.787690028784, 677.63700624438, 669.688360123756, 677.429402764464, 671.229372192, 667.768646731044, 674.023244595084, 666.077278793355, 672.601252764983, 681.042415259258, 669.825732219536, 671.422340461691, 675.445262750096, 669.004387676184, 668.452006298421, 671.65423506429, 665.025510995853, 671.52231421881, 675.900614166436, 675.616087392801, 669.209471243443, 669.533934422061, 673.660045706992, 673.980575333993, 670.92975991901, 671.995700500316, 673.151928616303, 673.4245161216, 668.764218351534, 672.243698628582, 670.866468596809, 668.245609291652, 670.293272084663, 673.603688165934, 671.870247287969, 675.842732711148, 668.885471715233, 671.443432990445, 673.591295905602, 671.124013280827, 663.577293301459, 676.956608863752, 671.688922780592, 673.471265985151, 676.231897452804, 673.076171047525, 669.750637167757, 669.444566651969, 671.219413476888, 667.60433060719, 671.747666071303, 672.900533236245, 671.99127132619, 671.822360883489, 668.847680143032, 674.700042466005, 676.14806804209, 677.87697372825, 665.547920951677, 673.328297871756, 670.227022502229, 678.270131754403, 671.875036102223, 671.740023493072, 673.620217842151, 672.599670277077, 672.599059797139, 668.640598365726, 667.665691595121, 672.610838718554, 671.955015755453, 669.191512386515, 675.534139785672, 664.171357693531, 667.474951376747, 671.686938958814, 667.866557766985, 671.908085632757, 670.739820315829, 670.566221908967, 669.315503476328, 666.058006921782, 674.418383538948, 670.467380090217, 667.976558149403, 669.117235725081, 672.527242359234, 667.823172837845, 666.560719228608, 674.237888247293, 671.972914287443, 674.381672878193, 669.967592459709, 669.963622954878, 674.626870448653, 672.142592662638, 671.699402355343, 675.070706497078, 668.647086542235, 677.396854595264, 675.130789497789, 672.584907323444, 680.017647599501, 666.183281185117, 674.613637665564, 673.511025659222, 674.290527198317, 674.469261456911, 672.392860781901, 672.713906908971, 668.128679351001, 671.96042839437, 668.569225617936, 672.894902858264, 664.93896734587, 676.735170681671, 676.413216859543, 670.03410603868, 674.167260778682, 671.394751090346, 675.601156594638, 673.265028892184, 673.001090413853, 674.277981144778, 674.656504873356, 670.092984588739, 668.116687533396, 670.974929197603, 669.612961290485, 677.170967886009, 669.616626994184, 669.348721309489, 676.810771933335, 674.456227474082, 673.210396853209, 673.461282856689, 673.87907015048, 672.932106130385, 672.608541139762, 672.568759130652, 670.273537467942, 668.432434745956, 672.891525641828, 671.412436938118, 674.43941541852, 672.053240380922, 669.019316139851, 674.29773412137, 671.848487511715, 665.47042553311, 672.093762114308, 671.187962011222, 671.747025475474, 671.532740380269, 670.454226119709, 667.489685362654, 672.137881434126, 669.84943632873, 665.329399884461, 668.660976604918, 672.513730823717, 677.044200508411, 667.760345314447, 666.678574398867, 673.764069755231, 675.048271995503, 673.822795242795, 668.788002972766, 668.809085811913, 672.441094736776, 676.566840572559, 671.992988773357, 671.17005833972, 668.695334944048, 673.799650221285, 671.768387439541, 675.819442672178, 669.292418714012, 670.430206965622, 673.813780656866, 674.759572776171, 669.306277130146, 675.894455720221, 671.803798821149, 670.067812428974, 667.241780094874, 669.919528267571, 672.940942691547, 672.347931842738, 664.215375789365, 674.298172650573, 673.017136694937, 670.810436526402, 674.831084449136, 670.385302935875, 673.67418365279, 672.323976877848, 667.812013084683, 668.697827666989, 671.067332745618, 666.968089816194, 675.486411501085, 671.87869884815, 675.490106305761, 675.403892299692, 668.722762801222, 665.316374201494, 668.896821972085, 674.408559813138, 672.940464567572, 674.112183745977, 670.489160470967, 674.239753964459, 669.997996107743, 674.205995688025, 675.034081644088, 672.174266592577, 670.871616110791, 677.648297870117, 670.955354205287, 673.59935888015, 678.146616333665, 673.340511331631, 669.752771228809, 675.733866355458, 668.681164217382, 669.710533702871, 671.726541841149, 670.661735961879, 675.186179364245, 670.588990680798, 667.348154665492, 668.716281596753, 669.139691867518, 672.994445686228, 668.013986951861, 673.331980236183, 665.484570531474, 674.305824898103, 674.196837829034, 677.734550944342, 678.938451232602, 674.999890761857, 669.608823774581, 674.895639459862, 673.296294882305, 665.985469979444, 673.93278879298, 672.962774142399, 673.284480383116, 672.967042513583, 674.384578288235, 670.902744672927, 671.747358944362, 672.781039689537, 665.500924843158, 670.244684492421, 673.555499796548, 662.592513765504, 673.339796150007, 669.628557260141, 675.982497340267, 674.503269311234, 667.691475560689, 669.262484715617, 676.210872573116, 673.792880562958, 670.121033688639, 673.260217005238, 668.386924015523, 677.598375016748, 670.837644918278, 673.149173290995, 670.906001803616, 674.597731701105, 667.649679256515, 668.529158379226, 669.855720633266, 667.625212726447, 676.079201555987, 672.827112486794, 672.954298052534, 669.602724744975, 678.549997153777, 669.282525366585, 673.087623087175, 671.896115513434, 671.264343439094, 671.136658992055, 675.632497311101, 671.836457919347, 672.144720794331, 670.297873825254, 674.777221209914, 670.21112305706, 672.397094784648, 668.859840394131, 675.040484634555, 672.969793328968, 674.450264881999, 676.042245803685, 667.912833622177, 672.061672577215, 670.21592520437, 669.415427178064, 668.13413861033, 669.94812256867, 667.889453163501, 671.367845646064, 663.074070804915, 671.036372308211, 670.760769654363, 670.152883990917, 671.545034180791, 672.144106292162, 673.922215398359, 672.41558072394, 672.669051587087, 677.084753046825, 669.755192659593, 673.45864446949, 670.636339546019, 670.966341575991, 670.71691603879, 671.967785179055, 670.944569774888, 668.538401611548, 674.047473006529, 672.479608039373, 672.944981664537, 670.399487207243, 678.881809951823, 668.474249616117, 676.078998737501, 673.67319351885, 664.456862122412, 672.196533379836, 671.296682588822, 679.644328234599, 675.949943928482, 673.90048437403, 675.612125670403, 680.029909640395, 673.243424582687, 671.344962687324, 674.04137416485, 670.507599608844, 671.74426179115, 666.495680074777, 672.668035545807, 673.34039887224, 671.175698168657, 674.905023285045, 669.854193148727, 677.530837973297, 673.963778092768, 671.717399627121, 672.197605410293, 667.287200145526, 670.792093339959, 672.83121874255, 670.527755361756, 673.534782136422, 671.485806414686, 674.039792888605, 669.34967931721, 673.705964956984, 673.78273149505, 671.861564800863, 671.319554412773, 673.083012799555, 677.204172139556, 675.151639295987, 674.08133505689, 670.598514982905, 665.281970916172, 671.697941548171, 671.824954233042, 676.392990595164, 676.680189371726, 675.478241267366, 670.89098611605, 671.744276800832, 675.864444725015, 673.038327677476, 674.827739161139, 671.806309453655, 671.188994946462, 669.911773074093, 672.437943312909, 674.185764306317, 671.204641684921, 675.123580658072, 680.928015434431, 675.522185684605, 673.333428814679, 673.18405770376, 671.078466636338, 677.106249228028, 672.802473349293, 673.086978892764, 671.319231048109, 675.130721659086, 666.997588695586, 669.909297132769, 674.016306486736, 668.903151377753, 670.696304908681, 669.873336374891, 670.088498977374, 669.425332023731, 667.702215264214, 673.230652261168, 671.459548997665, 670.927074426097, 670.553089088739, 672.086818826018, 671.792782247167, 676.362846476305, 668.168703199476, 673.079129177914, 675.195072617321, 673.879468028031, 679.459753226893, 672.113104803469, 668.616503700027, 673.041630590433, 674.505495101296, 677.860869456161, 667.355518294656, 668.561941978219, 672.877051879021, 670.374763009163, 671.446559718971, 671.586351834692, 670.256514154239, 673.978058119908, 674.295747682868, 673.808990924282, 668.895519665283, 671.837866067663, 668.768673066497, 676.083389613075, 670.324179969451, 676.302215927689, 672.109654227941, 667.207003453721, 673.950092556233, 669.563736978303, 671.089904922443, 672.00813457198, 670.249816433058, 672.360497758375, 672.328847630796, 672.017211049356, 669.757327645248, 671.920851673947, 669.371184746651, 672.666225029135, 665.744501077819, 674.431525451749, 672.625424422304, 672.12950064999, 666.008863319426, 670.705844222656, 667.615491593293, 670.692832702103, 671.194934500645, 675.029078119723, 671.160843847266, 669.897410519062, 674.035371154955, 671.901456530646, 675.555967372797, 671.621035854378, 675.122251438108, 670.349269860624, 676.890660700074, 667.030711338765, 673.571118717851, 671.235425013395, 678.271931933291, 673.216543789876, 672.32943067026, 665.777782576378, 671.775778742583, 668.668837681913, 676.708806328148, 671.751384955863, 670.761858258945, 673.122044254101, 674.778944245562, 676.022143612097, 675.346917017881, 674.062547221305, 671.152899809923, 673.27461480703, 670.86110269686, 668.538983146236, 669.089958044054, 670.773830904219, 674.179073957906, 676.176605893747, 672.543985872169, 667.52390114391, 671.314072475009, 669.939282864359, 672.73352970082, 674.983757540191, 678.057462173864, 671.145821656286, 670.686326877749, 666.827031123723, 675.207117779958, 675.113158710093, 669.916256502635, 672.43511038715, 672.313817278906, 668.526045848646, 664.694227039412, 672.026071473195, 676.526743552236, 667.470521883968, 672.580494174891, 670.482300074838, 672.53024683097, 675.700240362274, 668.905302407906, 675.425526884163, 673.460420899316, 670.828234499003, 676.661859821072, 665.277726651898, 667.857456918774, 674.010597299394, 674.89535956014, 673.985568386449, 670.907745760536, 666.290592136597, 667.491844025671, 673.690755048133, 667.763552813004, 672.22680469544, 675.474109126494, 673.47538996515, 671.254062765834, 672.204815067614, 671.690441483743, 675.293631313526, 669.99874645893, 675.892758218627, 672.317908208464, 671.843902638732, 676.643290364653, 671.661222348686, 676.318295360817, 675.872946504278, 672.635262735645, 673.658276646163, 666.144885591271, 676.544516842139, 671.519310315109, 671.78556641034, 673.51228618969, 672.522241324153, 670.099845494556, 673.836435615633, 669.927043062671, 672.052286257578, 676.993833970928, 670.914547362221, 670.490943112352, 668.711835447176, 669.908223747151, 674.472970256255, 674.305739423795, 672.972760850654, 675.327145408436, 673.123719718197, 672.387577071731, 672.859132183868, 667.373291452997, 667.324810980767, 674.003780754353, 672.829988521979, 676.175439382872, 671.753849272767, 673.436195759025, 674.810115393876, 669.867299416695, 670.557732193305, 669.821669158551, 670.869419544415, 672.363233817996, 673.011954273621, 671.524542373147, 676.539517073752, 672.273668848686, 675.90574135067, 672.789996199278, 667.774676498824, 671.921548290875, 668.265283777577, 669.376141065227, 669.571647336812, 681.51181410208, 673.376218839452, 675.811025911402, 668.223520243204, 667.98354650564, 669.541952396187, 674.611798496817, 671.824041605085, 670.541415976914, 672.729743217012, 677.793419923612, 666.625346337065, 668.413621709328, 672.334934663989, 675.211337162856, 674.723765157463, 673.54901984735, 671.378009175563, 669.687316307671, 673.472514284672, 668.560596861902, 669.998024331154, 672.222242053391, 669.766298993677, 675.393861819615, 670.72934035868, 675.970962334729, 672.916624050841, 670.324542459033, 674.184290945772, 673.976974224486, 675.21899299278, 668.897072341699, 680.193493800154, 671.721312634964, 672.990316016573, 670.979328230931, 668.89224336012, 671.068530897006, 673.637469311075, 671.092874023453, 670.068479302059, 670.695949596784, 670.380757220689, 672.877501386641, 671.53859088765, 674.394047541199, 675.942635946485, 671.471387888547, 674.145089891704, 669.750449687454, 673.207017863147, 677.511682468844, 668.933101596159, 680.24135210897, 672.652239967001, 669.093610559599, 668.707939379053, 672.324044928752, 672.01048015522, 666.524616518856, 669.576342823081, 677.012051590092, 673.932298864125, 670.868341447755, 670.706515980992, 669.567803082534, 670.667845804307, 668.911362348758, 671.285282310061, 671.758056804344, 674.46927396193, 671.477106924964, 672.555352814794, 668.978216939797, 675.780635613815, 672.724147453553, 673.035479987985, 670.610159245863, 665.947017974905, 675.01444771613, 673.305109785642, 671.840702669944, 675.948702380544, 672.363973288108, 674.233406270423, 677.338926548998, 675.148237817636, 671.68447783404, 673.650762333688, 675.405893524589, 667.274170484338, 666.330455666355, 670.520047328532, 671.928351902857, 675.941715196643, 675.476005682362, 674.760896458868, 670.812606773625, 670.074011781797, 673.780981275169, 673.584465668187, 667.826794509217, 674.273720559445, 669.759697806943, 676.644038748127, 675.658453882986, 668.278836169529, 670.240258176494, 672.98528984027, 670.62672783373, 669.93173565068, 674.955323661791, 667.056945503317, 673.161566558935, 676.074809727089, 671.081379196368, 668.440475579638, 669.849615847265, 675.559178071408, 676.490734057082, 666.363561423248, 673.524705427595, 677.445431898861, 668.072178659112, 670.282660222063, 671.759361565651, 666.893507812049, 671.284640081811, 673.464035771411, 674.235845350649, 671.196772719724, 675.556026925595, 667.762693627762, 676.923013818666, 669.949485041645, 673.816865977209, 676.005542774441, 666.862495937943, 675.683440316619, 669.962851544984, 670.67411061248, 673.913373892289, 671.072167987202, 674.574704271756, 676.440544496242, 672.649980160086, 678.151686935581, 670.496905987061, 674.039086853419, 669.457070239491, 670.359436929905, 676.84186841174, 674.173668134486, 670.485964083873, 672.495431018132, 674.157620641631, 671.128777391192, 671.559125543323, 671.50569613066, 676.278974258408, 667.801388620668, 676.928171190233, 662.052951292538, 670.75118666459, 672.641438782838, 668.320820995177, 675.00399820243, 670.378826450959, 674.595234729465, 668.795453452094, 671.603679211571, 676.411927847839, 671.009679482954, 673.818816770703, 674.890156972312, 669.548244532657, 675.805393485476, 676.580062677985, 667.738405964431, 674.390026880089, 674.923886241061, 673.876142563383, 672.928860807909, 666.084972519842, 679.428727547567, 672.759744091106, 666.844195883816, 673.535605448833, 676.013445391072, 672.978147265198, 674.751533998174, 673.250939754828, 673.222849837116, 672.839280315096, 663.115877714441, 669.913179942576, 669.789265995758, 673.566473685696, 672.97227300954, 668.670907055161, 671.190089958419, 668.40233913218, 666.525190571206, 667.117940962461, 668.707821053312, 671.342257055061, 676.196311920732, 675.420092313801, 670.668581242257, 674.264575059438, 667.816699483899, 674.872782583408, 668.576849718043, 671.574965835281, 668.347215100711, 672.406886887331, 674.024320469942, 673.925770770561, 668.763069458685, 668.223826122018, 670.320721422981, 668.406067769517, 665.807434348986, 674.831937073333, 670.208005076293, 674.916688336345, 671.211380098502, 672.201143566779, 669.943887634376, 675.169725381329, 671.155143005029, 671.344219950381, 668.085965876858, 672.842244520765, 672.702771287471, 676.760082112596, 675.998350735161, 670.496840089508, 675.533683245264, 675.518903398319, 673.599793288117, 672.853662498433, 669.077890578451, 672.516417532622, 666.583976568687, 674.718195246272, 670.34030449703, 667.670195933394, 676.619260729043, 671.478781814953, 671.594784471926, 671.657299365854, 670.871249935119, 673.875670878041, 676.027385498081, 670.395082430967, 672.011517604546, 673.251548427313, 669.552357505281, 670.949789940241, 671.675142854719, 674.134519606305, 668.539026933719, 675.819209798859, 669.968783751623, 671.754701981289, 671.607199363878, 673.260660464264, 668.740246486068, 670.172633066002, 671.667768821144, 678.357463450437, 672.241335851958, 667.90911506949, 672.632392572598, 673.406729545841, 671.023208358583, 672.782248105174, 670.195010315545, 671.845791127406, 672.067068311653, 675.891303945321, 670.102140183928, 675.964000899453, 671.189591951644, 667.234599291643, 670.588522287112, 677.678668501076, 676.983369313805, 672.191236025706, 671.781844557898, 671.092223689444, 667.102178154291, 672.190917990317, 673.334481675194, 672.550339627404, 669.969346526055, 671.400921454376, 670.178462838723, 670.315397532316, 672.778918147606, 674.732271285136, 674.27106322686, 674.266759773532, 675.343802347366, 673.517798920952, 675.194513685011, 668.426143394389, 671.016300757158, 668.605952616906, 678.029959592542, 674.08888110657, 674.75745141177, 672.384565536606, 671.133363060364, 673.916728859857, 672.293183039308, 672.226952098755, 670.87240807369, 670.452677307262, 667.292403405087, 676.152313752439, 672.983920082957, 675.308890980974, 667.720773834092, 670.134736949277, 670.496067070081, 670.816862977333, 673.504615437233, 672.201512260296, 675.435398295736, 670.92330689723, 670.473856583963, 671.335577895911, 681.351966879071, 670.592636473364, 672.745481335133, 672.847194693526, 668.375244975668, 671.751356941907, 670.489632085989, 673.966944707384, 670.413462253295, 671.916617488177, 673.334224882265, 669.69263153065, 670.764773759023, 670.253244491701, 671.572109196058, 669.402557789703, 670.957386894251, 670.897720013965, 674.732903967846, 667.230352044821, 670.760662516612, 672.920766286526, 676.172016375369, 671.094462485207, 673.709936860726, 674.583454913683, 675.302755131285, 671.547322808997, 670.701094208317, 672.98718193368, 672.657535954416, 671.302538021723, 676.38855676531, 671.469883764881, 668.560236114436, 671.624581027479, 671.846851628596, 674.05979377485, 670.520797280446, 674.692885357264, 674.8566963889, 675.263806395853, 672.843270722585, 676.015932838912, 668.707417614753, 668.905782209242, 670.691422343682, 674.700727181764, 668.898303995352, 674.041002853281, 670.26188871758, 671.967237769943, 668.536234330705, 669.20987413835, 673.515712286795, 676.757747005507, 677.955022374102, 674.066825608994, 665.637822340999, 668.128014431633, 670.072404080745, 674.998960136446, 673.860704477306, 672.30645399443, 669.579701915972, 673.600261127423, 670.622772698976, 670.709763667155, 674.135266793851, 671.120605313201, 668.695542766863, 673.369251696797, 672.135522295934, 666.286468790062, 673.812333346324, 672.479929589722, 670.840259749991, 672.334433533791, 669.711162015725, 676.487828136452, 670.633926069295, 669.739817076266, 672.342622038118, 673.158569635116, 669.957996655078, 673.228001383279, 670.694869875258, 672.465370352642, 670.805122454209, 675.420990933342, 675.177975740298, 666.296343446303, 671.165220761554, 666.834648354188, 669.916161014242, 669.300964781617, 670.981950966065, 671.468365397464, 671.616787599321, 669.353394465598, 671.162592997156, 672.248893868442, 670.801572903107, 671.979308039823, 671.109185193273, 670.697998134761, 671.746618093766, 673.414921463605, 677.29062300002, 667.250926289115, 675.018650978676, 668.106478191074, 666.752869801391, 669.373504263241, 675.478895871007, 675.791490537596, 669.451631473088, 671.542012750989, 669.266284073703, 671.625321201122, 672.402123574808, 673.503052996448, 671.577582033127, 669.592226334239, 674.59238118707, 673.335487447961, 673.964536719434, 670.202514176675, 670.047986627683, 676.77245999261, 669.909920932636, 671.184354556758, 667.19813410849, 669.706122535634, 673.600211290899, 670.2463905608, 668.159320243928, 674.69634619065, 672.538848376176, 672.793093781985, 672.666709216285, 669.373657972118, 675.860819663453, 670.048237836782, 676.63707910633, 672.881729483861, 670.431402263275, 671.375924883783, 668.205226501173, 672.278846280564, 672.198441769962, 670.951610244901, 677.768219363572, 673.172665097992, 674.009811067765, 673.988889253247, 674.944792418156, 671.490655366066, 676.726270233379, 673.984475435142, 669.986900826053, 670.286250356484, 669.659129493138, 672.308516557769, 674.701395717557, 672.27016333109, 668.008050813984, 669.432513674711, 671.208090556376, 673.54848115967, 672.664547420646, 671.91439695542, 671.656158341575, 670.635611381863, 672.205301031436, 673.921778955555, 672.965592495285, 671.115401496946, 674.646268618457, 669.166516001691, 674.152948379238, 673.402164443082, 672.929956341669, 670.710698810506, 676.059351924669, 676.715955754875, 674.610063295923, 671.994946490857, 671.346704404373, 679.84328826123, 676.07886362831, 670.569589797329, 673.371435903224, 666.733421694224, 671.237937862446, 665.624369338235, 672.012737629506, 676.956844953463, 674.62496101023, 670.817115187872, 676.254243740025, 672.460418592854, 672.27055759706, 671.976239653852, 673.769837778855, 667.837581778097, 669.133235842622, 666.642609669724, 674.906903524761, 671.455036103307, 668.198311920658, 673.534251704085, 677.541215837316, 669.569351683425, 674.555042436276, 672.183756751123, 671.927378778809, 670.964083315801, 672.451241367858, 672.749759030983, 680.900544106976, 674.527072122435, 675.993027357792, 679.200621652108, 669.416277397078, 669.152662407334, 672.627254049922, 673.783727008237, 676.236366721645, 675.440696063401, 670.587199944455, 671.066841343134, 672.2855204516, 672.87124052902, 672.793600729136, 670.992029899966, 675.829894479033, 673.489442527712, 675.755327898344, 672.24097927606, 672.902552046665, 672.210795349883, 674.592768655704, 673.523008333148, 673.124606696882, 672.64761938628, 671.480691934206, 673.341320539177, 671.042603017462, 667.40922097118, 672.687208512053, 674.488496456188, 670.513423196907, 680.235981328297, 675.272108057472, 672.912860720723, 671.941462669261, 673.218948838411, 672.379108205984, 672.759954864557, 668.806150991369, 669.356651253727, 673.289867411222, 677.118693641519, 669.114043306159, 674.516013089975, 669.292315518546, 673.693823221276, 673.549654184909, 674.457941380533, 667.444686851733, 674.955305607142, 671.529279172307, 675.447375335453, 669.579363711645, 670.176444749556, 673.685078069191, 667.700760412778, 672.698234305137, 670.770002339258, 674.942464045355, 671.047947206282, 671.949051898732, 667.459574437219, 671.436742796115, 668.149056528461, 677.099610042404, 667.330201344961, 668.754900983115, 672.550744334905, 673.387524093287, 673.825317081542, 668.197052291339, 670.220353861723, 676.22026704723, 667.996713375927, 673.893834848276, 671.595584838447, 675.524556256676, 670.614890897006, 671.796281226962, 668.11047155746, 667.361380275513, 677.08089922281, 669.917422567574, 674.43482260736, 676.752707039182, 674.045868314972, 672.326482121307, 677.027017025324, 672.773556255257, 672.677077365222, 672.553449862644, 673.468051694846, 671.877287639359, 673.716044900605, 675.939925958911, 679.741963623546, 671.403178342493, 666.670130505466, 673.572551077552, 669.045195109643, 673.770265345832, 666.650288311967, 674.381862769781, 672.392854564394, 665.31562231319, 669.689809019363, 667.620745236207, 673.021181799802, 670.303208717466, 673.714965033673, 670.321147445188, 673.153316187936, 672.947085464245, 674.713684171545, 668.436291972816, 667.151019136679, 667.573355339765, 676.860458002551, 672.23118505272, 673.810911893763, 670.524230606983, 674.766904059558, 671.53188551799, 674.18202804453, 667.136708103383, 675.200289061622, 671.522070922566, 669.492856736123, 672.250737813675, 672.137587180271, 670.103034375712, 674.225956688416, 673.194721831359, 669.818118681908, 676.279963061595, 676.443065605492, 669.513947513576, 673.22776549913, 671.445200362116, 669.793982365359, 675.36120350033, 674.989088834393, 668.278687691984, 674.724296510717, 666.654487664548, 674.984380118912, 669.896374573653, 675.725155516691, 669.254955842663, 665.821304165099, 675.684231998016, 669.375955283463, 673.282586716404, 675.115211953177, 665.982016696182, 663.816146282789, 672.216736829, 670.80536827507, 673.54227572472, 669.069056270368, 674.109290060512, 674.537037399992, 673.425456509657, 675.414531397788, 675.489367309854, 674.934662187401, 668.517481580772, 669.632335383838, 671.647757828896, 668.94805527842, 674.066583850677, 669.197953214055, 669.914240191725, 672.869218322939, 666.703325135701, 672.34174661386, 671.34055554705, 672.562098654901, 671.652326248146, 668.737933173517, 668.906345642855, 668.974540053946, 671.702816232056, 674.471236269162, 669.111708595104, 677.191765761679, 671.689157854821, 670.256934383514, 667.715656906647, 676.369431400056, 670.894854352067, 671.735160790374, 671.2719485391, 670.602560937356, 670.316036487029, 668.374639799236, 671.280291111565, 678.554430419135, 674.723177761728, 671.697104565815, 669.600129628143, 678.584054847754, 669.173540200621, 670.661795634326, 671.089600733448, 673.262607853829, 676.697648345371, 674.275728493644, 671.597466528848, 670.547499720256, 672.491755054979, 670.693716599283, 674.762078359881, 676.699549377247, 671.132345752021, 673.104781789618, 674.111752436161, 676.672631972187, 673.435426964364, 672.113245462391, 668.601306029141, 673.135067622326, 670.65192161209, 665.72586002319, 673.976669855039, 665.148590912025, 668.247875652465, 665.640145711973, 674.808788390971, 671.680442349916, 671.550931703937, 666.515238469885, 673.819688097851, 673.887505573122, 677.691073638681, 669.847388120209, 672.53657967986, 675.18785646266, 673.017074244479, 671.255124452096, 667.843516386518, 669.478913428642, 669.878272944315, 671.557445830153, 675.363319152264, 670.793142859855, 669.473436849719, 669.235738827772, 671.012342821794, 672.55931596036, 672.140350688129, 677.380791497548, 672.564704369472, 671.418228188133, 669.230987966578, 679.184856129213, 669.142071865094, 674.181289789442, 677.042481060647, 672.944880306975, 668.682741673964, 669.342836047161, 670.851131211611, 675.008705206227, 669.759597764017, 672.185366940443, 666.342819271639, 672.149202368866, 671.634314753976, 671.683414175944, 677.551482056636, 668.920483545679, 669.732463315243, 671.274587079889, 671.69058884732, 673.110095035579, 678.71196854981, 675.503784179953, 671.708375212983, 672.705596571753, 676.824059308354, 671.986260701923, 674.145620487982, 671.952201690651, 673.315396809721, 669.067024141175, 674.080269600143, 668.705125256288, 670.934621450604, 669.195041208123, 670.561326055037, 670.548563211211, 674.913469905951, 671.701803905828, 670.629357772749, 666.405365033785, 674.804585227132, 670.043970199579, 671.572507338839, 670.609156457278, 671.452010422952, 670.156352606091, 671.423935099044, 673.272132797246, 667.376580669438, 668.248246745317, 668.25501673523, 674.973351839542, 669.580343165405, 673.100791606048, 672.587640508694, 676.289978250255, 668.165862929442, 665.788261051566, 669.888507450221, 673.423913352521, 672.088666998911, 670.453538640135, 673.166483855442, 672.281725680718, 669.649917167533, 666.318750745718, 669.84860299247, 670.958040291782, 672.222330183872, 676.475679852321, 671.806030605566, 674.908741258439, 670.311464425066, 671.558478638815, 668.404667716913, 665.834133163112, 673.970138140077, 665.841168944117, 673.971411664696, 676.599198550257, 675.301991648455, 671.572469494695, 674.281008770844, 672.785636318293, 671.585699785364, 667.08292253758, 669.749745215348, 666.351617832338, 678.219537030948, 676.356473789574, 672.802829893063, 671.393698162583, 669.46020716581, 675.0346970297, 674.029972713772, 674.327197158362, 669.235201738307, 666.767106141966, 676.333972557736, 673.966332520187, 671.351852812787, 667.668796580555, 674.559105283506, 671.963799732051, 675.462330444685, 670.509987530083, 667.339162709069, 675.015182269032, 675.747398455364, 674.617420865695, 674.546272776104, 668.849825455236, 666.95409445436, 672.999428032375, 671.935789491311, 677.047605711103, 668.652545460288, 669.896809244504, 668.531035237145, 671.551325745574, 670.892519489216, 674.040581369216, 672.251154142422, 677.075568496805, 671.294268369366, 671.317068966725, 669.723731381769, 676.156843900537, 672.563518108138, 679.042668528428, 675.999494723192, 665.791675340138, 673.478337371535, 672.513622800571, 673.563793853251, 675.421157931008, 674.812103742314, 671.412342403286, 671.639771618506, 670.484237224078, 671.068868952019, 665.810786471214, 671.113481107593, 665.851797040532, 672.551773055872, 672.162000705663, 668.877639521324, 665.480473719741, 674.578461562052, 675.208874222604, 668.952533266844, 665.076893069277, 668.567126694099, 670.415079912988, 671.113835041756, 673.047346718398, 671.058527992025, 679.001355502319, 667.632503685201, 673.325241805371, 674.13560021029, 677.450304134607, 671.642403414763, 666.233440344504, 675.093242383944, 670.574067107264, 667.844165023304, 672.987077800954, 671.845640706823, 672.981661456398, 666.648157660905, 668.582729016813, 672.503157108335, 673.032151797115, 673.090924493162, 671.560550613556, 670.639297090994, 669.521162564823, 669.273081608046, 674.022875681707, 671.968472598018, 672.989197292793, 673.601069086365, 674.412618472155, 673.035841058173, 673.459865164373, 669.40464846742, 665.86135771107, 671.724669389499, 677.146633520639, 670.856131816223, 675.613450292216, 673.731079568033, 665.988510902266, 672.911702152491, 672.94281253113, 673.672807512912, 669.701368537518, 669.82068821865, 672.609704741802, 677.638402039889, 674.741650240721, 673.173591710765, 671.194316632171, 671.869277361216, 673.034068039016, 665.919314721426, 672.05023435342, 671.14763968387, 670.795532594853, 673.910598542493, 671.611756830987, 672.589172290975, 673.829378401419, 672.638107657509, 671.592241955607, 665.224972664179, 672.733531731659, 672.305456160004, 670.73601584963, 674.331768769531, 674.179212618327, 668.690409181857, 669.261073215518, 676.414804464241, 666.636704647211, 670.01567092251, 679.943659268156, 669.355842901783, 671.614886944105, 672.905696279687, 672.213398048261, 671.77762511559, 671.043952693465, 671.746247673951, 673.463527602505, 678.684548417911, 669.96518611115, 670.32040273507, 676.272427191843, 671.899616332118, 675.479711295084, 670.750528167172, 674.186109402727, 678.474739445787, 675.108585944335, 678.301350181629, 672.643500428553, 675.086777072482, 674.057537090783, 676.54289344575, 672.960097563043, 670.790598392884, 668.366137844937, 675.346047074179, 675.280880280672, 670.765216939481, 671.864013024002, 671.692530457892, 668.945395522265, 669.139719256228, 671.695631846862, 673.061119647021, 668.9989583961, 673.728761588035, 664.076327093192, 670.872125910164, 672.878662914394, 672.752837195079, 674.686522279774, 670.038757147041, 675.564707158864, 669.518611073567, 668.764856281566, 676.566397361523, 677.568060206989, 669.327198018196, 673.78042056494, 667.828189759347, 676.613406957231, 671.007548311474, 672.637880938431, 670.542394178277, 677.114125168605, 671.743568883464, 670.080971360191, 676.317877331377, 671.880318067819, 676.701813980224, 671.259157962584, 668.385848348322, 672.761970636175, 666.566830692163, 673.132418563301, 671.433828497981, 670.980840987132, 672.079872149464, 670.74939346648, 672.801062320754, 672.445085180175, 672.649796427406, 672.08762115647, 671.370083657408, 669.419429404412, 670.781124208762, 673.163158985647, 675.722005850565, 671.602869957799, 668.693434938337, 678.776469881089, 670.785566924366, 669.392077916977, 667.575164714031, 672.55499557606, 667.693339243322, 673.976077235341, 677.622712260755, 673.945339788792, 667.957830738671, 676.906085550036, 662.530076186257, 674.968370642385, 668.333450322871, 667.791580343813, 670.83551007301, 671.985184464918, 672.9076662889, 671.25171785852, 674.043556247533, 673.532008196417, 671.007341435345, 673.696310319878, 669.602752363463, 674.131101254858, 675.394498319186, 675.604356570718, 669.800782474508, 664.888506312405, 670.837528290035, 676.000886464835, 673.489023605718, 670.508552076927, 670.590525841327, 673.93412052859, 671.016077916469, 668.730211858244, 672.232362967999, 668.608800669671, 676.668572453439, 672.599379321653, 666.877714255361, 672.239135796517, 672.108324489949, 668.593647891743, 670.055414980098, 672.05865441778, 675.016441600778, 670.863131572398, 670.22570643272, 674.753856719376, 670.259142814582, 673.535703857204, 668.661579131266, 664.055138318929, 677.576115361431, 672.280022308811, 668.16909631249, 672.458747375766, 672.563929517038, 674.185921287109, 668.22606805404, 672.154381200364, 676.883279481223, 673.469685625819, 671.015366322791, 676.084732331018, 670.109763548492, 672.356399269811, 672.436279400053, 673.731245839614, 672.316304983886, 670.405656948597, 675.653207935586, 675.270259030247, 671.325548948653, 675.022287716904, 669.952685925443, 668.923776027256, 668.233008943699, 673.080791162829, 671.104950123457, 669.906437640729, 674.346862967104, 670.569487233371, 673.108587911691, 674.40194153063, 673.127369254889, 674.481620629776, 673.309869519774, 670.365072829042, 675.06275137671, 672.794540779761, 668.348375216547, 670.034938080344, 672.067919731177, 665.821608136122, 673.501962820117, 667.929293025815, 676.396629979528, 666.702217150356, 677.951350250403, 673.337426870262, 672.241713310298, 672.738799285607, 671.375288752371, 673.661053567836, 669.132144888364, 674.743733063067, 674.256616890693, 667.258642519111, 667.013276021541, 668.651263417518, 669.965227314305, 675.090443696531, 679.263188761907, 675.026798124488, 667.096497404071, 670.585116663992, 671.715319901285, 674.97094919865, 668.476244288788, 667.207689152166, 672.407406226142, 673.289932894237, 671.905471783662, 674.228567602575, 672.982294809449, 669.628990348674, 672.945193087305, 673.804960755282, 671.098981374183, 669.670085584521, 670.388652276364, 668.46240977039, 671.540695072961, 677.09146295097, 674.000570496571, 671.418884629343, 672.83779433702, 669.691497115624, 670.389810738436, 669.157112965671, 670.625401651763, 675.222607307363, 678.822508765403, 675.453710675904, 665.389321762801, 671.851689992706, 671.61652030041, 669.077846341934, 671.315381709646, 670.946675976156, 673.83337923982, 664.666513565234, 672.794046911773, 674.958827351432, 667.743157732707, 673.133964771443, 674.384194480963, 671.119081941046, 674.341487519236, 673.933694249302, 671.726328660372, 670.873063144128, 670.166744947668, 666.883235953793, 674.288076548346, 673.125401665797, 669.31283731612, 675.319012398807, 670.792799708198, 674.337312070584, 673.623692358095, 674.00514655957, 675.07323576305, 676.428413875254, 671.830906460732, 667.986060701497, 669.684389945021, 672.036271695299, 667.568818275407, 677.342841393278, 672.463620592592, 673.207029387506, 674.014672612874, 676.663114072386, 675.246182786679, 673.111198212714, 674.76573498941, 672.614373442268, 666.021787686751, 673.171000055925, 667.388105787829, 672.616484701002, 673.051484675628, 677.546552235002, 671.60976423982, 666.013400007448, 670.867456038146, 670.988025063992, 676.837566014653, 675.622096072796, 674.524272537962, 670.816668644332, 674.0762564502, 676.329941021849, 670.551987573763, 670.932373805099, 677.418736430882, 671.964868063202, 671.513001277096, 668.86515644307, 670.52820733712, 667.619526155312, 669.336153170047, 668.727106444831, 671.825314517747, 672.079209990176, 675.589760898829, 674.314334838837, 673.234506602929, 672.752498936236, 668.966444074225, 672.936027059808, 680.019861066377, 681.134258520436, 671.139336406316, 672.596417000777, 670.934373084971, 673.495969450453, 671.460366065468, 670.611422162694, 668.783370062664, 676.685894981398, 675.372233915561, 673.577307955354, 674.262352959048, 671.822196421885, 673.104816571184, 670.577249994387, 668.442061180444, 674.481672010018, 668.255532260965, 672.992414253455, 672.177650983655, 672.01514738208, 667.902066309478, 672.911976425504, 669.919047769628, 670.080902878258, 674.768354950374, 672.971821135073, 670.748348863826, 674.721416722244, 676.335734849037, 672.803943869609, 671.779185852296, 672.454602359632, 678.109737613963, 672.888892267692, 670.485606709439, 674.000705078967, 671.843016161331, 670.392691069527, 668.978074765644, 670.676086231673, 673.436543339092, 673.092175711897, 671.484499591743, 672.72648531094, 674.540577395002, 676.951999741869, 670.754699887844, 673.612104014216, 677.02464966909, 677.663701204883, 667.925821974915, 669.418466342754, 669.344143160579, 674.189142671916, 672.267369649734, 671.161734971487, 674.736774034597, 672.283359033823, 674.401757940895, 672.253976953203, 669.514240663686, 671.25849642701, 671.281179273956, 672.148738957632, 673.403657542002, 674.324074180719, 670.084006967836, 673.29444573911, 670.3987877234, 679.22347053566, 673.282251006413, 670.664886663351, 669.934158396787, 676.591548019662, 673.822154898534, 675.940612124526, 675.092581013605, 670.983504637086, 670.636229844557, 670.043865671206, 669.830096010096, 672.298341043972, 674.743755645501, 672.722835105327, 670.12205772914, 673.216096380287, 668.063904187691, 672.920339717869, 676.526349743047, 672.967409103703, 670.168300197627, 678.034989833218, 676.513515054193, 673.60466338843, 670.467964934242, 672.926692693557, 669.995749966334, 673.591649211447, 676.515963930195, 669.183950650395, 669.130112390122, 668.045960020488, 671.537576169373, 670.31646466616, 671.566110553277, 671.106226746969, 671.917278354823, 675.212046390668, 670.104463104041, 672.534061968932, 673.774783195274, 670.042883290963, 673.078163542629, 678.889677554627, 671.686272614967, 667.137634193003, 669.538261810367, 677.712249807815, 673.051257235671, 676.401173259185, 667.439799268371, 671.552113718516, 672.472810830861, 672.106961162997, 670.222707759075, 676.672797121326, 674.643163704342, 672.77219496755, 667.080867494132, 675.371628942701, 677.721044267801, 673.628454485093, 679.586396729136, 672.839085221421, 670.949898009423, 672.325786964837, 668.164956013445, 666.772594249405, 673.289647808991, 670.136887302355, 673.963696115826, 676.97093537912, 672.525916359708, 672.747719330576, 671.982449993214, 672.030935366509, 678.39525748055, 666.798020575269, 673.290109078839, 677.093989196587, 672.206547152163, 677.550923470991, 675.20536794964, 667.430361462823, 670.151328288071, 671.456146318375, 671.959670062302, 672.077186405598, 669.374198728804, 677.203423738404, 671.623896162602, 673.410518807187, 671.401311529888, 673.153110639945, 673.772507377841, 676.977316342496, 671.990972264589, 668.799335201844, 672.069552334523, 671.371237308124, 670.411903441533, 668.62685347735, 673.431497771814, 673.445033538095, 668.760039445789, 669.607955574066, 665.898795595774, 667.676887877777, 670.998999777523, 671.250289229356, 672.272160161197, 670.519209400301, 666.450996927682, 673.737370336809, 671.872268040092, 667.082485182783, 670.745030786435, 669.237018338716, 672.475237698624, 670.134658980883, 673.619604794854, 674.868455620527, 665.23289486426, 675.798925800064, 665.806760498493, 671.925049430584, 671.279339124964, 669.248479589885, 670.818292951757, 672.213370622662, 674.81730340915, 670.220946572323, 666.32319100992, 670.41236575903, 673.012785067448, 676.321957961183, 672.426801600296, 675.058907103076, 672.421381204971, 672.679035402636, 674.66003941463, 666.341301667196, 672.25833926271, 675.447079071946, 669.995546894861, 669.571344269837, 666.781802824284, 671.213228519364, 670.459050833338, 679.101493741248, 673.74334264798, 672.186957435932, 673.105773526571, 672.6860641002, 678.286343859237, 670.166781431664, 674.377169274406, 672.292945967208, 670.929511129134, 669.955487000492, 670.504428436141, 675.538122844845, 674.613634687557, 675.507232048765, 671.341902208846, 673.140260621605, 667.450558223023, 674.631526654797, 669.16315403289, 670.805405668443, 670.459907430182, 673.757651087894, 673.391509859788, 673.967637461265, 668.166087414646, 669.727795691913, 668.90785194109, 664.036607082553, 675.055751659944, 672.010942164111, 675.535809479416, 672.543608528107, 676.182881255303, 671.686306551991, 674.098649668203, 671.786726196946, 672.718611945911, 670.296473075556, 676.986548035574, 671.541572590329, 677.843433252549, 673.444613251906, 674.127391774638, 670.679219310778, 670.859292527223, 671.189812890481, 668.386926878902, 673.511723709892, 672.442966621199, 669.857403312764, 673.183683507974, 678.181441270058, 668.680862891488, 668.255704235452, 675.492090901333, 667.513881654898, 670.654774085026, 670.029241461139, 669.825195940239, 667.276546426966, 670.305236987864, 675.961219513461, 675.113469863262, 669.514808097561, 671.827098818065, 671.596349916368, 674.068538803042, 674.598583842513, 671.4790220922, 674.927405664348, 671.989719863703, 674.471466910953, 672.704377389363, 671.798935313764, 670.520461286254, 672.620982479105, 670.4860369578, 666.900880073388, 673.834935216337, 669.849916339968, 673.335283699191, 672.179246385411, 667.342137354814, 671.776844563151, 673.123182967277, 668.491899946415, 672.112581722519, 670.907808861259, 668.811915217109, 674.356910860208, 672.815901962574, 675.314446076468, 669.228782616114, 673.119051550873, 670.235141124107, 677.289193205102, 677.078557843159, 672.633175307949, 674.359055562997, 677.776930407891, 677.529366737347, 672.584216959046, 676.930417537762, 671.531655421232, 672.141056090673, 667.800781890591, 669.591175109676, 674.147428503939, 680.851177231463, 672.009839885223, 667.672476720094, 671.521162525995, 677.338650186488, 672.787282007165, 671.844286609139, 670.185316956326, 675.917955642812, 671.901449202295, 674.575169624339, 672.256680341619, 668.104712652773, 673.059778496429, 672.055126471076, 670.52590020327, 672.673515490857, 674.038357116248, 672.282437174896, 662.139079736559, 671.952743084426, 669.537099548972, 670.151841558752, 669.047171619062, 671.237779442846, 672.148534795177, 670.146959530769, 669.502075961481, 677.62437273129, 667.119183316949, 669.586789465391, 673.664666540181, 672.680887681447, 667.640190690992, 669.15024995676, 673.119104817848, 671.728815185486, 671.258286575976, 672.98653583996, 664.46116529033, 669.622394181756, 676.046560605156, 670.405775529066, 673.761686203148, 674.77294679681, 672.355323315554, 671.635289110167, 675.425103021242, 666.902325957218, 669.377626946994, 671.307061533606, 673.465527994528, 674.638715967034, 673.631753232742, 672.082505866423, 674.587563047878, 671.156282629817, 674.834476408316, 666.53009341302, 678.054521054708, 670.829735110908, 673.212815669581, 669.593209137804, 673.397592441015, 669.545090849052, 668.738334215294, 671.487099228643, 668.438400586224, 671.404888029204, 667.654904887651, 670.452087902039, 675.251968732979, 673.135522517783, 673.611264344953, 675.830801850081, 668.483695600662, 666.722325017979, 669.428412766835, 667.882730130533, 677.148243421876, 674.871832619821, 672.52183083873, 672.200539957242, 665.086992838533, 671.759474779044, 669.760018296346, 675.235599604326, 674.166902893785, 675.518478813751, 676.432889891264, 670.669550653925, 670.339447971438, 676.037687229735, 669.866473105435, 671.218662490626, 675.868980214734, 671.430096606641, 677.210772225317, 671.689636899525, 673.601959336591, 678.086683073465, 671.13881244359, 673.20258571557, 671.111711994848, 676.685163134149, 674.108347335816, 673.839748738008, 667.644892695061, 669.19703941262, 670.340180321778, 671.246320800589, 673.219953946313, 673.962707139219, 672.217679637095, 670.524357619477, 669.361075458116, 669.192365813758, 667.841392613218, 672.752481305633, 669.653727487921, 675.847039733999, 670.370513796761, 676.312299330305, 676.33359564815, 669.305419602336, 670.216132470154, 672.873294869626, 676.136048525178, 676.593765064448, 668.75720447135, 673.285168643371, 675.577983167429, 669.081388361006, 676.455145129657, 673.036754265485, 671.111740327035, 668.569467358028, 670.059281361481, 673.681390175157, 673.795198777291, 666.216527738646, 672.373245272821, 675.303805265869, 668.228480742741, 675.780117187811, 670.474809980183, 669.884959252375, 672.080366996666, 670.291754952615, 669.747786903887, 667.406180362715, 670.791133765696, 668.296409406678, 668.658532538216, 669.73419172741, 672.795240590437, 674.756919831537, 673.276635276711, 673.380928737971, 667.723497155126, 666.678242264808, 668.539952470465, 677.166411605981, 671.067382660703, 672.626474165573, 669.650291989186, 669.104292886577, 677.320056609415, 674.262471165143, 673.813429006117, 673.599175555644, 670.596910426169, 671.894699829113, 665.210391438572, 673.946912291515, 674.022382822262, 666.721715075379, 672.651965985001, 675.181820104134, 670.004464943753, 675.206773223818, 676.527102121858, 669.805950950092, 673.092047214264, 678.46066496502, 669.456106204491, 675.229222078672, 674.210779211632, 670.464557713933, 664.320365624425, 669.604093513596, 669.551064467482, 674.848629557147, 675.951988411709, 676.03737745206, 674.21951682847, 665.049926939151, 673.539628538089, 672.057996751995, 673.523000654185, 676.182887479602, 667.702240383437, 671.510594741192, 671.198013264699, 672.828985337762, 673.046519193816, 677.350774079604, 674.645214336693, 666.818741339632, 670.079101178098, 678.241537277651, 672.735571048499, 668.924950725732, 676.141106087214, 664.862588750711, 667.873587324867, 677.705368073232, 670.647923064143, 674.035322930192, 676.316430342593, 675.091064560721, 675.202451199001, 673.777247315204, 667.468066691328, 669.838609890314, 674.030206455483, 669.036149643329, 670.625842538252, 675.378651808876, 675.123185943799, 671.259259091351, 671.946195188641, 675.019434999359, 672.931141773752, 671.694849397643, 671.567079008852, 666.485673825058, 673.408897398648, 668.549961932129, 672.378035912749, 676.265680120964, 674.78661858651, 671.347747858997, 674.737626826136, 677.262460232449, 669.8376547928, 674.175884481822, 670.357137004421, 676.545166325559, 671.080778686238, 669.512111181205, 670.970490935165, 672.3019928436, 671.141559243231, 670.08300689615, 668.929129067114, 670.883165214845, 663.426917554595, 673.273281924486, 674.692678446483, 667.887025695667, 667.476954349946, 679.780604109858, 674.508430319789, 677.00900325441, 674.691484383783, 668.647637437144, 674.189789179465, 671.367496893692, 670.717404584226, 670.964331632826, 666.141123498728, 677.362300261368, 675.085793357308, 670.674613136109, 671.975617972094, 668.283279196764, 671.834924465687, 673.216460115569, 664.801214114498, 674.390645842568, 674.255793492671, 670.387706277949, 671.26455446981, 673.472440471229, 669.218734808956, 670.747984946114, 672.566377624702, 665.069887122469, 677.571157808315, 676.800048594175, 674.036541323655, 670.142198880937, 668.779540837437, 671.495568888147, 671.264006429405, 669.923406180378, 670.404692506001, 669.523849690218, 672.734648573061, 671.997302635511, 676.83410589691, 669.721741635226, 674.471134409165, 672.366622058374, 670.717296673924, 669.631734418029, 672.46466356816, 672.512920429455, 667.224397233514, 674.200249942338, 680.125468098991, 666.812911626049, 673.869781762557, 673.583207268399, 672.486964411082, 672.112416458778, 669.702685976815, 674.428956289766, 671.265566684708, 676.384209225475, 670.130387870479, 671.329836897342, 671.70855508411, 672.183206689851, 675.054101940441, 675.713319543037, 667.104178886854, 676.906190813026, 676.968722877926, 674.746775858089, 667.648284844008, 677.470885125203, 671.914288004151, 671.48624401303, 672.215694130396, 670.622759825164, 671.999461126797, 672.364458316212, 673.837913231414, 669.803168000972, 670.491826073233, 672.639852340633, 669.72105255512, 670.006059991826, 670.757659937478, 673.810474454453, 670.999342427316, 671.663543674894, 670.840399074266, 663.842296076708, 668.911083437122, 676.344569583696, 672.136865235208, 674.530634230097, 671.562368408528, 674.716103809168, 673.670631288567, 673.137071550931, 673.107509567609, 674.06795510299, 670.327477519906, 676.039306083629, 673.569760271318, 677.525627017132, 675.619508881266, 671.913084743801, 668.758707560738, 673.921500055644, 680.002432216596, 672.035247243151, 679.451439043818, 671.497555148817]];
