# Supplementary material for: Hypothetical Outcome Plots Outperform Error Bars and Violin Plots for Inferences about Reliability of Variable Ordering
Source: PLoS One. 2015 Nov 16;10(11):e0142444. doi: 10.1371/journal.pone.0142444 (PMC4646698; doi:10.1371/journal.pone.0142444)
Supplement: S4 File — All experiment interface and visualization stimuli code is available as a zipped file. (ZIP) [file pone.0142444.s004.zip › experiment_code/data/one/2.csv]

	sample_num	task1	task2	task3	task4
1	1	131.989741277119	348.61239856935	528.307627962069	665.091545115611
2	2	129.101648319177	345.935712045012	500.184397123337	687.071364833573
3	3	128.143332799735	346.770074102368	535.992948276617	697.936173260522
4	4	126.424895807771	343.443108349884	527.365680706229	664.486979293357
5	5	129.161148611566	343.028702340322	556.423528467003	685.685424018167
6	6	131.746762368493	344.340734153939	522.18968049972	631.023693115276
7	7	134.214443764003	340.76645197109	545.531533750703	659.559999836251
8	8	134.423538356732	344.297323548265	506.525611536559	662.542564416954
9	9	128.422288646482	344.34123833168	522.63148068679	664.253835416738
10	10	134.212489848771	343.019901341836	503.132649321869	670.455341791495
11	11	127.40967510472	338.913025098274	517.710058057713	704.011646298346
12	12	125.776588532231	338.274825802857	520.311112101095	688.554153494957
13	13	132.702105525914	342.042954059308	515.067346488779	656.374598448952
14	14	126.395745539433	343.767788484298	533.895337284274	669.407960261454
15	15	134.232878074629	343.358797299121	513.055215277351	667.543092371017
16	16	131.857982290674	345.292051570235	530.81237854671	674.164882566511
17	17	129.090781171578	348.043127083373	521.842580945382	654.04411866128
18	18	139.224808794747	345.638308307333	516.452033368004	709.962280603631
19	19	132.520531416766	342.169963138212	497.644323791376	680.490883069326
20	20	130.941024340904	347.218992984547	519.433475540192	704.256147140358
21	21	132.929504806501	344.255891464715	530.383850486096	666.09718080494
22	22	129.033277630791	342.322108208955	513.149877033735	674.446301008127
23	23	132.764451414308	344.134867823056	555.343830889774	665.860932262684
24	24	133.495268154022	339.012958695861	551.738063568756	698.29279138149
25	25	132.572842290964	345.224408624096	500.272226201898	657.767251945551
26	26	130.425763341425	339.784952032164	480.935996105631	694.903234172142
27	27	126.326148779391	343.09560579412	530.922717617577	683.516237312971
28	28	131.714158728043	343.042300038699	544.009804709528	662.818945280449
29	29	133.051036349814	343.838059619638	506.286098357849	679.560340781509
30	30	126.358952983752	342.758450022049	516.14352681247	676.065800788308
31	31	133.896811762677	340.956290616927	500.75185238572	662.068006855474
32	32	133.35850037584	337.893776226256	527.962449630132	672.711413433537
33	33	135.679643828078	341.7220295542	523.788348311524	663.432358186416
34	34	130.537715022051	342.877800198505	530.541511131199	701.641667072737
35	35	131.612547865081	342.703824743141	509.429430374474	683.595124060038
36	36	129.685098970929	341.878855256044	522.295680119856	649.144095955436
37	37	131.938089602748	342.041491824257	539.152218465764	668.704138656944
38	38	133.001563191634	345.988160406595	524.796962766697	685.378513020963
39	39	129.425787808416	344.073719906855	522.278454089589	673.981589413013
40	40	130.001116496105	344.320683201028	542.992046880151	664.004542574674
41	41	133.235251788373	342.728085709284	505.03276476864	661.661362873861
42	42	129.272997946029	347.729196975134	512.01773393431	677.617369265049
43	43	129.885040786223	342.729685598977	536.936109998824	665.573523580093
44	44	129.229147267858	347.748674726492	512.975733188533	686.433247962721
45	45	130.963454534234	345.993757780419	515.97168254842	681.599093247123
46	46	131.955970469752	342.663964889033	487.53249791366	687.603334004196
47	47	133.264826648514	347.87016883566	522.391683161935	668.064545147603
48	48	128.053818699658	348.065381724678	547.852987842386	665.290243049045
49	49	131.564751317299	340.833322859768	554.428767680215	653.041110473434
50	50	135.835570704017	340.620922079738	539.567921430446	660.574510745936
51	51	126.536718872499	342.275605181791	501.259084304364	679.282977693173
52	52	131.015508924775	342.376817930467	531.335948239523	667.181525442823
53	53	130.739186730425	342.603187851083	497.913340796271	651.775438433243
54	54	131.067888552265	346.854789270272	514.503394621434	699.016948614851
55	55	130.706647992581	343.773165517586	541.633820109364	678.278349609513
56	56	123.805648884269	345.335017688336	521.482328402186	676.200844590187
57	57	128.560210714736	346.349938440221	510.483095968477	675.295290578083
58	58	132.224049722806	340.542434946985	525.845798471492	681.064217048123
59	59	133.446925199198	335.743730719821	500.358325231529	669.576651262214
60	60	132.199245108337	341.916639091703	532.06726886554	655.250031752998
61	61	129.400953196288	350.339574576225	540.209659257095	650.170983549792
62	62	131.480811442069	344.502605289535	527.722741487843	676.588394645383
63	63	132.755207624341	342.337568523472	509.529299356042	687.426465297091
64	64	131.786822672766	340.049227557632	501.851871035567	679.027469803773
65	65	132.162815533251	351.339018607267	502.495575226162	657.563738833826
66	66	135.524414875198	344.423829679384	513.242154122964	662.748996353156
67	67	132.636975908895	345.696244903876	515.12369028446	673.800041080847
68	68	137.2090466931	345.263205244514	495.249562321754	664.291281838812
69	69	132.165164700125	348.34307605515	534.94976402862	657.153900288954
70	70	131.385238046736	344.417019013002	524.530202467531	683.329771543295
71	71	131.186310690011	344.840620322548	521.726746003669	680.518243096713
72	72	129.23771253218	351.357716684425	495.180115862122	680.81668631898
73	73	126.396310613647	343.915117386015	520.26493636146	657.718108569964
74	74	132.904196281897	345.410118010658	551.944090985722	663.721382759812
75	75	130.500372812582	341.868393184428	538.866720397653	679.94903503957
76	76	126.593054801778	341.506414704455	518.809878006388	664.815367986862
77	77	132.313574133648	346.609667540735	525.538048751235	658.81282644727
78	78	133.505052530327	346.03977250245	506.590106159386	648.154320007875
79	79	129.925182105343	340.562885522386	532.408677553353	690.119647922527
80	80	129.293007756215	349.457220919368	504.170437073098	667.255813717565
81	81	134.2368463065	343.745424954051	486.759495150017	677.410205597821
82	82	132.984171715399	342.594761197592	521.899122679082	671.169266849618
83	83	131.43254008528	343.047580340522	513.096520482945	657.346994934663
84	84	132.409773497635	344.328634279622	498.469951790934	652.347591240905
85	85	126.697133411782	346.117511912028	524.106382079462	674.752004702468
86	86	128.259032208208	344.478154993753	544.377440409091	697.3687834158
87	87	133.601843415261	341.718674361706	553.128700620587	662.53252304651
88	88	132.946619309917	344.547254492921	513.849592318411	690.380479713934
89	89	132.400199147267	342.420377752074	529.009041447313	664.482904538109
90	90	132.224708008494	347.909783832814	543.165729310148	674.19216858054
91	91	125.365427905706	343.703330122562	540.02431394821	649.708685415515
92	92	129.191385074103	343.386291765215	557.567789834057	687.97010279142
93	93	129.871286953939	342.677679214707	534.662268523362	666.31566614377
94	94	131.983571620499	341.72686259773	531.891066707557	669.470416104749
95	95	130.388967719526	344.162145095728	516.25764507539	677.168125416888
96	96	136.060306159479	345.456806183519	520.680626792764	659.081011855533
97	97	132.203074456375	345.964176920348	531.566245072837	690.96454845551
98	98	135.339368847857	347.33651990222	532.531373641837	665.302129823962
99	99	131.590059857653	347.66948201625	494.389950682982	673.428308227068
100	100	130.984576487805	350.007340283154	525.38190026697	709.868734149825
101	101	132.896885683573	342.878594163385	504.142413963641	690.340205348439
102	102	127.070134114876	349.24313470011	534.10445402642	680.211504957235
103	103	127.383470983539	344.283820016446	545.610608266439	678.439411153241
104	104	132.383749096846	341.521606155475	514.125609252713	677.840901821785
105	105	130.763297253026	344.588173095568	519.824104831212	682.565326704057
106	106	130.783117942587	348.338129903259	537.694186679228	686.267025574763
107	107	128.803386513731	341.102909357283	511.414245573168	647.02756579664
108	108	125.354859639208	347.990166076957	493.964712571339	639.894743920999
109	109	131.167465129401	342.705269386178	530.762906630546	673.183663075109
110	110	126.619928567182	349.08845354185	502.15837792478	649.091692998435
111	111	135.540439431777	347.81774480654	530.381862112462	670.831509563254
112	112	132.848320782779	344.057006969685	518.778898540444	677.275989051551
113	113	126.552388830063	342.587904875512	535.602737776953	678.156649284274
114	114	133.289258083068	339.312219646811	512.764750710619	652.510434413507
115	115	129.361051376078	348.515447402679	512.101824695825	686.818957178153
116	116	127.112890490216	340.820876316072	513.687491447053	668.406287860312
117	117	129.341671135733	349.073792841779	521.898368832815	673.510137010875
118	118	132.133179301604	338.250656188429	533.958298000469	669.64199459797
119	119	129.840928032322	345.433489152585	493.631943875537	686.449107715894
120	120	128.77687876245	345.87008483351	493.645409569656	652.34062613522
121	121	133.616925397661	349.624818732297	495.598642679613	657.716282414768
122	122	131.60055976899	348.062886201111	524.748172381246	643.694348554577
123	123	126.610897110814	345.36472400973	536.799087885562	659.4189390026
124	124	131.361106700354	348.144089395446	503.051945178205	670.963585696851
125	125	130.560918273609	339.887305174117	527.461522107703	669.698271407738
126	126	131.390664828387	343.728203323322	520.480611538609	641.888448600495
127	127	131.927366575566	344.12169784402	513.237393110521	648.335937725189
128	128	132.905001554124	339.164541023268	521.90685118582	671.646396582423
129	129	127.7664353241	349.129110124178	507.522438740601	681.4152579546
130	130	128.917748419746	344.73010896495	539.334447483582	682.976405535247
131	131	133.335342996188	341.370434619535	511.938121775282	652.626859501919
132	132	132.084348559234	341.041218732697	541.963758640838	688.74046991162
133	133	135.788023596051	345.169315516657	497.339623663246	665.166776468093
134	134	126.743389822874	345.338236148656	528.298618963286	664.1468579514
135	135	133.520505141408	337.280325322665	536.533711269532	649.192456204786
136	136	131.556439336689	343.343345133891	559.188193995244	649.655530816199
137	137	131.581408551737	345.046978747395	527.954639666075	679.931627263539
138	138	130.228251147926	346.879086360745	533.848619801452	692.045690834823
139	139	133.112233036636	341.335080699813	527.563371440192	645.374769267534
140	140	130.802806092793	343.207880452324	532.649908665278	678.977023761916
141	141	131.003873020245	341.628498833476	488.060871430342	674.378214831775
142	142	133.228072020537	344.156388246956	489.683526587822	691.980831355929
143	143	133.928577154929	347.165814273662	498.55155140887	645.554195504426
144	144	131.512723134581	346.994320539497	540.383256579552	679.411650084918
145	145	136.451869893927	346.258578262028	520.34977131115	671.773322794244
146	146	129.665630987865	347.717358020248	523.897108908911	655.863161244536
147	147	133.525430681753	341.089274842656	536.855764057685	669.699102143285
148	148	130.016330543588	342.440058755317	508.976195689448	695.962936676029
149	149	126.688054000207	342.674123349079	536.749354162263	658.383178166639
150	150	134.062815813682	346.485505805247	525.423289953534	666.294170171527
151	151	130.353291906106	341.492039585338	536.639749903697	670.034297284451
152	152	129.883794770067	339.672737604128	552.023071529438	686.472873902025
153	153	130.915222197018	350.40159861498	570.887004204669	663.384431141618
154	154	131.206788129196	346.618042758923	511.403884971916	636.790619811941
155	155	129.779768929106	341.832282765388	547.910174168706	674.987045545334
156	156	126.737499210976	344.078793154008	535.554591135319	650.854229299073
157	157	139.031920999709	347.988517643442	505.354627249548	686.846198420562
158	158	135.44186152751	345.810730619094	528.057195449909	686.381013688609
159	159	130.070268297293	346.428817606564	521.46132275793	697.194888792835
160	160	130.540011296401	339.484124455099	515.852055708366	657.469481529641
161	161	132.241400169418	335.990843263858	529.189593450222	676.1234196613
162	162	130.015724271455	343.364422757278	526.273015915258	698.079878127754
163	163	134.096816029084	339.705571502455	532.399842389711	673.35328813561
164	164	137.302603766919	343.213914812242	519.018456041877	662.418502596212
165	165	130.625256794607	348.225066656954	540.406951921684	625.120845284643
166	166	131.774584904336	343.489968848125	517.730529801996	665.775562919537
167	167	133.84754883613	341.669428609663	536.845256597603	668.118343005028
168	168	130.779018814384	345.33374742014	529.92807385928	673.531597247836
169	169	134.45388008774	342.469371083928	538.245299139881	656.213261412131
170	170	130.928102844588	345.870614414203	525.831169208313	686.735535616536
171	171	131.133792814753	343.143594294244	523.887283140829	671.126196893817
172	172	131.871183674803	344.923526776491	525.336465607803	678.664429953348
173	173	134.561337879546	340.024589048784	521.09902433801	665.12350848579
174	174	126.838194883537	346.191449431784	536.114037981443	663.431202786332
175	175	129.362066163344	338.950884731656	543.215263317523	696.174127801094
176	176	129.673054957983	339.505456878011	525.534497194487	704.383651816349
177	177	136.12893982727	344.960455449928	530.332290111273	648.485357754923
178	178	126.945134231469	341.323913037302	542.791912556874	673.366428382016
179	179	135.285794307252	342.816787494732	525.161585379964	661.996063270469
180	180	126.880526183682	345.418478183645	518.589857092428	627.476295785603
181	181	136.228703887604	340.113027860991	503.513225494147	625.037264383986
182	182	128.654924570212	340.397358065955	513.756293939307	678.857098761927
183	183	125.223237838908	344.825758106296	518.751816811466	664.079940534998
184	184	128.690991459536	343.555936391766	523.416758193541	684.238800285016
185	185	128.216673424217	338.103550153657	522.062762871415	648.058502835969
186	186	131.602158120752	345.644938533962	533.386498779521	675.801597725866
187	187	130.590152902859	348.766940504592	502.755965499891	685.915350097547
188	188	129.451590607246	344.422250975422	516.743337860185	675.37374851778
189	189	133.598940459535	339.465608990585	535.307467565272	682.960740173764
190	190	128.282945118956	347.250167676247	545.939233506371	663.349322252147
191	191	132.896707494581	344.315238499203	545.1972864081	668.447117326694
192	192	133.524171931623	347.515610377117	511.951616910087	678.819901728114
193	193	127.48386257699	345.12049236624	504.814840632562	665.761015831976
194	194	135.494913231052	345.550538830777	500.345362037138	656.63530412572
195	195	131.712041228719	345.210469937723	500.946863484934	682.142220815105
196	196	128.597250365405	347.222193696139	510.933806588807	635.367785826257
197	197	129.347816811566	347.35404379689	535.050456012573	669.109237757669
198	198	130.24004947932	339.290225113009	514.343140405299	666.247162302832
199	199	132.042608082569	345.704738678677	515.38068702264	665.968770131401
200	200	130.175091049798	347.352439189566	522.483031622916	663.847976684972
201	201	130.063905426174	342.533010198544	541.198193436327	691.374939397108
202	202	134.833165281916	340.685302734529	515.026503962848	681.035913268108
203	203	133.389509102892	347.816017016689	518.272210190822	685.631526826261
204	204	132.056411645894	344.103761270669	542.348251872129	665.186530176953
205	205	131.146571020219	343.303036746828	521.547158007267	662.731188681448
206	206	132.03304254335	350.288870392583	505.380194344838	646.726295548528
207	207	133.456875210347	342.509040518211	505.615555157985	666.498134723508
208	208	131.975535403314	344.764065468457	495.604769955445	670.074545083623
209	209	133.579540395178	346.82882002504	501.171778733818	674.300178686211
210	210	126.659087360043	351.104557375501	518.476313504845	672.104795909254
211	211	132.08699741025	343.99663850129	507.235920171138	672.291883927942
212	212	136.600805402841	339.693948750804	492.97852110923	672.956791954331
213	213	123.664079278615	340.910379818563	528.635680070582	647.373942490917
214	214	133.299367249312	346.317566315463	500.722905535567	647.241247102612
215	215	130.856587923431	335.763555394193	521.33519421903	687.656092080066
216	216	134.324460896326	344.732081953427	510.196487107746	679.293759881534
217	217	135.667335987533	339.423820531143	525.769522059714	668.798402271128
218	218	129.27816197037	346.173104753955	522.386338020584	673.183609352571
219	219	128.955926190008	342.420846512465	541.207971587972	702.646248079582
220	220	127.449097090293	346.358553318221	541.771524868936	681.652824042868
221	221	131.857900898648	347.537310393756	530.441806532354	674.26619008913
222	222	134.649238517997	344.031471833353	521.427756535328	666.813154949944
223	223	131.111245191841	351.908030830353	515.710783365081	656.901815315445
224	224	126.087072142621	345.277682402646	528.361985347728	676.435937959847
225	225	135.137818824185	349.178698094845	503.844887783898	683.426529741233
226	226	130.454815859617	345.868813621913	525.981068750462	678.40565885256
227	227	129.636919975039	348.48373914231	540.82426636064	671.536481397071
228	228	129.830825208125	344.433374869034	541.353297338907	691.144851531192
229	229	131.9825203608	340.173966339919	549.493755310967	715.399918396549
230	230	130.852705840287	351.444413965117	540.621664706515	681.896331331539
231	231	127.757796886821	348.549852977259	496.086712165036	672.85685785458
232	232	131.963655299159	346.904339589587	513.046347398624	666.056251175892
233	233	129.74513475014	340.819873776597	544.954375670926	657.284325659737
234	234	127.539577549141	342.483508785882	505.818784878491	680.044162811727
235	235	128.602076584846	343.889727187897	529.47080334363	664.714235371858
236	236	127.628190298501	344.917838434772	531.849491917954	683.714033035013
237	237	133.026318413718	349.268551030268	528.960850725997	614.30935094453
238	238	128.252419049751	342.308029113523	513.829022954399	702.148463427688
239	239	130.265028108364	346.841545450856	525.764731411904	695.076198128847
240	240	130.583427816571	343.031037229045	549.901627195791	704.790517376433
241	241	131.297501513826	334.368382453199	504.983920160169	699.870886665604
242	242	133.055844430646	342.105526288208	490.528789035504	668.279515189761
243	243	129.287852852409	347.71097894094	531.303701287494	656.211900818872
244	244	131.442742342305	340.098907421555	543.684321731254	677.40963198341
245	245	141.118601218986	340.483343266717	515.961608031947	704.589431012533
246	246	132.185596087701	343.355144146319	538.909230413713	667.90353362439
247	247	128.229868623241	344.494944963742	483.093633633321	691.219605312687
248	248	131.491454244446	345.128762919021	519.543137500171	673.269889642471
249	249	132.186172528469	346.020159797736	513.311855500427	684.586585953213
250	250	131.020241649452	342.176481524899	556.582847330903	645.004664624562
251	251	124.344203982895	342.564875124245	523.4643376762	694.99921247863
252	252	134.837543394594	346.665405140184	492.201457737939	667.065024354004
253	253	129.460097584455	342.172554656446	506.395745739937	637.65879557256
254	254	135.38206977163	344.394032136428	530.983065977821	650.673853795728
255	255	132.976289388869	348.204172811996	521.831221904878	701.259087346272
256	256	132.243674270146	343.274302506715	508.121554039389	711.867152376138
257	257	136.259025514629	342.378429433532	517.280252728653	676.694998537128
258	258	127.274364868743	343.506576602334	525.399959479433	651.991296230415
259	259	128.808180934455	340.58628405398	542.833417368236	666.445663972372
260	260	130.167467009093	344.139113823798	507.017360984533	664.716564594431
261	261	133.853065517301	345.733373064125	536.156380742279	691.767305419429
262	262	127.569669184872	345.06677554449	519.757238514361	654.391828689487
263	263	129.756931605133	344.632863655035	519.599825836621	656.845927783819
264	264	129.848044845646	350.744246036922	491.704256390956	698.638922091001
265	265	135.307618613945	345.325434245281	517.514176277807	681.418594689026
266	266	132.961981551756	339.920106614528	519.504276729215	689.023021261543
267	267	129.216754738281	342.250342082183	521.142275804376	674.133220918515
268	268	130.427046028984	348.775086868758	551.542563042202	687.539327236
269	269	128.711308884727	351.783460346793	534.640771744073	661.133827913317
270	270	133.180538743996	346.602543332805	510.111167416031	649.812215161979
271	271	131.14225623378	344.44283243912	519.373720756981	669.469664825293
272	272	121.325073677169	337.231129088723	543.698276116365	662.054406486746
273	273	132.131133762923	344.397520691047	535.778569612417	659.872638306878
274	274	126.128873864179	344.460745874176	529.608773652709	637.611691803799
275	275	131.180557605379	346.710560298719	543.08297450761	687.621450710264
276	276	124.811419006521	345.383084016389	531.914960675924	651.125938837501
277	277	129.930683431696	339.234027522041	520.875860601327	721.18137996285
278	278	132.170503609173	344.606569648694	519.499702400571	690.346498712167
279	279	133.576067904319	345.78224868444	535.928733178908	692.695282404964
280	280	135.563637807396	341.381141491279	513.432617860249	692.532548378992
281	281	132.275298995055	340.277218066593	530.875854027262	665.269761152525
282	282	127.33698869204	343.491042479322	493.403095315841	666.635318808735
283	283	131.620853073053	341.304572646833	535.592381025652	689.952069766155
284	284	128.127108902511	344.14100870411	497.596682712707	671.756528281242
285	285	133.880256156609	342.459291938474	556.764243997657	667.001090413425
286	286	134.762629634556	344.288328824923	516.411167393083	669.44584826287
287	287	128.800329881605	344.833940065834	522.111459377993	657.676737709657
288	288	133.107564040998	342.285576790503	542.658835350452	680.252179870609
289	289	127.429145785045	348.313186639596	540.660033339007	641.399568719067
290	290	127.848659288941	343.501470997026	505.114669860134	668.324891208462
291	291	139.177862574087	348.285476044848	528.217704355052	669.63687466544
292	292	126.620722619707	344.703106342397	516.710798075002	691.572720305395
293	293	129.137578678421	347.28007585637	526.938229763389	667.982554965206
294	294	126.448083435629	343.81659391215	511.062711461745	670.791360565115
295	295	131.037351697974	344.133369808287	544.885797986769	645.826143428334
296	296	131.354435047299	346.309982533177	542.047021871278	673.691506918198
297	297	131.903130719713	346.737179680316	536.947635236474	638.047046125854
298	298	126.234991223201	340.923876477231	518.837744893155	672.345339356877
299	299	129.898147438971	345.898127401991	534.609907465655	680.873599449866
300	300	128.44362798083	347.439756014105	544.601537215096	673.272481845709
301	301	126.4657565006	343.822361213089	519.034520880973	652.841557166219
302	302	128.247359726398	339.955585142763	494.461567158517	677.192791140929
303	303	131.276408558879	345.439831611505	534.123157746962	693.241349141637
304	304	127.868253347515	344.027906077672	529.529566313078	671.381665212583
305	305	129.373324431106	342.34380378213	499.371203738375	657.113701007942
306	306	130.540724889994	342.650689341498	537.797043345157	661.652927133187
307	307	126.526952087645	344.909773938526	528.197701577203	685.681730018356
308	308	131.450610886102	342.024098901659	529.723551772005	650.60147030536
309	309	126.106209846677	344.30676679332	557.111640490973	683.2636109468
310	310	128.681323361838	344.887945181839	516.208255144561	665.281041067537
311	311	127.973664141155	346.50202040569	524.619975243428	668.892260224051
312	312	127.311845797281	346.48897586752	533.836548144521	678.676082559685
313	313	130.916862157644	344.407611883159	491.260632151856	673.438906860956
314	314	135.145214831567	344.205912163755	530.047472183158	645.521475515328
315	315	135.09497742969	350.875958009134	539.14404748674	655.690013665856
316	316	130.757011482768	344.367279778194	530.970786136471	667.669832225853
317	317	132.016082536604	343.408283288388	515.353314253621	679.649794742819
318	318	129.126463004539	343.929766841294	530.660892293871	686.241912515026
319	319	133.718000808846	342.445755720478	527.222826752269	697.711399222263
320	320	132.330833435586	342.847572228409	502.240734546886	664.400238035349
321	321	132.886171844896	343.569598711243	542.061827442666	671.526718353902
322	322	132.404566383206	345.051693412796	516.195590910295	697.215518866886
323	323	133.816816982531	343.309247981617	514.143917307865	654.953013752236
324	324	126.955377157898	343.800895032635	505.167057334639	693.633413662433
325	325	131.413555241622	344.754644758603	502.957690344766	659.47577575659
326	326	123.424632590288	341.610113840201	513.712556445707	686.245400796624
327	327	133.230007014827	340.330823795129	498.658609073054	663.153222440319
328	328	128.646600540085	341.751777521972	517.79399166013	690.474202568948
329	329	127.699547023399	349.38383507914	519.993623309236	679.805051146559
330	330	135.492380586955	341.130510584096	533.608988344503	668.937252950248
331	331	130.192476219041	344.773549405866	526.531017814122	667.876955499295
332	332	133.338224188147	348.490923024914	564.732507310186	671.627528461209
333	333	125.562071796554	344.963711333026	525.799629842587	682.16169595369
334	334	127.310476482675	346.095456730708	509.245917590663	668.224419649626
335	335	133.405426763304	347.373093025859	526.875069519726	675.712013819604
336	336	134.485082068943	345.974035338908	541.267508913944	685.473116643754
337	337	127.934708803193	342.550984291948	517.839541945504	666.015033933369
338	338	130.421070258355	340.840802037183	526.919590888199	666.233025422393
339	339	137.670871752097	347.797404158839	512.737016749264	673.023163982977
340	340	130.214678367889	337.960685180884	540.921983697937	630.684947807746
341	341	131.836629289102	346.719111042138	520.153113874059	650.048217790764
342	342	131.285196845068	343.40361595686	517.962491088004	706.383081690392
343	343	130.766407971755	344.953224515999	519.72617218162	665.136588851236
344	344	131.827114128643	347.162485389051	516.493254538224	642.225578028528
345	345	130.710455974194	344.628538415368	523.955284103281	658.909759165181
346	346	128.828778389819	347.951162880674	529.23152024482	686.668233882926
347	347	132.143817510879	341.580751215162	534.842498300514	670.842623660971
348	348	136.006613194616	344.177806736929	517.411853170633	672.693076079807
349	349	130.855657362489	341.970288399551	516.221635078373	674.888151090458
350	350	124.122386533524	341.689070287187	518.646108943162	681.953683038335
351	351	130.736105247885	340.512521618208	529.516397627743	662.496030666233
352	352	136.215565187627	336.819209672621	545.035186775767	683.066591169347
353	353	130.53995306744	343.910930092089	533.466920573608	698.654993393488
354	354	130.038590564851	342.672122717866	529.293998924438	669.8952697388
355	355	128.453991780195	344.073370840315	532.366211592033	702.860429239968
356	356	132.722564718508	343.783604910952	550.552093453448	659.951948097208
357	357	135.293883927873	341.974243401723	509.581256250245	682.704678755431
358	358	127.68178598122	345.945555032158	517.312474854066	684.946431452545
359	359	130.879416411452	345.195811091882	488.99918905459	660.232327911249
360	360	129.982475815144	340.255524893515	494.238073830204	640.644090885712
361	361	130.394195135058	346.042559181528	498.658992198815	684.54666492689
362	362	131.206429365659	340.301652453925	533.253090938074	707.489049527966
363	363	134.430728584217	339.350272025354	518.386420556169	647.969156653607
364	364	132.709676697404	347.704298811639	541.063475593621	672.57105679366
365	365	130.977563373723	337.656961622589	556.350164389725	665.049151031975
366	366	136.084491567029	341.500354917175	512.424480379355	682.602349356338
367	367	134.486576312789	340.643131561042	532.203035814639	711.175759994502
368	368	134.926085275612	348.556693765185	530.420225993251	659.039833219276
369	369	129.551242687708	344.11668903034	518.654213867418	651.330420746968
370	370	132.995237687498	344.964160250993	536.889116357297	678.245978416849
371	371	135.817340822285	344.069807681575	498.314955044212	664.009246422103
372	372	134.370378419174	343.639077050369	528.136694898498	640.429272607848
373	373	131.600910830086	341.777054752962	554.940748594797	650.339111741435
374	374	132.725477413604	349.216906947293	507.184216850438	663.181220510751
375	375	134.867539098477	343.154994834198	510.246400109096	658.479122040983
376	376	126.725988750694	343.018379614514	533.396000935827	664.774904846654
377	377	130.660754677918	346.053736579466	523.949043816076	676.006572444246
378	378	126.367906085253	343.527787950799	534.711181094858	681.944685889485
379	379	131.631407097247	339.985977023964	530.484900119589	678.771513290679
380	380	130.382968234047	346.629232192933	544.107660385697	691.028503185107
381	381	133.337635132549	346.011926298988	529.540348431261	649.184621862115
382	382	134.79817743371	344.265889092554	511.859278025369	681.599847160999
383	383	126.791824107362	341.811019454262	523.444599619923	696.122426747249
384	384	132.584102859735	343.057533393193	520.922473172789	669.546366949095
385	385	129.391986308424	345.395245015406	522.946298585564	690.828407888369
386	386	134.474349691601	343.006963605936	511.532471707393	668.266840521739
387	387	132.282853934381	346.957127416194	514.48868542174	686.70390158556
388	388	135.797972683643	341.483990439055	511.713003914191	685.962928993087
389	389	132.844542061281	343.569154720657	554.949790076453	682.468262653525
390	390	127.038425416055	341.719384877313	524.256399977608	650.808613793923
391	391	129.365574207356	351.010736052559	532.548197180889	701.656038796261
392	392	134.264665325422	338.612980267506	531.640706959189	724.461595076956
393	393	129.575023756726	344.211271275893	544.383771295845	663.089000645229
394	394	131.661838303279	343.380012176737	549.593385043627	712.098729414967
395	395	131.809863165128	348.678204199647	521.638974171667	702.036315253147
396	396	130.337345925071	343.144618303595	503.304795553287	679.658257098732
397	397	131.655865911547	346.632913472491	504.69783913066	662.989250933139
398	398	135.122693627838	342.209103150557	499.110129739602	673.781072818106
399	399	132.532965036247	340.440626940664	566.598268463801	645.210822292814
400	400	132.56284911054	347.583408431667	520.681405871319	678.993155198683
401	401	129.045137902197	343.778833477844	536.110541291981	635.504603604281
402	402	127.385075607963	342.106799894702	480.354079256361	659.602329621862
403	403	133.437775935973	343.142369710039	529.381786583263	669.083905724641
404	404	128.423358083667	337.726609983354	513.510969572717	685.780227161962
405	405	125.93086348184	342.125421604902	512.487890078473	628.61462783887
406	406	128.453931801159	344.295183584216	507.728050458193	666.681159469529
407	407	128.164358042276	344.318999487087	537.899704119078	675.212541653813
408	408	124.775656700239	342.718175013621	534.200349069514	656.332067845014
409	409	133.197731380578	341.513748763489	509.533411618018	675.216522232827
410	410	132.671106499695	348.066093943802	511.367370460019	659.876428696524
411	411	130.655634860088	343.397840281626	516.648341681406	670.414666913205
412	412	126.455025616992	344.317534326549	528.503647347001	683.52122385372
413	413	134.271011568574	346.451382780341	521.233314470497	660.875810835239
414	414	128.984662273334	339.456241631733	520.721769875813	658.781529428735
415	415	130.9566213445	346.754477222816	515.106027437581	682.497108201914
416	416	129.115625595746	345.057065621268	538.112457138772	664.725066725891
417	417	132.675326862814	346.707340757949	518.542163487964	667.658689376788
418	418	135.640074795681	346.228217128382	533.911144383981	657.189881497382
419	419	133.358020943463	346.018435827677	544.510114323978	675.987263746306
420	420	134.265703087928	344.56458582844	510.4607195686	652.467494890064
421	421	131.510816184665	349.740720862607	505.471920893781	659.666752322735
422	422	127.45484024666	340.230804487591	523.725631241155	690.872039578865
423	423	126.605174335721	340.834696481188	521.355542817632	669.846117577819
424	424	134.096534647319	340.293262815247	548.692918248599	677.546646669757
425	425	131.526328641649	345.176036855665	498.744849606097	695.509488327468
426	426	131.904087751478	349.078784689548	478.843219053781	669.080281314302
427	427	133.433412889651	347.209381565109	524.127911555713	673.904922321358
428	428	129.213448392993	339.987447129876	508.960162894331	666.951512025279
429	429	125.464391420213	338.883049857398	500.346254648513	680.09869925371
430	430	133.543349294111	344.288608237817	501.04563590438	642.102275451121
431	431	133.176699647035	346.844484028668	525.83138237524	674.548768173955
432	432	129.946058407827	346.186248299682	514.454122966139	664.018628104819
433	433	127.736223633231	340.753559315727	520.137391894894	646.784124406838
434	434	127.594149670375	343.459679477321	524.799809704154	680.883447585717
435	435	130.978214264551	346.441352978086	533.000306642236	664.778728243071
436	436	130.402825708895	341.947161021594	556.579245984015	672.497416332227
437	437	129.603364670997	346.931940432073	525.374689440412	696.594153170446
438	438	132.557902271263	345.15504474063	515.275136948983	657.540437573505
439	439	128.59541200946	345.834652032426	523.188573947293	643.180337064145
440	440	128.388855789936	348.750372416224	516.773447545623	665.472217384045
441	441	136.8150583388	345.341808405414	550.068205056574	640.396698699398
442	442	132.238876332782	337.289274332519	504.702911457601	680.242912441982
443	443	128.885678953348	343.695120115092	506.702409440405	674.588013252278
444	444	130.881548564833	345.023918886123	522.57791121205	688.178015643436
445	445	132.026172899148	345.461763307306	494.893629628323	685.828071354766
446	446	128.716047292073	342.570299829364	532.534878254339	673.665486353211
447	447	131.515756215435	343.935684555154	498.711763191732	682.213559539485
448	448	127.900238743277	342.514327616848	524.656688421911	672.929366978182
449	449	130.932066294333	340.586919651572	548.540266972292	680.882598885267
450	450	129.227118752608	343.060057248	537.158851094489	694.807363265376
451	451	125.258178677093	344.812022480924	523.188268234453	653.285079978949
452	452	133.109617016029	343.137810120159	517.948607020445	670.558792676561
453	453	135.453155242545	345.241516158418	534.119961794447	688.362277362571
454	454	131.212290361464	346.199769188837	518.790602889419	671.186915421852
455	455	126.521894418307	345.217552427988	505.750645014813	683.862125632666
456	456	130.747298669512	349.966559646678	533.547449678383	678.662216066015
457	457	128.287768312395	344.060753622633	543.658377444344	649.945058485287
458	458	128.804090012458	340.895357383942	507.54556452331	727.639108183086
459	459	135.361427963194	339.814258670137	515.483740548835	673.961794924925
460	460	128.460361086167	342.216580332267	532.602979460313	649.607317558326
461	461	124.811087055015	343.055336757378	505.604369442007	653.919323958038
462	462	126.830024234937	346.356737392381	523.021918713838	677.767593668455
463	463	135.975946845701	345.747063276385	512.212318340513	666.126068192447
464	464	125.781020232726	340.922727824952	504.347831386907	662.942637071694
465	465	129.174948745126	345.711360552493	509.990929107627	719.517375447653
466	466	132.093114094106	345.705246354008	527.608703878073	677.732193169413
467	467	129.731158341113	344.792496138332	525.006355737399	674.008764667231
468	468	134.157230484569	345.738861916563	495.632865384159	660.937696704103
469	469	126.125973840349	345.873579999348	550.756252822896	671.360180183957
470	470	137.301909344289	346.050324766976	538.169387741652	680.595807795598
471	471	130.164385164409	345.281375945546	547.398443747419	686.546004150788
472	472	130.852375537524	342.708173867209	501.70609568567	653.228522413197
473	473	130.913305952563	349.146365315067	539.5373926694	678.588998418488
474	474	128.898373020129	341.225378516113	513.69857159271	690.828092001848
475	475	131.89748473755	346.072803625809	527.156481322601	658.370421250876
476	476	128.242415449182	347.120037215432	532.977848173498	695.009831273994
477	477	131.703359895917	344.389994219893	529.400874104237	694.89777196032
478	478	131.311709755458	347.729366873496	498.203843306152	677.22709601594
479	479	128.274602820478	344.427884760155	543.824877826572	677.732136651386
480	480	132.463775077976	352.096861395416	510.398031123227	637.706959740456
481	481	128.45961580777	346.488789089226	538.948185433969	715.310430803057
482	482	129.469004292968	346.843064671825	476.449275809577	670.200860539043
483	483	130.346034866856	342.47548047819	525.81569627456	641.858006600002
484	484	127.302658726178	344.271604053784	509.901207460227	684.48439499253
485	485	127.516823111623	344.415528456686	523.838378328437	680.277190706744
486	486	131.60831874025	341.944307915387	503.462132422135	684.355118630461
487	487	130.563142591741	346.178506359942	545.475135326911	648.246062332159
488	488	132.26692661341	348.779825729154	509.55657475509	684.50991225592
489	489	134.716018518781	347.027529201451	514.084573927472	666.553707302232
490	490	139.465784495432	341.736160783875	523.981048326242	639.65200165942
491	491	135.435896193378	345.460332390673	524.763328758997	702.09365346622
492	492	131.771835378616	347.625079534349	488.216577437131	684.279025831918
493	493	131.85246423163	347.065654292707	518.063613584436	638.060709251696
494	494	127.202561785781	340.779503206074	512.062781732183	675.342250589627
495	495	134.359227198417	350.487652291302	502.048037137818	702.561655664639
496	496	133.089554403276	349.148981789242	542.172699659724	705.509201331978
497	497	129.62047244657	340.109103582973	534.514364758441	709.751842736903
498	498	130.653401096858	345.439258762429	558.386600049215	668.513366848787
499	499	132.114041750512	346.644910395735	507.152266605479	672.375920646304
500	500	133.561291344685	346.70202612382	511.095536439105	689.370224024127
501	501	124.88807327686	345.078156499365	526.221310586927	659.463556622117
502	502	131.639016359206	344.280660268912	535.356767493699	663.992056767764
503	503	127.92911805023	348.269397390836	523.623580177863	695.476947885106
504	504	130.800146477852	348.711945522543	490.083919717741	658.666970595551
505	505	126.97794762011	341.965775479401	545.884070487261	654.530557890638
506	506	130.679875467909	342.853382109589	512.097673421542	708.595884264109
507	507	133.457781144192	346.133865672904	543.193164043775	674.215439854939
508	508	125.428942169954	346.150939549662	539.94556740454	688.265729854039
509	509	129.345021252903	346.862390391257	567.947274343493	667.545417854589
510	510	128.991304139534	344.963287510442	536.712164122725	687.406476633938
511	511	130.920840013035	337.654465768045	538.035258031819	643.59566038809
512	512	128.264375938727	346.109772221205	547.463796241467	683.468168378196
513	513	131.075186911551	343.987877729286	523.373739704137	668.893581031093
514	514	132.983286060049	344.412114531524	519.654699504829	672.415999028637
515	515	133.12972090075	343.541206620249	519.911804466471	664.436481197456
516	516	132.585997956161	340.067165002532	522.60629764211	667.073118046923
517	517	135.221507352616	345.972446489206	512.596928730027	667.443707958365
518	518	129.425705891288	347.216283888145	527.427995303638	674.746245803162
519	519	129.660158344663	338.842765696108	505.065446279183	679.632606339651
520	520	126.91433312576	342.961653327992	548.033143485697	670.840033178744
521	521	126.92650297281	346.852154548444	499.930982155831	640.3570826515
522	522	129.626741958643	344.151552584815	533.792923548933	693.402003785769
523	523	128.649298650926	348.038365015927	507.830326974835	664.480678029267
524	524	129.620841991505	345.271779206921	555.279874522963	699.167233043959
525	525	130.521906455378	340.498894239828	553.920692377246	658.307653426942
526	526	129.876045169451	346.873435392766	478.076641263708	658.740301434773
527	527	130.148712874937	343.116823559406	530.872899502638	682.642091820554
528	528	131.799171430837	343.448258151488	523.085581513139	680.295747884081
529	529	130.725416373579	342.885061064343	530.927876569557	696.439997866272
530	530	126.283132951235	344.028472675723	520.348756027318	660.649596220619
531	531	132.497326009356	339.947645233488	548.399746834185	679.262533564444
532	532	130.180290827021	345.33556905788	509.937481981951	670.426630023046
533	533	127.162263913575	344.808778311768	500.791913414537	672.723561481655
534	534	130.17528578242	347.448511204125	536.928552458021	638.590093562398
535	535	138.211185453628	341.736751645214	560.185227826344	692.755907154252
536	536	132.295701826021	341.256765889527	570.068201420964	661.625317352181
537	537	134.626997735167	344.398176970069	550.077226113092	665.623102774451
538	538	133.798219835085	343.470868557125	535.729758028164	691.725576677523
539	539	129.644373397341	349.903161435361	510.391583401485	676.489035747476
540	540	136.038880434174	344.435295979318	541.919939207178	670.208508396837
541	541	131.279209738462	343.289040069159	497.632280515269	679.142684183092
542	542	129.302267347265	339.763659639209	525.282778900391	673.696250164608
543	543	129.193021773182	340.502735925344	526.601491980875	651.488166236895
544	544	131.975269616508	338.454664261251	548.785067748932	679.24295803368
545	545	132.35815900197	340.627289339373	500.677524151339	656.07878483155
546	546	132.702212815424	345.104091572986	519.69534031672	679.969669628108
547	547	137.997010506206	337.266680741885	546.388324012573	696.394152119643
548	548	134.619880214355	346.700743443254	523.413306770907	668.39693132964
549	549	135.443101704856	341.050673249536	506.69720330461	665.72941186227
550	550	134.73976229266	344.009655118658	535.504459209467	700.914120624454
551	551	131.347618056982	341.394747734043	540.566540583962	673.425825389889
552	552	129.564070687016	344.727422639176	518.361017341046	660.204436773933
553	553	129.583288848642	345.53307890599	545.696313875772	677.204485519272
554	554	129.985309838799	345.184654877116	536.884636457773	684.916068407924
555	555	132.385947465896	341.263945172383	522.379939546667	669.177925084513
556	556	133.794549591917	346.123159989683	546.335576677233	659.138779556231
557	557	132.969326247355	345.387024077876	531.259239725812	655.139618507505
558	558	130.004630467942	344.162005791706	531.449156091311	637.036434760155
559	559	132.112654668642	344.782397165598	528.932949954526	637.235941562726
560	560	134.544867154734	344.825133841426	521.925724200369	703.735818659222
561	561	130.671076432909	344.342850414192	525.140578129479	681.69582627444
562	562	128.521954619938	340.685145949826	488.002294791068	661.403710763569
563	563	133.464042371697	346.703571949632	504.847120626024	684.707045673839
564	564	132.186103269415	348.03340921863	497.262139029947	671.076689884074
565	565	129.574481503625	344.199303456924	529.164573625198	648.017152593482
566	566	132.460955687963	351.245459090779	536.632744932585	645.128532435577
567	567	128.874175392111	346.920165575702	533.714776638648	698.706681337793
568	568	132.131901020582	348.903004470397	509.763232445706	661.575903942597
569	569	133.614420748798	347.972881290212	544.303118558978	666.268255731588
570	570	134.247435103654	344.081689474562	525.194553750562	646.055023632297
571	571	137.533519935966	343.416073426208	580.879373542465	658.689759575047
572	572	127.832923099915	345.819903725072	510.8761526032	677.29465932579
573	573	129.684974093288	344.614877256303	515.902322196039	654.163516920806
574	574	130.439109379812	346.294302498257	532.9409624472	676.368264326123
575	575	124.325790199786	341.057452995405	562.849581530578	686.536804116957
576	576	132.339018002037	344.516848542092	545.607251636295	647.48353613234
577	577	134.415477075829	343.023377126445	550.196017328941	666.969924176447
578	578	134.038348106647	347.351640196654	529.429692551038	674.318429142722
579	579	133.442092353607	346.179887564085	505.92830203177	673.247704450349
580	580	135.446018023998	342.240325072204	527.856210129394	675.740470420312
581	581	130.457407655709	343.047545034818	535.881584904163	676.677493703011
582	582	122.246796058163	339.046579949141	508.239281280425	681.626663652081
583	583	127.046243707662	346.284967790578	524.065836044748	651.827981256418
584	584	132.401071920957	348.554060923729	520.162112693739	649.828278308103
585	585	128.980762244061	345.965783804814	518.558733631944	663.935262288623
586	586	134.185102388102	338.148524578158	524.164836229819	684.730963324145
587	587	130.163175790845	344.914647354042	544.745825535634	715.891678395049
588	588	133.13607780304	345.32036553822	531.133636704424	680.027111454215
589	589	135.688299024609	345.718887775686	541.808386057909	636.863144902663
590	590	126.936021057892	338.968144771779	536.909156075184	677.578007645829
591	591	134.115033223373	343.352153426748	523.393816404359	664.699163421327
592	592	133.023345654531	343.784307640432	513.208867945936	681.744803067146
593	593	132.547188991351	347.379855466114	501.697843340631	691.508066320561
594	594	135.652011177263	342.135628943412	499.81726656963	686.227040684533
595	595	128.811320517166	343.741039475289	545.849097086851	657.681612362207
596	596	124.698268032615	341.084951107103	532.422396977443	654.055226450479
597	597	127.184683826501	341.668567501827	504.219112124298	669.00921534049
598	598	132.02722401389	349.449881032544	516.859697562525	661.176406492276
599	599	134.419590268393	349.871532069929	514.997285671455	664.119758872978
600	600	130.962017775157	344.481834055058	517.572719364317	668.367481768162
601	601	128.67753341089	340.031538325369	540.722242350887	676.433720735981
602	602	130.517581172368	344.361895477228	524.216731186876	659.457342938161
603	603	132.401216920281	345.241723108167	520.27005895367	665.380862468798
604	604	123.799820217165	343.558619166497	505.078560870077	694.193123564457
605	605	126.097424359714	345.94190433027	529.713500780944	669.609244304994
606	606	127.212482698504	342.599596425256	524.038600602962	655.877111562362
607	607	128.880426618218	345.516046228088	543.401226993184	654.732339055197
608	608	136.30930062937	345.516944740667	517.70367853425	636.967127352871
609	609	131.840382236488	345.679779457674	521.534434339156	674.225875968915
610	610	133.522018754268	341.646770867167	533.643461501809	647.635667036557
611	611	129.948096185761	339.827886447751	528.901384827211	652.632687591671
612	612	130.771152621103	340.988076736838	526.874375621851	704.599543961668
613	613	126.847581750368	339.431916767224	508.209443069975	658.519461406923
614	614	132.37975987051	343.574504035624	567.450958519478	652.393174402652
615	615	133.194419414559	344.759010857409	502.739272933895	679.616916442897
616	616	132.214914946537	341.618379652781	512.979704117374	676.519465412046
617	617	128.247260446551	345.542820571576	554.181979280918	693.19701658464
618	618	131.796808267866	347.210324515597	527.077661104774	674.259846530775
619	619	137.747589181762	346.887223596324	519.903237620413	660.345667172563
620	620	137.067312929128	341.547312857309	528.866653793913	673.936331800479
621	621	129.402283815172	345.470943380481	521.678817350716	699.535409826233
622	622	130.829468178154	347.763568810351	532.569891595764	681.351420606755
623	623	121.474327666202	344.739457904097	536.358684817208	667.838467038229
624	624	129.357605259225	345.489548127068	520.35498036561	700.237821356141
625	625	128.314513485092	348.738363386957	573.646493897184	698.03212743327
626	626	130.633973544526	345.396901027345	496.970746962054	709.332873950212
627	627	136.268739992681	350.516599487118	503.218239112035	679.672304119044
628	628	133.577731401366	343.023746999908	522.767349283514	669.077280457207
629	629	131.524742327446	346.838209935697	581.284531417241	683.934380588025
630	630	132.559954303919	350.68809464693	532.894141603033	659.036796540698
631	631	131.516223984777	341.849619737261	543.20995345126	677.475480164561
632	632	132.936042644763	338.596255818171	520.966903699581	688.881025321525
633	633	136.597739335763	340.848523270968	493.618130041034	660.662816509006
634	634	128.400475635487	345.846350646777	538.97560690771	641.493045733961
635	635	133.381295346048	343.415454121835	494.251947918035	664.812028286554
636	636	136.178651167636	345.10972812768	520.631701278017	659.627159600244
637	637	126.87294733342	346.642647027743	515.590996550214	667.82549430748
638	638	131.162237562193	342.641443434358	523.417552519951	681.195587172604
639	639	127.343515364781	343.351908642273	498.733575517267	672.898008318104
640	640	125.422788136881	348.08468037457	526.817889358127	673.758902078375
641	641	132.669656071214	338.164915515675	542.357030494263	659.711514893064
642	642	127.235178344497	347.307684855925	532.209462171695	683.204944201456
643	643	127.941011823046	342.427905458084	511.993058987926	661.164405222019
644	644	128.666555963994	347.441511358811	522.926128997343	694.005161842804
645	645	127.337804514544	348.162271150263	531.911007586146	692.768012722079
646	646	129.263198503586	350.703344285404	534.02953711594	682.244184482801
647	647	130.935539130596	343.653824196713	530.043653486978	693.420012470326
648	648	134.381836750228	348.535223732353	524.379166986121	694.700664588929
649	649	126.865601352993	338.285912709945	516.902844210795	680.493791657109
650	650	127.379715402677	340.719474973316	490.94158858963	686.967126641819
651	651	131.340718615353	339.040181101442	532.409805177953	680.923599256435
652	652	129.920319959061	346.792065173272	506.88136291179	672.58484586856
653	653	130.106655778679	345.600288422561	518.87671704557	649.036193127126
654	654	133.966097875274	348.778628012459	539.976939878571	658.793283120564
655	655	127.432521742146	345.383440244563	516.083052953997	664.840722032412
656	656	135.455690644185	345.050992901753	524.196699664674	683.53080206165
657	657	133.101892234311	346.167782115349	531.6464050928	652.381021009193
658	658	129.647320435474	340.226062961516	536.635025366786	704.059759211664
659	659	131.403495759995	339.494569822479	520.904620746346	687.112687318707
660	660	129.019799444766	345.170292980025	537.902060447572	671.193635316934
661	661	130.357015590463	343.98667339488	529.500321902457	642.579467885274
662	662	130.90513435842	339.935979495521	499.294636489239	671.770045591716
663	663	130.941837943888	341.868702478685	490.58587926092	678.581631500659
664	664	127.824672891962	342.388464288396	510.249967510322	697.428146670796
665	665	134.388410011398	343.291664864589	523.005386383274	679.733655913231
666	666	126.651524378064	343.341289383862	486.22347517367	658.741925302047
667	667	131.874390732307	341.853570785333	518.660244526541	683.197433730486
668	668	125.352717428506	344.478080055715	505.502148165671	656.397114779035
669	669	133.894318394935	347.586225912321	527.917890852966	674.53523537184
670	670	129.767516490468	341.002330486172	512.403416565777	673.754464928922
671	671	128.21765939325	344.967811854671	533.403944038356	703.405486098424
672	672	127.415220780407	345.248544593888	481.792492853448	677.302664965465
673	673	131.692933929454	345.827915306952	480.684930208581	697.743615060877
674	674	127.712979450537	341.217089668262	508.405585149786	687.257939443163
675	675	132.969517031807	341.897696149216	511.934347644875	673.805831669912
676	676	136.052662555082	343.087056448101	539.038734054801	650.40774490299
677	677	130.372401818862	339.583138712832	531.920858382341	676.464766425793
678	678	128.214558249068	347.86111133294	501.121496234575	651.190432407142
679	679	133.22075508642	342.221920314778	507.088712292367	641.550383391801
680	680	131.20177658281	346.806791899617	537.043185152138	682.940583799994
681	681	134.569695978926	350.014975360669	518.640432819001	675.064842523433
682	682	129.016917824974	345.285942286598	513.814801947884	663.5346143333
683	683	131.003312890573	339.182692556812	516.622651849496	658.656220299463
684	684	132.026726904049	345.167695898578	556.861701182044	650.707312118307
685	685	135.948397473936	342.316445325606	505.397923811584	677.281190198494
686	686	137.341373013837	345.511447233902	509.516907324228	661.424596737181
687	687	129.995183616043	345.38371713172	514.864734949793	688.634999302369
688	688	131.425111237654	350.060869559238	499.161671701102	708.664356147819
689	689	125.869164326264	351.240863475029	529.825989520406	658.648442557673
690	690	133.682092903288	348.004034802115	554.246137669481	668.721748226586
691	691	133.817202984579	338.633001334038	507.226553891662	664.949335508629
692	692	125.102369303226	344.871026756896	538.94927114793	700.302635706635
693	693	128.06542417171	348.816171997094	529.2840318434	658.687145709985
694	694	133.146186114829	343.173072628231	506.922874049438	652.140877121677
695	695	131.746110394271	342.303724708076	493.909659040772	677.746838668388
696	696	127.430100711107	346.528889747289	508.968821760271	677.639099302779
697	697	131.74532240773	336.755214911204	566.654557661992	676.460919556322
698	698	131.431628861366	343.729793556882	530.43896125995	663.681346965944
699	699	126.706845036543	344.136806804619	518.946800112962	651.096522167119
700	700	133.910898529818	343.652515938295	533.330085110863	681.052450707167
701	701	128.963427128284	343.877738889193	501.160576595351	649.554858431456
702	702	133.813381591854	340.722884050906	533.496776539587	678.250740456864
703	703	129.466200763126	345.368588691364	554.869276088595	685.810199022214
704	704	133.216234923883	347.573227438006	518.792026496944	702.375866655655
705	705	129.263542340735	345.488870755436	523.352339917101	701.509648378895
706	706	132.629013573224	346.037445313567	542.943176587553	674.896721248527
707	707	133.453824936202	350.891397325222	495.746716036815	665.753910566209
708	708	132.975046429983	347.048553881015	525.210273499679	690.308404622087
709	709	127.203525496613	346.848956108243	537.06189251832	646.650849473845
710	710	135.29416129855	346.829009041162	511.39912279558	662.57509436212
711	711	135.460919275992	343.274275482637	514.211662536091	662.56470836474
712	712	130.989104792233	342.555893217543	518.466720832282	664.571423112572
713	713	132.579427467513	340.94140184933	514.726966245836	686.621328304852
714	714	128.806275193631	338.992466043099	518.100045593348	648.467848252155
715	715	130.726982325878	340.632740370018	508.662043220021	672.587347899831
716	716	132.75037238983	340.652044785707	517.924023929976	722.005338134843
717	717	125.073708455718	338.268901244317	531.947871622542	685.28445171752
718	718	133.605266627435	347.517335714963	518.547733882553	640.889077706923
719	719	126.078845395942	348.831020776042	498.09617572807	664.298331339226
720	720	134.894479191819	345.096070793018	531.967966718491	680.416728564164
721	721	131.40659674008	343.45129401973	514.253585496557	680.674817045582
722	722	133.574625068076	348.58037598957	505.107673198172	649.635454181829
723	723	131.002323384716	343.004250166367	503.514565646962	687.915889591204
724	724	132.556531055915	344.018344725198	509.233072255381	670.277226309156
725	725	132.150581995907	342.092457248159	504.185395401575	665.29957447247
726	726	130.60536906391	344.581467612669	519.865920491868	660.517000446581
727	727	130.098383660852	343.492493483447	512.750541080389	676.292382563011
728	728	124.994624244427	342.194835897508	514.072832001229	671.132224700897
729	729	130.803957537463	343.766975919177	542.354256653031	678.206634385917
730	730	129.792079792712	345.918985757783	539.230436749863	670.895697842323
731	731	133.705779694277	346.071748023046	542.423516198921	689.20230049136
732	732	128.622233763993	346.417571485319	523.728814681141	693.603912585481
733	733	131.989749495578	347.8531463488	537.424834638299	661.281355110061
734	734	134.684104616401	345.45734288382	550.057364583154	667.325137416764
735	735	134.106122891815	343.391973212818	529.718795199294	690.091438413242
736	736	130.909066341802	340.601946824085	564.913505201837	679.658745845739
737	737	132.504424705561	343.326593742039	519.867459906708	690.809230074431
738	738	132.969525733477	340.043498944777	527.722830233497	661.451065305799
739	739	138.456044412248	344.885405701239	528.914927527571	658.220793882473
740	740	127.813539589941	341.23914471516	512.809887410786	650.58858658464
741	741	130.929551206464	343.421970029687	527.588875008223	633.003997064323
742	742	128.864853241405	344.521234667211	534.243927845318	660.526395604519
743	743	128.388462207895	341.717769795519	517.343088998021	647.574208249782
744	744	132.890689231643	345.507253489673	535.259261068355	668.469301679181
745	745	130.850926751397	338.685175676101	541.001395092987	677.278676175642
746	746	129.302581425709	343.846648755879	540.984272633546	675.626627504431
747	747	123.272609997508	345.645454283207	522.663892216035	654.56233939531
748	748	131.581253777314	347.562650135913	515.567428903193	648.35502361949
749	749	129.28979359634	343.234568674531	523.493684860855	693.337153771694
750	750	132.662788328038	346.518520639037	516.952862954646	664.020037677803
751	751	131.272314678237	343.945711055801	533.463356176817	680.868550496334
752	752	134.7294644548	341.147542344701	511.607538491388	629.662285334773
753	753	133.369192745791	346.334597182345	523.377056500555	637.28487053859
754	754	129.140367076948	344.514264619463	519.566514279973	685.134909071661
755	755	130.992073874447	344.454275357638	506.571319457442	686.415872590035
756	756	131.084327104403	345.030441338443	544.421281239212	654.809538717811
757	757	131.448463897767	343.662499911216	543.73788880185	672.48121800282
758	758	131.385978601981	346.691439358489	519.074147823761	680.454372837092
759	759	128.090448349177	339.396025531413	535.722362376993	675.997662528637
760	760	135.211424882174	348.935464313744	529.567952691619	680.139985608449
761	761	133.816463620299	342.796879247478	531.808837033065	644.311289836784
762	762	133.657448835859	347.961469672058	544.092282253943	662.426970085995
763	763	128.409726104266	346.723377632962	534.976029661575	647.675572383169
764	764	132.986903606592	342.790647058824	510.410121815998	701.126976838741
765	765	131.926322548915	345.534122220046	517.028106463535	636.285941833014
766	766	133.309210351743	342.022801435589	502.745437281733	684.686125232619
767	767	132.040138526141	346.799178787074	536.93486660375	685.269180144302
768	768	133.129996003023	339.499420365297	550.093516307984	668.048519366654
769	769	126.722567133455	344.604376003783	527.838808351383	683.254498538042
770	770	131.831790576179	341.188600842415	514.266633634988	688.368318369581
771	771	126.469737958446	342.84133709949	540.382202517306	679.247170106764
772	772	125.972124211483	343.133367008097	526.076983598337	711.256852029215
773	773	130.590415388689	344.61924139589	504.25464759498	675.83381437051
774	774	124.745792063704	341.450639539426	527.424854029206	675.862299397452
775	775	134.161908720263	346.136059370455	497.795728798664	651.371310669977
776	776	142.9392739835	345.647840164512	541.894415821703	676.876685143047
777	777	127.809729245794	345.498892670352	543.529072838981	692.891032287184
778	778	130.875655219597	339.326116338396	515.372263299576	671.314752402543
779	779	126.396508700139	337.712577411062	514.150107946259	682.35338104935
780	780	132.459494558994	346.360128574482	503.60068342742	661.600317897995
781	781	128.765027265589	348.478952096796	527.150242610821	703.206180549487
782	782	126.930574860209	345.834433467191	544.100584965581	622.741937263282
783	783	130.83019468331	346.76819540484	523.581584545761	659.486742417833
784	784	128.400467799825	343.0090133426	521.519946916077	702.611940465275
785	785	132.526014682743	344.1357772769	544.622078180449	684.787483064685
786	786	129.269626229009	339.219940440652	523.697844479229	647.229195208278
787	787	134.107507214767	342.021175704298	530.676867589321	685.530102526459
788	788	134.413817397135	347.232540937834	506.507140192568	666.284820698423
789	789	131.649471784287	344.407354999366	516.135486391969	658.455772440219
790	790	133.72222883358	344.760302839304	523.293474543353	666.242100972869
791	791	134.244238507691	340.685442271434	534.052766182241	668.309172520359
792	792	136.606327631098	342.232435587363	501.799736038053	652.090154645519
793	793	129.186533031297	345.7646008121	521.074065109698	640.555867041893
794	794	131.197384970646	340.104360726346	541.870784909599	678.519142769312
795	795	128.40435360431	344.641598681384	529.535951242376	650.123160448662
796	796	134.421464859294	341.229668197882	518.173445989823	680.879317618473
797	797	128.76517071191	345.346921090736	504.26065454642	703.75465305321
798	798	129.648616543141	342.326953004985	523.12738098575	677.562827902541
799	799	131.809131515378	347.613941896036	562.827487407761	663.422687382778
800	800	127.8938919965	348.720060749577	538.877155258662	698.457046059259
801	801	133.293300466661	343.797023369276	515.99344546445	702.58723087913
802	802	132.44386916246	343.829798459023	503.418061198159	699.036214955321
803	803	128.780887647415	347.641176375353	529.195648914983	676.882170988148
804	804	131.095389561403	340.958451569426	534.24744481578	658.225087838149
805	805	131.637092281092	345.516437861911	518.506260603766	662.612023578715
806	806	132.535905410031	346.1945302753	515.246688026019	655.846132761114
807	807	125.543368504518	345.278528174238	487.728737912336	672.862217166709
808	808	132.819860449715	342.47575376053	546.465957705105	662.661802688863
809	809	130.531752894019	342.883616088379	515.591524147003	673.698840720782
810	810	135.183226046171	344.871390692567	537.648580344614	681.814188464158
811	811	126.51205306133	346.429519299894	553.74663211228	673.959622633225
812	812	133.487578217828	350.721030067615	512.880290320009	694.778424877467
813	813	132.186006123318	344.173941764968	526.977045012738	687.755189219173
814	814	136.068737650211	340.456790186612	509.138405937799	695.661555958095
815	815	136.234249823146	341.260099120981	512.329508360137	664.683961614812
816	816	129.702906182544	350.644493976255	538.442302760148	671.02173555454
817	817	130.509111069832	340.007418398408	512.689640935711	660.35947791753
818	818	127.518102379289	345.385920772921	512.554017787454	675.889253124158
819	819	130.334716374548	341.999349558208	529.220122129411	679.942407713329
820	820	132.334173426335	343.762706810778	576.442341727862	683.110432209576
821	821	133.742202823262	343.336543136885	531.828590850355	647.959611742017
822	822	134.768960164631	343.090543932334	566.238923941072	657.589625315706
823	823	132.864447095852	341.045181869184	516.71992162603	690.275493700637
824	824	129.621434154632	347.980465211937	511.018933378185	653.548914642592
825	825	129.134667489475	348.045507297141	496.226616450636	655.868811175864
826	826	137.571049764273	347.674365638111	502.239460126731	646.475140226951
827	827	129.818565380409	346.54994835543	511.209984050312	662.34599593543
828	828	130.394736303689	341.464651856482	505.254439403527	708.319967375797
829	829	133.694968734811	344.115459704959	524.136069615384	662.971638098981
830	830	130.745552872397	344.939918336929	528.81550211416	662.78565024541
831	831	130.573056002907	343.79368373915	530.684853601417	662.32349059091
832	832	126.529678882947	346.719170783358	525.327616711914	677.175230046461
833	833	124.426531746701	340.091404631583	538.550366524189	674.422436873666
834	834	134.237475490552	350.414916263794	538.862636913282	666.35485788902
835	835	129.73663993449	341.990682943726	530.804029508309	687.431039996192
836	836	129.466794169275	340.345624952808	538.361232855835	675.42057392458
837	837	123.260122809812	341.034532611856	533.688695040309	648.124178452959
838	838	129.382739699989	340.489837490756	517.482962669048	680.441241662253
839	839	130.512160633458	348.970357700602	513.609395924968	658.617494794064
840	840	132.692652222153	341.603973052771	496.243180314512	644.943647906025
841	841	125.657741762985	341.274633507864	552.062739026293	658.522679362599
842	842	130.879973249884	341.773072600471	520.376171699132	687.174442039162
843	843	139.688593924088	342.837631741554	506.779472512139	685.159690785642
844	844	131.012964813121	345.752272503169	540.136242522467	685.414248223148
845	845	134.517099800035	347.540641228201	555.765790243329	688.171448650521
846	846	128.596938625225	339.513167610712	511.571137600704	659.086148515223
847	847	134.821545368208	338.190674277425	513.825701336309	648.744381550144
848	848	123.804302352098	340.058138759349	500.232606845753	683.726473473596
849	849	131.4584053792	349.366198139173	535.771948719893	687.553278151919
850	850	132.982704033857	346.36831955161	517.205605317161	677.933424807267
851	851	132.683727123237	340.404529507594	501.363763123204	670.983754805136
852	852	132.437493877965	348.430906788614	499.938141152498	648.082903689703
853	853	132.682785390042	342.86748877746	511.407238956687	658.411394374128
854	854	131.353913777974	342.52401044312	551.152062189677	671.620452224057
855	855	137.742550253565	350.123339724571	516.126416292243	672.08200796195
856	856	131.423266822824	342.725405082433	529.5339669342	689.874071117128
857	857	128.758838883631	348.912107064675	515.729898029645	696.669603663166
858	858	130.098850494128	344.684384789455	559.390185014829	674.221122138353
859	859	135.569887461581	343.026558525151	502.777330411576	665.588424186708
860	860	133.110517179323	344.132758790743	502.241666314955	676.812713559674
861	861	130.930230094503	340.031245513306	524.783495547216	677.283951227265
862	862	132.534626330008	338.175220274811	514.15166968831	675.167165956523
863	863	126.370109292121	344.296863171514	546.045734100621	716.617560938475
864	864	139.271892317253	339.0007348312	527.451958641429	671.271817864789
865	865	132.623009043277	339.000574081065	525.186377743476	668.568753498747
866	866	130.769761599878	342.315721609997	519.485177169935	683.366652484999
867	867	130.393663139232	346.042584545711	550.232408617589	683.532382334538
868	868	130.831150919102	343.434776430007	515.455132338553	667.10954508666
869	869	134.123232733066	344.225169379033	504.828459683976	689.383040460327
870	870	132.865196305054	340.809648328323	521.737098800989	672.319477768541
871	871	131.886423834809	348.338363772083	499.081750693963	672.03540888155
872	872	133.307355387082	347.362730190277	524.320743988401	672.847732330045
873	873	127.930487788191	344.143431243466	494.47292481506	667.425096167007
874	874	132.324126494279	342.517736213386	534.369678767525	678.848289569086
875	875	129.782689445678	341.439854206217	552.359709695338	655.223344973039
876	876	129.368676853482	343.867118899206	521.507045166258	673.0803032542
877	877	129.557396471423	341.055000854296	522.624029275794	677.891485243332
878	878	128.935800953762	341.793920662119	529.74046494786	654.848956245744
879	879	129.808051510324	347.623693901475	527.501576352241	652.625723672841
880	880	131.086684676869	337.169001547336	497.561099265636	667.060086971348
881	881	131.397609441667	348.358090288901	505.064875727915	693.661957966269
882	882	128.484044079578	337.798309400247	517.067612243988	644.967221565367
883	883	129.551223741048	343.696354117623	524.961495999814	663.909660352524
884	884	134.125325021811	341.530058213087	520.431985487227	678.213356914611
885	885	135.048887388206	342.816383914517	532.752586566978	683.577123454967
886	886	137.448078605878	337.553833195852	536.910391890186	688.05327587513
887	887	129.153535970939	345.089174339806	539.145519156807	666.247379572554
888	888	135.154449189331	340.308919741615	528.2688499277	704.07624232927
889	889	135.848875577273	344.265526103734	505.814477455631	644.22429221264
890	890	134.17524787996	342.896056313566	532.608623123689	681.594218321976
891	891	130.778719416022	343.717820149446	538.871520904128	662.103470426864
892	892	131.561760976244	344.321024774173	491.865496627404	653.638958371239
893	893	133.259889175899	347.339754750045	504.490287044825	666.756508017453
894	894	127.4083969679	342.14909645816	545.655747327316	689.6645776525
895	895	133.155334571918	341.475969499468	533.684713746067	664.126778202344
896	896	124.946099221944	345.590644894384	507.077469892728	668.241177147472
897	897	124.885592156185	345.932797575489	527.565368869176	668.205711420957
898	898	135.611321674647	343.562304951962	507.06466664534	681.849605723847
899	899	125.938178692669	341.331734606859	526.334596115391	668.03125562415
900	900	128.86768047296	347.236549320448	516.951728268553	682.317677497074
901	901	128.186532980734	343.1283337813	512.559408758883	699.199803892596
902	902	137.077903809665	343.251413122179	552.582077554034	669.760767743683
903	903	131.358911931401	340.936590344154	524.638864127504	661.946612370964
904	904	130.696305489806	352.069696587775	556.449459902003	668.672924975533
905	905	137.317214565152	344.856307093505	526.499625205707	663.958884488475
906	906	132.299452514611	344.524073122889	522.325172205234	674.753554448137
907	907	130.068795464599	341.545657184174	531.225181146178	657.158497566789
908	908	132.374554355181	339.666980535156	521.127620500747	694.632095382155
909	909	130.408053307168	347.52548305091	504.970155705055	649.77807264821
910	910	131.839644250711	342.65708605054	536.02380778661	691.814255954504
911	911	131.022929367345	346.226612836344	518.161687848983	691.92792301
912	912	132.946823370841	342.580850323521	494.930306763665	666.628704663566
913	913	129.647791881644	346.684298210967	544.655084594144	704.259972724051
914	914	133.658738708866	344.795914102845	508.559269089058	676.031054028409
915	915	130.436065403873	336.033259912192	534.42002571181	675.530069439957
916	916	136.96394390002	344.964473131688	511.372734369421	665.452218709064
917	917	128.613731888244	341.559552726955	499.228512695094	688.160597911662
918	918	133.215387823423	347.670877463215	533.32158931779	675.556250722216
919	919	131.619388696202	345.317222963113	501.533032305889	656.579658953569
920	920	129.412439127178	338.737854158567	517.047136685694	675.456095441529
921	921	132.767187972787	344.681915687741	536.409734948702	662.513414664843
922	922	127.905249937911	343.60868424226	496.862028180227	694.980661187436
923	923	131.590422101184	345.862478938788	519.406354815725	636.595974435428
924	924	131.034400651211	342.120138112498	498.87899928854	678.423945456999
925	925	127.980575633932	341.051375682831	492.254243780076	663.093515672698
926	926	129.065383249922	342.161503920063	492.145329055213	654.529620941549
927	927	126.693088394015	344.205764100654	527.140998640022	654.300361965829
928	928	132.45979156113	349.219602803511	531.522246707129	651.616868663248
929	929	129.433808310693	341.327364928004	502.140609984875	668.184508220947
930	930	130.294800017534	342.556995056972	493.888996383364	658.360770556957
931	931	127.225182235239	344.970805816592	537.051013270778	667.436305688559
932	932	130.477672597099	344.882196419954	501.493530949893	693.943780588864
933	933	134.993865861157	344.693031480347	488.909533559268	663.365394189296
934	934	130.795929734117	346.404284774189	535.217508165911	662.92199626588
935	935	133.200703913834	341.826723033491	522.155497453312	683.75480208286
936	936	131.416818380417	342.373633584661	522.488363243924	659.073378422789
937	937	133.662087412093	341.919289006499	492.253603554453	677.49962780542
938	938	132.70984311129	347.149962756583	534.785481232225	663.435304749522
939	939	135.409230234253	346.137548907224	534.945203192204	690.064181096912
940	940	130.491108272742	348.156865999779	522.710851489485	654.674909251406
941	941	131.150657916898	344.364171755686	534.305440038056	659.098683148345
942	942	133.651064179062	340.537551518751	551.722860650329	661.324343264428
943	943	132.803393261628	339.121073262479	511.938637199462	660.779399028315
944	944	130.964176286505	349.703879165188	537.936740726219	665.35811741775
945	945	128.564846875219	348.118921606654	512.539746540221	674.798225463285
946	946	131.442363781787	344.902386871188	518.155566361297	669.399866492687
947	947	129.758995826691	346.96483497724	532.677563677574	665.336521822204
948	948	133.394622087554	346.34432499826	545.142324091327	708.554505455155
949	949	131.999896337525	341.787850896508	551.232715073443	639.507773145034
950	950	130.080860471991	342.385162586155	523.637379683335	666.312091110284
951	951	127.59254470219	344.367637366528	505.513550649754	669.755970697453
952	952	135.858586723409	343.227666348157	528.927402214756	702.355754595526
953	953	128.46690646328	342.676281194339	546.57803068872	663.809497177528
954	954	132.336957414157	341.518809712736	505.606750596102	677.487617659755
955	955	125.791594050945	346.421719357762	502.289719841862	697.026497804576
956	956	129.157500413437	339.342658557255	548.486759924548	662.462992077129
957	957	133.709950128005	343.260537187491	546.243084291297	687.543499812557
958	958	129.953966913653	344.111193662573	517.267036062652	656.687432629194
959	959	129.4425149419	339.120303593177	514.238318144282	674.330331443909
960	960	132.606472529095	346.121642365983	516.272118173166	664.434983926321
961	961	131.887699376347	347.515477490395	504.665029003408	710.478571389392
962	962	131.595121084516	347.74482527697	499.28212274878	689.538730294313
963	963	132.72903994928	345.064184881464	524.68058884307	701.74458545622
964	964	124.020654638886	342.311015182986	513.467520172456	673.120939650887
965	965	128.983484632921	346.189536048326	512.360440704757	675.145429877268
966	966	133.698356132965	340.654300846109	522.324091596227	675.511068170006
967	967	128.215230577261	345.141922239935	524.275834715559	664.071697677264
968	968	129.964044364471	342.815437677693	547.3208133866	678.983501152503
969	969	132.845304390748	343.184633313261	508.28973563328	696.981846346013
970	970	127.067013439053	345.060433413605	535.333311787895	687.696886710455
971	971	127.318983545363	343.31644856481	502.499655793023	662.586939339445
972	972	131.618117467328	343.392441528016	526.963880967131	637.487658753087
973	973	133.857310020899	349.930921112965	511.782925410558	702.699540367076
974	974	126.661189402047	345.472850737725	500.133730294811	685.044898843332
975	975	132.756286165055	343.252335443216	541.610336639646	647.005551962267
976	976	128.83382645258	347.91481981189	512.865324299714	670.570961403608
977	977	129.517849621189	344.869311336079	514.973968056133	673.521636229592
978	978	132.967587256192	342.788862846535	484.883468187882	676.753514394888
979	979	133.389722441173	344.712069756416	517.002785872911	669.040880740382
980	980	132.656121676465	343.016331958422	533.54875904509	654.969718649005
981	981	130.902423648044	342.460478325876	507.777229177568	690.180380042688
982	982	124.521019484251	346.290673033224	561.431139080808	681.247744005304
983	983	133.083129202283	342.564246001358	548.664848397027	681.079165110551
984	984	128.918453503166	348.5627352023	494.145129408819	665.100337614343
985	985	130.028025414653	343.41098091072	520.65902308005	659.799761795764
986	986	130.799177170969	344.607786971063	503.104950505622	674.416450773468
987	987	126.466739789993	343.90374628333	541.110454102284	667.761107281289
988	988	124.508146376578	339.559450497727	521.222262143269	669.316292953865
989	989	130.080494225539	338.418217670023	497.978659784801	646.710497173569
990	990	133.619656464267	342.610356528169	506.006616916478	675.595965563564
991	991	131.714536327311	345.41825725294	529.311653808517	664.658533626307
992	992	129.565562623803	340.653804912207	504.747144717269	685.839551680678
993	993	132.457452672314	343.631330897174	523.512392799548	680.023608784504
994	994	132.285676486805	346.967812615111	506.43636427877	683.534099107503
995	995	129.545892780792	338.527088308159	520.603567292555	692.306651201668
996	996	133.329243752552	346.902862406595	524.196603944079	670.707085091104
997	997	133.29733264376	342.774173088937	540.615249996203	681.985774288905
998	998	129.990254176709	341.551230704752	511.369289415683	671.393514131355
999	999	129.090756394135	339.0544096048	543.044800367158	674.609824328592
1000	1000	125.195926618856	343.274465233562	551.918868042751	665.046587764928
1001	1001	130.872511663006	349.268966716738	488.992500051323	658.165222358232
1002	1002	130.585741928813	342.33408093708	526.300450337135	662.95184407633
1003	1003	128.358631540384	345.355042695052	554.592778867816	683.722207252728
1004	1004	126.855873135253	347.591311219595	536.295648373333	654.690984841496
1005	1005	133.393684865739	342.928129017853	512.543102027824	664.640132654148
1006	1006	130.509126274759	341.914629933498	520.465889408551	647.671333020241
1007	1007	133.36779098389	341.383830142439	531.837855195626	679.518437546562
1008	1008	134.137386931595	334.253761401759	542.523287891702	691.956001472809
1009	1009	129.315346711317	341.739646806005	493.174525098969	678.575416367204
1010	1010	135.25361772841	344.095628221671	501.741784302782	659.843601455074
1011	1011	133.298996673798	346.23543150147	498.167882274999	694.095143643874
1012	1012	132.304105794615	343.36685317191	527.650096335002	664.614157716342
1013	1013	135.311634107945	343.238193717105	537.659224780328	679.528666558698
1014	1014	131.636428175753	346.537092047678	520.077919048067	655.742175379726
1015	1015	125.858788794623	345.61058055286	541.110155451314	668.046513916239
1016	1016	129.205467202426	344.274462667685	521.123677841512	651.993876617091
1017	1017	132.132613180277	342.893629858597	531.155055364352	675.209897439543
1018	1018	130.228011836732	344.897804620731	538.849799837182	655.142967581369
1019	1019	134.193708747296	344.387814494356	465.913568863638	663.050876796596
1020	1020	126.974404260528	343.431314917716	508.317946930595	655.239179161084
1021	1021	127.839824747725	344.984064339822	521.742119789038	687.262498874672
1022	1022	127.217844000498	338.847651518154	515.554840907294	671.219685089074
1023	1023	126.712411848771	342.73745899822	500.844039850636	694.139394116755
1024	1024	133.334930393954	345.103615002338	539.579307588071	676.203702232001
1025	1025	127.307079089728	348.954930204144	536.365905883999	701.232115774742
1026	1026	129.642198414531	346.157806090001	532.313558707526	672.373197276794
1027	1027	127.58616031255	345.075115848805	543.926283774628	655.663655594228
1028	1028	126.25078613279	342.547662591601	518.787033554215	677.669103027195
1029	1029	129.12605880025	341.909318285414	538.716815408737	660.075570209125
1030	1030	133.058435605749	343.834869866704	524.826740159416	650.794426330149
1031	1031	131.68374362507	343.479226250942	502.791241953068	672.488391818301
1032	1032	130.65550831508	346.319050304821	520.542224318497	673.532951295299
1033	1033	134.139946173428	346.657564182618	506.461949775183	696.96210171142
1034	1034	130.779657792096	342.780442810548	498.37381177876	691.874705320106
1035	1035	126.827012175326	341.635243328326	500.992580753639	662.664066973717
1036	1036	132.875484490946	343.50436540336	525.210202702922	667.284113103305
1037	1037	130.305784173808	344.482974998577	512.504388481178	657.97828722605
1038	1038	130.53933900751	339.549888653723	557.807222815644	663.431987153084
1039	1039	132.206317923633	346.888282235652	510.611878962634	652.376393220867
1040	1040	123.822389690898	341.830960701094	514.419163694062	696.335243010644
1041	1041	132.529305947099	345.239814462353	511.136073600441	690.041710349706
1042	1042	128.315329298584	347.396614766585	512.885967323712	679.967485144871
1043	1043	133.668522734992	343.144909465495	547.738518192086	643.922756565622
1044	1044	130.03562276731	341.208144513791	523.78996113689	684.4294205344
1045	1045	131.28141059428	342.125228233029	490.061585132384	658.154831579434
1046	1046	132.616914343638	343.592522292107	509.345334992261	686.34461615331
1047	1047	126.876304004297	340.181444069423	513.085241379625	644.132062024167
1048	1048	132.786663108682	343.146311606278	550.050005387065	663.061239292871
1049	1049	135.776010872516	345.216123154181	532.884251574184	696.768936167133
1050	1050	130.381131280042	342.696561549893	537.914893790297	663.159755988052
1051	1051	133.194627617622	339.962126464516	510.973666886157	668.296030802482
1052	1052	132.960618874877	347.374773991606	512.900699612713	658.814588606013
1053	1053	131.622924134681	341.33787200157	549.753025395202	674.162261636177
1054	1054	132.36121474521	344.332365997812	531.573800021695	674.43355845601
1055	1055	129.196594987475	341.269258503494	541.92431716389	676.977641099198
1056	1056	135.45684937099	349.212057544981	535.958103995394	704.35568183328
1057	1057	127.774649517297	339.97364348749	497.210003014913	665.927535134302
1058	1058	131.601137029048	343.732670879733	525.911157508419	676.461190739589
1059	1059	125.383065514496	342.060283037616	524.184562251482	677.467699722328
1060	1060	128.482937033473	343.398684403927	518.693625822648	663.216478967417
1061	1061	131.647355924354	345.242788786378	515.775199577808	672.763976756412
1062	1062	130.374845005319	342.112178237967	518.321143015563	700.870844028482
1063	1063	133.060100179422	341.789138758164	519.073261007724	648.795949737108
1064	1064	134.119980420273	348.273885988592	510.305304407473	659.865387681782
1065	1065	128.998666274378	343.687891157407	526.613747289406	647.635189212387
1066	1066	126.474222024901	342.830614510811	483.523773407013	670.906066395201
1067	1067	126.024710968444	342.641806426619	514.097985693767	673.689007050829
1068	1068	129.915838951856	342.902762745323	482.588196839986	656.51143593223
1069	1069	127.580586429495	341.758383901622	517.96888731568	680.981868472001
1070	1070	130.52504000148	344.954836088352	520.082627269336	638.854877195876
1071	1071	131.460343944635	342.35503718985	538.248761457398	640.533933514727
1072	1072	130.036832873936	342.667365457397	501.191730482932	693.305245111791
1073	1073	129.403446240492	344.855815747783	537.223581820967	661.78471212021
1074	1074	133.58986431647	344.210747913823	529.279430149845	679.69113905027
1075	1075	136.244045958536	343.161126363039	518.198609674911	672.817479086979
1076	1076	132.415129203515	339.846050951641	524.427307381151	682.229676985826
1077	1077	123.860354530222	342.883311285326	510.146367908976	675.22227649511
1078	1078	130.61260075947	344.092495297673	520.201996304632	636.708657600116
1079	1079	129.738182708933	340.659877494159	528.453089367241	673.162352316735
1080	1080	132.410086269001	345.945610515269	482.778635720355	654.671625915581
1081	1081	134.372547980335	342.557713255492	521.811701666025	678.671585699042
1082	1082	132.319795332368	345.167410968286	519.405912307589	662.79823821729
1083	1083	126.489237634817	346.203505243771	520.220886154805	698.243429350152
1084	1084	129.856289922443	348.102051564177	546.159870312767	656.359539155956
1085	1085	131.842982836063	340.024374271632	526.119958047412	669.06308184578
1086	1086	128.094630597179	338.398826685095	501.580298977823	677.378164317672
1087	1087	127.081017054939	342.890007424567	535.598650594757	687.315489296713
1088	1088	130.593452608607	341.218201072855	540.537309554782	640.38516803632
1089	1089	133.903177653933	339.405004366952	510.635347207342	669.617774539275
1090	1090	132.018053897339	340.992751017813	556.002499251306	691.019061028663
1091	1091	132.037067474138	343.76435294993	527.516581298283	655.589277604301
1092	1092	132.196375894923	345.804501595315	515.26258899309	656.849345512372
1093	1093	130.278472601009	344.617344373975	502.917798166217	606.646887818113
1094	1094	134.221294268813	342.578371653774	483.602976277268	688.947149358953
1095	1095	134.34332597923	344.471813734924	526.603715286123	666.459304206503
1096	1096	131.074369982182	351.790887422448	515.03024450471	672.278275867762
1097	1097	129.878768923982	340.484375033727	518.859785651988	684.87013964986
1098	1098	127.688144142526	342.13016719777	517.632752811141	660.073354928119
1099	1099	129.135677165765	344.485773202297	548.5834109711	674.844218882514
1100	1100	132.365684691145	351.03513279156	540.960789197003	678.624087037103
1101	1101	133.180882490314	343.959140738964	536.683609157856	653.5551543151
1102	1102	127.542512187204	342.97479483823	541.337224016169	643.214853926146
1103	1103	130.199953346756	343.338197691116	544.348542355198	687.739079558696
1104	1104	132.285607931555	345.933189330207	517.185832086956	682.03469593476
1105	1105	132.12616419491	344.099062063451	516.464059980599	679.877698445663
1106	1106	132.997604696261	344.214900656447	513.48892335708	694.669677760171
1107	1107	127.13262829915	340.563710238657	521.889289436421	692.00508281852
1108	1108	131.737664642773	345.158072349949	512.990296056326	679.128717570469
1109	1109	133.722981294926	345.306074826645	532.84399027111	667.53128552997
1110	1110	125.498806333973	342.418948389355	524.044387260135	668.278850275821
1111	1111	130.205110769155	344.549234986988	519.884501214344	659.970435653137
1112	1112	131.197226404979	345.451963109605	536.879793488136	669.324127996264
1113	1113	134.438731331816	340.855114936157	539.063258976193	658.714413159945
1114	1114	130.324176280121	342.664446359502	504.860636317429	663.365717600244
1115	1115	131.93983158939	340.298274153738	550.266548720702	656.136833608671
1116	1116	132.437029229037	345.00981670411	512.513326416764	643.984439970625
1117	1117	132.303870398144	341.89294700066	511.845507442232	680.178056887051
1118	1118	135.299835722743	347.383931861458	516.62803595632	654.861407598283
1119	1119	130.739773137498	340.627685391398	522.188047638445	678.59454794584
1120	1120	132.679944582973	344.81074372989	509.07836541073	686.740020399858
1121	1121	135.019455302358	344.978203515176	509.198416118328	671.97483256811
1122	1122	127.464840622675	348.836514154071	530.799389996404	640.053454841885
1123	1123	132.259780841802	342.257547257175	499.694009922268	649.111803607191
1124	1124	129.724800172866	346.948323906996	519.113602622352	665.564517210844
1125	1125	131.527378411583	347.26965362919	539.5026854594	674.00310379347
1126	1126	129.490002168597	345.884262759162	506.091450428573	659.936333770459
1127	1127	128.688003197092	343.813158622491	533.371992907225	683.353061150418
1128	1128	130.329541028198	342.005596031032	550.875340668153	680.788542707097
1129	1129	135.725905187601	339.887287995297	530.808805376455	676.714012172854
1130	1130	135.249642139829	343.196081835787	532.589671405035	651.670888138084
1131	1131	138.8565446113	348.904870313676	514.747882915249	659.821249696684
1132	1132	132.11233556331	349.542758321926	533.976320071127	685.628422035023
1133	1133	130.987033823847	344.231367764725	506.762214852172	704.083217073994
1134	1134	135.669873924654	347.283000135846	524.354884908385	649.440128612581
1135	1135	126.318089589582	347.997808124048	519.020976659449	672.028104792302
1136	1136	136.222802840443	346.312004478113	513.303356998601	659.692411438212
1137	1137	129.856843636125	348.210309145451	516.520042544114	681.829884899236
1138	1138	130.910486397178	348.037104184783	549.369519495337	648.300251447359
1139	1139	132.12925662153	344.495394342823	541.052711332434	671.086443480156
1140	1140	133.741234343757	343.282957177195	518.217339604395	676.640920023424
1141	1141	134.020420644128	345.711103004979	534.329344436364	680.32509490184
1142	1142	128.72022120162	347.804453151005	510.731160761595	647.299597100509
1143	1143	132.670963485183	344.510576314557	532.177158686309	698.320530365941
1144	1144	132.574228001938	344.966065927505	521.675085294907	669.728804236054
1145	1145	131.235553761461	341.880676434581	522.707770227772	650.894258444642
1146	1146	131.723726713366	348.435000675842	524.397932548624	680.221092757278
1147	1147	132.077245160137	338.043733318103	508.57834722537	660.469707871845
1148	1148	133.06897207101	347.04087203235	529.641473214865	663.103999077205
1149	1149	132.737031730064	347.681640013127	536.635567051526	677.990501695788
1150	1150	133.351823653607	342.985313738578	531.393654525824	636.659929435086
1151	1151	131.426825846001	343.295257013056	533.275261568173	663.958717011833
1152	1152	126.979852154735	344.504969170291	574.774354929653	671.859982952306
1153	1153	132.833145726166	346.498826142777	533.215412258671	666.720545037686
1154	1154	135.067058579729	347.074319258371	525.483650494225	675.457946122867
1155	1155	133.864093982263	347.294802710755	529.952608245878	699.229046675413
1156	1156	131.03929194405	349.156450430951	533.371837706233	647.530185778794
1157	1157	134.816791292507	348.637623531422	527.997181628752	686.450807077536
1158	1158	138.305326000876	344.203903253323	530.274823531903	678.652669994683
1159	1159	128.91564237338	339.293458836624	539.115378364951	691.197925966607
1160	1160	136.151415901838	345.112070873534	555.850869772249	662.280436354094
1161	1161	136.410845104428	344.868474303354	543.344729563759	638.289320008529
1162	1162	127.382005505472	349.017752912186	534.624989874506	693.264840608854
1163	1163	132.492805874872	347.370913582483	539.35015825994	648.1198848107
1164	1164	128.303646686776	343.178191032028	509.048339114581	664.458519665445
1165	1165	130.749399277712	341.725148028624	531.166355305642	685.984109311746
1166	1166	133.164441113927	342.860424341399	529.266704507667	675.074687113701
1167	1167	127.468532210205	339.078927445223	540.107951453247	649.961397606326
1168	1168	133.571801932922	348.275849353945	534.602616334128	689.021573768771
1169	1169	126.525077718039	341.040351868913	511.399982182059	690.52646685849
1170	1170	126.933633451981	345.28370175328	539.003479663377	658.713860514192
1171	1171	135.386474906703	340.383523858539	496.864287340011	669.266635663739
1172	1172	133.291461800155	344.202150767176	513.406073698501	684.606549828494
1173	1173	132.456426323627	343.249993296345	491.886799101916	690.197749758078
1174	1174	126.28202092703	342.098105145069	519.280838734196	657.112200162868
1175	1175	133.011703779052	346.657291310959	514.495361236211	685.54240218655
1176	1176	131.180904566909	344.313427791635	513.413756943998	680.317886337126
1177	1177	128.508358709351	338.419369941935	513.932814427452	682.188939034586
1178	1178	136.791942438583	342.95160071145	519.069753208901	641.901428273732
1179	1179	129.045824389783	341.831583918344	510.388764388428	657.897145097494
1180	1180	137.870502499437	348.463382054672	504.926930479886	663.921626564127
1181	1181	131.895337940584	341.676190595852	537.167430612235	663.28481739962
1182	1182	132.18560761002	341.988797053797	524.909401834424	672.045835899447
1183	1183	127.554992866034	346.219739283952	514.22459080823	697.013354617
1184	1184	129.876063842943	344.796595084681	511.99446433839	668.302275522048
1185	1185	128.968841128038	342.636118934798	531.504791226531	708.556326638244
1186	1186	139.176123356087	347.492568987881	525.536827520816	667.461274272457
1187	1187	126.755810700769	350.469438265229	506.986139477158	658.807374611336
1188	1188	134.054980288237	341.079137006437	504.774320330584	673.812238595106
1189	1189	130.405115576756	345.378702734254	537.573758597884	700.159541220722
1190	1190	131.350213477938	345.426105846494	537.877542479294	669.320571279112
1191	1191	129.96268672123	347.487455961269	499.65484278256	632.175442892882
1192	1192	137.390878289299	345.870140747093	502.066337300558	697.144826650715
1193	1193	129.639970711124	345.570685531917	520.819514679416	690.321687856841
1194	1194	138.911940181619	345.410897504717	492.795717167464	660.485886479839
1195	1195	130.64783575512	344.036710224358	525.663573848269	690.740116683617
1196	1196	130.822374863883	344.317360900227	546.584936595854	656.231045242093
1197	1197	134.310157248866	339.521011361558	511.614528826303	666.987813229837
1198	1198	134.951886114023	339.583803316847	551.496887124524	688.194446531139
1199	1199	130.653157849736	345.8156752899	553.267790613017	643.239217659557
1200	1200	130.950215306555	342.368360215509	515.343101230485	704.044466802162
1201	1201	130.176884652179	345.193814587986	517.558745071081	668.433792938414
1202	1202	131.905832946593	348.461193732947	507.133744755283	665.619227606032
1203	1203	132.280385310562	346.226846882341	542.192775851563	705.336914743407
1204	1204	130.73642977054	347.245271929152	538.006888112752	677.309375447046
1205	1205	131.286038765234	343.690079796157	502.266073845814	683.028125226065
1206	1206	134.831544198446	345.296573744832	513.756798861901	660.361375773228
1207	1207	134.328160894841	346.078985263604	560.642138304652	649.569540351442
1208	1208	128.598994825022	337.871439746134	527.648516179811	660.790432350628
1209	1209	135.620671883842	344.728779002681	544.832142136185	653.496587080855
1210	1210	132.694247468493	348.652977041571	509.763821261109	668.617471631951
1211	1211	129.264206310225	343.537507713015	544.757897398522	681.870092020249
1212	1212	130.319216149351	346.161746039612	520.549275543901	668.103373983741
1213	1213	130.446214355945	345.15273582892	513.729259572879	715.597747818728
1214	1214	131.838102281007	341.971945547241	532.993311623785	651.306169804963
1215	1215	135.225134542616	338.851964872345	529.810604935727	697.714400497926
1216	1216	131.017591091044	345.914698152852	527.152385749464	692.303896312071
1217	1217	126.647139747945	345.078784449058	488.990207571644	676.770300261958
1218	1218	133.775439782257	346.052481334575	555.632672668717	674.08583477823
1219	1219	131.712721423215	345.746218907778	530.578533243162	687.974232339544
1220	1220	129.925760408122	347.582944354251	521.186764583795	662.119858248271
1221	1221	133.671255067817	346.633705036699	552.141697800103	678.70151508814
1222	1222	128.496692523303	348.695933709502	530.3791297556	669.70667560911
1223	1223	132.748326256138	345.830828486246	512.84286139145	654.140448125976
1224	1224	132.31746748185	336.161932452216	547.074622813796	685.612304025198
1225	1225	132.811580117798	339.677943343965	540.717819742763	665.234406310006
1226	1226	130.897909166714	340.784218249121	535.060531226378	657.387509903919
1227	1227	127.406349064307	342.978632836216	502.77577751527	643.306883331788
1228	1228	134.418872170004	342.336906297022	534.654512868042	664.234486750742
1229	1229	131.500458461519	347.691681027872	520.613739285391	682.800478799547
1230	1230	132.424080750312	344.942204250141	523.473283954046	652.343895936288
1231	1231	129.913297791713	342.52698440698	526.63658879815	662.072207933708
1232	1232	131.444537123382	342.860268632934	520.430344761178	681.005493480428
1233	1233	131.25928981789	347.841905869276	490.217778082719	698.437016245603
1234	1234	128.276904221427	344.251823805957	520.611484302123	675.540456355784
1235	1235	129.198662260123	345.047357100149	518.678155795476	650.90442300121
1236	1236	128.727058269832	342.776353474295	548.464388732437	663.561279145506
1237	1237	132.614378782444	343.468943644103	533.793587096993	655.407387218103
1238	1238	130.964145491607	345.632306997904	537.729006547761	661.210044176351
1239	1239	128.163968184752	338.578415906104	516.144499892527	657.424798070874
1240	1240	129.833176382657	348.505324919195	552.605073238504	657.796275383157
1241	1241	131.467865878652	344.66268292849	538.414582431862	689.133295212723
1242	1242	130.395203770945	345.597083086974	524.828387469422	666.146333564367
1243	1243	126.623272361211	348.056721511627	496.173822377319	655.187777167946
1244	1244	129.860233100967	342.984751304826	542.733398051926	662.207859200059
1245	1245	133.303037009333	345.640777614478	528.694774947884	690.489119771576
1246	1246	130.301155823653	345.736428533674	549.132681090499	662.93715742737
1247	1247	128.99865663597	344.810023664369	535.442817181957	662.668639674574
1248	1248	133.263550567219	340.673889473804	542.356621762422	722.322403196606
1249	1249	134.091300917535	343.997897219776	535.160725156592	723.271548254894
1250	1250	133.882532928553	342.485806438696	523.328375857694	697.274785382719
1251	1251	141.15991502259	343.472584698485	498.79034332916	678.977588018626
1252	1252	128.655880111759	341.209549592329	517.752719208442	666.114983659219
1253	1253	127.471765936543	345.780444810113	517.236714474119	688.167473240109
1254	1254	126.42550625987	344.495311226265	509.190114773097	715.419351695889
1255	1255	134.109421194532	340.354719318768	516.100070076189	689.877319837632
1256	1256	131.813733764302	342.585229703037	544.596483211138	643.330698640071
1257	1257	133.155579347143	341.382375077743	528.446180295771	679.508617645062
1258	1258	132.520151749318	344.26634437502	526.557055542307	688.501508117881
1259	1259	127.823986349073	343.651503644044	501.480482068364	659.414500961115
1260	1260	129.485983730569	345.46360263188	524.870718872165	675.197916356561
1261	1261	131.538168507876	344.1121476091	519.671182826342	661.05599941032
1262	1262	125.808492563999	350.846833808151	510.79508460678	664.388104187692
1263	1263	126.936364485924	349.022902398383	529.877853966151	668.490852585373
1264	1264	133.067979568162	336.60208406221	533.021152173364	705.077582416207
1265	1265	126.896191488377	345.934638052794	509.302174219239	669.06656177812
1266	1266	127.614189569747	345.145179523238	519.761177589205	653.569607425088
1267	1267	134.240188647453	340.964039960124	533.664541624823	701.58522729711
1268	1268	130.921260829009	345.524924253332	530.136607187453	694.975384489066
1269	1269	133.690004360394	348.463424412826	508.124643326622	673.272101481051
1270	1270	137.356404306094	340.375348923987	509.451150463177	654.711860329202
1271	1271	135.021886388135	342.30263276089	515.222912869173	685.549017986221
1272	1272	127.053681004584	338.273422536893	495.117530001308	693.266243795551
1273	1273	126.118671840694	348.787609728056	533.068882521312	632.732816849128
1274	1274	128.592152678612	346.749890017545	519.078898621685	664.660448524661
1275	1275	130.615738235566	344.150115322902	507.929516145164	667.83482385715
1276	1276	133.712719129338	344.217143331692	518.315409428906	657.252228740202
1277	1277	131.760708110086	346.428999057634	518.565572324334	678.587648431033
1278	1278	127.525682160328	339.656588972386	520.356908968663	649.999896279398
1279	1279	133.193633383013	346.393077212545	504.215499005753	672.431404438467
1280	1280	130.536349055986	343.805053646343	508.70516332102	656.664871304278
1281	1281	131.069171911234	342.044541084502	519.217696573442	695.334545766014
1282	1282	125.154692313484	345.27919451498	519.831960957717	670.274378426844
1283	1283	129.95279749722	344.10693405743	530.495465646043	675.965991026232
1284	1284	128.77421199244	349.454280828523	543.081408114252	669.679879598078
1285	1285	130.183272626744	350.73222436615	512.237812746579	662.887108458659
1286	1286	130.823323837299	346.079078822573	526.510191997505	682.957560348336
1287	1287	130.79588693442	344.283466714529	516.543737703334	678.227235119477
1288	1288	126.089545262469	346.996259121337	483.490756748571	666.356016086972
1289	1289	135.051712361688	349.027926143631	529.362639655552	721.550332983513
1290	1290	124.732609315221	342.427602309392	527.057526735096	678.006074511394
1291	1291	129.877936328599	340.886562008136	523.046652605444	685.076140303728
1292	1292	132.710745611066	345.251443847552	540.432760671034	669.020658096393
1293	1293	129.29846455434	338.507593570784	493.807724616098	680.706688873736
1294	1294	130.092603812804	344.394265659091	523.472727342084	670.35768080468
1295	1295	135.546126960698	342.076041734375	540.177424118069	664.718737363554
1296	1296	133.521401349667	346.088267249216	503.208575333962	656.133562506865
1297	1297	134.612667260756	340.968119856746	528.040721664615	672.249997237249
1298	1298	131.974669862119	347.090379903311	507.082988662037	648.401311337033
1299	1299	131.026242500778	342.769736755382	500.756419979829	676.492312350688
1300	1300	131.681122551672	343.782138497992	527.941874200267	681.100872720621
1301	1301	134.405122568431	346.254333313467	527.452443200608	656.966425839035
1302	1302	135.993944771058	341.345969306359	491.913254589169	667.048949079503
1303	1303	129.701585416708	343.625851505086	507.148641012009	679.204475513839
1304	1304	135.258893239883	343.360810824449	495.523227984186	709.391822499578
1305	1305	135.380495268908	343.838427697024	532.673256556008	663.178362109659
1306	1306	131.615196836886	342.56576378784	535.741721008704	675.649537980534
1307	1307	133.512141667487	344.164284143875	487.551175272486	683.404371354423
1308	1308	129.053743428992	342.143319122244	504.339824656949	679.36914234341
1309	1309	129.009709765434	345.255383053527	480.892398495031	694.38156537
1310	1310	130.116802531635	343.92068002646	527.745655574081	656.721391239634
1311	1311	132.948815234555	343.470791910278	534.143866204622	647.040534014662
1312	1312	129.460989877619	343.561983394838	545.060853727035	653.553138238114
1313	1313	132.998296317029	344.302217921762	520.12145648469	658.210088197756
1314	1314	130.849538106364	344.61213693271	520.737934589591	668.44048989922
1315	1315	133.833968781977	343.454596368317	522.04621935256	633.571663769156
1316	1316	128.164389423864	340.495176023265	501.024045889743	640.549698813024
1317	1317	126.296255898467	344.013713802745	496.962947851435	685.161867602596
1318	1318	130.990269206325	346.798245447684	504.758163860086	648.198237490969
1319	1319	130.991312101506	342.723459817589	534.662326462159	684.998801451427
1320	1320	135.113353125864	342.429742884536	534.676648340103	702.269713004394
1321	1321	130.054131566119	337.104656035859	541.022786830132	694.628155910689
1322	1322	128.243024249583	345.22259930889	521.194918422395	678.317525239238
1323	1323	128.642113993081	343.910221361561	520.813884087815	700.731278181819
1324	1324	128.610504543359	349.013847833527	540.770601824322	665.5372978931
1325	1325	129.11044079131	345.192182643759	496.725588863001	659.557213418522
1326	1326	128.864256210228	341.333065040907	522.013727528597	642.972948398724
1327	1327	130.367733742249	339.533069371124	518.263553662358	704.810207317204
1328	1328	134.00443101088	339.416965710146	522.313222275194	681.867828882791
1329	1329	138.10402864786	346.721226088718	493.811420202741	692.091465233782
1330	1330	133.541070320911	346.520705147977	532.769316606659	682.053774343742
1331	1331	133.908142112186	345.308679445137	544.933921765127	654.590562422441
1332	1332	138.697116853972	346.283637097883	517.777923618279	687.224567384373
1333	1333	127.629043288657	347.283744857415	518.684735628219	676.682194633579
1334	1334	125.212670107364	340.950715796192	522.764533315529	657.958371473407
1335	1335	130.563640436178	349.944958366248	530.4351260224	666.980842589728
1336	1336	135.646908552459	341.289338781208	479.070898223429	677.288754052163
1337	1337	130.068939597069	350.617746511885	518.705472767607	688.037489992932
1338	1338	133.855858520933	343.028280136982	510.625177208246	681.190320229312
1339	1339	133.734196633579	350.463243817604	539.409802884701	703.49939956426
1340	1340	130.675736803638	343.631891589071	518.727860572352	687.40822402312
1341	1341	128.653978763126	345.716181605293	523.542116608426	645.534690497222
1342	1342	128.430156493755	343.27492376237	522.688706202301	686.750394796591
1343	1343	126.510009171081	340.49040627633	543.427572737023	681.305199723576
1344	1344	124.537107500395	340.702091724245	498.279048842886	701.472773183314
1345	1345	130.851963414513	341.168822604222	521.017672062524	688.803691831118
1346	1346	129.640682113911	344.107448979014	500.474640280447	692.224589439543
1347	1347	128.555454633204	350.428357839586	528.109424972068	645.151381919032
1348	1348	132.232975461047	346.831911371288	510.509838483528	684.98846486593
1349	1349	133.574839797962	341.239548964515	500.968554447203	655.764497841678
1350	1350	137.780452607449	349.27526904663	507.758596755633	675.185170708373
1351	1351	135.747606165971	343.172038436113	521.042329191415	664.098824776242
1352	1352	131.955518839126	343.724133888371	552.882723981353	651.393596747452
1353	1353	131.952176017754	349.203800636988	521.234172060124	676.733057314603
1354	1354	132.997855425228	345.987960538271	530.299327759988	667.518967268131
1355	1355	133.979730252095	343.039313896958	530.729459274475	694.287618943698
1356	1356	132.856310192967	342.043861101937	539.530017595576	693.827622623578
1357	1357	127.335561595622	345.500257876394	530.934158117153	651.948494025951
1358	1358	129.090658973696	344.586532183342	533.925788772743	665.888258508566
1359	1359	131.78034345273	339.910968143796	527.221619114032	681.536086591801
1360	1360	131.808470149083	338.220802660913	512.725822888056	674.402268635632
1361	1361	134.387739132189	346.146103143705	532.521241777677	687.442096577627
1362	1362	130.015533654966	339.331112664094	497.595884407069	661.681417646287
1363	1363	131.875730535109	344.008282313648	548.253066403086	662.47646698639
1364	1364	131.02291411616	342.856759701586	535.644540389518	681.313671738151
1365	1365	133.409567401762	343.832837177267	519.076827802815	661.498141240648
1366	1366	138.218527356489	348.549429753003	517.140990763824	692.976818856623
1367	1367	133.03073160474	346.661061520253	526.913465449608	676.021324261503
1368	1368	130.454857834292	342.476809802197	509.503459082258	694.294403533396
1369	1369	134.883097578314	344.031325621367	531.340685376546	650.281613859667
1370	1370	135.410903596819	345.728183343866	567.541907991087	666.916808550793
1371	1371	131.343854958548	343.676735236772	533.833443741446	688.269168249261
1372	1372	132.103824182551	345.11213219593	510.779742799297	638.294998859549
1373	1373	133.935304851412	340.486738711568	551.970289673717	662.403007227876
1374	1374	131.158960225427	344.814974533476	526.951293854997	645.598942526607
1375	1375	131.714966068864	340.991333294432	523.964987458168	652.66837052902
1376	1376	129.951411884679	346.609957669285	533.956691893422	680.860382347871
1377	1377	131.476750012475	350.311238838098	511.773322442036	668.38359346258
1378	1378	128.150979848793	344.694413104866	487.597227518096	660.7465098663
1379	1379	132.201633839751	344.850290458488	535.607924735572	689.587757126084
1380	1380	125.812132799698	340.994094366892	508.664992194925	675.655837470521
1381	1381	128.064880196727	348.0105661213	522.980034957166	672.831988796122
1382	1382	130.993714521613	345.90676244684	550.572848455419	666.587978164477
1383	1383	132.042559674795	342.807141387712	509.966948694495	679.653341590846
1384	1384	133.697838127292	338.23330455533	515.154807018185	698.81950082625
1385	1385	133.791610997934	345.743367659391	530.673493727164	641.255899414877
1386	1386	133.200167505904	342.38869156042	503.178681859295	695.030064583593
1387	1387	127.512167956768	347.54031713765	536.964407612001	677.147199373242
1388	1388	130.659774937593	351.526830025049	519.08667254119	690.788688814831
1389	1389	131.829883653528	344.444104691951	517.23143303818	701.999175487692
1390	1390	135.316889496893	346.947885105764	541.44186370348	672.325714183729
1391	1391	129.078461545698	340.160624679113	549.087273243858	627.791020952133
1392	1392	133.944495867646	344.406784219888	525.91303206844	684.215710347867
1393	1393	133.024245887364	344.567163119882	526.93041201622	682.776551595504
1394	1394	132.627484190002	344.372101022506	532.724792178239	671.189729656604
1395	1395	133.025897115642	342.241524344281	532.753982815813	657.886627803402
1396	1396	133.555755072073	339.457372481593	527.742494878933	650.402356281505
1397	1397	134.05775689003	341.112159132438	524.105679195126	650.242455244874
1398	1398	130.834107856355	341.845533777559	518.103990610241	659.060591578691
1399	1399	133.016008825465	341.511192661107	535.175655116024	710.916574498568
1400	1400	126.132770298435	344.855200586703	525.68544896867	668.588560649223
1401	1401	125.960481428655	345.404954876703	538.58906752726	688.281860985445
1402	1402	132.83886055525	342.545015333176	518.022417067641	654.315941903557
1403	1403	134.484891383208	343.330277017823	555.713821454532	657.709684270341
1404	1404	133.606309903015	347.451991237206	523.517489481008	673.673575954473
1405	1405	129.387822981713	344.202462634906	547.183787067577	677.897148827937
1406	1406	130.301010378719	343.548745583202	526.050811153386	672.840296142754
1407	1407	132.572077122576	348.780018848511	528.818403091246	664.640220448837
1408	1408	131.663754967309	345.632495952394	537.512777708616	684.727868020003
1409	1409	127.589945512834	344.815409824548	530.581613672654	688.002535210756
1410	1410	133.898270194928	344.157868024149	542.070151392816	692.210230347034
1411	1411	130.523799294033	338.052360141769	525.20525627724	688.805709282931
1412	1412	133.732389196706	342.484082297064	511.905575774869	669.953796805811
1413	1413	128.386850928337	339.18379057423	543.643886342888	683.601393304881
1414	1414	129.306359264432	344.221406688485	517.188101593543	699.7157757649
1415	1415	137.649367879897	345.808484729731	536.4412705092	668.918307140407
1416	1416	134.10546067906	341.402468944334	522.241146682784	676.716900397457
1417	1417	130.763951677605	344.335628079829	515.566882795522	683.724705680305
1418	1418	127.927937982592	343.55803800486	510.34957404994	675.178950772504
1419	1419	132.174516702813	345.167112738093	521.895976978251	691.947617440624
1420	1420	128.48376836796	345.138071597836	535.549831067224	658.673392585712
1421	1421	134.183256925594	345.588523262951	531.352233037723	668.79346348182
1422	1422	133.654815385785	341.999802360595	558.234891093373	676.509141812223
1423	1423	134.057357762362	339.637299933139	528.534319989788	643.654074333955
1424	1424	125.777006829196	340.546804352766	509.552987824393	676.998937355393
1425	1425	131.045626636401	346.040828269018	534.17952785999	678.846466615986
1426	1426	128.362286110114	345.486787694595	525.466593795514	671.08363521461
1427	1427	127.396351502629	349.036900499115	475.943325577033	663.333202917528
1428	1428	124.450666382666	341.685316374099	524.157633160956	638.382405952689
1429	1429	129.836576259028	342.713781621465	540.174579561015	656.542511523889
1430	1430	131.762675959452	342.915815000907	558.72589725484	645.901400417275
1431	1431	133.07442479411	343.122453306586	515.584758145048	673.522658523462
1432	1432	128.412351207129	343.770082856216	490.483068670281	669.484700963646
1433	1433	126.20361402391	349.405625608234	512.616768921891	684.542879428057
1434	1434	132.458646414548	341.368435899403	509.332142633508	654.950317810499
1435	1435	132.914308614795	340.97720845038	518.496229134571	679.28336704202
1436	1436	134.571015814279	343.115233928577	510.976214938153	696.371015410803
1437	1437	128.605058442791	345.912805124986	521.088590878201	640.026923735988
1438	1438	131.935301949751	341.565255648451	534.160262931521	667.056309164452
1439	1439	127.630018681647	344.779522591619	526.390623458302	689.36197841624
1440	1440	127.205565496227	343.336745283113	507.883768130196	671.601726787233
1441	1441	130.268179293165	351.366213021835	530.964966043409	684.839415689218
1442	1442	133.663059047595	343.10413132443	516.890806603484	659.510667081508
1443	1443	125.164874707026	346.895079230956	561.064516869077	646.695594869104
1444	1444	129.149795426505	345.097316719415	527.937072344936	690.750531984839
1445	1445	128.242909381045	342.021774471309	538.451195514003	700.296015857276
1446	1446	128.66167722396	343.068409568546	507.982493872234	665.899097389059
1447	1447	135.219993831967	346.665517035335	504.183991035819	672.543334149945
1448	1448	140.401505324671	344.784432858957	541.534122752144	682.938173878301
1449	1449	129.286800358621	340.453005290874	539.43857598492	664.002330349142
1450	1450	128.520869357154	345.33680832673	509.842567614162	646.420341204972
1451	1451	130.823990389259	343.861549119389	559.285771765097	686.090065261905
1452	1452	128.724770836203	346.823152635959	547.433479305828	673.162659646789
1453	1453	125.983925914111	344.346971263144	536.684187165564	689.145943253207
1454	1454	131.230826104624	344.242170422147	528.963174912508	667.823082280337
1455	1455	127.653470254027	348.382005768419	527.153476786726	645.219559200389
1456	1456	129.7976433714	344.195854119796	505.685518052895	688.446212548612
1457	1457	132.424088265301	339.53923730853	552.159553042966	664.981258500617
1458	1458	131.02052867059	346.786979282418	521.078654722604	674.157665616827
1459	1459	131.067182515102	342.94134613101	514.55609973818	700.791358863726
1460	1460	129.641483372196	347.441358853555	533.246864337678	664.551315372208
1461	1461	129.555684003111	344.531924879507	542.661520397483	677.844890475939
1462	1462	129.147279361684	347.643607150919	522.710040162747	702.765056975379
1463	1463	137.338045411666	346.463891359263	504.013903607243	674.640804563667
1464	1464	132.113492823391	340.012700781913	528.137357875766	664.889295068987
1465	1465	129.34359717002	343.000729754997	549.518575990981	679.602285682534
1466	1466	128.358711057489	340.192283029221	496.443746664854	699.13603052724
1467	1467	135.968450152376	353.087056608783	532.858120160821	647.744737365971
1468	1468	133.233728909471	346.13945729248	538.845770941497	666.924094841693
1469	1469	126.548467246018	345.76152058392	516.014163641106	635.465483376874
1470	1470	132.197002203674	345.649858486012	525.755263094337	672.635302345816
1471	1471	134.969921385062	340.181370967034	545.795042104348	674.148853842769
1472	1472	132.973429694483	346.643879273937	508.784998517853	696.607699477601
1473	1473	129.550630186254	340.264466333933	550.291635920615	673.994210019233
1474	1474	133.382133588886	342.848183860634	533.371035635118	662.17306156539
1475	1475	129.118751308734	341.276982405378	549.600790980251	694.214596138081
1476	1476	129.97081963138	343.893735187401	508.433116461689	668.11211295866
1477	1477	125.842904818443	338.337618741486	513.662312639393	692.463775371059
1478	1478	133.917983340588	346.900947574884	514.453712923514	672.905929344687
1479	1479	131.955280111584	338.671328978398	523.233640333816	645.402900949753
1480	1480	131.766628358275	344.700009532101	513.164715332425	678.714853233006
1481	1481	131.243395962089	340.866056046097	533.184612467979	634.710911655439
1482	1482	132.955684836947	345.630341208125	516.694260076821	671.374580562999
1483	1483	131.9601740743	346.238571875287	546.377351484449	686.282026443458
1484	1484	131.753822568804	342.377479833864	502.610833789331	676.858631756594
1485	1485	130.254838373495	343.311606280482	519.782779158171	674.540395316985
1486	1486	126.997700662787	344.689428326672	504.838336375817	675.486024577972
1487	1487	134.213850459517	346.811522856426	516.385309549881	673.916889828309
1488	1488	129.563868684297	348.947480477026	526.411377640614	675.580032811646
1489	1489	128.917426333661	343.328833522471	530.882139002176	682.924973658971
1490	1490	132.904339155484	349.82249757867	564.648738536218	649.110596539349
1491	1491	126.084521764014	340.668824629881	512.378590260958	678.825612825426
1492	1492	133.343446090228	346.066547053389	527.833061715805	674.930886994233
1493	1493	129.979000652815	350.581071885058	533.862946154527	682.905668055444
1494	1494	129.034607260455	344.527678760748	499.88485035004	666.745926200547
1495	1495	133.061540229101	337.555570275776	542.921123521951	662.127703839107
1496	1496	132.339365203834	349.106380808426	526.959380504568	674.616388572625
1497	1497	135.506452179563	340.174039610366	531.42824256752	671.118391199897
1498	1498	130.762499491638	344.544168779794	495.053649202798	676.0508995359
1499	1499	131.606818174361	345.216776032762	551.011772257797	671.126802211516
1500	1500	134.086533864846	348.449935661469	541.986990469237	686.873503623286
1501	1501	135.909164896542	348.32851446959	509.845404612888	661.763012614233
1502	1502	131.751163825435	342.083007466369	520.814627449111	681.414975810237
1503	1503	131.455407242831	349.207830129876	520.484418337259	663.570615240354
1504	1504	131.325649490668	344.017416253911	522.467171902838	670.169479905136
1505	1505	128.051230946752	341.111696494105	520.5448412349	678.249720851688
1506	1506	126.024056738812	343.131335637546	540.053260032705	681.041940336363
1507	1507	131.20345543958	348.750511453825	549.274598635759	648.440697678465
1508	1508	134.102649047988	345.925397279981	509.479587140446	681.852915003981
1509	1509	131.473034164837	341.572910086519	518.046314992209	694.951449386478
1510	1510	134.726735058954	339.408200158401	488.331558188311	696.405694237298
1511	1511	128.426937736707	347.078682636717	539.146895155242	645.359373095999
1512	1512	129.379498790614	338.622212010748	500.696035250642	673.220703230142
1513	1513	133.06097018102	345.437617767474	524.351792106937	682.255082483245
1514	1514	131.506547807839	346.965970744077	500.580368482879	662.812643988903
1515	1515	129.357630240871	346.35869433333	523.041495770696	648.436065805716
1516	1516	125.919687420708	341.336849878232	512.734927580516	672.275822606691
1517	1517	132.905766627009	343.479366617295	564.345995511622	664.880944698558
1518	1518	128.049473272448	347.270372815036	523.309358900118	677.936889459343
1519	1519	133.771525925057	342.603879620521	537.127725172416	666.505005549549
1520	1520	128.435137805518	346.359952935966	557.601793774611	664.923550043494
1521	1521	134.450448185102	346.661782533259	523.400415558109	658.999083975604
1522	1522	136.421500459485	337.340922132955	516.155800429997	643.192066920848
1523	1523	130.12364783631	341.234318094522	520.486033460652	674.992532704396
1524	1524	130.612036271672	346.948311742311	490.112816433641	661.753657655236
1525	1525	131.074627199356	341.50715010294	524.308219935495	667.748534304734
1526	1526	128.947716296961	345.920088377268	530.693084482928	677.54170076308
1527	1527	135.059573857786	343.487661306587	523.874355098041	700.236155827338
1528	1528	135.67827738019	339.743231095921	513.899786114475	681.516745536203
1529	1529	127.767646567411	339.771093767937	556.892043223165	643.495417455087
1530	1530	132.973236713801	340.41302877101	496.151907393995	709.255472293383
1531	1531	130.059271831487	340.343361663741	550.893004857283	679.379171124875
1532	1532	130.629213058626	341.24847577413	523.855812680122	657.633924079166
1533	1533	130.163199419707	343.428654782188	535.444370853201	649.617201880656
1534	1534	127.087250928014	347.657242575471	497.838559147512	672.825317628349
1535	1535	129.620968890647	349.939372709348	518.728091075315	687.56349321284
1536	1536	130.674216459762	341.444330032956	517.71822029123	660.29191985711
1537	1537	130.069635863999	345.731639091229	506.602657331883	665.122359814494
1538	1538	126.896953915802	343.584819792963	507.86373944245	697.716003744217
1539	1539	134.054749651311	342.07926519589	504.045220624058	685.165350641528
1540	1540	135.083954495416	337.695446307781	504.484335248789	669.557221372646
1541	1541	133.466221036775	343.410947566836	510.570137564246	673.325300556924
1542	1542	135.149913458752	342.69309916327	520.863250704687	675.197843987946
1543	1543	130.007917196045	343.896402279375	537.048004015341	677.369868908871
1544	1544	135.710967605981	346.229014022649	524.778998007232	673.75905468663
1545	1545	133.970792106406	342.761540938925	520.834751271315	690.001455087948
1546	1546	130.523152436625	348.104041973904	542.136164517213	673.329923084189
1547	1547	131.225912576411	338.652440094184	531.832657269198	664.28479224128
1548	1548	126.884111334797	345.715550404526	527.806887203407	650.179778286191
1549	1549	130.236425359179	344.7324927039	530.125288167442	658.300400117323
1550	1550	133.952122165617	345.733293084552	507.84424804416	670.587452301411
1551	1551	128.928370172757	337.418936359723	516.511052237531	693.746728828989
1552	1552	136.106056913912	341.894254933607	523.452223201593	672.465827253305
1553	1553	129.097928338776	341.796035339741	513.290829786674	664.724859188722
1554	1554	131.549783479008	339.987304805347	533.430310427063	679.817170611544
1555	1555	128.591095413483	345.539360097306	525.473246237694	662.284368527127
1556	1556	129.410124389001	344.696094788026	536.289372055625	708.567662739646
1557	1557	126.835539377541	344.671355013211	525.093278472531	641.956658560794
1558	1558	129.426147269728	344.555187793242	533.746177182191	678.217993900806
1559	1559	132.446828880867	345.874107036528	514.698734291353	646.319422027147
1560	1560	129.448315454835	342.204448706078	525.68805987254	664.967587659082
1561	1561	132.503556865189	345.418662646189	528.553202721248	690.355085640186
1562	1562	130.433187576348	340.798428276948	518.400835958205	645.832600411142
1563	1563	132.334819364212	347.937507432572	530.177224059259	691.598103809948
1564	1564	134.000707893953	345.957983965446	493.241794227717	657.750376024307
1565	1565	133.494045970549	344.249133280116	552.346004730603	632.738777021313
1566	1566	132.581766273506	344.120305804256	525.023275889019	670.917912335716
1567	1567	133.270959645177	342.343701364736	503.333378869899	668.698930244515
1568	1568	133.295975353194	341.533803072304	504.114330615632	672.390533072631
1569	1569	128.272138313588	348.356125147186	497.788888139802	681.222602567151
1570	1570	137.111080965785	343.906952293612	501.43821781625	696.75008248461
1571	1571	132.114127163371	345.801943010638	539.183590476608	658.865703963597
1572	1572	132.991333530711	350.924084025828	530.935912252518	675.445047760972
1573	1573	129.720479830776	348.940286675065	509.706696091481	677.88195990496
1574	1574	134.074542204866	343.50233852366	511.677101705208	665.081626417269
1575	1575	133.938773473091	338.602842364746	528.692115562732	669.765939761297
1576	1576	126.508460602954	337.098403460092	546.675790190509	672.029021629205
1577	1577	133.049906983568	349.21446685936	528.078033645196	641.98524419149
1578	1578	126.430852166245	339.179379108585	509.151802883367	672.299068154538
1579	1579	126.085659104082	349.334355579001	497.240497164612	677.241933712818
1580	1580	128.267837021304	341.594611688896	554.660557482134	691.969685536266
1581	1581	135.623835125617	339.427656621672	504.02654264482	664.77609293987
1582	1582	132.743173600178	340.480863390543	520.449586562856	663.711478248802
1583	1583	127.55850528264	346.895638536111	519.089779613231	673.39521150941
1584	1584	133.200571842646	345.72833738336	540.24842950879	668.950998154703
1585	1585	134.786543879295	344.740825754928	525.818122001504	666.260244446759
1586	1586	129.347324591207	342.54172962214	474.498873324829	623.607766178417
1587	1587	126.112673392806	345.346538035104	514.181220113458	655.553495981263
1588	1588	130.51266671902	339.24358795339	529.321954977966	654.259349712256
1589	1589	131.404864598856	347.966897717371	529.094002291312	665.637870952471
1590	1590	129.258748700656	344.871541968527	536.580267576018	671.467569471272
1591	1591	130.599754258297	343.926840345279	494.787510242355	649.846831322903
1592	1592	133.271675540401	345.890594640091	548.094435357901	688.764205708694
1593	1593	129.801234626019	347.32941397955	512.494622197711	692.934335196109
1594	1594	133.939300520172	345.024950456237	495.153710945293	662.202649489032
1595	1595	127.691284923001	339.331623603189	492.220584574614	664.834209612398
1596	1596	129.765193543219	340.748472676413	533.988230397892	654.240165096312
1597	1597	129.798678712857	346.42396928772	530.44652813409	693.516609636059
1598	1598	122.901945128803	346.567154036971	522.550136019009	654.452135198065
1599	1599	127.307579160942	340.844689138136	537.467874415949	645.40969997741
1600	1600	132.387738575748	340.822833947485	559.504665406013	678.067609370336
1601	1601	130.128208162146	340.515178407857	553.070972408191	668.50363255535
1602	1602	131.916350814496	343.693073698068	543.651807328555	662.854904086193
1603	1603	128.815571720578	345.410130038216	532.312242771346	666.431805982141
1604	1604	126.161468664752	348.076173399776	532.372999982897	675.920106854018
1605	1605	130.397829037573	345.725652857268	509.807813473286	662.72490986807
1606	1606	135.338097810809	343.471510794139	506.571523828832	695.957960974136
1607	1607	135.432497465087	338.929133810658	510.533570684578	668.492463225603
1608	1608	132.622259888012	341.106168249542	525.830886919449	684.788855234639
1609	1609	130.39199182758	342.700948744599	519.317893443579	658.724226351163
1610	1610	134.040435165302	342.13168353229	526.101285959045	650.283484606906
1611	1611	129.435110095191	349.96498832826	514.207133185226	655.704616384762
1612	1612	132.458876347186	347.742609028536	519.369603596024	675.77594183251
1613	1613	128.67704183972	342.388111004745	498.612430379553	667.122470065195
1614	1614	128.734561107275	344.219956831157	500.582986393334	678.970984104082
1615	1615	127.61641725013	343.250462718536	514.755229600638	680.490046253698
1616	1616	125.891702214763	348.037478607038	542.116197677395	688.233484569364
1617	1617	129.373626910442	343.049207326568	505.991702997414	685.553258809405
1618	1618	132.479402308052	344.149210580418	526.89430378224	713.342358271163
1619	1619	132.473054478706	342.622428624223	554.470193498264	656.55593702162
1620	1620	128.886784721652	341.433174948276	556.607561206367	664.785981019396
1621	1621	133.484551153565	344.389755596995	531.72815611169	657.470983976485
1622	1622	131.681225014742	344.192019722059	511.970105233722	647.975472901092
1623	1623	132.455646692845	337.335219884585	546.161944706239	657.710347673835
1624	1624	133.687541972653	340.949236498157	521.460758775804	659.452524056674
1625	1625	133.005540179738	344.273191890744	515.631022967287	662.254026499927
1626	1626	130.194952114452	346.2623508059	522.455081773167	663.152408414727
1627	1627	131.474845440039	341.930338966088	542.587529462449	695.702772743096
1628	1628	130.421504904774	347.145104423804	512.204148654691	672.266571557884
1629	1629	129.867282139386	345.437169302883	525.409024086041	646.964349226086
1630	1630	132.279448025568	344.292797068894	515.554006931347	652.757945919941
1631	1631	132.35522430216	346.830498294233	479.97504555946	651.853417853508
1632	1632	133.30827005102	342.110743038751	510.58559217036	674.743274973271
1633	1633	134.147071791496	350.954916201661	525.790988836538	691.087496684601
1634	1634	136.016244516535	342.906460268951	520.347053487787	676.472026073252
1635	1635	135.379980017548	345.809698916313	514.966219434081	704.902264877328
1636	1636	132.002749148532	339.359230723613	505.201177968216	699.883540683881
1637	1637	132.443138463585	343.380226725371	527.246906888444	680.071549017632
1638	1638	129.000627130538	346.628078928543	514.818927645182	683.664089805298
1639	1639	135.139484050211	341.563124937668	521.739973226012	671.111489754816
1640	1640	134.059029841972	341.682417354717	515.4164376903	619.809284333175
1641	1641	132.551428688315	344.808389342344	523.327263511276	679.960751020796
1642	1642	130.355328196814	347.514043093618	506.435323935878	700.336831676913
1643	1643	132.595966931559	348.250378059503	562.736949914714	662.716666527027
1644	1644	126.931035168154	350.309998687652	522.325550650981	694.765421367666
1645	1645	128.163610592154	345.740576813526	544.409634769643	682.886408601499
1646	1646	132.64961721856	342.58491128899	510.919846849421	668.987475591691
1647	1647	126.760531710639	340.865532324486	511.223992760928	661.49370068916
1648	1648	128.061416101113	342.874147420103	536.020630366726	690.925832372521
1649	1649	131.356516005999	343.339862620454	521.285873894559	679.452424247334
1650	1650	132.030889573256	343.608532782193	529.446663809962	669.014589936251
1651	1651	131.870957790312	348.876334908947	527.44192108681	668.867586785323
1652	1652	132.881132959615	340.230155187594	529.30450196226	672.133031721581
1653	1653	129.241155793845	343.33977219375	504.67323147325	674.434729989551
1654	1654	126.453792214592	338.069233817353	511.890619302465	650.48433879665
1655	1655	125.846130042432	341.830924335706	541.762105808293	661.458215005519
1656	1656	136.241021861394	343.606611951086	536.621551080924	716.084138048413
1657	1657	133.444754277634	346.081493416856	512.236850684163	687.28603544812
1658	1658	127.296589663182	345.291845706581	532.276250072412	663.504995571574
1659	1659	128.947356999349	340.585537222956	497.645691050512	652.895731686751
1660	1660	129.803109821591	341.480552881479	523.114284319013	664.425028790165
1661	1661	130.871261865355	348.284114984291	549.216997781324	659.929924884764
1662	1662	131.611337746135	343.241360064124	504.096988839542	662.976869907875
1663	1663	138.838197889481	339.631298176906	514.39924073337	651.582881566629
1664	1664	129.494986051536	340.825064073593	534.594678314496	690.336694550264
1665	1665	131.593368084328	341.345976016026	516.816668350197	681.340763806361
1666	1666	128.506295491644	347.46343892836	517.403374577439	693.502787732433
1667	1667	132.461272960059	346.055727355922	517.919773868604	668.75442764871
1668	1668	130.541275398612	336.176850262748	541.105391979056	678.835252248529
1669	1669	132.942472039401	346.31578146454	552.537340421315	676.756735661681
1670	1670	132.581101722521	346.122288489148	527.895872994187	654.471084313388
1671	1671	131.249993829356	344.409045790353	535.450292570664	664.540195113588
1672	1672	132.169821930861	346.276390205762	528.991975156854	681.48283814365
1673	1673	133.880068255955	345.911967559537	537.97424007617	680.75996777181
1674	1674	130.039747862362	346.46304272982	525.928289755905	686.043484390253
1675	1675	129.273748210659	347.831314948438	527.240197817635	663.436744322245
1676	1676	125.728860120253	344.220382877158	544.020687966757	679.702931728577
1677	1677	127.001219393879	347.703242260105	540.446724521021	669.850264267428
1678	1678	132.207956688065	343.380916262367	522.926006537032	673.095404364098
1679	1679	129.747991164653	348.721229270156	527.065809324185	694.267823380604
1680	1680	133.483296263258	348.868236246458	538.568295511703	666.586005337277
1681	1681	138.672988202544	345.76523856888	535.178885106751	663.816550526182
1682	1682	128.51181315982	343.586126173564	511.521333642268	683.420630942447
1683	1683	131.107002116338	340.931278234796	533.533799394516	686.303065927246
1684	1684	130.714262940145	346.588145484162	530.163408573715	688.469988410041
1685	1685	135.181072847437	339.579484941361	556.774959227979	671.457559828299
1686	1686	129.068967529716	345.044697162235	477.813698718545	680.474429264783
1687	1687	128.601832058259	341.590237801618	516.802273756778	701.176446703943
1688	1688	132.302108448661	344.455054192872	534.21330930563	659.592642769354
1689	1689	135.001048129752	342.927108879461	542.015007859082	644.132801591117
1690	1690	128.576660383324	342.686236343325	507.501831910473	659.908585281144
1691	1691	134.56176438725	339.9490096507	528.096635062606	636.93543753704
1692	1692	127.389882580195	343.944998207556	477.551650827593	657.11880482775
1693	1693	138.957802605432	344.458302056052	523.736050372031	702.144223153468
1694	1694	135.278568294214	346.670057523874	509.758321786387	689.104015353953
1695	1695	132.08394565915	346.826745729901	518.671833052256	662.174215822898
1696	1696	132.228684998294	343.016488546352	492.288377084392	665.558897500787
1697	1697	129.589417317874	341.206950162469	518.690378766452	638.269256592035
1698	1698	129.809602943056	341.026611627954	513.53117948553	651.057179457489
1699	1699	133.458951799478	340.794636786903	532.185541724755	693.118113235414
1700	1700	131.199916501894	339.200708565984	509.752661702456	690.05409101022
1701	1701	130.231306299683	340.038518778686	506.137233893606	658.14715363121
1702	1702	131.070306991449	342.226236971941	526.292739483004	692.919304315813
1703	1703	134.276970095208	345.382186062876	512.679207644424	653.021967116729
1704	1704	132.070591844848	343.390034297799	509.361202330525	682.187877838552
1705	1705	136.167605383779	345.317019310673	494.62041044199	660.610797661321
1706	1706	131.599586162088	343.955270875828	516.910911033063	669.101621941522
1707	1707	129.498578049748	344.506560364111	566.296777582165	702.350792533992
1708	1708	131.226218695254	340.011559769427	490.269195118849	694.075931530334
1709	1709	133.783562118777	344.644463177175	534.927167461155	671.761712265428
1710	1710	133.193677220096	344.351031623027	521.784820075673	678.88124996356
1711	1711	139.365105442551	343.16581511408	529.377757435966	670.602676442791
1712	1712	130.212905364375	350.552473096688	505.0536317554	674.050189772594
1713	1713	131.520961742007	343.724123832439	532.784082263273	704.343114328025
1714	1714	132.720336156007	343.859895961134	497.71358819595	664.015427564283
1715	1715	130.074302151582	346.417241487941	515.584413626023	635.425804071961
1716	1716	131.79003180631	341.611635904492	500.81821335829	688.709898156462
1717	1717	126.01233207665	345.954973011632	572.056565420421	695.199916816008
1718	1718	140.09275023944	346.325142914626	515.969883458254	687.335697151438
1719	1719	135.975920197771	345.09966362375	532.599423474438	663.665531562279
1720	1720	135.827111582714	346.549920119125	533.198525971458	647.581122434359
1721	1721	130.278137812666	345.324753319963	531.9912569073	683.038681169866
1722	1722	131.88173764379	343.048219953629	542.682396552375	682.402113003214
1723	1723	131.437226329956	340.167541410002	523.492039962077	666.114817155259
1724	1724	130.266423784293	335.758244754361	563.912366524471	646.486193771819
1725	1725	132.690617096868	340.741523178504	539.176097331117	701.489552799788
1726	1726	134.294240479554	347.498606809657	538.708566035843	641.245298054047
1727	1727	130.240506662412	344.545906176832	549.654861647413	651.377997495105
1728	1728	131.873957470426	341.433669420134	509.966133159213	674.921279452807
1729	1729	130.351227375715	344.438185114658	528.837104620864	658.374522864146
1730	1730	129.649416000747	343.949132038473	534.844546395004	673.381927122178
1731	1731	133.090539604308	341.932729572686	515.770783390136	665.995998470255
1732	1732	133.856856621729	346.078746733165	518.052085583413	653.362499389238
1733	1733	130.33678718552	347.9153145366	540.96545672268	649.205877583457
1734	1734	131.017153391291	336.002744416715	537.615105488416	681.38595980606
1735	1735	130.562732041635	342.641052265716	525.514008353328	679.88768207211
1736	1736	136.000999155193	349.7630629099	490.224136436911	682.423682538955
1737	1737	130.672679534367	344.765625784542	523.561432751879	651.459481745637
1738	1738	133.491237548348	339.647477687407	520.390851126452	657.428082841264
1739	1739	127.34034933546	344.728568569602	530.874345826369	682.928721780155
1740	1740	131.187082879374	344.570590961942	544.590284527001	690.857231303036
1741	1741	137.363920625027	340.816004619823	531.168804009948	693.56133622452
1742	1742	135.040487302387	346.03179610081	522.891619678514	682.738482811936
1743	1743	127.091004077071	341.592114916001	521.079909207571	644.901484030088
1744	1744	128.806628095572	344.305392133812	519.616769266518	708.150036245378
1745	1745	130.795124077996	342.434796059635	549.227808968263	660.573196980017
1746	1746	131.067890076135	346.762542082465	534.392804659991	697.490841127199
1747	1747	127.6531469758	343.772704990638	541.412808221933	644.981662783755
1748	1748	130.611194866189	338.625364842636	495.304463907996	656.646632347195
1749	1749	130.018711953004	349.462640708472	526.658300639794	674.885290945705
1750	1750	129.101098562552	342.198457830622	523.508006750111	655.214974432051
1751	1751	131.030254087032	342.503005818382	510.386285458284	649.164131427002
1752	1752	125.7551832973	346.572222306949	515.777518819413	686.216522575187
1753	1753	125.768103201046	343.781421164835	522.683901932667	690.072877318787
1754	1754	136.89095226853	342.028511608073	532.241179359895	671.561947577963
1755	1755	129.792400140938	347.065204054181	525.707387148061	672.970526159084
1756	1756	131.952496914428	343.786749176139	507.14024362914	649.750828465564
1757	1757	131.148467359145	341.940860990646	539.086496441281	691.151397719837
1758	1758	130.576233162405	342.918845507521	511.932723789241	672.83293538466
1759	1759	132.562018527408	341.210795722761	509.179276318773	644.12837633337
1760	1760	128.978186848401	343.747861721361	530.22411640313	679.288157629143
1761	1761	131.814420903207	347.947355377423	519.126445810162	679.545966384721
1762	1762	129.900110465673	344.819054934435	534.23522518055	656.937586162024
1763	1763	129.997139897432	344.132755826455	511.48279685064	686.202036241177
1764	1764	136.84169877997	344.960860363709	496.18273868673	650.914114764862
1765	1765	130.888225282249	338.366153953878	511.802343522486	665.246844940721
1766	1766	130.045753250451	345.401813877785	515.56991432471	661.537032456381
1767	1767	135.021454926819	347.62750037418	529.243086239108	673.059021974351
1768	1768	127.342633327267	343.887902768817	504.603595964314	650.874492767819
1769	1769	129.489331087447	347.527400357201	525.241198203314	638.101887338239
1770	1770	131.965846664218	346.376855065143	517.864040295456	709.847140634461
1771	1771	135.035774940465	340.66532586814	569.765852874136	686.996014456958
1772	1772	134.195113235157	345.283705761316	520.839070124689	666.673248056527
1773	1773	127.891152860461	348.756961877935	517.340930955768	644.264224962547
1774	1774	128.293370764218	346.531629775457	506.911166496853	719.240860035113
1775	1775	132.433136473812	343.390653266965	492.658314305152	643.590214535387
1776	1776	127.20206453509	344.331103449401	515.857517679576	655.047756415726
1777	1777	132.062874285681	347.198755425857	543.275468577537	667.843002380665
1778	1778	130.053024753654	345.615662755374	529.930874406948	663.829657953415
1779	1779	134.338158041159	346.276352512908	543.025235722962	654.79923802128
1780	1780	130.74739867523	346.323962452218	529.144829255941	644.933204462323
1781	1781	133.77346398546	353.572428890738	546.505166358323	652.043906215824
1782	1782	131.668568899218	344.749778844149	521.644667230577	664.151225545574
1783	1783	136.310605770287	342.145204529497	509.66730273292	677.681097576728
1784	1784	131.017459636779	343.090658728224	533.946703669563	686.39714485406
1785	1785	129.939787451715	345.692657577974	541.632785798971	644.955788599549
1786	1786	127.55086325391	343.335347687696	526.000397732063	662.10685326492
1787	1787	133.426123919669	344.455239077059	521.108658533945	659.374326938399
1788	1788	135.343769228221	347.639191772008	515.125805448416	657.250830023139
1789	1789	137.408337785933	344.325397184996	520.374353998833	685.623309321596
1790	1790	130.239823171965	347.843382019433	486.276060228019	650.594006659343
1791	1791	135.958684899325	346.135084326381	521.625503684568	672.075547239975
1792	1792	131.137900828625	336.56555349994	516.733547941383	657.86568997195
1793	1793	129.924268468356	351.046490043983	529.45466195747	653.570799748527
1794	1794	131.634736733217	342.824492019679	540.926589027175	662.95401109818
1795	1795	128.360646975266	343.923705125156	523.089019273614	669.740859359677
1796	1796	130.615446843798	340.465539892134	488.637954725783	688.969212062695
1797	1797	131.662112107695	345.7293744619	506.248134244088	647.321107430768
1798	1798	131.78332709407	344.855050108928	520.055762129763	664.405455847502
1799	1799	125.990094451542	342.626203737539	506.231689406236	671.198513638726
1800	1800	130.680632898937	345.721157450321	524.98377482728	660.761135679961
1801	1801	130.075121883505	340.157800517768	531.0932756001	646.218859414781
1802	1802	132.840352894767	339.387649244818	522.181117674412	664.891241315162
1803	1803	131.972835325707	338.100918182103	534.428163342786	691.139013159725
1804	1804	128.998584737774	341.253582378922	536.108291317872	650.66213825866
1805	1805	134.184761454233	340.45282414438	541.830890689274	673.582719928875
1806	1806	128.316908093477	347.765782557079	529.517177063239	662.864818548918
1807	1807	132.619807093889	342.174685385311	510.822053529337	670.183606608083
1808	1808	133.889277436089	347.163903829654	546.746403674146	650.908284161284
1809	1809	130.091709506975	340.249661477313	539.2257662527	669.579872754552
1810	1810	127.640465036279	341.997180037646	510.25254751048	650.086390458608
1811	1811	130.249031274041	343.099286439513	525.603485137656	683.105882678221
1812	1812	128.05633828577	343.982684094687	529.871931293647	683.68309202434
1813	1813	133.030295112305	350.937525906151	541.838524132191	677.974413615394
1814	1814	137.843580858364	340.830987442904	523.260883538903	669.03587986689
1815	1815	129.90186998003	342.6911149111	497.031674649467	659.680851904367
1816	1816	129.322745200054	345.32715107592	511.472175423463	665.971440328227
1817	1817	130.791636209178	343.755455370042	529.162433521886	673.660923137041
1818	1818	132.718737813687	345.451723196153	523.474734103711	686.87833192003
1819	1819	134.112081750814	344.270879493085	539.608338299594	706.447449253322
1820	1820	130.931996336686	348.717237490999	510.652021071581	646.703015283337
1821	1821	132.621912575848	339.237559759679	514.556341209813	694.955008892133
1822	1822	129.62413284429	348.287249882567	511.575432149524	687.001213363395
1823	1823	136.285604810906	347.013071477777	553.39695844191	683.617449369858
1824	1824	133.50690621414	346.248651356669	533.636279596501	672.186671100305
1825	1825	130.983696362295	347.985097020481	543.151122882666	664.893928706484
1826	1826	133.73079709594	345.99248612612	530.379499761949	674.942962760327
1827	1827	130.887616330839	342.869349214447	535.249254546075	673.335415705216
1828	1828	130.447543553426	342.969443745108	541.011894821333	645.070772825056
1829	1829	132.114945694045	341.94337567166	528.508776611599	688.915527012844
1830	1830	131.353264175183	345.693698337155	525.094513697599	667.184296718397
1831	1831	133.520877228526	342.791182098284	518.463512333851	685.296204368584
1832	1832	130.313035169116	346.450069464947	524.27712521936	664.234037049843
1833	1833	131.445518956247	344.940700447167	526.555272455531	675.612724852072
1834	1834	132.256449584156	339.47327815274	529.066654126817	671.988747995801
1835	1835	124.828630058584	341.805812221025	527.468362394793	661.875211175188
1836	1836	125.051476196305	345.530180127073	516.282039629285	687.409129631561
1837	1837	130.001348453961	342.765175843693	528.374501375398	672.370632566683
1838	1838	129.824682601483	339.72625560923	514.4639848361	669.974656164248
1839	1839	127.382442428164	342.87225330467	525.000584315527	664.669562811389
1840	1840	135.758041210354	341.271577565489	537.465859504725	660.465684362519
1841	1841	139.636671015705	346.298793773107	502.987125233503	687.747535792437
1842	1842	131.332743211395	343.673355349818	535.487324028463	680.566472077501
1843	1843	129.343128246287	341.10547470484	493.445846820421	678.060188808361
1844	1844	127.156490054632	345.335264792414	543.637952323598	677.30257074058
1845	1845	129.560999291645	343.599531161499	533.50704448183	691.284923817423
1846	1846	136.136333181037	341.786147558271	518.353983200444	653.277388029729
1847	1847	129.716907470662	340.930954806767	522.522866625247	666.591398940246
1848	1848	133.932659028016	342.087018186483	521.581121827013	686.924223928131
1849	1849	129.145501830876	344.351145730947	495.707984328679	649.751200603217
1850	1850	135.789276046533	347.966761008682	549.803085296177	663.474772819597
1851	1851	129.692653557622	342.703189277283	516.936242242568	637.826730719902
1852	1852	131.496522005651	351.372807015385	506.836940596639	684.462407600114
1853	1853	131.590347362928	345.909004809506	545.643581400973	702.532589674966
1854	1854	126.300593628597	344.833086774654	534.742486396623	663.355150840639
1855	1855	133.351082719001	346.088022028193	514.90023857642	669.755878099951
1856	1856	133.935587831284	342.084706467092	525.171494256159	656.641147773659
1857	1857	128.749152901369	336.473793535542	538.380973537733	685.772479276279
1858	1858	131.794581630167	342.821345923841	523.798398010572	654.892383450538
1859	1859	128.768178945143	345.25103473116	527.014658308538	684.680102467884
1860	1860	130.146118412977	345.968208939214	530.607830379016	675.892376597162
1861	1861	125.833181630536	342.814965989109	508.356211567418	679.180707729836
1862	1862	133.174120996471	344.561754186095	529.93926687197	688.054191654499
1863	1863	132.99901242895	348.648260192487	522.380298045595	675.163628809595
1864	1864	133.956729512135	343.166596800444	543.843815617252	670.295942643758
1865	1865	131.624903845009	344.270126666699	555.519729133235	668.713027383367
1866	1866	131.815129471934	342.867829730951	514.756839533621	657.677462313567
1867	1867	134.978421833581	348.684185215895	525.24300831017	683.144306998347
1868	1868	133.251335785006	342.289124178775	519.853210271001	710.591108817589
1869	1869	133.625601918309	342.819238951706	536.202414489255	663.83285128822
1870	1870	134.497924748663	343.761271988	544.666492539039	642.914257547242
1871	1871	131.843223620227	340.745628183283	532.023093412265	700.006428518717
1872	1872	128.704464558846	335.974409940947	522.040686306859	657.216897784535
1873	1873	127.15786850703	346.43379842452	537.499769635318	669.449929451097
1874	1874	131.534343345391	344.369341394199	528.717961708848	668.424325313837
1875	1875	132.346127126019	344.801382860945	542.802237701942	625.624425285944
1876	1876	131.049503705402	340.657184860187	554.500548514178	662.051482040836
1877	1877	132.720499607581	340.925799950708	551.193836244839	649.360920825939
1878	1878	125.997024281889	345.136855901806	548.261940940434	718.023865433551
1879	1879	132.423726801717	337.541590753235	522.276111689195	702.368959569577
1880	1880	130.110020643729	343.416352431991	512.215269418921	682.202479122172
1881	1881	134.079054410998	348.692496223069	550.284989104046	693.840092121154
1882	1882	133.727121644751	348.21491078162	527.518662476723	638.053672109995
1883	1883	126.571469508239	342.177329350565	539.666716055987	690.636045824234
1884	1884	131.954901175272	346.78645249009	506.482020409784	632.149313007518
1885	1885	128.349390425198	340.701670059881	520.978533356593	646.508198898449
1886	1886	132.225987637096	340.791381518081	517.460520655997	669.119390369117
1887	1887	130.461145764099	348.82834021581	521.116467493536	674.265756830749
1888	1888	129.856676710413	346.61617479693	506.882993359631	672.634118327782
1889	1889	131.918523935388	342.059632586545	530.129518002523	678.805114204693
1890	1890	130.098321199121	348.426453382212	526.475909876855	694.277581595879
1891	1891	130.368166698738	349.785552086	517.067874214603	674.75450191667
1892	1892	134.799327102192	344.967195674975	491.557942076677	678.549114287364
1893	1893	125.450871002143	341.470105193634	549.251840830455	688.540756219127
1894	1894	134.294541985056	342.952722022729	510.628333438901	662.832598106899
1895	1895	128.869825900712	343.389371812728	552.93261531073	680.569988748408
1896	1896	133.703704048501	337.574295327365	531.764937179933	662.486630428462
1897	1897	132.32361838438	343.870240932745	514.661494390803	681.332003384823
1898	1898	131.72264019524	343.253064581014	487.828960032916	677.231881851297
1899	1899	131.676207980816	345.949091372993	515.078519572143	693.039566253863
1900	1900	131.814352166292	345.66532664207	528.53827810817	665.552183762002
1901	1901	132.403456804867	343.663689050947	528.521918056193	662.622646259728
1902	1902	131.969339658376	347.998282148904	528.503220791482	668.650523283157
1903	1903	133.088376476936	340.383877654857	523.895715260457	670.156061267165
1904	1904	128.903849715474	342.235850355835	508.218356543167	684.484804075865
1905	1905	128.289576585362	344.211915519506	517.937360821074	659.484683594222
1906	1906	129.125707102238	342.971126465642	534.004888691607	666.580185890108
1907	1907	129.797185993813	341.170084625349	491.534513163767	665.573327971371
1908	1908	130.422333021201	346.314708649953	526.065969421762	696.205690422405
1909	1909	129.970297442316	349.544681670676	540.437829152766	686.381931022111
1910	1910	132.927850288812	341.856586557645	546.967630087302	674.886592589355
1911	1911	136.576368773904	339.227713756758	530.067776538734	698.000009932956
1912	1912	133.782648528866	346.643086727015	507.996242503987	656.431809804018
1913	1913	134.474644822355	342.736592319828	559.583520918543	673.773722489164
1914	1914	133.21888093201	340.063264197601	504.8366812481	665.481485339659
1915	1915	132.813225604146	341.555917692684	540.500402230412	678.474928593561
1916	1916	128.904474988595	345.972694938446	537.906675488985	680.828363119256
1917	1917	129.857680308649	339.658084863078	523.585530167884	665.363516454922
1918	1918	125.076904785319	345.505353459477	495.513185685015	671.428472558209
1919	1919	130.432219538171	340.159709014823	518.702653693258	699.93956151335
1920	1920	130.047868927253	343.441234467737	515.412892995943	666.459206469179
1921	1921	131.196129929587	346.477424560254	531.923679729842	685.875679693121
1922	1922	128.252880370159	337.982414284927	515.988326486496	687.587807747618
1923	1923	128.962123938237	340.288803695068	527.044465471684	649.390829275159
1924	1924	129.268908345958	343.98345383488	515.120000531057	676.314361808529
1925	1925	130.160335861389	350.736179617625	524.751761758416	713.002756389144
1926	1926	129.532855164502	348.055025568281	525.377293699393	663.047399580103
1927	1927	129.42688579641	350.092618651561	496.778721224414	675.026112000449
1928	1928	131.964373522691	341.502661282714	521.092845543831	682.081840373719
1929	1929	128.441229904817	343.261795081117	509.983548472353	660.428759730259
1930	1930	129.436054961957	346.272378958405	531.510705448831	683.661516627012
1931	1931	129.503777920339	342.257901589365	511.954198796193	667.899171730826
1932	1932	126.314512841545	346.324558864031	511.009029001991	688.104693962429
1933	1933	128.980360474167	338.632601881523	500.598663921461	666.227614279396
1934	1934	129.619764263424	343.638490818236	538.76204019134	658.057857126006
1935	1935	127.746670935698	350.286373661552	550.99006204007	711.49777765001
1936	1936	127.411428049487	344.455973937739	526.816596382007	663.158802014894
1937	1937	132.968626416225	344.586914347599	523.827108050975	630.81406608387
1938	1938	128.034454897194	343.07559931822	529.848403781621	688.996540085103
1939	1939	131.609929931908	348.257535199076	551.617054096078	674.778776108776
1940	1940	128.581396363658	341.207696167656	517.190980201275	707.968536553082
1941	1941	131.005719170347	344.340840913097	522.134085773807	691.781198123574
1942	1942	134.582782956407	346.341790031065	527.836059695377	657.772670237275
1943	1943	131.784401866865	343.676479844227	517.894266201812	672.190749931431
1944	1944	131.695397129542	345.067049972781	485.851395006398	683.541939693963
1945	1945	132.702271933081	345.393524289087	508.599361576033	676.379538394293
1946	1946	129.631201930217	345.939310374148	529.555344107335	656.740765287342
1947	1947	131.041232186757	347.211126037591	529.206470144963	663.31844042282
1948	1948	130.362005799082	347.620575281903	547.873959733395	662.924631258542
1949	1949	128.413154031191	341.154076485933	521.242945204624	695.771189009388
1950	1950	129.488973774074	347.582072245171	536.006228687556	672.706072860769
1951	1951	130.489306840566	341.536369596842	533.023708069268	670.584759181368
1952	1952	133.267954367203	344.613788704204	523.73240696289	673.016523307855
1953	1953	139.302507730117	339.833026757493	519.390935118939	664.210367086853
1954	1954	129.726482125481	342.449287303766	536.580419493102	661.921799658694
1955	1955	128.856147557658	343.464854910991	543.634969244215	652.668968661625
1956	1956	133.269188196914	345.370485095116	511.709857910137	674.927316675632
1957	1957	134.223238263664	340.484026218303	528.378878015521	664.622324359707
1958	1958	132.494628840728	344.875487129983	518.633927398464	684.060733181039
1959	1959	128.136183594299	342.69486756634	511.323886106996	650.340875944526
1960	1960	134.535179293379	342.563536176947	500.145438662978	665.121175271639
1961	1961	132.497491657258	338.665528899591	523.760472206526	649.178590670773
1962	1962	134.060333095173	342.412822879524	531.518511983197	672.741825111534
1963	1963	132.561673017138	345.063548336957	547.949200466081	654.750310516944
1964	1964	131.993404296523	346.218190967928	534.487542527243	673.545347487275
1965	1965	135.454779702979	340.35062614785	509.48491121069	687.201560925867
1966	1966	132.784204053313	343.311907894132	525.828829087984	662.371183742599
1967	1967	131.727562613215	346.097132045048	480.84785437958	646.329239752466
1968	1968	134.249632606274	347.858385419402	532.539159790902	715.164607911458
1969	1969	133.814376116371	350.679023076286	558.031636339055	654.844659901011
1970	1970	128.724861753348	344.929692857909	516.702699479523	678.922414809041
1971	1971	129.169711831225	345.166469113594	513.242905349252	673.829651453585
1972	1972	133.955817600944	340.929482160066	523.382570795217	663.640255665449
1973	1973	125.571233047908	341.09188239254	499.521088497799	678.559781824011
1974	1974	129.605631585087	342.804838669496	540.559553628327	653.153066327237
1975	1975	130.431116025866	347.409936851622	512.698011020082	667.771914021666
1976	1976	130.002341396264	338.863654053558	540.318266456421	680.879025659919
1977	1977	129.276437366217	342.337281415247	519.402170667574	691.338286430429
1978	1978	126.770576637181	343.019976007845	518.33143738195	662.284473498469
1979	1979	126.904823409441	347.111426629881	545.654614205214	658.756532091941
1980	1980	131.488692090064	348.325390285843	535.531644577329	662.725344340073
1981	1981	127.89435172841	344.337601461285	529.609769809058	640.871583860787
1982	1982	130.978179982336	343.747846292064	492.956906680101	658.180715754577
1983	1983	132.502149481135	342.831604789869	492.899193248796	692.847867018094
1984	1984	133.434095580388	347.935654491612	534.626016458615	665.766041404525
1985	1985	130.943019474027	348.752127406122	502.934586268678	689.939958232105
1986	1986	131.544728668951	337.851194043073	509.508277682516	671.677584263999
1987	1987	130.50902026149	352.262765436272	530.986717280371	692.375335639818
1988	1988	129.896145511533	343.177039608517	501.808893969695	671.463586152224
1989	1989	126.696106131203	341.580357776058	507.835336471329	684.13134782179
1990	1990	133.578281032298	343.635914698944	517.986801764653	664.962456917674
1991	1991	126.422449290769	348.516657701828	582.626138376631	661.363941717586
1992	1992	132.798734014308	343.345856324614	522.273356024532	681.364764740609
1993	1993	130.150686657698	341.719878837365	508.590920993742	671.069208191809
1994	1994	133.35248338959	342.339780512799	540.628278126877	667.420485680295
1995	1995	131.099773755033	346.295956243696	535.135753332919	704.461681765024
1996	1996	131.197418690604	345.279067924486	514.329473163772	671.761375567448
1997	1997	125.718732086866	343.754555491264	527.402542325006	639.189522146108
1998	1998	134.432275157056	345.886552274537	563.291781580519	643.250708776978
1999	1999	128.985453125909	345.527078897538	527.354773675874	671.153438458478
[truncated: 3,001 more rows]
