# Supplementary material for: Hypothetical Outcome Plots Outperform Error Bars and Violin Plots for Inferences about Reliability of Variable Ordering
Source: PLoS One. 2015 Nov 16;10(11):e0142444. doi: 10.1371/journal.pone.0142444 (PMC4646698; doi:10.1371/journal.pone.0142444)
Supplement: S4 File — All experiment interface and visualization stimuli code is available as a zipped file. (ZIP) [file pone.0142444.s004.zip › experiment_code/data/one/2.js]

var results = [[131.989741277119, 129.101648319177, 128.143332799735, 126.424895807771, 129.161148611566, 131.746762368493, 134.214443764003, 134.423538356732, 128.422288646482, 134.212489848771, 127.40967510472, 125.776588532231, 132.702105525914, 126.395745539433, 134.232878074629, 131.857982290674, 129.090781171578, 139.224808794747, 132.520531416766, 130.941024340904, 132.929504806501, 129.033277630791, 132.764451414308, 133.495268154022, 132.572842290964, 130.425763341425, 126.326148779391, 131.714158728043, 133.051036349814, 126.358952983752, 133.896811762677, 133.35850037584, 135.679643828078, 130.537715022051, 131.612547865081, 129.685098970929, 131.938089602748, 133.001563191634, 129.425787808416, 130.001116496105, 133.235251788373, 129.272997946029, 129.885040786223, 129.229147267858, 130.963454534234, 131.955970469752, 133.264826648514, 128.053818699658, 131.564751317299, 135.835570704017, 126.536718872499, 131.015508924775, 130.739186730425, 131.067888552265, 130.706647992581, 123.805648884269, 128.560210714736, 132.224049722806, 133.446925199198, 132.199245108337, 129.400953196288, 131.480811442069, 132.755207624341, 131.786822672766, 132.162815533251, 135.524414875198, 132.636975908895, 137.2090466931, 132.165164700125, 131.385238046736, 131.186310690011, 129.23771253218, 126.396310613647, 132.904196281897, 130.500372812582, 126.593054801778, 132.313574133648, 133.505052530327, 129.925182105343, 129.293007756215, 134.2368463065, 132.984171715399, 131.43254008528, 132.409773497635, 126.697133411782, 128.259032208208, 133.601843415261, 132.946619309917, 132.400199147267, 132.224708008494, 125.365427905706, 129.191385074103, 129.871286953939, 131.983571620499, 130.388967719526, 136.060306159479, 132.203074456375, 135.339368847857, 131.590059857653, 130.984576487805, 132.896885683573, 127.070134114876, 127.383470983539, 132.383749096846, 130.763297253026, 130.783117942587, 128.803386513731, 125.354859639208, 131.167465129401, 126.619928567182, 135.540439431777, 132.848320782779, 126.552388830063, 133.289258083068, 129.361051376078, 127.112890490216, 129.341671135733, 132.133179301604, 129.840928032322, 128.77687876245, 133.616925397661, 131.60055976899, 126.610897110814, 131.361106700354, 130.560918273609, 131.390664828387, 131.927366575566, 132.905001554124, 127.7664353241, 128.917748419746, 133.335342996188, 132.084348559234, 135.788023596051, 126.743389822874, 133.520505141408, 131.556439336689, 131.581408551737, 130.228251147926, 133.112233036636, 130.802806092793, 131.003873020245, 133.228072020537, 133.928577154929, 131.512723134581, 136.451869893927, 129.665630987865, 133.525430681753, 130.016330543588, 126.688054000207, 134.062815813682, 130.353291906106, 129.883794770067, 130.915222197018, 131.206788129196, 129.779768929106, 126.737499210976, 139.031920999709, 135.44186152751, 130.070268297293, 130.540011296401, 132.241400169418, 130.015724271455, 134.096816029084, 137.302603766919, 130.625256794607, 131.774584904336, 133.84754883613, 130.779018814384, 134.45388008774, 130.928102844588, 131.133792814753, 131.871183674803, 134.561337879546, 126.838194883537, 129.362066163344, 129.673054957983, 136.12893982727, 126.945134231469, 135.285794307252, 126.880526183682, 136.228703887604, 128.654924570212, 125.223237838908, 128.690991459536, 128.216673424217, 131.602158120752, 130.590152902859, 129.451590607246, 133.598940459535, 128.282945118956, 132.896707494581, 133.524171931623, 127.48386257699, 135.494913231052, 131.712041228719, 128.597250365405, 129.347816811566, 130.24004947932, 132.042608082569, 130.175091049798, 130.063905426174, 134.833165281916, 133.389509102892, 132.056411645894, 131.146571020219, 132.03304254335, 133.456875210347, 131.975535403314, 133.579540395178, 126.659087360043, 132.08699741025, 136.600805402841, 123.664079278615, 133.299367249312, 130.856587923431, 134.324460896326, 135.667335987533, 129.27816197037, 128.955926190008, 127.449097090293, 131.857900898648, 134.649238517997, 131.111245191841, 126.087072142621, 135.137818824185, 130.454815859617, 129.636919975039, 129.830825208125, 131.9825203608, 130.852705840287, 127.757796886821, 131.963655299159, 129.74513475014, 127.539577549141, 128.602076584846, 127.628190298501, 133.026318413718, 128.252419049751, 130.265028108364, 130.583427816571, 131.297501513826, 133.055844430646, 129.287852852409, 131.442742342305, 141.118601218986, 132.185596087701, 128.229868623241, 131.491454244446, 132.186172528469, 131.020241649452, 124.344203982895, 134.837543394594, 129.460097584455, 135.38206977163, 132.976289388869, 132.243674270146, 136.259025514629, 127.274364868743, 128.808180934455, 130.167467009093, 133.853065517301, 127.569669184872, 129.756931605133, 129.848044845646, 135.307618613945, 132.961981551756, 129.216754738281, 130.427046028984, 128.711308884727, 133.180538743996, 131.14225623378, 121.325073677169, 132.131133762923, 126.128873864179, 131.180557605379, 124.811419006521, 129.930683431696, 132.170503609173, 133.576067904319, 135.563637807396, 132.275298995055, 127.33698869204, 131.620853073053, 128.127108902511, 133.880256156609, 134.762629634556, 128.800329881605, 133.107564040998, 127.429145785045, 127.848659288941, 139.177862574087, 126.620722619707, 129.137578678421, 126.448083435629, 131.037351697974, 131.354435047299, 131.903130719713, 126.234991223201, 129.898147438971, 128.44362798083, 126.4657565006, 128.247359726398, 131.276408558879, 127.868253347515, 129.373324431106, 130.540724889994, 126.526952087645, 131.450610886102, 126.106209846677, 128.681323361838, 127.973664141155, 127.311845797281, 130.916862157644, 135.145214831567, 135.09497742969, 130.757011482768, 132.016082536604, 129.126463004539, 133.718000808846, 132.330833435586, 132.886171844896, 132.404566383206, 133.816816982531, 126.955377157898, 131.413555241622, 123.424632590288, 133.230007014827, 128.646600540085, 127.699547023399, 135.492380586955, 130.192476219041, 133.338224188147, 125.562071796554, 127.310476482675, 133.405426763304, 134.485082068943, 127.934708803193, 130.421070258355, 137.670871752097, 130.214678367889, 131.836629289102, 131.285196845068, 130.766407971755, 131.827114128643, 130.710455974194, 128.828778389819, 132.143817510879, 136.006613194616, 130.855657362489, 124.122386533524, 130.736105247885, 136.215565187627, 130.53995306744, 130.038590564851, 128.453991780195, 132.722564718508, 135.293883927873, 127.68178598122, 130.879416411452, 129.982475815144, 130.394195135058, 131.206429365659, 134.430728584217, 132.709676697404, 130.977563373723, 136.084491567029, 134.486576312789, 134.926085275612, 129.551242687708, 132.995237687498, 135.817340822285, 134.370378419174, 131.600910830086, 132.725477413604, 134.867539098477, 126.725988750694, 130.660754677918, 126.367906085253, 131.631407097247, 130.382968234047, 133.337635132549, 134.79817743371, 126.791824107362, 132.584102859735, 129.391986308424, 134.474349691601, 132.282853934381, 135.797972683643, 132.844542061281, 127.038425416055, 129.365574207356, 134.264665325422, 129.575023756726, 131.661838303279, 131.809863165128, 130.337345925071, 131.655865911547, 135.122693627838, 132.532965036247, 132.56284911054, 129.045137902197, 127.385075607963, 133.437775935973, 128.423358083667, 125.93086348184, 128.453931801159, 128.164358042276, 124.775656700239, 133.197731380578, 132.671106499695, 130.655634860088, 126.455025616992, 134.271011568574, 128.984662273334, 130.9566213445, 129.115625595746, 132.675326862814, 135.640074795681, 133.358020943463, 134.265703087928, 131.510816184665, 127.45484024666, 126.605174335721, 134.096534647319, 131.526328641649, 131.904087751478, 133.433412889651, 129.213448392993, 125.464391420213, 133.543349294111, 133.176699647035, 129.946058407827, 127.736223633231, 127.594149670375, 130.978214264551, 130.402825708895, 129.603364670997, 132.557902271263, 128.59541200946, 128.388855789936, 136.8150583388, 132.238876332782, 128.885678953348, 130.881548564833, 132.026172899148, 128.716047292073, 131.515756215435, 127.900238743277, 130.932066294333, 129.227118752608, 125.258178677093, 133.109617016029, 135.453155242545, 131.212290361464, 126.521894418307, 130.747298669512, 128.287768312395, 128.804090012458, 135.361427963194, 128.460361086167, 124.811087055015, 126.830024234937, 135.975946845701, 125.781020232726, 129.174948745126, 132.093114094106, 129.731158341113, 134.157230484569, 126.125973840349, 137.301909344289, 130.164385164409, 130.852375537524, 130.913305952563, 128.898373020129, 131.89748473755, 128.242415449182, 131.703359895917, 131.311709755458, 128.274602820478, 132.463775077976, 128.45961580777, 129.469004292968, 130.346034866856, 127.302658726178, 127.516823111623, 131.60831874025, 130.563142591741, 132.26692661341, 134.716018518781, 139.465784495432, 135.435896193378, 131.771835378616, 131.85246423163, 127.202561785781, 134.359227198417, 133.089554403276, 129.62047244657, 130.653401096858, 132.114041750512, 133.561291344685, 124.88807327686, 131.639016359206, 127.92911805023, 130.800146477852, 126.97794762011, 130.679875467909, 133.457781144192, 125.428942169954, 129.345021252903, 128.991304139534, 130.920840013035, 128.264375938727, 131.075186911551, 132.983286060049, 133.12972090075, 132.585997956161, 135.221507352616, 129.425705891288, 129.660158344663, 126.91433312576, 126.92650297281, 129.626741958643, 128.649298650926, 129.620841991505, 130.521906455378, 129.876045169451, 130.148712874937, 131.799171430837, 130.725416373579, 126.283132951235, 132.497326009356, 130.180290827021, 127.162263913575, 130.17528578242, 138.211185453628, 132.295701826021, 134.626997735167, 133.798219835085, 129.644373397341, 136.038880434174, 131.279209738462, 129.302267347265, 129.193021773182, 131.975269616508, 132.35815900197, 132.702212815424, 137.997010506206, 134.619880214355, 135.443101704856, 134.73976229266, 131.347618056982, 129.564070687016, 129.583288848642, 129.985309838799, 132.385947465896, 133.794549591917, 132.969326247355, 130.004630467942, 132.112654668642, 134.544867154734, 130.671076432909, 128.521954619938, 133.464042371697, 132.186103269415, 129.574481503625, 132.460955687963, 128.874175392111, 132.131901020582, 133.614420748798, 134.247435103654, 137.533519935966, 127.832923099915, 129.684974093288, 130.439109379812, 124.325790199786, 132.339018002037, 134.415477075829, 134.038348106647, 133.442092353607, 135.446018023998, 130.457407655709, 122.246796058163, 127.046243707662, 132.401071920957, 128.980762244061, 134.185102388102, 130.163175790845, 133.13607780304, 135.688299024609, 126.936021057892, 134.115033223373, 133.023345654531, 132.547188991351, 135.652011177263, 128.811320517166, 124.698268032615, 127.184683826501, 132.02722401389, 134.419590268393, 130.962017775157, 128.67753341089, 130.517581172368, 132.401216920281, 123.799820217165, 126.097424359714, 127.212482698504, 128.880426618218, 136.30930062937, 131.840382236488, 133.522018754268, 129.948096185761, 130.771152621103, 126.847581750368, 132.37975987051, 133.194419414559, 132.214914946537, 128.247260446551, 131.796808267866, 137.747589181762, 137.067312929128, 129.402283815172, 130.829468178154, 121.474327666202, 129.357605259225, 128.314513485092, 130.633973544526, 136.268739992681, 133.577731401366, 131.524742327446, 132.559954303919, 131.516223984777, 132.936042644763, 136.597739335763, 128.400475635487, 133.381295346048, 136.178651167636, 126.87294733342, 131.162237562193, 127.343515364781, 125.422788136881, 132.669656071214, 127.235178344497, 127.941011823046, 128.666555963994, 127.337804514544, 129.263198503586, 130.935539130596, 134.381836750228, 126.865601352993, 127.379715402677, 131.340718615353, 129.920319959061, 130.106655778679, 133.966097875274, 127.432521742146, 135.455690644185, 133.101892234311, 129.647320435474, 131.403495759995, 129.019799444766, 130.357015590463, 130.90513435842, 130.941837943888, 127.824672891962, 134.388410011398, 126.651524378064, 131.874390732307, 125.352717428506, 133.894318394935, 129.767516490468, 128.21765939325, 127.415220780407, 131.692933929454, 127.712979450537, 132.969517031807, 136.052662555082, 130.372401818862, 128.214558249068, 133.22075508642, 131.20177658281, 134.569695978926, 129.016917824974, 131.003312890573, 132.026726904049, 135.948397473936, 137.341373013837, 129.995183616043, 131.425111237654, 125.869164326264, 133.682092903288, 133.817202984579, 125.102369303226, 128.06542417171, 133.146186114829, 131.746110394271, 127.430100711107, 131.74532240773, 131.431628861366, 126.706845036543, 133.910898529818, 128.963427128284, 133.813381591854, 129.466200763126, 133.216234923883, 129.263542340735, 132.629013573224, 133.453824936202, 132.975046429983, 127.203525496613, 135.29416129855, 135.460919275992, 130.989104792233, 132.579427467513, 128.806275193631, 130.726982325878, 132.75037238983, 125.073708455718, 133.605266627435, 126.078845395942, 134.894479191819, 131.40659674008, 133.574625068076, 131.002323384716, 132.556531055915, 132.150581995907, 130.60536906391, 130.098383660852, 124.994624244427, 130.803957537463, 129.792079792712, 133.705779694277, 128.622233763993, 131.989749495578, 134.684104616401, 134.106122891815, 130.909066341802, 132.504424705561, 132.969525733477, 138.456044412248, 127.813539589941, 130.929551206464, 128.864853241405, 128.388462207895, 132.890689231643, 130.850926751397, 129.302581425709, 123.272609997508, 131.581253777314, 129.28979359634, 132.662788328038, 131.272314678237, 134.7294644548, 133.369192745791, 129.140367076948, 130.992073874447, 131.084327104403, 131.448463897767, 131.385978601981, 128.090448349177, 135.211424882174, 133.816463620299, 133.657448835859, 128.409726104266, 132.986903606592, 131.926322548915, 133.309210351743, 132.040138526141, 133.129996003023, 126.722567133455, 131.831790576179, 126.469737958446, 125.972124211483, 130.590415388689, 124.745792063704, 134.161908720263, 142.9392739835, 127.809729245794, 130.875655219597, 126.396508700139, 132.459494558994, 128.765027265589, 126.930574860209, 130.83019468331, 128.400467799825, 132.526014682743, 129.269626229009, 134.107507214767, 134.413817397135, 131.649471784287, 133.72222883358, 134.244238507691, 136.606327631098, 129.186533031297, 131.197384970646, 128.40435360431, 134.421464859294, 128.76517071191, 129.648616543141, 131.809131515378, 127.8938919965, 133.293300466661, 132.44386916246, 128.780887647415, 131.095389561403, 131.637092281092, 132.535905410031, 125.543368504518, 132.819860449715, 130.531752894019, 135.183226046171, 126.51205306133, 133.487578217828, 132.186006123318, 136.068737650211, 136.234249823146, 129.702906182544, 130.509111069832, 127.518102379289, 130.334716374548, 132.334173426335, 133.742202823262, 134.768960164631, 132.864447095852, 129.621434154632, 129.134667489475, 137.571049764273, 129.818565380409, 130.394736303689, 133.694968734811, 130.745552872397, 130.573056002907, 126.529678882947, 124.426531746701, 134.237475490552, 129.73663993449, 129.466794169275, 123.260122809812, 129.382739699989, 130.512160633458, 132.692652222153, 125.657741762985, 130.879973249884, 139.688593924088, 131.012964813121, 134.517099800035, 128.596938625225, 134.821545368208, 123.804302352098, 131.4584053792, 132.982704033857, 132.683727123237, 132.437493877965, 132.682785390042, 131.353913777974, 137.742550253565, 131.423266822824, 128.758838883631, 130.098850494128, 135.569887461581, 133.110517179323, 130.930230094503, 132.534626330008, 126.370109292121, 139.271892317253, 132.623009043277, 130.769761599878, 130.393663139232, 130.831150919102, 134.123232733066, 132.865196305054, 131.886423834809, 133.307355387082, 127.930487788191, 132.324126494279, 129.782689445678, 129.368676853482, 129.557396471423, 128.935800953762, 129.808051510324, 131.086684676869, 131.397609441667, 128.484044079578, 129.551223741048, 134.125325021811, 135.048887388206, 137.448078605878, 129.153535970939, 135.154449189331, 135.848875577273, 134.17524787996, 130.778719416022, 131.561760976244, 133.259889175899, 127.4083969679, 133.155334571918, 124.946099221944, 124.885592156185, 135.611321674647, 125.938178692669, 128.86768047296, 128.186532980734, 137.077903809665, 131.358911931401, 130.696305489806, 137.317214565152, 132.299452514611, 130.068795464599, 132.374554355181, 130.408053307168, 131.839644250711, 131.022929367345, 132.946823370841, 129.647791881644, 133.658738708866, 130.436065403873, 136.96394390002, 128.613731888244, 133.215387823423, 131.619388696202, 129.412439127178, 132.767187972787, 127.905249937911, 131.590422101184, 131.034400651211, 127.980575633932, 129.065383249922, 126.693088394015, 132.45979156113, 129.433808310693, 130.294800017534, 127.225182235239, 130.477672597099, 134.993865861157, 130.795929734117, 133.200703913834, 131.416818380417, 133.662087412093, 132.70984311129, 135.409230234253, 130.491108272742, 131.150657916898, 133.651064179062, 132.803393261628, 130.964176286505, 128.564846875219, 131.442363781787, 129.758995826691, 133.394622087554, 131.999896337525, 130.080860471991, 127.59254470219, 135.858586723409, 128.46690646328, 132.336957414157, 125.791594050945, 129.157500413437, 133.709950128005, 129.953966913653, 129.4425149419, 132.606472529095, 131.887699376347, 131.595121084516, 132.72903994928, 124.020654638886, 128.983484632921, 133.698356132965, 128.215230577261, 129.964044364471, 132.845304390748, 127.067013439053, 127.318983545363, 131.618117467328, 133.857310020899, 126.661189402047, 132.756286165055, 128.83382645258, 129.517849621189, 132.967587256192, 133.389722441173, 132.656121676465, 130.902423648044, 124.521019484251, 133.083129202283, 128.918453503166, 130.028025414653, 130.799177170969, 126.466739789993, 124.508146376578, 130.080494225539, 133.619656464267, 131.714536327311, 129.565562623803, 132.457452672314, 132.285676486805, 129.545892780792, 133.329243752552, 133.29733264376, 129.990254176709, 129.090756394135, 125.195926618856, 130.872511663006, 130.585741928813, 128.358631540384, 126.855873135253, 133.393684865739, 130.509126274759, 133.36779098389, 134.137386931595, 129.315346711317, 135.25361772841, 133.298996673798, 132.304105794615, 135.311634107945, 131.636428175753, 125.858788794623, 129.205467202426, 132.132613180277, 130.228011836732, 134.193708747296, 126.974404260528, 127.839824747725, 127.217844000498, 126.712411848771, 133.334930393954, 127.307079089728, 129.642198414531, 127.58616031255, 126.25078613279, 129.12605880025, 133.058435605749, 131.68374362507, 130.65550831508, 134.139946173428, 130.779657792096, 126.827012175326, 132.875484490946, 130.305784173808, 130.53933900751, 132.206317923633, 123.822389690898, 132.529305947099, 128.315329298584, 133.668522734992, 130.03562276731, 131.28141059428, 132.616914343638, 126.876304004297, 132.786663108682, 135.776010872516, 130.381131280042, 133.194627617622, 132.960618874877, 131.622924134681, 132.36121474521, 129.196594987475, 135.45684937099, 127.774649517297, 131.601137029048, 125.383065514496, 128.482937033473, 131.647355924354, 130.374845005319, 133.060100179422, 134.119980420273, 128.998666274378, 126.474222024901, 126.024710968444, 129.915838951856, 127.580586429495, 130.52504000148, 131.460343944635, 130.036832873936, 129.403446240492, 133.58986431647, 136.244045958536, 132.415129203515, 123.860354530222, 130.61260075947, 129.738182708933, 132.410086269001, 134.372547980335, 132.319795332368, 126.489237634817, 129.856289922443, 131.842982836063, 128.094630597179, 127.081017054939, 130.593452608607, 133.903177653933, 132.018053897339, 132.037067474138, 132.196375894923, 130.278472601009, 134.221294268813, 134.34332597923, 131.074369982182, 129.878768923982, 127.688144142526, 129.135677165765, 132.365684691145, 133.180882490314, 127.542512187204, 130.199953346756, 132.285607931555, 132.12616419491, 132.997604696261, 127.13262829915, 131.737664642773, 133.722981294926, 125.498806333973, 130.205110769155, 131.197226404979, 134.438731331816, 130.324176280121, 131.93983158939, 132.437029229037, 132.303870398144, 135.299835722743, 130.739773137498, 132.679944582973, 135.019455302358, 127.464840622675, 132.259780841802, 129.724800172866, 131.527378411583, 129.490002168597, 128.688003197092, 130.329541028198, 135.725905187601, 135.249642139829, 138.8565446113, 132.11233556331, 130.987033823847, 135.669873924654, 126.318089589582, 136.222802840443, 129.856843636125, 130.910486397178, 132.12925662153, 133.741234343757, 134.020420644128, 128.72022120162, 132.670963485183, 132.574228001938, 131.235553761461, 131.723726713366, 132.077245160137, 133.06897207101, 132.737031730064, 133.351823653607, 131.426825846001, 126.979852154735, 132.833145726166, 135.067058579729, 133.864093982263, 131.03929194405, 134.816791292507, 138.305326000876, 128.91564237338, 136.151415901838, 136.410845104428, 127.382005505472, 132.492805874872, 128.303646686776, 130.749399277712, 133.164441113927, 127.468532210205, 133.571801932922, 126.525077718039, 126.933633451981, 135.386474906703, 133.291461800155, 132.456426323627, 126.28202092703, 133.011703779052, 131.180904566909, 128.508358709351, 136.791942438583, 129.045824389783, 137.870502499437, 131.895337940584, 132.18560761002, 127.554992866034, 129.876063842943, 128.968841128038, 139.176123356087, 126.755810700769, 134.054980288237, 130.405115576756, 131.350213477938, 129.96268672123, 137.390878289299, 129.639970711124, 138.911940181619, 130.64783575512, 130.822374863883, 134.310157248866, 134.951886114023, 130.653157849736, 130.950215306555, 130.176884652179, 131.905832946593, 132.280385310562, 130.73642977054, 131.286038765234, 134.831544198446, 134.328160894841, 128.598994825022, 135.620671883842, 132.694247468493, 129.264206310225, 130.319216149351, 130.446214355945, 131.838102281007, 135.225134542616, 131.017591091044, 126.647139747945, 133.775439782257, 131.712721423215, 129.925760408122, 133.671255067817, 128.496692523303, 132.748326256138, 132.31746748185, 132.811580117798, 130.897909166714, 127.406349064307, 134.418872170004, 131.500458461519, 132.424080750312, 129.913297791713, 131.444537123382, 131.25928981789, 128.276904221427, 129.198662260123, 128.727058269832, 132.614378782444, 130.964145491607, 128.163968184752, 129.833176382657, 131.467865878652, 130.395203770945, 126.623272361211, 129.860233100967, 133.303037009333, 130.301155823653, 128.99865663597, 133.263550567219, 134.091300917535, 133.882532928553, 141.15991502259, 128.655880111759, 127.471765936543, 126.42550625987, 134.109421194532, 131.813733764302, 133.155579347143, 132.520151749318, 127.823986349073, 129.485983730569, 131.538168507876, 125.808492563999, 126.936364485924, 133.067979568162, 126.896191488377, 127.614189569747, 134.240188647453, 130.921260829009, 133.690004360394, 137.356404306094, 135.021886388135, 127.053681004584, 126.118671840694, 128.592152678612, 130.615738235566, 133.712719129338, 131.760708110086, 127.525682160328, 133.193633383013, 130.536349055986, 131.069171911234, 125.154692313484, 129.95279749722, 128.77421199244, 130.183272626744, 130.823323837299, 130.79588693442, 126.089545262469, 135.051712361688, 124.732609315221, 129.877936328599, 132.710745611066, 129.29846455434, 130.092603812804, 135.546126960698, 133.521401349667, 134.612667260756, 131.974669862119, 131.026242500778, 131.681122551672, 134.405122568431, 135.993944771058, 129.701585416708, 135.258893239883, 135.380495268908, 131.615196836886, 133.512141667487, 129.053743428992, 129.009709765434, 130.116802531635, 132.948815234555, 129.460989877619, 132.998296317029, 130.849538106364, 133.833968781977, 128.164389423864, 126.296255898467, 130.990269206325, 130.991312101506, 135.113353125864, 130.054131566119, 128.243024249583, 128.642113993081, 128.610504543359, 129.11044079131, 128.864256210228, 130.367733742249, 134.00443101088, 138.10402864786, 133.541070320911, 133.908142112186, 138.697116853972, 127.629043288657, 125.212670107364, 130.563640436178, 135.646908552459, 130.068939597069, 133.855858520933, 133.734196633579, 130.675736803638, 128.653978763126, 128.430156493755, 126.510009171081, 124.537107500395, 130.851963414513, 129.640682113911, 128.555454633204, 132.232975461047, 133.574839797962, 137.780452607449, 135.747606165971, 131.955518839126, 131.952176017754, 132.997855425228, 133.979730252095, 132.856310192967, 127.335561595622, 129.090658973696, 131.78034345273, 131.808470149083, 134.387739132189, 130.015533654966, 131.875730535109, 131.02291411616, 133.409567401762, 138.218527356489, 133.03073160474, 130.454857834292, 134.883097578314, 135.410903596819, 131.343854958548, 132.103824182551, 133.935304851412, 131.158960225427, 131.714966068864, 129.951411884679, 131.476750012475, 128.150979848793, 132.201633839751, 125.812132799698, 128.064880196727, 130.993714521613, 132.042559674795, 133.697838127292, 133.791610997934, 133.200167505904, 127.512167956768, 130.659774937593, 131.829883653528, 135.316889496893, 129.078461545698, 133.944495867646, 133.024245887364, 132.627484190002, 133.025897115642, 133.555755072073, 134.05775689003, 130.834107856355, 133.016008825465, 126.132770298435, 125.960481428655, 132.83886055525, 134.484891383208, 133.606309903015, 129.387822981713, 130.301010378719, 132.572077122576, 131.663754967309, 127.589945512834, 133.898270194928, 130.523799294033, 133.732389196706, 128.386850928337, 129.306359264432, 137.649367879897, 134.10546067906, 130.763951677605, 127.927937982592, 132.174516702813, 128.48376836796, 134.183256925594, 133.654815385785, 134.057357762362, 125.777006829196, 131.045626636401, 128.362286110114, 127.396351502629, 124.450666382666, 129.836576259028, 131.762675959452, 133.07442479411, 128.412351207129, 126.20361402391, 132.458646414548, 132.914308614795, 134.571015814279, 128.605058442791, 131.935301949751, 127.630018681647, 127.205565496227, 130.268179293165, 133.663059047595, 125.164874707026, 129.149795426505, 128.242909381045, 128.66167722396, 135.219993831967, 140.401505324671, 129.286800358621, 128.520869357154, 130.823990389259, 128.724770836203, 125.983925914111, 131.230826104624, 127.653470254027, 129.7976433714, 132.424088265301, 131.02052867059, 131.067182515102, 129.641483372196, 129.555684003111, 129.147279361684, 137.338045411666, 132.113492823391, 129.34359717002, 128.358711057489, 135.968450152376, 133.233728909471, 126.548467246018, 132.197002203674, 134.969921385062, 132.973429694483, 129.550630186254, 133.382133588886, 129.118751308734, 129.97081963138, 125.842904818443, 133.917983340588, 131.955280111584, 131.766628358275, 131.243395962089, 132.955684836947, 131.9601740743, 131.753822568804, 130.254838373495, 126.997700662787, 134.213850459517, 129.563868684297, 128.917426333661, 132.904339155484, 126.084521764014, 133.343446090228, 129.979000652815, 129.034607260455, 133.061540229101, 132.339365203834, 135.506452179563, 130.762499491638, 131.606818174361, 134.086533864846, 135.909164896542, 131.751163825435, 131.455407242831, 131.325649490668, 128.051230946752, 126.024056738812, 131.20345543958, 134.102649047988, 131.473034164837, 134.726735058954, 128.426937736707, 129.379498790614, 133.06097018102, 131.506547807839, 129.357630240871, 125.919687420708, 132.905766627009, 128.049473272448, 133.771525925057, 128.435137805518, 134.450448185102, 136.421500459485, 130.12364783631, 130.612036271672, 131.074627199356, 128.947716296961, 135.059573857786, 135.67827738019, 127.767646567411, 132.973236713801, 130.059271831487, 130.629213058626, 130.163199419707, 127.087250928014, 129.620968890647, 130.674216459762, 130.069635863999, 126.896953915802, 134.054749651311, 135.083954495416, 133.466221036775, 135.149913458752, 130.007917196045, 135.710967605981, 133.970792106406, 130.523152436625, 131.225912576411, 126.884111334797, 130.236425359179, 133.952122165617, 128.928370172757, 136.106056913912, 129.097928338776, 131.549783479008, 128.591095413483, 129.410124389001, 126.835539377541, 129.426147269728, 132.446828880867, 129.448315454835, 132.503556865189, 130.433187576348, 132.334819364212, 134.000707893953, 133.494045970549, 132.581766273506, 133.270959645177, 133.295975353194, 128.272138313588, 137.111080965785, 132.114127163371, 132.991333530711, 129.720479830776, 134.074542204866, 133.938773473091, 126.508460602954, 133.049906983568, 126.430852166245, 126.085659104082, 128.267837021304, 135.623835125617, 132.743173600178, 127.55850528264, 133.200571842646, 134.786543879295, 129.347324591207, 126.112673392806, 130.51266671902, 131.404864598856, 129.258748700656, 130.599754258297, 133.271675540401, 129.801234626019, 133.939300520172, 127.691284923001, 129.765193543219, 129.798678712857, 122.901945128803, 127.307579160942, 132.387738575748, 130.128208162146, 131.916350814496, 128.815571720578, 126.161468664752, 130.397829037573, 135.338097810809, 135.432497465087, 132.622259888012, 130.39199182758, 134.040435165302, 129.435110095191, 132.458876347186, 128.67704183972, 128.734561107275, 127.61641725013, 125.891702214763, 129.373626910442, 132.479402308052, 132.473054478706, 128.886784721652, 133.484551153565, 131.681225014742, 132.455646692845, 133.687541972653, 133.005540179738, 130.194952114452, 131.474845440039, 130.421504904774, 129.867282139386, 132.279448025568, 132.35522430216, 133.30827005102, 134.147071791496, 136.016244516535, 135.379980017548, 132.002749148532, 132.443138463585, 129.000627130538, 135.139484050211, 134.059029841972, 132.551428688315, 130.355328196814, 132.595966931559, 126.931035168154, 128.163610592154, 132.64961721856, 126.760531710639, 128.061416101113, 131.356516005999, 132.030889573256, 131.870957790312, 132.881132959615, 129.241155793845, 126.453792214592, 125.846130042432, 136.241021861394, 133.444754277634, 127.296589663182, 128.947356999349, 129.803109821591, 130.871261865355, 131.611337746135, 138.838197889481, 129.494986051536, 131.593368084328, 128.506295491644, 132.461272960059, 130.541275398612, 132.942472039401, 132.581101722521, 131.249993829356, 132.169821930861, 133.880068255955, 130.039747862362, 129.273748210659, 125.728860120253, 127.001219393879, 132.207956688065, 129.747991164653, 133.483296263258, 138.672988202544, 128.51181315982, 131.107002116338, 130.714262940145, 135.181072847437, 129.068967529716, 128.601832058259, 132.302108448661, 135.001048129752, 128.576660383324, 134.56176438725, 127.389882580195, 138.957802605432, 135.278568294214, 132.08394565915, 132.228684998294, 129.589417317874, 129.809602943056, 133.458951799478, 131.199916501894, 130.231306299683, 131.070306991449, 134.276970095208, 132.070591844848, 136.167605383779, 131.599586162088, 129.498578049748, 131.226218695254, 133.783562118777, 133.193677220096, 139.365105442551, 130.212905364375, 131.520961742007, 132.720336156007, 130.074302151582, 131.79003180631, 126.01233207665, 140.09275023944, 135.975920197771, 135.827111582714, 130.278137812666, 131.88173764379, 131.437226329956, 130.266423784293, 132.690617096868, 134.294240479554, 130.240506662412, 131.873957470426, 130.351227375715, 129.649416000747, 133.090539604308, 133.856856621729, 130.33678718552, 131.017153391291, 130.562732041635, 136.000999155193, 130.672679534367, 133.491237548348, 127.34034933546, 131.187082879374, 137.363920625027, 135.040487302387, 127.091004077071, 128.806628095572, 130.795124077996, 131.067890076135, 127.6531469758, 130.611194866189, 130.018711953004, 129.101098562552, 131.030254087032, 125.7551832973, 125.768103201046, 136.89095226853, 129.792400140938, 131.952496914428, 131.148467359145, 130.576233162405, 132.562018527408, 128.978186848401, 131.814420903207, 129.900110465673, 129.997139897432, 136.84169877997, 130.888225282249, 130.045753250451, 135.021454926819, 127.342633327267, 129.489331087447, 131.965846664218, 135.035774940465, 134.195113235157, 127.891152860461, 128.293370764218, 132.433136473812, 127.20206453509, 132.062874285681, 130.053024753654, 134.338158041159, 130.74739867523, 133.77346398546, 131.668568899218, 136.310605770287, 131.017459636779, 129.939787451715, 127.55086325391, 133.426123919669, 135.343769228221, 137.408337785933, 130.239823171965, 135.958684899325, 131.137900828625, 129.924268468356, 131.634736733217, 128.360646975266, 130.615446843798, 131.662112107695, 131.78332709407, 125.990094451542, 130.680632898937, 130.075121883505, 132.840352894767, 131.972835325707, 128.998584737774, 134.184761454233, 128.316908093477, 132.619807093889, 133.889277436089, 130.091709506975, 127.640465036279, 130.249031274041, 128.05633828577, 133.030295112305, 137.843580858364, 129.90186998003, 129.322745200054, 130.791636209178, 132.718737813687, 134.112081750814, 130.931996336686, 132.621912575848, 129.62413284429, 136.285604810906, 133.50690621414, 130.983696362295, 133.73079709594, 130.887616330839, 130.447543553426, 132.114945694045, 131.353264175183, 133.520877228526, 130.313035169116, 131.445518956247, 132.256449584156, 124.828630058584, 125.051476196305, 130.001348453961, 129.824682601483, 127.382442428164, 135.758041210354, 139.636671015705, 131.332743211395, 129.343128246287, 127.156490054632, 129.560999291645, 136.136333181037, 129.716907470662, 133.932659028016, 129.145501830876, 135.789276046533, 129.692653557622, 131.496522005651, 131.590347362928, 126.300593628597, 133.351082719001, 133.935587831284, 128.749152901369, 131.794581630167, 128.768178945143, 130.146118412977, 125.833181630536, 133.174120996471, 132.99901242895, 133.956729512135, 131.624903845009, 131.815129471934, 134.978421833581, 133.251335785006, 133.625601918309, 134.497924748663, 131.843223620227, 128.704464558846, 127.15786850703, 131.534343345391, 132.346127126019, 131.049503705402, 132.720499607581, 125.997024281889, 132.423726801717, 130.110020643729, 134.079054410998, 133.727121644751, 126.571469508239, 131.954901175272, 128.349390425198, 132.225987637096, 130.461145764099, 129.856676710413, 131.918523935388, 130.098321199121, 130.368166698738, 134.799327102192, 125.450871002143, 134.294541985056, 128.869825900712, 133.703704048501, 132.32361838438, 131.72264019524, 131.676207980816, 131.814352166292, 132.403456804867, 131.969339658376, 133.088376476936, 128.903849715474, 128.289576585362, 129.125707102238, 129.797185993813, 130.422333021201, 129.970297442316, 132.927850288812, 136.576368773904, 133.782648528866, 134.474644822355, 133.21888093201, 132.813225604146, 128.904474988595, 129.857680308649, 125.076904785319, 130.432219538171, 130.047868927253, 131.196129929587, 128.252880370159, 128.962123938237, 129.268908345958, 130.160335861389, 129.532855164502, 129.42688579641, 131.964373522691, 128.441229904817, 129.436054961957, 129.503777920339, 126.314512841545, 128.980360474167, 129.619764263424, 127.746670935698, 127.411428049487, 132.968626416225, 128.034454897194, 131.609929931908, 128.581396363658, 131.005719170347, 134.582782956407, 131.784401866865, 131.695397129542, 132.702271933081, 129.631201930217, 131.041232186757, 130.362005799082, 128.413154031191, 129.488973774074, 130.489306840566, 133.267954367203, 139.302507730117, 129.726482125481, 128.856147557658, 133.269188196914, 134.223238263664, 132.494628840728, 128.136183594299, 134.535179293379, 132.497491657258, 134.060333095173, 132.561673017138, 131.993404296523, 135.454779702979, 132.784204053313, 131.727562613215, 134.249632606274, 133.814376116371, 128.724861753348, 129.169711831225, 133.955817600944, 125.571233047908, 129.605631585087, 130.431116025866, 130.002341396264, 129.276437366217, 126.770576637181, 126.904823409441, 131.488692090064, 127.89435172841, 130.978179982336, 132.502149481135, 133.434095580388, 130.943019474027, 131.544728668951, 130.50902026149, 129.896145511533, 126.696106131203, 133.578281032298, 126.422449290769, 132.798734014308, 130.150686657698, 133.35248338959, 131.099773755033, 131.197418690604, 125.718732086866, 134.432275157056, 128.985453125909, 127.573399191782, 129.825588742884, 130.886584713883, 125.819837134821, 129.176557867083, 126.704747853737, 133.425530958259, 129.258637674787, 128.551527186214, 131.196596513842, 132.261020569869, 131.900364896647, 132.279329529593, 128.078533153251, 129.605837459401, 119.449734938442, 129.342505672597, 128.126633687417, 124.853771115218, 131.876542461344, 134.777125478116, 128.642911825349, 129.456384410179, 136.336540510114, 130.097766978933, 135.579871848247, 133.285685750534, 123.527738746127, 133.745136574607, 128.467259821501, 131.215990154691, 128.658901362372, 133.528171605744, 136.633714284082, 137.030119287019, 128.689745741614, 131.204158429929, 125.842740452983, 133.853273277475, 129.660358406415, 128.290660917384, 131.372276393315, 126.258786263368, 134.207830207897, 129.102273390354, 126.928577626584, 127.513145268429, 134.369792964622, 129.185153044979, 129.896782634837, 133.371942999311, 129.964733265403, 132.72953708893, 129.956727492482, 132.658579335491, 130.699100030965, 131.909849909363, 129.791730900256, 129.447831695649, 131.468573523806, 135.13951945686, 129.151131562659, 132.68658404574, 132.333173527992, 130.549222876665, 130.358614112578, 132.239642949752, 131.347733794788, 133.167221541279, 125.44747302942, 128.715345881618, 131.204953741889, 134.907271334728, 135.174612912312, 136.857531913363, 134.81032932714, 131.866250577657, 127.174885067092, 130.048278001916, 133.555537962033, 132.529156713873, 132.675633640416, 128.923183899289, 128.51371486189, 134.15299780264, 133.633793402367, 130.498925015979, 130.792476882005, 126.432692424423, 128.207262283217, 127.133782581545, 130.945185501944, 132.029296717085, 130.859354300843, 131.175499877705, 129.947762614317, 131.800439874922, 131.405865204961, 131.655750756377, 133.882931450052, 130.828884176728, 131.035048786548, 130.414338509076, 128.932604053879, 132.128086336521, 131.280067128837, 131.541150735169, 132.613496316637, 130.487899075955, 131.768910170722, 131.173158060391, 128.298078412677, 130.274756203781, 131.731261778629, 130.436650379656, 130.266444462045, 133.891553734065, 131.37392124205, 133.559708770983, 130.599164354616, 131.33994765129, 130.186974979596, 132.564773361711, 130.342901195552, 129.144788297781, 127.620938624665, 133.973950120341, 134.233409761742, 135.100403459775, 126.31873365331, 133.293739779907, 123.917893306419, 128.741987418627, 128.16416437504, 132.874748675433, 129.127186415705, 126.657835935126, 131.803490272758, 126.808077458425, 130.879775631754, 131.350072851513, 133.760852071012, 136.619566237437, 130.797057925477, 129.915732192249, 132.559688072226, 130.797705909742, 132.86328080465, 129.119315278814, 131.165412692139, 138.126693142166, 129.976554373606, 134.362482802785, 132.352457777273, 132.549781962414, 129.297941194844, 135.92244604757, 127.146542268602, 132.148767645383, 131.747873625982, 127.3690868849, 131.899724451717, 128.725684690028, 133.266770015266, 129.011192450108, 133.534042555418, 129.08007132608, 132.709607250176, 136.193425868957, 125.647186697795, 131.032056526282, 132.843503776139, 134.373677450241, 132.791020183237, 131.608338862417, 132.964253041496, 132.705950491739, 130.574702988459, 130.769836422603, 129.425627631904, 138.016282976921, 129.284255692282, 129.242488752585, 127.047183106954, 130.657115483394, 133.218975031166, 128.300512241309, 134.438718670227, 130.913492688252, 132.251238397653, 130.172731046498, 135.184512525187, 130.729006512632, 126.95316360637, 126.272167661807, 128.677041134642, 128.742976222517, 135.250965065539, 131.254415612756, 131.560247440538, 129.565253356523, 125.623853746367, 133.428208552401, 127.293472812924, 133.3940972058, 132.169258332319, 128.983624874888, 132.598351029594, 133.309476857571, 128.930279257133, 127.493476183605, 133.067870424092, 128.502674902444, 125.493487525919, 134.44536280706, 131.552050520787, 127.77606955281, 133.469101998364, 126.650123843932, 128.4906508723, 130.345932005183, 127.716313055592, 130.858833087579, 129.532658068428, 126.154246607508, 130.668494614107, 128.956296273272, 129.907147554575, 130.584173035245, 136.853817439872, 132.404003665511, 131.358665417715, 133.26106830927, 134.572655765845, 128.591192332031, 129.333327484945, 134.91236350215, 127.321961526261, 133.384488230339, 131.013114678637, 131.079920511263, 126.933431577732, 130.239134699172, 132.612306476831, 132.598342398744, 131.835977195368, 134.682805769452, 123.565159180503, 128.983489544971, 127.156585376885, 131.164443854349, 125.39231459732, 136.199729288621, 130.324053950762, 131.755036976573, 130.73625798432, 131.176492583306, 127.813971742388, 130.860067036458, 130.12873856968, 126.028047716471, 128.416529273099, 129.865271035528, 131.918177827877, 129.244779636554, 126.36225308218, 133.928176419251, 129.994977099399, 134.770752834754, 129.020774548493, 126.379116869561, 139.410297998622, 131.470045943766, 127.278473490565, 134.260149722282, 129.606921848287, 127.016738748796, 130.317366344392, 128.58122338346, 130.12049966299, 130.856749838944, 131.04354202463, 135.896883407775, 131.887818319618, 134.622659978831, 135.856370045974, 129.207398425394, 132.973990113097, 135.244359137249, 130.560972221946, 127.154343781761, 130.464531651979, 124.409043545251, 129.245327294689, 129.268175611794, 131.630637204978, 128.98125796019, 130.131512997079, 132.130681310861, 131.716386482186, 128.876145827321, 129.24797828572, 126.068261291641, 133.437678652095, 133.004582156418, 132.335963560645, 131.450810695463, 129.545973094091, 127.526068748679, 134.610588798341, 133.891271474401, 132.304815672428, 132.23226895659, 132.622006176026, 126.338901197555, 134.956966523012, 127.104515820546, 134.43438963049, 124.165353323404, 124.215511082703, 129.812030406462, 133.92745047321, 129.631362814679, 127.851279341932, 134.191145592863, 131.996180331057, 126.540453299169, 133.70148521456, 134.905931089874, 131.79365451193, 126.65820928193, 130.740197782174, 134.899578431236, 131.673196280977, 134.340794006884, 134.546577780324, 128.921574535672, 131.516354594702, 128.171409958333, 132.805788188835, 124.73770111075, 124.619746480735, 130.597844225292, 127.299914072816, 129.962986651152, 124.672632449703, 131.199487956908, 129.189576818357, 132.454425174315, 135.2550385805, 129.915484829765, 130.789479449191, 126.786149562283, 129.276987984908, 132.983159686663, 129.421184981907, 133.581679880624, 131.254427059135, 135.343845361723, 124.357219159056, 133.603257584054, 131.891612807423, 132.447758969204, 129.874518532733, 127.47633105663, 126.351022453691, 135.274165807642, 135.13402451622, 132.362021093486, 129.853354791507, 135.064372904119, 126.876460745202, 126.678378171789, 125.333981774712, 130.024185240338, 133.276666687772, 126.613714155987, 131.967748916815, 132.734956310077, 132.404967943694, 134.581512969022, 132.347551856125, 132.796731672023, 129.881985306308, 127.675547818438, 131.565353108132, 127.806776059977, 136.52105329218, 134.269835063792, 136.70985480367, 133.049754427901, 128.893119933006, 129.505928497508, 131.759217318051, 126.35967716421, 129.040457252305, 128.129776829779, 129.347570936988, 129.571955299389, 132.176619685077, 132.00678461976, 130.672925852622, 129.679181867557, 134.896862478628, 133.255081185144, 135.894337027995, 133.296931577752, 128.949212406458, 124.661114269805, 128.532868497083, 131.32083310687, 123.141317280697, 132.702675830047, 131.944088803761, 129.019185822361, 135.856174997838, 128.736818238635, 129.349154146669, 130.735576805232, 133.891226769517, 129.654590100826, 133.402357853737, 124.22764899828, 131.537313752014, 131.257825749361, 130.317006019759, 129.938227777226, 136.265236372239, 131.637394413018, 133.827639956695, 133.612955078255, 130.959413127576, 132.440201683547, 131.976899022032, 132.367377250676, 126.862942827503, 134.157384106598, 130.888797881757, 132.150738660606, 132.46976057058, 130.995777543286, 126.359621317138, 132.577079608587, 138.029051467148, 127.250974581269, 134.842331383563, 131.936251264299, 129.25360285684, 130.138668816838, 123.835962689806, 129.90178392908, 130.784076833822, 130.043916282451, 135.739040777626, 135.926259706828, 129.442023237274, 133.189053446288, 129.744873230649, 130.301242298509, 133.865750699031, 130.865330776571, 135.61977094424, 134.564396257074, 132.202161424358, 134.911195897252, 132.816552338019, 130.961015622093, 130.759516888633, 128.435201398788, 129.342759122979, 133.874574332961, 133.335117841914, 134.553718040952, 137.32985706272, 130.548890500871, 132.839035679824, 128.292047437479, 131.164432007617, 128.158927788763, 131.090729995875, 135.437991812097, 135.155871058652, 131.825657609339, 128.944773773981, 124.17707034084, 128.622076174272, 126.945629860269, 128.436353872103, 127.600445137746, 132.393353703594, 132.257683598632, 130.4029256202, 129.956181098796, 135.148349065513, 131.383732232048, 129.530754232793, 130.9381750357, 130.166800642132, 131.149123269351, 131.811900086226, 135.968456007068, 129.484645533144, 131.181261266059, 129.816610222412, 129.269137455264, 128.205113644254, 127.778315020904, 134.736241567627, 131.000037612211, 129.100762669388, 125.778252403041, 129.828622236577, 131.864913025569, 126.585850328595, 132.120581082986, 128.534372586041, 128.903001285197, 134.072758865637, 132.97841592803, 131.102651841167, 132.960877947257, 133.130382622407, 127.599454712442, 128.509427774193, 133.589901271552, 134.095147445872, 138.563248381465, 130.826742278359, 132.677383685413, 128.929108619117, 134.482590698746, 133.645866412643, 126.812716183301, 122.375298601672, 131.030655625452, 125.370265691809, 130.766753281705, 127.294881224566, 131.82753227944, 133.311032179732, 129.747004040633, 127.543191463693, 132.471526420357, 129.115070924301, 130.703703874789, 137.544940544717, 133.65700735484, 132.550622240595, 130.544498967886, 129.817109192642, 133.540186261559, 132.207005068506, 128.875045263184, 126.81050545454, 132.109032041511, 127.012328366351, 130.377979799333, 136.474679213647, 131.073223293207, 134.010484136541, 127.999369281335, 132.387380653772, 137.188154046452, 129.883622003852, 128.775150589886, 134.083017770675, 131.286794914446, 132.573434019342, 125.411668722061, 129.94069476974, 131.683254327572, 134.853773845156, 129.811321179725, 130.278368719762, 125.666132631886, 129.59531275071, 129.144963945941, 127.9582828283, 125.914786342799, 126.509506244799, 133.926054117817, 137.482184066703, 130.478106651685, 133.337703989762, 133.474355030049, 126.678279315474, 132.263806153357, 132.354578134517, 129.355198509874, 126.681773555466, 131.48390544145, 133.749773359024, 132.067046535505, 126.124177233112, 130.807662603879, 129.194044542693, 130.138678008577, 127.456739350884, 132.502128612725, 134.569222196494, 139.439652395837, 132.04608963975, 133.595314305242, 134.408527062122, 128.422283033756, 132.997792009669, 129.018633072972, 132.802974039938, 128.758972817794, 136.665411238885, 131.59678237329, 129.812887442575, 127.806700329382, 133.824777363576, 132.352290408054, 128.740685002476, 129.744984417939, 133.736022770767, 133.461204560552, 131.242722369418, 131.356583697034, 136.030751291682, 133.507200357273, 128.262559590418, 130.984068144731, 131.818920126562, 132.007505332886, 134.561957120564, 133.39303865011, 133.25395823697, 131.323196128356, 131.621295026897, 133.287820158334, 132.486767578314, 133.005250176174, 128.67750045127, 133.580275129558, 135.555610703143, 129.70226817736, 134.143564085032, 126.104725381578, 130.797808958203, 127.988382207057, 130.317986998416, 127.444063286842, 133.337370006558, 133.439703572818, 130.464061000642, 134.446829940721, 133.273004698915, 130.473998792459, 133.175999125521, 127.555976590713, 127.497654836307, 126.727646628064, 134.722461608453, 126.601910602225, 133.311335696837, 126.364783214557, 134.38006998367, 131.333749668338, 130.822720331913, 128.511791974808, 129.946203046633, 126.789387637359, 133.303583847578, 130.682437117232, 133.42830838815, 136.169738780882, 127.140618932242, 132.000464008382, 134.307808484706, 132.14708757823, 122.17524585171, 129.451203866526, 130.171583303293, 133.383050782984, 127.564792596933, 130.355003315886, 134.007429929273, 133.236303638923, 128.383950659845, 126.803628635931, 133.416090397967, 131.420946977643, 133.15578456401, 136.008568255416, 127.162014397894, 133.715786815685, 132.792930584256, 125.976537847945, 135.82016703198, 129.217960353844, 131.935285443702, 133.171257478454, 129.570293509411, 129.966548228575, 131.385036973228, 130.335914928301, 127.444445168667, 134.750162652902, 137.7819655387, 135.065296395862, 131.465150608662, 131.892780385479, 132.283213960846, 127.578009143031, 129.950159149247, 137.471420579676, 124.396450767819, 119.624081739578, 132.257228803207, 128.700650707214, 130.908925139178, 127.837786915, 130.096788478687, 130.482473487692, 131.088282557788, 136.146584558096, 136.406595009354, 128.740012230432, 134.28622830997, 130.817976744026, 133.918255011633, 132.181581720463, 133.494340083825, 132.349583312438, 128.631897832679, 131.230128752967, 130.216751168796, 132.715477379624, 130.040921224105, 128.242049540023, 129.230902573655, 131.576711923359, 132.01213182014, 135.600739869412, 123.919534980697, 131.624839158766, 132.094897251678, 129.908733935515, 135.058145809438, 129.049687758931, 129.337982690204, 134.374150132968, 131.348158706509, 128.197457150156, 131.420106522185, 126.336986765746, 133.066776258356, 130.77496560451, 138.429314774493, 130.152368830436, 130.364031166471, 137.839575820377, 133.400114815575, 133.549957605893, 135.467504933099, 129.361882417857, 132.590996950964, 129.555786628039, 133.271922082845, 134.758924290832, 129.009647436295, 130.013238390906, 129.78918324723, 130.731074371623, 133.152092948432, 124.504517603596, 132.226897678744, 128.327251334422, 127.525501573974, 137.077055527174, 135.519755581607, 132.218160253846, 134.685404959961, 127.985961748825, 129.758964706264, 130.994401004445, 134.191957168751, 135.005742604237, 133.726794034378, 126.777448913878, 129.22888834175, 131.315927803558, 126.040510543281, 129.493510357013, 131.603009109154, 132.525207185079, 131.602901836181, 130.557448925647, 129.203601461772, 135.352925670682, 128.310708330473, 133.189469677641, 124.713628622456, 125.491582579705, 131.813218229791, 128.851662148364, 130.442625992975, 130.447633294182, 126.79797412923, 130.226004201291, 126.66260404605, 129.427923082524, 131.042863949396, 128.433189304594, 127.571824375934, 130.160123887689, 128.992844592623, 135.409404290109, 131.23549166928, 137.66804514412, 127.121166808672, 132.068234347037, 128.01500810683, 133.327612675464, 135.805667568025, 129.021469016482, 130.489023644771, 127.888076698006, 134.309735194579, 131.074075133197, 129.679719486938, 132.701057519072, 131.696412767594, 130.015635930608, 131.18491756235, 128.884760984594, 128.591472502126, 134.33431248744, 126.031944032356, 136.71789334409, 127.361809876241, 131.464713774181, 127.359091073413, 125.122079157512, 124.844572226586, 132.634991052028, 134.822928767819, 131.162793486656, 135.27736782907, 130.153125785843, 134.373596336596, 131.587706699623, 133.046686973487, 128.502374489792, 129.559000048805, 132.973969749077, 125.99702588474, 131.064960043747, 136.841711306287, 126.436656075451, 130.705656300065, 127.896231017616, 126.938804500231, 132.554417797174, 130.491440647955, 132.007313639594, 131.300223051538, 127.779765139079, 121.589784621372, 133.121292586334, 133.057091934744, 130.503150867407, 131.89436178645, 130.22415975633, 127.737182531275, 129.109388526966, 131.111606100152, 132.300982174611, 128.193931882438, 129.4281556381, 131.238818565098, 127.409432809764, 132.931314673599, 126.113785911855, 133.6661909452, 128.948245621536, 132.06407145673, 128.538495113123, 133.788192228051, 128.313090705187, 128.539847839783, 132.17854162845, 131.028075163747, 129.887283370884, 133.179159094539, 129.2058429286, 131.45856856774, 128.341083224187, 128.424202030333, 132.353410665226, 133.872468676702, 128.99950537474, 131.919612886532, 127.364780858082, 129.147633279311, 133.492257256979, 129.222457908706, 133.067536338532, 129.36815822202, 132.474329020291, 133.293297818907, 132.89102322574, 127.280495380072, 129.547434338961, 132.308437309936, 137.11517322577, 130.09373044732, 131.148689541306, 134.139836692189, 135.304876910407, 129.866308775039, 131.702200606125, 138.784527235867, 128.97606655197, 129.933195787206, 136.093592387312, 127.995635687112, 126.59842645037, 129.198208639577, 125.034709141091, 132.003637094403, 129.197573246833, 131.059643872151, 129.97037565671, 126.411678359766, 124.796268200377, 131.350073519981, 131.047199741679, 128.991312698669, 134.324875994536, 134.225636301472, 127.717915375738, 126.614835273285, 132.92769979408, 135.323003277053, 133.171900062683, 134.83427931179, 129.029593730083, 131.105376986443, 125.5704258825, 130.559528927088, 130.977874433603, 131.261991351375, 130.270746244123, 130.443045307214, 131.502246313035, 129.285867799182, 128.430143889996, 126.37289606977, 136.137061840273, 130.617641437092, 126.772792183743, 131.824069164572, 129.701782892325, 130.561227853275, 125.675774584624, 131.755014550247, 130.36062397454, 126.589949685975, 131.964465931755, 130.584547525981, 124.97671503945, 128.728789015519, 129.125240749917, 132.702440743362, 139.398030567886, 132.421338749147, 133.26840976043, 131.030722754737, 128.245965771669, 128.582255269613, 129.848196186215, 136.551190381046, 128.095114881115, 125.977216226303, 134.626284883431, 129.437546336119, 132.833922885058, 129.877829524781, 127.625290564433, 126.992601211525, 131.784248174601, 131.651876867513, 137.404197256219, 132.147365766668, 133.15052760697, 129.228420622758, 134.479129188784, 127.275294101727, 130.3954536035, 132.261100331329, 133.275589310682, 128.983259727581, 131.787453612669, 131.685460366375, 128.758691729846, 134.646977856253, 136.383770679614, 132.430197541973, 133.050520527004, 132.223895280735, 133.190445633876, 129.351592406876, 128.104881423501, 132.205118881679, 131.571713570072, 130.421602531046, 130.208378178411, 127.822456246025, 128.579074619716, 131.998444757862, 129.350540559545, 129.17065130376, 127.633943268093, 129.688387157939, 128.039973529359, 130.033354365516, 128.128223301468, 136.20480501302, 128.911469769428, 133.698084148948, 129.889145721772, 131.994326331104, 128.241989022527, 124.861659118844, 130.690992046825, 131.049994432994, 131.25702960721, 133.150869341205, 131.850835400209, 125.579209038736, 131.067266400614, 130.499581380972, 136.052033824216, 126.384103534036, 130.96215825451, 132.161073181383, 130.977254477657, 126.933160054119, 129.268272218352, 130.517336603717, 134.27877837362, 134.791819307091, 132.225226122559, 136.652030341504, 132.469510018429, 128.345940159231, 137.452814149116, 126.342134843779, 130.402512057631, 127.121259995309, 133.587182100192, 128.942106644019, 135.380216355987, 131.574184135756, 132.507378377769, 132.981929779486, 133.35550657069, 134.120117056556, 129.989346536217, 132.043657568453, 123.058945880179, 132.873949845209, 129.096843483196, 127.010895897988, 131.278605386338, 132.656238721354, 135.678264605154, 129.234436339471, 130.281976188137, 136.334576879495, 132.765675544171, 135.018554885588, 136.055633871742, 128.22560864191, 127.234883209574, 128.180881733669, 133.714323938755, 130.409517824823, 129.961645467463, 131.138627624411, 131.737540945874, 132.162859144885, 135.85236316097, 131.531786595889, 133.515299463567, 131.300562056874, 132.34113016227, 133.946179864228, 127.790753397182, 130.205471905175, 134.516041642736, 129.983040541395, 128.533392617146, 134.098173594939, 126.765157419607, 135.962152970431, 129.292636751955, 133.591839933449, 127.332501671641, 135.080589598099, 132.34330906549, 127.841589667752, 126.151238193929, 128.328055759074, 127.172580421741, 132.90741630556, 128.984172634526, 132.77056724471, 129.895561114128, 133.307100310996, 129.545568180859, 123.284860854086, 134.426481161774, 128.946912923407, 136.479480614811, 128.540953675998, 134.231638473559, 131.273244882032, 130.252419045176, 136.476986859151, 132.115715115768, 127.455263967945, 129.565861835621, 134.588329362792, 129.939710055532, 131.939665406005, 129.620592397124, 129.874449658524, 127.740739479076, 132.585387007478, 128.658951047138, 129.91177826046, 129.979155069601, 127.977034020987, 132.316885238217, 131.041895242216, 131.299605809459, 126.029040699724, 124.077489857024, 131.658337591879, 126.910269593855, 125.110594506192, 133.275203159004, 130.803254012766, 122.945079706416, 129.259130016237, 136.523636331421, 130.576114199901, 126.803236965398, 132.679860237764, 126.56016453749, 137.173323730767, 129.289570983934, 133.826067730764, 130.441397573734, 132.422815387915, 131.732684910595, 130.383226017503, 126.380917840934, 131.006753492888, 128.658166586273, 128.967065743786, 126.907758573036, 135.870822381603, 136.449053631637, 128.594216107426, 126.701395205404, 132.778340306298, 135.204234569825, 132.423827044631, 127.701964897321, 130.439992209862, 133.666303280099, 128.884270875649, 127.917300078934, 134.900666478782, 132.235579600629, 130.609663320668, 124.207537112789, 129.404418984727, 136.394871849205, 133.528132412062, 130.394591986286, 128.581550355494, 134.183651879184, 130.925650747894, 129.784782714226, 131.175249592285, 129.709384567284, 134.376344001774, 130.757735414982, 127.755179476919, 132.5708164684, 133.639759128334, 132.382347918537, 129.467926693162, 130.439222909984, 127.376523629761, 132.023770074746, 133.0033215687, 125.528180031566, 134.126962737578, 133.662245647088, 131.234583318842, 138.217199897003, 132.301237548171, 135.437563496896, 132.491167056269, 132.457502000396, 133.497504250941, 126.986056884784, 131.087819005559, 130.761874549194, 132.112859321015, 127.980400423535, 135.419012783701, 134.101394900277, 134.919024705676, 128.234170699821, 132.904005971492, 129.747832595362, 128.695009813326, 134.566649690995, 133.107339362895, 133.310570079651, 129.861055222364, 133.516682455228, 131.862576150556, 126.964872837109, 129.737874856175, 133.269795716906, 128.981652659788, 129.642886668221, 132.136601946651, 130.139397360185, 124.079723592482, 133.926719765245, 129.226620054177, 129.921589077482, 129.270526454902, 133.605733367597, 133.91106261869, 129.875899514803, 126.96274218846, 130.501267454946, 134.865840686975, 134.810010690448, 135.019649535585, 133.523248757116, 135.271643263917, 136.996601813506, 130.116229855192, 130.167074327569, 132.641664509648, 128.71163196685, 131.847661046101, 131.389974971993, 128.325787483317, 126.783955513886, 128.655163342346, 129.590601887883, 130.517370892996, 130.690878487419, 131.355623384764, 135.436885306765, 133.401617314054, 126.68873277835, 128.117873881753, 129.682972582847, 133.339836968641, 128.113424579729, 131.58839441261, 130.199169516525, 132.678543779737, 129.808910902709, 129.52711506131, 131.611020409662, 128.927203009168, 132.756982481053, 129.960373466224, 132.52011425347, 127.768623313324, 126.658666962298, 129.030270599084, 127.43914080829, 136.040549953087, 131.923032391618, 132.453965395928, 131.699134181331, 131.803409893892, 132.471262536276, 127.425766136435, 130.665178310407, 132.266319220646, 136.043427940098, 131.528429908891, 128.100499502029, 130.965835613322, 127.435550949722, 131.556683827158, 131.37257019522, 129.505930011298, 131.438119589155, 129.342069150901, 129.070698295707, 133.109830696828, 128.342352787517, 130.892865035858, 133.403456393048, 137.638336432189, 131.395428234672, 132.905023651105, 132.504133063707, 130.612583598258, 134.441953079889, 129.606955096878, 129.194037933949, 130.082076305832, 129.700916735004, 132.188203371972, 124.874140624329, 130.775760646424, 131.186649763994, 136.061932585291, 129.236783368703, 132.162682797749, 130.615960300305, 131.684408673872, 134.197305068679, 129.883513581969, 129.607779186108, 127.224100114331, 131.213221004165, 127.636020370559, 129.130548108671, 130.253919538539, 132.418246282299, 129.559856588883, 132.016848183125, 135.110076736629, 128.524032430051, 135.941694289712, 134.154357261869, 134.068641221584, 134.368162586023, 127.857624692254, 130.630116489902, 131.91019287504, 125.527132737364, 128.146445958137, 130.61179389766, 133.275254860654, 131.176438654994, 132.664275330045, 124.293037921325, 128.26687040776, 131.442197530378, 128.879411456118, 129.457499221618, 137.143099013469, 128.447639203025, 135.36823423207, 131.725979544892, 129.611004860086, 132.765731171511, 131.855140635479, 136.038113640304, 130.642067157812, 125.476263865398, 132.892889200609, 128.948547538038, 129.540198410644, 125.574178905572, 130.277077472068, 132.45129309479, 125.321136013049, 128.652042064169, 135.222219959249, 127.362337406414, 127.521750137589, 130.513313350921, 135.771734793254, 133.314114024659, 132.655574799451, 130.530969707846, 134.320813431731, 127.426339894538, 126.595121923802, 128.102775646021, 131.992156436914, 129.46235046524, 129.877935761873, 128.299613288057, 127.827187975264, 133.305524039311, 133.740726651922, 118.811151107087, 131.062275220813, 130.154110151025, 136.5700664735, 130.342401754504, 136.977374512426, 124.488143298911, 130.062492914229, 130.208806913876, 130.529044942228, 128.755867288109, 129.481677618029, 131.875325642746, 134.095966296716, 136.620686067857, 127.145916134368, 128.88386316153, 131.383042159633, 133.738178856428, 132.449705191467, 128.353972980037, 136.589064230745, 131.620093992539, 135.296321445779, 130.009559902639, 129.504825333018, 131.883542635007, 135.851662694164, 137.789093208748, 128.390507908653, 128.177954509857, 131.974077960913, 129.529170438003, 129.261841110699, 127.719763377088, 134.487108825609, 133.413745638033, 131.194081614183, 130.588564927194, 131.828445949642, 130.50803426033, 124.788966251915, 135.104731466802, 128.08447493916, 131.946829648087, 134.713349429171, 131.471649726946, 135.198703890394, 138.492185423561, 127.515607158206, 133.69992843251, 127.451207632122, 129.30217010992, 133.308376672917, 130.18374323073, 129.450961351077, 133.861436946663, 128.626266809864, 129.53886557474, 130.89062812953, 130.892799701731, 126.788871905096, 125.686570280232, 135.465137827626, 128.745429661383, 132.626985329063, 133.078996588113, 131.003358582321, 133.115857224731, 127.568001442392, 128.309254809639, 132.078615058726, 125.506710882282, 129.640458589537, 125.375753911337, 126.994384934298, 136.276036910645, 129.776855575217, 132.51076261275, 132.117103150857, 133.274423994853, 136.189141655505, 130.954090405504, 129.508921473336, 128.113382749613, 131.398586576178, 127.146122658463, 133.980533069008, 133.84775943694, 132.109406567609, 131.206952641474, 127.957051902311, 126.474447219929, 127.51002078701, 129.431279005422, 130.629893979744, 127.741065042835, 133.655706487254, 131.215416347701, 130.234463046449, 130.124488777319, 129.113153444673, 135.217194023729, 133.168530812549, 132.006432586493, 131.401514945529, 133.98235782715, 129.221652728793, 136.212351314234, 132.120590982326, 133.058842417306, 133.111063864525, 127.154801880473, 131.918486199149, 130.285087587664, 128.002270893091, 131.291604787661, 132.368560762336, 127.334576071309, 133.195891809588, 123.78989304678, 140.254045066793, 129.484800482538, 129.153808409229, 122.917002943057, 135.788268985451, 130.558650058273, 130.86180205118, 131.259294882204, 126.964295275747, 131.092524535475, 134.636050505423, 133.96987198335, 128.737222071763, 128.950574066683, 123.626664304153, 129.537034328941, 133.327158656655, 132.978409370255, 130.101159531981, 130.656302131108, 131.008513399987, 135.21449257, 134.852200173133, 132.839566216569, 128.605698891728, 129.015405655913, 132.538392728009, 127.455480080189, 130.82476178104, 128.748665333843, 127.069185277513, 132.149218843154, 129.489837149831, 130.46350978174, 129.989362135862, 128.812767339137, 135.44850215072, 135.15737229023, 130.968270445906, 129.885445282328, 131.86577470859, 127.619318975325, 132.407302062207, 130.633727801998, 125.201737373036, 125.144724741975, 122.390659702094, 124.357471647567, 133.916971633526, 131.793231665538, 126.966703226967, 126.082826189292, 130.307736701262, 125.002472211293, 129.282751657751, 127.538325281599, 133.758893071436, 131.287482924525, 130.012533047035, 130.906323148484, 129.329401421081, 130.977308759265, 128.392189494782, 135.406431596408, 132.72552832608, 129.007657791163, 130.867498057032, 134.177538221148, 137.536480483031, 132.482908617319, 133.512591442015, 129.835398165679, 132.482968788092, 128.575122309188, 126.936079048174, 129.806165945662, 125.866182467588, 135.777917645159, 131.622909511385, 123.50313090611, 134.326343610648, 126.641416243285, 134.018740752195, 128.237425482963, 135.13450294289, 125.559454348937, 132.734662043234, 133.231297680064, 136.580017458712, 128.561890222029, 131.42078772064, 130.604669167503, 136.077515780874, 129.786768026833, 131.956513381163, 135.11521322747, 126.839899589183, 129.202428874745, 135.047699686618, 135.024179289138, 133.665578849281, 131.340411845639, 133.891129988606, 130.283890884974, 131.524183635491, 132.866216446148, 128.461846004531, 131.958502423078, 131.159089526821, 133.014775160538, 126.565939385775, 133.269450713546, 124.685251903163, 137.249277493863, 132.265795048938, 129.611180639934, 130.609502652243, 132.478194603287, 128.698656250464, 134.012838352149, 134.529242436108, 128.839833792149, 130.2812880404, 134.684906858873, 131.49436247163, 133.165910473085, 128.14523196225, 132.497307441654, 134.303206349323, 126.554617249518, 131.644899998977, 128.998021325986, 130.342396776573, 127.537132264822, 126.468132493285, 129.744793529086, 130.586665631189, 133.521993161168, 131.902650851655, 129.200943157071, 133.864430499833, 127.989195596152, 132.973526458647, 129.349960675205, 135.460396235746, 131.417729217867, 130.951322398432, 129.660189310122, 129.341293717324, 132.890640435765, 124.362695873875, 127.463716858113, 130.454315859341, 127.190364186203, 127.748662825146, 127.476952749124, 131.2596408909, 129.573152276854, 128.65695953825, 128.845678928468, 134.693587926518, 130.651066922636, 128.341281669155, 129.299559120886, 129.16790506731, 131.437623310364, 133.175261372988, 130.884205900492, 130.94279124064, 128.026898766789, 129.529539471445, 129.761321403352, 127.676317657227, 133.840060909115, 131.972484239202, 129.629746357436, 130.18453442971, 128.521331519118, 130.945072842881, 129.971011716445, 130.644704170855, 131.938249251087, 133.09350656265, 129.343220350552, 131.706321149818, 130.830572655522, 129.4547271309, 132.565134969618, 130.064350512839, 130.469583783037, 130.199770810707, 131.844775322157, 128.563551139171, 133.855051039976, 128.880268225937, 130.113160649398, 134.403365101165, 130.408956172162, 133.188573325461, 128.478537887629, 136.792386876526, 131.036145305735, 131.978750284246, 132.225056219335, 128.406869865488, 128.854946508377, 127.974428794148, 136.052861945963, 128.078233589392, 132.972582431113, 134.083900853719, 123.167874347444, 123.141780689664, 129.666021593149, 128.014641812554, 130.080263225585, 137.769217114076, 129.239730724181, 135.808820323119, 132.049361241505, 131.533493641316, 131.456200478677, 130.017671594457, 125.277756410554, 133.44338123268, 131.49893206599, 132.702912425624, 129.456798414213, 130.334677797279, 138.209147943317, 130.755073098474, 126.611327161353, 133.734944374046, 130.556019782752, 131.238942234857, 128.366513977238, 130.507595731724, 128.379081680588, 131.34811630822, 132.532151394373, 125.523119313637, 129.072387367034, 131.814938743072, 125.482403249628, 135.23785836836, 133.933311429149, 129.124646397966, 128.905458418842, 127.996561949358, 133.990893140388, 127.937053877899, 129.326051040102, 128.228162502803, 136.65462206709, 134.640775629991, 132.410804465309, 130.210687519951, 127.025531996426, 124.694991510643, 131.570779223396, 131.560939817615, 131.222569929813, 136.196012911304, 136.082215048228, 129.155297903698, 134.588457598108, 126.62722481431, 125.684744871994, 131.775675796275, 132.11813344468, 126.873170244123, 125.467598951722, 136.787465646916, 132.781594421227, 134.842934296132, 130.898701364793, 134.369828393071, 129.143755202736, 136.018098587598, 131.824479889619, 131.232051580135, 132.786941968246, 128.402101494148, 131.600320851466, 128.779480735308, 132.322304133373, 129.059056412994, 131.099098216256, 128.8600682569, 130.125555000882, 129.555909714831, 128.16562565706, 126.146023573571, 128.015920060588, 129.685181553113, 130.395955528546, 129.635668009347, 132.21865279853, 130.480832815268, 127.332132521265, 128.565909094263, 128.968640778349, 135.451313285643, 127.427386896416, 127.583855231999, 134.39773198515, 133.748096507141, 133.380325810911, 130.10779539042, 135.372571176118, 127.152591039185, 130.890952633078, 129.471239683368, 130.432728761513, 129.948382283505, 126.721512344846, 131.533216620582, 134.123776815566, 130.015195775161, 132.569640062503, 125.055364257104, 131.010646813927, 132.416474620847, 133.994842773142, 135.327324642059, 135.497921856337, 128.065226237956, 133.59093742156, 132.236203775137, 131.841841219221, 134.595431916081, 127.897053628025, 129.488651407705, 133.099165825794, 130.327772854419, 126.942032988844, 130.861837005194, 132.706644525072, 133.336598620707, 132.818295100493, 128.295559074122, 134.337112263009, 132.013749764515, 137.468857053024, 132.594571937991, 129.876325774084, 131.263123528469, 129.092685885073, 127.998257096047, 128.555675342877, 131.860290190754, 133.074200810671, 128.544381574769, 129.579457974501, 131.867061216656, 130.041140696707, 130.692771968238, 132.246877995096, 124.783414991704, 133.35876754544, 126.027026449196, 132.457373420472, 134.663973954963, 131.308066054082, 133.449449016691, 135.515798388475, 130.960212222854, 137.051391397592, 129.238177168534, 128.334630516021, 131.078184885249, 132.7700762922, 129.854501573575, 123.744634599323, 130.704864995612, 129.354377939034, 133.588572580982, 135.712246664437, 132.151457235647, 130.344073661665, 133.93197894963, 132.576377326704, 133.508747744271, 128.086556656816, 123.357647616548, 133.773876705093, 133.342590430108, 130.111327863808, 131.55469431312, 137.115140997408, 130.232671970841, 132.947215026583, 132.461931473025, 130.663771223847, 130.192011444983, 129.868983983392, 131.449039492727, 128.960186988262, 127.547314238493, 127.169223269469, 131.267758668837, 131.432955536011, 129.177568363733, 128.165015880025, 130.285385916713, 131.338622708499, 128.470218870427, 126.179196854952, 127.010578870688, 131.599439746127, 129.064454957981, 124.406817576345, 130.642558263411, 124.728098513322, 129.045136629423, 127.432535026927, 129.857238505172, 131.72202656826, 135.309339154987, 127.244399685378, 131.523225601089, 133.901607168364, 132.692598354265, 134.546201235598, 133.641750587021, 128.311557159163, 133.847686101066, 130.391923428709, 133.205266073273, 127.974965705925, 133.585572583964, 130.632880941569, 131.526009648581, 132.026587876189, 127.704565874735, 134.422794770141, 127.749916739029, 127.096299248359, 129.050031865203, 133.327458004017, 135.81888549211, 132.623432527906, 129.980020692895, 134.208903495916, 131.782028830101, 131.639772117173, 129.723387392304, 132.550942398457, 130.584007182745, 130.834771275884, 133.713582177166, 129.183641615816, 133.997062256176, 132.880963290951, 125.444881189341, 134.206319299524, 127.315312578674, 128.748720430239, 132.009324209889, 128.202320837361, 129.880962849677, 131.572708207793, 136.550946595582, 132.907898443206, 129.63011049759, 138.34440150388, 132.635093569308, 131.815092238994, 137.684190905077, 128.453717453833, 133.836635570158, 130.597229395171, 132.023542159835, 133.265734632913, 129.654475186207, 131.983248487291, 128.338614565549, 129.429458244648, 131.121399059527, 130.10967206667, 135.777246059122, 128.65863981426, 136.096474247833, 127.597424743129, 132.578986827718, 126.838238910006, 131.301055426403, 134.73812675212, 127.752199016358, 126.994865365358, 126.911907082013, 133.063158179811, 127.18351518102, 129.282972535613, 129.077947208876, 128.954168895502, 131.207737140668, 127.491822780944, 130.755732237894, 131.01419757764, 128.936762916822, 132.565705714726, 132.348546118088, 132.211004071106, 128.685440863244, 123.575162712999, 126.05191332811, 131.926602158629, 132.236343254951, 130.928875353952, 133.323489912054, 129.535216310039, 130.263926526493, 131.804629214689, 132.518404847676, 130.83879629502, 132.760250523853, 128.28324184, 129.592299754142, 126.96166236664, 132.278318708384, 134.016811969974, 129.468376726301, 136.254785312895, 128.626667041927, 128.952553581207, 129.090545204695, 130.536253226689, 131.406136597638, 134.261509004758, 123.053627547681, 132.792514196968, 134.577289098923, 127.104093267566, 126.005509860005, 129.284414652161, 131.501408417385, 131.225993409864, 135.444688810107, 133.848893094197, 133.541990492046, 130.994052491809, 131.018407806879, 133.184412529293, 132.0662334993, 133.692911534955, 128.60903149961, 132.610318135811, 133.544114462158, 130.469435482091, 135.72194598448, 131.164874999592, 126.606259512801, 127.929497554471, 128.515014079766, 135.127069723397, 131.301225574894, 133.938658064442, 130.826410096779, 130.068845345652, 133.282306161913, 131.337489108464, 132.970743748148, 130.169915561241, 133.069237160754, 131.308596602194, 135.791789972188, 133.553925877105, 131.304790382248, 134.98412185604, 132.348392423072, 127.251393462363, 125.973336617121, 128.149022690246, 127.901756659892, 133.751329038891, 136.142392847684, 135.206528350033, 130.232860219442, 133.425113255337, 130.627492911969, 131.743429262458, 126.253102859347, 135.735684791423, 131.611763115038, 129.19820426718, 138.661120161623, 132.814812650263, 131.897330444374, 133.921498802176, 129.733784991558, 130.421700407409, 131.224619264017, 130.263155333043, 130.346271847833, 128.662332446449, 133.041639046293, 132.220279441157, 127.411664157906, 129.007048455534, 131.283664264159, 130.281554827475, 131.90109589381, 135.054945125616, 128.824235481506, 134.880022180846, 132.256057056147, 130.63532698626, 134.894439805746, 129.544613473924, 128.209188556564, 131.810743025093, 125.678324379396, 128.215519027551, 133.159612659967, 129.895659365732, 129.583496219893, 131.428117740462, 133.872839119693, 127.434011501869, 130.715629163911, 132.933849166368, 128.775986918505, 130.324091478563, 125.081302756596, 129.77772858256, 128.460878612475, 131.201665217471, 128.347610182594, 136.382665427532, 131.086133546167, 132.77196105029, 130.196873192834, 130.27869474084, 131.45261252436, 134.78664375128, 133.919524243287, 128.909960373232, 131.986491222812, 131.826636267624, 134.028972959154, 129.024667805466, 132.788898184069, 129.336475718957, 135.224473722169, 127.13317013884, 134.322249128432, 129.060286768029, 132.228541248322, 134.159329976229, 134.995669129438, 133.88955326496, 130.452107107993, 134.133638083072, 129.741260636192, 130.002022914111, 127.882677931022, 135.803738142057, 126.224189252538, 131.915746012738, 130.253170686851, 125.490844048285, 132.564812902467, 134.509721753489, 133.035886178059, 129.951836115966, 134.303202352087, 133.343052893506, 129.753752375158, 132.49759194092, 132.312271417728, 129.478894498278, 132.368050793817, 129.639721673914, 128.509788690233, 130.884219437849, 131.354787109411, 136.198351172676, 132.30339774433, 130.401687107928, 129.539403014292, 132.073580533993, 132.414375762923, 129.789681384824, 133.359822598137, 134.465471229381, 130.156981893424, 132.200146557503, 128.083211534831, 131.997436637313, 131.763494570755, 127.470616235327, 134.29006864954, 132.613455377041, 133.850546804642, 136.725108653841, 127.592132367162, 127.761662550286, 131.156969982792, 135.322989681444, 128.267322664129, 127.79462227261, 128.500680956882, 131.495596987911, 135.596178988797, 133.004550883605, 130.850355997637, 134.550765949171, 131.240126417587, 128.107221046698, 135.637150644218, 129.130862380567, 129.363592384032, 130.099178667778, 127.024385045111, 128.605685882759, 130.090395069691, 131.306406992164, 135.462089761961, 129.931657594471, 132.79392654281, 132.63839857962, 130.522643615399, 132.032152836115, 132.932890888633, 131.176336104074, 130.500711677494, 131.48931317939, 129.453654565323, 132.542877301779, 133.017945952744, 135.986880240756, 132.819146176985, 129.146532141541, 128.324328448768, 132.056442362327, 136.227978407059, 129.487840463152, 131.011647700419, 129.181485491057, 122.327888676215, 129.886745176845, 134.92445852548, 131.444163775033, 136.166747554806, 136.501770822979, 132.085285554084, 128.728994896215, 124.453163627439, 131.708006027294, 127.664198131546, 135.240712887053, 129.135502007535, 134.401571281833, 132.092733218011, 130.365664302625, 133.974621897903, 130.618260620478, 131.136241103767, 133.379398547443, 133.029806556743, 125.405801738305, 127.856612694247, 128.516738174003, 130.983015376072, 129.879774508403, 129.105999142372, 133.26426821988, 129.967651858936, 135.224926248195, 128.965564353641, 129.064178760427, 129.220127077173, 128.650067032317, 134.400570145675, 130.786145833274, 129.221658224238, 134.545308312887, 128.798904528064, 131.27763261093, 128.801892667447, 130.025310217499, 130.217625104625, 130.930560494375, 128.046440042478, 128.000842775339, 135.332137987266, 136.378539694324, 136.268211381098, 126.997327784327, 135.46044785498, 131.836121450527, 130.953501506202, 131.245101570161, 129.637580732811, 130.924538587292, 128.899388068543, 131.979168895516, 128.863749195351, 125.040267415927, 134.56079522642, 134.88652373062, 130.56332953422, 129.829301439104, 127.024838775905, 128.446552399462, 135.533964010232, 139.124262945163, 130.64093228703, 134.036950353952, 128.371510767018, 134.16154229781, 133.455556047283, 131.667380995464, 127.975445239035, 133.50228127315, 132.95109234836, 133.913049867491, 126.759230624142, 127.198349998042, 130.078072940047, 130.192055081482, 135.694406981569, 132.534938544502, 131.762466157447, 129.25994421286, 134.827076620043, 136.576609215628, 132.581910664293, 127.991345220034, 133.065860960935, 135.610492371289, 128.173121989223, 131.601782398002, 138.073893925164, 134.096020137322, 133.508356145009, 135.119808770598, 132.203275445774, 129.196827454117, 134.128584350552, 130.391841321177, 129.622282049109, 134.605445034223, 128.189891705227, 129.006699361101, 126.007456850919, 128.913275107689, 131.283487639572, 125.039666315824, 136.653776939137, 132.56383322043, 129.08464997539, 136.599767504342, 128.846660190484, 130.646201321417, 126.755096825886, 131.133872748379, 129.75269672346, 131.73380618992, 137.301894764013, 124.660924663443, 129.075352374108, 132.671840639589, 127.211561162196, 124.442656533532, 135.737312524763, 131.53949855219, 134.592853467576, 128.742859904264, 132.487430104911, 135.26068977478, 131.287969574, 132.203165506962, 131.745432731295, 130.944815098883, 132.406234753142, 129.057501459919, 134.972260276422, 125.959930307892, 137.94138438709, 133.364684304601, 126.802227215437, 127.13483126199, 128.914361964218, 136.607942262664, 132.535838249646, 133.086323566606, 128.997794122569, 130.458859338579, 126.648980546259, 131.15297290717, 133.496177501977, 126.625438726359, 137.05804042355, 131.138280571739, 129.394416902787, 132.136581254385, 124.403688593312, 123.313544925157, 132.901149530487, 129.552515768809, 131.691440511532, 131.683374885311, 135.387472169659, 129.658131346365, 131.171628511437, 128.439439126641, 133.898317178299, 131.182135850377, 134.289600021013, 131.536479594358, 130.076920426129, 131.382050655886, 130.7093065407, 130.603243404441, 126.737038639211, 136.338657598169, 135.483080250413, 126.505836298374, 133.144105959083, 133.207512956522, 133.016194825035, 130.454013924569, 127.625727453527, 137.79422711254, 132.218609799936, 137.52506731439, 129.394788797205, 134.442604834449, 130.829856591604, 128.371914764131, 125.518556270767, 132.304385584615, 131.345432850307, 130.828582159834, 132.821583017611, 126.781763143462, 129.856282097476, 131.208653551461, 127.964143643715, 122.053049471913, 128.201406979599, 134.685283532465, 130.83277741694, 129.841551694563, 131.156413557888, 133.704137912971, 133.761344708873, 130.421135518252, 129.498121390226, 132.94982685538, 136.113756536825, 130.741640989833, 134.796466165891, 128.521290174704, 135.335111457199, 130.641927488561, 131.063730298135, 128.634894326684, 131.004599531282, 129.889182299326, 132.753543456571, 130.844965271242, 133.495344304028, 130.462373367754, 135.708826499061, 129.771132372294, 131.61808131971, 129.6871683869, 131.878483334541, 129.512270665432, 129.299439157886, 128.33114678618, 132.950186446818, 130.419903040986, 130.193850812312, 129.723402743837, 131.591573969659, 129.935628996642, 137.549935279684, 128.717917701832, 131.596597502217, 126.586474968276, 128.936067804378, 133.765926146609, 135.148502359926, 135.039558005242, 129.429041393666, 131.238620800221, 125.287208584882, 130.092664014294, 130.968192202454, 130.848872374867, 131.57004098564, 127.938050317486, 129.797862424918, 130.196213523322, 129.010135584578, 130.76164870626, 135.597320803203, 133.895876756947, 128.090638553152, 131.723991913233, 130.880008100589, 134.008749771708, 129.20381456077, 126.137307824739, 132.246926139489, 132.096240975909, 133.373526142256, 130.408135149499, 126.03867903869, 134.397062389369, 130.679800537285, 133.625111091386, 134.988572837776, 131.287857441823, 127.642258596766, 128.280003566379, 128.944865656286, 130.711311534926, 127.645139125311, 134.410251041927, 130.895695749886, 134.870722781143, 134.672770110614, 125.616839584704, 125.424687848202, 127.359087949403, 129.387646339507, 135.458762036998, 131.015892415832, 132.532219290451, 128.33324039142, 123.735871343275, 130.464854947179, 132.314980026662, 129.404821688678, 130.967028278164, 134.256797803771, 126.661210648939, 131.075565798128, 134.383759533576, 135.789802233578, 129.864822893928, 129.47182476561, 133.293419515398, 132.382157056693, 137.854432510986, 125.933968780215, 132.264229573648, 137.101391088483, 136.233879000845, 132.973960913549, 135.16840719711, 132.990423721033, 135.503366987591, 132.255907089107, 126.668869874749, 134.022013261468, 135.45355980131, 136.09013531469, 131.456849297015, 127.722798322705, 124.513019632445, 132.287498206293, 133.060877617177, 123.501635193338, 129.080862734634, 129.876502673628, 129.628469355533, 131.947788126097, 128.547161422352, 134.956507913315, 133.666001447736, 134.711736947267, 133.354998219973, 128.325409478518, 132.06078849157, 130.432748998715, 135.282576431003, 133.132922384446, 127.838612267111, 127.607591950955, 128.50958908731, 132.369293821448, 130.283563167978, 130.760930385998, 127.49575870951, 132.825923140663, 124.328071013354, 130.522688705504, 129.680632768662, 128.44961334399, 132.45056356772, 132.931979087748, 129.988570147843, 127.109501985638, 129.958356416097, 130.071940183769, 127.998398247648, 136.585520625588, 125.542953166756, 131.628939009713, 130.793510462349, 127.897239408265, 134.733474332017, 129.799095559424, 130.330814028347, 128.169635423932, 135.361432654164, 125.448946612874, 131.157292258603, 128.998092644621, 132.560695894256, 127.101289544374, 127.93615703285, 124.903211479662, 135.372743279979, 131.274905207507, 128.262091177001, 133.878578129704, 127.862558173232, 129.003002483014, 127.802583099965, 128.727723823768, 136.496635582351, 130.394226063948, 132.422602010377, 133.110380323266, 133.942831287427, 129.354084713444, 133.73609146192, 131.388456231966, 132.48898915721, 131.101800505369, 130.253056715684, 127.16727592395, 133.757382299079, 128.507719730454, 134.195449701915, 139.415062835977, 129.256192345596, 135.768191516016, 123.693790090616, 132.773086210084, 129.95387659888, 133.282827812412, 127.296850951505, 132.729934892491, 130.162839043724, 134.091259147702, 131.670899807676, 132.031791275346, 125.253199006762, 130.662928569838, 127.891359293587, 132.031126455707, 128.669506178416, 131.06801143307, 127.949969454079, 133.229970679575, 130.353304332527, 132.904456330212, 131.566377303446, 133.277763140525, 121.649535365231, 134.123227391594, 137.696266117913, 131.152616940402, 131.658791196545, 131.480689145337, 128.327279490678, 127.433047438125, 128.069495481566, 133.887249925339, 130.094263587111, 135.634402807246, 130.03739287921, 130.615516896578, 134.851061985424, 135.624817566349, 134.065037679616, 134.560038157152, 131.891428592876, 128.354994056004, 129.519259711186, 130.197006608948, 136.404437678614, 132.452241388772, 131.992038666515, 130.736584081862, 132.758545922777, 130.640215506345, 136.416591985973, 129.685442073125, 128.950652650352, 129.065325316642, 132.169275322794, 128.950867786346, 126.711529332053, 126.256486708345, 128.476637822504, 124.777239751965, 130.845259882894, 128.493721040973, 126.803081417494, 131.360385675797, 129.485785397049, 134.914446324612, 132.316061664476, 129.124012431847, 131.353613954176, 137.461740813633, 133.841521779316, 127.141921967566, 134.112125943325, 128.226848306036, 128.103009122696, 132.906780883677, 135.104620364094, 128.80971351867, 132.893777099086, 131.546470453465, 127.451233557198, 131.194538896383, 127.173900993784, 131.064103304972, 128.320801712094, 127.940145089723, 130.095984543113, 132.201983733729, 128.081604914546, 134.911626070332, 130.070439045763, 133.878922301959, 128.199598567104, 131.917297066945, 129.122696304359, 133.277561091755, 128.999134177007, 135.909553272827, 132.20081314204, 132.424563013214, 128.739672777325, 127.762552602191, 132.244145341915, 133.957489938277, 131.342100115467, 129.893020717843, 129.405883612481, 131.600806386472, 137.40105765812, 127.278466054733, 135.991628595284, 128.948626915257, 130.591115511246, 128.695384718973, 128.168601286759, 129.216355721155, 131.480961431289, 132.365197556644, 132.96569858291, 129.567808687688, 132.484319744119, 133.48236697994, 131.818627549041, 129.917585686966, 131.161227205545, 132.988292505734, 136.51526770036, 130.193310952989, 125.759657209133, 131.457315362621, 132.280497647812, 132.359772079183, 131.398656561875, 133.046017403744, 128.508733739729, 136.887361924802, 128.14869299397, 133.152314230624, 132.68510538671, 131.657284733923, 133.55404485326, 129.798099978512, 130.538080860932, 132.055744150964, 127.372085378983, 130.444612074218, 131.988340687976, 132.05171176349, 135.641627114188, 129.219129243981, 133.136608320203, 130.676186017646, 134.948685182381, 130.820430498977, 130.445150100161, 132.194846470884, 130.736045316386, 128.796879137598, 136.181487374181, 134.330273127044, 132.552449352958, 128.890310462671, 134.493107125261, 130.307929544959, 127.055975159897, 133.185144790335, 131.631419119928, 129.310843136428, 132.421863086302, 132.320003892349, 128.765136298204, 131.482321885983, 134.951564342107, 134.052352543462, 126.362052083892, 131.905681796774, 132.275595984464, 132.686485641117, 130.162688448055, 134.96586202136, 131.092528711149, 124.623875628621, 127.996952729621, 130.58215559262, 131.980540817742, 134.287541003614, 128.581584896743, 132.808383154102, 129.748207322553, 130.096203759965, 131.204742089289, 133.443941234778, 129.176070572119, 128.110644324492, 132.511564406231, 133.46719539025, 132.164192411549, 135.109147807683, 128.565441686159, 131.208119380624, 129.58638726048, 135.978482196445, 124.77253448386, 136.47889047249, 129.373690393228, 127.812485683681, 132.756824429092, 131.556831071463, 128.985484756491, 126.878374311639, 130.262215547904, 129.776997715178, 133.981760181763, 131.561495452392, 133.637473392318, 132.887751450069, 127.047325543594, 131.238387301784, 131.841958907928, 131.329256959909, 129.867241699419, 130.281910541611, 129.707090321591, 129.299731357163, 130.292434568415, 132.448923672622, 133.773893865928, 135.106960170693, 133.136922439454, 132.549465521012, 135.121160128382, 130.590000620512, 128.949206006585, 131.947760105801, 127.91090693717, 129.057263918719, 133.451900825039, 131.500061382409, 131.507267148564, 133.504887942165, 129.288812551916, 137.93928074539, 128.362749283851, 128.419140818946, 130.62384866641, 130.533692516903, 135.808547505395, 129.404443327976, 131.225706722498, 127.684542105932, 126.997511529908, 132.756639751113, 132.83001079173, 134.753581417327, 134.197923552566, 128.311730347697, 126.539769220381, 125.039112440631, 131.95261330567, 133.785055484385, 131.008346225937, 128.752767849133, 129.710043007298, 134.249753060961, 132.24652935385, 134.439550577895, 131.611029534283, 132.070803815578, 131.058155090795, 136.645107255491, 134.651203112036, 133.04452648982, 136.205245406545, 127.660000269751, 131.654979333058, 131.042956458105, 131.346095648951, 131.610608581642, 132.337075987908, 132.131861891561, 128.671895802827, 128.658405299303, 128.861198097733, 132.8057526886, 130.286921823828, 128.349510059993, 133.900000557153, 129.581014429378, 131.630940726789, 131.357830973189, 133.881479361702, 135.194876955189, 129.315740036476, 129.866417967031, 130.662918120763, 133.966470815731, 132.462625502893, 129.360576679416, 126.383008098882, 128.792285888795, 128.972521284566, 132.916720890924, 132.316277425816, 134.706097244349, 134.134762486903, 131.484271680422, 129.383665046809, 127.199496210217, 128.160219305, 131.816746150959, 129.464552102368, 130.636224021706, 128.31784471243, 126.883042045819, 130.829012432941, 132.807614763764, 130.6724547314, 133.385253049008, 125.751033534352, 134.702566513572, 125.570043425709, 129.761013101146, 126.787297455461, 134.342227255738, 129.635417742925, 131.786720587413, 131.576628621813, 131.981825544235, 134.410353582947, 128.766767169016, 135.343545778281, 132.028519152603, 132.76329520332, 133.494187036859, 130.631600467382],[348.61239856935, 345.935712045012, 346.770074102368, 343.443108349884, 343.028702340322, 344.340734153939, 340.76645197109, 344.297323548265, 344.34123833168, 343.019901341836, 338.913025098274, 338.274825802857, 342.042954059308, 343.767788484298, 343.358797299121, 345.292051570235, 348.043127083373, 345.638308307333, 342.169963138212, 347.218992984547, 344.255891464715, 342.322108208955, 344.134867823056, 339.012958695861, 345.224408624096, 339.784952032164, 343.09560579412, 343.042300038699, 343.838059619638, 342.758450022049, 340.956290616927, 337.893776226256, 341.7220295542, 342.877800198505, 342.703824743141, 341.878855256044, 342.041491824257, 345.988160406595, 344.073719906855, 344.320683201028, 342.728085709284, 347.729196975134, 342.729685598977, 347.748674726492, 345.993757780419, 342.663964889033, 347.87016883566, 348.065381724678, 340.833322859768, 340.620922079738, 342.275605181791, 342.376817930467, 342.603187851083, 346.854789270272, 343.773165517586, 345.335017688336, 346.349938440221, 340.542434946985, 335.743730719821, 341.916639091703, 350.339574576225, 344.502605289535, 342.337568523472, 340.049227557632, 351.339018607267, 344.423829679384, 345.696244903876, 345.263205244514, 348.34307605515, 344.417019013002, 344.840620322548, 351.357716684425, 343.915117386015, 345.410118010658, 341.868393184428, 341.506414704455, 346.609667540735, 346.03977250245, 340.562885522386, 349.457220919368, 343.745424954051, 342.594761197592, 343.047580340522, 344.328634279622, 346.117511912028, 344.478154993753, 341.718674361706, 344.547254492921, 342.420377752074, 347.909783832814, 343.703330122562, 343.386291765215, 342.677679214707, 341.72686259773, 344.162145095728, 345.456806183519, 345.964176920348, 347.33651990222, 347.66948201625, 350.007340283154, 342.878594163385, 349.24313470011, 344.283820016446, 341.521606155475, 344.588173095568, 348.338129903259, 341.102909357283, 347.990166076957, 342.705269386178, 349.08845354185, 347.81774480654, 344.057006969685, 342.587904875512, 339.312219646811, 348.515447402679, 340.820876316072, 349.073792841779, 338.250656188429, 345.433489152585, 345.87008483351, 349.624818732297, 348.062886201111, 345.36472400973, 348.144089395446, 339.887305174117, 343.728203323322, 344.12169784402, 339.164541023268, 349.129110124178, 344.73010896495, 341.370434619535, 341.041218732697, 345.169315516657, 345.338236148656, 337.280325322665, 343.343345133891, 345.046978747395, 346.879086360745, 341.335080699813, 343.207880452324, 341.628498833476, 344.156388246956, 347.165814273662, 346.994320539497, 346.258578262028, 347.717358020248, 341.089274842656, 342.440058755317, 342.674123349079, 346.485505805247, 341.492039585338, 339.672737604128, 350.40159861498, 346.618042758923, 341.832282765388, 344.078793154008, 347.988517643442, 345.810730619094, 346.428817606564, 339.484124455099, 335.990843263858, 343.364422757278, 339.705571502455, 343.213914812242, 348.225066656954, 343.489968848125, 341.669428609663, 345.33374742014, 342.469371083928, 345.870614414203, 343.143594294244, 344.923526776491, 340.024589048784, 346.191449431784, 338.950884731656, 339.505456878011, 344.960455449928, 341.323913037302, 342.816787494732, 345.418478183645, 340.113027860991, 340.397358065955, 344.825758106296, 343.555936391766, 338.103550153657, 345.644938533962, 348.766940504592, 344.422250975422, 339.465608990585, 347.250167676247, 344.315238499203, 347.515610377117, 345.12049236624, 345.550538830777, 345.210469937723, 347.222193696139, 347.35404379689, 339.290225113009, 345.704738678677, 347.352439189566, 342.533010198544, 340.685302734529, 347.816017016689, 344.103761270669, 343.303036746828, 350.288870392583, 342.509040518211, 344.764065468457, 346.82882002504, 351.104557375501, 343.99663850129, 339.693948750804, 340.910379818563, 346.317566315463, 335.763555394193, 344.732081953427, 339.423820531143, 346.173104753955, 342.420846512465, 346.358553318221, 347.537310393756, 344.031471833353, 351.908030830353, 345.277682402646, 349.178698094845, 345.868813621913, 348.48373914231, 344.433374869034, 340.173966339919, 351.444413965117, 348.549852977259, 346.904339589587, 340.819873776597, 342.483508785882, 343.889727187897, 344.917838434772, 349.268551030268, 342.308029113523, 346.841545450856, 343.031037229045, 334.368382453199, 342.105526288208, 347.71097894094, 340.098907421555, 340.483343266717, 343.355144146319, 344.494944963742, 345.128762919021, 346.020159797736, 342.176481524899, 342.564875124245, 346.665405140184, 342.172554656446, 344.394032136428, 348.204172811996, 343.274302506715, 342.378429433532, 343.506576602334, 340.58628405398, 344.139113823798, 345.733373064125, 345.06677554449, 344.632863655035, 350.744246036922, 345.325434245281, 339.920106614528, 342.250342082183, 348.775086868758, 351.783460346793, 346.602543332805, 344.44283243912, 337.231129088723, 344.397520691047, 344.460745874176, 346.710560298719, 345.383084016389, 339.234027522041, 344.606569648694, 345.78224868444, 341.381141491279, 340.277218066593, 343.491042479322, 341.304572646833, 344.14100870411, 342.459291938474, 344.288328824923, 344.833940065834, 342.285576790503, 348.313186639596, 343.501470997026, 348.285476044848, 344.703106342397, 347.28007585637, 343.81659391215, 344.133369808287, 346.309982533177, 346.737179680316, 340.923876477231, 345.898127401991, 347.439756014105, 343.822361213089, 339.955585142763, 345.439831611505, 344.027906077672, 342.34380378213, 342.650689341498, 344.909773938526, 342.024098901659, 344.30676679332, 344.887945181839, 346.50202040569, 346.48897586752, 344.407611883159, 344.205912163755, 350.875958009134, 344.367279778194, 343.408283288388, 343.929766841294, 342.445755720478, 342.847572228409, 343.569598711243, 345.051693412796, 343.309247981617, 343.800895032635, 344.754644758603, 341.610113840201, 340.330823795129, 341.751777521972, 349.38383507914, 341.130510584096, 344.773549405866, 348.490923024914, 344.963711333026, 346.095456730708, 347.373093025859, 345.974035338908, 342.550984291948, 340.840802037183, 347.797404158839, 337.960685180884, 346.719111042138, 343.40361595686, 344.953224515999, 347.162485389051, 344.628538415368, 347.951162880674, 341.580751215162, 344.177806736929, 341.970288399551, 341.689070287187, 340.512521618208, 336.819209672621, 343.910930092089, 342.672122717866, 344.073370840315, 343.783604910952, 341.974243401723, 345.945555032158, 345.195811091882, 340.255524893515, 346.042559181528, 340.301652453925, 339.350272025354, 347.704298811639, 337.656961622589, 341.500354917175, 340.643131561042, 348.556693765185, 344.11668903034, 344.964160250993, 344.069807681575, 343.639077050369, 341.777054752962, 349.216906947293, 343.154994834198, 343.018379614514, 346.053736579466, 343.527787950799, 339.985977023964, 346.629232192933, 346.011926298988, 344.265889092554, 341.811019454262, 343.057533393193, 345.395245015406, 343.006963605936, 346.957127416194, 341.483990439055, 343.569154720657, 341.719384877313, 351.010736052559, 338.612980267506, 344.211271275893, 343.380012176737, 348.678204199647, 343.144618303595, 346.632913472491, 342.209103150557, 340.440626940664, 347.583408431667, 343.778833477844, 342.106799894702, 343.142369710039, 337.726609983354, 342.125421604902, 344.295183584216, 344.318999487087, 342.718175013621, 341.513748763489, 348.066093943802, 343.397840281626, 344.317534326549, 346.451382780341, 339.456241631733, 346.754477222816, 345.057065621268, 346.707340757949, 346.228217128382, 346.018435827677, 344.56458582844, 349.740720862607, 340.230804487591, 340.834696481188, 340.293262815247, 345.176036855665, 349.078784689548, 347.209381565109, 339.987447129876, 338.883049857398, 344.288608237817, 346.844484028668, 346.186248299682, 340.753559315727, 343.459679477321, 346.441352978086, 341.947161021594, 346.931940432073, 345.15504474063, 345.834652032426, 348.750372416224, 345.341808405414, 337.289274332519, 343.695120115092, 345.023918886123, 345.461763307306, 342.570299829364, 343.935684555154, 342.514327616848, 340.586919651572, 343.060057248, 344.812022480924, 343.137810120159, 345.241516158418, 346.199769188837, 345.217552427988, 349.966559646678, 344.060753622633, 340.895357383942, 339.814258670137, 342.216580332267, 343.055336757378, 346.356737392381, 345.747063276385, 340.922727824952, 345.711360552493, 345.705246354008, 344.792496138332, 345.738861916563, 345.873579999348, 346.050324766976, 345.281375945546, 342.708173867209, 349.146365315067, 341.225378516113, 346.072803625809, 347.120037215432, 344.389994219893, 347.729366873496, 344.427884760155, 352.096861395416, 346.488789089226, 346.843064671825, 342.47548047819, 344.271604053784, 344.415528456686, 341.944307915387, 346.178506359942, 348.779825729154, 347.027529201451, 341.736160783875, 345.460332390673, 347.625079534349, 347.065654292707, 340.779503206074, 350.487652291302, 349.148981789242, 340.109103582973, 345.439258762429, 346.644910395735, 346.70202612382, 345.078156499365, 344.280660268912, 348.269397390836, 348.711945522543, 341.965775479401, 342.853382109589, 346.133865672904, 346.150939549662, 346.862390391257, 344.963287510442, 337.654465768045, 346.109772221205, 343.987877729286, 344.412114531524, 343.541206620249, 340.067165002532, 345.972446489206, 347.216283888145, 338.842765696108, 342.961653327992, 346.852154548444, 344.151552584815, 348.038365015927, 345.271779206921, 340.498894239828, 346.873435392766, 343.116823559406, 343.448258151488, 342.885061064343, 344.028472675723, 339.947645233488, 345.33556905788, 344.808778311768, 347.448511204125, 341.736751645214, 341.256765889527, 344.398176970069, 343.470868557125, 349.903161435361, 344.435295979318, 343.289040069159, 339.763659639209, 340.502735925344, 338.454664261251, 340.627289339373, 345.104091572986, 337.266680741885, 346.700743443254, 341.050673249536, 344.009655118658, 341.394747734043, 344.727422639176, 345.53307890599, 345.184654877116, 341.263945172383, 346.123159989683, 345.387024077876, 344.162005791706, 344.782397165598, 344.825133841426, 344.342850414192, 340.685145949826, 346.703571949632, 348.03340921863, 344.199303456924, 351.245459090779, 346.920165575702, 348.903004470397, 347.972881290212, 344.081689474562, 343.416073426208, 345.819903725072, 344.614877256303, 346.294302498257, 341.057452995405, 344.516848542092, 343.023377126445, 347.351640196654, 346.179887564085, 342.240325072204, 343.047545034818, 339.046579949141, 346.284967790578, 348.554060923729, 345.965783804814, 338.148524578158, 344.914647354042, 345.32036553822, 345.718887775686, 338.968144771779, 343.352153426748, 343.784307640432, 347.379855466114, 342.135628943412, 343.741039475289, 341.084951107103, 341.668567501827, 349.449881032544, 349.871532069929, 344.481834055058, 340.031538325369, 344.361895477228, 345.241723108167, 343.558619166497, 345.94190433027, 342.599596425256, 345.516046228088, 345.516944740667, 345.679779457674, 341.646770867167, 339.827886447751, 340.988076736838, 339.431916767224, 343.574504035624, 344.759010857409, 341.618379652781, 345.542820571576, 347.210324515597, 346.887223596324, 341.547312857309, 345.470943380481, 347.763568810351, 344.739457904097, 345.489548127068, 348.738363386957, 345.396901027345, 350.516599487118, 343.023746999908, 346.838209935697, 350.68809464693, 341.849619737261, 338.596255818171, 340.848523270968, 345.846350646777, 343.415454121835, 345.10972812768, 346.642647027743, 342.641443434358, 343.351908642273, 348.08468037457, 338.164915515675, 347.307684855925, 342.427905458084, 347.441511358811, 348.162271150263, 350.703344285404, 343.653824196713, 348.535223732353, 338.285912709945, 340.719474973316, 339.040181101442, 346.792065173272, 345.600288422561, 348.778628012459, 345.383440244563, 345.050992901753, 346.167782115349, 340.226062961516, 339.494569822479, 345.170292980025, 343.98667339488, 339.935979495521, 341.868702478685, 342.388464288396, 343.291664864589, 343.341289383862, 341.853570785333, 344.478080055715, 347.586225912321, 341.002330486172, 344.967811854671, 345.248544593888, 345.827915306952, 341.217089668262, 341.897696149216, 343.087056448101, 339.583138712832, 347.86111133294, 342.221920314778, 346.806791899617, 350.014975360669, 345.285942286598, 339.182692556812, 345.167695898578, 342.316445325606, 345.511447233902, 345.38371713172, 350.060869559238, 351.240863475029, 348.004034802115, 338.633001334038, 344.871026756896, 348.816171997094, 343.173072628231, 342.303724708076, 346.528889747289, 336.755214911204, 343.729793556882, 344.136806804619, 343.652515938295, 343.877738889193, 340.722884050906, 345.368588691364, 347.573227438006, 345.488870755436, 346.037445313567, 350.891397325222, 347.048553881015, 346.848956108243, 346.829009041162, 343.274275482637, 342.555893217543, 340.94140184933, 338.992466043099, 340.632740370018, 340.652044785707, 338.268901244317, 347.517335714963, 348.831020776042, 345.096070793018, 343.45129401973, 348.58037598957, 343.004250166367, 344.018344725198, 342.092457248159, 344.581467612669, 343.492493483447, 342.194835897508, 343.766975919177, 345.918985757783, 346.071748023046, 346.417571485319, 347.8531463488, 345.45734288382, 343.391973212818, 340.601946824085, 343.326593742039, 340.043498944777, 344.885405701239, 341.23914471516, 343.421970029687, 344.521234667211, 341.717769795519, 345.507253489673, 338.685175676101, 343.846648755879, 345.645454283207, 347.562650135913, 343.234568674531, 346.518520639037, 343.945711055801, 341.147542344701, 346.334597182345, 344.514264619463, 344.454275357638, 345.030441338443, 343.662499911216, 346.691439358489, 339.396025531413, 348.935464313744, 342.796879247478, 347.961469672058, 346.723377632962, 342.790647058824, 345.534122220046, 342.022801435589, 346.799178787074, 339.499420365297, 344.604376003783, 341.188600842415, 342.84133709949, 343.133367008097, 344.61924139589, 341.450639539426, 346.136059370455, 345.647840164512, 345.498892670352, 339.326116338396, 337.712577411062, 346.360128574482, 348.478952096796, 345.834433467191, 346.76819540484, 343.0090133426, 344.1357772769, 339.219940440652, 342.021175704298, 347.232540937834, 344.407354999366, 344.760302839304, 340.685442271434, 342.232435587363, 345.7646008121, 340.104360726346, 344.641598681384, 341.229668197882, 345.346921090736, 342.326953004985, 347.613941896036, 348.720060749577, 343.797023369276, 343.829798459023, 347.641176375353, 340.958451569426, 345.516437861911, 346.1945302753, 345.278528174238, 342.47575376053, 342.883616088379, 344.871390692567, 346.429519299894, 350.721030067615, 344.173941764968, 340.456790186612, 341.260099120981, 350.644493976255, 340.007418398408, 345.385920772921, 341.999349558208, 343.762706810778, 343.336543136885, 343.090543932334, 341.045181869184, 347.980465211937, 348.045507297141, 347.674365638111, 346.54994835543, 341.464651856482, 344.115459704959, 344.939918336929, 343.79368373915, 346.719170783358, 340.091404631583, 350.414916263794, 341.990682943726, 340.345624952808, 341.034532611856, 340.489837490756, 348.970357700602, 341.603973052771, 341.274633507864, 341.773072600471, 342.837631741554, 345.752272503169, 347.540641228201, 339.513167610712, 338.190674277425, 340.058138759349, 349.366198139173, 346.36831955161, 340.404529507594, 348.430906788614, 342.86748877746, 342.52401044312, 350.123339724571, 342.725405082433, 348.912107064675, 344.684384789455, 343.026558525151, 344.132758790743, 340.031245513306, 338.175220274811, 344.296863171514, 339.0007348312, 339.000574081065, 342.315721609997, 346.042584545711, 343.434776430007, 344.225169379033, 340.809648328323, 348.338363772083, 347.362730190277, 344.143431243466, 342.517736213386, 341.439854206217, 343.867118899206, 341.055000854296, 341.793920662119, 347.623693901475, 337.169001547336, 348.358090288901, 337.798309400247, 343.696354117623, 341.530058213087, 342.816383914517, 337.553833195852, 345.089174339806, 340.308919741615, 344.265526103734, 342.896056313566, 343.717820149446, 344.321024774173, 347.339754750045, 342.14909645816, 341.475969499468, 345.590644894384, 345.932797575489, 343.562304951962, 341.331734606859, 347.236549320448, 343.1283337813, 343.251413122179, 340.936590344154, 352.069696587775, 344.856307093505, 344.524073122889, 341.545657184174, 339.666980535156, 347.52548305091, 342.65708605054, 346.226612836344, 342.580850323521, 346.684298210967, 344.795914102845, 336.033259912192, 344.964473131688, 341.559552726955, 347.670877463215, 345.317222963113, 338.737854158567, 344.681915687741, 343.60868424226, 345.862478938788, 342.120138112498, 341.051375682831, 342.161503920063, 344.205764100654, 349.219602803511, 341.327364928004, 342.556995056972, 344.970805816592, 344.882196419954, 344.693031480347, 346.404284774189, 341.826723033491, 342.373633584661, 341.919289006499, 347.149962756583, 346.137548907224, 348.156865999779, 344.364171755686, 340.537551518751, 339.121073262479, 349.703879165188, 348.118921606654, 344.902386871188, 346.96483497724, 346.34432499826, 341.787850896508, 342.385162586155, 344.367637366528, 343.227666348157, 342.676281194339, 341.518809712736, 346.421719357762, 339.342658557255, 343.260537187491, 344.111193662573, 339.120303593177, 346.121642365983, 347.515477490395, 347.74482527697, 345.064184881464, 342.311015182986, 346.189536048326, 340.654300846109, 345.141922239935, 342.815437677693, 343.184633313261, 345.060433413605, 343.31644856481, 343.392441528016, 349.930921112965, 345.472850737725, 343.252335443216, 347.91481981189, 344.869311336079, 342.788862846535, 344.712069756416, 343.016331958422, 342.460478325876, 346.290673033224, 342.564246001358, 348.5627352023, 343.41098091072, 344.607786971063, 343.90374628333, 339.559450497727, 338.418217670023, 342.610356528169, 345.41825725294, 340.653804912207, 343.631330897174, 346.967812615111, 338.527088308159, 346.902862406595, 342.774173088937, 341.551230704752, 339.0544096048, 343.274465233562, 349.268966716738, 342.33408093708, 345.355042695052, 347.591311219595, 342.928129017853, 341.914629933498, 341.383830142439, 334.253761401759, 341.739646806005, 344.095628221671, 346.23543150147, 343.36685317191, 343.238193717105, 346.537092047678, 345.61058055286, 344.274462667685, 342.893629858597, 344.897804620731, 344.387814494356, 343.431314917716, 344.984064339822, 338.847651518154, 342.73745899822, 345.103615002338, 348.954930204144, 346.157806090001, 345.075115848805, 342.547662591601, 341.909318285414, 343.834869866704, 343.479226250942, 346.319050304821, 346.657564182618, 342.780442810548, 341.635243328326, 343.50436540336, 344.482974998577, 339.549888653723, 346.888282235652, 341.830960701094, 345.239814462353, 347.396614766585, 343.144909465495, 341.208144513791, 342.125228233029, 343.592522292107, 340.181444069423, 343.146311606278, 345.216123154181, 342.696561549893, 339.962126464516, 347.374773991606, 341.33787200157, 344.332365997812, 341.269258503494, 349.212057544981, 339.97364348749, 343.732670879733, 342.060283037616, 343.398684403927, 345.242788786378, 342.112178237967, 341.789138758164, 348.273885988592, 343.687891157407, 342.830614510811, 342.641806426619, 342.902762745323, 341.758383901622, 344.954836088352, 342.35503718985, 342.667365457397, 344.855815747783, 344.210747913823, 343.161126363039, 339.846050951641, 342.883311285326, 344.092495297673, 340.659877494159, 345.945610515269, 342.557713255492, 345.167410968286, 346.203505243771, 348.102051564177, 340.024374271632, 338.398826685095, 342.890007424567, 341.218201072855, 339.405004366952, 340.992751017813, 343.76435294993, 345.804501595315, 344.617344373975, 342.578371653774, 344.471813734924, 351.790887422448, 340.484375033727, 342.13016719777, 344.485773202297, 351.03513279156, 343.959140738964, 342.97479483823, 343.338197691116, 345.933189330207, 344.099062063451, 344.214900656447, 340.563710238657, 345.158072349949, 345.306074826645, 342.418948389355, 344.549234986988, 345.451963109605, 340.855114936157, 342.664446359502, 340.298274153738, 345.00981670411, 341.89294700066, 347.383931861458, 340.627685391398, 344.81074372989, 344.978203515176, 348.836514154071, 342.257547257175, 346.948323906996, 347.26965362919, 345.884262759162, 343.813158622491, 342.005596031032, 339.887287995297, 343.196081835787, 348.904870313676, 349.542758321926, 344.231367764725, 347.283000135846, 347.997808124048, 346.312004478113, 348.210309145451, 348.037104184783, 344.495394342823, 343.282957177195, 345.711103004979, 347.804453151005, 344.510576314557, 344.966065927505, 341.880676434581, 348.435000675842, 338.043733318103, 347.04087203235, 347.681640013127, 342.985313738578, 343.295257013056, 344.504969170291, 346.498826142777, 347.074319258371, 347.294802710755, 349.156450430951, 348.637623531422, 344.203903253323, 339.293458836624, 345.112070873534, 344.868474303354, 349.017752912186, 347.370913582483, 343.178191032028, 341.725148028624, 342.860424341399, 339.078927445223, 348.275849353945, 341.040351868913, 345.28370175328, 340.383523858539, 344.202150767176, 343.249993296345, 342.098105145069, 346.657291310959, 344.313427791635, 338.419369941935, 342.95160071145, 341.831583918344, 348.463382054672, 341.676190595852, 341.988797053797, 346.219739283952, 344.796595084681, 342.636118934798, 347.492568987881, 350.469438265229, 341.079137006437, 345.378702734254, 345.426105846494, 347.487455961269, 345.870140747093, 345.570685531917, 345.410897504717, 344.036710224358, 344.317360900227, 339.521011361558, 339.583803316847, 345.8156752899, 342.368360215509, 345.193814587986, 348.461193732947, 346.226846882341, 347.245271929152, 343.690079796157, 345.296573744832, 346.078985263604, 337.871439746134, 344.728779002681, 348.652977041571, 343.537507713015, 346.161746039612, 345.15273582892, 341.971945547241, 338.851964872345, 345.914698152852, 345.078784449058, 346.052481334575, 345.746218907778, 347.582944354251, 346.633705036699, 348.695933709502, 345.830828486246, 336.161932452216, 339.677943343965, 340.784218249121, 342.978632836216, 342.336906297022, 347.691681027872, 344.942204250141, 342.52698440698, 342.860268632934, 347.841905869276, 344.251823805957, 345.047357100149, 342.776353474295, 343.468943644103, 345.632306997904, 338.578415906104, 348.505324919195, 344.66268292849, 345.597083086974, 348.056721511627, 342.984751304826, 345.640777614478, 345.736428533674, 344.810023664369, 340.673889473804, 343.997897219776, 342.485806438696, 343.472584698485, 341.209549592329, 345.780444810113, 344.495311226265, 340.354719318768, 342.585229703037, 341.382375077743, 344.26634437502, 343.651503644044, 345.46360263188, 344.1121476091, 350.846833808151, 349.022902398383, 336.60208406221, 345.934638052794, 345.145179523238, 340.964039960124, 345.524924253332, 348.463424412826, 340.375348923987, 342.30263276089, 338.273422536893, 348.787609728056, 346.749890017545, 344.150115322902, 344.217143331692, 346.428999057634, 339.656588972386, 346.393077212545, 343.805053646343, 342.044541084502, 345.27919451498, 344.10693405743, 349.454280828523, 350.73222436615, 346.079078822573, 344.283466714529, 346.996259121337, 349.027926143631, 342.427602309392, 340.886562008136, 345.251443847552, 338.507593570784, 344.394265659091, 342.076041734375, 346.088267249216, 340.968119856746, 347.090379903311, 342.769736755382, 343.782138497992, 346.254333313467, 341.345969306359, 343.625851505086, 343.360810824449, 343.838427697024, 342.56576378784, 344.164284143875, 342.143319122244, 345.255383053527, 343.92068002646, 343.470791910278, 343.561983394838, 344.302217921762, 344.61213693271, 343.454596368317, 340.495176023265, 344.013713802745, 346.798245447684, 342.723459817589, 342.429742884536, 337.104656035859, 345.22259930889, 343.910221361561, 349.013847833527, 345.192182643759, 341.333065040907, 339.533069371124, 339.416965710146, 346.721226088718, 346.520705147977, 345.308679445137, 346.283637097883, 347.283744857415, 340.950715796192, 349.944958366248, 341.289338781208, 350.617746511885, 343.028280136982, 350.463243817604, 343.631891589071, 345.716181605293, 343.27492376237, 340.49040627633, 340.702091724245, 341.168822604222, 344.107448979014, 350.428357839586, 346.831911371288, 341.239548964515, 349.27526904663, 343.172038436113, 343.724133888371, 349.203800636988, 345.987960538271, 343.039313896958, 342.043861101937, 345.500257876394, 344.586532183342, 339.910968143796, 338.220802660913, 346.146103143705, 339.331112664094, 344.008282313648, 342.856759701586, 343.832837177267, 348.549429753003, 346.661061520253, 342.476809802197, 344.031325621367, 345.728183343866, 343.676735236772, 345.11213219593, 340.486738711568, 344.814974533476, 340.991333294432, 346.609957669285, 350.311238838098, 344.694413104866, 344.850290458488, 340.994094366892, 348.0105661213, 345.90676244684, 342.807141387712, 338.23330455533, 345.743367659391, 342.38869156042, 347.54031713765, 351.526830025049, 344.444104691951, 346.947885105764, 340.160624679113, 344.406784219888, 344.567163119882, 344.372101022506, 342.241524344281, 339.457372481593, 341.112159132438, 341.845533777559, 341.511192661107, 344.855200586703, 345.404954876703, 342.545015333176, 343.330277017823, 347.451991237206, 344.202462634906, 343.548745583202, 348.780018848511, 345.632495952394, 344.815409824548, 344.157868024149, 338.052360141769, 342.484082297064, 339.18379057423, 344.221406688485, 345.808484729731, 341.402468944334, 344.335628079829, 343.55803800486, 345.167112738093, 345.138071597836, 345.588523262951, 341.999802360595, 339.637299933139, 340.546804352766, 346.040828269018, 345.486787694595, 349.036900499115, 341.685316374099, 342.713781621465, 342.915815000907, 343.122453306586, 343.770082856216, 349.405625608234, 341.368435899403, 340.97720845038, 343.115233928577, 345.912805124986, 341.565255648451, 344.779522591619, 343.336745283113, 351.366213021835, 343.10413132443, 346.895079230956, 345.097316719415, 342.021774471309, 343.068409568546, 346.665517035335, 344.784432858957, 340.453005290874, 345.33680832673, 343.861549119389, 346.823152635959, 344.346971263144, 344.242170422147, 348.382005768419, 344.195854119796, 339.53923730853, 346.786979282418, 342.94134613101, 347.441358853555, 344.531924879507, 347.643607150919, 346.463891359263, 340.012700781913, 343.000729754997, 340.192283029221, 353.087056608783, 346.13945729248, 345.76152058392, 345.649858486012, 340.181370967034, 346.643879273937, 340.264466333933, 342.848183860634, 341.276982405378, 343.893735187401, 338.337618741486, 346.900947574884, 338.671328978398, 344.700009532101, 340.866056046097, 345.630341208125, 346.238571875287, 342.377479833864, 343.311606280482, 344.689428326672, 346.811522856426, 348.947480477026, 343.328833522471, 349.82249757867, 340.668824629881, 346.066547053389, 350.581071885058, 344.527678760748, 337.555570275776, 349.106380808426, 340.174039610366, 344.544168779794, 345.216776032762, 348.449935661469, 348.32851446959, 342.083007466369, 349.207830129876, 344.017416253911, 341.111696494105, 343.131335637546, 348.750511453825, 345.925397279981, 341.572910086519, 339.408200158401, 347.078682636717, 338.622212010748, 345.437617767474, 346.965970744077, 346.35869433333, 341.336849878232, 343.479366617295, 347.270372815036, 342.603879620521, 346.359952935966, 346.661782533259, 337.340922132955, 341.234318094522, 346.948311742311, 341.50715010294, 345.920088377268, 343.487661306587, 339.743231095921, 339.771093767937, 340.41302877101, 340.343361663741, 341.24847577413, 343.428654782188, 347.657242575471, 349.939372709348, 341.444330032956, 345.731639091229, 343.584819792963, 342.07926519589, 337.695446307781, 343.410947566836, 342.69309916327, 343.896402279375, 346.229014022649, 342.761540938925, 348.104041973904, 338.652440094184, 345.715550404526, 344.7324927039, 345.733293084552, 337.418936359723, 341.894254933607, 341.796035339741, 339.987304805347, 345.539360097306, 344.696094788026, 344.671355013211, 344.555187793242, 345.874107036528, 342.204448706078, 345.418662646189, 340.798428276948, 347.937507432572, 345.957983965446, 344.249133280116, 344.120305804256, 342.343701364736, 341.533803072304, 348.356125147186, 343.906952293612, 345.801943010638, 350.924084025828, 348.940286675065, 343.50233852366, 338.602842364746, 337.098403460092, 349.21446685936, 339.179379108585, 349.334355579001, 341.594611688896, 339.427656621672, 340.480863390543, 346.895638536111, 345.72833738336, 344.740825754928, 342.54172962214, 345.346538035104, 339.24358795339, 347.966897717371, 344.871541968527, 343.926840345279, 345.890594640091, 347.32941397955, 345.024950456237, 339.331623603189, 340.748472676413, 346.42396928772, 346.567154036971, 340.844689138136, 340.822833947485, 340.515178407857, 343.693073698068, 345.410130038216, 348.076173399776, 345.725652857268, 343.471510794139, 338.929133810658, 341.106168249542, 342.700948744599, 342.13168353229, 349.96498832826, 347.742609028536, 342.388111004745, 344.219956831157, 343.250462718536, 348.037478607038, 343.049207326568, 344.149210580418, 342.622428624223, 341.433174948276, 344.389755596995, 344.192019722059, 337.335219884585, 340.949236498157, 344.273191890744, 346.2623508059, 341.930338966088, 347.145104423804, 345.437169302883, 344.292797068894, 346.830498294233, 342.110743038751, 350.954916201661, 342.906460268951, 345.809698916313, 339.359230723613, 343.380226725371, 346.628078928543, 341.563124937668, 341.682417354717, 344.808389342344, 347.514043093618, 348.250378059503, 350.309998687652, 345.740576813526, 342.58491128899, 340.865532324486, 342.874147420103, 343.339862620454, 343.608532782193, 348.876334908947, 340.230155187594, 343.33977219375, 338.069233817353, 341.830924335706, 343.606611951086, 346.081493416856, 345.291845706581, 340.585537222956, 341.480552881479, 348.284114984291, 343.241360064124, 339.631298176906, 340.825064073593, 341.345976016026, 347.46343892836, 346.055727355922, 336.176850262748, 346.31578146454, 346.122288489148, 344.409045790353, 346.276390205762, 345.911967559537, 346.46304272982, 347.831314948438, 344.220382877158, 347.703242260105, 343.380916262367, 348.721229270156, 348.868236246458, 345.76523856888, 343.586126173564, 340.931278234796, 346.588145484162, 339.579484941361, 345.044697162235, 341.590237801618, 344.455054192872, 342.927108879461, 342.686236343325, 339.9490096507, 343.944998207556, 344.458302056052, 346.670057523874, 346.826745729901, 343.016488546352, 341.206950162469, 341.026611627954, 340.794636786903, 339.200708565984, 340.038518778686, 342.226236971941, 345.382186062876, 343.390034297799, 345.317019310673, 343.955270875828, 344.506560364111, 340.011559769427, 344.644463177175, 344.351031623027, 343.16581511408, 350.552473096688, 343.724123832439, 343.859895961134, 346.417241487941, 341.611635904492, 345.954973011632, 346.325142914626, 345.09966362375, 346.549920119125, 345.324753319963, 343.048219953629, 340.167541410002, 335.758244754361, 340.741523178504, 347.498606809657, 344.545906176832, 341.433669420134, 344.438185114658, 343.949132038473, 341.932729572686, 346.078746733165, 347.9153145366, 336.002744416715, 342.641052265716, 349.7630629099, 344.765625784542, 339.647477687407, 344.728568569602, 344.570590961942, 340.816004619823, 346.03179610081, 341.592114916001, 344.305392133812, 342.434796059635, 346.762542082465, 343.772704990638, 338.625364842636, 349.462640708472, 342.198457830622, 342.503005818382, 346.572222306949, 343.781421164835, 342.028511608073, 347.065204054181, 343.786749176139, 341.940860990646, 342.918845507521, 341.210795722761, 343.747861721361, 347.947355377423, 344.819054934435, 344.132755826455, 344.960860363709, 338.366153953878, 345.401813877785, 347.62750037418, 343.887902768817, 347.527400357201, 346.376855065143, 340.66532586814, 345.283705761316, 348.756961877935, 346.531629775457, 343.390653266965, 344.331103449401, 347.198755425857, 345.615662755374, 346.276352512908, 346.323962452218, 353.572428890738, 344.749778844149, 342.145204529497, 343.090658728224, 345.692657577974, 343.335347687696, 344.455239077059, 347.639191772008, 344.325397184996, 347.843382019433, 346.135084326381, 336.56555349994, 351.046490043983, 342.824492019679, 343.923705125156, 340.465539892134, 345.7293744619, 344.855050108928, 342.626203737539, 345.721157450321, 340.157800517768, 339.387649244818, 338.100918182103, 341.253582378922, 340.45282414438, 347.765782557079, 342.174685385311, 347.163903829654, 340.249661477313, 341.997180037646, 343.099286439513, 343.982684094687, 350.937525906151, 340.830987442904, 342.6911149111, 345.32715107592, 343.755455370042, 345.451723196153, 344.270879493085, 348.717237490999, 339.237559759679, 348.287249882567, 347.013071477777, 346.248651356669, 347.985097020481, 345.99248612612, 342.869349214447, 342.969443745108, 341.94337567166, 345.693698337155, 342.791182098284, 346.450069464947, 344.940700447167, 339.47327815274, 341.805812221025, 345.530180127073, 342.765175843693, 339.72625560923, 342.87225330467, 341.271577565489, 346.298793773107, 343.673355349818, 341.10547470484, 345.335264792414, 343.599531161499, 341.786147558271, 340.930954806767, 342.087018186483, 344.351145730947, 347.966761008682, 342.703189277283, 351.372807015385, 345.909004809506, 344.833086774654, 346.088022028193, 342.084706467092, 336.473793535542, 342.821345923841, 345.25103473116, 345.968208939214, 342.814965989109, 344.561754186095, 348.648260192487, 343.166596800444, 344.270126666699, 342.867829730951, 348.684185215895, 342.289124178775, 342.819238951706, 343.761271988, 340.745628183283, 335.974409940947, 346.43379842452, 344.369341394199, 344.801382860945, 340.657184860187, 340.925799950708, 345.136855901806, 337.541590753235, 343.416352431991, 348.692496223069, 348.21491078162, 342.177329350565, 346.78645249009, 340.701670059881, 340.791381518081, 348.82834021581, 346.61617479693, 342.059632586545, 348.426453382212, 349.785552086, 344.967195674975, 341.470105193634, 342.952722022729, 343.389371812728, 337.574295327365, 343.870240932745, 343.253064581014, 345.949091372993, 345.66532664207, 343.663689050947, 347.998282148904, 340.383877654857, 342.235850355835, 344.211915519506, 342.971126465642, 341.170084625349, 346.314708649953, 349.544681670676, 341.856586557645, 339.227713756758, 346.643086727015, 342.736592319828, 340.063264197601, 341.555917692684, 345.972694938446, 339.658084863078, 345.505353459477, 340.159709014823, 343.441234467737, 346.477424560254, 337.982414284927, 340.288803695068, 343.98345383488, 350.736179617625, 348.055025568281, 350.092618651561, 341.502661282714, 343.261795081117, 346.272378958405, 342.257901589365, 346.324558864031, 338.632601881523, 343.638490818236, 350.286373661552, 344.455973937739, 344.586914347599, 343.07559931822, 348.257535199076, 341.207696167656, 344.340840913097, 346.341790031065, 343.676479844227, 345.067049972781, 345.393524289087, 345.939310374148, 347.211126037591, 347.620575281903, 341.154076485933, 347.582072245171, 341.536369596842, 344.613788704204, 339.833026757493, 342.449287303766, 343.464854910991, 345.370485095116, 340.484026218303, 344.875487129983, 342.69486756634, 342.563536176947, 338.665528899591, 342.412822879524, 345.063548336957, 346.218190967928, 340.35062614785, 343.311907894132, 346.097132045048, 347.858385419402, 350.679023076286, 344.929692857909, 345.166469113594, 340.929482160066, 341.09188239254, 342.804838669496, 347.409936851622, 338.863654053558, 342.337281415247, 343.019976007845, 347.111426629881, 348.325390285843, 344.337601461285, 343.747846292064, 342.831604789869, 347.935654491612, 348.752127406122, 337.851194043073, 352.262765436272, 343.177039608517, 341.580357776058, 343.635914698944, 348.516657701828, 343.345856324614, 341.719878837365, 342.339780512799, 346.295956243696, 345.279067924486, 343.754555491264, 345.886552274537, 345.527078897538, 342.205119576466, 346.300900792389, 344.436028095303, 347.021278700084, 342.853855645498, 343.003490746356, 344.946644986261, 344.867835978255, 347.98395593127, 341.935616498307, 340.664865525897, 344.46878652806, 343.03811656603, 347.841895476965, 344.789927331642, 347.835035005746, 342.708916319436, 347.475557094508, 346.293042938932, 343.427730082088, 347.767958448626, 348.510827635438, 342.612345525124, 343.520791287632, 346.177496098989, 347.265069704135, 341.270639760037, 344.541150875084, 346.582383106729, 337.296515498459, 346.426595920806, 344.1745155778, 345.28642742335, 343.021308965343, 341.444035578876, 345.952408288343, 343.692877016197, 349.078418286545, 337.416916724357, 350.09869315642, 346.310455457407, 342.609482928263, 345.829247347026, 340.523159976948, 348.010949515047, 346.814601345561, 339.968623687529, 340.680885475236, 342.138297767142, 339.399546329278, 345.875516904339, 342.05034248779, 345.957142871549, 345.951336343378, 339.384763617018, 345.844679642851, 341.898096957521, 340.44692683275, 340.074594550455, 344.26850929695, 343.687433529089, 349.565793951219, 346.193387945472, 345.149475630715, 342.232899384752, 343.833402240215, 347.065911180678, 336.716598927468, 343.472405342784, 338.159889148127, 346.463480008582, 340.642542392143, 347.290797188293, 344.226643280532, 345.147833320436, 341.197674426106, 345.474485631925, 345.048762602282, 341.849176817325, 340.291025191136, 345.837303033216, 347.892289649378, 343.231263053514, 342.186445955965, 341.858074575938, 346.352168062457, 345.377880306198, 343.004333585713, 347.362670264419, 341.164702794318, 344.9129103975, 339.32601091461, 341.141101060298, 345.319693574178, 348.672625680342, 343.241173459058, 348.792741814839, 346.80676499916, 341.478772878953, 350.182662747553, 344.238624544895, 346.391733968061, 343.12520903173, 339.486655559544, 344.133049382524, 343.971763929442, 340.251122541438, 341.448441675246, 343.97067192396, 340.766678704199, 345.373865549498, 341.934158064609, 345.594975034126, 345.382097531321, 343.426883659809, 351.236745948788, 342.951012347466, 343.313352355891, 348.55248017739, 344.015704257652, 346.680789429059, 347.044227008501, 337.364233207159, 344.016298467397, 341.831992433102, 346.960743972284, 350.852750491306, 346.357137250306, 342.60901361307, 342.283843722705, 340.880166254509, 342.634160977623, 342.03690260317, 342.952422079394, 344.697533805429, 343.064170016906, 342.588998606772, 342.540439714715, 341.402785043675, 345.377884191968, 346.835482728902, 346.73469370851, 341.64253395958, 344.936208047418, 343.110601339148, 346.372020471363, 338.357391126113, 342.14043235163, 341.617455855489, 344.633582111427, 343.117394399201, 343.427821381546, 340.424928040232, 345.092071192714, 338.463790688951, 343.827229024801, 349.190868532375, 347.506258182245, 345.730805990858, 343.169129717015, 343.302046099806, 342.524462806996, 340.817879591093, 345.767103518706, 343.988208034402, 341.14689874366, 340.59165191565, 343.76455603595, 338.889485373859, 346.0692883542, 340.737741028284, 340.607757284084, 341.475090309592, 343.492233474432, 343.527602177658, 341.460442790418, 343.873928153721, 343.319055632845, 340.395448018406, 339.81970599684, 342.821383382962, 343.489325142659, 344.840475323853, 347.278693291251, 342.751904378622, 344.023296324981, 338.766615684273, 344.949205623631, 344.266180022231, 346.263741224265, 344.512841585576, 344.8874214494, 344.554256013551, 347.977129498617, 343.187665162652, 338.528578254324, 341.063793528976, 343.895949846438, 349.965295866937, 346.876210959279, 348.700117704735, 344.00417563489, 344.111018463697, 344.431665243514, 348.909111989065, 345.622907894441, 345.216177034818, 346.727584713513, 342.220798498944, 343.115232207894, 343.25666113934, 343.379185729983, 350.201326690982, 347.729706859625, 342.975506708638, 344.044105750373, 346.444274025799, 344.383120984115, 344.524403916479, 346.113990109147, 341.253187129448, 343.11736451112, 339.674973010106, 340.394990319403, 346.56286916933, 345.316236477925, 341.456467107541, 336.772246305103, 346.499300518019, 345.178978690256, 343.506700925045, 343.625291486941, 345.244879578845, 345.475517713191, 349.778357879874, 348.404176360166, 344.469501608891, 345.059030424282, 342.749769248997, 339.659204304034, 350.832790868242, 344.49162228075, 343.555844860518, 341.858054670491, 347.440987816852, 346.26477106106, 340.418073987657, 344.510912840559, 343.898498959225, 337.556259929195, 348.271261955859, 341.113738421134, 340.015881160185, 347.090622195658, 347.168321468717, 342.156184065338, 347.847830147112, 343.395309936653, 348.394239960418, 341.918709502206, 340.839960680726, 344.454086856308, 343.882250998427, 350.317486264517, 343.624804829241, 344.129933635496, 345.52360843368, 346.79779930388, 343.050950975209, 344.323397719055, 341.863642203295, 344.891597087514, 341.31018616873, 340.706533419408, 342.433599348727, 346.172144940877, 343.330008373775, 342.430215957325, 342.387551242888, 344.833864727088, 339.408236655082, 343.165913662697, 343.796233034915, 342.657174385773, 341.241885174072, 349.002482099921, 340.955445170673, 345.993597337905, 344.115248953439, 347.57344729534, 340.610454717435, 340.488154930307, 344.166588125641, 347.204184439024, 346.974133370722, 342.090048018487, 345.143399794206, 345.440098976298, 341.294759610364, 345.268959468743, 342.856387144812, 343.22631305567, 346.471934604241, 345.470959544683, 344.599726031841, 343.330389872286, 342.093394154376, 342.427676798968, 340.143289642186, 339.561750262588, 345.449424835262, 348.655267924337, 346.382002557122, 341.044749206863, 344.824268178076, 341.833913245968, 348.941715052195, 345.579214091343, 342.505877058334, 346.448704582492, 342.634061762579, 344.701179812735, 342.1991782874, 344.976353244543, 342.628952597587, 344.059607658494, 342.89610867752, 342.974759193873, 349.323491248275, 343.154826611623, 347.765737156654, 339.718242320711, 341.280637571993, 345.006867906254, 344.520827286236, 344.843187357806, 347.986827115466, 348.630318759909, 339.719695394266, 343.922369887321, 343.957426207443, 343.479635062055, 345.35599167629, 344.616851728311, 342.026075512274, 345.934049445428, 344.652069219478, 339.157177320622, 347.723903426008, 347.023883173387, 345.027519036147, 344.934761973549, 345.821401297493, 341.408877658067, 343.993479361778, 343.455486549874, 342.998946986381, 345.364408166325, 342.372696842807, 336.502106634585, 347.015484598654, 343.513002954979, 339.445944835689, 341.536102808104, 350.984224247931, 339.674380048761, 341.081562370623, 345.483973079201, 343.930003647723, 338.288101248532, 342.860746258532, 338.86044274717, 347.793218101786, 342.669292657429, 342.141477660093, 346.68999872373, 342.240492729743, 342.363993535873, 346.874238449597, 343.451510044269, 352.417681655119, 343.381857879612, 345.932977415505, 342.272999504796, 344.170294118695, 341.446842794277, 344.402596855634, 343.626736800413, 344.206915989477, 341.070312773912, 347.505184248514, 342.383967365917, 344.080563335567, 346.072007987073, 347.781072078898, 345.259023746741, 344.766517601797, 344.912970370846, 345.130175876903, 343.353525101147, 345.437902564828, 341.507018535726, 343.567551851872, 345.858656664758, 345.241275610033, 341.629574153125, 346.627666886027, 343.210541162493, 341.443519226451, 344.772763594989, 347.682121825351, 344.211194964115, 341.800404204952, 346.095396855675, 347.036455964212, 350.327417026581, 348.374654282502, 347.036328402354, 342.60040976631, 345.546901188402, 342.464856355645, 339.139295471285, 340.085787458363, 342.727347085605, 342.811720352636, 342.297495847423, 339.574029936456, 341.24053424276, 344.618765665722, 345.701995537029, 345.13406325077, 347.014765511296, 345.970869899286, 341.771036131553, 342.659871166822, 343.350432252878, 340.026122228416, 341.087549453996, 350.856609462252, 345.522248454457, 344.024741685264, 345.378002620276, 345.796865934603, 343.39112223346, 343.593821098261, 341.055687714073, 341.962513033369, 340.488129455446, 343.593248164159, 347.590613838213, 341.141825999447, 341.059786777919, 344.044355832894, 342.331648109907, 341.529592266959, 343.997126632813, 348.060200599316, 344.010187906942, 344.384665222675, 345.04081374046, 338.264108067241, 340.538843074382, 344.705917404085, 340.789095788156, 342.016126520349, 346.46153764982, 340.617557659142, 343.408968460766, 343.484162538447, 346.715564388629, 341.63984793815, 339.727112558174, 340.491870263195, 344.311034885228, 343.251127641223, 342.790228058011, 346.687261812702, 349.188558277874, 344.902346477492, 346.74852679827, 342.681765576792, 341.579657002141, 337.259309638499, 345.771992741441, 342.765140978032, 344.809911139072, 342.401559885499, 343.440255049855, 344.785048123724, 344.266805551457, 347.050292237918, 343.266701670385, 340.315054779828, 340.709673853834, 338.625823548376, 340.390870445996, 340.219102891882, 341.975970346667, 341.518618030221, 342.975037974866, 344.242291119737, 342.54275562494, 341.754396016742, 346.305505133355, 345.16853292299, 345.241076931954, 341.930589616384, 344.273085672833, 341.355330522927, 343.030171041286, 343.74230222608, 342.1564610425, 344.221996865486, 345.246054878372, 349.686600880659, 339.823985196725, 349.960494490101, 345.494889917478, 341.789092545841, 341.792366203802, 350.909001692908, 338.999074946345, 343.543473676216, 344.71944611462, 343.078613249687, 345.452842550732, 345.402959649269, 339.165725960742, 344.572439196595, 346.457627140367, 340.520834901928, 343.079996948643, 343.928620142532, 340.620132871648, 348.47400895162, 345.839991181472, 348.834184805172, 346.918570831582, 343.949736633449, 344.435181129901, 344.507343258676, 342.680621740247, 348.144279257447, 343.839210857255, 348.132344687997, 342.947417833429, 342.166932804806, 341.75999671023, 345.812522111917, 344.879628617255, 350.333436558001, 346.759487606263, 344.098647364895, 342.788084092189, 345.813659940672, 339.298661754596, 348.167457583278, 340.809044395306, 345.800542838949, 343.290210726663, 347.569204573323, 338.627939725377, 340.844390531323, 340.785524749413, 345.945535886796, 344.816683452097, 340.115727376392, 342.550473102303, 342.289307954407, 347.700523857522, 342.328749915365, 348.048284340493, 344.854339577457, 347.132003573509, 336.264090100484, 342.839584006347, 343.094939211582, 348.933020502429, 344.996589898059, 346.728058664883, 344.659066341742, 340.739083308373, 347.713312477288, 343.1426272916, 343.185464380035, 344.897318294767, 342.314232167513, 343.153990166804, 341.101360851184, 347.416490465951, 341.872370885459, 346.657153222744, 344.919642585907, 343.32099671897, 338.962770255317, 345.368174664186, 343.98618538993, 343.154031112241, 346.114236918749, 344.79145653845, 343.144207358222, 339.380551646517, 340.755335165853, 347.077629034924, 341.225518342769, 344.44052219027, 341.323001253919, 343.211691473903, 341.443167756207, 346.781267466272, 347.682206894393, 341.932133824009, 336.910108246804, 347.337951561059, 342.221006286603, 344.985380410894, 341.950609681253, 346.592300616529, 340.70732909277, 345.522187969723, 342.357730795316, 341.084894413577, 342.938759458608, 343.94373464429, 341.714117753942, 344.894579912113, 338.772824012873, 349.869621893472, 341.236173245679, 347.557869142651, 342.457054808713, 342.917561639829, 344.697272349812, 348.936623078369, 342.562581871101, 343.760687284236, 339.941044560818, 339.845438485454, 348.325473540929, 341.685204300259, 348.854521503776, 342.900191455555, 341.308557967338, 341.150846353221, 346.337714349574, 341.098846054147, 341.206862486208, 344.447106755574, 344.58873172234, 347.809611000581, 339.999791527023, 344.637274777365, 346.924869539294, 344.044262735056, 343.679853835009, 340.589781283927, 340.81784660149, 344.382157006998, 343.913834613484, 346.903662408184, 340.736751892194, 346.826803578933, 343.536983128969, 343.711702411236, 344.012842225901, 348.352433704919, 338.199307807004, 340.002564207209, 344.150695320216, 346.484384279052, 342.34724550932, 348.763283854632, 342.038499839113, 343.280071650267, 344.809623787422, 343.087912903955, 346.045623146134, 352.574081907773, 346.405359525503, 340.895507201033, 347.784829611642, 346.935124773226, 343.48736751357, 342.743342330288, 348.72751282468, 339.160845495466, 345.863978288835, 343.937083629412, 346.588246771053, 345.084887740218, 347.836525004956, 346.280832658447, 345.910963804272, 344.91543632396, 346.767352004098, 342.525619608412, 344.598279503727, 343.877688018932, 342.853226241812, 346.548994427964, 345.020037518645, 339.653510936913, 342.576647727758, 352.385783755618, 342.578495067249, 345.967979280325, 342.253667131715, 342.340813287897, 341.358107919395, 346.849052068952, 344.494491981243, 344.30952433805, 343.053840201174, 343.623013704855, 344.029262402239, 341.176511965329, 341.195847339695, 346.859513640505, 338.412409450182, 339.72611069245, 343.666982731546, 345.773848897141, 343.072374178484, 343.913785271458, 340.301687955331, 347.606464967646, 345.932372558144, 345.345788018536, 342.387079808491, 339.37487742943, 339.404267487631, 343.450839390542, 345.905259129938, 337.899519858112, 342.888128167494, 344.533717982083, 344.867429194601, 348.875333092896, 340.443753231418, 346.237328604178, 345.879990186909, 344.914325903065, 350.751653995761, 345.653365283329, 343.946380149587, 339.753913222823, 348.66726965851, 343.064524685347, 343.855460592052, 346.415394927862, 343.444181726458, 349.706196597158, 340.710561804618, 346.504007354358, 336.193596409059, 338.626604923703, 343.155190686326, 347.54373271583, 346.163982416028, 345.489062177198, 340.277743018404, 348.410817033561, 342.406547313938, 348.728351922948, 343.81605250441, 346.659607762972, 343.092323383692, 346.999911000694, 341.99947175948, 343.673844998591, 348.911805309275, 342.716455025018, 340.522619389966, 344.039101946819, 345.605207658679, 343.953399248321, 343.555567606126, 343.199567276342, 343.572693334445, 337.263653653548, 342.339557929606, 343.639725125437, 338.896914843987, 343.669859660159, 347.904815419866, 350.312547996836, 347.393938737286, 342.345319400999, 343.44907232848, 340.161922119245, 347.747553156128, 339.751382174845, 343.584889199691, 340.675316424635, 350.906530697353, 342.690033074312, 338.209121795886, 338.123668502711, 351.870760668434, 344.896109881379, 342.046952781821, 345.261666467697, 348.239686607327, 347.053466543665, 347.46444895439, 346.614306977567, 344.877894215734, 340.022253788554, 344.362174478263, 346.282067843673, 342.90421750545, 343.53092874479, 348.653334879578, 346.122871431146, 341.735372782985, 343.849156821229, 348.831279645034, 342.41415620225, 346.313065312747, 349.836927185772, 348.457672387156, 343.539312236032, 340.500498951597, 343.216493556985, 340.064474116156, 344.909442229633, 343.108632810423, 348.413201161588, 344.36104516479, 343.924083736541, 349.394747772238, 349.13973928663, 337.679257390988, 342.824586838851, 342.690190976169, 342.176497998594, 344.547075770946, 341.047503543731, 344.489212658196, 339.175369602083, 339.866615229338, 342.64485003994, 343.258055263368, 343.299600618329, 340.533323126236, 343.839641050796, 347.393188200553, 340.107580604327, 344.977136864653, 343.042005022051, 342.807886997825, 348.743641506199, 339.219979365357, 342.185252302406, 349.169104715088, 342.804486301437, 343.019407890253, 342.425819241662, 340.558852162792, 348.404633447397, 340.204297119202, 345.3756388429, 349.609476297793, 346.440882358305, 341.498633179703, 345.033761131762, 343.230225883637, 348.265365118444, 342.71710609253, 348.718212454133, 340.932154618969, 347.374791370822, 344.16302064365, 338.654887287532, 340.622482283356, 339.634092148403, 346.630133676961, 349.192577550994, 343.490329577072, 347.126508540051, 346.435280033895, 339.894768547118, 348.263279726958, 343.358304840282, 345.740669001207, 342.626557070966, 342.864351592159, 340.513269066504, 340.515502280578, 342.08108283108, 345.263964465758, 339.925097497846, 340.612990359079, 345.473099102172, 344.03450662944, 344.891028931721, 342.590750256966, 341.933773983805, 340.425603135119, 346.241165926506, 345.628611794823, 346.075793771853, 346.531519531596, 345.039757563703, 340.598238141529, 347.121632249251, 342.007361618886, 340.410015418382, 348.255804135776, 343.07549508944, 338.99645575511, 346.750606319325, 340.696859975646, 347.953393487853, 348.172915409306, 341.822738422721, 348.85864428185, 340.181481109047, 344.828860658766, 345.5894001618, 344.844419129308, 342.748983681463, 339.969867734147, 351.861440924025, 343.838684717104, 346.083143487107, 349.505226311419, 341.793676314676, 343.340290010144, 339.096081821032, 346.42238972633, 337.182453522256, 342.533629147976, 343.823391553104, 343.125843634073, 341.024638733734, 336.827721652871, 347.211874915032, 350.379890811745, 340.019679122937, 345.432177845267, 346.294091632763, 346.654424900447, 347.611250275343, 348.520636318951, 344.572563800493, 344.356783873182, 342.478445641007, 341.860346123175, 346.179231477288, 341.591596648209, 340.382744709608, 346.384416196002, 339.334138458256, 345.948335849666, 338.840858887403, 347.713205751029, 339.488495873121, 341.721060622817, 344.307373492219, 349.115386890663, 342.461399370166, 342.682038631566, 343.56467957984, 347.893476764602, 337.869342135773, 338.144220454745, 339.391451201539, 346.276710780639, 342.757067806914, 345.128142499507, 346.039281275488, 346.380075461365, 346.703741014356, 344.203368639529, 340.067474721925, 345.584492613114, 343.422192116084, 345.87360589749, 346.895066067526, 343.392158049378, 340.757053725774, 345.224494726687, 342.247921201796, 345.465249253437, 343.304130078615, 351.080577869776, 346.903928471857, 347.446393981664, 342.417620333399, 341.138297138343, 348.218204546578, 348.22941392764, 340.824936151765, 342.437526845004, 341.260512319649, 345.403841451804, 346.371687362128, 347.104396324838, 341.501448226734, 346.646423738115, 349.002485466835, 341.350644391637, 341.599864564648, 339.941616775419, 346.432308114178, 341.787914517982, 342.072389548293, 343.924520237995, 338.850744682659, 345.675163951976, 346.751458448076, 344.574962240366, 340.848411473906, 341.342824023629, 347.467811433161, 345.483957429806, 347.712137725462, 345.772441836829, 342.420734664124, 349.531746702778, 343.677934723591, 347.437304672151, 343.155687320566, 343.472276702917, 344.15441990468, 341.974535995165, 341.751215958243, 348.710013872509, 342.092453976836, 344.66251226087, 343.50930577188, 348.685069816393, 341.76081440829, 346.281912986464, 344.686024014621, 343.282040077604, 339.38571635405, 344.547836916214, 342.841107704137, 345.467927091677, 340.455276376097, 338.963045377186, 342.673611463115, 339.860174811239, 343.983429225721, 340.851319112164, 345.548551906392, 345.196789764583, 347.556575116273, 348.908389891067, 344.62778534538, 347.028209549832, 342.490549925974, 342.426020122329, 340.853767407597, 343.270685171297, 345.512349150841, 343.428823909604, 343.583475802774, 343.637814588412, 348.535365945947, 345.189630891299, 342.411233444079, 341.967934970404, 340.48871378466, 342.996602858522, 342.020701776513, 342.012339092084, 345.622889226671, 342.761511724213, 344.73930458554, 346.267248456103, 350.857524737389, 346.465427007733, 343.000377186259, 345.739462340855, 341.485305905161, 343.382625454329, 343.453791500964, 340.153135175309, 347.03333399404, 349.946377067334, 343.936097282851, 342.626624166782, 340.655429009776, 339.228794943803, 342.926515882896, 341.253329455414, 345.695056677771, 343.404350179717, 341.512923606979, 345.811091845864, 349.394961211557, 346.89740199105, 345.911320512516, 346.295871719614, 343.878560627786, 345.804138774302, 347.283716163204, 342.862305354793, 344.154470037378, 344.82123348195, 341.199734380222, 346.906337964309, 337.852460762797, 344.364750806054, 344.518647096622, 347.962262159416, 344.693984796307, 347.287136876057, 342.369153372472, 343.352553615372, 340.781331261638, 343.239814088115, 339.682450223664, 343.141346749571, 341.80799334968, 345.16914052289, 343.886010387995, 344.762916711153, 340.536952378646, 339.210372757569, 343.316089670932, 343.075155012901, 342.377284301999, 340.649825228349, 343.800413139819, 347.202775051113, 345.300708336177, 346.457590080748, 344.547329090187, 345.378568202617, 342.650110217452, 350.033701265078, 343.308488039119, 340.441308291308, 348.645473019914, 340.939756893169, 345.478475715126, 345.686478929667, 347.356494666407, 342.697887482807, 342.908040120949, 344.614637959257, 345.087342197873, 343.122192225394, 348.073925952363, 349.434265065168, 348.89237392726, 337.891417136372, 343.964227426774, 340.486434557146, 344.977473040486, 347.452438406225, 348.698799400913, 340.406054211064, 349.661142746368, 345.711752419581, 343.731124167676, 344.851668746796, 346.391060362684, 347.131475353706, 343.532978516242, 345.359007864373, 346.502986633219, 343.760560289929, 346.866695222577, 344.910610659608, 332.705681626497, 343.724987628398, 344.064999360803, 341.836183740449, 345.751102939629, 341.242035735759, 340.842988944608, 339.10090881703, 345.625460506763, 345.728693240516, 347.158589996818, 343.187955892283, 340.997410946476, 344.582090334326, 344.617463975369, 341.650257758272, 339.602323078702, 346.239655557828, 351.540394397144, 339.164229854483, 342.512497742015, 346.235323558248, 339.541466702783, 338.549879897773, 345.346623115954, 347.895552273794, 344.61018962921, 343.530778748355, 340.337787302842, 345.124114975097, 339.858326529822, 344.455218925824, 339.705518779279, 340.479350906387, 342.207135369464, 345.795658611452, 338.633387496877, 341.732224185796, 346.317176114022, 342.737607075567, 337.334478275232, 341.421531283182, 341.352701602863, 341.497523636507, 341.597327822978, 344.305836055616, 347.727364529902, 346.509964024813, 345.829660138174, 344.87393397148, 345.896999782017, 349.065000616946, 340.317534247688, 349.431923981631, 341.513210217228, 344.712919486261, 344.47194095824, 343.678907051146, 340.129219187399, 344.217773604006, 344.795325127979, 345.505727067058, 342.422650315457, 342.573509397226, 348.592364961494, 343.678625616449, 342.26822815172, 346.026299499377, 348.637497894567, 341.594109785746, 345.721771692713, 342.472011222836, 346.262756848932, 342.192460563232, 341.440851028164, 345.02223666025, 343.853842324953, 346.867913505418, 339.376906105673, 348.831943672358, 338.363641910498, 343.352973840349, 341.577617569531, 341.433063109129, 344.790979769083, 343.405375065052, 336.411207316056, 341.856652936978, 347.032309754872, 347.088221064521, 339.964145159422, 342.289033480426, 340.034567715075, 344.687201541312, 341.4767397611, 347.892718075463, 348.923768269947, 343.229293968343, 345.778855449461, 343.291158916155, 345.258137187557, 342.402795484898, 341.721251566053, 344.11763058565, 348.062004587764, 346.163824571046, 346.958169201682, 348.813933653483, 344.180034196928, 341.441722388504, 342.179846215119, 341.419828588015, 346.489687785685, 341.873535562991, 344.310155097594, 344.177336108035, 347.970312261851, 342.087572499462, 342.315495553428, 344.279173992064, 349.562473958724, 339.518318442888, 341.663984020202, 343.392619509574, 344.726041742185, 346.58587578374, 345.185783814158, 342.406069758127, 342.823668904179, 344.012114525832, 343.09444314889, 345.062009330006, 350.576762234176, 345.48281375908, 343.144996078363, 341.589458385409, 344.752352122785, 346.078824452803, 344.997436437701, 340.171866244531, 345.128398754436, 349.177136476676, 345.718519827559, 344.009745140567, 347.785520527301, 344.084740245777, 339.060961317658, 342.33884274052, 345.957693946377, 344.394249579627, 341.37911910694, 350.961837541459, 341.127489957535, 339.834919550938, 351.888769844136, 347.039565929753, 344.941085568412, 343.280444351549, 343.115549896918, 346.665866091359, 344.614596302651, 345.896977054136, 347.499818573843, 345.350400763334, 345.825500444667, 341.955317728612, 338.715563482523, 345.102033878818, 344.461235145733, 345.785809955136, 347.620795678353, 349.604685411714, 343.489575600342, 344.739037851293, 346.376618275142, 344.733821612155, 345.593820841701, 343.548634319821, 341.410441842531, 344.547670633999, 343.603269250611, 343.110940363048, 346.590735928665, 345.717520869251, 345.199847956201, 344.783657866477, 339.767227977398, 346.986400143192, 345.826258276144, 341.042366787928, 345.5894697381, 343.827732244832, 340.28529289465, 348.09899989185, 343.313447183068, 346.162093587401, 338.403295408951, 340.362254943292, 346.307277138903, 342.102500418156, 339.63198209998, 343.195115085212, 351.078147571604, 349.750870919869, 341.019173009635, 338.373960265854, 345.141692427823, 346.124225413203, 342.057696675553, 343.365531732942, 343.609804751769, 344.369961455189, 339.736984330291, 345.68683043136, 346.76935085479, 348.929428905273, 345.411813150913, 339.939783725006, 340.056899091289, 343.204967576375, 342.077043194163, 346.222319735079, 344.904281669784, 347.780623211159, 343.591178692355, 343.623661112676, 347.858562370601, 340.43201121087, 336.596614661887, 343.053121125062, 337.391199506586, 343.000715202872, 346.168439375693, 348.156098025393, 346.801704347375, 344.452278174429, 344.145989045731, 341.411299934213, 340.08580831456, 343.303459024765, 342.997624691114, 342.132937434669, 343.240581338136, 345.652268030917, 343.365719574875, 342.225443654561, 346.758799800672, 337.366810777225, 344.285369128254, 342.518005506656, 342.11791408537, 347.669374512533, 345.150414997058, 341.703640633337, 346.630040365576, 342.768632244644, 344.386740589368, 347.545530910198, 348.367778733327, 342.60259515967, 342.51371560905, 347.976980777368, 344.616800513397, 343.653506729417, 341.634436001515, 340.559581321843, 344.743665185935, 343.38745563031, 342.328651515459, 342.710193151312, 340.556388844412, 346.578863855884, 342.975187069569, 347.583846210502, 347.545022667803, 343.529347879011, 345.972440135934, 341.882565632838, 343.189946375185, 341.982500920884, 344.160427388465, 339.697814366663, 349.010419154416, 337.536574959888, 345.819691078493, 337.888425271743, 348.28119149261, 349.792451754884, 343.377262317156, 348.401813410625, 343.641726781678, 346.262364765015, 346.529285931926, 342.439248520307, 349.770613321901, 342.740302309536, 341.876340226384, 343.93465708737, 339.203266165687, 346.163830670734, 343.876289477322, 343.584274596943, 341.614549564772, 340.899744014121, 342.174461750977, 343.239946848074, 343.559434902265, 343.146906202701, 348.012227479867, 349.395095186298, 343.963627218269, 339.582272775969, 347.676603397258, 339.779185996906, 345.211210925387, 346.02964258985, 341.824861013186, 350.479920049577, 342.482258857336, 345.04146594072, 342.104741118461, 343.140400180798, 342.372049065127, 342.49940513905, 343.827932225973, 343.015454555989, 341.305083565216, 344.986934144846, 343.769868680606, 338.515402087237, 343.68433287758, 348.106094444251, 339.281625074419, 342.988807635533, 342.614400284044, 342.554600313809, 343.269472380364, 342.652489965703, 347.438501894536, 347.501772300083, 342.616364134087, 345.231335819487, 346.337672792365, 344.546583308543, 349.579722702086, 343.272745727431, 340.226185822039, 347.18522112975, 343.019286434634, 340.86228853164, 351.555194429352, 345.826697242834, 348.639847842723, 339.513262824219, 346.112425447104, 351.617931287047, 344.832724084659, 340.563115201776, 347.73679242885, 340.809630663422, 345.373464127633, 345.124499966895, 344.005340487143, 341.785640152771, 344.962328271365, 338.179156858134, 345.751406937741, 343.409608618455, 340.294622395426, 341.389808775463, 334.760989478878, 344.218096044731, 346.53214863013, 346.203527106626, 343.801059188081, 345.241462145249, 345.777552445407, 344.883251400269, 347.689991291049, 345.359965812762, 338.094354892912, 345.648472762135, 341.223349012569, 341.501085455207, 340.574180244098, 347.054825203585, 344.541497484504, 343.27197771965, 347.297031413802, 351.376732282854, 344.514392542653, 342.760791728947, 341.333069356662, 349.329559896813, 348.37604773741, 341.671985828271, 340.366625972246, 344.450845668135, 344.098880042227, 347.540124874999, 349.940303621311, 346.803517899651, 344.781293945388, 345.006714107993, 338.873544890318, 345.443754168737, 346.023220214425, 344.445480733208, 347.432544516218, 341.719833419941, 340.638001949248, 341.03456918925, 341.059850199508, 342.086022051611, 349.380798849902, 347.834044006485, 346.207760940189, 344.178280446521, 341.956663289693, 346.989849158812, 341.97244322771, 347.435101722703, 336.929514361523, 344.108683218033, 348.71080642865, 345.650784751428, 346.979534628407, 341.660592779175, 336.778829428959, 344.82686618441, 338.218066890516, 341.877390646024, 340.508826652842, 350.396516518052, 345.704055198908, 340.268908843993, 343.151781560169, 342.010817650467, 344.579764362341, 347.566656675669, 342.426660044103, 346.361283308816, 338.87516321359, 348.619981346789, 350.85560101784, 344.760368779482, 348.386860055326, 346.492339991363, 339.493933809115, 341.852370143907, 344.231020466375, 342.926797598591, 345.79585629838, 340.648137777595, 347.290207211725, 340.549784798106, 350.62501152909, 346.435239631762, 345.139951641183, 345.443261892129, 344.652451314192, 341.484949861488, 340.810456703509, 343.686821542903, 335.78424729666, 348.034079993355, 346.568100067287, 343.870195622795, 342.291833185091, 342.429740345059, 343.832812224159, 339.859223158351, 348.536149054903, 344.688621119028, 348.152522634611, 344.036103882639, 345.603265260602, 344.098508806612, 342.40468430922, 342.853899737851, 339.132438519259, 341.204728718894, 344.248389677181, 343.97479151519, 344.059804691692, 338.935138566712, 340.346191795981, 343.669314994331, 347.041944548759, 338.974460432341, 346.428087060095, 342.129869170083, 348.472819275895, 346.334729459219, 348.05732835057, 340.630850835147, 342.181337406739, 338.891599580094, 342.139872794857, 337.479483423111, 339.0760339805, 346.568189821539, 341.074473889744, 345.888470540008, 343.975021768599, 341.835193820672, 341.713975351774, 346.142642760205, 343.643086040379, 343.430737031108, 344.718790735762, 345.275330830503, 351.387299932225, 340.76597414409, 341.772903995635, 337.833311910219, 348.302071314403, 346.263488815124, 340.258875349445, 342.284333261728, 346.646660737751, 348.622568587553, 343.349803414784, 344.320132649349, 348.255489979694, 342.160698625891, 347.67201727694, 342.44078780846, 349.029571876873, 348.567108000147, 344.935499230034, 342.347906841624, 342.983020201494, 348.325684962402, 349.866075799887, 341.863303841531, 339.44399701746, 342.192806224553, 346.672386820475, 340.961091087015, 344.767099622197, 347.825349851406, 341.856815399935, 342.751662062981, 339.760987611418, 344.002277380608, 347.009699736267, 340.575628425463, 346.388589554638, 340.571388778843, 341.723238181111, 339.931605241486, 344.006879496797, 343.239428825628, 344.388760462206, 346.503721566554, 346.036802741657, 349.867193313697, 341.876585146207, 342.555600815745, 339.637152983468, 346.997941917265, 340.365926323412, 338.036012385434, 347.990470200913, 343.416190452834, 343.856905730293, 346.884440659785, 347.045731146632, 340.051233512893, 343.499914685198, 345.770797598576, 343.37052803132, 343.321508276404, 344.487429551399, 345.877091606144, 339.672114630284, 344.503913982036, 346.594483433331, 343.547526324305, 338.115204576501, 337.196596493771, 340.466811441282, 345.067579025581, 347.884004827348, 348.919835618563, 344.150090038952, 343.553057132015, 346.273841726225, 346.629787058157, 344.124240287379, 342.158912151433, 346.594815740063, 346.618033649724, 344.180398448608, 341.751788460091, 344.39711615123, 349.714288768036, 344.184979784404, 342.45065138028, 346.993032988991, 342.522880501196, 343.63883521982, 349.17138484289, 343.87181364337, 344.062307916973, 345.223959641961, 343.416837811436, 344.24759022828, 345.18415734837, 348.120157090655, 342.504248494984, 340.7428645162, 340.21924450369, 341.272661454181, 342.036865042656, 342.508266901542, 344.57881756751, 344.01160683989, 347.025463791459, 351.039751240824, 347.713303947305, 346.597426296952, 341.831841545278, 345.176801585791, 341.885332431528, 345.067281153717, 341.282955004946, 340.981258033376, 343.498070706089, 342.099622490538, 345.924166500586, 348.189060249667, 345.609064807978, 348.896011863465, 350.004016367244, 337.344248160249, 346.607567535257, 342.798838154621, 346.2136941954, 341.23854523045, 344.5494342778, 340.487183199881, 343.198186694846, 344.306479488422, 347.615232042019, 343.032334758561, 345.396159889451, 342.655918742355, 342.767469532855, 347.217446736224, 343.265187789509, 348.189364106607, 341.958563356328, 341.517357462086, 342.432705726911, 342.29888547452, 338.042710767824, 343.616415828986, 346.096405967413, 341.695001405319, 346.165105495013, 343.29132261411, 341.878565258327, 342.142422374332, 345.886293259331, 343.130211564025, 337.0691424206, 341.633692570226, 347.314454772064, 343.785380077958, 343.10331592476, 342.609731815595, 340.575162471038, 343.871232859202, 345.92608144798, 348.626405756533, 343.049839755191, 344.147862795105, 345.094795274674, 342.920402542594, 347.708816661143, 345.041557185028, 343.871799173384, 341.555905634155, 338.857875641231, 343.650320023861, 346.245418642747, 342.53656758577, 346.144684016822, 342.4134346684, 345.969017653164, 338.360797466262, 347.214852040556, 343.512428434672, 344.2892901648, 340.724550017697, 341.5305230434, 346.29513164456, 345.534987705898, 344.3691627025, 344.713894132323, 340.98566295567, 344.662089624417, 343.152732947243, 340.711082811497, 340.218939896284, 339.454162572647, 347.247497852237, 341.867381933609, 344.155160717278, 342.110360119662, 346.954130071625, 344.414431322131, 341.398651503593, 346.213658540986, 345.275375003128, 338.493525865853, 344.600107367979, 344.481250441962, 347.50337857027, 340.732234156405, 339.394864660977, 343.442651331261, 348.004977814719, 343.568746096727, 350.613538958234, 345.452493187787, 345.75306264623, 344.335752351418, 343.332833549119, 344.796369747241, 344.861189482332, 341.821174838797, 349.344061481508, 347.761542917127, 344.406903312573, 345.121613650139, 338.756284017009, 345.856153895263, 344.15784548955, 342.567961512756, 343.808975403924, 347.728463868868, 341.078310430977, 342.215359746892, 338.679304473524, 342.353216787518, 342.541041963052, 349.235066826855, 341.676653202546, 349.630427598342, 341.866297359156, 346.367673397711, 346.049280865441, 348.44451332531, 350.420653852085, 344.76482113296, 347.757449510347, 344.56351458813, 343.476113578629, 342.836715659837, 342.51114198106, 344.561820708301, 343.709361796285, 347.975845869912, 346.060394530444, 340.624715152156, 346.77188951879, 348.868531392282, 342.31475650273, 341.149048605334, 333.958144086594, 340.83907195805, 342.657375196942, 344.865219388672, 338.140323225387, 341.257033763524, 343.125330946973, 340.462869673225, 341.797992437948, 339.639764848838, 343.210929906069, 343.223717653939, 338.541787353196, 342.675315892862, 343.920838337901, 346.230365341916, 341.277381743032, 338.805247079743, 345.85833678846, 342.597729579158, 343.977778112045, 341.320156284541, 344.747782369012, 342.566457690539, 347.185016387281, 346.283989323452, 342.555990512791, 345.004492073914, 343.813558957152, 343.142240655116, 338.776223877481, 344.097213215577, 348.270858217748, 349.078475764486, 341.925760916651, 340.375069583261, 347.97568127624, 336.996820802926, 345.476822388867, 348.576452036043, 341.76734592124, 347.008462492669, 342.338423071086, 343.700340521319, 341.520674783593, 346.052770144878, 346.042233497484, 347.165859747359, 341.974956549581, 339.86483067657, 342.214820834272, 344.599613084127, 343.557281590834, 343.413985205165, 348.341289514988, 346.952624585147, 345.413632163927, 345.97748233205, 349.217873733038, 341.999391890534, 343.083866251345, 350.014402988335, 349.296800855864, 348.535421683966, 346.913769619974, 343.772706225942, 343.021531713751, 343.760432490413, 345.378233836583, 344.845230290346, 345.861773078222, 337.002647031179, 343.668450944353, 341.01673737629, 344.013776566352, 342.370534793277, 344.70307196428, 348.597582392807, 347.029181188168, 343.633736737989, 350.06154540942, 346.53563735439, 339.491409116691, 337.651004170214, 342.257093182905, 345.824262260314, 346.124588553202, 339.711961747814, 342.717130721073, 343.402992699551, 345.137634713661, 341.089043236014, 342.430199467499, 338.397336357024, 346.230159074697, 338.232077677082, 344.291185431213, 337.604784681062, 343.63580214825, 346.926493355141, 339.4827040675, 339.268909975568, 343.77223051254, 346.075846896109, 344.636479294516, 342.96156102159, 345.481979582142, 340.087984894527, 346.740331354716, 340.348239652335, 337.786519217321, 345.102951108402, 346.566694740545, 341.672102359846, 340.173533685571, 348.434157744928, 343.79541128507, 346.056644163318, 346.124657717571, 341.517200761201, 349.435096068561, 343.623733548704, 348.541250787596, 344.907115607115, 340.80041176658, 342.553195477116, 343.398810290334, 344.335351845979, 346.14576362141, 340.835948359583, 343.220781459111, 338.26136295453, 344.029761998661, 339.585892860742, 342.08473192244, 343.302766117813, 342.654472282748, 341.391118071719, 344.319449464091, 337.710561082561, 347.405069653288, 342.06090416772, 342.893430513604, 341.750161615241, 338.770021471661, 342.458424017368, 349.195464806981, 345.10901993333, 340.324256602061, 343.213058666007, 346.881822918203, 348.808486802948, 345.62041800725, 342.781081230759, 345.20585468324, 340.961249901737, 345.154362615856, 343.697482025891, 347.16616825027, 341.893071116902, 345.76830063419, 348.936281594101, 347.685755954123, 345.939909761294, 339.268891025976, 340.955314610787, 341.661137405052, 342.331641576901, 338.279549003811, 343.672702811371, 343.82773140796, 349.519897855158, 343.829616155647, 344.714674399718, 346.498317167631, 345.906040258341, 348.907128910036, 339.936152874942, 345.767488831905, 342.837659114436, 341.963704455587, 345.267819446828, 343.557506168739, 343.69190520074, 341.109280486169, 347.37969992859, 343.934515341092, 341.948277140509, 345.321126944064, 344.207613032104, 343.428387072042, 346.082735921779, 343.178147989788, 343.57924975623, 341.908393117758, 346.606404960178, 346.063191964534, 339.378421615224, 344.60531986449, 348.382188833028, 344.937416073825, 344.116105926996, 340.531341370042, 339.624281186201, 338.54826477896, 343.451114047083, 347.764676848215, 341.807475906797, 346.258952962364, 339.010475938994, 343.370891977373, 341.51839430343, 339.356773557612, 345.06346855971, 346.236896536138, 341.053503271891, 342.767053171916, 346.374784230035, 343.6226814506, 345.430532521065, 344.991968950549, 347.353840375462, 344.611971858883, 343.282812795203, 345.071293148032, 344.077173664845, 342.907645015168, 341.63239254844, 341.824536514081, 349.750777560465, 347.737576880811, 343.206690747386, 345.741513013573, 344.894624040314, 350.064674576975, 346.700187994262, 341.770183602982, 345.208578984507, 342.632995863311, 344.603417718073, 340.877200524055, 346.238551410031, 341.518554471679, 351.140626358793, 343.637175293648, 343.289851321066, 338.895623257287, 345.286314814548, 347.096916143386, 343.408628582573, 343.415288428119, 341.633523388427, 343.200169596087, 344.180128635078, 339.779604630822, 340.240892018195, 342.445351529184, 345.696833793864, 351.053667807257, 344.93860453377, 341.760515289859, 343.429521762404, 345.09694043135, 342.079035159219, 340.406882381278, 344.743980469975, 345.410186300336, 346.392114936433, 342.090683819144, 345.41349814202, 346.130739557568, 347.784081149113, 342.96239373331, 340.539915467587, 344.45282178246, 341.68691561459, 344.898546308795, 343.882129717514, 344.276949448911, 345.991710742866, 348.091532868951, 339.491355379831, 342.799152728877, 348.401239985744, 346.666489079285, 346.284716301702, 348.826890906773, 346.854845997691, 346.424602757496, 350.515635138342, 343.392689915061, 347.943637401024, 341.031818503394, 346.856598385742, 341.441818125097, 348.78651375441, 345.150894028137, 347.033116968283, 344.674693368309, 346.755092099489, 343.395548298075, 342.480769028494, 343.623880360414, 343.918441956748, 343.487188032834, 338.233915381673, 345.984341365949, 344.21578196755, 339.982418717196, 339.86927203524, 344.692484995175, 345.115011108677, 344.117459869109, 339.469028045692, 346.448036263897, 343.923401912589, 335.606309615328, 344.861530579541, 344.852760090191, 344.227470386905, 343.507622562477, 335.939715720063, 341.564099012865, 339.571361474503, 345.557516607629, 346.036420111624, 340.812882530689, 340.752076392518, 348.973068394727, 345.248178252755, 343.869640726895, 345.925735419301, 346.460839182512, 345.645207516235, 342.688646763927, 350.525783593188, 344.232840111605, 346.056726974723, 343.281696947343, 340.957222810507, 342.527261751194, 342.352333960755, 345.681169258659, 342.575158161079, 342.609247753465, 341.181463394519, 346.489687308888, 344.927904168817, 342.017562334593, 338.115359349143, 342.186449316414, 348.483102718159, 342.684683240481, 346.989834590971, 343.400723805431, 345.667807525217, 340.584897161705, 340.141887217614, 345.601022011563, 339.543115568754, 339.324647098918, 344.478604498962, 340.28793045225, 346.544950950963, 337.518775729997, 346.833125028015, 349.99607600776, 346.061167898732, 344.08591072313, 344.258491944921, 345.620564717488, 348.479185172106, 344.679935659389, 344.608086653618, 343.976236081733, 345.624254271786, 340.547838927328, 342.501802168843, 345.175178001238, 339.817779932575, 345.859196166599, 343.372286482486, 345.732962340493, 342.016812115066, 346.837435389353, 348.579701052763, 346.928050538806, 344.677308976188, 351.186977253725, 341.313540172014, 345.173922420691, 342.945140671935, 348.126610658479, 342.231600005258, 347.945138286687, 343.648888596768, 349.031192023592, 347.124166290275, 350.534523072483, 348.331434248067, 344.492932247549, 347.690169044154, 343.909001642591, 346.181203882736, 342.322541136857, 345.250418788333, 346.125037816607, 347.60302754199, 343.83402280064, 350.071136144307, 342.719174770282, 346.197453904813, 341.411111423361, 343.868081956349, 344.371447793417, 340.226333946407, 345.822050027223, 348.004477927412, 344.209447794931, 344.084183751985, 340.818632741951, 342.546531616139, 343.169938152147, 342.220221260652, 345.383428312215, 343.030180479419, 346.080699018021, 343.646326719131, 342.380415692852, 344.008544439135, 342.724102223619, 343.90284808651, 342.188013938839, 342.365666042668, 344.777927611915, 342.855451014081, 349.46578328815, 347.675623880354, 345.280864473878, 342.629278885851, 343.177061653332, 343.862323459974, 347.713648103225, 341.914186177994, 343.268995345145, 343.920618643794, 347.064967712088, 338.606251271195, 346.678560961091, 343.668630811286, 349.02110095919, 342.544978151586, 341.304412462393, 348.147340896627, 343.631004564621, 348.010976978519, 340.818737078023, 340.463174571523, 345.14696201187, 346.065661403196, 345.136808801332, 343.147627330353, 342.339847289521, 340.44404360878, 345.702438322739, 348.534112008985, 339.449341790926, 346.757415097603, 344.087593024866, 349.484369046693, 344.598206558813, 349.276909860349, 341.560417893157, 346.522295876811, 344.645918313332, 342.76419604065, 343.378786258417, 345.139097675488, 345.551368003557, 348.890280388835, 342.098813893364, 346.648818056178, 342.559097791639, 344.60577864833, 343.891705047458, 347.603956787586, 346.604076463359, 342.522534192672, 345.444625670525, 341.208960991818, 341.839394078786, 341.94550323803, 345.026722946716, 339.979793757145, 337.699302265254, 346.808478449652, 338.190684548621, 346.88967746733, 344.595886255582, 346.642447869754, 346.208424726697, 351.107193548311, 347.532788572722, 342.898078223808, 344.706773890926, 344.192651677851, 345.20140802702, 351.138067565709, 343.961825923557, 344.525451803186, 344.508894893953, 345.509584502093, 341.840756771499, 344.802074061369, 345.156853258064, 339.179954124908, 345.993841094503, 348.981676617875, 338.576024894727, 342.415745054227, 343.916191669894, 346.609634937784, 349.224203874818, 345.964733576928, 343.930668723089, 347.808791941628, 341.7781097579, 344.71906790034, 343.881037699468, 344.688153830255, 346.636499410566, 341.968801569994, 338.741176253962, 339.91209672067, 344.283112485597, 347.997626544546, 343.975893675204, 348.52816184174, 341.08558434152, 347.272916253162, 341.003849396307, 342.018415171826, 338.376125631867, 341.26099846612, 344.439529264125, 337.113198053829, 343.66126303571, 345.157817192256, 342.116369781062, 340.882700040403, 344.036521367892, 343.199975955228, 346.04919735227, 346.791623456259, 342.409232546506, 346.001235815615, 347.967940135772, 343.509201965283, 343.155901790961, 347.578870124372, 347.568957222482, 346.708342118431, 344.026025675948, 345.516768758648, 342.620115338165, 346.293476036326, 343.993147393588, 346.558497839574, 339.424277528177, 342.485834732122, 346.637678927771, 340.083239081139, 345.198759394172, 340.709929546845, 347.418588979943, 339.911835931154, 347.241596309484, 340.676672911565, 343.115843917496, 349.739743958332, 343.012650060051, 342.480106337094, 342.413570106124, 345.196297847179, 348.40547455519, 337.765640799841, 348.386079494098, 345.674636918247, 343.392898118703, 345.434709658786, 348.088236427858, 345.712808821673, 352.337582966062, 340.952398400039, 349.163848647751, 344.906600591508, 340.664571729768, 341.669753536818, 345.49026034006, 341.205617829115, 347.021525065748, 342.735691433573, 345.766583921315, 341.114317661802, 349.517154758549, 341.821068043641, 347.063562815105, 345.562054668102, 345.381536277313, 342.763062717573, 345.107130562495, 342.841144173855, 348.776051275321, 344.764409435845, 342.570735746321, 338.742914670055, 347.077038343723, 346.901621987196, 342.639058326463, 339.885284142445, 349.185070386516, 347.619017416955, 341.325403781019, 347.216868370397, 344.916952340432, 343.269790550975, 338.906254656602, 344.555963732762, 351.758239921048, 344.559105372249, 340.019336107237, 343.222786844675, 344.370169866644, 347.415335217565, 344.529513789417, 351.616653776158, 344.700930822219, 340.705786845535, 349.661613337386, 345.287678551164, 344.973990093722, 343.421764976829, 341.30091269012, 345.837174041846, 346.077697877982, 342.29374798916, 349.678512883079, 344.696364801163, 344.693759812302, 344.240000431574, 343.564858195007, 341.300534244498, 346.940840257972, 341.281274038649, 344.061013029307, 342.364687759357, 340.440499956593, 345.908862327151, 340.702751955647, 344.014952603322, 338.470699330401, 344.710446252756, 344.043232957004, 343.049669306019, 345.196247965234, 343.449391028715, 343.752529683858, 343.762754877893, 343.10283967079, 342.5286475712, 341.146513966721, 342.054866026302, 339.121763170172, 344.202338021498, 351.747169521855, 340.785832148441, 349.576581902409, 347.427555772895, 345.115483778825, 341.985505390945, 344.353269218692, 342.031646740743, 342.664704222894, 344.774505476106, 347.78813391989, 344.28242736407, 342.134280630754, 352.627723279337, 343.761283009748, 340.960773162567, 346.704320055324, 344.553919656152, 344.14547782218, 347.734907156601, 343.094362235081, 336.686411094107, 344.037519273083, 342.881159530906, 342.128887913863, 340.633427431863, 338.188112821424, 343.604145813465, 339.513409063436, 346.847213308888, 338.320188613047, 338.921927520603, 343.562090283937, 342.627408868389, 345.284706583718, 340.003288663369, 349.209255217835, 349.202572476578, 344.404705757533, 342.876339555187, 342.486013977047, 344.835711873618, 341.10122797245, 346.817716818309, 345.226723468831, 338.814207539339, 342.809755224651, 342.104557309489, 345.100204627984, 342.017965565155, 342.387134567931, 345.902865906289, 341.378906469584, 342.453718785943, 342.432193096188, 348.709074564622, 344.588976923182, 341.413871994293, 343.1518691624, 347.388487140329, 346.003591949767, 343.577476403937, 343.723973971044, 345.169579580321, 340.192941734588, 345.423612789077, 344.336791172946, 341.34050807519, 343.015056632554, 339.034543613399, 347.04547381255, 339.152397204463, 344.059352049093, 345.72157427619, 337.195307473858, 342.822069335187, 344.254888886918, 339.09023975844, 338.955946796885, 344.821906506296, 334.736885943997, 344.470553417343, 344.975063121691, 348.167751515116, 345.023030378414, 341.734109809242, 345.173505491597, 345.23693504835, 342.74689187256, 346.49352799243, 337.685020046798, 347.332976392687, 343.862380975341, 345.504238367763, 345.904831215476, 347.188604382914, 337.569523375216, 345.700884873425, 342.90887898238, 346.053580969508, 350.777781847805, 342.215794179917, 346.224859461988, 346.643575038416, 341.484836890223, 342.01464081437, 348.296380097885, 342.659424052636, 346.464952886831, 343.398465841083, 345.348009674495, 342.371898390802, 341.338995489206, 344.755153651424, 342.479470911217, 344.602419265965, 344.947169243818, 340.642345031504, 345.962623449428, 338.762299609304, 341.342095605038, 344.387858325974, 342.002404124228, 341.048172019787, 350.605453683833, 341.811981387325, 345.626016078797, 346.301761257109, 345.704192774988, 341.608098471454, 341.687079759976, 337.591413078494, 349.192766344359, 348.709706194365, 348.09923103525, 349.98671335294, 346.313044313708, 343.112572904228, 340.493588687294, 344.891935730017, 342.958107677085, 344.985647394513, 343.302982700377, 337.794416015309, 341.925326743684, 349.679188556959, 346.363717292726, 348.197250740975, 344.782528573605, 345.974310218521, 352.682247759322, 341.588508956982, 345.874246102232, 342.306946943968, 342.937318809096, 344.698463347267, 344.473648972108, 347.709613621738, 344.524422120877, 342.095377308873, 337.650819670829, 348.869536832104, 346.045893552222, 342.239917047866, 343.419271706785, 342.691939812385, 344.21090936544, 349.14041343278, 340.024933758793, 341.019899285996, 345.556406619763, 340.73269913436, 345.57001758193, 346.110037728405, 345.30301948817, 346.378864653798, 346.862628762881, 343.454606724255, 341.216630411142, 342.151664294796, 343.084416080308, 347.277443473383, 345.757437307511, 345.625709412336, 344.687409916397, 348.009621488485, 341.030953190907, 345.419720301074, 336.168488637463, 349.617997432781, 349.086316581236, 344.596338259397, 344.259634544413, 339.573415961936, 346.817986542671, 345.64092710266, 344.635815457408, 349.44429914661, 344.192272647918, 347.210397566464, 347.722508473136, 343.835355973966, 347.144554545861, 350.462228539014, 345.743634213643, 343.54038820089, 347.626184096397, 344.653093634152, 345.518015034415, 346.113726052745, 343.557024482133, 341.329927862442, 340.800891797623, 345.930620948491, 343.438820464076, 345.630624368812, 343.486572556497, 343.082998433375, 343.109392366512, 342.948740708642, 339.849732985717, 348.563852700179, 350.414428063036, 344.195705591095, 345.679205516376, 340.785884601863, 343.311402920436, 347.04106292304, 344.921141350425, 344.451176101408, 341.876783022565, 337.144738872444, 343.494503592124, 344.923264303722, 341.925382445891, 346.315115427263, 343.098170374074, 342.301295609801, 342.889991138613, 345.788064074961, 343.028910435311, 340.015471949249, 342.389834807013, 349.729950076999, 344.353896005936, 344.675081800598, 345.871588647572, 344.008072284098, 345.334026546523, 337.668646703064, 339.652724002868, 344.514040250446, 342.982711948379, 345.733372309031, 341.856908079029, 343.882971418975, 343.8418860877, 342.704276953198, 344.100934003139, 342.504239144604, 348.006339322927, 344.777587511158, 342.934041844648, 342.77171477388, 349.087775432146, 342.632530244994, 344.927155338149, 345.802282500181, 349.339111961074, 341.538949399327, 341.900960127098, 342.041599386228, 340.979884771742, 343.392250453342, 349.089254196716, 343.021490296038, 335.009717924022, 346.515862748668, 345.9186437638, 346.572146971497, 349.052017169415, 345.278613139345, 345.419697528269, 343.036233106751, 336.391709565022, 338.091768554172, 342.716509032475, 341.799230171046, 342.755655277544, 349.921251341106, 340.848382900485, 343.060117637886, 344.18396900467, 342.065228529015, 344.04652623516, 345.141516444986, 343.149909920053, 348.386755188855, 342.726720080957, 341.0541964138, 340.016281280384, 343.364510351786, 338.837999231844, 341.981916309227, 345.936486843833, 344.112721007906, 345.079382995198, 341.49063770743, 343.641082271548, 344.910285413015, 343.828188989326, 337.848542860442, 345.277551807102, 347.815100956829, 346.034316564591, 346.158271302719, 347.536366110814, 342.657234189886, 344.78459611186, 344.684775752455, 343.446834656126, 342.269807747273, 346.360571196055, 341.524760566837, 343.873353528085, 342.026922172482, 343.616737248724, 339.510815731828, 341.744318435897, 345.18023429174, 343.261223664698, 343.648634500079, 350.98688112003, 348.276593739786, 347.295814440654, 347.31830733587, 346.571224862709, 346.399369502038, 343.733245213664, 345.498557824411, 339.507581842052, 338.49790488988, 348.908837463916, 347.226342225636, 346.283986681724, 339.365862127759, 340.648952925663, 343.117913015177, 340.203128330635, 344.105407443213, 339.682881097974, 341.609046664942, 343.99591338713, 341.991750284856, 346.318637671382, 342.572319594615, 342.471286460699, 346.301518921185, 341.34713126507, 342.240675305208, 351.282779447733, 340.979458275556, 343.146138107628, 342.01199564302, 343.334162106845, 344.044829672842, 344.843353343236, 344.155971682708, 339.175066678489, 342.112656527362, 338.058996302183, 344.051292944046, 344.473834510116, 346.513210404276, 342.03529505089, 343.198127479166, 341.947301806577, 345.611098161751, 344.240321544082, 343.446585157552, 342.918752398753, 344.885749339209, 345.139333796718, 344.245948361148, 344.025404669582, 338.380937206395],[528.307627962069, 500.184397123337, 535.992948276617, 527.365680706229, 556.423528467003, 522.18968049972, 545.531533750703, 506.525611536559, 522.63148068679, 503.132649321869, 517.710058057713, 520.311112101095, 515.067346488779, 533.895337284274, 513.055215277351, 530.81237854671, 521.842580945382, 516.452033368004, 497.644323791376, 519.433475540192, 530.383850486096, 513.149877033735, 555.343830889774, 551.738063568756, 500.272226201898, 480.935996105631, 530.922717617577, 544.009804709528, 506.286098357849, 516.14352681247, 500.75185238572, 527.962449630132, 523.788348311524, 530.541511131199, 509.429430374474, 522.295680119856, 539.152218465764, 524.796962766697, 522.278454089589, 542.992046880151, 505.03276476864, 512.01773393431, 536.936109998824, 512.975733188533, 515.97168254842, 487.53249791366, 522.391683161935, 547.852987842386, 554.428767680215, 539.567921430446, 501.259084304364, 531.335948239523, 497.913340796271, 514.503394621434, 541.633820109364, 521.482328402186, 510.483095968477, 525.845798471492, 500.358325231529, 532.06726886554, 540.209659257095, 527.722741487843, 509.529299356042, 501.851871035567, 502.495575226162, 513.242154122964, 515.12369028446, 495.249562321754, 534.94976402862, 524.530202467531, 521.726746003669, 495.180115862122, 520.26493636146, 551.944090985722, 538.866720397653, 518.809878006388, 525.538048751235, 506.590106159386, 532.408677553353, 504.170437073098, 486.759495150017, 521.899122679082, 513.096520482945, 498.469951790934, 524.106382079462, 544.377440409091, 553.128700620587, 513.849592318411, 529.009041447313, 543.165729310148, 540.02431394821, 557.567789834057, 534.662268523362, 531.891066707557, 516.25764507539, 520.680626792764, 531.566245072837, 532.531373641837, 494.389950682982, 525.38190026697, 504.142413963641, 534.10445402642, 545.610608266439, 514.125609252713, 519.824104831212, 537.694186679228, 511.414245573168, 493.964712571339, 530.762906630546, 502.15837792478, 530.381862112462, 518.778898540444, 535.602737776953, 512.764750710619, 512.101824695825, 513.687491447053, 521.898368832815, 533.958298000469, 493.631943875537, 493.645409569656, 495.598642679613, 524.748172381246, 536.799087885562, 503.051945178205, 527.461522107703, 520.480611538609, 513.237393110521, 521.90685118582, 507.522438740601, 539.334447483582, 511.938121775282, 541.963758640838, 497.339623663246, 528.298618963286, 536.533711269532, 559.188193995244, 527.954639666075, 533.848619801452, 527.563371440192, 532.649908665278, 488.060871430342, 489.683526587822, 498.55155140887, 540.383256579552, 520.34977131115, 523.897108908911, 536.855764057685, 508.976195689448, 536.749354162263, 525.423289953534, 536.639749903697, 552.023071529438, 570.887004204669, 511.403884971916, 547.910174168706, 535.554591135319, 505.354627249548, 528.057195449909, 521.46132275793, 515.852055708366, 529.189593450222, 526.273015915258, 532.399842389711, 519.018456041877, 540.406951921684, 517.730529801996, 536.845256597603, 529.92807385928, 538.245299139881, 525.831169208313, 523.887283140829, 525.336465607803, 521.09902433801, 536.114037981443, 543.215263317523, 525.534497194487, 530.332290111273, 542.791912556874, 525.161585379964, 518.589857092428, 503.513225494147, 513.756293939307, 518.751816811466, 523.416758193541, 522.062762871415, 533.386498779521, 502.755965499891, 516.743337860185, 535.307467565272, 545.939233506371, 545.1972864081, 511.951616910087, 504.814840632562, 500.345362037138, 500.946863484934, 510.933806588807, 535.050456012573, 514.343140405299, 515.38068702264, 522.483031622916, 541.198193436327, 515.026503962848, 518.272210190822, 542.348251872129, 521.547158007267, 505.380194344838, 505.615555157985, 495.604769955445, 501.171778733818, 518.476313504845, 507.235920171138, 492.97852110923, 528.635680070582, 500.722905535567, 521.33519421903, 510.196487107746, 525.769522059714, 522.386338020584, 541.207971587972, 541.771524868936, 530.441806532354, 521.427756535328, 515.710783365081, 528.361985347728, 503.844887783898, 525.981068750462, 540.82426636064, 541.353297338907, 549.493755310967, 540.621664706515, 496.086712165036, 513.046347398624, 544.954375670926, 505.818784878491, 529.47080334363, 531.849491917954, 528.960850725997, 513.829022954399, 525.764731411904, 549.901627195791, 504.983920160169, 490.528789035504, 531.303701287494, 543.684321731254, 515.961608031947, 538.909230413713, 483.093633633321, 519.543137500171, 513.311855500427, 556.582847330903, 523.4643376762, 492.201457737939, 506.395745739937, 530.983065977821, 521.831221904878, 508.121554039389, 517.280252728653, 525.399959479433, 542.833417368236, 507.017360984533, 536.156380742279, 519.757238514361, 519.599825836621, 491.704256390956, 517.514176277807, 519.504276729215, 521.142275804376, 551.542563042202, 534.640771744073, 510.111167416031, 519.373720756981, 543.698276116365, 535.778569612417, 529.608773652709, 543.08297450761, 531.914960675924, 520.875860601327, 519.499702400571, 535.928733178908, 513.432617860249, 530.875854027262, 493.403095315841, 535.592381025652, 497.596682712707, 556.764243997657, 516.411167393083, 522.111459377993, 542.658835350452, 540.660033339007, 505.114669860134, 528.217704355052, 516.710798075002, 526.938229763389, 511.062711461745, 544.885797986769, 542.047021871278, 536.947635236474, 518.837744893155, 534.609907465655, 544.601537215096, 519.034520880973, 494.461567158517, 534.123157746962, 529.529566313078, 499.371203738375, 537.797043345157, 528.197701577203, 529.723551772005, 557.111640490973, 516.208255144561, 524.619975243428, 533.836548144521, 491.260632151856, 530.047472183158, 539.14404748674, 530.970786136471, 515.353314253621, 530.660892293871, 527.222826752269, 502.240734546886, 542.061827442666, 516.195590910295, 514.143917307865, 505.167057334639, 502.957690344766, 513.712556445707, 498.658609073054, 517.79399166013, 519.993623309236, 533.608988344503, 526.531017814122, 564.732507310186, 525.799629842587, 509.245917590663, 526.875069519726, 541.267508913944, 517.839541945504, 526.919590888199, 512.737016749264, 540.921983697937, 520.153113874059, 517.962491088004, 519.72617218162, 516.493254538224, 523.955284103281, 529.23152024482, 534.842498300514, 517.411853170633, 516.221635078373, 518.646108943162, 529.516397627743, 545.035186775767, 533.466920573608, 529.293998924438, 532.366211592033, 550.552093453448, 509.581256250245, 517.312474854066, 488.99918905459, 494.238073830204, 498.658992198815, 533.253090938074, 518.386420556169, 541.063475593621, 556.350164389725, 512.424480379355, 532.203035814639, 530.420225993251, 518.654213867418, 536.889116357297, 498.314955044212, 528.136694898498, 554.940748594797, 507.184216850438, 510.246400109096, 533.396000935827, 523.949043816076, 534.711181094858, 530.484900119589, 544.107660385697, 529.540348431261, 511.859278025369, 523.444599619923, 520.922473172789, 522.946298585564, 511.532471707393, 514.48868542174, 511.713003914191, 554.949790076453, 524.256399977608, 532.548197180889, 531.640706959189, 544.383771295845, 549.593385043627, 521.638974171667, 503.304795553287, 504.69783913066, 499.110129739602, 566.598268463801, 520.681405871319, 536.110541291981, 480.354079256361, 529.381786583263, 513.510969572717, 512.487890078473, 507.728050458193, 537.899704119078, 534.200349069514, 509.533411618018, 511.367370460019, 516.648341681406, 528.503647347001, 521.233314470497, 520.721769875813, 515.106027437581, 538.112457138772, 518.542163487964, 533.911144383981, 544.510114323978, 510.4607195686, 505.471920893781, 523.725631241155, 521.355542817632, 548.692918248599, 498.744849606097, 478.843219053781, 524.127911555713, 508.960162894331, 500.346254648513, 501.04563590438, 525.83138237524, 514.454122966139, 520.137391894894, 524.799809704154, 533.000306642236, 556.579245984015, 525.374689440412, 515.275136948983, 523.188573947293, 516.773447545623, 550.068205056574, 504.702911457601, 506.702409440405, 522.57791121205, 494.893629628323, 532.534878254339, 498.711763191732, 524.656688421911, 548.540266972292, 537.158851094489, 523.188268234453, 517.948607020445, 534.119961794447, 518.790602889419, 505.750645014813, 533.547449678383, 543.658377444344, 507.54556452331, 515.483740548835, 532.602979460313, 505.604369442007, 523.021918713838, 512.212318340513, 504.347831386907, 509.990929107627, 527.608703878073, 525.006355737399, 495.632865384159, 550.756252822896, 538.169387741652, 547.398443747419, 501.70609568567, 539.5373926694, 513.69857159271, 527.156481322601, 532.977848173498, 529.400874104237, 498.203843306152, 543.824877826572, 510.398031123227, 538.948185433969, 476.449275809577, 525.81569627456, 509.901207460227, 523.838378328437, 503.462132422135, 545.475135326911, 509.55657475509, 514.084573927472, 523.981048326242, 524.763328758997, 488.216577437131, 518.063613584436, 512.062781732183, 502.048037137818, 542.172699659724, 534.514364758441, 558.386600049215, 507.152266605479, 511.095536439105, 526.221310586927, 535.356767493699, 523.623580177863, 490.083919717741, 545.884070487261, 512.097673421542, 543.193164043775, 539.94556740454, 567.947274343493, 536.712164122725, 538.035258031819, 547.463796241467, 523.373739704137, 519.654699504829, 519.911804466471, 522.60629764211, 512.596928730027, 527.427995303638, 505.065446279183, 548.033143485697, 499.930982155831, 533.792923548933, 507.830326974835, 555.279874522963, 553.920692377246, 478.076641263708, 530.872899502638, 523.085581513139, 530.927876569557, 520.348756027318, 548.399746834185, 509.937481981951, 500.791913414537, 536.928552458021, 560.185227826344, 570.068201420964, 550.077226113092, 535.729758028164, 510.391583401485, 541.919939207178, 497.632280515269, 525.282778900391, 526.601491980875, 548.785067748932, 500.677524151339, 519.69534031672, 546.388324012573, 523.413306770907, 506.69720330461, 535.504459209467, 540.566540583962, 518.361017341046, 545.696313875772, 536.884636457773, 522.379939546667, 546.335576677233, 531.259239725812, 531.449156091311, 528.932949954526, 521.925724200369, 525.140578129479, 488.002294791068, 504.847120626024, 497.262139029947, 529.164573625198, 536.632744932585, 533.714776638648, 509.763232445706, 544.303118558978, 525.194553750562, 580.879373542465, 510.8761526032, 515.902322196039, 532.9409624472, 562.849581530578, 545.607251636295, 550.196017328941, 529.429692551038, 505.92830203177, 527.856210129394, 535.881584904163, 508.239281280425, 524.065836044748, 520.162112693739, 518.558733631944, 524.164836229819, 544.745825535634, 531.133636704424, 541.808386057909, 536.909156075184, 523.393816404359, 513.208867945936, 501.697843340631, 499.81726656963, 545.849097086851, 532.422396977443, 504.219112124298, 516.859697562525, 514.997285671455, 517.572719364317, 540.722242350887, 524.216731186876, 520.27005895367, 505.078560870077, 529.713500780944, 524.038600602962, 543.401226993184, 517.70367853425, 521.534434339156, 533.643461501809, 528.901384827211, 526.874375621851, 508.209443069975, 567.450958519478, 502.739272933895, 512.979704117374, 554.181979280918, 527.077661104774, 519.903237620413, 528.866653793913, 521.678817350716, 532.569891595764, 536.358684817208, 520.35498036561, 573.646493897184, 496.970746962054, 503.218239112035, 522.767349283514, 581.284531417241, 532.894141603033, 543.20995345126, 520.966903699581, 493.618130041034, 538.97560690771, 494.251947918035, 520.631701278017, 515.590996550214, 523.417552519951, 498.733575517267, 526.817889358127, 542.357030494263, 532.209462171695, 511.993058987926, 522.926128997343, 531.911007586146, 534.02953711594, 530.043653486978, 524.379166986121, 516.902844210795, 490.94158858963, 532.409805177953, 506.88136291179, 518.87671704557, 539.976939878571, 516.083052953997, 524.196699664674, 531.6464050928, 536.635025366786, 520.904620746346, 537.902060447572, 529.500321902457, 499.294636489239, 490.58587926092, 510.249967510322, 523.005386383274, 486.22347517367, 518.660244526541, 505.502148165671, 527.917890852966, 512.403416565777, 533.403944038356, 481.792492853448, 480.684930208581, 508.405585149786, 511.934347644875, 539.038734054801, 531.920858382341, 501.121496234575, 507.088712292367, 537.043185152138, 518.640432819001, 513.814801947884, 516.622651849496, 556.861701182044, 505.397923811584, 509.516907324228, 514.864734949793, 499.161671701102, 529.825989520406, 554.246137669481, 507.226553891662, 538.94927114793, 529.2840318434, 506.922874049438, 493.909659040772, 508.968821760271, 566.654557661992, 530.43896125995, 518.946800112962, 533.330085110863, 501.160576595351, 533.496776539587, 554.869276088595, 518.792026496944, 523.352339917101, 542.943176587553, 495.746716036815, 525.210273499679, 537.06189251832, 511.39912279558, 514.211662536091, 518.466720832282, 514.726966245836, 518.100045593348, 508.662043220021, 517.924023929976, 531.947871622542, 518.547733882553, 498.09617572807, 531.967966718491, 514.253585496557, 505.107673198172, 503.514565646962, 509.233072255381, 504.185395401575, 519.865920491868, 512.750541080389, 514.072832001229, 542.354256653031, 539.230436749863, 542.423516198921, 523.728814681141, 537.424834638299, 550.057364583154, 529.718795199294, 564.913505201837, 519.867459906708, 527.722830233497, 528.914927527571, 512.809887410786, 527.588875008223, 534.243927845318, 517.343088998021, 535.259261068355, 541.001395092987, 540.984272633546, 522.663892216035, 515.567428903193, 523.493684860855, 516.952862954646, 533.463356176817, 511.607538491388, 523.377056500555, 519.566514279973, 506.571319457442, 544.421281239212, 543.73788880185, 519.074147823761, 535.722362376993, 529.567952691619, 531.808837033065, 544.092282253943, 534.976029661575, 510.410121815998, 517.028106463535, 502.745437281733, 536.93486660375, 550.093516307984, 527.838808351383, 514.266633634988, 540.382202517306, 526.076983598337, 504.25464759498, 527.424854029206, 497.795728798664, 541.894415821703, 543.529072838981, 515.372263299576, 514.150107946259, 503.60068342742, 527.150242610821, 544.100584965581, 523.581584545761, 521.519946916077, 544.622078180449, 523.697844479229, 530.676867589321, 506.507140192568, 516.135486391969, 523.293474543353, 534.052766182241, 501.799736038053, 521.074065109698, 541.870784909599, 529.535951242376, 518.173445989823, 504.26065454642, 523.12738098575, 562.827487407761, 538.877155258662, 515.99344546445, 503.418061198159, 529.195648914983, 534.24744481578, 518.506260603766, 515.246688026019, 487.728737912336, 546.465957705105, 515.591524147003, 537.648580344614, 553.74663211228, 512.880290320009, 526.977045012738, 509.138405937799, 512.329508360137, 538.442302760148, 512.689640935711, 512.554017787454, 529.220122129411, 576.442341727862, 531.828590850355, 566.238923941072, 516.71992162603, 511.018933378185, 496.226616450636, 502.239460126731, 511.209984050312, 505.254439403527, 524.136069615384, 528.81550211416, 530.684853601417, 525.327616711914, 538.550366524189, 538.862636913282, 530.804029508309, 538.361232855835, 533.688695040309, 517.482962669048, 513.609395924968, 496.243180314512, 552.062739026293, 520.376171699132, 506.779472512139, 540.136242522467, 555.765790243329, 511.571137600704, 513.825701336309, 500.232606845753, 535.771948719893, 517.205605317161, 501.363763123204, 499.938141152498, 511.407238956687, 551.152062189677, 516.126416292243, 529.5339669342, 515.729898029645, 559.390185014829, 502.777330411576, 502.241666314955, 524.783495547216, 514.15166968831, 546.045734100621, 527.451958641429, 525.186377743476, 519.485177169935, 550.232408617589, 515.455132338553, 504.828459683976, 521.737098800989, 499.081750693963, 524.320743988401, 494.47292481506, 534.369678767525, 552.359709695338, 521.507045166258, 522.624029275794, 529.74046494786, 527.501576352241, 497.561099265636, 505.064875727915, 517.067612243988, 524.961495999814, 520.431985487227, 532.752586566978, 536.910391890186, 539.145519156807, 528.2688499277, 505.814477455631, 532.608623123689, 538.871520904128, 491.865496627404, 504.490287044825, 545.655747327316, 533.684713746067, 507.077469892728, 527.565368869176, 507.06466664534, 526.334596115391, 516.951728268553, 512.559408758883, 552.582077554034, 524.638864127504, 556.449459902003, 526.499625205707, 522.325172205234, 531.225181146178, 521.127620500747, 504.970155705055, 536.02380778661, 518.161687848983, 494.930306763665, 544.655084594144, 508.559269089058, 534.42002571181, 511.372734369421, 499.228512695094, 533.32158931779, 501.533032305889, 517.047136685694, 536.409734948702, 496.862028180227, 519.406354815725, 498.87899928854, 492.254243780076, 492.145329055213, 527.140998640022, 531.522246707129, 502.140609984875, 493.888996383364, 537.051013270778, 501.493530949893, 488.909533559268, 535.217508165911, 522.155497453312, 522.488363243924, 492.253603554453, 534.785481232225, 534.945203192204, 522.710851489485, 534.305440038056, 551.722860650329, 511.938637199462, 537.936740726219, 512.539746540221, 518.155566361297, 532.677563677574, 545.142324091327, 551.232715073443, 523.637379683335, 505.513550649754, 528.927402214756, 546.57803068872, 505.606750596102, 502.289719841862, 548.486759924548, 546.243084291297, 517.267036062652, 514.238318144282, 516.272118173166, 504.665029003408, 499.28212274878, 524.68058884307, 513.467520172456, 512.360440704757, 522.324091596227, 524.275834715559, 547.3208133866, 508.28973563328, 535.333311787895, 502.499655793023, 526.963880967131, 511.782925410558, 500.133730294811, 541.610336639646, 512.865324299714, 514.973968056133, 484.883468187882, 517.002785872911, 533.54875904509, 507.777229177568, 561.431139080808, 548.664848397027, 494.145129408819, 520.65902308005, 503.104950505622, 541.110454102284, 521.222262143269, 497.978659784801, 506.006616916478, 529.311653808517, 504.747144717269, 523.512392799548, 506.43636427877, 520.603567292555, 524.196603944079, 540.615249996203, 511.369289415683, 543.044800367158, 551.918868042751, 488.992500051323, 526.300450337135, 554.592778867816, 536.295648373333, 512.543102027824, 520.465889408551, 531.837855195626, 542.523287891702, 493.174525098969, 501.741784302782, 498.167882274999, 527.650096335002, 537.659224780328, 520.077919048067, 541.110155451314, 521.123677841512, 531.155055364352, 538.849799837182, 465.913568863638, 508.317946930595, 521.742119789038, 515.554840907294, 500.844039850636, 539.579307588071, 536.365905883999, 532.313558707526, 543.926283774628, 518.787033554215, 538.716815408737, 524.826740159416, 502.791241953068, 520.542224318497, 506.461949775183, 498.37381177876, 500.992580753639, 525.210202702922, 512.504388481178, 557.807222815644, 510.611878962634, 514.419163694062, 511.136073600441, 512.885967323712, 547.738518192086, 523.78996113689, 490.061585132384, 509.345334992261, 513.085241379625, 550.050005387065, 532.884251574184, 537.914893790297, 510.973666886157, 512.900699612713, 549.753025395202, 531.573800021695, 541.92431716389, 535.958103995394, 497.210003014913, 525.911157508419, 524.184562251482, 518.693625822648, 515.775199577808, 518.321143015563, 519.073261007724, 510.305304407473, 526.613747289406, 483.523773407013, 514.097985693767, 482.588196839986, 517.96888731568, 520.082627269336, 538.248761457398, 501.191730482932, 537.223581820967, 529.279430149845, 518.198609674911, 524.427307381151, 510.146367908976, 520.201996304632, 528.453089367241, 482.778635720355, 521.811701666025, 519.405912307589, 520.220886154805, 546.159870312767, 526.119958047412, 501.580298977823, 535.598650594757, 540.537309554782, 510.635347207342, 556.002499251306, 527.516581298283, 515.26258899309, 502.917798166217, 483.602976277268, 526.603715286123, 515.03024450471, 518.859785651988, 517.632752811141, 548.5834109711, 540.960789197003, 536.683609157856, 541.337224016169, 544.348542355198, 517.185832086956, 516.464059980599, 513.48892335708, 521.889289436421, 512.990296056326, 532.84399027111, 524.044387260135, 519.884501214344, 536.879793488136, 539.063258976193, 504.860636317429, 550.266548720702, 512.513326416764, 511.845507442232, 516.62803595632, 522.188047638445, 509.07836541073, 509.198416118328, 530.799389996404, 499.694009922268, 519.113602622352, 539.5026854594, 506.091450428573, 533.371992907225, 550.875340668153, 530.808805376455, 532.589671405035, 514.747882915249, 533.976320071127, 506.762214852172, 524.354884908385, 519.020976659449, 513.303356998601, 516.520042544114, 549.369519495337, 541.052711332434, 518.217339604395, 534.329344436364, 510.731160761595, 532.177158686309, 521.675085294907, 522.707770227772, 524.397932548624, 508.57834722537, 529.641473214865, 536.635567051526, 531.393654525824, 533.275261568173, 574.774354929653, 533.215412258671, 525.483650494225, 529.952608245878, 533.371837706233, 527.997181628752, 530.274823531903, 539.115378364951, 555.850869772249, 543.344729563759, 534.624989874506, 539.35015825994, 509.048339114581, 531.166355305642, 529.266704507667, 540.107951453247, 534.602616334128, 511.399982182059, 539.003479663377, 496.864287340011, 513.406073698501, 491.886799101916, 519.280838734196, 514.495361236211, 513.413756943998, 513.932814427452, 519.069753208901, 510.388764388428, 504.926930479886, 537.167430612235, 524.909401834424, 514.22459080823, 511.99446433839, 531.504791226531, 525.536827520816, 506.986139477158, 504.774320330584, 537.573758597884, 537.877542479294, 499.65484278256, 502.066337300558, 520.819514679416, 492.795717167464, 525.663573848269, 546.584936595854, 511.614528826303, 551.496887124524, 553.267790613017, 515.343101230485, 517.558745071081, 507.133744755283, 542.192775851563, 538.006888112752, 502.266073845814, 513.756798861901, 560.642138304652, 527.648516179811, 544.832142136185, 509.763821261109, 544.757897398522, 520.549275543901, 513.729259572879, 532.993311623785, 529.810604935727, 527.152385749464, 488.990207571644, 555.632672668717, 530.578533243162, 521.186764583795, 552.141697800103, 530.3791297556, 512.84286139145, 547.074622813796, 540.717819742763, 535.060531226378, 502.77577751527, 534.654512868042, 520.613739285391, 523.473283954046, 526.63658879815, 520.430344761178, 490.217778082719, 520.611484302123, 518.678155795476, 548.464388732437, 533.793587096993, 537.729006547761, 516.144499892527, 552.605073238504, 538.414582431862, 524.828387469422, 496.173822377319, 542.733398051926, 528.694774947884, 549.132681090499, 535.442817181957, 542.356621762422, 535.160725156592, 523.328375857694, 498.79034332916, 517.752719208442, 517.236714474119, 509.190114773097, 516.100070076189, 544.596483211138, 528.446180295771, 526.557055542307, 501.480482068364, 524.870718872165, 519.671182826342, 510.79508460678, 529.877853966151, 533.021152173364, 509.302174219239, 519.761177589205, 533.664541624823, 530.136607187453, 508.124643326622, 509.451150463177, 515.222912869173, 495.117530001308, 533.068882521312, 519.078898621685, 507.929516145164, 518.315409428906, 518.565572324334, 520.356908968663, 504.215499005753, 508.70516332102, 519.217696573442, 519.831960957717, 530.495465646043, 543.081408114252, 512.237812746579, 526.510191997505, 516.543737703334, 483.490756748571, 529.362639655552, 527.057526735096, 523.046652605444, 540.432760671034, 493.807724616098, 523.472727342084, 540.177424118069, 503.208575333962, 528.040721664615, 507.082988662037, 500.756419979829, 527.941874200267, 527.452443200608, 491.913254589169, 507.148641012009, 495.523227984186, 532.673256556008, 535.741721008704, 487.551175272486, 504.339824656949, 480.892398495031, 527.745655574081, 534.143866204622, 545.060853727035, 520.12145648469, 520.737934589591, 522.04621935256, 501.024045889743, 496.962947851435, 504.758163860086, 534.662326462159, 534.676648340103, 541.022786830132, 521.194918422395, 520.813884087815, 540.770601824322, 496.725588863001, 522.013727528597, 518.263553662358, 522.313222275194, 493.811420202741, 532.769316606659, 544.933921765127, 517.777923618279, 518.684735628219, 522.764533315529, 530.4351260224, 479.070898223429, 518.705472767607, 510.625177208246, 539.409802884701, 518.727860572352, 523.542116608426, 522.688706202301, 543.427572737023, 498.279048842886, 521.017672062524, 500.474640280447, 528.109424972068, 510.509838483528, 500.968554447203, 507.758596755633, 521.042329191415, 552.882723981353, 521.234172060124, 530.299327759988, 530.729459274475, 539.530017595576, 530.934158117153, 533.925788772743, 527.221619114032, 512.725822888056, 532.521241777677, 497.595884407069, 548.253066403086, 535.644540389518, 519.076827802815, 517.140990763824, 526.913465449608, 509.503459082258, 531.340685376546, 567.541907991087, 533.833443741446, 510.779742799297, 551.970289673717, 526.951293854997, 523.964987458168, 533.956691893422, 511.773322442036, 487.597227518096, 535.607924735572, 508.664992194925, 522.980034957166, 550.572848455419, 509.966948694495, 515.154807018185, 530.673493727164, 503.178681859295, 536.964407612001, 519.08667254119, 517.23143303818, 541.44186370348, 549.087273243858, 525.91303206844, 526.93041201622, 532.724792178239, 532.753982815813, 527.742494878933, 524.105679195126, 518.103990610241, 535.175655116024, 525.68544896867, 538.58906752726, 518.022417067641, 555.713821454532, 523.517489481008, 547.183787067577, 526.050811153386, 528.818403091246, 537.512777708616, 530.581613672654, 542.070151392816, 525.20525627724, 511.905575774869, 543.643886342888, 517.188101593543, 536.4412705092, 522.241146682784, 515.566882795522, 510.34957404994, 521.895976978251, 535.549831067224, 531.352233037723, 558.234891093373, 528.534319989788, 509.552987824393, 534.17952785999, 525.466593795514, 475.943325577033, 524.157633160956, 540.174579561015, 558.72589725484, 515.584758145048, 490.483068670281, 512.616768921891, 509.332142633508, 518.496229134571, 510.976214938153, 521.088590878201, 534.160262931521, 526.390623458302, 507.883768130196, 530.964966043409, 516.890806603484, 561.064516869077, 527.937072344936, 538.451195514003, 507.982493872234, 504.183991035819, 541.534122752144, 539.43857598492, 509.842567614162, 559.285771765097, 547.433479305828, 536.684187165564, 528.963174912508, 527.153476786726, 505.685518052895, 552.159553042966, 521.078654722604, 514.55609973818, 533.246864337678, 542.661520397483, 522.710040162747, 504.013903607243, 528.137357875766, 549.518575990981, 496.443746664854, 532.858120160821, 538.845770941497, 516.014163641106, 525.755263094337, 545.795042104348, 508.784998517853, 550.291635920615, 533.371035635118, 549.600790980251, 508.433116461689, 513.662312639393, 514.453712923514, 523.233640333816, 513.164715332425, 533.184612467979, 516.694260076821, 546.377351484449, 502.610833789331, 519.782779158171, 504.838336375817, 516.385309549881, 526.411377640614, 530.882139002176, 564.648738536218, 512.378590260958, 527.833061715805, 533.862946154527, 499.88485035004, 542.921123521951, 526.959380504568, 531.42824256752, 495.053649202798, 551.011772257797, 541.986990469237, 509.845404612888, 520.814627449111, 520.484418337259, 522.467171902838, 520.5448412349, 540.053260032705, 549.274598635759, 509.479587140446, 518.046314992209, 488.331558188311, 539.146895155242, 500.696035250642, 524.351792106937, 500.580368482879, 523.041495770696, 512.734927580516, 564.345995511622, 523.309358900118, 537.127725172416, 557.601793774611, 523.400415558109, 516.155800429997, 520.486033460652, 490.112816433641, 524.308219935495, 530.693084482928, 523.874355098041, 513.899786114475, 556.892043223165, 496.151907393995, 550.893004857283, 523.855812680122, 535.444370853201, 497.838559147512, 518.728091075315, 517.71822029123, 506.602657331883, 507.86373944245, 504.045220624058, 504.484335248789, 510.570137564246, 520.863250704687, 537.048004015341, 524.778998007232, 520.834751271315, 542.136164517213, 531.832657269198, 527.806887203407, 530.125288167442, 507.84424804416, 516.511052237531, 523.452223201593, 513.290829786674, 533.430310427063, 525.473246237694, 536.289372055625, 525.093278472531, 533.746177182191, 514.698734291353, 525.68805987254, 528.553202721248, 518.400835958205, 530.177224059259, 493.241794227717, 552.346004730603, 525.023275889019, 503.333378869899, 504.114330615632, 497.788888139802, 501.43821781625, 539.183590476608, 530.935912252518, 509.706696091481, 511.677101705208, 528.692115562732, 546.675790190509, 528.078033645196, 509.151802883367, 497.240497164612, 554.660557482134, 504.02654264482, 520.449586562856, 519.089779613231, 540.24842950879, 525.818122001504, 474.498873324829, 514.181220113458, 529.321954977966, 529.094002291312, 536.580267576018, 494.787510242355, 548.094435357901, 512.494622197711, 495.153710945293, 492.220584574614, 533.988230397892, 530.44652813409, 522.550136019009, 537.467874415949, 559.504665406013, 553.070972408191, 543.651807328555, 532.312242771346, 532.372999982897, 509.807813473286, 506.571523828832, 510.533570684578, 525.830886919449, 519.317893443579, 526.101285959045, 514.207133185226, 519.369603596024, 498.612430379553, 500.582986393334, 514.755229600638, 542.116197677395, 505.991702997414, 526.89430378224, 554.470193498264, 556.607561206367, 531.72815611169, 511.970105233722, 546.161944706239, 521.460758775804, 515.631022967287, 522.455081773167, 542.587529462449, 512.204148654691, 525.409024086041, 515.554006931347, 479.97504555946, 510.58559217036, 525.790988836538, 520.347053487787, 514.966219434081, 505.201177968216, 527.246906888444, 514.818927645182, 521.739973226012, 515.4164376903, 523.327263511276, 506.435323935878, 562.736949914714, 522.325550650981, 544.409634769643, 510.919846849421, 511.223992760928, 536.020630366726, 521.285873894559, 529.446663809962, 527.44192108681, 529.30450196226, 504.67323147325, 511.890619302465, 541.762105808293, 536.621551080924, 512.236850684163, 532.276250072412, 497.645691050512, 523.114284319013, 549.216997781324, 504.096988839542, 514.39924073337, 534.594678314496, 516.816668350197, 517.403374577439, 517.919773868604, 541.105391979056, 552.537340421315, 527.895872994187, 535.450292570664, 528.991975156854, 537.97424007617, 525.928289755905, 527.240197817635, 544.020687966757, 540.446724521021, 522.926006537032, 527.065809324185, 538.568295511703, 535.178885106751, 511.521333642268, 533.533799394516, 530.163408573715, 556.774959227979, 477.813698718545, 516.802273756778, 534.21330930563, 542.015007859082, 507.501831910473, 528.096635062606, 477.551650827593, 523.736050372031, 509.758321786387, 518.671833052256, 492.288377084392, 518.690378766452, 513.53117948553, 532.185541724755, 509.752661702456, 506.137233893606, 526.292739483004, 512.679207644424, 509.361202330525, 494.62041044199, 516.910911033063, 566.296777582165, 490.269195118849, 534.927167461155, 521.784820075673, 529.377757435966, 505.0536317554, 532.784082263273, 497.71358819595, 515.584413626023, 500.81821335829, 572.056565420421, 515.969883458254, 532.599423474438, 533.198525971458, 531.9912569073, 542.682396552375, 523.492039962077, 563.912366524471, 539.176097331117, 538.708566035843, 549.654861647413, 509.966133159213, 528.837104620864, 534.844546395004, 515.770783390136, 518.052085583413, 540.96545672268, 537.615105488416, 525.514008353328, 490.224136436911, 523.561432751879, 520.390851126452, 530.874345826369, 544.590284527001, 531.168804009948, 522.891619678514, 521.079909207571, 519.616769266518, 549.227808968263, 534.392804659991, 541.412808221933, 495.304463907996, 526.658300639794, 523.508006750111, 510.386285458284, 515.777518819413, 522.683901932667, 532.241179359895, 525.707387148061, 507.14024362914, 539.086496441281, 511.932723789241, 509.179276318773, 530.22411640313, 519.126445810162, 534.23522518055, 511.48279685064, 496.18273868673, 511.802343522486, 515.56991432471, 529.243086239108, 504.603595964314, 525.241198203314, 517.864040295456, 569.765852874136, 520.839070124689, 517.340930955768, 506.911166496853, 492.658314305152, 515.857517679576, 543.275468577537, 529.930874406948, 543.025235722962, 529.144829255941, 546.505166358323, 521.644667230577, 509.66730273292, 533.946703669563, 541.632785798971, 526.000397732063, 521.108658533945, 515.125805448416, 520.374353998833, 486.276060228019, 521.625503684568, 516.733547941383, 529.45466195747, 540.926589027175, 523.089019273614, 488.637954725783, 506.248134244088, 520.055762129763, 506.231689406236, 524.98377482728, 531.0932756001, 522.181117674412, 534.428163342786, 536.108291317872, 541.830890689274, 529.517177063239, 510.822053529337, 546.746403674146, 539.2257662527, 510.25254751048, 525.603485137656, 529.871931293647, 541.838524132191, 523.260883538903, 497.031674649467, 511.472175423463, 529.162433521886, 523.474734103711, 539.608338299594, 510.652021071581, 514.556341209813, 511.575432149524, 553.39695844191, 533.636279596501, 543.151122882666, 530.379499761949, 535.249254546075, 541.011894821333, 528.508776611599, 525.094513697599, 518.463512333851, 524.27712521936, 526.555272455531, 529.066654126817, 527.468362394793, 516.282039629285, 528.374501375398, 514.4639848361, 525.000584315527, 537.465859504725, 502.987125233503, 535.487324028463, 493.445846820421, 543.637952323598, 533.50704448183, 518.353983200444, 522.522866625247, 521.581121827013, 495.707984328679, 549.803085296177, 516.936242242568, 506.836940596639, 545.643581400973, 534.742486396623, 514.90023857642, 525.171494256159, 538.380973537733, 523.798398010572, 527.014658308538, 530.607830379016, 508.356211567418, 529.93926687197, 522.380298045595, 543.843815617252, 555.519729133235, 514.756839533621, 525.24300831017, 519.853210271001, 536.202414489255, 544.666492539039, 532.023093412265, 522.040686306859, 537.499769635318, 528.717961708848, 542.802237701942, 554.500548514178, 551.193836244839, 548.261940940434, 522.276111689195, 512.215269418921, 550.284989104046, 527.518662476723, 539.666716055987, 506.482020409784, 520.978533356593, 517.460520655997, 521.116467493536, 506.882993359631, 530.129518002523, 526.475909876855, 517.067874214603, 491.557942076677, 549.251840830455, 510.628333438901, 552.93261531073, 531.764937179933, 514.661494390803, 487.828960032916, 515.078519572143, 528.53827810817, 528.521918056193, 528.503220791482, 523.895715260457, 508.218356543167, 517.937360821074, 534.004888691607, 491.534513163767, 526.065969421762, 540.437829152766, 546.967630087302, 530.067776538734, 507.996242503987, 559.583520918543, 504.8366812481, 540.500402230412, 537.906675488985, 523.585530167884, 495.513185685015, 518.702653693258, 515.412892995943, 531.923679729842, 515.988326486496, 527.044465471684, 515.120000531057, 524.751761758416, 525.377293699393, 496.778721224414, 521.092845543831, 509.983548472353, 531.510705448831, 511.954198796193, 511.009029001991, 500.598663921461, 538.76204019134, 550.99006204007, 526.816596382007, 523.827108050975, 529.848403781621, 551.617054096078, 517.190980201275, 522.134085773807, 527.836059695377, 517.894266201812, 485.851395006398, 508.599361576033, 529.555344107335, 529.206470144963, 547.873959733395, 521.242945204624, 536.006228687556, 533.023708069268, 523.73240696289, 519.390935118939, 536.580419493102, 543.634969244215, 511.709857910137, 528.378878015521, 518.633927398464, 511.323886106996, 500.145438662978, 523.760472206526, 531.518511983197, 547.949200466081, 534.487542527243, 509.48491121069, 525.828829087984, 480.84785437958, 532.539159790902, 558.031636339055, 516.702699479523, 513.242905349252, 523.382570795217, 499.521088497799, 540.559553628327, 512.698011020082, 540.318266456421, 519.402170667574, 518.33143738195, 545.654614205214, 535.531644577329, 529.609769809058, 492.956906680101, 492.899193248796, 534.626016458615, 502.934586268678, 509.508277682516, 530.986717280371, 501.808893969695, 507.835336471329, 517.986801764653, 582.626138376631, 522.273356024532, 508.590920993742, 540.628278126877, 535.135753332919, 514.329473163772, 527.402542325006, 563.291781580519, 527.354773675874, 524.621996699079, 477.015454807033, 522.506665758909, 526.339604775986, 509.369416204506, 526.398093109492, 540.999351956532, 523.836091752597, 505.96607357656, 498.887701708414, 506.572631919896, 517.277183812903, 547.175360860684, 525.144967754009, 542.174180679332, 502.152908912451, 511.261306339062, 520.387930094653, 509.370670882568, 523.000070495037, 505.154563030041, 535.379312313249, 523.175242665828, 506.261585331116, 525.0260021202, 524.370947122266, 533.447524581801, 518.49470221206, 528.920636738361, 496.998218590551, 527.314608225409, 536.802981682638, 514.177491443506, 521.61932710561, 494.432529330703, 518.980124112838, 506.10190231881, 527.726623040044, 516.897474948861, 513.948678404381, 502.985734573032, 505.310572589712, 518.088990638629, 524.552879639389, 512.384973777297, 554.990446925464, 504.272358026146, 519.744378141068, 514.610940548404, 529.609953893602, 512.48714257279, 530.400960471429, 508.498260993413, 530.798939815251, 536.827952871094, 493.704200160735, 490.866247464754, 521.88907169521, 547.312326239912, 518.643027207767, 517.630056207659, 572.64224138735, 521.642186778225, 565.229141010219, 516.073546030647, 506.820549821675, 537.748777485578, 514.949356433237, 531.64180239009, 529.748087722672, 541.565519643465, 514.432982162906, 523.337855890905, 535.804043140534, 523.212597093129, 523.567748212827, 506.121391282348, 514.36200035515, 522.642444419016, 521.821442182176, 540.537436457672, 524.908107258509, 526.435049911634, 497.21623002, 539.193334896379, 508.153701163279, 507.978812728952, 529.593107009105, 518.053218224259, 519.586763919117, 506.997434652783, 530.508952911794, 538.646827693861, 509.362674848516, 532.537150935204, 499.050096114138, 549.863615969059, 528.386631493487, 524.354421678421, 548.633078906164, 510.10511101569, 516.97179339618, 511.591947690691, 534.130732254468, 550.810632641385, 547.955347822593, 512.007477363138, 562.069003068991, 495.972464582885, 516.168164872291, 527.259211939576, 509.889935766878, 550.422194697689, 534.179720330827, 529.585912247881, 526.537213219026, 509.277140788882, 529.866952260274, 524.986975668697, 542.466992727965, 542.562297886788, 517.958771179831, 526.228596349014, 518.495154178055, 537.066479189244, 513.623091529488, 554.778426501943, 521.995501259993, 536.180425444131, 557.425246017377, 529.911803573735, 525.932100832109, 503.422933395476, 523.806630596457, 490.598994652939, 544.076991201973, 544.987198438951, 539.969959023851, 536.950064764534, 514.38657967112, 524.138301630362, 520.608394943123, 540.534585739734, 538.006440870351, 528.64269411622, 546.503941561267, 544.558516251594, 506.224077419099, 537.29616049741, 510.424562156333, 542.648168755412, 519.792595766338, 513.588522570609, 517.579155541175, 496.455043036387, 533.427455406917, 533.743056621181, 529.848553111204, 502.282279723508, 493.518684222871, 531.088917056336, 522.599540249289, 510.158442317184, 540.935393940127, 525.079662969272, 514.594683760174, 528.800818937406, 535.991217697411, 534.405612190878, 500.855860960904, 498.654506596689, 542.366532475737, 512.125424989563, 522.635206014662, 551.291032741471, 538.549218991583, 499.322520442628, 522.007019359749, 535.771656912502, 535.874419347233, 533.939502900454, 556.430242387819, 522.504398649377, 530.944017844081, 530.864475920622, 524.331199381999, 517.381745154192, 518.803073996105, 520.231780361225, 522.961077766148, 513.698041011147, 503.18120402645, 530.189120140953, 533.813420755644, 530.035058907084, 531.891332644424, 522.091060845239, 556.097548703535, 542.986440563446, 513.815745884333, 536.471790078352, 511.084256486822, 516.974257293548, 531.74439443816, 535.597961576, 515.038339036027, 518.812960940886, 512.875633680161, 504.751157368659, 522.359198164249, 500.081249198736, 528.962282370277, 509.199633950718, 518.355094695153, 514.434717108798, 526.53962176338, 538.772282185082, 516.685402301317, 499.530631022858, 522.539353658252, 507.233452067376, 520.793308364638, 507.759035445029, 514.702982902632, 525.722099491815, 531.723777394954, 533.055753796118, 531.699303384691, 529.129528501006, 536.910177350746, 525.260411093391, 526.301849003977, 518.896370637537, 550.515215950668, 522.227821384776, 516.925929658251, 504.55805391402, 525.246502055679, 537.626591453252, 541.365086134884, 519.801848947686, 502.400225505993, 536.790493549201, 552.436811861329, 544.497695713803, 503.637458599277, 483.268653194977, 497.318615732305, 506.603230312801, 538.141871908676, 528.47634485833, 532.466899571335, 525.824020034075, 527.723324467713, 494.88210049881, 522.243440831484, 520.852803855699, 513.634117953196, 500.945913905928, 550.853065457406, 520.484036918457, 538.993285303281, 557.635862000194, 524.126191435403, 541.696931609574, 546.898182232723, 555.801864742915, 527.920149188446, 528.050823206053, 507.402416992701, 517.189092651232, 487.090599767631, 504.493907316028, 501.779290109816, 550.340312764646, 509.734795044601, 530.215228332888, 524.092090152236, 509.236958905093, 524.932626983595, 545.810523451029, 532.634693638485, 530.741178129404, 516.006370799174, 525.21938873318, 542.710058744873, 539.550040929579, 524.640066224611, 510.302075009271, 523.661887741868, 517.218678509149, 526.210939638876, 529.856055739064, 504.173592102314, 504.003992753093, 515.284531396219, 519.693439644886, 516.376229832622, 510.169090764033, 496.738079459648, 526.222218771544, 514.325307300369, 498.521280990149, 523.013821774684, 517.239963107443, 508.690881320608, 524.085602376741, 548.046162274156, 494.195358214708, 543.46569423131, 514.911097203383, 512.371688945864, 529.316074053402, 501.07560110934, 520.564232235294, 538.989497027372, 508.909142448651, 523.931636164828, 518.955058373203, 525.666461187332, 496.776701327414, 532.417385810922, 529.528636981861, 504.59734222121, 540.535045682306, 521.841290696013, 489.930616804787, 512.145797333024, 508.218047852647, 527.371612633211, 531.789989945983, 537.717721088377, 505.498566791554, 512.044375934598, 526.688542718413, 528.20407981305, 549.805639218881, 528.40721537742, 537.102628431361, 534.36398843246, 528.604215116252, 516.047685924325, 529.192611743483, 535.959877164199, 537.025582523553, 540.625233452595, 517.003485903805, 495.516597858501, 488.961976587309, 519.370710586635, 535.55410108318, 530.785820445775, 505.600143991671, 548.267821807694, 524.62394020954, 522.775387012075, 521.904727614818, 519.483576878533, 524.229656126452, 499.968665185745, 529.183518572362, 517.505185424457, 509.907414273692, 535.142438235648, 506.589652608716, 530.820051496001, 512.967213007739, 525.476564128219, 491.08431418233, 542.07922707222, 533.744749413837, 514.170363087409, 520.871108407377, 548.34390155341, 497.616784613004, 543.453641362836, 517.961054398242, 511.229397525741, 538.852530126607, 501.189125063527, 510.400877263973, 500.90736582839, 568.657952771789, 493.993997395607, 538.311905781727, 509.722664203029, 539.21576085214, 522.725406133525, 501.939203004735, 534.782292632215, 514.320619308068, 495.108208435254, 475.657649335818, 509.944481128168, 529.124299958319, 529.893449320686, 535.641152713006, 514.305263387769, 530.07101320143, 520.527501535878, 517.314695056361, 498.094461018189, 533.938608359048, 526.054190534411, 521.086713239726, 522.456576476354, 508.77855553497, 537.725408343924, 507.097104316372, 521.775260836627, 518.223246275558, 536.0908333888, 505.896605874931, 496.550135575071, 567.212317094228, 503.504133889592, 505.770974888014, 550.959880553842, 518.024942171727, 518.210387951311, 537.337251293449, 519.483373892978, 521.08288768926, 535.253156207049, 523.738020554124, 540.866071201256, 506.835497819571, 521.085837616343, 535.054664456436, 505.705231249363, 494.539886272214, 516.153944036311, 576.123571993704, 531.114200638208, 497.671313723575, 519.936962473457, 527.989049451721, 533.908090148215, 539.089557309317, 536.417941194255, 502.686565656461, 514.015338797066, 519.91392948561, 525.033887013059, 522.987941971843, 521.291235063703, 512.973588659132, 485.75831817892, 545.099718333699, 502.243311754113, 498.88276446551, 503.274801441029, 507.761516954938, 487.467419515583, 527.461762890818, 525.605552473173, 529.691683919333, 544.267950263725, 515.637433261571, 518.595011828759, 543.798443850004, 507.222638908354, 528.785962777145, 522.281409634315, 549.518422885924, 508.86713111287, 522.148747704456, 518.368243506696, 562.555445983112, 519.35204013691, 528.572747060588, 501.607941291531, 539.520059107439, 511.179420992257, 516.013006422718, 537.095565116569, 525.561736658785, 526.026896064642, 534.883376720794, 518.330799779508, 517.906069627321, 506.589898806249, 534.253698999479, 519.908124996021, 495.109136485857, 505.660439346224, 563.529667267811, 523.526067657766, 509.556960540316, 520.698672545422, 517.868157032203, 507.475596079456, 522.108416713184, 534.994578150159, 513.708745029446, 542.685365547099, 510.495017533414, 505.388943599084, 529.522823475341, 525.223814967319, 528.299092994046, 546.436228986986, 544.001465043997, 530.814828061721, 521.638432858134, 507.255578114504, 518.870058110837, 532.964274360983, 505.432744958462, 538.330214373289, 512.248803006758, 505.091647445304, 510.428226122165, 529.911734699297, 500.25720062798, 513.910058254281, 502.168671083056, 497.588737906907, 499.224844762842, 546.791044206062, 502.701299210254, 512.492254311069, 541.977479087295, 515.211971770588, 516.046273367219, 537.527460094823, 513.919300398365, 541.678478763525, 542.812459734607, 532.671679173202, 537.220700723044, 536.869282726994, 531.730031409454, 544.759380980185, 545.248582468994, 516.263151063156, 528.154702149407, 534.700555275691, 539.613638111072, 526.006924777013, 527.955562852418, 500.200224212154, 538.008764117887, 504.056571199949, 531.184890001284, 540.651906869023, 529.416910654816, 532.822486231226, 533.129880132719, 519.085348639824, 545.984121396287, 521.871468777209, 534.577874992118, 508.468951949871, 529.252689307317, 499.017446727031, 496.765453398762, 524.76736316831, 542.647750418361, 529.187324854087, 517.594808784278, 523.72917123387, 552.22801654379, 534.300015980296, 530.761248557901, 522.56748048567, 513.493663980496, 521.40809730276, 535.817681500936, 533.931721802568, 514.940060797957, 530.621276900952, 526.368515459059, 514.61622751253, 533.916015237345, 502.092127200986, 511.945497567255, 526.535485394586, 528.139498075017, 558.221197194485, 525.351512986626, 560.540963654436, 503.764749072983, 534.988829540521, 528.332582245307, 513.284556060335, 494.644210665589, 495.420140309637, 541.272930648565, 516.562917725474, 540.085090171223, 548.02523654271, 505.749549812752, 515.712624039861, 527.308027868908, 515.73055209535, 523.320413895846, 521.829825998716, 538.53190234214, 566.48205447175, 554.425831550869, 544.086138455788, 518.903840870427, 507.511656778718, 513.713029841428, 541.345876266181, 530.823530965154, 499.412938226799, 510.082652750343, 531.416852154168, 532.509346982397, 529.751240819098, 539.99604614944, 518.779094384697, 517.966719267997, 510.960798337197, 522.467013891377, 545.670832156027, 551.480759072734, 530.588237522503, 528.589362252245, 545.972325218677, 527.990163966533, 497.67749637357, 523.653956542507, 525.952386203591, 499.755615789322, 530.051882531177, 564.474112963531, 524.998717644004, 532.364360643885, 507.267729327365, 483.37780791091, 539.793014445945, 557.58555948356, 515.820096892218, 490.324894154545, 499.99900658242, 506.628185922241, 519.990069835387, 510.000958925668, 534.681102061829, 504.362706140154, 507.042685972816, 524.384776444345, 550.8466803338, 518.818169663217, 506.150435202426, 501.279056987478, 527.728131026818, 528.771698748978, 509.288485968166, 513.616832832933, 518.048493177389, 528.710989898492, 554.223749107008, 499.930482199085, 484.362267291213, 504.695631582582, 530.842626717323, 513.031980262347, 531.55701943631, 527.910917570765, 476.779871148304, 558.009329022254, 526.466948934633, 506.969444428132, 514.140646421659, 513.465021807807, 518.7163285883, 539.414017625568, 513.147772188215, 526.600664306656, 558.633198125427, 513.548688174977, 497.53044431986, 541.279857209303, 512.242527586004, 511.341620201277, 487.628444430433, 519.203445205111, 543.027792691516, 505.438075899432, 541.780013623189, 515.796000994347, 505.275997948613, 535.022983645403, 502.678063786091, 530.71305820411, 523.680825381958, 522.586540156466, 528.540108095222, 524.351006527488, 495.647842441248, 502.08444968301, 527.979007041119, 533.720012093883, 535.866287296126, 515.314006493372, 496.211336470566, 543.44067509095, 511.252651615978, 538.530770745066, 505.739137918923, 519.972989123895, 513.15844368424, 535.45573289513, 505.257513001903, 499.237728359109, 554.944598209197, 522.976351798308, 537.580889690291, 528.45731591348, 521.650684376273, 502.403314455641, 505.133790686603, 536.87249592667, 505.08388833609, 506.365386020861, 519.774091649328, 500.879388698039, 506.364235914847, 519.352847909029, 539.535535087761, 528.702940355559, 512.578493890583, 540.892348907629, 507.860709137793, 510.629180784131, 503.734551019301, 518.881621921351, 517.908295784688, 540.33102899768, 505.237586040482, 498.130086633209, 536.611376786973, 542.093795260622, 545.887230622924, 533.033907156964, 511.97267660178, 550.933922284925, 512.989574828087, 515.744494149193, 496.791469275425, 532.79049498952, 504.329982346009, 527.845767122898, 524.444518138578, 518.326002757979, 494.504660063249, 516.663859310246, 494.703907758957, 541.625510365439, 522.930443932874, 560.695171392513, 531.366100100437, 514.850287183048, 513.940927314961, 540.34191348044, 515.228490958075, 523.539852005941, 493.05675550115, 524.298944489208, 536.818475305705, 540.716611449692, 511.965672249324, 524.608626154881, 518.787879499331, 527.319725140387, 526.874625528333, 524.13161183702, 526.565150216024, 551.797462969169, 558.838525650087, 523.97630424894, 519.690827159965, 517.999257614378, 522.445511616452, 502.093791878322, 513.692937588649, 526.943455928485, 503.041838647005, 495.536449885731, 532.37583379007, 520.442254161052, 537.008075600684, 545.000682629091, 525.171435438806, 553.989020566428, 520.472354260821, 522.991018277172, 548.099437005236, 535.692526900786, 529.480781820717, 528.252674595468, 545.12392938868, 549.216297743111, 517.401269303859, 534.106259609294, 537.268057737338, 497.550290115376, 547.679239566817, 511.723293064438, 516.759615681536, 538.340245163156, 501.904415843266, 523.18193062302, 538.571347202497, 538.855868673103, 520.620648574563, 510.574408791387, 537.372605746178, 519.369853535794, 522.719569399266, 505.256535213746, 522.209254444354, 523.803903480799, 531.315768018347, 500.238193125874, 507.920961982272, 513.072968169044, 528.494147557809, 508.452944519007, 488.508066187511, 533.200509401199, 509.63667128449, 522.034508395598, 513.740548430829, 498.33036393227, 523.552253424789, 533.657535169521, 514.829081301911, 546.56371920736, 506.491316846955, 517.217235088122, 502.388009295291, 505.240049983579, 527.052691963873, 508.480577522015, 527.704038318158, 533.090964271993, 538.67534745029, 531.483255263644, 524.166228173355, 525.099970220048, 534.84154152119, 501.315841484766, 514.463202562057, 479.892395316633, 493.142061555578, 535.300476486701, 516.485561397977, 537.232457870865, 508.644344816688, 533.10237104539, 539.987795925186, 530.82418313702, 537.698996682116, 543.979973361983, 509.171340210902, 518.500236402866, 528.184162580297, 528.333456659643, 540.692520943205, 512.919114351962, 528.347640356054, 521.294761199984, 519.221270578492, 525.636237018445, 501.809589291199, 541.069864921246, 532.461774448799, 507.052590516446, 500.613839142329, 521.973111773321, 542.789991898585, 543.41435436575, 525.609252096875, 556.420262315211, 520.950476926424, 529.726018677227, 497.062063517652, 516.327187554521, 527.778137114998, 530.919701063133, 562.216119757016, 493.042581567473, 540.223635319873, 500.512590116686, 567.089678043677, 551.470212553356, 507.340436422744, 543.086165918858, 524.235712263659, 539.005894261593, 531.87123600669, 544.684629948692, 499.299577851176, 547.851787250904, 529.579490843925, 525.660810971002, 519.901586422867, 513.680709553309, 557.811911513713, 543.562328296176, 507.935010295892, 491.986515757124, 531.130363650807, 536.301826642314, 541.505859405601, 538.055103309435, 525.666042242131, 514.163030754687, 528.658259747891, 554.314681563498, 523.445811637559, 540.610923739492, 497.911066075158, 542.409463555604, 534.10836654437, 523.557133246931, 514.871722996175, 507.375317976917, 536.775522836917, 533.091822126157, 499.915840881571, 507.506134241431, 514.688761222358, 523.778900912465, 509.178292824976, 531.962056584067, 549.964126592865, 522.617922553337, 534.634888558136, 541.445904837367, 491.945408763032, 544.220007021991, 545.966751359396, 522.620949905217, 513.116995413468, 512.913114807684, 515.601324967405, 516.120811040288, 499.204252087039, 490.368788006261, 514.081973810357, 529.381690983665, 518.35352862911, 512.555754764372, 494.793012004821, 506.203130057663, 539.619896094951, 558.691735843879, 514.68082964991, 528.868273953789, 537.826602678339, 507.380120319917, 515.934995327353, 523.978091043234, 528.569013729138, 512.33674489695, 538.63051456602, 512.775298262884, 544.236344589404, 552.565344143754, 518.141178850625, 498.485796712161, 552.409052513873, 545.132843723188, 560.611082755366, 510.504080732528, 466.439636254107, 554.977010363167, 528.001750448886, 500.196896002142, 523.457495741104, 517.257176892962, 530.363653467913, 528.756308371897, 511.974553096103, 492.584158707111, 523.626244404321, 538.787302349439, 517.023078925118, 545.82509482812, 522.064045695471, 520.476820478818, 501.499901268272, 526.84254918018, 515.234182132197, 508.236709096678, 534.497486625765, 528.93969230814, 549.236695507741, 538.452095995645, 528.902772168841, 494.409139092031, 514.122323900035, 544.221294732057, 531.474928361351, 509.08688185077, 506.286306485345, 529.174524406619, 523.620507339627, 542.619994622313, 532.027933664442, 508.187794426938, 524.269201876649, 544.050001598722, 537.135732606116, 512.835971968451, 546.661633514097, 532.622373739529, 535.971615201112, 510.416130398182, 523.799120417129, 509.752031559093, 512.394379046598, 515.244831013986, 525.153515043837, 520.282445043651, 514.326828011164, 534.93023326425, 521.544982881156, 517.227187698899, 518.193068046054, 542.717962237232, 530.819228985636, 512.34504778303, 527.855379047093, 516.204340935578, 520.869734156273, 515.84360647631, 520.274141037439, 550.669515738421, 533.358157704723, 561.517608131264, 507.862549247134, 542.659758941701, 509.101553064139, 509.894176885492, 497.579348207774, 515.206721492202, 509.48044368913, 520.09926789837, 536.614451847349, 519.879348046213, 516.09095849208, 517.904187802931, 496.348789977378, 546.712796694669, 538.708303566087, 533.882846659407, 505.202395673059, 513.409083755145, 529.514898087874, 500.721088991218, 513.349744288666, 535.891959133778, 500.126226935881, 545.121957444524, 505.083718945987, 545.024260869068, 514.185974260234, 509.292565539859, 515.797290588968, 485.612407685283, 549.030351422307, 521.761544164909, 563.293416340795, 507.148212746107, 534.956873967358, 533.871950297984, 546.633608592228, 507.399934468649, 512.017636548132, 496.118568020292, 547.730560101774, 551.070725607822, 534.00216164764, 514.884913942219, 525.170591805439, 507.722162871924, 520.746758820754, 535.787463153958, 533.361492350748, 527.216152452847, 532.03281219593, 536.588393635166, 506.035228513144, 538.29503688768, 517.86583843243, 521.198030493925, 545.778233555319, 546.925626410035, 498.819040709887, 506.452381100362, 512.396303608048, 495.243698487551, 519.473641478699, 513.860571333968, 550.327708760378, 535.128807563882, 497.597089089044, 523.595052865923, 502.918524755001, 519.180232126971, 510.317048689446, 513.958899173383, 512.659094730702, 537.824527135675, 516.940884975231, 527.110266549198, 529.716543688044, 536.748312368703, 509.682954861386, 513.521828127357, 508.719337627925, 530.386538972159, 527.671136238795, 535.667650583168, 522.254712777054, 516.974986530059, 497.794071868789, 507.11438306139, 506.873041470147, 528.06874148145, 497.643532189893, 513.304788919851, 530.71549209535, 499.853432506804, 520.933333188183, 520.387079389443, 509.128227932515, 519.09137173612, 539.523330391783, 535.793943918272, 562.753306468188, 519.112501005658, 526.658794243956, 512.412832595167, 509.392006580994, 504.416167839078, 541.613172023071, 516.542212711628, 538.35156047126, 542.053254548548, 494.69089241092, 497.300717527097, 550.847070447172, 540.025888037873, 539.219573458112, 552.025000058877, 549.15669850829, 541.086070838864, 508.907670745551, 535.634625951402, 505.883655761083, 534.002416011444, 532.221803061844, 524.678126585875, 563.151975531856, 517.520292045828, 507.107570666511, 508.394680172801, 500.461885383021, 525.615220658896, 508.251295143885, 523.500075554269, 539.546850715415, 539.711635376022, 534.960859345754, 521.871035156654, 511.721257279758, 527.937537274995, 521.902390827888, 497.346106699116, 546.57331842959, 536.574363006902, 523.927702463985, 508.748222900332, 563.245615760457, 559.269607568094, 528.206788746819, 523.248415595983, 544.920216661308, 527.979418444931, 487.103152613798, 514.935569717443, 506.912826592593, 497.302942681825, 521.022004912574, 522.805689230481, 502.447482396657, 512.774513699026, 532.509709909244, 519.401138939997, 493.009968278832, 507.901570118637, 546.319970105007, 512.544874873364, 526.035120878841, 526.062061975015, 504.669636707147, 552.582442679468, 493.819575124381, 540.75551235802, 503.297712734267, 522.144802773291, 525.603272736097, 511.104316515604, 551.622787839415, 534.316051452612, 513.564705648212, 522.50156006583, 521.62339270552, 529.309903780422, 550.099152301975, 529.504503182514, 521.328306426631, 506.877619947692, 536.206823740314, 509.013510859049, 526.43143712074, 505.844297566963, 504.798264695974, 533.602893421637, 509.057174844123, 545.819646250066, 523.428790669557, 533.772229854905, 514.454159309903, 527.381683723839, 510.730556344383, 546.85715309488, 524.583105853638, 494.205346925036, 509.921805102134, 520.642815389098, 518.308812674243, 515.022378104514, 494.915549130663, 552.155636929746, 506.676926974462, 516.877362671615, 535.526090552952, 518.470837270348, 507.927630836632, 534.119899410837, 530.960785288288, 547.893319852451, 489.882518868593, 516.179870766333, 510.945211198287, 517.435749888277, 519.376372758725, 523.537243551394, 531.661518810901, 513.259915371633, 495.40582891366, 528.595311742407, 516.607629921854, 524.572236443655, 536.571871923769, 541.554267303544, 493.589621919503, 482.089099575534, 536.713346617593, 528.742676629592, 536.543360966072, 539.624403545402, 498.187063132976, 544.92188945877, 529.095671569718, 539.700464564236, 540.387506400602, 524.96226315878, 537.172452326639, 510.376837011735, 518.142803912598, 499.192600944839, 532.610801550521, 522.583450022565, 510.844783379981, 524.626295676694, 539.942861114258, 516.436766546198, 528.26931705725, 533.879707058446, 520.952519400063, 548.795667757632, 513.684300761658, 530.193275396702, 494.598731750819, 532.471234825634, 538.657172358554, 527.27065560498, 523.481751525849, 546.01854479172, 503.271646503705, 519.456752909747, 514.52378677354, 488.548282869113, 515.34087265391, 556.094806636075, 511.321262313991, 503.709187624877, 530.212413808525, 514.069995870827, 524.293709090042, 516.543377765278, 535.610895790007, 521.132714576591, 525.17447147387, 479.311633095759, 515.832790404341, 529.945923147498, 545.783277261489, 546.849275801602, 527.949356037546, 521.82195979504, 505.138110664275, 514.03341029724, 534.205526858885, 505.526834504012, 523.46111852783, 524.44780561649, 525.684449064601, 490.526106968069, 509.03886868565, 510.666493125219, 513.35196346113, 536.423993719154, 515.040253291299, 526.460085066037, 541.768021000562, 496.979756752973, 527.173617946792, 490.446702863971, 519.576678345911, 531.168655158774, 514.349720641878, 540.072597341506, 518.619642080403, 496.550108239384, 534.350467101599, 535.671595314355, 523.27514524043, 522.216671840348, 539.027421166841, 529.604798143914, 496.05055185668, 519.96567010197, 518.734075863448, 500.338356290873, 527.681642567342, 532.79676478569, 544.554356659449, 526.814030953022, 525.549558636283, 511.059565450045, 509.051775849291, 518.123833562384, 547.949329913745, 545.416271888659, 495.527795126654, 539.766393402851, 518.447744786724, 562.036942155898, 489.767242124418, 511.986180934792, 508.960177202356, 529.203474662438, 514.056932231883, 507.51752879242, 532.395575409829, 524.822355121827, 569.471419801218, 534.173988803264, 531.453062445778, 539.872337046436, 533.63650080135, 516.923901834225, 508.488808920364, 506.767346332073, 525.383764693832, 548.787134491832, 483.344987923643, 517.795426526785, 522.588354449197, 518.431700253187, 477.763527241242, 512.363935650632, 518.90013143014, 527.462951926047, 526.178221029913, 552.046191145634, 549.848041673122, 538.501167808646, 510.935345706244, 539.643278080244, 535.713757655945, 536.890362225153, 524.623602091501, 538.422015841089, 536.133566404952, 519.17866842888, 511.635894459312, 512.5198430306, 500.498682213115, 537.010290013394, 525.588804614226, 512.091006626926, 543.5850922205, 558.741440374381, 526.375829650298, 514.240721388181, 516.821562391402, 487.482989800187, 534.779757199301, 510.248288482826, 535.567233682714, 510.922835360052, 527.226346268868, 537.997821762363, 535.742974709369, 523.508601466098, 516.146431786232, 537.058142295819, 524.811414893531, 527.038710665904, 533.485893808394, 538.269028711744, 524.732091324112, 516.681961408492, 481.4336131917, 494.116254156225, 530.430058328581, 563.237230673691, 511.709627813224, 529.383693999106, 494.870452647529, 515.37397447009, 474.336594983351, 538.544846852868, 496.254097847449, 499.222060553118, 476.566206067765, 547.659174581879, 541.423453335714, 525.257280084083, 525.508987301185, 504.038417485758, 514.974844893789, 534.705273769205, 528.778597379195, 548.87898497442, 500.862248910192, 513.350395893199, 512.282167146923, 494.071593356494, 501.601294239873, 524.763579062248, 504.58650485605, 544.437284520546, 491.571599898409, 509.156882689917, 530.493168575282, 493.142654158968, 552.094984042827, 515.766114377351, 535.760049418538, 492.902457395529, 492.995580575687, 501.259109119495, 504.885060088574, 516.319256867159, 515.212927201536, 516.795412195086, 524.397845516596, 538.049838428588, 500.774421516917, 501.53544617305, 522.016872681064, 511.992195547744, 517.308230886751, 539.947438185785, 535.978374841828, 535.159296118634, 532.195420986355, 492.428850628791, 526.839127232482, 537.057776063889, 509.639450121313, 523.792103950038, 501.254223797178, 542.02064643562, 494.622723458924, 525.224029102169, 544.853786598734, 520.467662934084, 517.710572732461, 508.178372106267, 546.912672910787, 528.579133937533, 548.980908958933, 525.960913049604, 543.945471972923, 542.52516503385, 556.049329838746, 539.740016049291, 546.084360049445, 525.735070886227, 540.93433800331, 546.256581729423, 519.258847812461, 502.460786927556, 545.166291634137, 510.900086503662, 491.471996212607, 518.51570606925, 533.364424002453, 526.964226768862, 542.020631071067, 524.862389664451, 518.033784847768, 526.537265215356, 521.200316680353, 509.224810311304, 529.366678471439, 536.118154086737, 479.4112440602, 530.79304155723, 534.834573551617, 536.469886823841, 519.180558596546, 543.154779920505, 542.356149406291, 513.228930609255, 497.457214619878, 535.972321856597, 539.836357826747, 541.740010184151, 518.046406904728, 523.158287156164, 510.264868802876, 499.125408970402, 527.697447132849, 523.300660129317, 538.03736903023, 476.444446467007, 531.813231218619, 516.432150683402, 533.360528334318, 530.202587612503, 515.454500121111, 550.37058623361, 536.049373113437, 521.177625100623, 536.107796258335, 531.390846040713, 512.651173957652, 532.048359264999, 521.453375164531, 506.337492518445, 560.538008931149, 487.241064200165, 553.687155252445, 533.133798871495, 516.818742227586, 505.762534412468, 491.961447558328, 513.468700756007, 507.014969061282, 523.313131128632, 530.189687572951, 509.049542662149, 503.766727887695, 530.007951602768, 504.890119835866, 546.203333987399, 540.747692517924, 534.255736543765, 531.857575331538, 529.644342201671, 506.378088199751, 515.48923446912, 508.533272895426, 548.031041844733, 533.545893461668, 480.679038176207, 534.202394825529, 541.217301476181, 554.314372728215, 509.160142481261, 517.725814638521, 535.011878550673, 532.38539852472, 519.161506060066, 530.027721963058, 524.894855888203, 534.45450447328, 516.552852817849, 529.453495453361, 562.333359753119, 540.328011077183, 505.169923152894, 516.86449701753, 523.620868107357, 526.358624024326, 511.142323149804, 535.16576484228, 512.629396158576, 498.313643805525, 498.453011385557, 545.116697265385, 543.2361697184, 505.49125525216, 528.925996073145, 525.67319177909, 550.739723798084, 513.41522432996, 534.427715179895, 549.891823856817, 507.503581065578, 528.966640055721, 501.150548486179, 520.02434195648, 510.289491737964, 519.21765200082, 498.919325867149, 534.997167027379, 524.632650210154, 519.468885774911, 532.079609746668, 516.461913276718, 534.282990702021, 519.56146935324, 490.365051684282, 539.834393189651, 520.267490739132, 514.692681807315, 506.889450720644, 533.292467363928, 502.578981733233, 501.752234218621, 523.300503845869, 517.299219252737, 533.103024140801, 522.338824156501, 501.352194650419, 534.399359724918, 505.323901610267, 496.945028431869, 510.8257578223, 485.327482486198, 524.482898250281, 500.837547367163, 537.452470608208, 545.929703398834, 548.408481741229, 501.120821634169, 476.475038684877, 538.458555611857, 531.490935980427, 541.881697786525, 522.246178067152, 519.236389381924, 512.251910463765, 511.440052773403, 525.886603806924, 520.282885178947, 505.974309946153, 518.697185501922, 521.087966688901, 514.805958743203, 521.96099633449, 528.477588254969, 526.827262507768, 508.795791346933, 509.095004841687, 520.083829546322, 526.825747314054, 514.939856201166, 483.350489820725, 507.036974979122, 510.046575708724, 518.661447084607, 544.310044204259, 528.91160729964, 519.486461854299, 541.687561223965, 515.095596720105, 508.749693834259, 538.589663205902, 498.654818993638, 539.626499853264, 507.320935896816, 516.868177312527, 496.681015855052, 524.170977308203, 555.804327309858, 485.237484323748, 529.103187912342, 529.216570992191, 519.853336224919, 528.603106555466, 516.940756838749, 508.782906450837, 484.795477828882, 530.825240624022, 523.536556137595, 510.323129175557, 489.623070654433, 526.067557910792, 553.84819564091, 539.924212878369, 525.171283095531, 536.02498637117, 525.772118150539, 520.789995269263, 524.192313645761, 544.341622864565, 543.980205865615, 516.873189449257, 564.811518915859, 542.745928257551, 506.356551868282, 542.824133402697, 516.091279243288, 542.493844547623, 507.310886953337, 519.263909716584, 488.90605202301, 508.87254025798, 523.227125774555, 549.633277400098, 492.5305679075, 524.492815629462, 525.712996618502, 497.369550825733, 517.188674021321, 542.656023705108, 511.712149811103, 527.96337988287, 486.334021926788, 525.138321173266, 480.644434245144, 520.491605254004, 476.144723295117, 521.100362837191, 520.658553297299, 526.335037128728, 549.264434932827, 551.701549551184, 527.866811959506, 502.254739061342, 528.523341174452, 526.812373720232, 527.455259896958, 507.182180351946, 527.125105827276, 545.162356827415, 518.296315854958, 527.630195230931, 511.690653080394, 531.116806564486, 519.099323907346, 537.409919058314, 513.769108252687, 500.780906214712, 517.857714274414, 558.263139316157, 520.432186766768, 553.493647230269, 504.787871886376, 528.200106044807, 519.598077350235, 532.225388298371, 522.238833064511, 526.541787381677, 500.832448094266, 539.328581875807, 512.994073669521, 518.023959059678, 531.660714976435, 526.778106234747, 533.799230435917, 510.414254078135, 493.332665365218, 564.401066669967, 515.434058243419, 510.087408084907, 498.622514271616, 518.158956135078, 516.593448940545, 531.076334395322, 529.852217664836, 523.617152157909, 506.725030146244, 525.482725877726, 521.745007482405, 531.384183921938, 525.142540638735, 549.253849323321, 522.813784075659, 516.130450976333, 529.971222837675, 512.286867423123, 524.787371897463, 487.925276214352, 496.206405910582, 522.410519865222, 500.726486954045, 500.938200716412, 502.32092862657, 526.176206958414, 516.809948922149, 514.598244738959, 540.298723502175, 524.943253869645, 507.316187985822, 514.429650365287, 559.639697111049, 522.075062479805, 541.246134568432, 536.118206822339, 537.209900387171, 511.418280728909, 493.819208625289, 515.079697966056, 524.079112108288, 513.276436929541, 533.983379783216, 518.956268254493, 534.687217471616, 513.466750100347, 552.128110874373, 546.027922917025, 537.08444821041, 537.468642186212, 534.083307949666, 516.017651853991, 510.711792422141, 509.439013764907, 522.980756666343, 552.897081956761, 510.046658196845, 482.975212484376, 532.735437402117, 504.400389755666, 526.852873697327, 532.745568700015, 538.344896536586, 530.012016797772, 525.118179170911, 549.197031374379, 500.812963262041, 513.314704981565, 509.344644023431, 520.513111110311, 508.273716253889, 499.95254017662, 515.435371776312, 501.636701720141, 530.371564043647, 546.040616800293, 519.80249535455, 512.361198767306, 522.73626275266, 524.740683838613, 520.062591378439, 530.932226384936, 528.070514091546, 527.860382926419, 544.622212873862, 512.106671480066, 524.663202077651, 535.302932865164, 502.144453822238, 519.122654396611, 567.865067741361, 502.638011629672, 520.273113533086, 531.087735107575, 530.569045575395, 510.630229658119, 503.462851581694, 476.213840045088, 503.807139866383, 552.701952599691, 534.679938663798, 514.121664604285, 540.378439350432, 526.483324402512, 544.049391583635, 535.681512051971, 512.684833215769, 508.886697002303, 509.396457651796, 512.059557190904, 497.803174053539, 541.641836103239, 548.910956871965, 527.977938645434, 518.339337837249, 480.436161284805, 519.645476945104, 527.416325279652, 521.914339317956, 525.59496414744, 513.570652158013, 539.906474385568, 562.535259730533, 542.131116969708, 538.839593226224, 520.92056894216, 524.663489587166, 532.825730130953, 547.210032644399, 522.608149604217, 530.1561219525, 540.535017007602, 531.656848878687, 509.932596490031, 543.529599265968, 531.581980388831, 512.677579698246, 547.248501535279, 525.20329420143, 516.861607424838, 508.79673919023, 491.031527525857, 511.10415588888, 506.606477046195, 566.272424640585, 566.887637594854, 513.189761960514, 516.217052098364, 535.80435309003, 521.29772008294, 506.828774025996, 518.010266117521, 516.316089118406, 528.968515158563, 511.790478902669, 521.590249678123, 533.745545056891, 511.587711140241, 507.133711171372, 518.036168092306, 523.589344347342, 506.357280671467, 545.021811959124, 486.962595421232, 504.925083867068, 535.808315084872, 501.050362874844, 501.530242731346, 539.30439008531, 509.216836815814, 512.776902786116, 536.149203566937, 468.790624095818, 551.772178759673, 484.308363887804, 512.05663596362, 550.735187779302, 530.791003087711, 536.533856473204, 529.910097346085, 539.307645530401, 490.039652139596, 535.896508136449, 544.788051063165, 536.56266753964, 509.990768911494, 525.874931340709, 530.051503155292, 514.195707377439, 530.717279754649, 517.895143674338, 529.420940178173, 515.524275101104, 551.926554053909, 514.359570651938, 490.595601117229, 498.768077192107, 542.087677306633, 515.732394172962, 503.582399609886, 528.291291622375, 498.749899851178, 513.539096569971, 529.917866025818, 518.977640079098, 514.034824112629, 521.580598460329, 531.793203571492, 545.240909084049, 498.65560349097, 523.531830470565, 508.389127550461, 533.467728577154, 532.473402755975, 520.826311574316, 528.023746059023, 494.216071075119, 557.510068386455, 522.481064174061, 524.272993964725, 501.51621864169, 546.64354668738, 530.185949405839, 507.77193451785, 514.527909391682, 508.846158902832, 544.937346695819, 518.719524744653, 502.937141926517, 552.078849983447, 519.279908944784, 483.405239811256, 544.909708197405, 512.916016643699, 542.362358320683, 547.623159271991, 517.829173948026, 523.146665985127, 550.795465884217, 500.445088688999, 500.319936600686, 546.029192457619, 538.052384307924, 514.234676247708, 516.916017631683, 515.385209506325, 521.327342730149, 509.206561594204, 510.886247918895, 498.317838560217, 530.050469474239, 548.957012648772, 512.390651915576, 528.879191369162, 524.952580686281, 527.523850987096, 503.714239018993, 523.21801287349, 542.846555238612, 505.369285240946, 515.37234139267, 504.749994013644, 511.053653958294, 519.262213823906, 517.317422378891, 488.871232579088, 542.395620334814, 523.579917164785, 575.293681561957, 521.507858168136, 550.063562650451, 527.458380691523, 550.955634223402, 534.046053814335, 538.642440772275, 543.267737523067, 542.177730822332, 507.969002573929, 527.943504683122, 538.925696833303, 535.283323459275, 564.623865112937, 510.370362224772, 501.343105609806, 503.305918868468, 550.360910811233, 491.866112421088, 523.609134242969, 506.125275814016, 509.633901191534, 552.399445322752, 496.505355313222, 526.747219725528, 507.387798815237, 510.04152358805, 515.663568937251, 532.272201391524, 546.402945880269, 514.459923409175, 553.834496081742, 553.373440209485, 516.625086365095, 530.984705361091, 516.925878460115, 519.326380994005, 513.812101975424, 525.953046289823, 535.666476283546, 524.411701765956, 506.547248297187, 535.773665999314, 526.006862096304, 533.432031193531, 510.480100297851, 541.342907084734, 523.342354355055, 485.861408672413, 533.776484098716, 502.769001616115, 515.833321940773, 530.770361747595, 519.221135206383, 507.486599919326, 504.921597935009, 538.083536131946, 534.029738600834, 536.902554497699, 548.994516901358, 542.966250506395, 552.69071016718, 512.078979563123, 540.171972685421, 498.953797727755, 492.78467266062, 530.893019877714, 491.637004806028, 520.094111711058, 495.448668040792, 518.433693545269, 500.785435718286, 520.414600143995, 539.762393242021, 513.98751036566, 535.12297380722, 536.094784342721, 510.730373699914, 547.202075406392, 552.391678854481, 540.269483695022, 527.46002509809, 535.406072382615, 509.611781872152, 537.387989159053, 506.683709709137, 515.443793123722, 499.984926243257, 537.157397453016, 485.573840722278, 486.78696193501, 533.540143949042, 509.949109290352, 538.732327698913, 487.867073570682, 518.031490128274, 494.706405838351, 533.410728872112, 509.680439302095, 505.546413946391, 508.550078912546, 498.028426300324, 536.361452790547, 509.144117465577, 498.162532007266, 488.578804675424, 535.035614881797, 507.131233957853, 516.287972266212, 534.721578113514, 515.682007866695, 495.211246804923, 502.267184617141, 525.694597227838, 536.171932426016, 543.090717407457, 531.597520979338, 538.627092709975, 499.938564685458, 524.45774929831, 529.754491783523, 523.854723906966, 521.233119730679, 523.803221406302, 499.032397929787, 513.050507673909, 521.595309776645, 523.07529809359, 541.45504138872, 526.58855011395, 515.187641230904, 511.257434745576, 509.143631139791, 519.369487703094, 491.687175136633, 503.791112142412, 510.811560636036, 517.131985904182, 525.362830087956, 534.138255949956, 526.759116174421, 508.845785643041, 515.099823687658, 490.969439933341, 516.070296232164, 538.025783294644, 494.553719383965, 534.555558602995, 527.506667182856, 525.516145150093, 513.78619528048, 511.317534366397, 559.070133952462, 538.32824086131, 505.294509871246, 520.333084287064, 562.507157561336, 499.444594434488, 541.222025592717, 503.810809438548, 514.586043399313, 515.172283266393, 492.173763990317, 509.214401512995, 549.194491823137, 500.139719471496, 477.348011753938, 510.295978614643, 518.483492129584, 522.090976725237, 526.383287556191, 534.212258812056, 521.82050192126, 532.107234225054, 526.597074765488, 536.855031825491, 532.485594653246, 520.975050357315, 557.883864326435, 543.260069858629, 531.826908056121, 538.692521841443, 544.045022925684, 538.195409563798, 535.868249850834, 498.096950726708, 518.744094781195, 530.799983737049, 524.708896369896, 504.21585999349, 527.048760524958, 524.346402923843, 537.812547687797, 496.91692396378, 527.626015721847, 528.392660957315, 519.985261887411, 526.164215579135, 542.481887054314, 535.172903855587, 527.139464154156, 528.948213732253, 523.856140441831, 533.871850260618, 480.172187087043, 542.400423930331, 496.153178748752, 521.67626018065, 538.435700689505, 527.684466903349, 525.324835920211, 535.240852979761, 508.362986096613, 513.89483621911, 522.39415614271, 522.325517434746, 535.312542244084, 535.463390623028, 553.164191208454, 514.040640044791, 537.040975255503, 516.869910478457, 517.829396913616, 554.266606224756, 509.818593910606, 512.597610262931, 513.986795882503, 513.615978047525, 548.50304594396, 535.827079759967, 524.986480875599, 529.128472551007, 540.912438842477, 521.699782246369, 540.91009860114, 513.987678465509, 520.35040926113, 508.923483657421, 522.574297940756, 491.831207660691, 518.153463160258, 514.314274658802, 527.697405660946, 513.988380706037, 514.816188536972, 539.995984344439, 517.532314012581, 541.390967431369, 517.578117098077, 547.109195706636, 502.400059565337, 524.124691236745, 502.597966732258, 550.057389728849, 537.872394219568, 509.851770959866, 500.855445950991, 500.203857568761, 529.539693847228, 533.359850616969, 543.483789932422, 518.15313636196, 526.689248604762, 518.416915156984, 491.727132518846, 515.010672656381, 509.198345228371, 517.462374487446, 537.523709374483, 513.396246545355, 509.036974407232, 508.682700937208, 518.484502388689, 549.303727809456, 513.84528614458, 542.863936772318, 519.47681625775, 550.027462348523, 521.744872939053, 515.468030292628, 495.309058668388, 516.299162844999, 493.955983550892, 510.457132364747, 522.852091758598, 521.354317980393, 516.108771288859, 498.170611736288, 530.820119919409, 546.071991619706, 526.906848752653, 502.859495390006, 510.871244522597, 510.637816892209, 523.524580699379, 539.863751860714, 543.299630310902, 520.260988749372, 532.717405781831, 505.304943830093, 526.137997227824, 527.808851961519, 493.990226643214, 531.598795914249, 504.763219766247, 517.248475634875, 521.945131191351, 551.662851871441, 523.426550655517, 511.452805121637, 504.003525142212, 530.576515110802, 535.19457458613, 505.62799208129, 510.259874569876, 520.895320969161, 505.800750085306, 529.440461721135, 501.048939226251, 529.010898651916, 524.375842951684, 530.747053947181, 512.582420997951, 529.290525303623, 512.953921990645, 518.619933181509, 497.903235900971, 553.252256969511, 514.146065791173, 504.90969908668, 539.851305329496, 504.411291691585, 537.446913220735, 509.139037572572, 544.731813115733, 516.527369623882, 521.934407186936, 504.767247983927, 493.823024778176, 526.368325163581, 570.274481613934, 523.934879045534, 480.397767834108, 518.900722217027, 523.150488335154, 522.868178815014, 550.916235028017, 517.649820544, 557.424043112163, 508.671442216631, 528.783146004297, 538.791565120418, 543.517195693816, 527.53154887336, 519.963508303239, 517.957152295057, 523.768520334867, 567.887160871671, 502.654708670005, 544.083173994267, 511.605854582226, 510.156683320926, 525.508597665777, 533.475182550464, 502.883709933233, 508.358163992581, 522.829182394496, 527.014798394037, 516.033172720986, 503.064974601608, 496.099857607245, 507.371869179057, 510.847944102991, 530.328422201789, 516.421650836235, 522.418286736958, 545.036071385014, 557.84440873635, 520.728920270245, 538.545941911937, 529.846906733668, 539.617754845149, 508.954409967715, 491.08016170537, 506.358458830415, 503.062523649776, 516.293252829068, 529.610766486472, 533.036292327082, 508.929409373875, 531.92941098572, 513.3809301431, 542.588368663321, 526.845217525144, 542.696721384659, 494.472858125983, 509.476563930141, 524.189269041537, 491.030486884799, 548.707343423142, 526.327236924016, 544.871946426653, 524.524554384313, 521.810875883793, 522.480665259184, 515.790581067888, 527.585003999504, 550.306127393967, 533.98581123045, 502.181807269904, 528.064537700099, 497.312837196803, 526.400487676091, 535.155796174019, 518.84464444489, 513.373827170608, 510.95210490652, 528.886549637577, 531.698384887034, 525.364289849271, 530.090694872112, 501.809593189118, 526.914807855425, 531.287423278752, 487.176319701479, 516.918062058629, 523.456185086677, 538.086844726826, 513.613615306806, 514.317572618037, 499.606442093138, 533.350571595171, 527.50968439242, 520.435348238117, 511.972912885546, 530.231644601287, 521.132140083206, 551.364761464279, 526.824327147153, 522.603620942451, 518.384113800381, 504.00000478306, 525.885579245472, 522.775231547634, 496.676462984438, 514.319919859461, 553.707896470702, 511.803056353118, 538.637120115719, 513.646852126195, 492.298374462459, 490.064528553124, 530.204199039296, 514.026107924974, 503.831914893124, 527.899249093373, 486.986393636028, 527.02668623386, 523.959573447481, 528.965349407084, 486.247826853119, 507.932483151247, 496.278599421849, 516.154711911619, 504.238014617917, 512.890104338939, 505.0009921325, 531.773547859936, 556.819776793775, 501.041597604105, 524.64839990042, 534.188101822684, 525.297714889625, 549.704702415824, 506.340458330425, 499.030919797786, 518.48988029673, 516.147903279698, 522.765450662056, 535.821483151448, 502.550619646679, 508.968518653002, 534.155604508969, 517.509937534978, 527.487357680105, 519.322446406511, 514.694847296583, 496.396608684504, 519.591617971843, 523.551130693009, 544.491093889569, 493.574965592029, 545.483133978747, 505.541110470843, 527.146661857447, 521.0340006704, 516.270786886441, 528.094447487704, 545.207952834606, 520.709026711851, 509.422664143362, 513.355006410046, 515.820582406949, 537.194206245446, 519.245742333466, 525.735966123168, 512.103513990059, 550.095137006756, 531.087419276614, 569.498241808945, 516.277435898202, 534.743778059533, 516.331806377896, 550.529150610559, 545.278875486428, 504.467602577851, 534.385911123358, 536.636276062766, 528.535511100765, 515.14816077819, 548.069115425518, 512.888972541403, 513.300440176572, 505.79395167047, 518.031351052857, 529.831040326468, 539.873210754547, 538.004235323776, 519.62080484399, 529.540596645206, 504.164746324199, 501.186999575811, 483.516184628023, 523.40723387422, 556.080150096292, 519.873002038634, 513.221543747806, 528.596122835685, 531.408193431197, 541.263892196387, 544.384752447176, 527.45049467369, 516.045361658371, 527.050313458225, 491.925370554257, 525.866771803242, 520.260159691721, 532.442275689073, 550.908949773604, 526.595454478721, 540.561275394766, 529.76041088683, 550.814776981628, 478.044934799086, 494.92686683252, 495.690839805134, 541.243399537185, 515.655078621076, 516.029846975098, 532.907205004998, 494.524986265949, 512.954470908204, 503.498386089759, 573.60974682587, 508.91938373881, 501.568185218671, 505.92087113305, 523.174564464444, 554.966419025088, 525.441736810791, 514.893916991775, 514.187945908868, 520.63404904413, 537.101038562375, 541.19663864488, 516.161349987639, 493.588565144168, 513.756797597504, 507.291404347483, 507.258089371567, 525.761656396453, 523.390887567773, 542.367456093076, 527.946308347052, 480.104409301001, 507.142527845234, 507.828630906883, 525.162742752474, 515.709518615212, 560.608791387679, 540.506048683628, 503.237505961658, 541.267844818609, 541.788232129825, 541.842657340209, 537.767108105081, 499.961725963443, 538.606562382568, 514.049912843513, 514.829730258556, 512.735095614429, 504.718385773565, 559.331437481389, 552.008278799649, 495.321662492597, 532.424081619799, 492.732295025329, 527.745804722399, 525.678313901605, 513.712244851895, 516.085811224171, 545.640710307946, 509.644326868915, 506.681780435532, 523.522176230922, 517.608805985425, 535.574968633616, 506.875183597524, 487.253075645742, 521.285032465679, 514.472210843437, 519.582564826915, 491.422050040784, 519.452525704209, 505.471423571458, 531.58304323338, 521.988178612532, 525.120438881077, 508.703239509558, 522.216216353395, 514.710207353971, 496.677779107326, 516.715237078003, 518.050813187276, 524.149462122406, 561.824904496763, 512.083812044752, 505.580888791837, 505.902285234238, 511.564725218925, 541.448162153301, 553.582835130541, 514.815335668887, 516.190768658168, 507.975432207669, 497.975848526586, 519.122294979746, 557.162665797415, 527.20533352004, 542.826816779319, 564.683519822593, 529.568651242541, 504.892234531862, 510.642226161994, 548.070619223809, 510.713138950692, 507.48257079338, 523.800966653931, 510.195908633964, 524.642281433, 544.326539719642, 508.848761564953, 546.566909297626, 534.580533588675, 526.395794126676, 489.121774774671, 516.892458546491, 534.066939489978, 537.279811068285, 521.319678790074, 529.274722595356, 548.845294921401, 534.376831843379, 527.889851032926, 516.491824224717, 514.591955795167, 535.329440706972, 537.660513966924, 549.11226957224, 509.073792223707, 507.767587353343, 534.217077199508, 491.765449865159, 555.528939828828, 493.984978324971, 539.591413686061, 536.050875586359, 509.215232216021, 521.091883121157, 497.164279447746, 520.387560259959, 505.792367606085, 515.282195971164, 531.474862010195, 521.352130589431, 519.627183594038, 540.318399716985, 516.704372964936, 542.367795133298, 558.288516274204, 492.834080509943, 555.585911622786, 545.665941343672, 512.123576662686, 535.18305709922, 502.550276069, 555.852025999835, 543.061943625254, 523.608290432965, 522.232998125732, 521.655617085471, 542.710288504712, 513.632155813746, 503.656795605637, 527.13213169124, 506.270548293111, 526.458532804459, 525.403183260094, 540.267115659019, 508.828228649617, 497.598400263565, 511.779438199792, 523.676309358323, 528.958055940917, 529.295301022818, 541.187859301727, 500.536163507636, 569.97295116911, 514.291914922259, 558.455975912951, 531.995643756676, 494.194708332168, 531.849956288142, 507.220532088979, 540.723962254613, 520.08880985061, 491.134703314075, 533.444528957968, 518.346004787674, 520.287895121642, 517.942568841138, 499.788533384217, 549.668613561958, 544.762596821162, 516.433199246205, 483.492135347345, 514.077406579815, 534.111176501829, 510.48188104574, 542.36785671978, 502.956833431042, 470.273968312092, 510.332441747936, 534.22713973572, 480.813096513447, 542.999562838972, 516.692910315489, 490.473953814894, 520.476465023148, 551.836785697571, 560.111977175888, 529.86360687694, 517.063723031832, 515.920330962321, 510.287216736736, 536.765023989086, 531.413970301527, 522.442096700687, 542.780910153127, 496.590416732307, 526.163694828103, 510.556265445473, 514.045929718481, 494.727819904381, 517.700595227741, 542.298510419059, 516.347119957047, 503.311107532961, 500.043344156615, 524.071643982776, 532.43865815118, 543.539115434919, 513.966944827419, 514.214433201545, 520.864638219974, 509.754922111488, 533.879706595684, 548.651805293113, 524.484281336853, 542.846812275574, 526.673260319283, 554.499536646955, 502.209795854296, 499.897841570459, 518.978179535869, 493.197697031518, 508.403712159399, 536.984357346835, 518.69556607196, 517.312628215266, 541.350920483076, 522.691827573858, 526.184233952889, 495.8725757581, 538.43424481191, 501.78530916769, 523.508613699701, 531.115964157926, 524.080790495692, 527.044451097321, 525.865338788438, 515.219620843655, 495.470412129587, 508.343122034865, 545.31317543426, 543.64797818946, 529.135430631793, 531.250660273213, 518.868898244609, 526.026130660902, 532.688403626343, 524.828181155628, 522.079482780665, 511.89286269909, 487.825791550033, 556.340047810801, 539.568594798428, 501.623064300635, 554.043605945558, 502.721279230504, 516.578350996948, 509.126370762319, 504.034618209251, 503.262356023483, 516.192732594542, 530.48312921314, 551.962589834749, 512.858158958212, 531.293838369653, 529.464977677326, 542.8220645223, 519.995142614374, 506.433444685272, 499.776533268639, 535.586167417428, 524.505284097974, 526.147949033947, 479.95130953102, 516.453884738102, 509.548819587075, 515.868534108095, 523.481462835256, 509.791310388004, 523.864764125593, 516.775602513281, 548.708861257938, 509.26897554821, 527.106037397106, 521.22617535463, 480.999751173612, 495.171432372471, 520.651973339863, 537.598892069403, 540.525027670189, 534.56601343796, 542.209401590069, 542.106783165518, 519.946953559827, 521.110061753288, 501.174586273682, 527.270687104219, 498.894876411996, 527.319022021537, 532.202810918986, 541.964313072022, 543.127389021848, 539.603954704949, 489.177165360045, 538.31756175894, 527.965664450924, 540.99732396742, 501.175471514895, 531.389882411324, 530.014516534594, 513.354140811651, 535.253306223467, 537.280189274179, 502.774425632182, 520.426162131351, 511.795448764848, 529.705720843659, 542.816519875016, 522.492541800133, 520.72407835963, 528.521992677249, 523.441608022855, 528.626725403886, 510.283435606642, 499.07613720934, 516.811884872931, 511.359213487013, 529.723522327564, 542.678886083677, 558.619845398675, 534.905570916957, 500.625654210608, 499.355962905309, 496.572178673742, 524.852745790835, 519.129788156658, 544.502353611105, 521.576544099169, 508.495018539057, 517.43077168572, 529.622390180008, 507.327067921517, 512.516688863138, 513.159252191024, 510.745358526235, 534.284525915573, 520.615533524786, 507.793965554663, 525.943747384911, 520.292172397749, 511.460168541512, 537.157252700558, 550.172832388655, 518.535729627112, 529.341222321248, 507.755596917054, 487.818607223751, 557.205561631055, 526.746420464856, 509.608409381628, 544.673247665235, 541.683465092155, 502.934129395091, 539.484887017118, 535.877482882918, 533.21738161278, 512.828914433093, 522.074099003356],[665.091545115611, 687.071364833573, 697.936173260522, 664.486979293357, 685.685424018167, 631.023693115276, 659.559999836251, 662.542564416954, 664.253835416738, 670.455341791495, 704.011646298346, 688.554153494957, 656.374598448952, 669.407960261454, 667.543092371017, 674.164882566511, 654.04411866128, 709.962280603631, 680.490883069326, 704.256147140358, 666.09718080494, 674.446301008127, 665.860932262684, 698.29279138149, 657.767251945551, 694.903234172142, 683.516237312971, 662.818945280449, 679.560340781509, 676.065800788308, 662.068006855474, 672.711413433537, 663.432358186416, 701.641667072737, 683.595124060038, 649.144095955436, 668.704138656944, 685.378513020963, 673.981589413013, 664.004542574674, 661.661362873861, 677.617369265049, 665.573523580093, 686.433247962721, 681.599093247123, 687.603334004196, 668.064545147603, 665.290243049045, 653.041110473434, 660.574510745936, 679.282977693173, 667.181525442823, 651.775438433243, 699.016948614851, 678.278349609513, 676.200844590187, 675.295290578083, 681.064217048123, 669.576651262214, 655.250031752998, 650.170983549792, 676.588394645383, 687.426465297091, 679.027469803773, 657.563738833826, 662.748996353156, 673.800041080847, 664.291281838812, 657.153900288954, 683.329771543295, 680.518243096713, 680.81668631898, 657.718108569964, 663.721382759812, 679.94903503957, 664.815367986862, 658.81282644727, 648.154320007875, 690.119647922527, 667.255813717565, 677.410205597821, 671.169266849618, 657.346994934663, 652.347591240905, 674.752004702468, 697.3687834158, 662.53252304651, 690.380479713934, 664.482904538109, 674.19216858054, 649.708685415515, 687.97010279142, 666.31566614377, 669.470416104749, 677.168125416888, 659.081011855533, 690.96454845551, 665.302129823962, 673.428308227068, 709.868734149825, 690.340205348439, 680.211504957235, 678.439411153241, 677.840901821785, 682.565326704057, 686.267025574763, 647.02756579664, 639.894743920999, 673.183663075109, 649.091692998435, 670.831509563254, 677.275989051551, 678.156649284274, 652.510434413507, 686.818957178153, 668.406287860312, 673.510137010875, 669.64199459797, 686.449107715894, 652.34062613522, 657.716282414768, 643.694348554577, 659.4189390026, 670.963585696851, 669.698271407738, 641.888448600495, 648.335937725189, 671.646396582423, 681.4152579546, 682.976405535247, 652.626859501919, 688.74046991162, 665.166776468093, 664.1468579514, 649.192456204786, 649.655530816199, 679.931627263539, 692.045690834823, 645.374769267534, 678.977023761916, 674.378214831775, 691.980831355929, 645.554195504426, 679.411650084918, 671.773322794244, 655.863161244536, 669.699102143285, 695.962936676029, 658.383178166639, 666.294170171527, 670.034297284451, 686.472873902025, 663.384431141618, 636.790619811941, 674.987045545334, 650.854229299073, 686.846198420562, 686.381013688609, 697.194888792835, 657.469481529641, 676.1234196613, 698.079878127754, 673.35328813561, 662.418502596212, 625.120845284643, 665.775562919537, 668.118343005028, 673.531597247836, 656.213261412131, 686.735535616536, 671.126196893817, 678.664429953348, 665.12350848579, 663.431202786332, 696.174127801094, 704.383651816349, 648.485357754923, 673.366428382016, 661.996063270469, 627.476295785603, 625.037264383986, 678.857098761927, 664.079940534998, 684.238800285016, 648.058502835969, 675.801597725866, 685.915350097547, 675.37374851778, 682.960740173764, 663.349322252147, 668.447117326694, 678.819901728114, 665.761015831976, 656.63530412572, 682.142220815105, 635.367785826257, 669.109237757669, 666.247162302832, 665.968770131401, 663.847976684972, 691.374939397108, 681.035913268108, 685.631526826261, 665.186530176953, 662.731188681448, 646.726295548528, 666.498134723508, 670.074545083623, 674.300178686211, 672.104795909254, 672.291883927942, 672.956791954331, 647.373942490917, 647.241247102612, 687.656092080066, 679.293759881534, 668.798402271128, 673.183609352571, 702.646248079582, 681.652824042868, 674.26619008913, 666.813154949944, 656.901815315445, 676.435937959847, 683.426529741233, 678.40565885256, 671.536481397071, 691.144851531192, 715.399918396549, 681.896331331539, 672.85685785458, 666.056251175892, 657.284325659737, 680.044162811727, 664.714235371858, 683.714033035013, 614.30935094453, 702.148463427688, 695.076198128847, 704.790517376433, 699.870886665604, 668.279515189761, 656.211900818872, 677.40963198341, 704.589431012533, 667.90353362439, 691.219605312687, 673.269889642471, 684.586585953213, 645.004664624562, 694.99921247863, 667.065024354004, 637.65879557256, 650.673853795728, 701.259087346272, 711.867152376138, 676.694998537128, 651.991296230415, 666.445663972372, 664.716564594431, 691.767305419429, 654.391828689487, 656.845927783819, 698.638922091001, 681.418594689026, 689.023021261543, 674.133220918515, 687.539327236, 661.133827913317, 649.812215161979, 669.469664825293, 662.054406486746, 659.872638306878, 637.611691803799, 687.621450710264, 651.125938837501, 721.18137996285, 690.346498712167, 692.695282404964, 692.532548378992, 665.269761152525, 666.635318808735, 689.952069766155, 671.756528281242, 667.001090413425, 669.44584826287, 657.676737709657, 680.252179870609, 641.399568719067, 668.324891208462, 669.63687466544, 691.572720305395, 667.982554965206, 670.791360565115, 645.826143428334, 673.691506918198, 638.047046125854, 672.345339356877, 680.873599449866, 673.272481845709, 652.841557166219, 677.192791140929, 693.241349141637, 671.381665212583, 657.113701007942, 661.652927133187, 685.681730018356, 650.60147030536, 683.2636109468, 665.281041067537, 668.892260224051, 678.676082559685, 673.438906860956, 645.521475515328, 655.690013665856, 667.669832225853, 679.649794742819, 686.241912515026, 697.711399222263, 664.400238035349, 671.526718353902, 697.215518866886, 654.953013752236, 693.633413662433, 659.47577575659, 686.245400796624, 663.153222440319, 690.474202568948, 679.805051146559, 668.937252950248, 667.876955499295, 671.627528461209, 682.16169595369, 668.224419649626, 675.712013819604, 685.473116643754, 666.015033933369, 666.233025422393, 673.023163982977, 630.684947807746, 650.048217790764, 706.383081690392, 665.136588851236, 642.225578028528, 658.909759165181, 686.668233882926, 670.842623660971, 672.693076079807, 674.888151090458, 681.953683038335, 662.496030666233, 683.066591169347, 698.654993393488, 669.8952697388, 702.860429239968, 659.951948097208, 682.704678755431, 684.946431452545, 660.232327911249, 640.644090885712, 684.54666492689, 707.489049527966, 647.969156653607, 672.57105679366, 665.049151031975, 682.602349356338, 711.175759994502, 659.039833219276, 651.330420746968, 678.245978416849, 664.009246422103, 640.429272607848, 650.339111741435, 663.181220510751, 658.479122040983, 664.774904846654, 676.006572444246, 681.944685889485, 678.771513290679, 691.028503185107, 649.184621862115, 681.599847160999, 696.122426747249, 669.546366949095, 690.828407888369, 668.266840521739, 686.70390158556, 685.962928993087, 682.468262653525, 650.808613793923, 701.656038796261, 724.461595076956, 663.089000645229, 712.098729414967, 702.036315253147, 679.658257098732, 662.989250933139, 673.781072818106, 645.210822292814, 678.993155198683, 635.504603604281, 659.602329621862, 669.083905724641, 685.780227161962, 628.61462783887, 666.681159469529, 675.212541653813, 656.332067845014, 675.216522232827, 659.876428696524, 670.414666913205, 683.52122385372, 660.875810835239, 658.781529428735, 682.497108201914, 664.725066725891, 667.658689376788, 657.189881497382, 675.987263746306, 652.467494890064, 659.666752322735, 690.872039578865, 669.846117577819, 677.546646669757, 695.509488327468, 669.080281314302, 673.904922321358, 666.951512025279, 680.09869925371, 642.102275451121, 674.548768173955, 664.018628104819, 646.784124406838, 680.883447585717, 664.778728243071, 672.497416332227, 696.594153170446, 657.540437573505, 643.180337064145, 665.472217384045, 640.396698699398, 680.242912441982, 674.588013252278, 688.178015643436, 685.828071354766, 673.665486353211, 682.213559539485, 672.929366978182, 680.882598885267, 694.807363265376, 653.285079978949, 670.558792676561, 688.362277362571, 671.186915421852, 683.862125632666, 678.662216066015, 649.945058485287, 727.639108183086, 673.961794924925, 649.607317558326, 653.919323958038, 677.767593668455, 666.126068192447, 662.942637071694, 719.517375447653, 677.732193169413, 674.008764667231, 660.937696704103, 671.360180183957, 680.595807795598, 686.546004150788, 653.228522413197, 678.588998418488, 690.828092001848, 658.370421250876, 695.009831273994, 694.89777196032, 677.22709601594, 677.732136651386, 637.706959740456, 715.310430803057, 670.200860539043, 641.858006600002, 684.48439499253, 680.277190706744, 684.355118630461, 648.246062332159, 684.50991225592, 666.553707302232, 639.65200165942, 702.09365346622, 684.279025831918, 638.060709251696, 675.342250589627, 702.561655664639, 705.509201331978, 709.751842736903, 668.513366848787, 672.375920646304, 689.370224024127, 659.463556622117, 663.992056767764, 695.476947885106, 658.666970595551, 654.530557890638, 708.595884264109, 674.215439854939, 688.265729854039, 667.545417854589, 687.406476633938, 643.59566038809, 683.468168378196, 668.893581031093, 672.415999028637, 664.436481197456, 667.073118046923, 667.443707958365, 674.746245803162, 679.632606339651, 670.840033178744, 640.3570826515, 693.402003785769, 664.480678029267, 699.167233043959, 658.307653426942, 658.740301434773, 682.642091820554, 680.295747884081, 696.439997866272, 660.649596220619, 679.262533564444, 670.426630023046, 672.723561481655, 638.590093562398, 692.755907154252, 661.625317352181, 665.623102774451, 691.725576677523, 676.489035747476, 670.208508396837, 679.142684183092, 673.696250164608, 651.488166236895, 679.24295803368, 656.07878483155, 679.969669628108, 696.394152119643, 668.39693132964, 665.72941186227, 700.914120624454, 673.425825389889, 660.204436773933, 677.204485519272, 684.916068407924, 669.177925084513, 659.138779556231, 655.139618507505, 637.036434760155, 637.235941562726, 703.735818659222, 681.69582627444, 661.403710763569, 684.707045673839, 671.076689884074, 648.017152593482, 645.128532435577, 698.706681337793, 661.575903942597, 666.268255731588, 646.055023632297, 658.689759575047, 677.29465932579, 654.163516920806, 676.368264326123, 686.536804116957, 647.48353613234, 666.969924176447, 674.318429142722, 673.247704450349, 675.740470420312, 676.677493703011, 681.626663652081, 651.827981256418, 649.828278308103, 663.935262288623, 684.730963324145, 715.891678395049, 680.027111454215, 636.863144902663, 677.578007645829, 664.699163421327, 681.744803067146, 691.508066320561, 686.227040684533, 657.681612362207, 654.055226450479, 669.00921534049, 661.176406492276, 664.119758872978, 668.367481768162, 676.433720735981, 659.457342938161, 665.380862468798, 694.193123564457, 669.609244304994, 655.877111562362, 654.732339055197, 636.967127352871, 674.225875968915, 647.635667036557, 652.632687591671, 704.599543961668, 658.519461406923, 652.393174402652, 679.616916442897, 676.519465412046, 693.19701658464, 674.259846530775, 660.345667172563, 673.936331800479, 699.535409826233, 681.351420606755, 667.838467038229, 700.237821356141, 698.03212743327, 709.332873950212, 679.672304119044, 669.077280457207, 683.934380588025, 659.036796540698, 677.475480164561, 688.881025321525, 660.662816509006, 641.493045733961, 664.812028286554, 659.627159600244, 667.82549430748, 681.195587172604, 672.898008318104, 673.758902078375, 659.711514893064, 683.204944201456, 661.164405222019, 694.005161842804, 692.768012722079, 682.244184482801, 693.420012470326, 694.700664588929, 680.493791657109, 686.967126641819, 680.923599256435, 672.58484586856, 649.036193127126, 658.793283120564, 664.840722032412, 683.53080206165, 652.381021009193, 704.059759211664, 687.112687318707, 671.193635316934, 642.579467885274, 671.770045591716, 678.581631500659, 697.428146670796, 679.733655913231, 658.741925302047, 683.197433730486, 656.397114779035, 674.53523537184, 673.754464928922, 703.405486098424, 677.302664965465, 697.743615060877, 687.257939443163, 673.805831669912, 650.40774490299, 676.464766425793, 651.190432407142, 641.550383391801, 682.940583799994, 675.064842523433, 663.5346143333, 658.656220299463, 650.707312118307, 677.281190198494, 661.424596737181, 688.634999302369, 708.664356147819, 658.648442557673, 668.721748226586, 664.949335508629, 700.302635706635, 658.687145709985, 652.140877121677, 677.746838668388, 677.639099302779, 676.460919556322, 663.681346965944, 651.096522167119, 681.052450707167, 649.554858431456, 678.250740456864, 685.810199022214, 702.375866655655, 701.509648378895, 674.896721248527, 665.753910566209, 690.308404622087, 646.650849473845, 662.57509436212, 662.56470836474, 664.571423112572, 686.621328304852, 648.467848252155, 672.587347899831, 722.005338134843, 685.28445171752, 640.889077706923, 664.298331339226, 680.416728564164, 680.674817045582, 649.635454181829, 687.915889591204, 670.277226309156, 665.29957447247, 660.517000446581, 676.292382563011, 671.132224700897, 678.206634385917, 670.895697842323, 689.20230049136, 693.603912585481, 661.281355110061, 667.325137416764, 690.091438413242, 679.658745845739, 690.809230074431, 661.451065305799, 658.220793882473, 650.58858658464, 633.003997064323, 660.526395604519, 647.574208249782, 668.469301679181, 677.278676175642, 675.626627504431, 654.56233939531, 648.35502361949, 693.337153771694, 664.020037677803, 680.868550496334, 629.662285334773, 637.28487053859, 685.134909071661, 686.415872590035, 654.809538717811, 672.48121800282, 680.454372837092, 675.997662528637, 680.139985608449, 644.311289836784, 662.426970085995, 647.675572383169, 701.126976838741, 636.285941833014, 684.686125232619, 685.269180144302, 668.048519366654, 683.254498538042, 688.368318369581, 679.247170106764, 711.256852029215, 675.83381437051, 675.862299397452, 651.371310669977, 676.876685143047, 692.891032287184, 671.314752402543, 682.35338104935, 661.600317897995, 703.206180549487, 622.741937263282, 659.486742417833, 702.611940465275, 684.787483064685, 647.229195208278, 685.530102526459, 666.284820698423, 658.455772440219, 666.242100972869, 668.309172520359, 652.090154645519, 640.555867041893, 678.519142769312, 650.123160448662, 680.879317618473, 703.75465305321, 677.562827902541, 663.422687382778, 698.457046059259, 702.58723087913, 699.036214955321, 676.882170988148, 658.225087838149, 662.612023578715, 655.846132761114, 672.862217166709, 662.661802688863, 673.698840720782, 681.814188464158, 673.959622633225, 694.778424877467, 687.755189219173, 695.661555958095, 664.683961614812, 671.02173555454, 660.35947791753, 675.889253124158, 679.942407713329, 683.110432209576, 647.959611742017, 657.589625315706, 690.275493700637, 653.548914642592, 655.868811175864, 646.475140226951, 662.34599593543, 708.319967375797, 662.971638098981, 662.78565024541, 662.32349059091, 677.175230046461, 674.422436873666, 666.35485788902, 687.431039996192, 675.42057392458, 648.124178452959, 680.441241662253, 658.617494794064, 644.943647906025, 658.522679362599, 687.174442039162, 685.159690785642, 685.414248223148, 688.171448650521, 659.086148515223, 648.744381550144, 683.726473473596, 687.553278151919, 677.933424807267, 670.983754805136, 648.082903689703, 658.411394374128, 671.620452224057, 672.08200796195, 689.874071117128, 696.669603663166, 674.221122138353, 665.588424186708, 676.812713559674, 677.283951227265, 675.167165956523, 716.617560938475, 671.271817864789, 668.568753498747, 683.366652484999, 683.532382334538, 667.10954508666, 689.383040460327, 672.319477768541, 672.03540888155, 672.847732330045, 667.425096167007, 678.848289569086, 655.223344973039, 673.0803032542, 677.891485243332, 654.848956245744, 652.625723672841, 667.060086971348, 693.661957966269, 644.967221565367, 663.909660352524, 678.213356914611, 683.577123454967, 688.05327587513, 666.247379572554, 704.07624232927, 644.22429221264, 681.594218321976, 662.103470426864, 653.638958371239, 666.756508017453, 689.6645776525, 664.126778202344, 668.241177147472, 668.205711420957, 681.849605723847, 668.03125562415, 682.317677497074, 699.199803892596, 669.760767743683, 661.946612370964, 668.672924975533, 663.958884488475, 674.753554448137, 657.158497566789, 694.632095382155, 649.77807264821, 691.814255954504, 691.92792301, 666.628704663566, 704.259972724051, 676.031054028409, 675.530069439957, 665.452218709064, 688.160597911662, 675.556250722216, 656.579658953569, 675.456095441529, 662.513414664843, 694.980661187436, 636.595974435428, 678.423945456999, 663.093515672698, 654.529620941549, 654.300361965829, 651.616868663248, 668.184508220947, 658.360770556957, 667.436305688559, 693.943780588864, 663.365394189296, 662.92199626588, 683.75480208286, 659.073378422789, 677.49962780542, 663.435304749522, 690.064181096912, 654.674909251406, 659.098683148345, 661.324343264428, 660.779399028315, 665.35811741775, 674.798225463285, 669.399866492687, 665.336521822204, 708.554505455155, 639.507773145034, 666.312091110284, 669.755970697453, 702.355754595526, 663.809497177528, 677.487617659755, 697.026497804576, 662.462992077129, 687.543499812557, 656.687432629194, 674.330331443909, 664.434983926321, 710.478571389392, 689.538730294313, 701.74458545622, 673.120939650887, 675.145429877268, 675.511068170006, 664.071697677264, 678.983501152503, 696.981846346013, 687.696886710455, 662.586939339445, 637.487658753087, 702.699540367076, 685.044898843332, 647.005551962267, 670.570961403608, 673.521636229592, 676.753514394888, 669.040880740382, 654.969718649005, 690.180380042688, 681.247744005304, 681.079165110551, 665.100337614343, 659.799761795764, 674.416450773468, 667.761107281289, 669.316292953865, 646.710497173569, 675.595965563564, 664.658533626307, 685.839551680678, 680.023608784504, 683.534099107503, 692.306651201668, 670.707085091104, 681.985774288905, 671.393514131355, 674.609824328592, 665.046587764928, 658.165222358232, 662.95184407633, 683.722207252728, 654.690984841496, 664.640132654148, 647.671333020241, 679.518437546562, 691.956001472809, 678.575416367204, 659.843601455074, 694.095143643874, 664.614157716342, 679.528666558698, 655.742175379726, 668.046513916239, 651.993876617091, 675.209897439543, 655.142967581369, 663.050876796596, 655.239179161084, 687.262498874672, 671.219685089074, 694.139394116755, 676.203702232001, 701.232115774742, 672.373197276794, 655.663655594228, 677.669103027195, 660.075570209125, 650.794426330149, 672.488391818301, 673.532951295299, 696.96210171142, 691.874705320106, 662.664066973717, 667.284113103305, 657.97828722605, 663.431987153084, 652.376393220867, 696.335243010644, 690.041710349706, 679.967485144871, 643.922756565622, 684.4294205344, 658.154831579434, 686.34461615331, 644.132062024167, 663.061239292871, 696.768936167133, 663.159755988052, 668.296030802482, 658.814588606013, 674.162261636177, 674.43355845601, 676.977641099198, 704.35568183328, 665.927535134302, 676.461190739589, 677.467699722328, 663.216478967417, 672.763976756412, 700.870844028482, 648.795949737108, 659.865387681782, 647.635189212387, 670.906066395201, 673.689007050829, 656.51143593223, 680.981868472001, 638.854877195876, 640.533933514727, 693.305245111791, 661.78471212021, 679.69113905027, 672.817479086979, 682.229676985826, 675.22227649511, 636.708657600116, 673.162352316735, 654.671625915581, 678.671585699042, 662.79823821729, 698.243429350152, 656.359539155956, 669.06308184578, 677.378164317672, 687.315489296713, 640.38516803632, 669.617774539275, 691.019061028663, 655.589277604301, 656.849345512372, 606.646887818113, 688.947149358953, 666.459304206503, 672.278275867762, 684.87013964986, 660.073354928119, 674.844218882514, 678.624087037103, 653.5551543151, 643.214853926146, 687.739079558696, 682.03469593476, 679.877698445663, 694.669677760171, 692.00508281852, 679.128717570469, 667.53128552997, 668.278850275821, 659.970435653137, 669.324127996264, 658.714413159945, 663.365717600244, 656.136833608671, 643.984439970625, 680.178056887051, 654.861407598283, 678.59454794584, 686.740020399858, 671.97483256811, 640.053454841885, 649.111803607191, 665.564517210844, 674.00310379347, 659.936333770459, 683.353061150418, 680.788542707097, 676.714012172854, 651.670888138084, 659.821249696684, 685.628422035023, 704.083217073994, 649.440128612581, 672.028104792302, 659.692411438212, 681.829884899236, 648.300251447359, 671.086443480156, 676.640920023424, 680.32509490184, 647.299597100509, 698.320530365941, 669.728804236054, 650.894258444642, 680.221092757278, 660.469707871845, 663.103999077205, 677.990501695788, 636.659929435086, 663.958717011833, 671.859982952306, 666.720545037686, 675.457946122867, 699.229046675413, 647.530185778794, 686.450807077536, 678.652669994683, 691.197925966607, 662.280436354094, 638.289320008529, 693.264840608854, 648.1198848107, 664.458519665445, 685.984109311746, 675.074687113701, 649.961397606326, 689.021573768771, 690.52646685849, 658.713860514192, 669.266635663739, 684.606549828494, 690.197749758078, 657.112200162868, 685.54240218655, 680.317886337126, 682.188939034586, 641.901428273732, 657.897145097494, 663.921626564127, 663.28481739962, 672.045835899447, 697.013354617, 668.302275522048, 708.556326638244, 667.461274272457, 658.807374611336, 673.812238595106, 700.159541220722, 669.320571279112, 632.175442892882, 697.144826650715, 690.321687856841, 660.485886479839, 690.740116683617, 656.231045242093, 666.987813229837, 688.194446531139, 643.239217659557, 704.044466802162, 668.433792938414, 665.619227606032, 705.336914743407, 677.309375447046, 683.028125226065, 660.361375773228, 649.569540351442, 660.790432350628, 653.496587080855, 668.617471631951, 681.870092020249, 668.103373983741, 715.597747818728, 651.306169804963, 697.714400497926, 692.303896312071, 676.770300261958, 674.08583477823, 687.974232339544, 662.119858248271, 678.70151508814, 669.70667560911, 654.140448125976, 685.612304025198, 665.234406310006, 657.387509903919, 643.306883331788, 664.234486750742, 682.800478799547, 652.343895936288, 662.072207933708, 681.005493480428, 698.437016245603, 675.540456355784, 650.90442300121, 663.561279145506, 655.407387218103, 661.210044176351, 657.424798070874, 657.796275383157, 689.133295212723, 666.146333564367, 655.187777167946, 662.207859200059, 690.489119771576, 662.93715742737, 662.668639674574, 722.322403196606, 723.271548254894, 697.274785382719, 678.977588018626, 666.114983659219, 688.167473240109, 715.419351695889, 689.877319837632, 643.330698640071, 679.508617645062, 688.501508117881, 659.414500961115, 675.197916356561, 661.05599941032, 664.388104187692, 668.490852585373, 705.077582416207, 669.06656177812, 653.569607425088, 701.58522729711, 694.975384489066, 673.272101481051, 654.711860329202, 685.549017986221, 693.266243795551, 632.732816849128, 664.660448524661, 667.83482385715, 657.252228740202, 678.587648431033, 649.999896279398, 672.431404438467, 656.664871304278, 695.334545766014, 670.274378426844, 675.965991026232, 669.679879598078, 662.887108458659, 682.957560348336, 678.227235119477, 666.356016086972, 721.550332983513, 678.006074511394, 685.076140303728, 669.020658096393, 680.706688873736, 670.35768080468, 664.718737363554, 656.133562506865, 672.249997237249, 648.401311337033, 676.492312350688, 681.100872720621, 656.966425839035, 667.048949079503, 679.204475513839, 709.391822499578, 663.178362109659, 675.649537980534, 683.404371354423, 679.36914234341, 694.38156537, 656.721391239634, 647.040534014662, 653.553138238114, 658.210088197756, 668.44048989922, 633.571663769156, 640.549698813024, 685.161867602596, 648.198237490969, 684.998801451427, 702.269713004394, 694.628155910689, 678.317525239238, 700.731278181819, 665.5372978931, 659.557213418522, 642.972948398724, 704.810207317204, 681.867828882791, 692.091465233782, 682.053774343742, 654.590562422441, 687.224567384373, 676.682194633579, 657.958371473407, 666.980842589728, 677.288754052163, 688.037489992932, 681.190320229312, 703.49939956426, 687.40822402312, 645.534690497222, 686.750394796591, 681.305199723576, 701.472773183314, 688.803691831118, 692.224589439543, 645.151381919032, 684.98846486593, 655.764497841678, 675.185170708373, 664.098824776242, 651.393596747452, 676.733057314603, 667.518967268131, 694.287618943698, 693.827622623578, 651.948494025951, 665.888258508566, 681.536086591801, 674.402268635632, 687.442096577627, 661.681417646287, 662.47646698639, 681.313671738151, 661.498141240648, 692.976818856623, 676.021324261503, 694.294403533396, 650.281613859667, 666.916808550793, 688.269168249261, 638.294998859549, 662.403007227876, 645.598942526607, 652.66837052902, 680.860382347871, 668.38359346258, 660.7465098663, 689.587757126084, 675.655837470521, 672.831988796122, 666.587978164477, 679.653341590846, 698.81950082625, 641.255899414877, 695.030064583593, 677.147199373242, 690.788688814831, 701.999175487692, 672.325714183729, 627.791020952133, 684.215710347867, 682.776551595504, 671.189729656604, 657.886627803402, 650.402356281505, 650.242455244874, 659.060591578691, 710.916574498568, 668.588560649223, 688.281860985445, 654.315941903557, 657.709684270341, 673.673575954473, 677.897148827937, 672.840296142754, 664.640220448837, 684.727868020003, 688.002535210756, 692.210230347034, 688.805709282931, 669.953796805811, 683.601393304881, 699.7157757649, 668.918307140407, 676.716900397457, 683.724705680305, 675.178950772504, 691.947617440624, 658.673392585712, 668.79346348182, 676.509141812223, 643.654074333955, 676.998937355393, 678.846466615986, 671.08363521461, 663.333202917528, 638.382405952689, 656.542511523889, 645.901400417275, 673.522658523462, 669.484700963646, 684.542879428057, 654.950317810499, 679.28336704202, 696.371015410803, 640.026923735988, 667.056309164452, 689.36197841624, 671.601726787233, 684.839415689218, 659.510667081508, 646.695594869104, 690.750531984839, 700.296015857276, 665.899097389059, 672.543334149945, 682.938173878301, 664.002330349142, 646.420341204972, 686.090065261905, 673.162659646789, 689.145943253207, 667.823082280337, 645.219559200389, 688.446212548612, 664.981258500617, 674.157665616827, 700.791358863726, 664.551315372208, 677.844890475939, 702.765056975379, 674.640804563667, 664.889295068987, 679.602285682534, 699.13603052724, 647.744737365971, 666.924094841693, 635.465483376874, 672.635302345816, 674.148853842769, 696.607699477601, 673.994210019233, 662.17306156539, 694.214596138081, 668.11211295866, 692.463775371059, 672.905929344687, 645.402900949753, 678.714853233006, 634.710911655439, 671.374580562999, 686.282026443458, 676.858631756594, 674.540395316985, 675.486024577972, 673.916889828309, 675.580032811646, 682.924973658971, 649.110596539349, 678.825612825426, 674.930886994233, 682.905668055444, 666.745926200547, 662.127703839107, 674.616388572625, 671.118391199897, 676.0508995359, 671.126802211516, 686.873503623286, 661.763012614233, 681.414975810237, 663.570615240354, 670.169479905136, 678.249720851688, 681.041940336363, 648.440697678465, 681.852915003981, 694.951449386478, 696.405694237298, 645.359373095999, 673.220703230142, 682.255082483245, 662.812643988903, 648.436065805716, 672.275822606691, 664.880944698558, 677.936889459343, 666.505005549549, 664.923550043494, 658.999083975604, 643.192066920848, 674.992532704396, 661.753657655236, 667.748534304734, 677.54170076308, 700.236155827338, 681.516745536203, 643.495417455087, 709.255472293383, 679.379171124875, 657.633924079166, 649.617201880656, 672.825317628349, 687.56349321284, 660.29191985711, 665.122359814494, 697.716003744217, 685.165350641528, 669.557221372646, 673.325300556924, 675.197843987946, 677.369868908871, 673.75905468663, 690.001455087948, 673.329923084189, 664.28479224128, 650.179778286191, 658.300400117323, 670.587452301411, 693.746728828989, 672.465827253305, 664.724859188722, 679.817170611544, 662.284368527127, 708.567662739646, 641.956658560794, 678.217993900806, 646.319422027147, 664.967587659082, 690.355085640186, 645.832600411142, 691.598103809948, 657.750376024307, 632.738777021313, 670.917912335716, 668.698930244515, 672.390533072631, 681.222602567151, 696.75008248461, 658.865703963597, 675.445047760972, 677.88195990496, 665.081626417269, 669.765939761297, 672.029021629205, 641.98524419149, 672.299068154538, 677.241933712818, 691.969685536266, 664.77609293987, 663.711478248802, 673.39521150941, 668.950998154703, 666.260244446759, 623.607766178417, 655.553495981263, 654.259349712256, 665.637870952471, 671.467569471272, 649.846831322903, 688.764205708694, 692.934335196109, 662.202649489032, 664.834209612398, 654.240165096312, 693.516609636059, 654.452135198065, 645.40969997741, 678.067609370336, 668.50363255535, 662.854904086193, 666.431805982141, 675.920106854018, 662.72490986807, 695.957960974136, 668.492463225603, 684.788855234639, 658.724226351163, 650.283484606906, 655.704616384762, 675.77594183251, 667.122470065195, 678.970984104082, 680.490046253698, 688.233484569364, 685.553258809405, 713.342358271163, 656.55593702162, 664.785981019396, 657.470983976485, 647.975472901092, 657.710347673835, 659.452524056674, 662.254026499927, 663.152408414727, 695.702772743096, 672.266571557884, 646.964349226086, 652.757945919941, 651.853417853508, 674.743274973271, 691.087496684601, 676.472026073252, 704.902264877328, 699.883540683881, 680.071549017632, 683.664089805298, 671.111489754816, 619.809284333175, 679.960751020796, 700.336831676913, 662.716666527027, 694.765421367666, 682.886408601499, 668.987475591691, 661.49370068916, 690.925832372521, 679.452424247334, 669.014589936251, 668.867586785323, 672.133031721581, 674.434729989551, 650.48433879665, 661.458215005519, 716.084138048413, 687.28603544812, 663.504995571574, 652.895731686751, 664.425028790165, 659.929924884764, 662.976869907875, 651.582881566629, 690.336694550264, 681.340763806361, 693.502787732433, 668.75442764871, 678.835252248529, 676.756735661681, 654.471084313388, 664.540195113588, 681.48283814365, 680.75996777181, 686.043484390253, 663.436744322245, 679.702931728577, 669.850264267428, 673.095404364098, 694.267823380604, 666.586005337277, 663.816550526182, 683.420630942447, 686.303065927246, 688.469988410041, 671.457559828299, 680.474429264783, 701.176446703943, 659.592642769354, 644.132801591117, 659.908585281144, 636.93543753704, 657.11880482775, 702.144223153468, 689.104015353953, 662.174215822898, 665.558897500787, 638.269256592035, 651.057179457489, 693.118113235414, 690.05409101022, 658.14715363121, 692.919304315813, 653.021967116729, 682.187877838552, 660.610797661321, 669.101621941522, 702.350792533992, 694.075931530334, 671.761712265428, 678.88124996356, 670.602676442791, 674.050189772594, 704.343114328025, 664.015427564283, 635.425804071961, 688.709898156462, 695.199916816008, 687.335697151438, 663.665531562279, 647.581122434359, 683.038681169866, 682.402113003214, 666.114817155259, 646.486193771819, 701.489552799788, 641.245298054047, 651.377997495105, 674.921279452807, 658.374522864146, 673.381927122178, 665.995998470255, 653.362499389238, 649.205877583457, 681.38595980606, 679.88768207211, 682.423682538955, 651.459481745637, 657.428082841264, 682.928721780155, 690.857231303036, 693.56133622452, 682.738482811936, 644.901484030088, 708.150036245378, 660.573196980017, 697.490841127199, 644.981662783755, 656.646632347195, 674.885290945705, 655.214974432051, 649.164131427002, 686.216522575187, 690.072877318787, 671.561947577963, 672.970526159084, 649.750828465564, 691.151397719837, 672.83293538466, 644.12837633337, 679.288157629143, 679.545966384721, 656.937586162024, 686.202036241177, 650.914114764862, 665.246844940721, 661.537032456381, 673.059021974351, 650.874492767819, 638.101887338239, 709.847140634461, 686.996014456958, 666.673248056527, 644.264224962547, 719.240860035113, 643.590214535387, 655.047756415726, 667.843002380665, 663.829657953415, 654.79923802128, 644.933204462323, 652.043906215824, 664.151225545574, 677.681097576728, 686.39714485406, 644.955788599549, 662.10685326492, 659.374326938399, 657.250830023139, 685.623309321596, 650.594006659343, 672.075547239975, 657.86568997195, 653.570799748527, 662.95401109818, 669.740859359677, 688.969212062695, 647.321107430768, 664.405455847502, 671.198513638726, 660.761135679961, 646.218859414781, 664.891241315162, 691.139013159725, 650.66213825866, 673.582719928875, 662.864818548918, 670.183606608083, 650.908284161284, 669.579872754552, 650.086390458608, 683.105882678221, 683.68309202434, 677.974413615394, 669.03587986689, 659.680851904367, 665.971440328227, 673.660923137041, 686.87833192003, 706.447449253322, 646.703015283337, 694.955008892133, 687.001213363395, 683.617449369858, 672.186671100305, 664.893928706484, 674.942962760327, 673.335415705216, 645.070772825056, 688.915527012844, 667.184296718397, 685.296204368584, 664.234037049843, 675.612724852072, 671.988747995801, 661.875211175188, 687.409129631561, 672.370632566683, 669.974656164248, 664.669562811389, 660.465684362519, 687.747535792437, 680.566472077501, 678.060188808361, 677.30257074058, 691.284923817423, 653.277388029729, 666.591398940246, 686.924223928131, 649.751200603217, 663.474772819597, 637.826730719902, 684.462407600114, 702.532589674966, 663.355150840639, 669.755878099951, 656.641147773659, 685.772479276279, 654.892383450538, 684.680102467884, 675.892376597162, 679.180707729836, 688.054191654499, 675.163628809595, 670.295942643758, 668.713027383367, 657.677462313567, 683.144306998347, 710.591108817589, 663.83285128822, 642.914257547242, 700.006428518717, 657.216897784535, 669.449929451097, 668.424325313837, 625.624425285944, 662.051482040836, 649.360920825939, 718.023865433551, 702.368959569577, 682.202479122172, 693.840092121154, 638.053672109995, 690.636045824234, 632.149313007518, 646.508198898449, 669.119390369117, 674.265756830749, 672.634118327782, 678.805114204693, 694.277581595879, 674.75450191667, 678.549114287364, 688.540756219127, 662.832598106899, 680.569988748408, 662.486630428462, 681.332003384823, 677.231881851297, 693.039566253863, 665.552183762002, 662.622646259728, 668.650523283157, 670.156061267165, 684.484804075865, 659.484683594222, 666.580185890108, 665.573327971371, 696.205690422405, 686.381931022111, 674.886592589355, 698.000009932956, 656.431809804018, 673.773722489164, 665.481485339659, 678.474928593561, 680.828363119256, 665.363516454922, 671.428472558209, 699.93956151335, 666.459206469179, 685.875679693121, 687.587807747618, 649.390829275159, 676.314361808529, 713.002756389144, 663.047399580103, 675.026112000449, 682.081840373719, 660.428759730259, 683.661516627012, 667.899171730826, 688.104693962429, 666.227614279396, 658.057857126006, 711.49777765001, 663.158802014894, 630.81406608387, 688.996540085103, 674.778776108776, 707.968536553082, 691.781198123574, 657.772670237275, 672.190749931431, 683.541939693963, 676.379538394293, 656.740765287342, 663.31844042282, 662.924631258542, 695.771189009388, 672.706072860769, 670.584759181368, 673.016523307855, 664.210367086853, 661.921799658694, 652.668968661625, 674.927316675632, 664.622324359707, 684.060733181039, 650.340875944526, 665.121175271639, 649.178590670773, 672.741825111534, 654.750310516944, 673.545347487275, 687.201560925867, 662.371183742599, 646.329239752466, 715.164607911458, 654.844659901011, 678.922414809041, 673.829651453585, 663.640255665449, 678.559781824011, 653.153066327237, 667.771914021666, 680.879025659919, 691.338286430429, 662.284473498469, 658.756532091941, 662.725344340073, 640.871583860787, 658.180715754577, 692.847867018094, 665.766041404525, 689.939958232105, 671.677584263999, 692.375335639818, 671.463586152224, 684.13134782179, 664.962456917674, 661.363941717586, 681.364764740609, 671.069208191809, 667.420485680295, 704.461681765024, 671.761375567448, 639.189522146108, 643.250708776978, 671.153438458478, 667.954860729165, 699.494688476702, 672.653763901651, 674.444476221218, 639.775742458269, 664.249458530234, 668.458410647344, 657.85550999766, 705.642421819843, 684.621325852199, 700.505301155385, 671.903887273682, 680.521373690115, 686.264972079596, 673.64408658565, 666.059081996087, 695.769659157052, 663.323894653061, 642.589423365214, 647.158524820801, 672.378950731975, 662.410152122253, 671.434643349986, 686.006348617489, 671.032606686215, 631.285297256641, 652.193054010656, 676.082368647576, 720.071766210603, 645.908618447017, 685.223799572812, 681.7892384299, 700.673615823449, 720.60131063239, 660.308691246561, 695.406914188979, 667.483547424203, 661.560462333379, 689.652702406912, 662.61681153639, 653.041452026016, 674.853861816291, 670.4507230395, 689.106818752731, 631.929809788249, 660.093023589127, 646.991234125835, 681.611908484846, 672.725266567308, 653.009064491703, 687.316457857047, 678.83845074946, 664.086783734374, 686.964067661807, 661.200233967403, 687.323769655626, 651.630440878353, 668.850697395172, 655.574308960359, 695.183736743222, 661.810587405019, 663.265619298379, 675.45657007732, 646.207283373792, 673.547035529545, 678.820419287462, 698.452346310033, 685.524769587626, 680.780385902497, 685.685303513087, 630.193034308698, 676.165590295878, 683.10480644919, 666.802751942622, 676.827103777494, 695.692352150184, 650.090380550629, 681.47551154563, 670.210911470308, 671.354789400287, 675.43251477019, 667.452172105104, 675.260191015449, 656.83246949306, 662.971222954533, 657.069293416921, 727.823950078295, 693.462310422712, 666.592218069267, 639.265438012714, 680.575445708491, 672.789285421092, 703.650880458489, 693.322090098216, 658.906190674819, 651.467015843145, 649.409485501973, 650.561092536163, 686.297177308993, 612.197434483778, 657.390351819374, 660.791662130444, 689.670067333008, 673.146993092021, 649.107950188722, 692.74473990884, 647.02487657958, 639.938845141615, 653.472336287594, 695.289189867757, 669.893076043632, 658.977774237397, 681.021568450613, 686.968382703038, 666.692232192357, 690.017170075379, 680.481135527683, 665.994312726529, 684.583279088312, 660.187097234588, 692.487508401924, 665.005118485668, 673.269210908439, 689.199245394848, 679.756279704721, 688.851023392653, 649.851416247862, 708.598794657101, 650.867179555831, 660.155335112451, 664.177329947515, 664.403458007963, 647.814322547139, 699.956005361222, 679.597355948963, 683.629639986786, 671.192833938044, 690.31181383481, 670.763223436755, 695.17565187468, 689.018602199295, 637.778456958784, 706.428656110406, 657.12374738977, 653.304735524743, 657.798230277237, 677.818068637814, 698.964891294049, 670.8583237618, 703.390283574247, 646.388028729063, 680.95436393925, 671.240962760431, 668.742823569567, 670.277482085433, 687.799208757461, 681.168835006444, 689.609077157794, 687.508904424141, 676.701948202001, 648.532168735794, 672.03342104724, 668.62865025867, 701.596988995924, 677.140144681582, 697.112454064341, 653.710464235053, 653.133344160831, 661.728985961366, 656.026383509146, 680.254677556531, 674.091705535461, 669.499787181608, 645.900204168962, 651.296206083086, 678.086236995227, 672.290562951926, 656.606406420927, 676.755670917425, 660.540572900426, 682.359552068144, 661.641091398119, 652.87395555263, 660.459926963527, 689.306819551092, 658.062842934362, 667.032856246343, 685.800448459089, 686.006008382302, 650.678088303776, 654.968068132707, 644.125396595488, 679.062905230639, 696.766050131043, 674.2771736137, 697.094939304536, 683.474894263556, 668.772831552107, 686.367074231413, 690.014617647395, 658.682593060911, 659.482346663705, 694.464539440943, 665.413917038509, 693.194060347396, 677.736057044139, 684.599140170578, 687.373295261613, 654.204894175138, 686.169799983685, 678.191522303217, 696.302744061645, 646.26215733827, 683.057798934076, 681.036420220709, 675.603320425628, 686.508708974402, 688.707898789581, 673.855407981243, 669.785632569631, 656.659363330613, 666.693677789939, 684.249355706345, 695.340018758769, 643.332521823188, 700.416505852651, 683.542758860747, 672.545216064115, 675.944898516429, 694.149029485923, 653.159791393297, 645.4959604613, 682.27591879678, 655.755631705239, 717.396244775305, 639.68151366339, 669.828254902774, 674.221985152973, 680.815639082742, 709.397588409489, 661.393119479205, 660.767103115436, 678.288969478447, 670.63706023432, 691.722150797539, 677.193831905496, 652.294428876384, 675.159143638343, 676.315725172249, 666.535241628048, 630.922589435988, 658.186781714632, 657.294560652733, 660.167170426167, 672.990585946378, 698.75931213232, 678.354906881121, 679.15428205923, 661.79394111614, 662.191466855563, 683.53744560908, 678.340899573837, 665.00396546866, 696.312478666476, 649.016959790321, 674.877411746658, 663.981575713947, 687.917928473422, 656.258477629789, 656.603047096214, 695.468380007838, 658.744313879382, 716.94521204914, 651.942425698411, 682.054674953359, 695.448110064532, 674.628627648248, 686.161537729129, 692.032057583688, 672.341928079256, 657.314281693921, 677.721847534357, 701.585931896482, 666.061367315824, 657.06162868351, 682.457765297994, 658.365438017084, 676.109177027094, 685.803026324307, 638.065737957961, 695.514203463852, 653.129884096728, 693.273906736442, 655.143755511005, 657.157001357261, 671.637946517128, 679.742872602004, 666.920780850915, 662.019790657284, 662.900252954651, 685.839890887194, 677.682064841283, 707.512611744123, 666.178646074228, 692.420731003404, 661.295312139789, 691.430071509904, 674.108867481076, 679.985460834219, 661.001565069868, 652.656693253776, 669.011435324841, 690.96763746453, 667.967024872922, 651.975699238597, 688.190533559056, 687.76724628823, 680.025997023793, 643.870912414824, 658.969180296157, 658.129096629947, 658.379328267376, 688.821836433793, 643.42375781825, 681.773392474582, 682.333048383444, 667.534799097636, 656.591070288723, 663.205065567986, 662.037930255936, 673.382883370325, 659.193741740868, 667.485160992569, 687.930078102745, 676.97421122, 661.259318544337, 676.224359728658, 673.509571267475, 659.902622983229, 629.803735590957, 665.690100088566, 681.976469309125, 678.309549130057, 674.036530175067, 664.111316204838, 696.132577155095, 647.909175688158, 642.773599440715, 672.892965614763, 675.667829081318, 654.797675303875, 669.662205838274, 657.114936977984, 667.316601522465, 659.647657240633, 710.318430961639, 696.917629187431, 658.530641295101, 667.239232861842, 681.916329418392, 691.798904772096, 635.868587107934, 657.661978491236, 666.993824299905, 683.109746424912, 687.957920704104, 651.674388188817, 687.979352446645, 672.904463957866, 640.021435025672, 669.186332553679, 651.643451524624, 676.323155335666, 659.904776341342, 654.394867126009, 650.962109136558, 690.561096622305, 643.929117745634, 679.679034525052, 665.22756724032, 684.802432256966, 674.353008318883, 660.174263025786, 671.176408775956, 676.554443422512, 679.427434415799, 669.076517221554, 681.246658962472, 720.106403297761, 664.975770286183, 694.798477580566, 664.954799519297, 673.403056346931, 680.280572490777, 672.193887637546, 668.521350687188, 667.371969310941, 672.039735749234, 695.67740644238, 690.249909756285, 676.379485701368, 665.959828643532, 694.187470615102, 657.128932152356, 660.057220190081, 682.989319533326, 646.09624426954, 669.877589173637, 683.628715473555, 693.908894963256, 682.311964468622, 706.769456357757, 677.388551723605, 693.569185471385, 650.102994213526, 658.957372524088, 659.82556429838, 646.916055675135, 669.853335991785, 691.388609093466, 647.465999168399, 643.784278027408, 657.427249140966, 664.069704980022, 676.301228686801, 660.558922955965, 661.545058052203, 662.42865918224, 670.931296101628, 668.167069434668, 662.926830456295, 684.875530027202, 692.740433388618, 656.119501762008, 659.641668063631, 682.44128583977, 694.192738519477, 695.354829135366, 675.480929867115, 683.377467110703, 684.963778608141, 656.997451764794, 633.770417623169, 658.109376931301, 637.513580913877, 664.806195823539, 667.099576404282, 670.003599804379, 671.703662817041, 662.303922959723, 678.366900692054, 674.078710583382, 678.70980582238, 676.348829379502, 678.927937451099, 695.286390886282, 650.88996654565, 669.183526640099, 701.681956747218, 682.648550663521, 675.983072691246, 674.013379598276, 670.73807947534, 677.62458263298, 646.983560868372, 672.059414133653, 667.143104854374, 700.850520560596, 684.965131445609, 665.329627381008, 686.821283201544, 688.538436537441, 681.38234071047, 667.142513628548, 651.184733058291, 672.870058268674, 690.742344925072, 659.944009548984, 662.306675320315, 672.103824333408, 694.528226677102, 705.730146214288, 663.941552144983, 675.606221062443, 638.726482254091, 655.738107587876, 678.672369818091, 677.638932636998, 670.188849562978, 661.476921804268, 690.184066148593, 688.174867349055, 662.289307015273, 689.101919084344, 712.605976606368, 690.134130566357, 670.515587358403, 658.044338816478, 705.838087665976, 660.855836192976, 668.469121604249, 665.586449492905, 654.125210754984, 661.953736753445, 694.219025970294, 708.921756192547, 669.986380170473, 647.372762765188, 670.351982465123, 657.010462453687, 656.86885326155, 670.033649869975, 687.996127174741, 676.719757794027, 682.436054142875, 682.312641630781, 663.168944272648, 658.841006073109, 663.737352526033, 701.413207665136, 656.603580676827, 669.223520882402, 693.113361614872, 686.945085668594, 660.072973077542, 684.129810870253, 668.925490006228, 655.186838907831, 665.881308444096, 665.922382041778, 684.481353658848, 669.389565443403, 659.278428796819, 652.100921965612, 677.150714283838, 646.575979967432, 666.833629743945, 682.689448846781, 709.463563078064, 638.433058418981, 666.127140998522, 677.091557638294, 686.281143569025, 661.173492245848, 674.395192181536, 665.507752760019, 643.521895194628, 641.632771187688, 677.118368969191, 658.253358823292, 678.101670663753, 676.836497462988, 668.909220422898, 681.792099753182, 670.606998440773, 675.027074388901, 683.79494977445, 660.882931018659, 668.98088398489, 669.038346463811, 647.664223100124, 666.337075360261, 685.988606334214, 696.458713617123, 689.548210257444, 680.095509148821, 674.567851717857, 658.931220548536, 683.696722659569, 664.387281628146, 666.204510718783, 680.639947919801, 684.391523855876, 666.912475960654, 661.802971281874, 669.555917937036, 693.961272293907, 673.932180348039, 653.535465784255, 679.167812582561, 663.13229869794, 678.288621985173, 643.424232777306, 666.204174186373, 672.942148452952, 696.983383136343, 667.786745358866, 670.121125349442, 628.771343017095, 669.946807459312, 658.083386788377, 688.099805623008, 666.575701726109, 664.043378606766, 669.748560927914, 664.346140737188, 669.42674104352, 674.805590257262, 668.140681018018, 706.268346840268, 698.83553410242, 675.918710519802, 681.287756019731, 676.634346983991, 683.394898392588, 698.478939413157, 662.814565514546, 645.224827052555, 700.613255182759, 692.520666163662, 666.513384192845, 661.869795630971, 699.388451067185, 681.620351629267, 677.262914625021, 678.287148320581, 659.833332804483, 690.741264924149, 713.004896108053, 664.416497449035, 646.592203481075, 694.537436585029, 695.601766595063, 693.619031870681, 700.689536577825, 688.68596248191, 673.378687081553, 648.984038953506, 649.357663204442, 671.887062649931, 649.673979727345, 660.835863932794, 679.145264698102, 682.457880311076, 696.290533778695, 673.420675997352, 675.158656478979, 652.701479369935, 664.307750806309, 654.000616296607, 677.54503938937, 679.917320757532, 678.62157625267, 695.602915578778, 688.400314108363, 690.213867190008, 653.49875393397, 685.367503219993, 656.707660645789, 676.511369938073, 651.206965108138, 705.686825246503, 677.590141748876, 696.431357645768, 677.168433404571, 689.5954398096, 666.402403923886, 667.227327400993, 666.908319512974, 673.844041130646, 666.763647610471, 681.129124701898, 652.022204271224, 665.943258146143, 663.464015151249, 661.203100741032, 696.780732067826, 642.626572158234, 700.862656236129, 661.343343444792, 672.270754598125, 658.250266160372, 683.106080662234, 692.503241723344, 660.651910204588, 692.929050118524, 685.983850297704, 674.554054368928, 640.255721813041, 673.600435318509, 676.292642190198, 662.003838272866, 654.630859517505, 654.007600895543, 639.933053395638, 673.61700631921, 691.24043192254, 670.454521881272, 670.346106150615, 660.901792712989, 669.134710299338, 672.04628666925, 660.890487163996, 653.895381167714, 656.05835844529, 678.355536677138, 656.126492026092, 713.097924546638, 670.517283585174, 689.790566533033, 679.131122312183, 689.838935868238, 676.912717225795, 645.165157368751, 656.305115986272, 676.296422033502, 624.285190840646, 638.745118792175, 681.090933440356, 665.341072081989, 683.88264792488, 686.263034332462, 699.387248522751, 680.475921130633, 668.258420533608, 666.45828976266, 663.050398130775, 681.586840727165, 679.17431073304, 660.842073204715, 684.54337773831, 667.241080907931, 652.210921199427, 664.018319543393, 660.354873797704, 699.796356773315, 706.725302421415, 637.637767947959, 680.755308680224, 671.49817197473, 655.18477390715, 679.435620122171, 662.243953777231, 662.864388226441, 683.684130814901, 668.702824008062, 658.013243336592, 679.444118712451, 659.748592319986, 686.683503422753, 699.870845275337, 682.917204376679, 687.421305345176, 690.436562689508, 666.478380439433, 652.2468141718, 656.760111349476, 659.365507944589, 709.289390956077, 664.123192417575, 684.231499749587, 681.757169740787, 664.819541095444, 659.657527170407, 657.720300444818, 675.513082546781, 696.202040925613, 642.933427471052, 668.368986481364, 672.903051825131, 694.266731841721, 663.984055955485, 683.266586771963, 674.144315973493, 689.367056621667, 704.182954404546, 649.536961911396, 645.351204906077, 696.021887858931, 672.909971820109, 663.642221434915, 664.88208276692, 651.264410126493, 686.042675840197, 689.21902855348, 692.917296734628, 684.843683098787, 668.12072969655, 692.035007299486, 675.273274675654, 652.477695292907, 659.737053536393, 673.862654757416, 682.890819223205, 684.1314027399, 685.140655309393, 701.142379419005, 692.210265786281, 661.472388492776, 690.003826318213, 669.752507219648, 683.572757789041, 663.674240800438, 665.592895475985, 666.032061131492, 680.361136445923, 689.158504974188, 676.76222881779, 645.008475781093, 668.714450786248, 658.765933479426, 636.503591202326, 667.058051111374, 666.418819782143, 629.358450625154, 664.311673116538, 692.455023786513, 667.127068448516, 652.919249555487, 680.741024095039, 686.699825614218, 642.865794323715, 687.307963877411, 672.460852309503, 682.849030866834, 645.747646616533, 643.910082560966, 676.533753319242, 640.70896718381, 677.998400741183, 664.856813068135, 665.421033105637, 679.563370485145, 662.134553682985, 662.57308228386, 673.540331945797, 650.284315564241, 683.015118559458, 697.022203724279, 648.201905645189, 653.783723295683, 675.398124857155, 673.527974939429, 655.923687420294, 674.747808712955, 677.189790830563, 693.660385945278, 655.012922990192, 696.038387300025, 673.518944709811, 717.561095710718, 669.347967275219, 674.171978052878, 657.813932211285, 665.563732823169, 695.378377879845, 677.295455779591, 667.951959390124, 671.167771499578, 696.595624979971, 652.126712294454, 644.780766948049, 690.057189284205, 636.28272019489, 675.093330518547, 656.421702495677, 707.301247378325, 689.379302527576, 668.060262762146, 686.327029320497, 682.711307724953, 680.645623704366, 663.024490419962, 673.961789301304, 648.087821907651, 704.095129617028, 670.937419719936, 658.855558959097, 674.464268521698, 686.492562431761, 680.194647102757, 643.313278241979, 698.416906080585, 676.889132127475, 665.394273205476, 669.302278935251, 665.673391766779, 656.253909667219, 688.427908395066, 652.183990414039, 680.294891604808, 680.981507493243, 702.614609804348, 700.093414124768, 655.69419342639, 671.066883927219, 657.406036802329, 681.894244435371, 697.200760315794, 642.516650134904, 653.737381754581, 667.028489176148, 672.461866171866, 689.025997650246, 665.47024420105, 683.390811209831, 680.281762088128, 651.246473784845, 696.563790973158, 673.797384373189, 688.928932405145, 684.239898557729, 698.734018329779, 658.263224902456, 679.332349395557, 661.89744371003, 677.794003782418, 686.46901962021, 675.402926093921, 685.210475323356, 678.719258859684, 676.425327992232, 663.737930060952, 670.572332830822, 660.162867363545, 648.583027491515, 671.980421459184, 668.100543627889, 692.156246501888, 685.331526298468, 671.595190746434, 664.34309876988, 687.591894371517, 662.973373401552, 671.510777342817, 648.987353486185, 658.696244211181, 652.137863475078, 686.370634880573, 680.650562248927, 681.842367593769, 669.587576645576, 686.78193534426, 660.65647491652, 671.329708685483, 661.07395718201, 682.580351480958, 678.541081869657, 683.55381364419, 682.743726981122, 704.187001216555, 669.355530940875, 662.708776301404, 673.359579977792, 669.657744451842, 687.714647540563, 672.744464426419, 652.825044262313, 672.262621847673, 662.927041745119, 668.971435003269, 671.360039012011, 655.71786910897, 710.18179151854, 692.768094150362, 682.116724606867, 664.075165036785, 688.647732680059, 656.483407600533, 670.375465475905, 675.87850512997, 657.331309377114, 695.914278110005, 665.116424398469, 668.781294298866, 662.858208667074, 715.356308670869, 670.750260638547, 662.627578869112, 678.121242953496, 697.378644102395, 681.622389474698, 648.055107134205, 672.302666014127, 675.779364536602, 685.996158951997, 686.493061150436, 686.642564243787, 674.961272315442, 686.586856202976, 694.023435815173, 651.254054742457, 670.999955471412, 662.787942040571, 679.391556534463, 663.959612774728, 669.556960144362, 638.006978927009, 668.034598128091, 690.446114510739, 673.786794275195, 666.312138823855, 650.336944520374, 657.042820769676, 648.887721854105, 670.067553833948, 683.869367655684, 652.552248719056, 664.479090566935, 684.987821942407, 632.83303007249, 667.626924828039, 649.63525019946, 632.735977928038, 678.335661908439, 680.455309196027, 660.914007103531, 658.258610020168, 708.652217610911, 645.479893411961, 661.474986678477, 654.251492623232, 661.172643315969, 651.366808802494, 661.375879166904, 670.819085071369, 666.027590646812, 666.915979082195, 684.151855267846, 669.523148417991, 695.681696293253, 660.415206526192, 679.29122582989, 662.726987619977, 601.349009541984, 660.76806315325, 664.295549672504, 639.34207275318, 675.163455983046, 664.587947984215, 701.339139813577, 719.454798332645, 689.585958480779, 675.310559964428, 667.934150075816, 687.416571348191, 641.128601949018, 675.968818179293, 674.549363644314, 665.064761165608, 699.933811315076, 691.774753069512, 691.632761027739, 644.372061017867, 683.057350938787, 674.164703527875, 670.646281106889, 670.305542085902, 693.235815425793, 682.920887573909, 658.06504105195, 663.135983133104, 684.341776870732, 688.124803192471, 662.171649894624, 665.931058303281, 674.917075396477, 666.721523560141, 676.747125967219, 651.299523680031, 682.722841992599, 675.605915546294, 647.650364807811, 662.189948291885, 683.580946744352, 667.09269523787, 666.952474397731, 667.035157645185, 662.8259714827, 689.980493785879, 657.799311056777, 639.660514361601, 668.065996150924, 674.059037665916, 676.088275645431, 684.736756281055, 671.814212399561, 653.546706098992, 679.945865175283, 682.591172207586, 673.712076206259, 664.939444366468, 666.508321183205, 673.460680047103, 676.640706115892, 689.260822673418, 641.112183585332, 669.622052596829, 661.442491025758, 675.365977287233, 681.168157568664, 695.52780144967, 666.590375024603, 670.048492307296, 656.154575829071, 681.561133532555, 639.066510047825, 669.55273402683, 650.639979657766, 651.407118734133, 681.795577051957, 662.895057030397, 667.525516641419, 669.612107223538, 700.07113132958, 642.972820194631, 650.589938665666, 678.566186771672, 663.202396667212, 667.505284276195, 697.703377461114, 665.882028496759, 686.068674166439, 636.783952920437, 629.389715476278, 709.622609353995, 654.806785883015, 647.486631646426, 672.797195837106, 663.253855977624, 685.414545303176, 663.919141515489, 651.840786123092, 671.0046915403, 650.611059959345, 664.453447943403, 659.027133493734, 637.948791534191, 670.92367582945, 678.955295642124, 666.535841370155, 653.250206763478, 697.417444906802, 654.941367580336, 672.806394685857, 652.896611221532, 678.206869834566, 636.592038067993, 687.902591229641, 694.017902116464, 641.231977083716, 656.256407739911, 675.382901329489, 673.514349071363, 649.912977864164, 685.987820766103, 686.404172133648, 644.660512132072, 691.808849924346, 689.030000680239, 662.048646652679, 670.773522542626, 668.835816408567, 636.086966341928, 673.600236743195, 663.457136688604, 686.61959415587, 672.555043998575, 687.845649091395, 672.814215568002, 683.820487167287, 687.131983120667, 707.681164673574, 675.684712623363, 659.388261200461, 671.180800931553, 671.333176755518, 665.324909394292, 650.156319546052, 665.674606212071, 658.837997190281, 677.938114475406, 652.467796093957, 649.735816730615, 646.879871495396, 677.556102004276, 677.331970515713, 687.094700563914, 677.35539220168, 680.444026945405, 699.074771288953, 685.310521804062, 665.55375651925, 681.802004479542, 671.589486088875, 688.087356847032, 672.539201377866, 687.696289485364, 682.716827145561, 683.094282116863, 667.525980961583, 674.304419782098, 653.725218270985, 687.525886717154, 687.190722793607, 663.819575401175, 671.26734917482, 678.866837842997, 668.222414404342, 657.795700343833, 667.63817027001, 670.347977892607, 648.484248493603, 681.611982531294, 669.49292088631, 620.775606987665, 672.481971125035, 649.259200806855, 649.125189261341, 675.261080042716, 679.168808455401, 660.151304496896, 660.443027994514, 688.143752914491, 634.456581683403, 670.946687960297, 681.763050556997, 674.530566998821, 673.850909247144, 657.678207547146, 684.462867734022, 683.559750206354, 660.996083343047, 694.727145118938, 675.661156987422, 672.338476889441, 639.357909483468, 638.425923929852, 695.888569196334, 661.843918052989, 671.825824457947, 669.173034830447, 680.567993587, 683.004890551289, 672.12476567499, 665.871661190331, 681.813957826621, 680.495306484292, 668.809987079076, 659.977800411265, 655.949070534984, 674.062233834834, 666.414399538694, 637.120768776512, 664.501692581463, 675.800481459762, 657.421416373119, 676.948724346072, 678.514746655439, 652.10201249435, 666.571314672147, 668.392259056727, 681.927725159887, 695.152356018448, 653.875881950617, 682.953892799542, 670.021836795839, 682.580863463505, 655.732756814736, 652.49049592625, 676.085112650319, 681.19221109772, 690.723559396827, 707.254931823817, 702.834843879463, 656.75418644752, 660.319283930009, 675.103780401275, 650.394619010654, 670.722223825404, 654.166372315911, 672.920823894557, 682.764469226289, 704.51462968852, 695.928466115187, 657.367151254392, 668.314960130296, 689.621785611549, 641.922278299271, 665.730826712491, 669.956406988064, 653.925638798023, 663.943256356573, 639.069524184903, 689.699104836497, 671.631677226931, 660.452233133695, 679.71147734062, 681.88991195772, 689.791138903556, 672.496287072948, 684.97044605644, 670.632836668023, 693.914019637202, 668.341601201593, 666.257717096655, 675.349519716911, 671.830642087846, 666.802633973245, 667.800627967427, 697.872512205887, 678.220844181276, 668.875648776121, 666.667569266557, 669.542601105706, 681.405677098329, 695.623944284646, 672.764790509003, 676.612130962958, 699.161013137498, 665.541491512025, 678.622447880223, 662.829700869468, 693.253074297267, 671.76390946302, 654.704147119409, 665.398937847824, 667.795602548234, 667.663312871234, 682.830581451039, 655.315486570638, 673.530028281138, 680.19143185705, 678.259447929158, 635.120335230009, 640.550374608838, 686.812504197314, 685.335761260022, 695.781561098635, 684.896291211751, 677.37879052655, 679.863319019953, 679.13120595929, 718.803834987962, 673.837953073711, 656.814345048436, 684.911022074052, 663.143921686813, 679.938063786804, 661.751197854871, 685.461718587605, 678.861708678818, 672.581294674724, 675.188067978291, 669.147032647389, 709.420177985977, 695.604575759337, 682.500211470602, 692.559989672773, 689.73254842007, 651.632254646801, 675.886828197848, 671.496758028763, 626.883444091395, 670.053572507242, 659.249832884087, 651.9546897793, 622.0590484769, 663.285036257816, 700.659359340782, 658.728247664041, 673.208459889601, 681.125730611229, 682.007964329277, 702.758402053675, 645.365774217473, 676.652035774341, 669.100043428321, 671.056745831717, 666.363078241679, 672.288098314994, 678.490660038435, 701.601771400091, 630.14974555458, 652.34619947421, 685.468693521902, 675.338208405892, 664.094301320237, 697.64647270563, 680.875721649739, 719.575017116047, 682.271162777962, 659.737410902823, 674.776869194543, 661.021532382132, 684.358062467211, 658.491508547751, 663.881429911762, 679.126610005874, 666.568200275432, 649.240227164143, 671.727050677384, 686.236132408188, 652.104117719844, 670.982104534404, 643.975114938739, 679.80948463232, 678.959494520833, 661.919618423937, 661.554229285507, 702.235122805152, 632.078717480173, 677.574291670633, 681.603051723216, 658.858236454295, 670.597410552147, 661.510553108704, 683.893192441146, 678.849915741836, 671.867042763253, 673.36077365707, 652.522189373901, 682.069787819775, 649.737582035648, 679.532121439954, 659.591900015526, 686.737926968079, 626.193244513111, 696.041502665372, 681.704173384912, 674.190135549544, 693.128266183532, 714.629573532771, 673.884563407029, 661.630830361095, 685.377516278343, 671.182483650146, 675.574037515608, 686.715192307935, 684.456762885245, 684.126232346757, 671.371062455259, 661.765016401842, 666.830563039568, 671.018985693368, 675.514307935335, 673.967214095759, 692.936589741267, 662.677856154374, 685.61901283785, 682.111501622471, 668.755389354181, 687.088898499561, 629.925337433656, 666.056131777755, 685.657663921413, 690.791707946032, 661.077499553036, 644.560730969448, 664.081763717753, 693.00504516793, 631.321687789666, 656.689485278668, 676.640227652257, 664.852623490449, 685.075405393668, 661.405771963328, 642.61139253026, 685.850165787128, 696.836953789458, 682.638058642355, 699.14829355777, 665.555648623914, 669.331159602431, 688.498846286555, 667.849129106928, 651.157622301264, 683.989870209994, 688.520956977068, 650.65647280259, 685.082576589826, 659.351113585954, 673.362484647223, 672.972570712898, 686.792277852846, 669.53184862649, 663.05090899849, 674.429331127185, 702.31906161617, 672.839588299693, 694.692456319907, 648.705773689666, 692.857825942494, 647.65851440718, 685.956198792658, 668.518671333738, 666.198923793981, 660.84323420023, 678.582097979064, 674.985720414953, 699.50721349802, 650.374442225187, 707.751735865326, 667.857410364039, 683.820029373525, 650.75510853925, 688.260340281716, 667.397510253773, 682.752008822351, 663.930857148335, 680.440418321072, 683.577967297474, 684.307040661244, 689.87360158083, 653.407804960345, 655.553955668891, 676.630575193669, 657.690910246467, 693.271573694625, 662.662169742956, 645.727887130792, 660.364647560498, 645.257122451836, 640.045379348682, 663.305654592376, 650.445589882418, 680.805410927631, 670.454459303368, 677.393245351379, 663.361710407672, 697.758718686081, 672.135727934686, 711.728105208427, 689.017873484191, 662.612745523672, 658.893245003007, 665.614976518677, 672.180767023065, 681.777039781774, 694.987460011499, 670.620730673915, 670.745884908019, 658.031392395412, 664.599524744423, 670.771324097874, 680.710874370144, 673.099856167114, 653.265851469064, 678.944111932533, 633.114479573347, 651.301672946941, 689.179731875122, 647.325708343597, 692.592604224011, 638.771319380199, 662.505973439801, 672.49919741403, 660.295853306569, 676.07532591858, 672.199347278844, 648.945363027448, 679.866685127255, 657.00495267796, 658.209466151746, 678.957906610378, 689.286710721426, 671.220810139734, 692.230360911228, 667.64618075287, 687.857317598295, 691.177516496958, 689.965931277425, 660.197321131152, 688.037709664762, 654.284327361157, 678.723678875111, 674.342997482642, 695.488604944487, 652.364716171094, 627.984444391058, 680.297439691601, 642.952111783771, 675.422394263856, 673.58246704242, 669.895650726625, 665.615390489162, 631.892653454559, 659.652242116227, 675.712035631112, 678.155221807584, 685.649058104265, 671.849587804537, 698.708775558734, 673.592678337485, 674.130020733685, 692.380282041002, 641.563229099463, 700.372180942644, 681.335062755565, 682.85265272687, 674.92483465112, 652.339169759181, 678.073032240627, 689.356247368863, 659.299139552608, 658.26294590866, 659.233337577493, 662.578940791418, 677.522946367712, 653.229802775587, 676.652647309253, 666.096566859977, 673.435650099882, 689.886195760302, 676.178370674725, 657.976515471185, 695.94958256761, 655.755343042996, 688.682578601758, 674.520434339495, 690.512565294539, 648.024914359922, 641.262392775358, 673.911291542389, 662.872820564662, 687.882812312465, 650.169340030026, 671.364145638537, 673.264448128642, 673.639945438637, 691.744445044588, 682.146016770692, 680.712660090812, 668.471049542871, 659.355211404926, 639.083417771363, 665.812584575022, 680.805654589792, 668.524986726029, 652.884468666902, 662.893018877248, 662.931405496496, 699.426359440669, 670.214048416029, 664.331082700001, 682.138435480264, 653.171876801189, 701.804951050768, 680.253821811868, 676.745667090957, 683.338628631739, 702.767247508373, 667.515972900297, 695.455969989091, 669.912890122882, 688.221057093962, 674.225607932852, 657.379134312316, 655.003224845452, 701.698472826613, 678.027194140995, 674.988707688551, 687.515718311092, 661.015521762429, 694.375532095251, 673.182349474783, 673.313897774859, 666.717044049685, 680.694189275054, 666.090665753373, 698.092245969344, 667.239053892682, 664.052953321866, 699.680048632777, 652.196392564781, 672.008043713602, 665.49240313397, 681.717500539455, 687.67099380082, 675.959404080601, 660.922745429005, 660.525178396382, 652.686109265131, 659.421133829327, 650.542903373359, 672.184621809861, 683.669069126333, 670.584165712277, 676.905344737092, 670.631997721201, 665.916837924445, 690.04487527632, 686.428734116549, 673.643551064638, 680.785271263301, 690.680381400701, 658.178136047354, 669.895417384172, 685.634743499789, 688.408580397773, 643.457660625314, 684.427785775957, 687.496578045982, 681.55457867135, 682.025842422801, 669.453049943546, 715.986675996709, 689.241704939821, 698.644817095041, 685.582900995908, 661.082327116616, 672.349737296862, 661.390974269524, 670.507754248677, 699.426430104235, 613.943693611717, 664.276262286988, 676.719983008816, 668.105129792304, 699.966019745788, 687.394959799074, 686.118931573528, 646.142892881601, 668.467887032949, 697.084753846881, 683.375820735329, 680.884974401769, 689.22563944115, 687.97771842846, 635.825069305967, 695.432746860876, 692.748654773285, 672.659765022748, 655.480597460878, 678.04172918569, 655.033907398585, 684.669776439334, 673.210213763582, 657.288857116888, 672.559918855148, 659.004918529752, 677.375294291425, 643.991485409995, 646.929580794722, 671.170852987868, 676.110601771412, 651.077624640783, 670.982675780688, 670.780801338972, 661.205218539787, 675.109898481119, 680.524944240381, 669.368462227157, 678.77779368237, 661.269468654403, 698.582954245643, 646.603311836652, 652.675240385571, 665.948783950713, 681.21380227021, 654.785321532515, 632.540754753692, 648.471130762009, 660.272035334986, 666.270597914615, 659.985741288384, 685.729366801986, 663.774949397678, 659.149439480544, 658.865068133243, 688.504184896529, 696.280197803622, 679.843724617153, 674.488472440568, 704.502283675924, 679.034743286692, 659.958706277501, 662.293753973114, 686.158729520197, 671.014786986336, 688.921396263014, 667.067206228741, 674.924742873659, 690.257131110748, 652.678557235556, 667.624848300264, 655.416001297, 656.727031921272, 680.014285749629, 641.588235497936, 642.763798686995, 657.247284561698, 682.045982557304, 689.551026989344, 674.540580980868, 705.226146869157, 663.223215587047, 673.192569508047, 694.751615612209, 666.610732940319, 663.399846740651, 666.418482044713, 683.510773999641, 676.65218998803, 683.716676954176, 665.519345147754, 658.220547886047, 672.390650414531, 684.530184008419, 673.662792005722, 695.435256611355, 695.261017508928, 661.590824985467, 684.059275342548, 678.19492984583, 660.834764983967, 686.815542163929, 679.457941623209, 667.007995516049, 653.502874168364, 672.932510041559, 666.155015746704, 695.927880092965, 706.335820327583, 682.502960367901, 712.17399016502, 661.116084257438, 653.215363153981, 663.529845451783, 663.064710640141, 675.568439085103, 668.933382367757, 681.428764254104, 686.451305930725, 656.75445396754, 646.920839794259, 678.760325911449, 665.594641861496, 673.659619929887, 664.140905867502, 674.219544623619, 677.327137976937, 704.40096810764, 688.837473713908, 642.025559185268, 673.188992144532, 634.962715414528, 695.623039481436, 680.542892293787, 684.53434452934, 655.230955584451, 674.702170458326, 701.550704676595, 662.542638815544, 669.266509395064, 631.507571342567, 676.312780756454, 668.887894498818, 684.521207473787, 672.155323104394, 682.817401778024, 707.656512487194, 669.327954728788, 689.949263337547, 675.938025761543, 666.289517102939, 663.970008577505, 700.914188912961, 657.73564409654, 667.987823449009, 659.22357872677, 682.465870781938, 653.340671345492, 694.929345887779, 721.338232862892, 667.280289066861, 685.436143289371, 663.891446020111, 654.427096804691, 672.235017056532, 668.251519907701, 679.057755163268, 673.181855804326, 678.597215158565, 652.299218968782, 661.858714557714, 689.125350269076, 698.810642088503, 676.82293060522, 684.049748549619, 662.828553629075, 665.927828792784, 671.936876772201, 670.300721248168, 658.282785362661, 638.383905070172, 670.265085416932, 694.518984572119, 693.123135719968, 665.779252787292, 689.972116364636, 676.352877059146, 694.932444523634, 656.588343286775, 697.000134822382, 683.976109100961, 673.7645124875, 680.894255435125, 650.693229825577, 654.361838777081, 658.538471786636, 660.77794039639, 677.005173095878, 681.962460266367, 664.933785998045, 648.35330123868, 677.488495390773, 683.493652815948, 685.46682511219, 668.131744013909, 681.744532442141, 675.136890986063, 659.836390248576, 655.165743964232, 674.500725761411, 665.623355749139, 666.380035662256, 672.714946859835, 689.328640209465, 711.644806670598, 676.640600975932, 680.28216703123, 680.105809701913, 683.654214028385, 641.100873258217, 674.240266880668, 694.459018953608, 631.947586251272, 677.08220689442, 656.611815363672, 695.69296125206, 661.017885667576, 676.324905183599, 700.521100082382, 664.385252153735, 652.259598415172, 687.399332856047, 639.810615164633, 652.89631120237, 668.813624529187, 644.931080987831, 670.039752188907, 654.788504165707, 676.946213745026, 668.301679982197, 666.947702200411, 701.180408682299, 702.589964214011, 685.669873695262, 671.628793187572, 646.432995106241, 665.924220923106, 665.036128787298, 668.313680846804, 686.728700350828, 655.777664361325, 724.332432791143, 618.092754159029, 654.087604964176, 674.397728200084, 671.42697243792, 646.964313583934, 666.7392429013, 637.932243042117, 650.17091789275, 678.322313377417, 682.157761847726, 694.996866211779, 652.520455828585, 701.516683816209, 666.778098190478, 646.47348955047, 705.200549480905, 681.984487720827, 698.019712988454, 689.471160062506, 664.209676031427, 655.330207595315, 726.369013554592, 700.180613550595, 670.822138430052, 679.634067922633, 654.885575965041, 668.190353409278, 653.023695693098, 694.837673591495, 682.407253397433, 674.465699930979, 671.552005097851, 668.040243988926, 684.756877407453, 666.041037845833, 681.633964936904, 666.153966735691, 695.290877905944, 678.420099202308, 659.861065500021, 639.836117475713, 661.869394900845, 708.009986895107, 668.24657292367, 645.707103138809, 660.483570437509, 670.635268787959, 687.983537981775, 700.603730674137, 685.808069104774, 647.501030639195, 648.916133692491, 669.232477024629, 661.081720931731, 692.452740417928, 691.824250341309, 700.303965239169, 667.229024864397, 690.869788750614, 673.763776831206, 670.73292463561, 681.231624569109, 639.725834957014, 664.313704628299, 700.880379701657, 658.207140694354, 705.138591542477, 682.253399510202, 667.908040214556, 678.929128278115, 657.220895404693, 670.155824945576, 640.965776323189, 668.647160756301, 688.989288284588, 637.313621336873, 673.327001810003, 659.375212812739, 648.541825531706, 685.884960679547, 676.49600824223, 672.845864287809, 685.760482979977, 658.588069971681, 670.8711716562, 719.472518706587, 673.586256039706, 694.806377048254, 666.93820411752, 680.382282059545, 680.855497171131, 698.96215531872, 652.72755724833, 670.158925956595, 684.737856577396, 662.360511159503, 668.99412023518, 645.061227851588, 681.389431962654, 690.888690216159, 696.959991597893, 656.4096080005, 674.083696118108, 679.090089792329, 662.369122794916, 659.538443100501, 651.671713979177, 679.333937271722, 660.139827528695, 701.862215848781, 662.878714249121, 696.682832371672, 686.131186132105, 665.219456291006, 658.925106046834, 660.359099838195, 672.686870914541, 697.771675676895, 691.115445890437, 677.616500382251, 668.021576277818, 683.416484395028, 639.476349595846, 675.43995175016, 683.373536515984, 671.214427070195, 679.130995699887, 693.363980581929, 652.779211890016, 657.968842324799, 674.174137929091, 668.319044549409, 669.200559843612, 665.902425536971, 674.550802448256, 655.291956876754, 644.712224461553, 665.381846594891, 653.643178059504, 660.695720380133, 665.612421537582, 666.299637006214, 661.551381820723, 664.525466775214, 656.535774982179, 644.538417119386, 668.957238136273, 665.426274152452, 660.557680217201, 695.212054500866, 672.961869835708, 656.6380627085, 711.542728187029, 674.063412084637, 689.868729067878, 648.576996624104, 684.848503924608, 689.638914532689, 693.830202840013, 692.711561565757, 674.907661966445, 699.707540807319, 698.135347154084, 663.427537848744, 674.163398202285, 628.09744884357, 670.143212699494, 658.456278087161, 683.511041717114, 679.119732770308, 697.735509614795, 655.872224699999, 681.59559628561, 689.281252110422, 696.377399841836, 678.211473666975, 661.743325984401, 685.829302089027, 691.481122836628, 655.637354554331, 684.722285215314, 662.336028452032, 685.690132830515, 661.824694621727, 683.735040406099, 677.019794818009, 704.930829295617, 654.091407438203, 678.516650161887, 677.438964292391, 665.045938178238, 659.717669090769, 625.908598710544, 702.459947816658, 687.510804366836, 676.7591015872, 675.542036869029, 687.125174425629, 686.83733840893, 689.283389978979, 676.140504555379, 689.653858180607, 653.362683651864, 640.37728699909, 643.423021266612, 661.970304415901, 675.186502105776, 664.289759022519, 688.406102237419, 662.433519624341, 685.73734305166, 668.443352030889, 673.342375911782, 657.8249444885, 703.37372812745, 669.116835456395, 672.748559334154, 692.769750771864, 678.121883670823, 695.314813846813, 650.894156681557, 697.714794011183, 654.192049625533, 685.531918973514, 670.992608099271, 687.788649741349, 686.613207465085, 704.57507070232, 713.661481431418, 679.695296578859, 683.459841245589, 661.399936845684, 663.999820942444, 691.290922292343, 710.760317907308, 664.924524302054, 663.386260026176, 658.184545246328, 658.942631570948, 686.486598220265, 683.820747755423, 701.377178995052, 664.742107974998, 652.634448368735, 659.715159168075, 670.595404534413, 672.799617414746, 644.11903477156, 683.58932536579, 668.238420199863, 641.979207230876, 698.417387870641, 676.089005415791, 678.644448919561, 652.780969148221, 677.919912902097, 678.572665197888, 667.292082231054, 633.205421960118, 666.195341025684, 671.711944343193, 656.595919361085, 657.240737920146, 671.855696421157, 674.973920182918, 667.923877559991, 683.024152951407, 683.751047424152, 666.762380797358, 674.493778594354, 685.979334958651, 657.272977769345, 674.310329663298, 670.819360724349, 666.604072169251, 681.936142863144, 660.140872642785, 685.758673749378, 653.300810029609, 701.041439293844, 672.506076933786, 640.912247622949, 675.619508544739, 688.035268878765, 690.739219063743, 651.55185610442, 685.751667674358, 680.274755332793, 664.845045709304, 672.412925314485, 655.664336847627, 663.030843232111, 651.736356545463, 666.369232921875, 692.217396236396, 687.540801670212, 678.651819718109, 652.054196278925, 659.159160083767, 682.445845016573, 672.042539817162, 685.590175191862, 697.885377484084, 641.715967027371, 668.757985556569, 655.620432109939, 678.356718175799, 669.786979271609, 658.384231836485, 671.687886011235, 691.712382204916, 640.015673629729, 655.891717353722, 680.830458140492, 684.753489606912, 667.704887293656, 650.932154883216, 670.632210927275, 676.25705390425, 672.425750258952, 682.288976032571, 659.753103165508, 672.117090875536, 674.766931766689, 661.176722094914, 672.313919644132, 668.179713238592, 660.385981959786, 688.502490482175, 682.04666898221, 654.905550275956, 683.632133245497, 688.732277746472, 650.021383384615, 691.925558121681, 690.55433226621, 676.014256445631, 675.157969376513, 660.361893847704, 679.15351085838, 649.829413716268, 666.953474053794, 697.618040517751, 649.224692652242, 667.010557674239, 679.302613386563, 671.496589494194, 691.505600363821, 674.108795972696, 654.70157005623, 678.540079621678, 684.991810568153, 654.41619066535, 634.891323072341, 674.374092241961, 671.286583531116, 656.772640786649, 687.16006672524, 664.840645298278, 669.998518556057, 699.549556437413, 651.822150266312, 680.583207243347, 665.258013763678, 681.975713610653, 675.407853743511, 663.308681472527, 674.153660039856, 686.444804427007, 666.248808403983, 673.986251442412, 687.492681505617, 684.793136868762, 695.060065980193, 667.509093270317, 658.96553096308, 673.97624299017, 698.069035311241, 664.159234355982, 685.131492736135, 641.89283155724, 647.296396435296, 716.742774460325, 668.621948643256, 681.321961862911, 636.643772979759, 677.110580720212, 693.823522851194, 651.170617100701, 671.809376371468, 638.489977737508, 667.743351929126, 644.4508344329, 685.863484877951, 664.753764871203, 699.718042669867, 642.005048280023, 674.547659808337, 654.906549721613, 666.300821440719, 680.428314030336, 684.185905403713, 689.655848808797, 677.357120645365, 682.538280225985, 657.967832785108, 668.426959722756, 663.618220471092, 661.029068214691, 684.344679804208, 646.680040673995, 672.51016054178, 647.962624560603, 689.232139856612, 667.474853438629, 692.055277541624, 631.272741307633, 680.125694680442, 682.909140942079, 679.947883257645, 668.937168361094, 675.31387887484, 664.762394950105, 650.165490712763, 643.853535872418, 654.5258083229, 701.151085077028, 687.744944799413, 691.591117331203, 689.971940430891, 690.00563440467, 670.676882865536, 660.265001388305, 678.306811278958, 682.570908677508, 654.50511581951, 715.040621219123, 685.129254661683, 662.578772598925, 697.137154567703, 690.21082081078, 649.585323524959, 675.587133360892, 700.672925213879, 666.896480185031, 671.591300203525, 685.908287288454, 641.575014922704, 674.746990690851, 679.827913075963, 704.606594027808, 667.406215925314, 683.140432912122, 696.094192455595, 664.051309667026, 676.867900628186, 651.854568577475, 706.71971966502, 704.059132603313, 653.245095563478, 669.619845462596, 663.424027837392, 674.935084085415, 644.559981085645, 667.130445284691, 677.480445625757, 671.29019986672, 661.065221286755, 659.452270366735, 662.993560654274, 656.786402967339, 699.210639404281, 684.28391802783, 650.272020760448, 665.629521828239, 669.630274158558, 645.913168136201, 663.151878746107, 701.978321305784, 688.855633575739, 679.800331406835, 652.170131269812, 684.697286080847, 642.369782983811, 674.343103345667, 667.757124674076, 632.910100688533, 679.560507368002, 663.781665809542, 648.714010471325, 719.487323128603, 698.38371435791, 672.732897619213, 637.098326699909, 640.835539163047, 705.879747846453, 640.210595134141, 648.757478350076, 693.147631381973, 713.437309214755, 687.13526889985, 666.481993729107, 685.221506967036, 678.243457782577, 666.188272163646, 675.538204801622, 677.543689424281, 684.566556735587, 657.436521133935, 669.310628593509, 710.318097076891, 731.207404881345, 636.40060631587, 666.937982001205, 687.841085575262, 691.935327926355, 667.086818414197, 693.201950851572, 696.667219850832, 671.643399590216, 670.137312293209, 660.952445093408, 687.323877750889, 667.590432513386, 643.991008086472, 671.926406338398, 690.389221413118, 643.096297012135, 629.595222666559, 663.261268590384, 662.056085004405, 690.532203704149, 705.533598751863, 678.869891044429, 659.271193188372, 655.022716869545, 690.837204172327, 696.030120839626, 648.032553197951, 651.330329554039, 672.833790914626, 659.575237931429, 682.82713352779, 679.098555118246, 666.877136351694, 691.66131043359, 678.966580606739, 666.829575048156, 667.508805826428, 652.843581920259, 660.508137716492, 651.371486440792, 685.94801775221, 680.580476287328, 677.443171543091, 705.587951841864, 672.031445990135, 676.469997723646, 671.709097769187, 686.654685450023, 661.328907379983, 692.266299267782, 668.46054227185, 672.01102827635, 659.666757164393, 674.971327614142, 657.483465975143, 642.204766028102, 696.459863124333, 686.710966831965, 681.977383982457, 671.071677690848, 677.32804616404, 678.597526442009, 656.783039324529, 661.515780658433, 701.728123408812, 654.948811355491, 662.545057684957, 636.355865825092, 671.775345264514, 697.423584570085, 700.168235081177, 674.387680946851, 669.598338295176, 693.057829539458, 667.202489590959, 694.149531108566, 677.377592398292, 653.823481045633, 644.246455418004, 669.124866237884, 726.797044673542, 687.837370173073, 652.517864535105, 694.489319251326, 688.719855287025, 663.705664380981, 698.651052220332, 656.263415981508, 680.041219539518, 640.682680978411, 670.770549576407, 687.818360834627, 649.714031918739, 678.431378437253, 661.53114076874, 655.598522184707, 670.460114944552, 665.840063809541, 658.076447327558, 678.125683131059, 684.66423912271, 648.504725517134, 687.860211661842, 657.072041470128, 681.463656054847, 649.703526225249, 687.823699795625, 662.915593813971, 630.706935728398, 697.779633784901, 671.26884374433, 674.29080665126, 704.05539807609, 679.529568451682, 643.568493146221, 663.261716683293, 670.12018864909, 665.375957295674, 688.213918534395, 691.579993725207, 669.112816951876, 668.205782201188, 669.640579608712, 686.13330597271, 655.311463014611, 658.045614351309, 676.389473827828, 688.050132666834, 680.585540841621, 665.715533160019, 689.586521126159, 687.403542372444, 697.222715337575, 665.117161895051, 660.679653834571, 658.507371281657, 681.472906557552, 667.990099868051, 689.422402785059, 665.467858122147, 681.97663680441, 683.540629276954, 673.814102555249, 688.931958371696, 660.401162836566, 681.142726443125, 662.607623056683, 683.117022420345, 688.617494270458, 670.360313992709, 675.994871650276, 659.367638881128, 654.336761823643, 688.62474434648, 654.885516071417, 705.547052076266, 662.465026627332, 678.298684268609, 671.868690158614, 672.996867967488, 688.990369846925, 678.30820673526, 676.923829431327, 646.634000290515, 675.68341137183, 678.717894470393, 677.411810735186, 670.195112033129, 700.892080279406, 645.700933514695, 670.280022644904, 669.188018142212, 657.48338165887, 696.770999197104, 706.395518906906, 659.781450671394, 666.173415373982, 671.296308878502, 688.302836968379, 679.714771929695, 722.159452937027, 656.967067584137, 674.231509778523, 687.035556340588, 703.067984035964, 645.139266578581, 678.562140254859, 671.676163467034, 653.757750243584, 670.065468294197, 671.625405857461, 655.258613079927, 658.222557178371, 676.150404505787, 636.44619417961, 670.786303206862, 652.277790443226, 699.514436236221, 702.185309854152, 683.144771398276, 671.529116422783, 662.010036916343, 649.171886606101, 698.112913542886, 651.076109957936, 681.609157718077, 648.085248330126, 672.601145527692, 678.056355743865, 648.457362858066, 635.272107670703, 682.921835740211, 694.749229937014, 651.311612985431, 703.087341471294, 666.750390855351, 668.770900798084, 651.527781051593, 656.19902451041, 675.017177474719, 704.138993754667, 659.606534976873, 688.685739131202, 697.54858170029, 669.036422281482, 637.437813145373, 641.419675934169, 683.434930063746, 693.775281231637, 686.085083781326, 686.942207591812, 656.132328296872, 676.370334130532, 691.600006041608, 695.927710462195, 667.461871121713, 681.108133536047, 682.567353630193, 662.361281318658, 650.698843699352, 675.804821398142, 697.095045773097, 659.656187374413, 685.122521862982, 637.790199180449, 693.621380482548, 662.867078368529, 664.638577145231, 649.753346845702, 670.203393309777, 654.966431955616, 680.233654521052, 676.472869759577, 674.546989257047, 688.18978664936, 691.167752182564, 658.71290105731, 670.934318402942, 671.66508627278, 673.520453439386, 680.553099549786, 685.510388088397, 683.509349381083, 701.591062745945, 673.49028542915, 657.338806050695, 649.94560405154, 662.484405470685, 652.333597060396, 684.226396798881, 671.652948255599, 665.137003804206, 641.726810160816, 644.162707535581, 678.232285676633, 665.838419828499, 650.11263574085, 687.841247297242, 685.36785930835, 685.572378307174, 683.10980459181, 666.758836464588, 659.332175706551, 679.654035074468, 662.015273364525, 672.278349694368, 679.856152104076, 666.723412839615, 698.525919608519, 690.535095582646, 719.22893765246, 691.448709732317, 685.51190046199, 655.965676092601, 684.073683965111, 664.176924433538, 685.422677405776, 671.236740048338, 682.354287214099, 678.854778041624, 652.979287169837, 683.556605967362, 659.107119747246, 671.962483542615, 647.738743429157, 665.642169835232, 654.325129278158, 692.190977206712, 671.562817567112, 676.960616438773, 684.710871464087, 684.449176779411, 659.144429380202, 668.502030671894, 644.249181767054, 668.727718974372, 659.694408719894, 671.77035044064, 684.26911001803, 685.170997484157, 688.481923978636, 685.200461159002, 696.566710892366, 641.721123623692, 646.890381340921, 635.261212186685, 712.452542109131, 693.065692555979, 669.41943956563, 635.034305232054, 667.781259931373, 672.189668815517, 686.620876204789, 641.12051717681, 665.067669353617, 640.73958510868, 678.725229398533, 689.802956630829, 658.618879797791, 663.948203165501, 672.690970985621, 671.217688896462, 685.784947819051, 689.667579617223, 687.270629515699, 659.839185009568, 652.591346007034, 665.052082401756, 658.854103112794, 660.770723423291, 653.707312928185, 673.202038690907, 687.184696236217, 686.768401352432, 669.540769753636, 661.004336567497, 649.950737122526, 676.283747833037, 661.331153365596, 668.557201551891, 671.774339592365, 646.940490254417, 642.41066137104, 655.911293815057, 675.54283494609, 665.889666699248, 641.248934543461, 630.174668949839, 649.054783161529, 651.788486278969, 687.344550052818, 655.910322802869, 695.792604363318, 682.399801489017, 660.059691302338, 667.470595575685, 642.850685676924, 677.498840732232, 656.235587796365, 694.162779376268, 682.214760002926, 677.366256298993, 633.213851537051, 674.461597993924, 671.92727150778, 679.295210163246, 668.855881402617, 679.404253294028, 678.689819334556, 689.041882902478, 678.903616392085, 651.143185283434, 667.658684485783, 698.644234388856, 676.243367067856, 648.505262278358, 658.75192649059, 647.612880995996, 687.095935582234, 663.27147811054, 673.461055097543, 704.45311071487, 655.026279205838, 638.171864854956, 689.416639598422, 664.592826426826, 668.9469348452, 676.767877272233, 702.53836490246, 683.451861136204, 676.687072021171, 681.671922391375, 688.837358855597, 719.500311061752, 630.414254626574, 659.252932974709, 645.511815352622, 667.333394327207, 637.847333610334, 666.615543965853, 674.819509078924, 664.199929914455, 652.574414647192, 677.613899463761, 651.341076951451, 673.89617143692, 697.519003048385, 685.774061440014, 676.05774197705, 668.41953635437, 678.488021010649, 677.784599220889, 667.012921210684, 628.850020341011, 647.645726609379, 677.857320674986, 671.787507914893, 676.706309876944, 645.962246278728, 646.96801676532, 700.46108468158, 653.207250442875, 657.33244784047, 669.830956761029, 658.066856054803, 655.834279207528, 705.627446799504, 680.954847171842, 647.648020170415, 649.67589420286, 670.793830244124, 674.597660917614, 692.459253657411, 684.990376017622, 653.84053047987, 706.664209684264, 658.193205803153, 677.639907019862, 680.416552016155, 656.856344523307, 696.275256922985, 670.878243320539, 639.375884155484, 683.733897489623, 670.066172576873, 655.852565727937, 666.739337141153, 675.877024575317, 693.313729686431, 653.274939185528, 646.509734799753, 701.35554265892, 655.983255242588, 686.226462757526, 668.610281484126, 679.888683815346, 669.287891796936, 652.15200834289, 671.518697962145, 693.553485803517, 650.010336022147, 669.4270747414, 687.293717754161, 668.734503568141, 657.87835368031, 663.914370441201, 676.74727689649, 669.921448455661, 644.340408721504, 650.918770777274, 652.574452798405, 621.42971843793, 678.321791820369, 681.933505381113, 685.709767631913, 667.869477470754, 669.843180991385, 657.462298683031, 669.918664809552, 685.509157347068, 691.327308981639, 654.655875473168, 658.059589888133, 701.038379901315, 660.180046940709, 707.743751991171, 685.248710976771, 697.18366321876, 681.367546611029, 650.984821112423, 674.953480169526, 687.506624261559, 684.903367199193, 677.44230513606, 653.690349160053, 666.735134979865, 657.984481453937, 684.599971269967, 653.892256474423, 641.694811450832, 666.802600070669, 679.600120961502, 688.684568462402, 656.475726421299, 653.64127748557, 674.213433078499, 667.099845868032, 673.164792645441, 651.324446916933, 676.699882809329, 660.829542626017, 670.964829566278]];
