# Supplementary material for: Hypothetical Outcome Plots Outperform Error Bars and Violin Plots for Inferences about Reliability of Variable Ordering
Source: PLoS One. 2015 Nov 16;10(11):e0142444. doi: 10.1371/journal.pone.0142444 (PMC4646698; doi:10.1371/journal.pone.0142444)
Supplement: S4 File — All experiment interface and visualization stimuli code is available as a zipped file. (ZIP) [file pone.0142444.s004.zip › experiment_code/data/one/20.csv]

	sample_num	task1	task2	task3	task4
1	1	126.012785525377	341.650188977333	537.575356287684	671.795073849647
2	2	117.760179362813	342.253272903466	521.175254311494	671.915683683105
3	3	140.811908806609	341.21608534899	546.530110808782	678.169123523266
4	4	132.537878405074	342.290885748303	529.501996496822	670.089438658068
5	5	159.299620009574	351.9042324065	528.864688669672	669.807583184217
6	6	167.117724109107	341.137994264275	520.161914064125	669.870288023112
7	7	141.771976724884	341.852563721951	522.553616030502	678.013198888292
8	8	116.687512098628	346.283673976496	500.296372062909	670.992562314687
9	9	150.608617916594	346.109716799187	513.224069116795	673.44716390879
10	10	152.305733241118	339.965188835933	512.423793289726	671.517715816922
11	11	147.447941999367	342.02609234725	498.889757361327	670.976420983783
12	12	141.063932790666	345.646856278317	521.776546728443	671.172719096029
13	13	88.4588617855287	344.213424526413	518.701677193517	669.832566343321
14	14	141.556808141647	344.296484904352	502.960077053007	673.778015402048
15	15	133.777462301614	340.450554962137	513.124404989259	671.742436074392
16	16	134.663110985231	345.597412984471	515.674109918474	669.342874318444
17	17	120.805335848038	349.205170983057	537.015627943432	670.097343803074
18	18	169.13240990058	342.459277892515	527.632353038797	673.277043351595
19	19	160.984315376332	344.555856993679	529.2394967416	675.341735626216
20	20	130.660748901847	339.805401899397	522.604741834759	669.324887765554
21	21	130.371600570189	348.449729126005	523.794748653429	669.519873613282
22	22	129.304919155496	342.797004484205	508.508337702871	673.390422568211
23	23	133.576360334132	343.956404990299	541.531006526851	671.291992006951
24	24	144.159235429293	342.203806785406	482.328845097334	674.540950430996
25	25	137.944769441219	345.396530613359	530.920630369594	668.779706475626
26	26	145.985176720015	343.248778406099	504.472496980953	673.787442176195
27	27	122.571394784924	343.722257674457	555.514666901066	680.652137509285
28	28	138.36946823598	348.807827636312	525.334594620916	672.173094119118
29	29	129.215234559038	342.860472657011	501.063617720993	672.634204544987
30	30	127.624110635785	338.759369907037	518.005589813391	671.471079063017
31	31	122.537011564773	344.992065899822	527.872562531668	668.264128781628
32	32	134.506347963517	347.073261469334	526.604866785768	667.593963414498
33	33	176.977680653604	350.13085962266	506.825703032799	668.250123976196
34	34	103.207688243298	343.804017700996	542.142679132717	672.757997572333
35	35	111.025361856597	345.077776589131	544.712091309609	674.810323261744
36	36	144.770332096427	337.351350754874	550.92859462977	668.544701607166
37	37	113.722728576439	343.6400926992	560.826477888174	672.357592559287
38	38	140.014678181985	348.091558778217	509.921815394174	671.548594567671
39	39	133.382898389432	340.110443002834	536.52964917563	673.882220379939
40	40	140.51238984103	340.22949195094	546.157600219093	668.132653612422
41	41	123.756061680003	340.501837656468	534.021675262191	677.610055077936
42	42	94.8049373220508	343.195360674702	502.101518900079	674.084449289947
43	43	146.611610467603	345.763487776809	503.948950182859	672.412842843223
44	44	130.853109365388	345.809791908615	519.478892192282	670.055171959201
45	45	126.255229580793	345.458963824903	530.806286857459	679.60107701667
46	46	138.419127465651	342.364523507133	544.343101472245	674.105458939922
47	47	162.873431652082	348.76731458882	524.672798504831	671.040798116417
48	48	132.560043672305	345.060559935701	501.092387212944	671.591794449961
49	49	134.923496576123	344.184880179288	540.761944552634	672.01737474264
50	50	109.926995005038	340.578530567972	517.134931669589	669.228328905513
51	51	116.865813537221	343.307902465721	545.410245266975	672.305111135149
52	52	134.787040804922	340.377572261557	495.135553918543	667.482195970599
53	53	109.438068596694	342.351849499125	557.128489931183	677.39536847777
54	54	109.627780315495	347.61650588509	567.581667635208	674.211139394733
55	55	149.477113010382	345.17931113042	533.107287673071	670.784659675482
56	56	117.813786128633	342.868785386919	497.60664010474	672.310938300287
57	57	105.756533763572	350.53759702776	529.315936978082	672.951072372854
58	58	125.316962889646	345.754991246873	531.959594896049	676.399260574333
59	59	104.410019799296	345.611800934465	512.086579262692	671.530714187432
60	60	128.793136685723	346.762924434021	505.812709272484	673.787897992521
61	61	152.276998908311	343.454122268363	519.697722288222	667.914716251623
62	62	130.464964498952	343.795485997217	528.270175989741	671.806123434935
63	63	144.179010170098	343.008917352016	528.28623539101	671.640582155753
64	64	116.022765007782	344.806522807159	513.208680106517	668.907362268438
65	65	151.530784234758	343.403765090946	528.934683569477	676.096611164734
66	66	131.352535796292	348.750925855241	541.520881396098	670.576394161463
67	67	141.017108693733	341.212907567696	530.003763892099	673.554151311191
68	68	140.29444103554	343.948400299693	511.365267032985	673.305677895153
69	69	110.862561962344	340.865638508875	558.031481866164	676.417659443207
70	70	127.346307132964	341.365224458803	561.287059508626	677.474208828521
71	71	149.720726476204	345.308247665439	517.510644188306	666.525379516464
72	72	115.083811454039	344.205974808472	533.646558123844	671.907019803111
73	73	131.936148170724	343.297290442704	519.329473437383	675.642012389056
74	74	109.020907275284	348.060036081711	549.150119417467	673.128849247114
75	75	132.616190321572	346.294674509926	540.375959652517	672.229921197842
76	76	145.971065057109	340.978081149064	501.287859870898	675.1919027275
77	77	125.597700099601	344.299740713492	516.085260744925	676.087760675783
78	78	148.031350658229	343.165623318502	544.553206726734	666.828477614912
79	79	153.861351491531	345.093916624359	527.536498381964	674.656125721683
80	80	125.159788744528	341.855320615221	513.579617812698	671.950626322887
81	81	148.59927745767	338.509280686301	520.887663914157	672.65522599672
82	82	122.601473781531	346.453119557494	502.450277726145	672.170951044594
83	83	130.295048165713	346.549750417581	554.959608692416	673.187816425267
84	84	135.801814790087	345.850049069301	505.611291722165	671.442365246034
85	85	134.981749133484	343.614833119554	534.888790093923	673.706539765262
86	86	136.908781688646	348.668893447275	534.715496222836	671.358331086677
87	87	142.311647090938	342.592072587621	544.248642372647	675.006769479528
88	88	179.080694422755	345.683213393323	545.124739664941	672.294481445988
89	89	108.590591649411	345.434666471579	541.903278934656	668.95703154113
90	90	128.920618924621	346.399341471595	542.936482856896	677.497231361411
91	91	164.567848754947	341.334860583677	497.622096504948	670.234254040119
92	92	112.359880340775	341.929985689913	517.211850896568	672.501702894533
93	93	132.044103736629	343.885678988772	525.808969209141	674.092260016721
94	94	117.889585922527	342.053594396952	538.474048021511	669.978003563328
95	95	112.651224588443	345.519710080888	541.334620939859	665.786799985499
96	96	136.88712444393	347.441939892012	520.493538052526	673.742608277782
97	97	137.836034718808	346.09112361181	529.19157919873	673.686550711262
98	98	124.408611300577	347.136101087447	516.126677373889	670.001778252494
99	99	135.03770390331	343.277193083508	528.384739315338	676.354875744702
100	100	132.120398733527	346.84893944473	487.058367191187	673.258549041286
101	101	151.022869607011	348.165248533925	531.015129128003	672.683492092468
102	102	137.848577179742	341.193703576307	538.861938450727	673.800839622637
103	103	140.249819340541	338.828659478479	529.437736026006	673.396954456267
104	104	115.968868096121	346.110881643366	496.15595031551	674.389397499659
105	105	105.309000866056	342.55484016168	536.605749940422	672.473361099347
106	106	114.889349031274	338.970403357663	561.58037658566	670.79472132104
107	107	161.817504336868	343.131175257517	518.751321275964	669.823554212826
108	108	126.178507505872	340.945052604146	534.878759375674	671.954812606007
109	109	128.278223965563	345.010541032793	505.108030002855	671.962485749528
110	110	115.168707916645	342.049945699134	509.572356978211	667.997650523025
111	111	166.372449682928	342.03073513255	517.088214488644	671.13250748711
112	112	153.448632648324	341.663869892849	532.195600523107	673.604961065813
113	113	108.489474702393	347.156978801483	534.63177959617	673.343664917203
114	114	101.252140370098	345.362680354662	512.986969161281	674.280265558167
115	115	126.844501453572	345.347218323302	520.894485958803	672.821435891266
116	116	146.845705244719	340.13697354635	541.022155632016	671.809985431874
117	117	161.121745995202	340.88753005821	508.347130924189	674.416763328344
118	118	140.677074349101	342.402056298888	506.577260666402	673.488994020872
119	119	136.754538589835	347.263165923768	478.919375101578	673.575245604686
120	120	133.737385846317	342.304562622695	542.142394865291	663.648936333894
121	121	131.050653068285	348.359942793166	546.298228540752	669.981064884195
122	122	148.036172275995	337.886940166585	522.566128994424	670.533954346258
123	123	138.476433582198	344.372900809477	519.522690724602	672.70349494925
124	124	130.559927108052	337.669204908968	562.69931082222	674.647073206729
125	125	129.841483337087	345.40584023966	524.140718185839	673.745843632389
126	126	118.73706692998	345.199009480308	542.550675700466	671.803847887875
127	127	134.663334865402	344.026024227235	525.698450889482	671.489686925353
128	128	144.172982905327	343.716876654899	548.367716207555	677.773265446796
129	129	113.062710482155	339.138541991649	513.780816661187	673.835894307713
130	130	148.449772465519	343.072099099026	510.819798829244	671.587267565095
131	131	162.905079095423	342.267706211177	531.934624681591	671.417056642401
132	132	109.340537322033	341.250191870648	515.939958326427	672.268306494341
133	133	121.766283255252	348.569219034405	524.228634497382	670.376074147113
134	134	138.022676864958	343.099957960938	568.994172099833	675.2811589958
135	135	117.704414519308	344.918503269214	531.91948172586	674.676111697396
136	136	137.192904702175	346.084406188255	535.826066298808	674.690343607126
137	137	140.297431767542	345.945574019761	494.907700565537	677.647637113481
138	138	102.228589687628	342.599823687628	521.950079905283	666.696297464303
139	139	134.758285387858	345.539835544941	505.850525255305	670.188279976944
140	140	138.190335901452	345.675814266863	500.818515969092	674.114290469383
141	141	131.621384333686	343.640788249178	512.324103210487	670.268929017731
142	142	123.90387437478	348.096942894502	546.309698876658	667.590268158611
143	143	142.235876244331	343.570925626793	537.633432534418	670.957720367356
144	144	146.910407339187	342.657840143679	499.233382039899	671.771304627924
145	145	141.516714047957	341.366817156688	517.791668804742	675.792669362599
146	146	135.620636305896	342.029570664782	540.739185339795	664.736033730326
147	147	120.080156218607	344.751262731712	543.53244050734	671.562688442459
148	148	142.807992495515	343.085362367102	517.090304485348	675.699892958921
149	149	129.034970334617	339.385598927296	533.814037682874	671.499827932707
150	150	150.059722743543	345.176521509856	537.035297582265	673.35732714706
151	151	141.999333803382	344.423504214364	497.832409102978	675.465616176534
152	152	125.981335079123	342.201806541025	520.839956558742	679.441501915361
153	153	138.639779921943	345.785098522129	528.160854943683	669.037205041701
154	154	94.6089566507437	346.28646548529	511.673480753713	669.177891525496
155	155	110.845209902191	346.538801689255	531.859822875315	670.278014718173
156	156	125.902864828724	345.120088290078	525.997800280267	675.980312721831
157	157	109.450221792884	341.511711588808	512.75119938645	674.265525161426
158	158	142.048724254393	342.023295836041	539.255180142475	667.86591451022
159	159	142.307439410923	342.97258934192	504.825584653569	678.640999345304
160	160	135.581190902221	344.237195894433	522.873332331659	673.467935198392
161	161	127.038113586328	344.784721835841	504.995745946291	667.727110338926
162	162	146.728526880534	343.521440900648	484.640063882946	671.747126040026
163	163	138.304340600056	346.062373442952	540.643099236245	675.206234182574
164	164	128.935135967042	345.122136893535	515.455136995104	675.452107349003
165	165	170.36916694384	339.564651983677	507.692409494092	669.233470599262
166	166	145.91762558775	344.931806528301	549.203675883562	670.320123151039
167	167	132.395015056162	341.488542573893	523.081724701674	668.614978214374
168	168	115.823534988895	343.377631929988	515.075341913753	667.454234547154
169	169	138.678547725375	343.593476123007	525.848940404701	668.372697516878
170	170	160.054878304888	345.298378975685	528.798859778818	675.893748569662
171	171	123.082168391322	339.838560404814	527.888300357656	671.990087879207
172	172	132.508966093756	341.23200219527	476.80140114969	676.011148039097
173	173	132.282507212546	340.212032392846	535.165774702494	672.631661436239
174	174	122.867408013369	343.148564314158	520.233508373655	674.368567079429
175	175	157.600138607461	344.338091713316	521.319045148178	669.475042947244
176	176	118.942423486499	346.613381346702	509.141352987919	671.464598132759
177	177	143.535028504447	342.812014649318	533.776260915286	670.613121434028
178	178	129.972988527524	344.39588457683	530.986316224077	672.595887734474
179	179	112.342938663273	342.644860817307	492.132367974409	669.913895553224
180	180	116.390703693484	342.698197293408	487.751628200477	671.772492252743
181	181	143.713308059069	347.316403564123	513.955941453167	669.40782279981
182	182	122.449155065874	343.149495423606	522.65832513867	669.434682641441
183	183	130.764753139221	341.840598548834	536.374947338504	668.766319734696
184	184	151.306807110717	339.783733234884	516.746680565179	669.846871316626
185	185	132.845212083829	341.550070173592	520.847940709993	671.403555420864
186	186	136.191460689078	340.367603830381	544.593483562197	679.358494095632
187	187	158.935385827133	345.067429081131	524.397902481935	672.241227694285
188	188	115.261075974016	343.088502189762	520.574212779608	671.951708079572
189	189	151.797086287728	338.450466661666	537.634044581435	668.652350679568
190	190	124.711645875121	340.734324838734	505.091137806619	666.637679479319
191	191	116.210603248074	341.99166681444	548.898467548567	670.532417242632
192	192	158.334044522172	341.550855598459	524.090312898492	675.349897870375
193	193	122.265661372748	346.966176255982	492.32950105488	669.692107927355
194	194	159.478342510794	337.903450529684	531.095483134343	669.556400283076
195	195	124.177458710528	341.333786028566	542.111545872198	671.509049063753
196	196	124.934158119874	346.034212714446	508.911162211281	668.930207808645
197	197	113.669896016959	340.345913220582	517.434628276426	671.848678412446
198	198	131.285949044352	346.146629245959	493.819522042062	679.029967596536
199	199	154.909956500674	343.287109493252	510.303219549413	672.140161520767
200	200	132.450992228695	345.181541683238	520.808550331012	673.309548867379
201	201	141.548206794237	342.590913830712	536.399922025899	673.229615266589
202	202	117.111101477021	344.479730046934	522.42451033759	669.696386699456
203	203	107.108667205674	346.820491879853	504.653037951532	668.29034137257
204	204	124.771515454461	341.80471625865	535.250764625202	671.383988440308
205	205	125.522227760838	345.89884117123	521.780779826023	672.245526500923
206	206	115.399791619941	336.394404209091	540.911093618307	671.601762360626
207	207	136.519364794126	342.073462450506	535.897092240077	675.826082800612
208	208	121.595959505627	347.155523434828	505.668701490672	674.610361705224
209	209	123.511170847635	345.156380652709	510.412079136867	669.916741088621
210	210	114.3722706151	344.105179778629	525.165241061626	674.123870260349
211	211	125.803278030337	345.108861481446	517.990935947793	680.874290858872
212	212	126.427632664749	342.546680954962	528.857445350525	668.793131279985
213	213	142.080791247749	342.635715572385	492.527660836302	673.970929616556
214	214	102.78204280811	343.37497421223	526.255910745735	675.722633702302
215	215	135.723388421676	341.467759786343	530.646124645995	668.262299629031
216	216	142.741702498826	349.891969694381	513.139457033256	672.772560934364
217	217	139.461791881748	346.81899882708	528.23362691702	677.793532936098
218	218	114.481517780083	337.941436052463	514.381199386371	668.31721860487
219	219	119.201919637636	346.052421287775	499.978890164393	672.474985693905
220	220	133.964654544334	340.387770873152	518.836339191038	667.67123419825
221	221	141.438985223833	343.890215239455	510.379573339381	669.449563644852
222	222	133.034981636872	343.502337006992	517.627506766876	675.865227646081
223	223	138.233157378779	340.370778643903	531.04079658406	672.562363020231
224	224	132.689520239459	347.014002677811	559.336311520262	671.955389634381
225	225	131.367104911582	345.409165145488	490.03117354255	670.421817068543
226	226	126.213914608689	345.979714231212	536.106913037756	670.871064850571
227	227	120.420475742564	343.661018242748	534.403626721186	674.028157928845
228	228	130.466083729306	347.108474368322	540.194578848039	668.745024168221
229	229	138.27325313286	345.643473909044	506.716644481372	673.127710120474
230	230	136.473490941648	347.236262326897	512.930274303932	674.446383314077
231	231	140.616422210205	349.370326721189	507.580708241704	675.879723455708
232	232	102.164932704976	350.832406696779	532.725536409966	671.084525288913
233	233	123.372350715343	339.993517750641	510.812222465369	675.863828701706
234	234	127.012530989671	345.464403957001	500.835626705924	669.818106701325
235	235	140.085400530038	342.132417853858	504.717159539418	672.615051966301
236	236	133.284561556742	336.10333679044	508.311490310119	671.418183018509
237	237	148.988989836069	346.344940853562	521.698200252719	676.000200912386
238	238	111.102198953972	341.30980773044	526.484754400025	670.735108272171
239	239	146.70791183083	339.836596585901	527.784958491462	670.410189260416
240	240	119.70387220763	347.869259334558	525.941061613655	668.242832737485
241	241	120.818332074389	345.770896772592	535.901068854793	672.318816156086
242	242	135.803779358924	345.597736532316	554.251062990273	667.322297330795
243	243	157.811899564827	344.665888091018	527.172739399345	668.967898065896
244	244	154.347064976006	341.685946306198	545.558624563801	669.747783832799
245	245	105.810328979798	346.325365279253	524.547857840282	669.05515432964
246	246	125.175799873492	343.093439289682	507.385316652301	669.834418610719
247	247	148.070550052341	345.013871429977	506.249071010822	670.852230792645
248	248	147.467854608297	342.355942787123	557.207460926579	664.032328548468
249	249	118.974043375836	344.072969861961	540.596120184569	671.400876287098
250	250	131.221669427486	346.21636703785	518.604996316661	671.693896228916
251	251	137.70541716064	342.589456669052	517.11642119456	669.447854766393
252	252	149.574995058691	344.709132363072	521.841896008933	674.004275867691
253	253	146.851580187525	345.779487757015	525.242029123371	669.854608089822
254	254	98.2842083384445	341.013634309837	504.578448668194	667.792376296584
255	255	129.50011932786	339.772617420733	542.506956834598	670.060245309565
256	256	126.266247672493	342.193881342667	517.588985770545	673.965561877414
257	257	136.476063788485	342.335320715781	525.626810584098	671.85671163447
258	258	150.243122500352	343.813832769551	495.107327418049	669.923379066623
259	259	115.228274816819	342.655194700262	533.879449961129	672.653174405336
260	260	131.076832198371	344.709508076603	515.147643550749	672.735417272383
261	261	115.21536216256	344.009627228986	491.712044188	667.93351265939
262	262	123.962441753395	345.542544729632	526.399741695483	676.323104849868
263	263	111.467504855	341.326031006959	518.869327958958	677.674546388873
264	264	117.186611665731	344.009002781196	532.894691964451	666.510577770632
265	265	94.0783442869583	349.933342159809	513.77152560605	670.694662360191
266	266	135.226583583022	345.66897198431	545.775467121082	667.438434814497
267	267	125.7208849404	341.483613793541	530.834367660108	670.571127130007
268	268	131.488955187895	342.62038183973	542.552624068733	675.78562991033
269	269	124.004941621096	344.434902742262	510.84181915729	676.791009816107
270	270	148.420988268649	347.070390651973	523.487739798953	671.3033942051
271	271	128.971105047289	341.715060025868	557.775903726475	666.721908736907
272	272	134.568461391143	342.423341301031	512.263810412092	673.196861024565
273	273	112.549171659838	348.556334246634	535.738368270482	671.388575086086
274	274	129.497527520613	346.627404977012	546.201692452213	668.953356099779
275	275	98.4030920088223	347.775893593302	537.902117262738	669.762831076183
276	276	112.851509490204	341.353616189302	527.804892424933	670.214912967221
277	277	175.814791709435	344.332255515314	533.508423745599	672.014979234309
278	278	122.824981466809	345.364424346609	512.459647691723	672.997857243317
279	279	134.628877479283	346.574650544327	528.930501707594	676.882405622629
280	280	113.530045680133	347.210515165858	566.827398998046	671.714740319308
281	281	165.622679459305	344.765263799772	524.57668036689	671.363744597061
282	282	150.0345179965	340.432934761855	528.341508265183	673.711194223467
283	283	122.012810265877	350.738676899712	504.689946575855	676.996436771211
284	284	113.938680627947	341.996435224192	553.886992888463	672.222228890626
285	285	143.119859847548	343.797089206386	525.345709009638	676.036808892827
286	286	134.220576492395	346.921836605697	535.857161162694	672.823832467153
287	287	158.581599016444	347.806790164652	523.170528629872	673.269001885888
288	288	91.539234515704	345.794290073483	538.074023529877	676.462210484734
289	289	147.727529673534	345.380377899773	565.512402506378	670.452960354526
290	290	149.837010557461	347.418553205961	498.829472494898	676.010032514018
291	291	109.185702798696	346.324313422495	495.693851162924	673.587898353365
292	292	120.550824385441	342.220931177706	528.655316354902	672.971502621858
293	293	142.268437617498	341.773905445047	507.300259796075	675.691885143919
294	294	130.006436614858	341.402673411665	545.023758492791	668.672212214036
295	295	143.599678679978	346.622530957582	558.637316732582	670.281503065781
296	296	150.552388879262	343.82874756727	531.660783513291	674.958645703587
297	297	150.054662624659	344.816502376788	520.643303121261	674.786283006927
298	298	142.0985990146	343.521477596747	533.808767625079	673.730669504749
299	299	110.526794431792	342.567549900732	533.637573069152	671.048545881355
300	300	105.769558587765	348.236781190976	535.634752578018	669.586688805959
301	301	126.573363960282	344.17014548297	519.44004575099	671.985701745298
302	302	138.897408387092	345.225131225529	525.340760807513	676.363953212865
303	303	150.357514087154	340.538678628297	517.556648875743	665.547127187161
304	304	133.332836675212	342.432401684733	497.186372433647	671.452011162591
305	305	113.301022411247	338.88737670884	533.757191277855	669.398526240106
306	306	121.667688238466	342.123840750706	509.645684011202	675.769061475593
307	307	138.438500869227	346.09383212132	527.937888038509	669.613515010039
308	308	125.752668276727	342.418520433113	542.622122305749	668.891366854805
309	309	93.2134835207335	344.337210149547	535.227946343364	671.736682134069
310	310	118.844756853313	343.474097991789	556.021782373575	670.245154532763
311	311	87.3573467444335	348.809017750955	528.560729629225	672.010740086612
312	312	128.767518852204	343.342293781178	495.389118791221	670.98809901296
313	313	132.902203085105	348.594663944714	521.931596911481	677.435513503354
314	314	156.275906492007	338.699890164	515.17721127982	670.319236413905
315	315	143.104248204684	341.584129595321	519.728036124438	675.028265956003
316	316	141.461868826538	345.519366868765	522.715908505496	670.942016476782
317	317	109.787837407822	345.641918215318	540.898625148944	676.186813117111
318	318	129.064508315291	339.834860129472	512.10109070439	674.420704814156
319	319	146.598318660771	343.59131242215	520.636723848248	669.69911703826
320	320	134.972569904123	342.135062047732	515.978053956057	669.088650866282
321	321	149.32193678206	343.253683726657	534.580235371307	673.186596533259
322	322	114.801103964961	341.242424776369	503.909592893936	674.243114961696
323	323	103.953091156199	342.014533218972	514.327626760732	670.040017914154
324	324	123.622525464826	344.985551007394	557.41129226986	677.513866180805
325	325	119.204527769761	342.928675105249	526.782335077153	668.480459131819
326	326	130.938883068558	349.897598579041	482.926874067572	672.295100300656
327	327	128.952942446016	347.131661291235	516.940739067882	668.411634631286
328	328	118.0915941576	340.317094585424	536.054484581623	673.965378611523
329	329	142.338061605854	342.777822610676	505.125573729402	672.75391058688
330	330	133.720041769042	342.282829628124	522.891716442793	676.410036623114
331	331	155.477733820071	341.39107665668	538.009866413468	676.793267514989
332	332	93.8702116984499	344.510551022144	512.246898771867	676.737441241809
333	333	148.333348857812	348.422778253075	503.030274039134	677.580419362668
334	334	119.104266118572	345.368032841066	496.437584266985	666.40196936266
335	335	117.675967156284	344.701049513492	517.193292814569	674.332901869015
336	336	153.782345151075	347.230141615978	522.970157675484	672.198409229184
337	337	117.305991918266	347.301473212184	532.633875196778	673.105465883818
338	338	108.870551183378	347.494402257995	503.735313074578	672.86072000634
339	339	106.876015542056	349.914461637243	534.801655415427	671.348890527572
340	340	120.156486026653	340.641263425467	503.403311174359	669.955233647297
341	341	100.139419604314	343.45075048856	524.810237364627	677.512926057082
342	342	138.491217979402	344.407891028312	524.59154566655	672.830403865728
343	343	138.684393788264	345.630043005122	541.166391855881	670.085205748068
344	344	95.6117537975628	341.719586371909	526.91845256728	669.152500266134
345	345	150.127189887512	339.985675709547	519.972265485411	671.597707218916
346	346	128.451827944073	343.207842372289	497.706466775054	668.49158542424
347	347	129.338397879076	343.789476064311	540.870250034859	675.677468760827
348	348	158.047746670635	349.254812040846	537.317501946615	671.310803951468
349	349	134.727585567109	343.819019198896	501.794756358006	670.200836177171
350	350	133.766977524794	339.859003682079	548.664000417529	669.291934394732
351	351	135.535793162436	340.948603113712	497.631297463877	668.172368189766
352	352	145.976208666084	343.11086158313	522.503867396109	672.464262832682
353	353	107.657938898482	346.068727109243	537.056776917163	676.663323129013
354	354	127.879264701299	342.335288151881	545.133504882925	675.986193562907
355	355	130.800188448441	348.674327964485	529.987152942371	670.845432662234
356	356	141.964868688623	341.415983271073	532.85926663139	670.10932701785
357	357	137.036531279613	346.505716506321	516.487650755121	670.905639461797
358	358	150.972779911449	343.70385253917	525.096334991426	670.737327931436
359	359	107.124835465849	341.655279586616	557.68111296859	670.325301738512
360	360	147.245551115328	347.267189443771	542.313466582181	674.118767877458
361	361	148.554399682756	342.988422121444	522.418174951308	676.047458281087
362	362	135.778494370361	344.974923097136	530.964951329261	672.673175779787
363	363	118.148945486796	344.470531776278	512.382496243002	668.320454016625
364	364	118.881218973959	348.810799153502	530.424757506817	667.965314405943
365	365	132.025016055429	343.31400085868	527.117357568993	672.821533422657
366	366	141.978098200786	345.025758636621	517.839718913704	671.154748424377
367	367	134.728796118118	343.829312849191	486.869555300646	670.621281868126
368	368	141.6278536397	347.847594131741	518.701573875781	673.411621867911
369	369	114.88153473839	345.485649247915	492.313515161723	671.479052435433
370	370	155.860472719349	345.423417439011	533.066526337013	666.130676070846
371	371	104.383953706969	344.359269603298	521.667505841599	674.467879293948
372	372	121.038561772576	340.67789720398	523.463823271458	667.821970333692
373	373	142.729958059913	344.142648421439	540.061100528623	670.259155869426
374	374	138.411066239278	342.71752339475	550.203260576686	670.790278409528
375	375	100.415180302959	342.715469622701	531.640478243745	666.729874526427
376	376	164.133317535608	344.684130122681	544.618894877257	671.650296565976
377	377	135.814182091897	344.133742991235	526.247481146226	670.082368182488
378	378	142.518326227848	341.854576383778	529.623687372618	672.281303232964
379	379	158.423377725135	344.847719710229	499.1830186988	671.719063638423
380	380	122.186928972285	344.964217440396	511.987401979772	668.61878812452
381	381	122.800737104564	344.938306398354	546.506112290588	673.925545544177
382	382	111.692957712111	348.470304321538	519.662878810249	668.067128257477
383	383	125.469598992515	343.353703762219	514.156512455421	669.896342250351
384	384	127.988689763805	341.936911557206	515.798645097286	663.400165299606
385	385	120.90447497703	344.796972064813	534.369997426255	672.493542643511
386	386	139.079108521798	345.081482388235	541.524408774465	674.277911290926
387	387	119.485686433863	341.724059955748	505.558740624514	665.548100907339
388	388	97.0225369297897	341.96834699142	512.705549243465	670.404083001125
389	389	145.466907754152	348.060437634085	505.704096191081	671.000036957787
390	390	106.173515446687	346.085410158821	513.213258568541	677.506248209394
391	391	143.078360607207	344.611043126977	511.396659213498	670.722196063822
392	392	126.610830219412	347.214884546084	538.821707143705	674.995357903436
393	393	130.059799009175	341.721491447226	523.558537498117	670.971636003565
394	394	137.685738468801	343.794594711952	491.285789758801	669.393834684432
395	395	132.793981395609	345.002594862188	527.213658338674	667.47442416304
396	396	125.508833242803	345.49537047638	521.897664369537	671.994618126316
397	397	123.3101122027	342.896787516473	539.878444899421	676.345785463736
398	398	124.990310641053	343.189522452972	525.680428521269	672.66545021684
399	399	107.606063281535	340.977199121255	498.478263041755	673.766270376838
400	400	136.950072697411	348.169164596457	540.048527957386	673.716696351315
401	401	149.101661008754	347.121392895014	560.052051571147	663.570274892749
402	402	110.322982609352	343.611544562316	519.408677961605	672.867590952153
403	403	146.122357441246	342.266462901235	564.116720515739	670.977767202988
404	404	105.48431052354	338.525731736138	540.597200353621	670.192763203801
405	405	136.474904205805	343.36091979195	525.691747704962	669.232949114035
406	406	146.926043777248	344.687338347075	513.602914956621	668.504040837794
407	407	132.238506570104	345.697849039876	505.372433327288	672.808055185474
408	408	158.464209437954	340.401339857553	514.967597694009	671.042488302181
409	409	114.25344525022	344.955297445015	551.583781360012	668.874757171876
410	410	104.48123786928	351.928131559049	516.443210532372	674.83767538183
411	411	112.428671936824	337.777713398333	514.129331434574	675.406273618155
412	412	148.297798872742	344.557397960077	522.161092967801	672.373461111274
413	413	106.47553744892	337.894017569163	531.300142307823	675.951421682663
414	414	136.652316421309	342.502131453239	521.459661613245	668.851084609572
415	415	139.123930875446	344.082912257232	516.140335600547	677.540706585041
416	416	108.960497843391	346.655059629242	511.684382012549	667.449992857564
417	417	145.878274075136	342.292637847608	535.399972124084	664.521385474662
418	418	114.407947596352	346.627114139703	530.576858214797	672.622580802197
419	419	118.631809761944	339.257779277836	550.618632741488	670.099226080285
420	420	128.676923700945	341.693349760501	530.880846623247	675.596509117043
421	421	109.49952832226	345.056821355392	543.64832137941	676.500931186358
422	422	128.670289398776	346.087194135365	508.302600099988	667.788923126863
423	423	121.358094645977	345.655106606528	545.16349324017	672.851699680892
424	424	106.146504429377	343.751572354019	507.703472785308	673.935782441896
425	425	117.35091739574	344.855319784534	532.787855873467	672.15113878564
426	426	115.324056382372	347.01114647809	525.863467771551	679.08111826816
427	427	137.330152567759	341.016653002888	519.665047530853	675.289951325385
428	428	136.560746892643	344.037210692043	498.291237377524	670.328329202495
429	429	153.62864543653	344.970260137702	540.498125943851	671.649661587007
430	430	122.127102222543	345.601240915107	532.211155836605	669.063293220691
431	431	139.820938812331	342.3208392059	536.019697849517	664.924012666807
432	432	118.242667508819	340.709016291586	542.603242468511	668.879303464767
433	433	129.872671113089	343.172745544346	536.034710525012	671.446874531972
434	434	114.03172824873	346.769662177589	560.963685547056	673.458357975809
435	435	118.398610081425	346.241510778652	513.502227468842	674.82398316967
436	436	98.5632254170434	344.653729257834	515.937627324892	670.710702888401
437	437	147.939357361488	348.188944485237	552.079676939043	673.831458067387
438	438	136.065369382509	342.782370370698	520.915369470416	670.916727791615
439	439	117.085885402088	343.354917227911	528.911460913487	673.452490053133
440	440	139.087005756994	341.061462848064	513.885523402518	680.528415181
441	441	151.570748175344	344.147267483223	511.993446337769	671.812414424617
442	442	157.240801435704	345.41083934044	517.446290301668	671.884416872528
443	443	123.20931359027	340.497604663077	538.040892440147	674.231439965222
444	444	171.515855859475	342.716906517133	518.623236082263	674.818627458382
445	445	140.865481041357	338.117943995214	552.494488404212	671.967995293643
446	446	115.810045980963	342.431524623806	545.420935476487	671.928842572972
447	447	151.75976503765	341.900057103151	546.193389346738	670.862487354618
448	448	92.6672018466532	343.793896132249	512.561895092491	679.285413316283
449	449	164.603804691791	340.349645144603	536.542054379531	672.775618051183
450	450	133.079660152435	349.548639277288	486.718400393769	674.776408064664
451	451	131.529698502065	343.203256942501	538.174729710879	674.086672700887
452	452	112.027925421672	343.098154108256	520.189016214939	669.074757648426
453	453	167.105326506304	347.308155589254	555.616631234741	672.323142058957
454	454	148.590720966729	344.120805926736	525.616593030445	675.041094763814
455	455	134.79661933903	344.409556604953	521.96871229065	671.618374915774
456	456	144.537768497122	342.585214572422	510.671582218161	671.01852785902
457	457	114.931784362409	346.524416336287	498.372352004404	676.015827830953
458	458	139.916028708414	346.905170608648	534.741774106204	670.689596348479
459	459	175.772397744843	343.436370417052	516.156565139151	669.999002263202
460	460	125.3538396841	341.660396225655	539.228809506021	671.920486960469
461	461	141.815485032442	345.503543818719	540.024174537386	669.524207775638
462	462	146.132558634319	342.785396629583	532.983906049105	669.450054678204
463	463	120.514950862792	341.896774834286	524.955985459385	670.55417214305
464	464	145.743111077074	342.325041492353	525.089321448398	665.6938628642
465	465	160.398888098346	347.236102042298	525.403863406461	671.947017697055
466	466	130.425519291202	337.619329513564	527.640543004982	674.32382284339
467	467	102.640733719202	340.611311030229	507.21225182131	670.805649502362
468	468	139.095904899893	342.410067856469	527.413313671343	669.103561785301
469	469	117.530753006074	343.112811038586	507.662490083686	666.981404901735
470	470	117.133833415496	347.847474750464	509.969072253139	667.235381463821
471	471	121.526127385576	343.908981918347	509.843564679172	673.835145312156
472	472	130.418655853869	340.665233915328	493.799457947406	675.70790288707
473	473	152.243293213494	343.72151042946	513.430916277109	671.447178962908
474	474	101.878734582338	346.633249593613	530.45018758162	668.914924110586
475	475	135.657454036711	342.020065668764	518.247581932306	667.796536907188
476	476	118.287813095875	344.649256894757	518.93818275478	669.693206574824
477	477	127.667823106583	344.056775474543	538.1028466947	667.306514960365
478	478	140.939669784151	341.67431114615	541.704571098946	670.972842755219
479	479	132.045707824161	345.811206706248	537.670706401518	671.143975226909
480	480	143.102974067866	338.249661695547	545.03018104086	674.159984677741
481	481	129.81188234249	346.761556220629	520.659665773323	678.2716342314
482	482	135.530584936564	346.875226281485	497.032225484468	673.151495949301
483	483	115.721446486757	344.862719880882	512.182012799337	671.249309037213
484	484	118.825718619847	338.125339634575	526.51944447763	673.572467659093
485	485	154.473497355684	346.895762982188	544.147512827777	670.954017056347
486	486	101.004519041427	348.359240529892	523.127850592108	670.884228073209
487	487	129.879087545435	346.330460957537	517.050276370255	671.228199096786
488	488	121.239208277678	346.932636062469	522.385217164266	675.272896393105
489	489	143.532626919148	344.253730160076	550.037304435282	673.000767321878
490	490	146.961291774021	340.019190030131	493.663368616949	676.993023510741
491	491	132.123534741275	344.517805536227	532.485527166469	671.259057217979
492	492	134.371476026044	344.855839611762	508.275192379471	670.395610495456
493	493	122.404079548596	341.756999402209	565.07215869081	668.556322239602
494	494	146.782601170983	341.042728820306	539.597620194354	672.812769455781
495	495	149.97779300052	345.29482353572	523.568965460319	670.190145856224
496	496	144.0285393133	341.003007226054	521.603428611281	676.47574433099
497	497	137.478122905503	347.44599853139	518.18198525002	673.314531627403
498	498	153.880355882036	344.409219948534	513.350505254672	673.42029247311
499	499	136.806405741494	340.528419759567	525.455277848068	666.099172892692
500	500	133.896780599704	339.576942791313	522.393543741365	674.043831704837
501	501	138.812445682021	341.570362266278	516.481339631002	672.889563785311
502	502	126.121092748969	340.235445096059	534.909188560916	668.184777243054
503	503	117.971916419297	342.413909835065	537.655869171046	672.338405403917
504	504	127.836684073898	341.440516778797	517.26481564265	669.38946126097
505	505	145.07417306114	341.121346791845	514.389472355225	670.551182590444
506	506	112.483796273187	346.118178939021	509.447843334135	670.256382311006
507	507	150.65178981577	343.975158019534	530.523001991098	673.55586298304
508	508	145.189065168248	350.347566166405	517.196909527382	674.584601771848
509	509	153.286194181347	342.508907534244	520.493622621211	669.693046639363
510	510	127.078394881683	343.896105570883	501.649005472169	672.087953876146
511	511	130.239588728087	341.094029361308	483.881912066374	672.96805507121
512	512	123.702721223635	342.198221375029	517.485993834369	672.16604697504
513	513	129.866977032447	344.181519785604	534.544231812614	671.884742807007
514	514	98.3064189964012	341.790079537558	515.315342025715	668.730288669668
515	515	127.072950556183	340.995883129571	529.694049223309	673.382358561837
516	516	109.891791284505	349.403292722917	535.430551726216	672.808197453709
517	517	132.50155772949	337.482591029318	543.477795611233	673.141307026634
518	518	120.901659550665	340.587638089741	503.625441336313	672.766354180581
519	519	116.50193159565	340.578065810563	557.947715990338	677.655006233592
520	520	129.676527543503	344.592018876118	554.138442112533	669.963212778653
521	521	120.149274450071	343.292362822355	516.010930827096	675.152678974116
522	522	111.773143408144	342.038538898576	526.904134222293	673.013193775289
523	523	108.440542975503	347.098105367595	539.806380023264	670.56578386789
524	524	100.146447591548	346.268541405279	489.7289388506	670.477629671783
525	525	136.554622008978	343.765580364448	492.289889318732	669.862585154146
526	526	124.791334696724	342.83375972958	509.281922429054	670.271308569672
527	527	126.171603856794	342.218373864266	512.651906942661	670.767251965458
528	528	159.2614832611	344.286416309087	504.048262996251	671.068895385717
529	529	137.969476097134	343.364752033912	515.778375267288	667.485945579567
530	530	124.281209069692	345.820576740424	525.746443184019	676.063296288101
531	531	113.987909685938	344.900107265489	553.948242456093	670.280043341144
532	532	151.852075580725	346.940169146149	541.934561020312	668.660614242995
533	533	133.280209634928	346.996303677412	515.298297932955	673.693217110361
534	534	113.964832849916	340.048201369193	550.119590102713	674.631342294499
535	535	152.985012137838	339.002771964591	520.234516195822	672.405525556613
536	536	98.4687199922828	348.324797026318	510.8463483889	674.060206686365
537	537	125.736755533643	346.058045608608	509.090448728382	671.417570223896
538	538	156.084620201784	345.130509820042	520.381206132363	669.250649320733
539	539	83.633681754344	339.78393779589	528.257597943942	679.850842552264
540	540	129.854532585487	338.556999267934	549.110898199954	678.468933105515
541	541	160.734717994938	344.492927244712	523.960167451288	673.783736981652
542	542	126.562041274963	343.429669205514	510.144073727939	667.985765187231
543	543	120.541236276423	344.023084949256	537.905902002972	667.050586824843
544	544	119.619530407705	338.394642550545	536.060290629856	668.782573678123
545	545	130.836402668213	346.999816215093	515.777836543465	674.938327035806
546	546	136.037440168845	345.741434436856	516.729463117856	671.763731635889
547	547	187.346237232241	345.500785377348	517.208439173589	672.550593860081
548	548	112.716427957981	340.574038355952	506.495546949832	669.307709749914
549	549	130.755715126653	347.320068784755	539.789754820076	668.754206459637
550	550	104.305132209906	347.346477404175	539.730170148091	677.317672029587
551	551	147.323543528085	343.381820529831	515.753525164253	662.750944510067
552	552	113.383910235417	341.753101733959	528.925534914672	672.682055047405
553	553	127.192173973948	340.888843456912	540.982886612599	673.261120501273
554	554	140.549030754762	345.118858321112	520.124148511693	671.970454712217
555	555	94.3699323979778	342.064506684252	513.333214834563	674.426619134339
556	556	130.719091293153	348.262024908658	527.759293702625	678.671901693083
557	557	125.866572437261	340.572551615899	524.406148529221	674.718103208586
558	558	147.38102258046	347.918118343444	528.165629416212	673.014462973814
559	559	149.77267142211	343.812401449268	518.248887841311	666.738218959823
560	560	167.125255448288	346.977555454939	523.201798739098	671.874306033065
561	561	143.428643326779	347.852662681828	550.130390311371	671.938218784039
562	562	134.633161745812	346.979272730608	550.824682746169	669.920217542163
563	563	172.562346481195	344.761694764497	537.401663549875	671.89787864284
564	564	118.074128100649	344.359276720575	529.51836671676	668.989916380944
565	565	129.117984901715	343.383838130425	538.240650597136	667.237770999709
566	566	126.204989964652	347.252819753264	558.333873340257	677.08279529485
567	567	134.845410016083	342.532572397205	530.976261307684	673.441563167878
568	568	103.462125920225	344.307041766401	520.467394306313	673.560679956184
569	569	149.309660885028	342.989421725751	504.920595798412	673.930830348453
570	570	124.31518163925	341.532640666706	519.89354319264	670.723821881332
571	571	172.212727300221	342.653863444442	540.685570834407	669.586213532743
572	572	140.945188952328	344.951305119916	544.917192768792	673.728889558507
573	573	109.49981916916	338.327333767474	530.490338109643	674.141329389346
574	574	157.490434736328	348.769064918063	522.696555316262	670.686864559333
575	575	117.705093077043	340.977665449896	494.325188910258	669.554590072657
576	576	134.640145972453	345.215387993745	560.699914817694	663.105853821692
577	577	108.530063227393	343.545579284577	505.746852859045	673.237473778998
578	578	149.780874762908	344.312347940017	517.063751216856	669.568119275832
579	579	154.402119136792	340.836559186543	506.0696724372	670.164559866386
580	580	120.738368079743	341.159224546237	507.619429362437	673.731174113356
581	581	124.178173492981	339.770058253642	515.15156837331	670.486143565
582	582	156.567209385784	344.012726144343	530.723082309246	672.541318291371
583	583	125.218399730206	348.640989115064	535.209630966451	669.227394913558
584	584	97.5808474788779	342.455944375603	534.882373336194	673.139489944361
585	585	140.201653999018	347.311098513212	525.819962699682	666.969358065939
586	586	161.888787379507	343.663324496153	502.046132442044	673.100037305754
587	587	170.729972712903	344.002767441901	505.524678328163	670.995818873435
588	588	93.864555865469	342.461057846402	530.315341002318	669.76490519274
589	589	150.811028044993	338.754717221297	548.578175233242	672.990573302286
590	590	123.762127564597	338.989500770298	544.991483354422	672.250874422659
591	591	129.362450351457	344.236304752518	531.619594197612	669.856578554208
592	592	119.182453364064	339.222678787161	533.62014660497	667.435792205963
593	593	155.822793169712	347.141453133976	523.414359904901	672.146455592095
594	594	129.463964963551	342.340390516596	526.823743725372	668.257353592672
595	595	100.783068343473	342.602160118392	534.27657406174	675.522956288983
596	596	158.055472464894	338.163872362271	493.056236800593	672.318802853299
597	597	106.106616619103	346.933039337607	519.659821810299	674.794393259853
598	598	112.975981775529	344.222250283656	499.733664078855	670.077242022962
599	599	142.259337445947	346.419656973347	528.342445636738	667.348134293866
600	600	108.790148039984	341.520517126299	509.49399975179	669.32270580189
601	601	148.769916363823	343.988161848674	529.280964538	674.556255757504
602	602	120.973397335438	344.654467340327	519.484134321314	669.439369486651
603	603	132.312855463732	340.214027368177	520.768705694825	669.191915172578
604	604	134.68944423928	341.105138833847	546.360507480973	675.487549875382
605	605	143.914686740952	343.155675982467	526.958841139562	666.220478843036
606	606	117.29252962907	345.423155200528	537.670181319933	671.669988313741
607	607	120.310284594998	347.145183996115	530.339259726775	673.701511304525
608	608	121.372289475809	342.595965077695	533.538312114049	674.422062255673
609	609	141.395140304143	346.134154715077	527.331841473954	663.770473108884
610	610	179.016257601528	345.44681869966	537.57227388464	674.357590151481
611	611	149.47360899966	346.387976689709	505.534433888681	670.606191571119
612	612	119.358087910645	341.963685564166	541.410129001901	672.839664632025
613	613	120.612721434304	338.024064134116	503.223764788227	676.883944682326
614	614	178.753095655615	345.218704717618	537.952691716847	673.770401908122
615	615	126.889823711385	343.958226500579	542.699469225434	672.753053953838
616	616	132.962362567433	344.853016670268	491.872127897571	673.489916282326
617	617	141.921534214825	343.889713404329	543.800490007669	669.043798208706
618	618	131.514447611049	336.790575383684	491.730512776644	674.372981633673
619	619	147.650630040154	343.935026113296	520.111142882051	666.911232030416
620	620	117.131213210656	342.256959623085	523.19859405201	673.896787786268
621	621	126.286508256451	343.995645066403	487.725369036711	672.173489197204
622	622	121.203622499009	346.596667057765	502.563725831065	673.105887143698
623	623	149.097304327547	340.970794733958	490.579229294922	670.842026007992
624	624	124.577248133514	346.41285802123	514.251660971605	673.030628509514
625	625	145.369949689185	341.168073080338	537.75091831172	672.689610740653
626	626	152.886686722053	348.172208241656	517.142912675522	672.303134533285
627	627	106.970769503446	349.335474427246	540.998071160759	674.86583374183
628	628	120.634981504375	341.450775277634	500.097177082438	678.673442265881
629	629	147.765359800176	339.829129376322	553.10606243449	674.137766967939
630	630	133.926384765602	341.935546222954	560.891395307507	671.953565377457
631	631	112.012875100936	342.018099394611	521.498007260185	674.486055726685
632	632	152.545036071254	344.677277356401	519.649761473639	667.533664889743
633	633	139.594640988066	340.747022713331	536.924387649714	668.685751065665
634	634	125.11838665894	347.313492083275	529.61225432336	676.525445924378
635	635	126.621762525414	341.53737989094	494.998592765342	676.444431436439
636	636	140.253796501786	342.934009182541	520.13616581267	669.106077640212
637	637	112.885600169759	341.420335916556	521.063108528959	670.436693695357
638	638	122.207578644857	336.720626746058	535.496259649089	671.94627750836
639	639	122.981448322678	339.903411824151	514.562567962542	675.415381986186
640	640	140.248462227881	344.897420483188	529.414473022664	672.135337259771
641	641	109.500550896917	351.591063122264	530.307263508786	669.666244118206
642	642	135.018089057499	340.744836469711	500.647320332954	672.017546865672
643	643	112.983469777197	345.12813913804	506.395626045125	671.749883078649
644	644	150.549267885932	345.84795380714	474.131946204039	676.221568129419
645	645	144.865295716106	343.919186380171	537.835591625763	669.055632905869
646	646	115.359774689074	342.544921856306	524.474080952599	663.95317055392
647	647	156.254552632666	341.040141948485	514.547253666456	673.498354399994
648	648	160.171904857003	341.350661570102	529.809673979827	673.926588904736
649	649	101.408010573643	344.259196968349	547.600212603393	665.040555036218
650	650	98.331060560655	343.309711174612	555.994879002937	669.370170126395
651	651	123.352946599418	344.619426240647	529.632898940831	671.314373571071
652	652	120.020789131613	344.162580597175	534.754219019589	674.953628043618
653	653	93.1117171139621	339.681378756635	560.191283860097	672.831969134578
654	654	164.59613994602	345.197199716107	525.971274882544	674.929411175592
655	655	154.237664564242	346.489501998452	511.556309108119	670.294993031862
656	656	125.674553033052	338.268402053466	516.763671465583	668.961213657285
657	657	136.654875764965	345.52365018558	521.817904479925	678.636004537177
658	658	132.781757541573	344.517424862939	535.698770270957	677.31747280019
659	659	114.562729741073	350.784672412623	531.394335436431	668.86440721976
660	660	117.229039754041	342.037232688257	507.701558563133	670.747373896049
661	661	120.746616892975	342.872102399572	495.499987203313	675.576233500194
662	662	130.832352799322	339.447579676876	515.286632587115	672.642101037303
663	663	110.251520034535	340.932150587313	521.578988421769	675.517008861225
664	664	136.417343750731	344.071902888317	539.805635775246	671.240729365555
665	665	134.822316020826	342.959049965392	509.780212045024	670.650903786712
666	666	132.82268205227	342.652430048515	546.143885346434	671.724235266626
667	667	139.789228501566	343.044373621628	507.443441836777	675.565760270668
668	668	147.45392699974	347.272247723766	505.388794621685	671.601212883593
669	669	122.555588545759	344.444810782786	537.300388371863	673.717279108838
670	670	139.446127716277	341.814160332726	544.331310712754	671.098560241736
671	671	111.40574023037	343.736138558851	502.708886016437	673.434049566695
672	672	115.880026682098	344.717814368486	524.599324852562	676.658872287133
673	673	131.141519443554	344.654815994948	506.691540900839	667.963722563766
674	674	121.396411714881	345.63813491614	521.061433963476	671.768977541677
675	675	124.815216128643	343.621361876682	518.582905092184	675.321930402991
676	676	147.663936406972	345.162624795206	525.743512878874	671.945812610111
677	677	112.77036282577	347.117698132269	526.102805400316	673.174851895782
678	678	131.759437593904	347.324225539808	511.246504788996	668.747497465022
679	679	137.921715123222	338.814259740276	520.196306926796	674.091218541822
680	680	135.71188137217	346.473704048604	523.14162738817	673.52080236825
681	681	137.816557527732	347.684760702754	533.038009997699	670.897443506807
682	682	124.952040458907	345.673955457352	508.840994621024	670.047831709994
683	683	127.735184907604	345.719667739669	532.372087607646	672.651342839865
684	684	146.959570190505	345.74513215119	534.819949938833	677.204399600632
685	685	124.361422341006	347.850292843179	513.496589506264	678.728134679789
686	686	155.27506848958	340.091559212646	525.709815094359	671.643332078312
687	687	114.778611772945	342.900358330313	538.120484780805	675.193413812743
688	688	131.993174101134	344.622015393035	548.027135262205	669.30105816241
689	689	113.141583113326	342.777110987768	527.267411095948	669.936482072851
690	690	118.800266584136	343.742337767379	528.654161779821	678.748949387398
691	691	137.911166340988	343.60643859178	500.629150373041	675.602628144961
692	692	177.807270980796	344.89433907934	517.090006837797	672.751298119171
693	693	148.831099134399	341.989148614547	482.991380244528	666.845435180914
694	694	131.859875149929	345.281017908916	539.170594119348	668.95000489809
695	695	128.487433440733	338.663588248497	499.590785481245	672.477299897402
696	696	124.495447209567	340.556737237418	560.363027276469	668.072941893677
697	697	142.671801502029	351.440296934763	500.734685953134	675.418357558142
698	698	122.598109163124	346.130376001781	525.825967587507	672.719225598367
699	699	121.817409999925	336.895620178583	551.587002674395	673.289351654126
700	700	116.870592940146	341.976112227204	520.73607470978	675.755492025648
701	701	130.645103131408	347.319786130336	512.749762989642	668.138891434311
702	702	131.964234096048	344.039390870991	511.431475762483	678.063381984378
703	703	135.81890900023	340.426808115107	508.452745417819	669.83807668889
704	704	135.352476879365	342.926520163506	534.332834326232	667.140264025927
705	705	115.602646938721	347.072333104556	506.776859951309	672.889253432776
706	706	100.054764397305	340.169793996373	524.963246944558	674.391960769618
707	707	115.151026933638	340.097262658397	474.66131778545	669.386703007194
708	708	150.10579118128	342.84915406355	513.311430669397	677.301357798163
709	709	111.314913012386	343.649411534114	540.914815831869	674.323733314482
710	710	130.812822926096	343.536840985606	508.901509429922	671.292762863121
711	711	130.831096834693	345.541249550525	532.457833010769	671.141539590649
712	712	125.427285103491	343.841252465589	508.347769989916	670.396011759934
713	713	108.328572583299	341.194764546537	517.106962439657	668.000349662803
714	714	152.236685453194	349.645960502595	520.671068904463	672.408681836032
715	715	124.034981196934	345.019441606479	531.00955114951	673.364084283321
716	716	125.64817484748	341.309518362694	545.106059043245	667.765340198174
717	717	136.421019851342	341.53358611367	530.461232536557	668.582421826923
718	718	125.648996535875	346.41691599152	500.152715918554	669.06404281611
719	719	118.272715142584	345.16082804804	520.956990121015	669.831080257595
720	720	136.474931038059	346.018136759168	531.835178850239	667.98294497183
721	721	120.059094375977	346.391184987668	557.728788418298	672.037223755757
722	722	132.382314645088	344.661034323919	531.110662937259	666.182166234362
723	723	109.656275801974	341.628427367062	520.675293341876	671.007421501506
724	724	133.184540194323	344.701391319573	520.959800499368	671.740378554948
725	725	112.322066287537	341.933036208533	513.879863474148	675.328161450956
726	726	104.402861080532	346.390540735525	518.773765420336	675.850459527944
727	727	127.834660531342	344.216270338021	537.029100102946	674.295402091936
728	728	133.765294075313	339.81709315031	532.258311578256	674.679024839955
729	729	157.171554943887	336.881434182597	538.590267062731	674.282423847074
730	730	102.564783684868	342.782287670195	513.924170440016	676.411282118029
731	731	130.985139813637	343.975806634006	540.827982803251	676.196669689022
732	732	113.275438550845	341.905021489829	520.240455850674	672.97422773151
733	733	153.022882742973	345.253465681345	519.301637772679	669.36557796566
734	734	142.484864589649	343.123988909269	501.600148690718	671.727751638139
735	735	160.661496392604	342.963715411264	500.299766442089	666.520934945959
736	736	115.453561233806	344.395605675716	567.073965357509	673.955448220047
737	737	119.256921339391	345.430120246135	532.476284096511	666.439591196421
738	738	120.766700818753	342.191577929823	518.625014493856	674.333636371828
739	739	159.154772800806	347.737833656166	526.422727960301	671.749506384264
740	740	111.641141366835	343.978383245221	502.030304025693	671.275037262316
741	741	114.433998606846	341.735451897046	521.678736794283	669.454953809487
742	742	140.036008914198	348.054532749055	529.73940772003	668.484146838865
743	743	131.208815373824	346.932570719608	523.750186878954	676.338548857989
744	744	124.301682396616	342.023516128135	522.440769046086	671.6743265796
745	745	132.899584956456	347.480202373617	505.49289050352	675.253028941413
746	746	129.708900035238	342.041563604871	536.873707770727	672.494144370492
747	747	149.915278698543	344.270318850721	541.150009019746	674.455885553652
748	748	154.117420492688	344.026379976193	521.065126720991	669.721939395994
749	749	102.785133626378	343.110047552724	509.651704079949	666.743701270837
750	750	115.681485319825	342.932513973656	511.478101810451	672.499144377846
751	751	109.051857501829	341.689693929895	514.115255568808	670.0020512845
752	752	140.302995618431	347.314089834475	495.916215399062	672.097490773434
753	753	135.119968777573	345.370935391081	511.445980569957	675.373702354459
754	754	122.899534672353	346.420701838696	525.767786634561	670.537081617799
755	755	97.6646722268353	342.594462716996	526.718434985332	671.577906971986
756	756	83.2407404431855	343.071284076737	553.790677301173	672.384557081755
757	757	110.072899436669	342.689114061175	494.684452696814	667.427504285631
758	758	120.581774171219	340.83550649954	543.51536773303	674.157395514902
759	759	145.020820280153	345.054764847286	536.257739580973	670.322291274115
760	760	133.316475838414	340.41911653843	498.493868031524	671.640433605122
761	761	140.612274061742	343.996376073099	532.860017627361	672.461638028524
762	762	126.505404228142	343.808307264175	525.59008446277	675.075592094745
763	763	146.133686099432	344.159821437812	481.79824753145	671.29663836366
764	764	123.600768812143	344.593197756888	522.039112533727	669.836921966408
765	765	133.624180104321	348.223284534212	526.530400972401	669.101983842631
766	766	173.397386749885	344.300564596042	546.272487740979	672.794430280258
767	767	120.165528105622	342.569609318138	500.294452725154	676.915268420294
768	768	143.112046249967	343.437729827829	508.057747112416	675.507378141671
769	769	124.803376109629	348.345069865683	510.92918846464	676.104967537044
770	770	133.69670992185	348.417491029532	517.674581333186	676.418467047396
771	771	148.908298067091	346.874982850439	539.94219608521	669.401897115632
772	772	115.990488914958	342.312456257529	522.611155299593	674.1607781078
773	773	116.43667989792	345.646395790886	511.708358835338	669.763305283991
774	774	134.716647026489	349.758463930478	525.145304025482	673.060239063535
775	775	136.970216235535	347.633837814066	503.252812661492	671.740084303978
776	776	134.947291660669	342.698413246956	536.403750194644	679.919917665245
777	777	105.364612003139	343.978752931868	560.050054644963	671.804476891408
778	778	127.522383927818	351.055281475548	494.157427871525	673.415163212442
779	779	118.933169550808	339.363529281229	536.566452939751	669.731947443386
780	780	110.091798240278	342.26683059556	511.342340927192	671.585572135998
781	781	120.107931036887	344.477584625014	494.255186272391	668.422664596296
782	782	138.287874062455	345.257311102375	510.459818801288	673.927610475796
783	783	112.974531287594	342.786537327718	516.68294597523	668.647751821467
784	784	146.613650135676	345.516944828417	495.717172431746	673.677652923477
785	785	160.263879762548	337.507287175375	504.108173241276	675.78449503333
786	786	154.80549144756	339.346644740862	496.799480070847	670.711643104872
787	787	148.81510992341	342.447160018422	479.44822242512	671.231569127837
788	788	118.630531186966	341.575869572345	521.568364665582	664.610891509609
789	789	146.179132270922	346.554934611611	512.958351531965	673.17121350581
790	790	130.563884083178	343.444479316474	497.953832641939	672.392448675198
791	791	135.665915701256	340.97859313942	535.942390707653	671.926915637018
792	792	143.765481399409	341.039786803753	553.051437595441	666.788171508512
793	793	127.344607465101	345.627677706185	528.146296996614	668.840537290048
794	794	139.046388854334	343.202101769831	517.383613112848	676.79507370755
795	795	137.392691474845	339.677867048901	518.363568180945	673.841924389024
796	796	134.101559644506	347.706450513056	497.016071113395	667.115673323522
797	797	142.741714545204	345.621746205837	524.655629442115	672.953888174334
798	798	123.227764690027	345.976299925736	538.756789887911	669.16628522601
799	799	127.999302319691	341.876723200826	537.621939851849	667.107972443331
800	800	143.622350362246	337.748554659161	517.708622657316	673.253480847884
801	801	141.813239157594	339.967759755599	514.888818711176	666.764299791537
802	802	131.647238435382	339.131442313128	495.218019768884	672.144084836843
803	803	124.09744733209	347.368051839817	502.770749060667	671.659831314462
804	804	131.010732632973	342.327466736885	516.396197481242	671.184865648493
805	805	112.77758690752	344.250792053817	531.522560414591	676.052040215559
806	806	139.814494236938	348.26081326393	531.361413316523	677.095626876707
807	807	120.704227473981	342.088023058639	555.5675597861	673.004189580666
808	808	160.028074176241	341.527203915577	521.280489019951	670.573340992277
809	809	140.548781771243	344.45997059036	505.944546266047	673.386896265474
810	810	131.314765910197	344.450113327067	505.929189473383	671.079746160773
811	811	154.710386270748	341.826425913983	544.750022542726	668.334143917403
812	812	137.174870109994	348.059191106653	508.090358088661	672.571984101318
813	813	126.777259189233	342.661044862352	539.621765529159	673.35451883092
814	814	129.404236042512	343.552905153551	518.995069751762	671.361907055634
815	815	113.450417202785	347.200126832696	514.851281778173	669.871004916078
816	816	102.489287094793	337.179116576873	508.399344182162	671.648121228577
817	817	137.223822751636	346.758621076062	534.170531297403	674.34180248545
818	818	141.44100332776	345.125525292369	550.792377415626	674.122885533325
819	819	99.0046285113452	346.859029022685	497.212392828996	672.365521137741
820	820	111.064627460988	341.821472256462	498.254755505323	675.489679182801
821	821	124.196072150511	343.484046914188	527.822472774093	673.395667978563
822	822	171.607501752485	334.30463534196	534.011769640726	671.917317160532
823	823	151.974642983582	344.524892681396	516.312503276721	671.567219808956
824	824	148.574153910213	343.86593045413	536.082096059277	672.381501135159
825	825	122.951811129956	342.368896335278	527.810782381892	673.523654018036
826	826	108.745825612477	339.269877764809	512.300065870172	671.812498097919
827	827	121.80004676821	344.197344184095	528.927516806577	671.588109036742
828	828	169.092262198353	345.090414053676	539.713682939607	671.200605295451
829	829	118.841125977974	347.926200071038	540.422299574982	672.924137362116
830	830	124.482073798869	347.614957728882	522.743718189551	673.992430644723
831	831	134.577821992361	343.928689050787	529.028516568138	668.246400655285
832	832	141.932529271128	347.677919513482	500.294069894562	674.440235283087
833	833	109.19098540216	347.591198224584	520.003544260582	667.96918135717
834	834	150.405052353268	348.052030199095	528.571726952546	670.369488945432
835	835	151.117755595385	346.767832419047	519.019860813427	669.878103090886
836	836	111.73628480682	343.872765379955	525.201328665925	670.566321510236
837	837	111.954969106547	343.595506236275	522.190512367035	672.631409583076
838	838	150.529014323891	342.79145823665	530.284503218236	673.248522216482
839	839	131.742167338462	345.772203093634	566.567820237073	669.991555610892
840	840	124.722730447851	340.302257981251	487.996403941463	677.201931885306
841	841	114.551078616012	342.872540664723	547.485533205228	668.164991776318
842	842	162.672861263332	342.389440043826	524.287196107291	672.999148107334
843	843	140.470548403304	338.804606548193	513.935793008085	668.665637173838
844	844	127.59495754185	341.897504528549	509.325734754691	672.54050753218
845	845	139.009170874276	346.785568616262	525.413571945274	675.493155780276
846	846	133.64948369505	341.009272783878	544.038501094621	669.357010169916
847	847	147.917878815365	345.548809879638	501.392512803401	668.012243672321
848	848	128.13086448533	341.313411204348	537.938197214893	670.654033330369
849	849	132.501139820552	345.604232015798	543.180383723574	677.311083483778
850	850	129.843215042465	348.507431713595	483.737756709684	671.88674045841
851	851	122.10431877623	345.886727811025	525.569506871702	674.810192100366
852	852	126.062157481016	347.948962386608	503.648033427902	674.572327594802
853	853	115.860941048698	345.694834217171	513.318622227693	670.489941716242
854	854	136.337146297851	340.062063720012	520.372032606385	673.103369787788
855	855	138.748315601163	342.860557348044	512.328097175648	673.412075396696
856	856	116.805990403705	346.744667675541	529.964687248661	680.146289125824
857	857	93.0712800830254	339.410386448822	507.405933601981	671.70264890186
858	858	100.469152740565	338.262800168878	533.231656191577	670.976587067277
859	859	134.097489900444	345.473683268032	513.568135165299	671.494290307827
860	860	120.338984653458	343.780505736955	531.098221629828	669.141503240545
861	861	130.698609181012	341.521137086406	488.196831263248	678.962942036283
862	862	122.670388454698	337.092597067894	504.579606634305	676.110139995813
863	863	149.437543602638	342.169473229382	518.939784918162	671.459572430473
864	864	125.865885652299	342.133650123401	524.296506341826	671.621115700814
865	865	158.240945778302	343.607149161196	535.488483820288	670.30693115845
866	866	141.781510650534	345.643311278022	528.659299971784	675.625323340057
867	867	158.157621173715	344.777692050774	510.506463728145	674.367996295384
868	868	152.185312543497	347.647882433164	540.13596710764	667.305660778916
869	869	149.23336387803	342.926416371457	505.634410969923	671.987263741564
870	870	147.241478834067	342.150810556438	520.080905442891	673.360502156009
871	871	138.349322476681	338.817714917903	539.753564841608	668.656371677695
872	872	119.529304058574	350.117756332097	524.008144941526	673.053235833342
873	873	101.650597335011	340.506570464303	493.922497757712	669.930653460082
874	874	138.170805716563	340.394318190874	544.330163812023	670.895835183156
875	875	114.750632355689	346.053055167026	505.627884965802	674.892366338119
876	876	129.931431785314	349.765841997608	524.662534110411	667.306416382173
877	877	152.756569425684	344.024769012452	504.275588246696	668.303590711434
878	878	126.611417392747	345.24346988328	529.893455237012	671.114171032805
879	879	166.61447344097	349.935693862246	516.890585895518	676.840836772435
880	880	137.610665121579	343.807032784223	512.182105376679	675.220113991132
881	881	138.375721575581	342.568187747218	517.512802802207	668.831140600748
882	882	139.646700218183	348.005277590011	508.20411498199	667.973090786225
883	883	144.36104778528	344.210673668927	537.343621974831	672.974906078953
884	884	112.54890020796	342.801259966791	534.558637018876	671.356935899861
885	885	107.265652992747	341.084227114959	507.90470404175	667.778742594671
886	886	109.17766612326	342.77268915483	516.721888541689	676.747597304666
887	887	137.799883108887	344.351817483903	531.0218752797	673.004574693408
888	888	132.794784597272	345.825412566754	519.50155476782	669.596407559503
889	889	108.449736432796	345.059820920788	519.342405084483	674.214512383763
890	890	141.95640380264	342.755086511659	533.761457898682	672.651976248559
891	891	125.723315298306	347.045127152876	505.267024640747	666.867751508719
892	892	136.197981040381	338.079385214988	497.805284201728	673.065801041001
893	893	124.215118676087	347.907147487622	510.439196467987	669.785006727587
894	894	109.43112704003	339.85373386598	538.767985041912	673.924338278611
895	895	139.994084467351	342.696989568375	555.248923928659	672.640477619591
896	896	146.120343985704	346.13368839222	497.222110738906	671.607966491742
897	897	141.030771258666	342.165855617144	515.244064010381	675.981635266976
898	898	109.140691235959	348.2139868774	544.864925194702	677.648412078698
899	899	151.454004156672	344.791635825836	495.289284160556	672.423968970085
900	900	111.229045698399	341.384917346373	521.375195921358	675.031239693363
901	901	137.666338237603	342.864575517018	503.652991318123	670.685063157727
902	902	155.276681952518	343.277796696413	526.773945768342	672.367946690935
903	903	148.673960591921	343.109248824363	532.008375048121	671.91489149381
904	904	90.8863399212207	343.879786447828	524.560796000613	672.241636297944
905	905	122.544888174701	345.841364689543	555.038615985121	670.71768822917
906	906	140.832364312205	347.909658141454	514.296349163723	669.083343217591
907	907	125.712588348263	346.50113937221	539.403150117221	672.555751822855
908	908	93.9845955107716	345.103515794224	509.240462433665	670.074143604942
909	909	160.009447651877	345.630672728521	555.930745110274	674.868600406054
910	910	173.282488959226	341.197141649016	506.489750357265	671.882944436956
911	911	117.544050615581	343.694365210555	492.710603222913	670.732604123112
912	912	138.650912359331	341.699579624524	555.415982136642	676.583058869363
913	913	133.382417631735	342.684234568971	493.847236315018	678.266836407226
914	914	119.680365964975	341.002612303703	534.705814093451	667.8327977568
915	915	143.777937676627	346.716792805537	514.488879566486	671.453392426346
916	916	115.083183852332	346.286212930443	557.817388987889	671.832976940779
917	917	134.021038960988	344.502234664121	513.363984210044	671.727205998188
918	918	123.997694396306	343.471549946229	528.830692849435	673.161388446512
919	919	132.04746859288	350.520366719147	510.147767488141	675.383504571307
920	920	103.821681044711	345.040383996361	489.331889848463	669.919379050544
921	921	133.514547164103	346.94378305185	517.220612647273	672.870073188369
922	922	153.515201280919	339.441060596077	498.036679867978	672.612142200763
923	923	121.03706015345	343.642239690514	505.583113143399	669.112448928671
924	924	122.070455837021	344.177939802868	504.099368244319	669.661010932933
925	925	118.562293159395	345.959226523113	519.021399218199	673.754716047488
926	926	138.505648315247	342.040848281999	518.547570812062	666.430338809204
927	927	138.361768318214	341.617714734621	511.549791034947	667.340128397356
928	928	156.776852201231	343.283381678689	527.86153857971	670.27575200682
929	929	122.63506610115	345.4335874386	495.24371217359	670.089023773546
930	930	131.432213887783	348.789029020189	535.723606601305	673.191396160818
931	931	132.844197729251	343.176027602951	499.318949800542	679.591778283945
932	932	117.666164179765	341.64774957993	535.199564898311	674.618854654603
933	933	131.127119115226	343.97976372829	529.918621280447	669.762101443397
934	934	75.8786669359988	343.021678350394	500.91396042144	672.575136093912
935	935	109.368713936879	340.750880839605	520.61917454732	671.174181398327
936	936	148.728738778319	341.96968334154	551.0934038508	672.184969407007
937	937	155.785688859615	341.541502247865	492.145394277955	670.577091624875
938	938	119.624494295375	342.368845459351	548.194559476465	667.01527064138
939	939	120.876089289198	341.653385969869	542.83005126161	667.477991110902
940	940	143.360396875025	342.040878955733	540.288469571204	678.188611712895
941	941	129.864077237037	345.669607387118	540.332227711976	673.78858540416
942	942	127.815208214005	344.10201303154	510.27100782117	668.423370401071
943	943	124.003481178316	345.229822627821	534.389538223342	671.837471946748
944	944	135.866523025823	345.721775641602	524.179895835225	666.118276758132
945	945	146.734301543683	344.821075944214	528.826922085496	674.233641485749
946	946	120.102508345281	349.395189132869	494.069897991211	677.530542198244
947	947	126.811224477671	348.071992469468	525.59754452111	670.309807594672
948	948	133.263174091702	346.114621905305	497.465296200061	671.585416196349
949	949	145.823266572375	347.116099477154	500.105224867875	670.830380750774
950	950	131.690346897926	341.217985759229	540.56053373055	670.176774168481
951	951	115.838898753669	342.887450877079	528.425666512407	674.986626889805
952	952	139.402738456935	342.637621642549	517.460762459763	673.18586629374
953	953	148.083405965752	346.211819097953	530.716790517142	669.197707567882
954	954	168.608853532395	350.240293925532	532.295417158721	674.93076403359
955	955	143.376510145651	344.30401777127	526.425004828501	671.211465572914
956	956	116.588518386701	345.786272085754	499.792467649774	669.772671359391
957	957	148.527927260632	344.617367573367	505.991336725835	674.823051486757
958	958	137.308002034563	343.447475810048	497.96520326849	667.326588509118
959	959	133.090709643007	340.36983334268	510.338436442299	672.876205742088
960	960	128.926399322912	348.182914595543	517.367314082278	672.085545575113
961	961	114.186264126222	340.541651612623	538.972060943876	676.635787578423
962	962	127.243941224335	345.191222474246	506.402874586197	677.825991369213
963	963	146.700623140895	344.22878759757	522.448049133638	672.88098453656
964	964	134.090217351043	340.966048128415	512.350731801448	676.588197337025
965	965	157.887822365367	342.16915147846	526.95700670048	673.824311211014
966	966	134.522794925318	342.712365203034	536.449791940852	673.747370701218
967	967	123.70279794781	342.113065698747	537.921626839612	671.586347298815
968	968	161.917336446516	344.769667545333	497.031840131731	672.154824683362
969	969	131.836339672591	337.27044429136	511.304926245682	667.008083501682
970	970	114.152952641254	350.448105067926	487.043479030317	677.292689791354
971	971	123.508534240147	343.542739694279	500.693980004881	671.127054082931
972	972	136.627775576694	348.247356316497	514.572594983913	674.162243667914
973	973	162.649992914876	348.154994405376	532.349431275396	669.703367867577
974	974	118.510207213866	342.892675064231	540.186952120079	672.624748811292
975	975	93.7606995511921	340.991316739937	507.712009659212	674.493658699167
976	976	122.320129770295	342.617082224582	523.489718747517	674.161964184308
977	977	122.358931628511	345.080207511654	511.941943381023	673.109884880231
978	978	108.620793705306	344.883013730521	535.557870302988	670.544957321566
979	979	135.263826960029	343.527621042619	519.465364578537	670.93173584424
980	980	129.868106688951	342.991984125962	515.874437354902	673.873687551613
981	981	125.447297490349	343.725293985351	558.069247390961	673.043630790333
982	982	124.852497105548	343.662027867552	510.954768860056	673.210487773896
983	983	125.606416690044	344.318746734637	495.160811680438	676.592809585116
984	984	154.584599466991	341.843725226654	514.687714230835	668.422642625679
985	985	133.257217952186	344.332504782174	516.766846617567	668.560403644249
986	986	113.358757118063	343.748096071549	529.202450731171	673.829306482939
987	987	130.775958920274	344.939225971808	505.550375046773	666.352750751915
988	988	137.523917563693	343.903274979465	510.705425215243	677.994483891401
989	989	117.896779335125	339.621399592502	520.155414609967	674.812143053243
990	990	99.0620417870271	346.669085730042	478.380388477331	668.900415401572
991	991	160.804422881189	344.671112682864	515.951049868088	673.940342112189
992	992	110.003972076743	349.229729298841	521.025453126372	670.290940855571
993	993	135.818540268579	343.945640419415	518.77367003018	672.740979268309
994	994	156.988144151133	348.391976241551	537.658047476967	671.870626369315
995	995	124.052782521096	343.084624712436	548.891622499222	674.539627005149
996	996	141.794892759199	345.912058735939	506.007080974082	674.537985665411
997	997	135.234841772634	345.105513876589	498.772445657936	670.638265893129
998	998	95.7540658040167	349.680428012125	532.970252772957	669.681206276409
999	999	111.122527715745	343.098651543976	564.849114691453	671.19179093552
1000	1000	137.927939784196	348.236317682253	521.268685249565	672.463722184783
1001	1001	142.497146918852	343.865900698234	519.381310935239	669.750561097455
1002	1002	127.96722926389	343.424816322109	520.097367508607	676.735269909384
1003	1003	140.068541712108	338.203327320305	527.385293181726	675.202587933787
1004	1004	130.052310352149	347.439625362234	549.988684010404	671.078460715078
1005	1005	138.357966567632	343.308390917776	527.377968484801	674.829466955628
1006	1006	134.666405770001	340.068446087026	500.356119363433	671.023937040239
1007	1007	122.677895578011	344.879385606915	529.551470170146	672.277811823987
1008	1008	133.208248180255	340.484483686552	538.24389504217	669.727614345078
1009	1009	103.184890065046	344.395285462224	526.190642524366	672.044067644634
1010	1010	131.359936562771	344.922500645533	532.361016650795	675.608681832768
1011	1011	138.856926423331	342.826853081745	550.889937893081	673.155492302838
1012	1012	147.954529128028	342.618166959898	520.499158869037	671.457467501945
1013	1013	136.511402337313	344.540494732409	511.657420050751	678.826625627669
1014	1014	131.70377659364	342.802267068911	541.414451487118	666.612425492516
1015	1015	136.108459450899	344.877455423042	523.254348971551	670.761429867771
1016	1016	131.5540101752	345.904471593525	500.825388093437	669.869130193605
1017	1017	126.327812198926	343.942706211669	509.991080985615	671.938110989513
1018	1018	103.085926976772	342.130699287936	545.477765343116	670.200138401163
1019	1019	114.497825849931	345.299650211366	528.784199378789	661.333329321107
1020	1020	112.160778389667	348.83482617944	525.252626350372	667.821539490608
1021	1021	131.176849855196	338.555080940019	541.08604247452	676.375516437872
1022	1022	109.898473366877	337.894349012399	531.332031912259	671.230875029554
1023	1023	127.084209164552	342.186081705593	518.845336187631	672.168903175875
1024	1024	116.052047694679	341.271728571268	513.545768578365	667.488417997653
1025	1025	121.172883095728	347.73541303313	509.233327308391	674.4524172322
1026	1026	118.781042381962	344.61167310992	538.928177040755	675.314826904753
1027	1027	133.499906164525	340.728365327055	490.923956464639	671.449651623538
1028	1028	160.425903362355	344.754506064539	535.629179889124	670.541139912541
1029	1029	144.449426613939	343.985934445092	525.418996094126	672.54707880734
1030	1030	160.589806166088	341.742377818346	544.90336308925	668.30483882326
1031	1031	132.84914910173	344.795794068305	560.852088458143	677.447214317609
1032	1032	109.496327808392	340.530949026481	521.635909608638	672.09812019136
1033	1033	159.751396156283	343.633901735916	534.997548230629	666.124602006815
1034	1034	160.855901279807	342.579157063568	538.506580990847	674.211948978244
1035	1035	118.287775382881	345.086631419821	527.727385102453	669.469513724729
1036	1036	120.947832658815	346.888789364462	512.489496887738	668.192042908742
1037	1037	177.188562352184	342.397535438036	509.449449125989	671.276366067872
1038	1038	129.283878941219	339.321934122923	523.611300360037	677.37500203908
1039	1039	106.517150458213	339.901998962149	477.695339454979	668.582935407165
1040	1040	124.179225019069	343.688335110575	506.783854629126	675.914401285392
1041	1041	88.4263353832673	341.980380761148	511.56376748151	674.393085743023
1042	1042	88.6001570677574	342.489472581173	542.51342255374	672.918578797295
1043	1043	154.406061596702	350.006450456685	522.17898737002	673.925074808895
1044	1044	133.485709245459	339.806682036515	522.169491458007	672.082728492069
1045	1045	143.936929903278	340.847913420996	531.800155944861	674.48967682494
1046	1046	106.514956661495	339.386994363133	560.152354858888	674.839159941758
1047	1047	160.982555058872	344.13221599152	509.531412481071	669.813164165491
1048	1048	144.89896958368	345.662885621887	522.046974647864	672.104535470741
1049	1049	126.095443581646	343.274286994283	513.572418272026	670.907537372114
1050	1050	108.310053591611	346.312435408924	507.591007031358	670.354320829314
1051	1051	133.283708477919	334.608239713217	499.342300607908	675.692583782788
1052	1052	112.750078645588	342.553858456758	536.783333788438	672.987573443581
1053	1053	154.608796051735	343.184949873066	509.901693756835	670.367666620974
1054	1054	160.176476650786	342.505268950073	525.246821123947	677.014104023268
1055	1055	133.309962142432	348.655997815599	527.349838662082	674.575161803618
1056	1056	149.357908236849	342.24701729177	484.191439978003	675.586751008098
1057	1057	128.391749990611	345.363259726812	536.399730351316	677.32242897475
1058	1058	143.589185942477	345.52053850156	519.273969885427	672.289467737756
1059	1059	115.105345286998	342.190875203933	509.064467562944	668.69856958904
1060	1060	139.448347687318	346.13511923216	504.528651475799	671.572603154572
1061	1061	122.733192088551	344.169810800291	491.926755142381	674.465077469797
1062	1062	149.569702374467	340.753490715325	513.033441385647	671.539064832472
1063	1063	144.410028792774	348.79084005465	522.389004271034	674.485156911367
1064	1064	123.302877438246	341.781382617955	526.556931416131	675.052727371138
1065	1065	93.8101581069344	343.621862273649	548.66104587442	673.480010292898
1066	1066	110.023784709232	342.583354855088	511.484490684277	670.246118525061
1067	1067	102.47292120805	344.979265626735	523.784102080287	678.097386755061
1068	1068	135.954481661428	340.083218315838	526.285430625041	673.247644481831
1069	1069	104.919317565151	341.89562546609	510.783836890621	672.109794563933
1070	1070	110.731139134466	341.78111797921	497.518347155706	672.986448908582
1071	1071	160.260425660541	347.860837825383	524.18750247281	672.106416928284
1072	1072	113.489254213993	348.353817306043	556.136869952073	673.889117596176
1073	1073	138.49602439633	348.153287510747	528.652692009516	672.073831688798
1074	1074	160.637001780085	346.013583245539	528.526942782992	669.637352271255
1075	1075	122.939520581875	341.205254915462	493.297533414272	672.230962900932
1076	1076	144.593096743666	341.553092069479	520.528130082104	666.171980230182
1077	1077	134.602365903475	344.125310951722	540.977140396495	675.048918291547
1078	1078	163.285749794379	346.695559934912	562.303894673874	671.445828973293
1079	1079	119.173768604961	344.081270930893	503.338998355178	676.491839978021
1080	1080	109.255751577839	343.438556832189	523.403626102386	671.877417705311
1081	1081	104.908478198382	341.000230689662	529.169067939254	672.454992184541
1082	1082	134.44898932865	344.504663248594	489.311111605853	674.857914315508
1083	1083	150.892256427325	346.669715210881	517.577739446182	670.609483765741
1084	1084	124.454840198714	341.40628033652	497.707228315121	672.139288446981
1085	1085	132.078675865498	343.430235431488	546.401559693527	672.342602868533
1086	1086	106.089121467265	340.940726611389	524.576314987828	671.314678476545
1087	1087	125.470980030534	341.635579502502	533.81842845444	675.019854617082
1088	1088	117.14277329436	341.40383435541	532.37048812081	671.903092633627
1089	1089	137.596586096036	346.370685640276	525.721432000217	673.040602378284
1090	1090	121.380955149484	343.426986235856	540.944709588528	671.595706563972
1091	1091	135.301139616474	343.443269466972	522.037040865054	674.152951846909
1092	1092	104.444032396059	342.015552548597	525.072437756654	672.634806081486
1093	1093	156.205365000429	345.141791492803	537.788436484068	669.19971090409
1094	1094	144.246685534893	343.8821552835	499.679560709848	671.919998141014
1095	1095	123.540966589851	341.141771945129	503.189902542574	673.300974175562
1096	1096	114.17668307528	345.490897951946	524.393589232575	667.990976653548
1097	1097	128.754889664876	342.72849741004	497.518878796637	667.457431882376
1098	1098	154.417379430096	340.758164327445	517.469902076049	672.912464122169
1099	1099	154.787992808234	342.431496707224	536.256030722116	669.466456109336
1100	1100	124.891804579573	338.293935084111	530.78402930764	674.206556491342
1101	1101	158.337270425485	343.063224447292	489.999863897007	669.466837914312
1102	1102	85.5002899554836	345.344401962027	550.712249010523	672.843043635561
1103	1103	128.172109438719	341.507857257303	542.008714164073	672.749021421447
1104	1104	124.742688082824	347.893215046434	530.324003537214	671.670063985965
1105	1105	118.752507912658	343.279022299737	522.77426070299	672.74966891854
1106	1106	122.923884219074	337.660046409134	522.185121594382	676.833164663073
1107	1107	137.174664000407	344.219100569362	536.36239009441	670.66571879609
1108	1108	123.811807540078	342.296870522058	529.740732053759	666.898512185968
1109	1109	111.57645634542	343.795275150057	529.619280766864	675.5431197676
1110	1110	126.341113744238	341.510665122037	522.366603095501	674.414431203454
1111	1111	133.524615513157	343.938744306976	513.969981360491	673.472783236764
1112	1112	127.820458531623	339.442336808079	526.79100339825	674.13061906575
1113	1113	131.871693338659	345.122754600881	535.023073204623	668.729550068076
1114	1114	130.22423966835	342.105649078948	524.667611602852	671.197563310615
1115	1115	149.18031291067	348.979062290183	496.697283695879	671.789157597527
1116	1116	100.526693490305	334.453327569688	520.488996949737	672.041408033005
1117	1117	126.467682258522	344.325560922266	543.963359147652	671.228101098262
1118	1118	122.214868683259	342.43705257489	524.997969671092	670.238782284915
1119	1119	152.060018687309	347.447736997874	524.766585053135	672.06154915181
1120	1120	121.242967373238	341.775482341691	519.818431588048	674.814271719657
1121	1121	109.584282189236	347.595240785992	517.082853932129	671.807605865992
1122	1122	166.954953709514	344.784500945596	526.356083933232	672.303739981448
1123	1123	132.743306811492	342.316049960043	503.033659509646	676.433846536826
1124	1124	122.371098385387	350.303359125702	559.263516736284	671.73838863387
1125	1125	147.839144776672	340.856002507052	516.598389260746	673.432139723591
1126	1126	149.617713901455	346.512970014261	520.326135926306	677.968758085705
1127	1127	149.247145024625	347.00033690174	523.58794809011	672.927213230744
1128	1128	140.247629364521	347.696449345567	517.35800352812	671.020403933532
1129	1129	143.436038532313	345.811067513128	551.000860249147	670.023365949323
1130	1130	134.947998677976	344.026848434768	550.245736990713	668.191860446964
1131	1131	148.062036680164	343.144039958824	512.940087843851	670.30042171166
1132	1132	122.292920787769	348.213440677284	548.847317253853	668.899303290185
1133	1133	156.579046336715	340.776695731312	522.362469058656	672.588573721835
1134	1134	148.828264475583	340.239302530402	510.867540470643	670.846669398558
1135	1135	89.1089526974667	350.105579953392	499.464339060512	673.086003221002
1136	1136	117.094632360249	341.88332530333	523.411179499834	671.924980441377
1137	1137	128.521470247875	346.307973348379	509.361934716248	666.925379251229
1138	1138	141.995272126442	345.957359510501	520.271072300625	673.922318001715
1139	1139	112.209676885781	348.457938404318	530.659833740515	671.399141670295
1140	1140	119.511969740977	347.12472162216	510.91252614219	675.598922983463
1141	1141	123.61181948304	340.431557789876	545.395507680792	673.503497280748
1142	1142	119.050564774665	344.013963242881	521.228443687276	673.763561447401
1143	1143	126.873733949421	347.154440988947	524.007187606531	667.442730517272
1144	1144	148.071621497946	345.658246463783	504.536646394131	674.981307305391
1145	1145	113.923095339629	341.797452698777	526.470728728714	673.022245643523
1146	1146	137.749531421776	344.213877388739	533.748762292032	671.387855283056
1147	1147	134.083116733293	349.294642941984	545.4190850629	670.228319904752
1148	1148	98.6111319226292	343.023215685564	500.482098672296	676.139391543794
1149	1149	121.164524191789	343.312758680626	548.688650530548	671.788489549255
1150	1150	167.666773485955	343.838640942081	533.323128287038	671.459620381216
1151	1151	126.998000623347	344.816008507949	524.490529157234	676.557434208567
1152	1152	160.330967277422	346.814759997608	504.684545746382	668.469163972644
1153	1153	129.037609300581	348.633223015929	524.237577841265	671.337491057577
1154	1154	118.104714490018	345.403386390182	515.53358171686	672.402729982492
1155	1155	115.083065459823	344.04665130917	518.581945046024	673.420632070304
1156	1156	116.437618425931	342.84946917157	520.086220236284	668.353243012465
1157	1157	138.720442263033	342.434646773354	507.598193934669	666.452185413824
1158	1158	104.751304932403	343.995530040463	544.740757513808	672.853972095492
1159	1159	108.090626170088	345.442590814652	515.664577338511	675.043126835008
1160	1160	123.729493195595	347.093379853157	513.572182768253	671.949086550545
1161	1161	142.992360732028	345.359382518654	464.560291092898	674.733674568274
1162	1162	161.247322523175	343.519468888467	502.573183193781	671.885779693484
1163	1163	154.290497770263	343.392926028979	506.977312147013	668.199655514081
1164	1164	133.553878728614	341.863324722451	521.901474987022	671.832937612061
1165	1165	130.675467380051	340.200657354359	524.828716567867	676.134231002184
1166	1166	138.292855667781	344.895037109119	508.636608482285	673.794621812015
1167	1167	106.062943033143	347.116797366043	489.304723732769	676.662315661919
1168	1168	142.350050029189	343.654404317059	513.800342844204	673.176061468969
1169	1169	135.90500193134	342.503752002713	525.870933854972	676.560719444665
1170	1170	149.350485711571	344.789160179495	521.615567232188	675.878274939013
1171	1171	120.546900923899	349.706050588735	511.54074774519	675.657797104362
1172	1172	116.805131729527	337.421773822437	476.641716117147	671.479761515576
1173	1173	128.627186093437	345.236999929817	540.578019114489	672.115800304345
1174	1174	101.459734500449	346.881825187613	536.191754114054	670.335563249003
1175	1175	126.196661516368	344.311576694055	524.522035185883	672.984809078421
1176	1176	121.819331603515	347.7020257355	518.843590492303	670.746000811846
1177	1177	98.9695918357978	344.121808215964	505.202845356751	674.530190790891
1178	1178	151.044837263881	341.216220039694	514.16432923155	672.681426501934
1179	1179	136.486561335511	342.933160365427	527.6006979771	665.441240900248
1180	1180	129.013189747589	346.22250753875	543.733689372633	668.72421554503
1181	1181	102.700228747275	341.392243734492	518.285081364937	679.304928172502
1182	1182	128.334967641658	339.586581992372	529.241581285599	669.584890989295
1183	1183	128.123119721507	344.112233979218	501.677633487583	672.739410212044
1184	1184	126.117705591586	344.980422956714	532.081846735377	672.880984897052
1185	1185	150.860287833651	337.402694453549	539.149732603582	673.031388683899
1186	1186	130.542172657864	344.099597482896	512.576767209742	672.232560716634
1187	1187	123.089485493054	344.022961130665	553.084794024782	670.599153377662
1188	1188	111.314455736816	342.920629671517	531.214125944605	676.010498712994
1189	1189	135.720876036306	344.338337222068	534.643782965534	669.364283324671
1190	1190	118.449008704704	341.781381185976	499.676261704088	666.058392844872
1191	1191	121.165814740443	339.707752715581	538.038256932306	669.34354623279
1192	1192	133.753723688802	343.454406523969	541.92431967405	676.514678092435
1193	1193	131.340475420291	349.121813720253	539.181645021877	674.186283537436
1194	1194	134.126541057578	345.265346889389	530.168295921827	669.626453888
1195	1195	145.993864777842	340.126735291915	544.153496694682	671.576318715143
1196	1196	182.528274176928	344.809227491868	537.377890050014	669.206474150161
1197	1197	140.387753632173	342.297860752623	511.760118267617	677.092978885805
1198	1198	112.714793065955	345.554201021058	505.193008814316	668.445781251086
1199	1199	158.587463083968	342.251578121917	522.563321875081	670.585757877911
1200	1200	144.870463102532	341.644087418481	521.384495867714	671.799462815622
1201	1201	166.725581939351	353.437293606432	519.713790467304	673.330194662882
1202	1202	116.123410136313	344.511004454805	522.266072549361	675.149734167236
1203	1203	121.745666986056	348.964651765785	521.132868149151	670.670119631995
1204	1204	157.096312701026	341.317436413906	543.369909551079	675.368739466258
1205	1205	130.801323340164	342.262714069221	524.045437527087	671.963777855524
1206	1206	128.958615728959	343.715854717967	524.425299173974	672.782285382445
1207	1207	124.737759251912	343.350833980719	535.539001618488	674.096756887819
1208	1208	145.69101542791	342.871286546138	519.087628725957	673.267772556467
1209	1209	110.448559798313	340.110644160605	508.600758409442	672.73541256956
1210	1210	128.407706381456	341.425686677583	496.083465645248	669.765040418115
1211	1211	139.277137443986	343.482568337939	547.826070973985	670.61446484835
1212	1212	125.955028831021	343.712197639248	528.039042227278	671.886027600548
1213	1213	122.456627258586	345.516808720141	534.468622789532	674.659472636498
1214	1214	156.674795538831	340.146493176194	504.274837360297	673.11800177319
1215	1215	132.099882430863	344.074462553487	519.230905721053	673.055898799028
1216	1216	126.54893317066	349.521870477289	522.408514155498	672.626892399208
1217	1217	120.458061673851	345.061962746603	505.434306229123	669.3685545854
1218	1218	110.794338269153	347.475849301762	532.684965208089	668.720988304741
1219	1219	101.02033524599	342.748850934715	518.654666850796	668.867211644435
1220	1220	120.360619111989	343.2039034439	500.396020447604	671.673036082126
1221	1221	148.954737599459	342.845486454312	543.290634013989	675.203797947818
1222	1222	81.4833981290632	342.3293052245	539.081723165808	672.079474694352
1223	1223	141.607024499302	345.000619981225	518.050874445572	672.508865800784
1224	1224	168.570893273877	343.442592703567	535.318168455724	672.04890175291
1225	1225	100.318742471816	345.620929664645	529.66868161999	670.162938560059
1226	1226	150.580695434615	344.89279898841	510.771671090701	672.118845052525
1227	1227	139.473877607384	341.071115896549	524.515412224414	666.884456221851
1228	1228	106.974059245644	345.198846876735	515.726845022102	667.962133013996
1229	1229	108.15630787391	344.001791526404	505.872863425514	673.894956378382
1230	1230	140.70802935987	344.039237851517	543.04807902407	675.035846449006
1231	1231	157.282908150735	345.394063442584	513.904758897709	675.825367599306
1232	1232	108.024435915255	345.059615419925	520.556982277078	672.163285960068
1233	1233	133.623223548804	347.13651912097	532.532619301289	670.304289587737
1234	1234	104.809639909383	348.466085053928	528.520306838156	674.88270411213
1235	1235	122.337444621219	349.901471027123	554.016446643079	671.921296931543
1236	1236	123.680720093542	346.476700101074	525.605600224051	669.522736068793
1237	1237	126.923728179737	341.515964436594	522.350763302914	670.913542860745
1238	1238	139.448984590384	346.306526763168	515.440756192659	675.364519656519
1239	1239	129.732711868577	346.658308693941	533.810320727407	668.641940881079
1240	1240	92.9456060340544	344.254360492075	563.360211546161	673.329128456524
1241	1241	132.715749276196	352.311618117185	508.387064830383	667.965361307594
1242	1242	138.884398381108	350.8565823743	525.444090191145	671.54417942705
1243	1243	148.039426118838	342.356360163263	512.059642439813	673.324768812335
1244	1244	103.425417106095	343.086857147315	494.91740923471	675.062747064511
1245	1245	117.34265954446	340.550825055128	519.227720529743	673.383889055933
1246	1246	124.476261122661	338.829816338583	508.903153234854	674.766913230524
1247	1247	118.94012833674	346.04792574297	510.706528773351	667.372271472123
1248	1248	131.610503284652	347.014251465374	525.647354085774	673.669814095665
1249	1249	127.439351987327	345.330993533549	526.959854854587	671.047193514836
1250	1250	141.854902641285	339.515614442345	552.775897872536	679.212129631346
1251	1251	139.251527117272	346.073117102806	513.802189292095	677.15616771412
1252	1252	113.667979106406	340.265875451102	514.057820660191	670.986636714612
1253	1253	123.800450940554	344.266287761316	554.435227609981	667.64570085866
1254	1254	133.095893868413	345.545915631464	493.117711608883	670.765567942683
1255	1255	130.136962667119	345.684731014198	523.977630798852	670.430416727648
1256	1256	125.861378077018	343.976596757385	511.391849148135	671.779835601735
1257	1257	116.104516055014	344.46761910871	509.385217664355	674.978074195273
1258	1258	125.640656220111	348.113512595167	520.969529066593	672.756658586279
1259	1259	108.663622521356	345.60006900822	491.748096249786	667.097007207244
1260	1260	128.46761216567	342.250601762656	533.924317930638	668.114245326713
1261	1261	154.064471711049	338.907813161417	501.1783121014	675.672350208706
1262	1262	109.58549832327	342.430268889801	516.232666990304	666.989378321965
1263	1263	122.690851467567	342.479490463124	515.076100450528	667.14593764068
1264	1264	144.318957107721	344.532096559515	526.841642019202	674.31171437059
1265	1265	113.466045497556	338.634476723246	562.551755302281	667.083788100924
1266	1266	148.672764472656	347.043137177917	520.107900261468	672.463719220776
1267	1267	120.843508363798	345.162923078981	507.889871066426	675.892229776929
1268	1268	118.087579518198	345.655824632312	518.759933693528	675.671924737006
1269	1269	121.898753160882	346.780702017997	512.281536168508	673.557613151894
1270	1270	130.657430919806	339.73398139793	527.606407408948	668.749868695827
1271	1271	129.278864484859	343.609499478382	536.617394521072	672.558735157547
1272	1272	134.151031118637	347.729799080407	541.114986883959	668.339955632241
1273	1273	123.210247689262	339.844870550483	540.547823420791	673.427339559976
1274	1274	143.902355506781	339.431326872754	488.695771928274	670.852525675241
1275	1275	109.796843655234	351.512291196096	490.921696351942	676.957863528888
1276	1276	142.415603527094	341.382049487677	516.8527497478	675.853864783609
1277	1277	94.973686661727	343.254671915193	524.332392070566	669.697111363562
1278	1278	150.394837738135	342.877782310904	538.502560497266	669.327057771147
1279	1279	119.537694210986	344.96667797216	529.953013150111	676.420463451624
1280	1280	126.349973082708	347.076726262852	520.362087026936	676.142420192005
1281	1281	113.322839840566	343.530251782839	526.976943460798	673.965404386944
1282	1282	144.659306100212	342.557189297857	500.234588005607	671.972088863914
1283	1283	132.089475375627	340.586994209113	521.651579107066	677.743262431819
1284	1284	116.794367014103	343.094278407192	508.840598262643	672.623630856305
1285	1285	111.123448709026	344.029996661357	501.974670019975	673.899470653619
1286	1286	122.172739055165	346.627835523709	535.577594717133	665.510120797685
1287	1287	138.235778031017	342.02205844201	514.558759642317	670.584811618392
1288	1288	116.601868690197	345.922454837719	516.005100582234	671.981575082484
1289	1289	144.855280563922	346.797953597522	531.202341158336	667.788570481471
1290	1290	86.6653791419807	345.114003412736	518.384624002058	673.376392242517
1291	1291	153.851833301055	344.857987799746	536.647955433357	672.982306011329
1292	1292	119.571165417862	349.285858702556	556.439610645808	674.157526866315
1293	1293	104.123931119256	346.984697984113	552.759046724319	672.594216611982
1294	1294	158.7637293161	341.225048964791	506.846669901206	679.019546329402
1295	1295	107.446196434041	337.895326358496	536.268728130278	673.213456200256
1296	1296	108.865717545006	346.117530156511	517.549967419986	671.45737637269
1297	1297	129.762169436368	341.86143545893	539.350066281998	673.966784617949
1298	1298	113.120436958611	340.758660752573	550.875122434934	672.046878648936
1299	1299	128.024404005483	343.96413523648	512.54503484144	671.617665276207
1300	1300	148.090771977314	340.891978558264	549.186668151806	672.153759656306
1301	1301	171.441788456037	342.730250303269	535.445799483773	671.032723714279
1302	1302	125.694828385686	343.210196830713	517.410531290771	669.634152247092
1303	1303	109.484788934009	344.130789355196	543.031772103483	673.640816040769
1304	1304	157.073940933375	343.473871705267	519.931256824155	669.107534116539
1305	1305	118.357221601959	341.190938009815	532.297922815059	669.668178451358
1306	1306	138.032949312923	344.050746530369	505.418858501579	669.407080439936
1307	1307	159.929548794677	347.228653282151	519.638767808088	667.428142771308
1308	1308	131.396071705976	345.174352089196	519.136830161672	668.039288240652
1309	1309	158.300034453156	342.966810423343	515.216519629376	671.541581058474
1310	1310	124.485092382411	348.74537919169	522.138260527755	676.85911354355
1311	1311	113.332927622315	336.722009820316	510.010360163398	667.979328818698
1312	1312	135.849664365551	344.539943350291	534.083053499305	673.034066773326
1313	1313	155.886323783381	348.534688546595	518.872804523271	671.534504175216
1314	1314	120.578978597687	342.815926761071	522.895234564897	672.2265826378
1315	1315	157.636356208748	344.709029710986	529.401328198402	669.891842476859
1316	1316	132.364888905918	348.838177447946	530.656903141647	668.978186410354
1317	1317	141.472643451103	341.623474932401	538.751728535212	675.061118665853
1318	1318	141.644204855752	349.772505801869	519.279803875529	672.593519800697
1319	1319	146.70686489984	349.326377811347	552.68585394348	672.692661458348
1320	1320	134.464167855259	344.282229096368	520.057382746377	672.26241818974
1321	1321	135.348595629198	346.941173741493	537.411238226275	678.970004687506
1322	1322	125.885359925447	344.470217836704	510.560201126111	679.890047776576
1323	1323	142.503054104077	343.144039806786	519.971233141311	672.813347151486
1324	1324	140.948690726363	344.465237905806	484.518829660304	666.954750454841
1325	1325	117.501705473163	341.635415748988	512.82834711803	674.235415422753
1326	1326	128.844774901778	342.498771763327	533.408087597102	674.777935703386
1327	1327	133.060422731508	344.064916163533	545.026870428207	668.247249714643
1328	1328	150.695901382234	343.525394869879	538.707727787139	669.399979973762
1329	1329	125.712029021119	343.704057531143	528.348211926485	675.020430567931
1330	1330	87.9248726078737	344.164217159089	521.346175271413	670.489188589442
1331	1331	152.018782203088	346.115211643368	524.943497977919	666.68603347227
1332	1332	145.800317323414	342.466470709326	532.354381627989	672.826485234481
1333	1333	119.480066396099	339.981856050659	517.518018506329	673.024780611481
1334	1334	125.414353377776	345.589112752603	544.96617267249	672.369611328132
1335	1335	147.282455591197	342.4504470984	509.155281243433	668.247124878061
1336	1336	96.6278319792681	342.265699679915	522.597929027785	667.705316952493
1337	1337	135.04332682685	336.602357050877	517.329995525013	669.468908107907
1338	1338	133.873422664329	347.958623840423	558.338610962309	667.260750130165
1339	1339	90.7107360635475	341.303267482096	519.006873793015	672.486211896958
1340	1340	153.226906514109	344.896655111807	515.402448821061	672.650652068233
1341	1341	138.92290198841	344.886091954068	531.60724828126	672.62862955798
1342	1342	132.99736169983	346.132207039755	537.332681943707	673.970505759525
1343	1343	165.287234286477	338.004973979971	520.261437892027	669.678647084426
1344	1344	125.14579458123	342.056623870205	499.541795346881	668.012015075482
1345	1345	105.190327686811	347.258051143408	465.358782537067	668.313871488163
1346	1346	148.982513266138	347.513533138127	503.902685487848	671.51702855459
1347	1347	127.729146672896	340.727802390364	517.188786155797	674.224746355228
1348	1348	123.842236063069	345.03127112807	519.287963453773	668.593810819808
1349	1349	141.384070213775	343.726793639071	497.372897427904	668.143311933741
1350	1350	131.970868975189	346.153975530227	512.362302065184	669.531914467708
1351	1351	114.385372671157	343.874194350086	531.758626484395	671.067036941607
1352	1352	104.982815781626	345.553760618453	529.316343933301	673.321217909554
1353	1353	165.71463299732	345.871510650501	526.09905846068	670.171829139643
1354	1354	123.597861346019	348.784813549534	520.750211662912	670.864702197837
1355	1355	106.879783032064	342.863046935119	494.439787953318	672.68879715835
1356	1356	131.414370002265	344.006238910887	519.651777758007	675.017044179906
1357	1357	115.308345999359	337.634368932155	541.8806917585	671.874818548321
1358	1358	132.168648924982	342.220954116857	519.834169352051	669.835398472995
1359	1359	133.144879813719	348.662992841887	558.652055013591	673.152715128964
1360	1360	142.702695502935	338.993884455533	507.687448345672	667.657694662332
1361	1361	150.761840061996	336.300302357885	529.806844475692	669.015210495989
1362	1362	125.545678330275	346.655933905741	529.852506498894	671.428543077146
1363	1363	135.535665107138	344.186015742628	562.15427733803	666.55311511686
1364	1364	122.056147449702	343.346861374875	522.076385495823	673.816587054041
1365	1365	132.591333647514	345.425371768663	538.615493924933	670.172042968906
1366	1366	144.612751878951	349.698075818896	504.301278851978	675.675898700923
1367	1367	125.198188245543	347.319366609707	532.356315505864	676.559446271076
1368	1368	162.383447986725	343.04181106838	504.090906747002	669.407468039093
1369	1369	106.297488844558	338.152491605893	520.812917755348	673.481164331832
1370	1370	88.6057775655083	347.938783592879	532.829009872	681.97587949714
1371	1371	166.675124789218	338.180851002994	505.114905843077	667.151849971006
1372	1372	105.966326489488	345.719606963732	529.79798691771	668.993465015648
1373	1373	153.988261959919	346.678031065438	509.955918491101	669.58356552289
1374	1374	140.582777895745	338.165313117356	515.361256996569	668.820515104706
1375	1375	109.270766512111	346.580731237735	575.698502288559	671.753053228864
1376	1376	128.611120464325	345.187362233225	511.480964806255	674.539451028565
1377	1377	113.427060392437	343.763318215051	535.171961019656	670.420296761282
1378	1378	115.704758767481	340.697152930623	531.27695672343	672.536991768684
1379	1379	122.369159601259	347.450723343287	528.01233084881	672.081394460607
1380	1380	103.878048397545	347.151086819257	517.42260254328	666.666349574502
1381	1381	120.637557744733	347.081735299303	534.180888868222	666.534398046837
1382	1382	104.064493582203	343.156422956142	507.93278343299	672.499347001423
1383	1383	136.774592342458	340.359712077468	511.794466401628	670.475761678325
1384	1384	130.505191771243	343.980192639826	536.024339911413	675.796193472594
1385	1385	117.624754588698	346.854935623076	543.231294062002	669.171488522648
1386	1386	131.509678983057	337.485361931021	515.806439942584	673.031411623023
1387	1387	125.931532292591	345.435057096598	495.90824147274	669.744230895067
1388	1388	148.776949088909	347.03208631893	487.34611542564	667.365063446378
1389	1389	140.190737621373	344.813181568297	490.640192049666	673.014191349375
1390	1390	115.075365822462	345.604926473507	547.068856836901	673.712560426684
1391	1391	143.448685724917	343.860731570176	505.266855545905	675.719953964885
1392	1392	132.676696519849	341.792465501699	525.966357902732	664.911119796675
1393	1393	108.793735592669	349.833776625257	520.069583345471	675.37898249506
1394	1394	143.338365317064	345.939313483389	521.370896419363	672.311301472222
1395	1395	122.393833081231	344.322562127662	498.244669776257	668.204147193974
1396	1396	119.326929153658	345.599530178851	504.614662146672	669.047958078275
1397	1397	110.772221786633	344.877571536403	549.60544413066	669.716864380064
1398	1398	122.596696549851	346.373989061029	498.019024694318	671.091996578689
1399	1399	122.905591446896	344.388740219027	530.06920524924	672.637059853124
1400	1400	143.131698017938	351.15393160673	553.426925552478	670.953091233257
1401	1401	140.141395033903	345.477571330601	520.187723593319	674.931379127568
1402	1402	129.259793896736	343.848845964082	496.255033449733	670.209883581251
1403	1403	169.638493334344	348.671937260372	531.007334663916	675.106912167967
1404	1404	109.176841461423	341.029034293277	565.289280804503	682.258607622637
1405	1405	162.771283527511	339.524460857071	511.273112460651	669.897391194205
1406	1406	108.612139334705	343.304738209025	534.054400560561	670.396194642741
1407	1407	125.688381908608	339.937849636947	530.309019865691	674.609493771077
1408	1408	132.367019526861	345.158353022252	547.954634063094	669.898582949047
1409	1409	134.856436862021	340.805483222117	528.658428417958	670.87440958716
1410	1410	131.020467236902	339.212772047228	513.855930909959	669.158778876253
1411	1411	114.539064884411	339.496700463853	519.091194747927	669.500273684519
1412	1412	90.3965357141585	346.52409513612	523.911524769543	677.408512411385
1413	1413	121.102796652101	345.693593528022	552.245956303047	669.168991684524
1414	1414	132.761612741148	348.681731760507	510.978618493787	672.896615616533
1415	1415	134.058139277193	345.131834736638	545.674145778296	671.974646476955
1416	1416	139.34177255864	347.47102901755	500.285750712101	674.474384490859
1417	1417	105.582514851495	344.699342454709	532.236915390055	673.084576570244
1418	1418	113.772171290885	347.699207635481	532.110518880401	670.41080923474
1419	1419	107.90641561455	341.57142887446	488.72469774619	669.400872753388
1420	1420	136.620225890001	345.955416334978	520.800732243525	667.521083565611
1421	1421	112.577645623855	348.065291005007	498.919545423988	667.091336140127
1422	1422	129.063122141181	340.468469323963	536.53056005781	669.245873341349
1423	1423	120.412029236919	349.800299910799	529.700042549288	671.914767888354
1424	1424	117.543666562433	346.861466300441	525.427594883576	669.461605813906
1425	1425	131.186444677526	348.252582798464	523.144097703851	671.603692293037
1426	1426	134.070986809119	342.193404015943	506.184426305191	667.806483372019
1427	1427	120.652642094793	343.709176691303	531.521145424841	666.542743812352
1428	1428	121.630350759868	339.292509218575	526.486493286596	668.784175863344
1429	1429	124.272348338142	349.564992951687	524.949716864425	667.412979301267
1430	1430	123.518312809108	346.502895514906	531.423074644197	667.860976239588
1431	1431	107.098320530737	339.559629762397	540.189191697267	672.265275833662
1432	1432	130.829373273191	346.630487701234	509.892715484153	671.321630920242
1433	1433	132.234581850033	343.609547648639	525.189045848709	672.512668374196
1434	1434	117.287691252876	341.418844349334	506.209420231844	668.707036415186
1435	1435	130.055815674672	346.736580191364	543.845801197654	670.853166174958
1436	1436	131.571129523656	344.398266691777	522.947206050947	672.878960058328
1437	1437	157.852560849371	343.458309677133	516.224389674516	677.363084930721
1438	1438	115.523188335297	343.53268381664	500.067235159849	671.816279993975
1439	1439	85.948981761327	345.091582824809	519.863020988958	674.488547139142
1440	1440	144.530508123992	342.844114633875	531.872097590311	667.435125597471
1441	1441	139.733476126306	338.385949637014	532.37492323004	672.923090105663
1442	1442	108.654303378768	342.449654536823	526.71049130394	674.4612880338
1443	1443	109.639406387175	348.576887090951	535.054323990419	674.050291292509
1444	1444	152.10096147965	342.995003577243	519.272361695371	674.859860619453
1445	1445	131.461708224683	344.893696939244	506.938532525541	671.918053661773
1446	1446	133.472975495433	350.821407408179	532.333031459032	672.340038602445
1447	1447	168.638536282705	341.575830823532	521.276950035554	674.989068861303
1448	1448	123.399717649471	346.000865565599	527.121353365323	672.43853836371
1449	1449	112.641833635614	346.534595490328	525.658199780319	673.691382399495
1450	1450	149.307676479322	346.838071507199	512.479685939586	668.677315565839
1451	1451	141.058601600851	342.653500312892	516.491535677451	669.701282075579
1452	1452	120.477894128521	346.332063295808	543.665536541543	670.326988887199
1453	1453	147.218363130995	344.461033362587	535.596436678006	664.801412309248
1454	1454	143.490816717704	339.897700147487	532.841123023955	669.917174691673
1455	1455	118.439646917438	343.226485923192	529.747063901128	668.989469570469
1456	1456	82.554420975675	343.120903873012	510.182896410157	676.902144569033
1457	1457	136.711924377107	344.805591208491	521.734802366208	678.215693675688
1458	1458	162.768657439355	337.496931312015	534.935625119945	669.778216998585
1459	1459	117.092941436461	346.541984499464	510.252569426319	674.638358209509
1460	1460	110.826686387861	342.945614631759	520.736437334188	672.979465875749
1461	1461	132.017834872672	345.539676418968	502.697308265345	664.298946069426
1462	1462	150.753022053437	342.801847414854	540.640648065938	669.810680819722
1463	1463	95.3093211289815	343.912675146566	527.217895941714	670.616126858072
1464	1464	124.666564530541	347.337087737757	510.852610638878	673.706177450581
1465	1465	121.138395139236	340.768315673497	521.462990151409	671.620575034372
1466	1466	128.873944315094	341.58930076432	549.509874529049	667.451736996079
1467	1467	138.100691516923	348.630428500668	546.572718699418	670.164149837883
1468	1468	121.969144573744	346.483525812202	535.875698264611	676.973223175738
1469	1469	104.421307799523	345.373967652597	547.859753310784	676.736212164342
1470	1470	109.847261024128	345.332788602452	514.586495688788	672.142005118758
1471	1471	129.994012098844	351.358202217534	528.284187964871	666.635051166911
1472	1472	114.877752866859	340.956659335114	510.015063640258	671.693663910855
1473	1473	157.480806594735	342.814550314152	528.561564711099	669.143152127523
1474	1474	110.778619933426	345.818091313498	534.714767043306	670.382488194756
1475	1475	139.608624739112	341.680837547657	496.442660863503	670.470447383944
1476	1476	117.243400779349	345.746847486524	530.411224480804	670.947083178511
1477	1477	141.075034689867	348.68830545494	487.160105706825	670.583205202037
1478	1478	113.032170894445	341.492483404197	538.209459277698	671.416937682416
1479	1479	136.312997455333	348.51253789466	526.336820913649	681.628197157401
1480	1480	135.457652649171	338.704820162752	543.043056663203	670.459193162345
1481	1481	135.63940600829	347.433849050863	547.404214621344	674.616612602893
1482	1482	163.014951154217	342.809029438222	537.594912654583	674.774407358767
1483	1483	119.281865876197	339.954335627574	506.65382280839	671.39629477732
1484	1484	136.603383853089	344.571986149646	508.473757111306	670.238822470996
1485	1485	139.723669692667	344.809738615088	515.710285231586	666.364868058128
1486	1486	118.19574243293	335.956244028463	513.255148983838	669.971985837566
1487	1487	150.846747231789	347.4807706153	546.35155498094	672.556140176624
1488	1488	126.082835731335	342.30603262164	521.347894570564	673.778651953483
1489	1489	116.670953103174	344.682106786505	521.993058789994	670.64921257188
1490	1490	125.907211223598	341.621881002224	499.948719689721	667.57508261839
1491	1491	134.615582533519	343.74459682449	530.400787154499	673.210170582197
1492	1492	94.1153537927396	343.518497224982	527.937780411536	672.493103464667
1493	1493	146.795489431386	345.548680058148	514.965625602441	672.898731786697
1494	1494	116.483772442748	348.698656799167	505.831179032134	670.621274715608
1495	1495	126.820755874774	341.006614797889	520.27768009719	674.953361514583
1496	1496	132.291486688029	349.439519511143	526.564965685331	666.200536343599
1497	1497	124.459181103652	337.798581628479	520.805527433457	673.998722817255
1498	1498	172.941091063976	342.053398540199	491.045032644008	672.866782056471
1499	1499	105.017095554476	350.393571953558	529.62024258217	668.991758229884
1500	1500	143.173096522835	341.910992313133	505.499584411147	670.041920099869
1501	1501	125.455105076342	341.225805905713	541.490948974842	672.222696595626
1502	1502	135.498889149861	343.808089444683	544.581239645084	669.24071474194
1503	1503	127.961018460682	347.817249972214	510.871018127021	667.081770546455
1504	1504	135.865357212366	346.558273102624	526.9172442978	666.924894575488
1505	1505	135.006284673904	343.102122638084	542.503994654768	673.038457782687
1506	1506	130.661507124674	342.892703670949	507.896923438369	668.558797887705
1507	1507	145.540904512763	344.664083044644	526.874170245265	668.440721184658
1508	1508	141.751234428701	343.670350131267	506.447683704458	671.242330646397
1509	1509	135.193053663094	350.390454888101	522.757793697957	669.204377906749
1510	1510	140.895151916089	340.999665047018	552.348671661302	673.030162490396
1511	1511	117.9316198197	343.211170911591	521.084109830461	673.265680256755
1512	1512	111.750797978092	344.250706459829	557.53063791673	670.529418841704
1513	1513	124.788102635744	346.325534832677	546.165261280437	671.68478776198
1514	1514	165.613283619986	344.613074847272	568.604922578195	670.132239256774
1515	1515	136.139042600776	349.873539398764	518.803569482024	673.43073189896
1516	1516	110.207103821288	340.656187855291	522.395776528939	671.791226490579
1517	1517	125.534747108054	342.967565849402	478.141027307396	670.095643907696
1518	1518	135.579834279205	343.03189469457	524.858936425405	668.875373749274
1519	1519	134.86345883116	352.649221219403	513.680574333213	668.669517594527
1520	1520	146.140606777477	345.231072877975	548.741112452038	670.342376528464
1521	1521	147.430957139762	339.904821168622	508.376846479048	672.858559185676
1522	1522	152.197989983302	342.760533481281	524.506154512603	671.082753804916
1523	1523	111.972517989448	342.438911627655	516.183594217603	674.980600083656
1524	1524	119.600124881932	339.781775704139	504.773313804982	669.140121959191
1525	1525	119.774492580262	347.597764615361	501.513827085359	668.21799436358
1526	1526	124.292001135686	345.891606650932	511.124771369095	668.183818176913
1527	1527	143.640488495311	341.794611301754	524.403696124291	670.62725948598
1528	1528	144.489225018502	344.48587494795	515.574703869112	670.517138455438
1529	1529	116.877352759799	346.460745733336	511.943580331233	672.195028054067
1530	1530	153.290239513381	346.576157619691	473.691720424459	666.183069867798
1531	1531	139.024478872994	338.744387822484	525.88580901173	672.43979712024
1532	1532	171.227960158144	347.846724336177	498.221277576438	669.541999866085
1533	1533	135.792648120761	343.543655025267	547.452546266055	672.067287034299
1534	1534	141.00035082685	342.495495423848	504.608794624914	676.6840951593
1535	1535	126.398171193649	341.877877061279	531.129988668783	664.919803136166
1536	1536	111.65719653034	343.579616663927	525.473495364233	667.529033482102
1537	1537	120.920301853545	343.732551912573	558.240303839674	670.148933856412
1538	1538	139.467222566769	344.841977083698	521.346504278627	667.416010938778
1539	1539	128.179603030109	346.24593327444	534.457248612172	678.04493487395
1540	1540	109.225539919026	342.711189780544	492.353763044573	675.887295479831
1541	1541	126.167502514362	341.846774541953	508.191249677981	675.225542759095
1542	1542	114.897055039957	352.677108492672	524.827524588058	673.574889524654
1543	1543	104.929485279156	345.399385908575	512.720515273212	665.342856576136
1544	1544	155.771695544314	346.391267952474	516.403143809193	673.328777155751
1545	1545	119.398929568219	344.930437920679	550.689304629385	667.879690912012
1546	1546	137.809267492458	344.05019597359	497.18169388298	669.29934113214
1547	1547	149.76068971683	342.706841541239	525.105689728733	669.265909990389
1548	1548	106.374113762086	343.414054552114	535.069804346826	675.886686782061
1549	1549	112.765252176122	347.761232037896	521.404720411775	668.507124074768
1550	1550	142.562653955483	343.827757385559	508.937346150975	665.26367291794
1551	1551	121.447795389564	342.910128272024	529.710782715919	670.991922480483
1552	1552	132.413639615053	344.96926681813	553.87561521033	665.775713391908
1553	1553	118.695999830077	342.248521433296	528.923937176832	673.224454436374
1554	1554	135.994201359669	341.565327968881	529.439797773646	669.546187684972
1555	1555	143.887049406474	340.533262487758	528.521777504721	670.980292022574
1556	1556	161.007363100057	344.466681962908	531.849937080936	672.212809485053
1557	1557	144.432643668415	343.372407882946	527.141688622503	669.296637938053
1558	1558	105.595265408528	344.048840931916	542.101035021779	674.824305462325
1559	1559	138.748085882887	341.686922041208	528.70458665594	674.206257902062
1560	1560	167.500487404759	345.066507254792	507.012504292507	676.00119012392
1561	1561	125.625662396807	346.77919379937	511.875483671545	667.475356942204
1562	1562	103.737312902308	345.175389871904	528.520917748949	667.522642068927
1563	1563	136.682783718095	345.266312158677	520.325869497512	671.474841774871
1564	1564	137.201212813406	347.000999181533	493.291304901659	668.777772384694
1565	1565	89.8352491485578	343.849256527246	493.327275135908	668.599025974982
1566	1566	128.539673542938	340.738813801578	541.361726211611	670.34291800942
1567	1567	141.031781051616	343.022190590938	509.860706275032	674.041805361167
1568	1568	92.8878159215214	340.749557547757	525.821875291204	671.887110103976
1569	1569	112.384404015381	345.422539397057	532.087144990567	673.019468070306
1570	1570	120.336479173779	337.517312225166	525.019486803947	671.977519788894
1571	1571	155.468337024924	343.95375292784	529.113073897474	669.25701240942
1572	1572	93.3217811237052	342.528190595924	515.928050208442	673.139235071849
1573	1573	118.887382094349	348.193760247436	533.348313429513	675.248139430183
1574	1574	156.884554767368	335.255086989177	545.017882510294	679.026393910362
1575	1575	135.545773705488	342.617282967985	510.475557042261	672.601653120746
1576	1576	96.2977558386207	341.17377486045	531.144303534152	675.880066401684
1577	1577	133.14806112463	349.928658564741	530.783662812473	672.698956314202
1578	1578	157.762572144573	343.921915217864	525.72433449825	669.787560121655
1579	1579	136.256353186616	340.891742296315	528.625959234475	675.872419862562
1580	1580	118.432771578751	349.813666157585	519.628240715507	665.310676736123
1581	1581	120.731957855252	342.086907859584	553.353202641412	669.481827536108
1582	1582	122.02972631491	343.721866637961	555.494974608038	677.421117549059
1583	1583	138.794401390861	345.788586315803	525.688973826932	675.588919991572
1584	1584	126.894279611344	343.242928680441	522.246015776696	671.48130911633
1585	1585	120.326076620542	349.768332863713	518.425492050338	671.326855474347
1586	1586	145.858704725604	346.251418872874	513.565125093553	666.355185905224
1587	1587	137.661662545626	341.7279722358	539.594616903861	671.745528972144
1588	1588	108.494086391138	345.211863784083	533.345645236742	670.132183248679
1589	1589	124.59166611026	342.0470254998	504.763510991776	669.965564515586
1590	1590	156.779524934888	346.176016229785	527.6346958163	668.480507384404
1591	1591	166.531411136999	342.638172658371	515.78373016722	667.408239703501
1592	1592	140.202790073177	343.707871694425	507.609986624275	672.337436578621
1593	1593	152.343401441891	346.673722450161	542.19960285551	671.223824708759
1594	1594	145.130475022276	340.591508284248	509.569248493488	668.453836141088
1595	1595	111.68787554693	348.299503447127	512.764772271219	674.666227787002
1596	1596	118.809100186194	346.342033414213	543.58882019847	671.736896741077
1597	1597	110.77158128012	339.614701411462	501.778531968964	665.082061010206
1598	1598	112.419143484946	345.407303986483	497.961303911218	668.941226263973
1599	1599	119.61198927606	347.119704708299	512.156226031201	673.940918242789
1600	1600	122.133467316081	345.275298002367	505.89213797241	670.957384187874
1601	1601	153.323831832663	347.494919801479	519.314901602866	670.162550865376
1602	1602	148.770654578981	343.777449433839	541.198140768135	666.341206353295
1603	1603	131.980552682281	347.325503679975	512.358315250211	671.06765883917
1604	1604	105.98342230203	345.53427732442	527.500625556511	673.11545731491
1605	1605	117.486128828082	343.525345810487	529.384659942524	677.410639225278
1606	1606	100.092276290564	342.516909400671	519.636928214506	673.786144798654
1607	1607	108.671573485427	345.700046345239	518.951893929449	672.996709306583
1608	1608	112.309372674326	344.353651655523	520.844747293826	669.616236181758
1609	1609	137.206809407793	342.667874636274	552.837847708251	669.55756819456
1610	1610	154.61722604351	344.243926605964	530.1149343224	674.002176440012
1611	1611	130.989909743198	342.298602790937	547.426268184055	670.178769962438
1612	1612	141.329153866417	343.017562942694	527.745115238983	667.486348650971
1613	1613	113.346895514192	344.060902283826	521.270666704311	675.981450372254
1614	1614	124.666582121078	348.22624851198	545.644922994526	665.459109252478
1615	1615	153.398441962698	341.737702627718	502.398067817913	667.554893140215
1616	1616	119.74947104875	344.959122282458	521.240620164854	676.70420711792
1617	1617	148.68010633103	342.935287817013	528.562220134056	674.702629459485
1618	1618	138.663727964288	350.992457855614	525.489240314215	674.14950423072
1619	1619	140.751070672795	343.946560397938	523.548568295619	671.678322300224
1620	1620	136.229415882993	339.342924797966	514.789701807803	676.362044410361
1621	1621	131.766865269157	344.291011588415	532.907562633102	672.863805832945
1622	1622	130.0863867745	340.969886809269	490.342596377877	674.200216322405
1623	1623	161.474224727514	344.670150143477	512.020041900975	671.329104536583
1624	1624	137.37396964068	345.499281812488	501.716088439599	675.69175693658
1625	1625	128.336882471322	342.791648943796	542.999739354829	673.663732443066
1626	1626	134.472990621678	340.179383513735	506.35501565409	674.579816738902
1627	1627	135.039951031524	345.662754013998	524.437267263503	675.353521789008
1628	1628	148.457511358817	341.807260782506	524.016983061495	674.420215311984
1629	1629	127.702021061438	344.415771754525	484.880603171452	667.314458046157
1630	1630	117.797545233577	344.712902154261	500.963507246162	672.131895353229
1631	1631	120.72153194467	346.933979818885	541.577221162894	680.194696243937
1632	1632	139.090217354863	342.671549349038	517.928511047692	668.965591746514
1633	1633	143.943673771801	352.700850022255	503.26196551024	669.081366092802
1634	1634	119.470105786451	344.884030578456	490.700261055159	669.075720464094
1635	1635	116.324250132571	349.915510120622	514.446015421523	673.868894018166
1636	1636	148.946964169669	342.708590492025	556.143957682671	673.476220091444
1637	1637	122.361334683614	349.655019884331	518.632133376889	669.5768422115
1638	1638	133.187275647299	340.581918542828	547.193040224148	670.721404407756
1639	1639	110.074126867166	346.194025185987	511.436549108774	670.4457128844
1640	1640	126.913621699284	344.544537650999	511.186477297343	677.747069160569
1641	1641	106.017781155834	344.254151011952	497.690849987374	670.330656599925
1642	1642	136.855434630925	337.367443132703	497.957697190854	675.151299143204
1643	1643	109.00286130298	344.129100742314	497.443734546553	673.257431975908
1644	1644	156.08606513536	342.679130326613	543.099583948175	669.837235270132
1645	1645	139.740040266928	344.049166228108	507.418107060306	673.920866592117
1646	1646	126.461334177324	347.121714151067	520.770275628	676.476098553
1647	1647	141.29852322046	346.86510887534	519.868125728725	670.912266241834
1648	1648	85.9700459157745	343.947550664658	530.165375017376	672.175599049425
1649	1649	147.620646189425	346.993951642575	529.126323275668	670.260938937849
1650	1650	136.021610965142	348.029601460848	516.999262797671	672.365264886857
1651	1651	135.69525661108	346.092484600503	534.594437346729	673.891270189387
1652	1652	115.108776351149	346.980164582945	507.357879752114	670.356215902655
1653	1653	141.607156121001	343.690178760876	530.37534922105	669.948019711646
1654	1654	118.926921411338	343.579131037756	557.794839638766	674.238991206465
1655	1655	138.112840180658	347.340200209534	551.657625265531	674.612809741113
1656	1656	120.552455370209	343.562682323914	526.38387321351	673.313918176751
1657	1657	143.822172189132	342.088736429885	526.851690835193	671.28397241211
1658	1658	115.253521779983	337.706460036041	523.836114234019	670.395536077617
1659	1659	132.028350974978	340.752133787704	522.175656361493	679.469590521194
1660	1660	118.633525345848	340.082669249799	512.278829343052	677.201573395051
1661	1661	118.039729322857	346.746918246841	540.712134746365	666.624435580572
1662	1662	119.101102717593	343.538325117259	533.719773370247	671.537107778652
1663	1663	116.646714301808	343.168172341366	503.663166558371	671.887372122887
1664	1664	139.928372179348	345.032801203287	494.965452871641	676.958444589849
1665	1665	132.398129701928	343.639321529357	524.270333961109	673.359442452599
1666	1666	136.377891737683	341.688124540173	543.611750550473	673.534473230385
1667	1667	124.202751121116	349.01994306982	521.084664826725	669.51441739506
1668	1668	132.82149520993	342.242667531928	524.167513168066	671.235386446516
1669	1669	108.799466017538	343.190265807276	509.965184759314	672.675845348547
1670	1670	111.668696741261	344.535695009249	546.511920816554	667.649013359544
1671	1671	128.642040674985	346.066545984082	504.016877994097	670.929867119743
1672	1672	142.669334029523	345.991931341972	521.643391384249	667.437312563704
1673	1673	140.596969182754	342.925293054343	514.534851490567	675.202247325264
1674	1674	143.377082006038	343.198779944213	542.895194728362	671.287305704853
1675	1675	109.444745472885	343.16577634665	516.836379852186	678.273634944834
1676	1676	140.309125809913	344.840667372428	512.084810057254	671.317284944547
1677	1677	125.706122004451	340.883062775132	526.555729217808	675.982805795463
1678	1678	135.828007102846	344.146921899945	553.568360214593	672.079327783847
1679	1679	148.662234310898	344.044844095396	516.520206987658	673.189104386587
1680	1680	108.82668497714	339.675284190773	518.777151969071	669.344410620687
1681	1681	106.21334957138	345.330663654949	519.431754007997	673.887327367998
1682	1682	107.017714341492	344.604601491251	509.937487977892	674.835405528106
1683	1683	124.215497930617	346.834292972397	497.987037342043	668.223407272169
1684	1684	142.229670071762	339.494766187734	509.80668457035	673.749931249426
1685	1685	122.501783353734	342.123006322038	540.536754049944	668.55487652176
1686	1686	127.533089044943	347.536335638934	519.601590560533	675.575869829473
1687	1687	130.81808368533	340.033426642688	523.829925194561	674.814254335474
1688	1688	121.794612386624	341.996066497588	498.886251795509	671.584488693218
1689	1689	126.876626806901	341.31267001178	545.374949863708	672.847857551364
1690	1690	147.47436082748	338.376303579287	519.857279435863	671.683427956232
1691	1691	152.876680211871	346.628243400151	561.002719280559	674.321757150449
1692	1692	126.13150038314	341.903216571904	556.393644120165	672.06567620705
1693	1693	131.425731440186	348.601749129269	530.698651741728	670.851293844344
1694	1694	120.453713601378	346.943490892547	506.520190323399	669.401703573306
1695	1695	133.640035364036	344.634370624862	511.681113258473	672.200968536882
1696	1696	128.506604423721	343.645419967315	515.585354441722	670.970578121076
1697	1697	165.593314738326	344.561848745815	533.317968281219	670.073945080821
1698	1698	148.655968527122	342.368518989199	535.655889024634	671.950331507137
1699	1699	122.598781554478	340.510561169872	516.045973733403	674.404963058646
1700	1700	131.185206081129	343.974389838562	521.820988980597	669.290669803839
1701	1701	135.595822860739	345.884778505168	525.814953801423	669.00123494269
1702	1702	124.143459445922	350.763733879308	536.51600490838	670.264366593891
1703	1703	137.825771708785	348.174333800066	523.094254420043	673.325798826362
1704	1704	132.484061102729	343.989084687239	558.349431194295	669.529388303205
1705	1705	136.434282903243	338.516363040115	515.534345179505	672.182727489385
1706	1706	150.456034484829	343.773107960941	525.995385529563	673.232742448795
1707	1707	114.798725716389	345.694912920248	521.78142027553	671.010553500677
1708	1708	127.781999066576	345.675803678999	553.998593284652	671.286481313549
1709	1709	148.552943808274	342.550001732869	512.89690929992	668.889200509143
1710	1710	138.662021762324	344.805382953157	530.766454988014	675.082547725296
1711	1711	162.143720241315	347.165834213744	527.620412328097	673.18780007158
1712	1712	144.005993872443	342.424947596532	518.001683381172	668.998350827895
1713	1713	123.221589763478	344.224820923305	543.383850159349	667.920033559438
1714	1714	149.917391014777	343.707911182462	521.628467963996	669.936471676489
1715	1715	159.626215738524	340.651912881044	531.420281704217	673.97066901893
1716	1716	110.740805219264	343.805574898904	525.207871810441	673.462804564529
1717	1717	123.586808047255	339.158472639954	556.012922052396	667.056785633599
1718	1718	115.500751304685	341.042332432295	525.390375031712	673.227487366708
1719	1719	116.798997406684	346.77445458236	528.833357983173	679.006380531749
1720	1720	129.996108340164	348.535399714298	504.187598886885	672.761059233134
1721	1721	135.761349572889	349.776892813957	529.603394336383	672.603018385888
1722	1722	119.381609992309	343.741129557228	500.729481900358	671.368240586342
1723	1723	129.504292971977	341.595009359933	525.195506344195	671.596299580916
1724	1724	120.486304319079	341.65288099529	523.642123345032	671.331486634988
1725	1725	134.00446990744	335.81017299102	514.768370889142	668.53146480534
1726	1726	159.286524462412	340.139627222575	521.550305502967	676.943109814338
1727	1727	150.130744203451	340.753910241228	495.146900978153	674.641105955705
1728	1728	159.84731158134	341.654646953265	527.184617647911	670.116074011386
1729	1729	148.935706020014	345.526058256993	495.772047042973	671.332257295757
1730	1730	143.910942666698	342.281227577571	516.653159967028	669.952428376395
1731	1731	144.005216020785	346.388291081968	509.205808146886	669.891669362767
1732	1732	131.188432433844	347.662604188278	518.812547694466	676.168660968131
1733	1733	105.098891915113	345.729134595895	533.211592154449	675.467898469874
1734	1734	143.548865543641	344.516017475721	546.401374433763	671.403230132043
1735	1735	139.168209515247	346.659519584508	491.481530409167	665.281522537704
1736	1736	138.001221418688	343.542936355116	514.530344335151	670.683560497898
1737	1737	126.324790528962	346.889125455919	522.629448282909	674.863158175268
1738	1738	128.372384032042	346.953622434112	509.296324405047	672.309654792736
1739	1739	144.835144055572	347.808827595407	516.551064695652	671.759101812076
1740	1740	138.211554761262	339.412740781051	542.088573036023	671.462182023373
1741	1741	120.921968985092	348.237978011519	541.457071613133	669.752644847888
1742	1742	131.084892738263	341.524002035378	512.087055563236	670.67544219607
1743	1743	152.363176372001	346.21048217037	515.494124607608	674.032041377355
1744	1744	130.348754601067	344.656320508058	531.852649512735	670.526047384971
1745	1745	137.086262462211	343.471373182791	509.620081445273	667.641408063904
1746	1746	138.979621676396	343.76220108111	506.399385394614	665.094342228188
1747	1747	140.525216177587	346.632007100295	529.274703656325	673.857274892999
1748	1748	124.360272107319	347.061689253231	539.694811340996	670.281559090513
1749	1749	130.249166095395	341.379417543508	501.986183852096	678.801574478215
1750	1750	113.023487096802	341.201393709842	538.365300026174	672.919024538939
1751	1751	153.112428752632	340.078960673077	528.82293522103	668.641769455248
1752	1752	121.061178710636	351.509335964148	513.490829160984	671.211901376146
1753	1753	140.294275034494	345.108477525091	507.752923628678	670.119612465961
1754	1754	92.4731733731317	343.107552835908	526.070505790052	668.78528700077
1755	1755	120.274487071751	342.950659274684	506.017984793374	672.7604958045
1756	1756	161.256695930688	345.338221556906	543.307676297306	672.085842552841
1757	1757	151.412118217872	348.457836129053	542.105419661981	671.557675071343
1758	1758	117.329766703984	340.611696296215	520.454967384631	671.999219230775
1759	1759	122.369335868311	341.423927134811	523.299698406472	675.696389781504
1760	1760	138.746514834691	341.081165065134	533.995078088938	667.836729910828
1761	1761	148.57926990837	348.558979147443	528.457116169806	668.262926665665
1762	1762	145.584407207126	345.650621470067	548.46647520668	670.059410688236
1763	1763	146.514490876613	341.422882679422	511.61265454012	671.207044575299
1764	1764	89.780636870278	339.343563904662	554.817341332803	672.553890396397
1765	1765	115.507539501545	341.544158104904	508.041542311902	678.176374696719
1766	1766	139.228857537295	341.243273803305	502.164996262743	671.872950464733
1767	1767	113.436441482254	348.341715251913	548.719653748915	673.022401317048
1768	1768	135.150878113342	339.749777900735	525.117238107309	671.697450746877
1769	1769	120.16675389302	345.174192738975	538.611505647248	672.49726531149
1770	1770	140.334490103567	342.877001270573	510.772636452896	674.506629674401
1771	1771	122.436163696176	343.72977628357	515.93895230489	675.940200163707
1772	1772	112.727425185024	341.31036725711	522.405984516661	669.9603676984
1773	1773	129.785063424876	344.001134657287	541.600555089406	669.959973916755
1774	1774	143.944545467892	339.401314080949	523.321063775097	675.281727187301
1775	1775	129.17578844964	343.538895034056	517.589458941172	673.868883781313
1776	1776	145.608538258902	351.340506662232	496.902560296643	675.716522973225
1777	1777	145.671091969895	346.352937368089	504.141571670527	674.076490215053
1778	1778	165.293093413094	345.370518953495	520.178638062383	671.971964832204
1779	1779	122.644812890284	339.986168103423	550.167554337332	672.523341255907
1780	1780	147.633276699267	343.78849958728	500.805411837192	673.27648599254
1781	1781	136.752292896614	343.902633073586	496.585024613725	672.213428292766
1782	1782	106.827666163712	346.732257494191	526.220475818572	676.957870986378
1783	1783	124.885313539382	338.567630959042	499.541638294359	672.729600449428
1784	1784	135.682752538462	345.495476544528	500.218473599031	667.992235765309
1785	1785	126.816849912617	342.501862594571	517.574600664153	670.93718795578
1786	1786	147.423164524887	342.603751097698	494.961824229093	672.477876101567
1787	1787	136.199215577033	346.968797827502	505.91906777749	673.729469257751
1788	1788	109.858849055239	344.188082929627	535.330190918701	674.605906439781
1789	1789	124.829953831431	343.995899892307	498.553905731696	669.088706499511
1790	1790	124.00483810194	338.88873295342	534.407777328058	674.148469128472
1791	1791	133.482076902632	344.130627896977	536.467903840568	674.247486449697
1792	1792	131.121558265008	343.851232231075	528.101354870755	677.463070254683
1793	1793	145.552190225202	341.593701250461	528.665133479883	672.043466723657
1794	1794	104.4767328458	345.850573411867	532.348919934006	671.544543223028
1795	1795	145.469406653573	342.348516056296	532.886249370352	670.385764772936
1796	1796	133.218704187734	348.492975809627	512.825472493758	672.766831924409
1797	1797	113.761094394632	345.774764090842	520.914085509059	673.824158758507
1798	1798	141.945530571257	343.189070125238	488.990727661919	667.60288311666
1799	1799	129.230443510287	349.842246722045	504.000092572346	671.296593517277
1800	1800	119.931045309237	346.695512281373	519.749180219653	671.652894241879
1801	1801	103.674976542143	345.819865814491	531.36359020702	670.590592896752
1802	1802	147.952850229106	346.469068128628	527.139897092979	671.827554204112
1803	1803	138.869100621632	350.807131438267	530.63959800513	677.297542637234
1804	1804	123.188478909882	344.102740338632	546.976767770422	670.21143385261
1805	1805	95.6384583206304	350.17986094945	549.270237077248	671.161568847368
1806	1806	168.106999084204	348.808195860406	511.14693451251	674.249753507462
1807	1807	140.718221460081	338.674957587234	522.437785497405	672.282100568226
1808	1808	139.90802471693	344.748288188252	540.933084780174	671.030978018695
1809	1809	130.475807869989	342.882883405005	524.280774029426	671.360299765884
1810	1810	151.434538760934	342.60834553424	508.016551344374	665.032789496847
1811	1811	104.810316275393	345.067431969931	465.042190671392	674.438989348888
1812	1812	154.95722238176	340.008776328149	518.510661415932	673.318395522256
1813	1813	98.4671194044934	342.720729595488	530.532514662133	673.828134980241
1814	1814	142.143738285686	342.330039313696	539.964969271669	672.632625208211
1815	1815	153.288109759856	346.935638996067	531.922621327993	668.832246206661
1816	1816	115.050346963302	347.81764164493	540.377350608671	669.932628737428
1817	1817	132.248744505623	342.325278197483	520.086086626846	674.744048430859
1818	1818	117.095731815212	346.655728796388	517.283683592263	676.90138329173
1819	1819	178.811103199511	344.148774702933	486.915654154836	676.567494451332
1820	1820	130.056742112879	345.780414502682	526.875710325729	670.953418227234
1821	1821	165.343409452535	344.553752529691	516.075699536912	666.018436553331
1822	1822	123.261959121253	345.765869414238	550.340486216713	669.741279677491
1823	1823	112.048346809823	344.016937300341	512.711831616624	676.391857694302
1824	1824	131.849034631444	341.997384871178	535.476947130742	672.018688015904
1825	1825	114.824683940306	346.612159407641	544.664859314013	672.517674136321
1826	1826	104.773695244402	340.743788204704	536.195716681434	669.237029835389
1827	1827	110.820048770589	345.00408581164	534.674714093266	668.789135351114
1828	1828	137.408492819333	343.680260753724	520.554990603381	669.506413805803
1829	1829	100.331427920641	344.066107030891	531.574111313836	668.726090575419
1830	1830	137.774645188991	344.518872410713	514.187934580756	670.023766327871
1831	1831	152.524600833801	343.862515931403	512.758071038985	674.517476950502
1832	1832	145.873152789527	346.747019300573	542.427617741668	672.19723964887
1833	1833	153.110984629239	344.234296397632	527.075520127178	674.012435404016
1834	1834	152.081067004551	341.018666087132	529.002846851075	669.940031877897
1835	1835	127.488094365335	343.422726895057	528.700956744591	675.361126625346
1836	1836	179.040241557255	345.342406970593	525.945457187529	666.037094456407
1837	1837	116.444332114374	343.484207263957	502.304325919131	669.365919447026
1838	1838	149.082837134358	340.569225802741	538.54911087345	672.498659207728
1839	1839	115.047265274383	346.791172920431	544.316997317119	669.007289560602
1840	1840	170.903457369361	344.377984666535	519.950147773504	668.783465745002
1841	1841	134.907374118117	341.162894693556	535.387636389035	669.709417213658
1842	1842	100.257224104331	346.368084348321	513.353132288829	670.629166945837
1843	1843	100.412132916861	344.965356362229	535.611188132981	666.270773230723
1844	1844	141.205736839726	342.735873894009	539.775702141314	670.476584704131
1845	1845	111.251110769012	343.266884121374	536.832935413838	678.755059813344
1846	1846	126.722747123979	342.648487155891	489.756513162044	676.624056313573
1847	1847	122.814672507734	347.12051327789	514.401712227838	674.543231072445
1848	1848	146.95751799709	340.459653928655	501.977497036803	672.486625459308
1849	1849	131.943841628811	344.963152220038	513.619746989243	667.964182775771
1850	1850	145.545172180665	347.55890164357	537.154844729812	672.289160521534
1851	1851	119.871076718272	340.005501569919	537.317703235962	670.154053697221
1852	1852	165.571760972154	348.737601771463	533.132088867865	669.281874796703
1853	1853	105.348668060877	346.443570750786	526.865895630692	676.538871719032
1854	1854	149.535256118477	344.709519921479	524.616519112394	677.1234085356
1855	1855	127.883179072968	349.424335009681	509.956496036843	673.790280642994
1856	1856	142.45076801988	340.446485025193	507.906493614104	669.720971846266
1857	1857	125.055413803116	342.562686038527	495.116211130955	672.16824726369
1858	1858	147.55172517885	347.431199922947	535.907214895509	670.05784026116
1859	1859	133.547198834367	347.150139934528	515.353492049121	674.289671467941
1860	1860	131.863106326626	343.042324362585	533.027793455071	667.333130553619
1861	1861	118.387962002248	343.070515546578	580.077360108074	676.104979743506
1862	1862	144.570538411245	347.011483346333	526.664472742787	672.380724112703
1863	1863	129.573037934484	345.319170684614	486.714310393384	671.257862615919
1864	1864	133.876856518275	342.255053427928	531.447129004123	668.105904784984
1865	1865	143.065547311104	347.064229297745	519.683883328825	672.354103404791
1866	1866	128.459656404564	341.203200660641	537.29576486247	668.692739384547
1867	1867	112.810050638243	349.423446325518	525.956374706565	667.92851335703
1868	1868	144.081860000981	343.559111058363	545.134077079014	676.216777492133
1869	1869	116.102565507019	348.325382100991	508.722829428537	675.381842323773
1870	1870	141.813621352563	342.616728656274	519.129320541656	672.831449923943
1871	1871	125.959259888123	340.45557825574	499.563034499201	673.408580568012
1872	1872	143.101272504254	349.940319216271	520.169463888121	670.693978147289
1873	1873	140.014277367048	338.570007653521	491.951867761231	669.345903333716
1874	1874	117.82811757842	341.967240286761	565.12922082577	673.471189108863
1875	1875	149.320257305125	342.389669254054	532.541724314143	670.679597182355
1876	1876	134.540150758364	343.516855860854	547.302610411298	676.88160309418
1877	1877	132.975094239909	344.644563377599	500.849276312164	670.058419556411
1878	1878	101.823130291627	343.453046831663	506.822406809928	676.527619412732
1879	1879	137.305108049987	344.052459325551	498.96291995596	669.923034729403
1880	1880	105.636966471244	346.804298873573	523.683943398069	667.479618308598
1881	1881	136.685732787537	341.531096568261	543.387340791147	669.574579297054
1882	1882	147.154135424245	343.684869800326	484.654292620849	671.244890496184
1883	1883	147.97687594469	346.025613244513	509.37637619285	675.114507767479
1884	1884	100.281690902229	342.888982377211	539.992436309923	677.624832622387
1885	1885	120.006712006593	348.90674011232	534.684056634196	677.781909712591
1886	1886	129.174910439936	341.893646329752	505.724919438731	671.370032529241
1887	1887	148.487614678725	346.201142760401	503.75516124474	676.36507732036
1888	1888	147.124783989501	340.657482581445	513.567946341707	673.508017299033
1889	1889	137.663751636909	341.794353778686	526.056014391654	671.790086722175
1890	1890	126.605947275626	347.22045410444	518.772141458752	669.260802960119
1891	1891	111.919722811568	339.868413911867	484.97371524664	675.010213471112
1892	1892	113.293281315774	343.444903069272	516.909613904653	669.994358067554
1893	1893	113.421559851992	343.528408502198	528.369593050593	673.102363924701
1894	1894	156.966080808172	342.89268624868	550.464512967611	671.516455814205
1895	1895	139.845304532565	338.270838155494	519.644698139341	669.038589652368
1896	1896	110.752932174229	346.372456347614	515.442305534259	670.208008922413
1897	1897	120.850874510831	342.220854952909	530.617938936045	669.514312509497
1898	1898	137.310577260839	343.279040425053	530.859032446003	671.820242939134
1899	1899	147.000699976054	345.238147666924	528.805858683314	667.919870687478
1900	1900	145.578489025921	346.028980512979	529.560149302966	671.485644371778
1901	1901	103.292494478368	343.030841046465	518.634952135775	668.011463031308
1902	1902	138.680813616474	344.13633246165	543.093088850899	666.035681324174
1903	1903	152.24414726317	341.457019866317	525.298854781775	669.967396797052
1904	1904	126.437724516978	344.992671898355	531.036783918859	672.158767995415
1905	1905	139.237392059314	336.573155650439	527.884063758727	670.41939655697
1906	1906	145.869719839602	343.568599361082	541.623856688316	667.261274719078
1907	1907	140.475386727173	343.250180280716	501.736106892994	674.202710585971
1908	1908	170.038936534372	343.821960728219	515.506056327094	675.699237326748
1909	1909	142.376843290665	347.054667872696	532.317174154826	671.558425438568
1910	1910	147.142093505143	347.537820298729	521.715870730193	676.225270628786
1911	1911	131.723759591297	337.030656703363	529.089810723159	668.280350174903
1912	1912	154.684075890628	342.803388191271	530.671489747389	669.413536621008
1913	1913	113.996439390489	348.333422697922	534.08951595172	666.93382545654
1914	1914	138.264606740775	351.785734833402	534.770469052279	668.955486090334
1915	1915	122.797165812652	346.268768009614	531.095308884613	670.465180975964
1916	1916	121.799405273018	345.477153622593	520.529018302417	671.528985603094
1917	1917	123.04874445891	342.711507799079	518.420017062044	673.341809028268
1918	1918	142.869764981017	343.068409482807	498.530722874201	672.057316221929
1919	1919	134.9109316963	340.816659208157	531.062367456249	672.300494927017
1920	1920	145.157549343517	347.334266566539	524.028405454694	676.6362298862
1921	1921	137.489546804105	343.554727603132	507.993598022776	674.334406687044
1922	1922	135.51605597679	339.118597166537	542.826562036371	669.135249226701
1923	1923	117.567370437275	340.307788280534	537.708535161691	669.869469987665
1924	1924	153.737480208195	344.418494030818	552.940895823644	667.181922941154
1925	1925	134.752193909673	341.262542446111	538.426324240395	669.03518056637
1926	1926	88.5070584724359	345.589500935319	552.135577364056	670.250681058197
1927	1927	142.944346260609	341.151336991042	547.437423288609	669.215680788691
1928	1928	96.9172966155555	342.827858310118	526.80604272671	674.888622293456
1929	1929	126.994736869423	345.320484932239	551.608555559731	676.640788277105
1930	1930	135.644305394725	344.988740283869	516.206387849233	666.96483833889
1931	1931	150.99315275052	338.965399702619	547.049357491011	667.437409119003
1932	1932	125.854035854894	348.909036417665	528.725448099654	674.48428069126
1933	1933	117.183271598342	346.563560851979	505.365398491403	674.787300117808
1934	1934	143.801932360072	339.336706000226	513.319702100022	671.883292516749
1935	1935	123.675555840794	344.168526103827	516.307650415705	669.121371410198
1936	1936	113.911036923315	339.383793876048	475.569553326689	674.515612084659
1937	1937	112.17413605592	346.954383517293	527.233622967102	668.105468948472
1938	1938	144.202510964675	347.539948567749	490.852363318064	669.205957412309
1939	1939	125.120209698227	348.360008677269	542.365831747445	674.205390490895
1940	1940	148.905026087559	344.623320331182	540.096601559679	667.987345146592
1941	1941	143.368726291839	357.293975323814	552.917400982562	674.414817449626
1942	1942	146.700074264638	339.14210176062	522.83006506812	665.098955778448
1943	1943	127.747850695419	342.896173153858	532.979895488181	674.975324598958
1944	1944	153.193171663129	345.688697194041	507.824539749015	670.783764885008
1945	1945	132.481094849804	343.596346933227	551.048731445081	670.960660218814
1946	1946	146.913319419838	344.253824899514	514.66520055472	672.109392102041
1947	1947	140.429317322653	338.987886606254	528.135122397141	670.549442341484
1948	1948	135.945198341246	349.133407856037	516.911052623275	671.5475674992
1949	1949	142.305731320716	347.725376311534	523.160434320946	669.692237015346
1950	1950	140.049311144786	339.317161587253	536.958480488206	670.934276890161
1951	1951	141.775268353379	344.796041591709	517.166839772209	671.528606463713
1952	1952	135.953307346848	345.421610241941	520.683481776758	671.38095860804
1953	1953	125.617042068231	341.124760169745	520.661677490941	667.839469689792
1954	1954	144.423400053655	342.763684844184	529.593577938956	673.137569427416
1955	1955	130.206166152577	342.947203819789	547.20530577702	668.880662942232
1956	1956	113.815337985508	336.888706066109	517.962854620783	672.054705546699
1957	1957	150.326266755026	348.816481990944	522.801601628371	669.514564780983
1958	1958	125.875999462596	343.92617448936	513.673735663142	673.361851580099
1959	1959	134.184815834454	342.537229567442	495.205940167265	672.280658020886
1960	1960	124.43515758881	340.078172460544	514.257548948134	674.190588263594
1961	1961	117.33799209164	338.523487766914	524.892626520053	676.916317364201
1962	1962	121.536851719025	340.224586484227	543.49158486053	671.41247384452
1963	1963	127.897708967572	342.150088073871	518.204128502512	670.315791330737
1964	1964	168.806654087157	341.718040201766	542.138494419802	672.316637134793
1965	1965	104.90218801925	344.550485617978	506.700278476446	670.259715831541
1966	1966	100.412258002978	346.041448296789	490.521436101802	672.989894432541
1967	1967	141.774303181797	342.891745123465	529.381096915656	673.451376305869
1968	1968	130.440739064239	340.556052224405	541.57154059137	673.898792849124
1969	1969	130.809422179467	341.739794072556	526.286621370255	669.122226402883
1970	1970	131.802927800569	339.368689742734	531.51068802514	668.075814232515
1971	1971	125.229338848891	341.374563824161	550.234198639231	673.471683077904
1972	1972	147.127278248997	339.161066689704	518.945824820807	674.699537443262
1973	1973	139.074250201158	342.386966220965	495.99903397088	672.905009924023
1974	1974	126.432917174801	347.259232769424	518.541433460822	672.256710736962
1975	1975	161.152891407531	347.133830720915	513.509040115856	675.160862790755
1976	1976	163.807017685638	343.053366558637	535.489486348809	670.485467439806
1977	1977	133.036135239982	341.718567329694	510.38454234067	670.261581268556
1978	1978	158.02918367389	343.440509582887	502.03417271035	675.443851818619
1979	1979	146.518609059025	346.5398188442	512.60784706126	666.896466164223
1980	1980	126.422194522284	335.950375428475	555.215031045929	669.202656215807
1981	1981	120.582664177792	341.275663068686	521.525963605704	676.553796760933
1982	1982	175.647678419857	342.359087580577	540.338590823068	674.96213372585
1983	1983	83.5850469683281	347.264848552859	542.403058758966	677.643455381774
1984	1984	163.501923566974	345.629740791703	521.499277786779	672.855092307098
1985	1985	146.689856181059	345.169154751628	530.710574943106	672.13167164387
1986	1986	147.521561157851	347.044652422752	500.329686000705	670.190972525986
1987	1987	119.344564534955	341.584497490099	525.023247446025	677.135146849774
1988	1988	107.933983492747	347.324313778427	496.796268483903	671.5880623499
1989	1989	134.88552278299	343.789103932973	517.563502770997	675.326969330855
1990	1990	136.478278432699	340.970419582891	502.403072673117	675.399169809714
1991	1991	116.658915012248	339.156828553237	513.199755763885	666.728206231133
1992	1992	108.309486269302	342.692239055536	500.384808098293	674.603826556086
1993	1993	117.152692499112	342.358995113406	506.21659081077	668.980632835767
1994	1994	124.010413692443	346.488954747782	536.688579829685	674.678702354648
1995	1995	141.587035746033	342.447062935109	496.504116563632	677.003603316893
1996	1996	111.659193031962	343.737366783455	521.008346476718	671.231947450378
1997	1997	145.696823408029	343.413307129574	504.028279927587	674.891170243621
1998	1998	157.322895120068	343.408744506556	547.635878016884	669.594744614968
1999	1999	94.3485841579724	342.728493817385	520.28162910297	673.112635022511
[truncated: 3,001 more rows]
