# Supplementary material for: Hypothetical Outcome Plots Outperform Error Bars and Violin Plots for Inferences about Reliability of Variable Ordering
Source: PLoS One. 2015 Nov 16;10(11):e0142444. doi: 10.1371/journal.pone.0142444 (PMC4646698; doi:10.1371/journal.pone.0142444)
Supplement: S4 File — All experiment interface and visualization stimuli code is available as a zipped file. (ZIP) [file pone.0142444.s004.zip › experiment_code/data/one/20.js]

var results = [[126.012785525377, 117.760179362813, 140.811908806609, 132.537878405074, 159.299620009574, 167.117724109107, 141.771976724884, 116.687512098628, 150.608617916594, 152.305733241118, 147.447941999367, 141.063932790666, 88.4588617855287, 141.556808141647, 133.777462301614, 134.663110985231, 120.805335848038, 169.13240990058, 160.984315376332, 130.660748901847, 130.371600570189, 129.304919155496, 133.576360334132, 144.159235429293, 137.944769441219, 145.985176720015, 122.571394784924, 138.36946823598, 129.215234559038, 127.624110635785, 122.537011564773, 134.506347963517, 176.977680653604, 103.207688243298, 111.025361856597, 144.770332096427, 113.722728576439, 140.014678181985, 133.382898389432, 140.51238984103, 123.756061680003, 94.8049373220508, 146.611610467603, 130.853109365388, 126.255229580793, 138.419127465651, 162.873431652082, 132.560043672305, 134.923496576123, 109.926995005038, 116.865813537221, 134.787040804922, 109.438068596694, 109.627780315495, 149.477113010382, 117.813786128633, 105.756533763572, 125.316962889646, 104.410019799296, 128.793136685723, 152.276998908311, 130.464964498952, 144.179010170098, 116.022765007782, 151.530784234758, 131.352535796292, 141.017108693733, 140.29444103554, 110.862561962344, 127.346307132964, 149.720726476204, 115.083811454039, 131.936148170724, 109.020907275284, 132.616190321572, 145.971065057109, 125.597700099601, 148.031350658229, 153.861351491531, 125.159788744528, 148.59927745767, 122.601473781531, 130.295048165713, 135.801814790087, 134.981749133484, 136.908781688646, 142.311647090938, 179.080694422755, 108.590591649411, 128.920618924621, 164.567848754947, 112.359880340775, 132.044103736629, 117.889585922527, 112.651224588443, 136.88712444393, 137.836034718808, 124.408611300577, 135.03770390331, 132.120398733527, 151.022869607011, 137.848577179742, 140.249819340541, 115.968868096121, 105.309000866056, 114.889349031274, 161.817504336868, 126.178507505872, 128.278223965563, 115.168707916645, 166.372449682928, 153.448632648324, 108.489474702393, 101.252140370098, 126.844501453572, 146.845705244719, 161.121745995202, 140.677074349101, 136.754538589835, 133.737385846317, 131.050653068285, 148.036172275995, 138.476433582198, 130.559927108052, 129.841483337087, 118.73706692998, 134.663334865402, 144.172982905327, 113.062710482155, 148.449772465519, 162.905079095423, 109.340537322033, 121.766283255252, 138.022676864958, 117.704414519308, 137.192904702175, 140.297431767542, 102.228589687628, 134.758285387858, 138.190335901452, 131.621384333686, 123.90387437478, 142.235876244331, 146.910407339187, 141.516714047957, 135.620636305896, 120.080156218607, 142.807992495515, 129.034970334617, 150.059722743543, 141.999333803382, 125.981335079123, 138.639779921943, 94.6089566507437, 110.845209902191, 125.902864828724, 109.450221792884, 142.048724254393, 142.307439410923, 135.581190902221, 127.038113586328, 146.728526880534, 138.304340600056, 128.935135967042, 170.36916694384, 145.91762558775, 132.395015056162, 115.823534988895, 138.678547725375, 160.054878304888, 123.082168391322, 132.508966093756, 132.282507212546, 122.867408013369, 157.600138607461, 118.942423486499, 143.535028504447, 129.972988527524, 112.342938663273, 116.390703693484, 143.713308059069, 122.449155065874, 130.764753139221, 151.306807110717, 132.845212083829, 136.191460689078, 158.935385827133, 115.261075974016, 151.797086287728, 124.711645875121, 116.210603248074, 158.334044522172, 122.265661372748, 159.478342510794, 124.177458710528, 124.934158119874, 113.669896016959, 131.285949044352, 154.909956500674, 132.450992228695, 141.548206794237, 117.111101477021, 107.108667205674, 124.771515454461, 125.522227760838, 115.399791619941, 136.519364794126, 121.595959505627, 123.511170847635, 114.3722706151, 125.803278030337, 126.427632664749, 142.080791247749, 102.78204280811, 135.723388421676, 142.741702498826, 139.461791881748, 114.481517780083, 119.201919637636, 133.964654544334, 141.438985223833, 133.034981636872, 138.233157378779, 132.689520239459, 131.367104911582, 126.213914608689, 120.420475742564, 130.466083729306, 138.27325313286, 136.473490941648, 140.616422210205, 102.164932704976, 123.372350715343, 127.012530989671, 140.085400530038, 133.284561556742, 148.988989836069, 111.102198953972, 146.70791183083, 119.70387220763, 120.818332074389, 135.803779358924, 157.811899564827, 154.347064976006, 105.810328979798, 125.175799873492, 148.070550052341, 147.467854608297, 118.974043375836, 131.221669427486, 137.70541716064, 149.574995058691, 146.851580187525, 98.2842083384445, 129.50011932786, 126.266247672493, 136.476063788485, 150.243122500352, 115.228274816819, 131.076832198371, 115.21536216256, 123.962441753395, 111.467504855, 117.186611665731, 94.0783442869583, 135.226583583022, 125.7208849404, 131.488955187895, 124.004941621096, 148.420988268649, 128.971105047289, 134.568461391143, 112.549171659838, 129.497527520613, 98.4030920088223, 112.851509490204, 175.814791709435, 122.824981466809, 134.628877479283, 113.530045680133, 165.622679459305, 150.0345179965, 122.012810265877, 113.938680627947, 143.119859847548, 134.220576492395, 158.581599016444, 91.539234515704, 147.727529673534, 149.837010557461, 109.185702798696, 120.550824385441, 142.268437617498, 130.006436614858, 143.599678679978, 150.552388879262, 150.054662624659, 142.0985990146, 110.526794431792, 105.769558587765, 126.573363960282, 138.897408387092, 150.357514087154, 133.332836675212, 113.301022411247, 121.667688238466, 138.438500869227, 125.752668276727, 93.2134835207335, 118.844756853313, 87.3573467444335, 128.767518852204, 132.902203085105, 156.275906492007, 143.104248204684, 141.461868826538, 109.787837407822, 129.064508315291, 146.598318660771, 134.972569904123, 149.32193678206, 114.801103964961, 103.953091156199, 123.622525464826, 119.204527769761, 130.938883068558, 128.952942446016, 118.0915941576, 142.338061605854, 133.720041769042, 155.477733820071, 93.8702116984499, 148.333348857812, 119.104266118572, 117.675967156284, 153.782345151075, 117.305991918266, 108.870551183378, 106.876015542056, 120.156486026653, 100.139419604314, 138.491217979402, 138.684393788264, 95.6117537975628, 150.127189887512, 128.451827944073, 129.338397879076, 158.047746670635, 134.727585567109, 133.766977524794, 135.535793162436, 145.976208666084, 107.657938898482, 127.879264701299, 130.800188448441, 141.964868688623, 137.036531279613, 150.972779911449, 107.124835465849, 147.245551115328, 148.554399682756, 135.778494370361, 118.148945486796, 118.881218973959, 132.025016055429, 141.978098200786, 134.728796118118, 141.6278536397, 114.88153473839, 155.860472719349, 104.383953706969, 121.038561772576, 142.729958059913, 138.411066239278, 100.415180302959, 164.133317535608, 135.814182091897, 142.518326227848, 158.423377725135, 122.186928972285, 122.800737104564, 111.692957712111, 125.469598992515, 127.988689763805, 120.90447497703, 139.079108521798, 119.485686433863, 97.0225369297897, 145.466907754152, 106.173515446687, 143.078360607207, 126.610830219412, 130.059799009175, 137.685738468801, 132.793981395609, 125.508833242803, 123.3101122027, 124.990310641053, 107.606063281535, 136.950072697411, 149.101661008754, 110.322982609352, 146.122357441246, 105.48431052354, 136.474904205805, 146.926043777248, 132.238506570104, 158.464209437954, 114.25344525022, 104.48123786928, 112.428671936824, 148.297798872742, 106.47553744892, 136.652316421309, 139.123930875446, 108.960497843391, 145.878274075136, 114.407947596352, 118.631809761944, 128.676923700945, 109.49952832226, 128.670289398776, 121.358094645977, 106.146504429377, 117.35091739574, 115.324056382372, 137.330152567759, 136.560746892643, 153.62864543653, 122.127102222543, 139.820938812331, 118.242667508819, 129.872671113089, 114.03172824873, 118.398610081425, 98.5632254170434, 147.939357361488, 136.065369382509, 117.085885402088, 139.087005756994, 151.570748175344, 157.240801435704, 123.20931359027, 171.515855859475, 140.865481041357, 115.810045980963, 151.75976503765, 92.6672018466532, 164.603804691791, 133.079660152435, 131.529698502065, 112.027925421672, 167.105326506304, 148.590720966729, 134.79661933903, 144.537768497122, 114.931784362409, 139.916028708414, 175.772397744843, 125.3538396841, 141.815485032442, 146.132558634319, 120.514950862792, 145.743111077074, 160.398888098346, 130.425519291202, 102.640733719202, 139.095904899893, 117.530753006074, 117.133833415496, 121.526127385576, 130.418655853869, 152.243293213494, 101.878734582338, 135.657454036711, 118.287813095875, 127.667823106583, 140.939669784151, 132.045707824161, 143.102974067866, 129.81188234249, 135.530584936564, 115.721446486757, 118.825718619847, 154.473497355684, 101.004519041427, 129.879087545435, 121.239208277678, 143.532626919148, 146.961291774021, 132.123534741275, 134.371476026044, 122.404079548596, 146.782601170983, 149.97779300052, 144.0285393133, 137.478122905503, 153.880355882036, 136.806405741494, 133.896780599704, 138.812445682021, 126.121092748969, 117.971916419297, 127.836684073898, 145.07417306114, 112.483796273187, 150.65178981577, 145.189065168248, 153.286194181347, 127.078394881683, 130.239588728087, 123.702721223635, 129.866977032447, 98.3064189964012, 127.072950556183, 109.891791284505, 132.50155772949, 120.901659550665, 116.50193159565, 129.676527543503, 120.149274450071, 111.773143408144, 108.440542975503, 100.146447591548, 136.554622008978, 124.791334696724, 126.171603856794, 159.2614832611, 137.969476097134, 124.281209069692, 113.987909685938, 151.852075580725, 133.280209634928, 113.964832849916, 152.985012137838, 98.4687199922828, 125.736755533643, 156.084620201784, 83.633681754344, 129.854532585487, 160.734717994938, 126.562041274963, 120.541236276423, 119.619530407705, 130.836402668213, 136.037440168845, 187.346237232241, 112.716427957981, 130.755715126653, 104.305132209906, 147.323543528085, 113.383910235417, 127.192173973948, 140.549030754762, 94.3699323979778, 130.719091293153, 125.866572437261, 147.38102258046, 149.77267142211, 167.125255448288, 143.428643326779, 134.633161745812, 172.562346481195, 118.074128100649, 129.117984901715, 126.204989964652, 134.845410016083, 103.462125920225, 149.309660885028, 124.31518163925, 172.212727300221, 140.945188952328, 109.49981916916, 157.490434736328, 117.705093077043, 134.640145972453, 108.530063227393, 149.780874762908, 154.402119136792, 120.738368079743, 124.178173492981, 156.567209385784, 125.218399730206, 97.5808474788779, 140.201653999018, 161.888787379507, 170.729972712903, 93.864555865469, 150.811028044993, 123.762127564597, 129.362450351457, 119.182453364064, 155.822793169712, 129.463964963551, 100.783068343473, 158.055472464894, 106.106616619103, 112.975981775529, 142.259337445947, 108.790148039984, 148.769916363823, 120.973397335438, 132.312855463732, 134.68944423928, 143.914686740952, 117.29252962907, 120.310284594998, 121.372289475809, 141.395140304143, 179.016257601528, 149.47360899966, 119.358087910645, 120.612721434304, 178.753095655615, 126.889823711385, 132.962362567433, 141.921534214825, 131.514447611049, 147.650630040154, 117.131213210656, 126.286508256451, 121.203622499009, 149.097304327547, 124.577248133514, 145.369949689185, 152.886686722053, 106.970769503446, 120.634981504375, 147.765359800176, 133.926384765602, 112.012875100936, 152.545036071254, 139.594640988066, 125.11838665894, 126.621762525414, 140.253796501786, 112.885600169759, 122.207578644857, 122.981448322678, 140.248462227881, 109.500550896917, 135.018089057499, 112.983469777197, 150.549267885932, 144.865295716106, 115.359774689074, 156.254552632666, 160.171904857003, 101.408010573643, 98.331060560655, 123.352946599418, 120.020789131613, 93.1117171139621, 164.59613994602, 154.237664564242, 125.674553033052, 136.654875764965, 132.781757541573, 114.562729741073, 117.229039754041, 120.746616892975, 130.832352799322, 110.251520034535, 136.417343750731, 134.822316020826, 132.82268205227, 139.789228501566, 147.45392699974, 122.555588545759, 139.446127716277, 111.40574023037, 115.880026682098, 131.141519443554, 121.396411714881, 124.815216128643, 147.663936406972, 112.77036282577, 131.759437593904, 137.921715123222, 135.71188137217, 137.816557527732, 124.952040458907, 127.735184907604, 146.959570190505, 124.361422341006, 155.27506848958, 114.778611772945, 131.993174101134, 113.141583113326, 118.800266584136, 137.911166340988, 177.807270980796, 148.831099134399, 131.859875149929, 128.487433440733, 124.495447209567, 142.671801502029, 122.598109163124, 121.817409999925, 116.870592940146, 130.645103131408, 131.964234096048, 135.81890900023, 135.352476879365, 115.602646938721, 100.054764397305, 115.151026933638, 150.10579118128, 111.314913012386, 130.812822926096, 130.831096834693, 125.427285103491, 108.328572583299, 152.236685453194, 124.034981196934, 125.64817484748, 136.421019851342, 125.648996535875, 118.272715142584, 136.474931038059, 120.059094375977, 132.382314645088, 109.656275801974, 133.184540194323, 112.322066287537, 104.402861080532, 127.834660531342, 133.765294075313, 157.171554943887, 102.564783684868, 130.985139813637, 113.275438550845, 153.022882742973, 142.484864589649, 160.661496392604, 115.453561233806, 119.256921339391, 120.766700818753, 159.154772800806, 111.641141366835, 114.433998606846, 140.036008914198, 131.208815373824, 124.301682396616, 132.899584956456, 129.708900035238, 149.915278698543, 154.117420492688, 102.785133626378, 115.681485319825, 109.051857501829, 140.302995618431, 135.119968777573, 122.899534672353, 97.6646722268353, 83.2407404431855, 110.072899436669, 120.581774171219, 145.020820280153, 133.316475838414, 140.612274061742, 126.505404228142, 146.133686099432, 123.600768812143, 133.624180104321, 173.397386749885, 120.165528105622, 143.112046249967, 124.803376109629, 133.69670992185, 148.908298067091, 115.990488914958, 116.43667989792, 134.716647026489, 136.970216235535, 134.947291660669, 105.364612003139, 127.522383927818, 118.933169550808, 110.091798240278, 120.107931036887, 138.287874062455, 112.974531287594, 146.613650135676, 160.263879762548, 154.80549144756, 148.81510992341, 118.630531186966, 146.179132270922, 130.563884083178, 135.665915701256, 143.765481399409, 127.344607465101, 139.046388854334, 137.392691474845, 134.101559644506, 142.741714545204, 123.227764690027, 127.999302319691, 143.622350362246, 141.813239157594, 131.647238435382, 124.09744733209, 131.010732632973, 112.77758690752, 139.814494236938, 120.704227473981, 160.028074176241, 140.548781771243, 131.314765910197, 154.710386270748, 137.174870109994, 126.777259189233, 129.404236042512, 113.450417202785, 102.489287094793, 137.223822751636, 141.44100332776, 99.0046285113452, 111.064627460988, 124.196072150511, 171.607501752485, 151.974642983582, 148.574153910213, 122.951811129956, 108.745825612477, 121.80004676821, 169.092262198353, 118.841125977974, 124.482073798869, 134.577821992361, 141.932529271128, 109.19098540216, 150.405052353268, 151.117755595385, 111.73628480682, 111.954969106547, 150.529014323891, 131.742167338462, 124.722730447851, 114.551078616012, 162.672861263332, 140.470548403304, 127.59495754185, 139.009170874276, 133.64948369505, 147.917878815365, 128.13086448533, 132.501139820552, 129.843215042465, 122.10431877623, 126.062157481016, 115.860941048698, 136.337146297851, 138.748315601163, 116.805990403705, 93.0712800830254, 100.469152740565, 134.097489900444, 120.338984653458, 130.698609181012, 122.670388454698, 149.437543602638, 125.865885652299, 158.240945778302, 141.781510650534, 158.157621173715, 152.185312543497, 149.23336387803, 147.241478834067, 138.349322476681, 119.529304058574, 101.650597335011, 138.170805716563, 114.750632355689, 129.931431785314, 152.756569425684, 126.611417392747, 166.61447344097, 137.610665121579, 138.375721575581, 139.646700218183, 144.36104778528, 112.54890020796, 107.265652992747, 109.17766612326, 137.799883108887, 132.794784597272, 108.449736432796, 141.95640380264, 125.723315298306, 136.197981040381, 124.215118676087, 109.43112704003, 139.994084467351, 146.120343985704, 141.030771258666, 109.140691235959, 151.454004156672, 111.229045698399, 137.666338237603, 155.276681952518, 148.673960591921, 90.8863399212207, 122.544888174701, 140.832364312205, 125.712588348263, 93.9845955107716, 160.009447651877, 173.282488959226, 117.544050615581, 138.650912359331, 133.382417631735, 119.680365964975, 143.777937676627, 115.083183852332, 134.021038960988, 123.997694396306, 132.04746859288, 103.821681044711, 133.514547164103, 153.515201280919, 121.03706015345, 122.070455837021, 118.562293159395, 138.505648315247, 138.361768318214, 156.776852201231, 122.63506610115, 131.432213887783, 132.844197729251, 117.666164179765, 131.127119115226, 75.8786669359988, 109.368713936879, 148.728738778319, 155.785688859615, 119.624494295375, 120.876089289198, 143.360396875025, 129.864077237037, 127.815208214005, 124.003481178316, 135.866523025823, 146.734301543683, 120.102508345281, 126.811224477671, 133.263174091702, 145.823266572375, 131.690346897926, 115.838898753669, 139.402738456935, 148.083405965752, 168.608853532395, 143.376510145651, 116.588518386701, 148.527927260632, 137.308002034563, 133.090709643007, 128.926399322912, 114.186264126222, 127.243941224335, 146.700623140895, 134.090217351043, 157.887822365367, 134.522794925318, 123.70279794781, 161.917336446516, 131.836339672591, 114.152952641254, 123.508534240147, 136.627775576694, 162.649992914876, 118.510207213866, 93.7606995511921, 122.320129770295, 122.358931628511, 108.620793705306, 135.263826960029, 129.868106688951, 125.447297490349, 124.852497105548, 125.606416690044, 154.584599466991, 133.257217952186, 113.358757118063, 130.775958920274, 137.523917563693, 117.896779335125, 99.0620417870271, 160.804422881189, 110.003972076743, 135.818540268579, 156.988144151133, 124.052782521096, 141.794892759199, 135.234841772634, 95.7540658040167, 111.122527715745, 137.927939784196, 142.497146918852, 127.96722926389, 140.068541712108, 130.052310352149, 138.357966567632, 134.666405770001, 122.677895578011, 133.208248180255, 103.184890065046, 131.359936562771, 138.856926423331, 147.954529128028, 136.511402337313, 131.70377659364, 136.108459450899, 131.5540101752, 126.327812198926, 103.085926976772, 114.497825849931, 112.160778389667, 131.176849855196, 109.898473366877, 127.084209164552, 116.052047694679, 121.172883095728, 118.781042381962, 133.499906164525, 160.425903362355, 144.449426613939, 160.589806166088, 132.84914910173, 109.496327808392, 159.751396156283, 160.855901279807, 118.287775382881, 120.947832658815, 177.188562352184, 129.283878941219, 106.517150458213, 124.179225019069, 88.4263353832673, 88.6001570677574, 154.406061596702, 133.485709245459, 143.936929903278, 106.514956661495, 160.982555058872, 144.89896958368, 126.095443581646, 108.310053591611, 133.283708477919, 112.750078645588, 154.608796051735, 160.176476650786, 133.309962142432, 149.357908236849, 128.391749990611, 143.589185942477, 115.105345286998, 139.448347687318, 122.733192088551, 149.569702374467, 144.410028792774, 123.302877438246, 93.8101581069344, 110.023784709232, 102.47292120805, 135.954481661428, 104.919317565151, 110.731139134466, 160.260425660541, 113.489254213993, 138.49602439633, 160.637001780085, 122.939520581875, 144.593096743666, 134.602365903475, 163.285749794379, 119.173768604961, 109.255751577839, 104.908478198382, 134.44898932865, 150.892256427325, 124.454840198714, 132.078675865498, 106.089121467265, 125.470980030534, 117.14277329436, 137.596586096036, 121.380955149484, 135.301139616474, 104.444032396059, 156.205365000429, 144.246685534893, 123.540966589851, 114.17668307528, 128.754889664876, 154.417379430096, 154.787992808234, 124.891804579573, 158.337270425485, 85.5002899554836, 128.172109438719, 124.742688082824, 118.752507912658, 122.923884219074, 137.174664000407, 123.811807540078, 111.57645634542, 126.341113744238, 133.524615513157, 127.820458531623, 131.871693338659, 130.22423966835, 149.18031291067, 100.526693490305, 126.467682258522, 122.214868683259, 152.060018687309, 121.242967373238, 109.584282189236, 166.954953709514, 132.743306811492, 122.371098385387, 147.839144776672, 149.617713901455, 149.247145024625, 140.247629364521, 143.436038532313, 134.947998677976, 148.062036680164, 122.292920787769, 156.579046336715, 148.828264475583, 89.1089526974667, 117.094632360249, 128.521470247875, 141.995272126442, 112.209676885781, 119.511969740977, 123.61181948304, 119.050564774665, 126.873733949421, 148.071621497946, 113.923095339629, 137.749531421776, 134.083116733293, 98.6111319226292, 121.164524191789, 167.666773485955, 126.998000623347, 160.330967277422, 129.037609300581, 118.104714490018, 115.083065459823, 116.437618425931, 138.720442263033, 104.751304932403, 108.090626170088, 123.729493195595, 142.992360732028, 161.247322523175, 154.290497770263, 133.553878728614, 130.675467380051, 138.292855667781, 106.062943033143, 142.350050029189, 135.90500193134, 149.350485711571, 120.546900923899, 116.805131729527, 128.627186093437, 101.459734500449, 126.196661516368, 121.819331603515, 98.9695918357978, 151.044837263881, 136.486561335511, 129.013189747589, 102.700228747275, 128.334967641658, 128.123119721507, 126.117705591586, 150.860287833651, 130.542172657864, 123.089485493054, 111.314455736816, 135.720876036306, 118.449008704704, 121.165814740443, 133.753723688802, 131.340475420291, 134.126541057578, 145.993864777842, 182.528274176928, 140.387753632173, 112.714793065955, 158.587463083968, 144.870463102532, 166.725581939351, 116.123410136313, 121.745666986056, 157.096312701026, 130.801323340164, 128.958615728959, 124.737759251912, 145.69101542791, 110.448559798313, 128.407706381456, 139.277137443986, 125.955028831021, 122.456627258586, 156.674795538831, 132.099882430863, 126.54893317066, 120.458061673851, 110.794338269153, 101.02033524599, 120.360619111989, 148.954737599459, 81.4833981290632, 141.607024499302, 168.570893273877, 100.318742471816, 150.580695434615, 139.473877607384, 106.974059245644, 108.15630787391, 140.70802935987, 157.282908150735, 108.024435915255, 133.623223548804, 104.809639909383, 122.337444621219, 123.680720093542, 126.923728179737, 139.448984590384, 129.732711868577, 92.9456060340544, 132.715749276196, 138.884398381108, 148.039426118838, 103.425417106095, 117.34265954446, 124.476261122661, 118.94012833674, 131.610503284652, 127.439351987327, 141.854902641285, 139.251527117272, 113.667979106406, 123.800450940554, 133.095893868413, 130.136962667119, 125.861378077018, 116.104516055014, 125.640656220111, 108.663622521356, 128.46761216567, 154.064471711049, 109.58549832327, 122.690851467567, 144.318957107721, 113.466045497556, 148.672764472656, 120.843508363798, 118.087579518198, 121.898753160882, 130.657430919806, 129.278864484859, 134.151031118637, 123.210247689262, 143.902355506781, 109.796843655234, 142.415603527094, 94.973686661727, 150.394837738135, 119.537694210986, 126.349973082708, 113.322839840566, 144.659306100212, 132.089475375627, 116.794367014103, 111.123448709026, 122.172739055165, 138.235778031017, 116.601868690197, 144.855280563922, 86.6653791419807, 153.851833301055, 119.571165417862, 104.123931119256, 158.7637293161, 107.446196434041, 108.865717545006, 129.762169436368, 113.120436958611, 128.024404005483, 148.090771977314, 171.441788456037, 125.694828385686, 109.484788934009, 157.073940933375, 118.357221601959, 138.032949312923, 159.929548794677, 131.396071705976, 158.300034453156, 124.485092382411, 113.332927622315, 135.849664365551, 155.886323783381, 120.578978597687, 157.636356208748, 132.364888905918, 141.472643451103, 141.644204855752, 146.70686489984, 134.464167855259, 135.348595629198, 125.885359925447, 142.503054104077, 140.948690726363, 117.501705473163, 128.844774901778, 133.060422731508, 150.695901382234, 125.712029021119, 87.9248726078737, 152.018782203088, 145.800317323414, 119.480066396099, 125.414353377776, 147.282455591197, 96.6278319792681, 135.04332682685, 133.873422664329, 90.7107360635475, 153.226906514109, 138.92290198841, 132.99736169983, 165.287234286477, 125.14579458123, 105.190327686811, 148.982513266138, 127.729146672896, 123.842236063069, 141.384070213775, 131.970868975189, 114.385372671157, 104.982815781626, 165.71463299732, 123.597861346019, 106.879783032064, 131.414370002265, 115.308345999359, 132.168648924982, 133.144879813719, 142.702695502935, 150.761840061996, 125.545678330275, 135.535665107138, 122.056147449702, 132.591333647514, 144.612751878951, 125.198188245543, 162.383447986725, 106.297488844558, 88.6057775655083, 166.675124789218, 105.966326489488, 153.988261959919, 140.582777895745, 109.270766512111, 128.611120464325, 113.427060392437, 115.704758767481, 122.369159601259, 103.878048397545, 120.637557744733, 104.064493582203, 136.774592342458, 130.505191771243, 117.624754588698, 131.509678983057, 125.931532292591, 148.776949088909, 140.190737621373, 115.075365822462, 143.448685724917, 132.676696519849, 108.793735592669, 143.338365317064, 122.393833081231, 119.326929153658, 110.772221786633, 122.596696549851, 122.905591446896, 143.131698017938, 140.141395033903, 129.259793896736, 169.638493334344, 109.176841461423, 162.771283527511, 108.612139334705, 125.688381908608, 132.367019526861, 134.856436862021, 131.020467236902, 114.539064884411, 90.3965357141585, 121.102796652101, 132.761612741148, 134.058139277193, 139.34177255864, 105.582514851495, 113.772171290885, 107.90641561455, 136.620225890001, 112.577645623855, 129.063122141181, 120.412029236919, 117.543666562433, 131.186444677526, 134.070986809119, 120.652642094793, 121.630350759868, 124.272348338142, 123.518312809108, 107.098320530737, 130.829373273191, 132.234581850033, 117.287691252876, 130.055815674672, 131.571129523656, 157.852560849371, 115.523188335297, 85.948981761327, 144.530508123992, 139.733476126306, 108.654303378768, 109.639406387175, 152.10096147965, 131.461708224683, 133.472975495433, 168.638536282705, 123.399717649471, 112.641833635614, 149.307676479322, 141.058601600851, 120.477894128521, 147.218363130995, 143.490816717704, 118.439646917438, 82.554420975675, 136.711924377107, 162.768657439355, 117.092941436461, 110.826686387861, 132.017834872672, 150.753022053437, 95.3093211289815, 124.666564530541, 121.138395139236, 128.873944315094, 138.100691516923, 121.969144573744, 104.421307799523, 109.847261024128, 129.994012098844, 114.877752866859, 157.480806594735, 110.778619933426, 139.608624739112, 117.243400779349, 141.075034689867, 113.032170894445, 136.312997455333, 135.457652649171, 135.63940600829, 163.014951154217, 119.281865876197, 136.603383853089, 139.723669692667, 118.19574243293, 150.846747231789, 126.082835731335, 116.670953103174, 125.907211223598, 134.615582533519, 94.1153537927396, 146.795489431386, 116.483772442748, 126.820755874774, 132.291486688029, 124.459181103652, 172.941091063976, 105.017095554476, 143.173096522835, 125.455105076342, 135.498889149861, 127.961018460682, 135.865357212366, 135.006284673904, 130.661507124674, 145.540904512763, 141.751234428701, 135.193053663094, 140.895151916089, 117.9316198197, 111.750797978092, 124.788102635744, 165.613283619986, 136.139042600776, 110.207103821288, 125.534747108054, 135.579834279205, 134.86345883116, 146.140606777477, 147.430957139762, 152.197989983302, 111.972517989448, 119.600124881932, 119.774492580262, 124.292001135686, 143.640488495311, 144.489225018502, 116.877352759799, 153.290239513381, 139.024478872994, 171.227960158144, 135.792648120761, 141.00035082685, 126.398171193649, 111.65719653034, 120.920301853545, 139.467222566769, 128.179603030109, 109.225539919026, 126.167502514362, 114.897055039957, 104.929485279156, 155.771695544314, 119.398929568219, 137.809267492458, 149.76068971683, 106.374113762086, 112.765252176122, 142.562653955483, 121.447795389564, 132.413639615053, 118.695999830077, 135.994201359669, 143.887049406474, 161.007363100057, 144.432643668415, 105.595265408528, 138.748085882887, 167.500487404759, 125.625662396807, 103.737312902308, 136.682783718095, 137.201212813406, 89.8352491485578, 128.539673542938, 141.031781051616, 92.8878159215214, 112.384404015381, 120.336479173779, 155.468337024924, 93.3217811237052, 118.887382094349, 156.884554767368, 135.545773705488, 96.2977558386207, 133.14806112463, 157.762572144573, 136.256353186616, 118.432771578751, 120.731957855252, 122.02972631491, 138.794401390861, 126.894279611344, 120.326076620542, 145.858704725604, 137.661662545626, 108.494086391138, 124.59166611026, 156.779524934888, 166.531411136999, 140.202790073177, 152.343401441891, 145.130475022276, 111.68787554693, 118.809100186194, 110.77158128012, 112.419143484946, 119.61198927606, 122.133467316081, 153.323831832663, 148.770654578981, 131.980552682281, 105.98342230203, 117.486128828082, 100.092276290564, 108.671573485427, 112.309372674326, 137.206809407793, 154.61722604351, 130.989909743198, 141.329153866417, 113.346895514192, 124.666582121078, 153.398441962698, 119.74947104875, 148.68010633103, 138.663727964288, 140.751070672795, 136.229415882993, 131.766865269157, 130.0863867745, 161.474224727514, 137.37396964068, 128.336882471322, 134.472990621678, 135.039951031524, 148.457511358817, 127.702021061438, 117.797545233577, 120.72153194467, 139.090217354863, 143.943673771801, 119.470105786451, 116.324250132571, 148.946964169669, 122.361334683614, 133.187275647299, 110.074126867166, 126.913621699284, 106.017781155834, 136.855434630925, 109.00286130298, 156.08606513536, 139.740040266928, 126.461334177324, 141.29852322046, 85.9700459157745, 147.620646189425, 136.021610965142, 135.69525661108, 115.108776351149, 141.607156121001, 118.926921411338, 138.112840180658, 120.552455370209, 143.822172189132, 115.253521779983, 132.028350974978, 118.633525345848, 118.039729322857, 119.101102717593, 116.646714301808, 139.928372179348, 132.398129701928, 136.377891737683, 124.202751121116, 132.82149520993, 108.799466017538, 111.668696741261, 128.642040674985, 142.669334029523, 140.596969182754, 143.377082006038, 109.444745472885, 140.309125809913, 125.706122004451, 135.828007102846, 148.662234310898, 108.82668497714, 106.21334957138, 107.017714341492, 124.215497930617, 142.229670071762, 122.501783353734, 127.533089044943, 130.81808368533, 121.794612386624, 126.876626806901, 147.47436082748, 152.876680211871, 126.13150038314, 131.425731440186, 120.453713601378, 133.640035364036, 128.506604423721, 165.593314738326, 148.655968527122, 122.598781554478, 131.185206081129, 135.595822860739, 124.143459445922, 137.825771708785, 132.484061102729, 136.434282903243, 150.456034484829, 114.798725716389, 127.781999066576, 148.552943808274, 138.662021762324, 162.143720241315, 144.005993872443, 123.221589763478, 149.917391014777, 159.626215738524, 110.740805219264, 123.586808047255, 115.500751304685, 116.798997406684, 129.996108340164, 135.761349572889, 119.381609992309, 129.504292971977, 120.486304319079, 134.00446990744, 159.286524462412, 150.130744203451, 159.84731158134, 148.935706020014, 143.910942666698, 144.005216020785, 131.188432433844, 105.098891915113, 143.548865543641, 139.168209515247, 138.001221418688, 126.324790528962, 128.372384032042, 144.835144055572, 138.211554761262, 120.921968985092, 131.084892738263, 152.363176372001, 130.348754601067, 137.086262462211, 138.979621676396, 140.525216177587, 124.360272107319, 130.249166095395, 113.023487096802, 153.112428752632, 121.061178710636, 140.294275034494, 92.4731733731317, 120.274487071751, 161.256695930688, 151.412118217872, 117.329766703984, 122.369335868311, 138.746514834691, 148.57926990837, 145.584407207126, 146.514490876613, 89.780636870278, 115.507539501545, 139.228857537295, 113.436441482254, 135.150878113342, 120.16675389302, 140.334490103567, 122.436163696176, 112.727425185024, 129.785063424876, 143.944545467892, 129.17578844964, 145.608538258902, 145.671091969895, 165.293093413094, 122.644812890284, 147.633276699267, 136.752292896614, 106.827666163712, 124.885313539382, 135.682752538462, 126.816849912617, 147.423164524887, 136.199215577033, 109.858849055239, 124.829953831431, 124.00483810194, 133.482076902632, 131.121558265008, 145.552190225202, 104.4767328458, 145.469406653573, 133.218704187734, 113.761094394632, 141.945530571257, 129.230443510287, 119.931045309237, 103.674976542143, 147.952850229106, 138.869100621632, 123.188478909882, 95.6384583206304, 168.106999084204, 140.718221460081, 139.90802471693, 130.475807869989, 151.434538760934, 104.810316275393, 154.95722238176, 98.4671194044934, 142.143738285686, 153.288109759856, 115.050346963302, 132.248744505623, 117.095731815212, 178.811103199511, 130.056742112879, 165.343409452535, 123.261959121253, 112.048346809823, 131.849034631444, 114.824683940306, 104.773695244402, 110.820048770589, 137.408492819333, 100.331427920641, 137.774645188991, 152.524600833801, 145.873152789527, 153.110984629239, 152.081067004551, 127.488094365335, 179.040241557255, 116.444332114374, 149.082837134358, 115.047265274383, 170.903457369361, 134.907374118117, 100.257224104331, 100.412132916861, 141.205736839726, 111.251110769012, 126.722747123979, 122.814672507734, 146.95751799709, 131.943841628811, 145.545172180665, 119.871076718272, 165.571760972154, 105.348668060877, 149.535256118477, 127.883179072968, 142.45076801988, 125.055413803116, 147.55172517885, 133.547198834367, 131.863106326626, 118.387962002248, 144.570538411245, 129.573037934484, 133.876856518275, 143.065547311104, 128.459656404564, 112.810050638243, 144.081860000981, 116.102565507019, 141.813621352563, 125.959259888123, 143.101272504254, 140.014277367048, 117.82811757842, 149.320257305125, 134.540150758364, 132.975094239909, 101.823130291627, 137.305108049987, 105.636966471244, 136.685732787537, 147.154135424245, 147.97687594469, 100.281690902229, 120.006712006593, 129.174910439936, 148.487614678725, 147.124783989501, 137.663751636909, 126.605947275626, 111.919722811568, 113.293281315774, 113.421559851992, 156.966080808172, 139.845304532565, 110.752932174229, 120.850874510831, 137.310577260839, 147.000699976054, 145.578489025921, 103.292494478368, 138.680813616474, 152.24414726317, 126.437724516978, 139.237392059314, 145.869719839602, 140.475386727173, 170.038936534372, 142.376843290665, 147.142093505143, 131.723759591297, 154.684075890628, 113.996439390489, 138.264606740775, 122.797165812652, 121.799405273018, 123.04874445891, 142.869764981017, 134.9109316963, 145.157549343517, 137.489546804105, 135.51605597679, 117.567370437275, 153.737480208195, 134.752193909673, 88.5070584724359, 142.944346260609, 96.9172966155555, 126.994736869423, 135.644305394725, 150.99315275052, 125.854035854894, 117.183271598342, 143.801932360072, 123.675555840794, 113.911036923315, 112.17413605592, 144.202510964675, 125.120209698227, 148.905026087559, 143.368726291839, 146.700074264638, 127.747850695419, 153.193171663129, 132.481094849804, 146.913319419838, 140.429317322653, 135.945198341246, 142.305731320716, 140.049311144786, 141.775268353379, 135.953307346848, 125.617042068231, 144.423400053655, 130.206166152577, 113.815337985508, 150.326266755026, 125.875999462596, 134.184815834454, 124.43515758881, 117.33799209164, 121.536851719025, 127.897708967572, 168.806654087157, 104.90218801925, 100.412258002978, 141.774303181797, 130.440739064239, 130.809422179467, 131.802927800569, 125.229338848891, 147.127278248997, 139.074250201158, 126.432917174801, 161.152891407531, 163.807017685638, 133.036135239982, 158.02918367389, 146.518609059025, 126.422194522284, 120.582664177792, 175.647678419857, 83.5850469683281, 163.501923566974, 146.689856181059, 147.521561157851, 119.344564534955, 107.933983492747, 134.88552278299, 136.478278432699, 116.658915012248, 108.309486269302, 117.152692499112, 124.010413692443, 141.587035746033, 111.659193031962, 145.696823408029, 157.322895120068, 94.3485841579724, 114.244680710214, 138.953031948079, 117.754434943143, 114.118312417955, 140.580273085248, 114.67817786253, 100.608367629455, 143.918663817046, 118.173362707371, 108.577407385165, 146.530350386738, 125.798414240412, 139.26125856984, 128.152774521501, 129.260869046671, 145.925425257074, 137.327355980344, 112.98829178327, 119.365695045873, 133.327266326097, 128.106864432089, 126.026481830753, 105.588096062658, 133.924270219372, 125.526806675727, 145.721894306491, 97.5013629792105, 142.471316405032, 124.237997040876, 107.606931215141, 118.841813871354, 132.026943237447, 112.580805521336, 136.672940282205, 138.448509919062, 126.417129503103, 116.828357983946, 114.372274080422, 160.259547906133, 132.365269527295, 152.479772631745, 139.396663475277, 139.175732260341, 131.441322053489, 131.125820870113, 131.785919878009, 144.250004812477, 145.871946415851, 158.254550034609, 152.296675781204, 152.372728125568, 182.48624753179, 164.430312616341, 128.834002837568, 131.713850620082, 137.17538686303, 128.727524778634, 144.581515864804, 124.103981222109, 152.570977299557, 99.4262555727736, 112.202041642995, 115.591582482853, 112.487161048432, 156.517569123414, 121.536513476369, 124.38697422122, 120.274407776747, 125.420801632417, 125.821173446949, 131.927768195391, 128.279341732503, 137.081663697934, 104.399664877142, 138.436729814255, 138.89427325014, 121.630883782082, 106.189739412429, 108.535652190227, 144.952811066259, 129.926541611579, 134.517932528323, 161.250485123076, 116.030807607895, 144.841348649461, 120.190957059444, 127.962629501391, 126.978859203146, 154.994634411978, 159.362700507338, 143.862782186962, 150.4102869821, 122.486373368974, 90.0109879247707, 151.129604362225, 142.972871953006, 124.757829209865, 141.836197450411, 115.29550835604, 125.287588557107, 138.0614042147, 104.100699064145, 124.259112663989, 146.604825828302, 144.767065315254, 110.906664003849, 129.518344422126, 115.92605486175, 141.826294832503, 151.701272150084, 104.325342275928, 133.928155257381, 125.08816474783, 129.982218736254, 119.891456908637, 94.7130987416288, 135.62735357336, 140.183255758114, 135.52092595057, 148.744763380657, 132.00064557744, 147.101768962643, 115.105209041769, 82.7879301365621, 157.7562147994, 144.998671134989, 123.20079509161, 153.928173548119, 136.990688917609, 159.124990704329, 101.934811432718, 122.059717028665, 118.894035144881, 145.654157618236, 95.4201257590371, 133.839704143319, 153.896302272381, 139.844951029463, 131.032325299417, 143.621372976635, 132.620786995873, 140.982929106185, 116.181644050611, 157.704416389876, 119.110313794287, 134.024463391748, 126.552272789108, 123.932191960706, 142.583490579481, 160.568660501045, 89.0219586398392, 136.124115344211, 153.849287671719, 136.687911354008, 144.206380824277, 145.307033091798, 118.20398948479, 156.214760031466, 132.499595668418, 144.07856692592, 142.1227011499, 142.297437664083, 118.324293428895, 144.861511161593, 147.503722217594, 143.71046431131, 123.618111710168, 139.564568349552, 142.847557528189, 146.433430560932, 113.922787911748, 163.035076468179, 126.478569976354, 130.725321036442, 77.1505292475629, 134.625035513954, 167.214381232643, 139.25529849595, 124.990761976968, 142.93429512352, 116.961106742545, 140.824323696361, 168.304965372076, 143.051253230864, 117.746006878727, 126.1740724384, 130.885268082718, 121.065744348452, 129.15898657752, 130.696763114808, 134.725543756764, 149.670217397565, 89.8024886575471, 126.267685579034, 130.686529450431, 126.992737002208, 86.3935786643507, 116.49626646487, 135.302654232503, 109.560597282206, 131.362954324392, 112.493283532519, 151.973142891481, 144.504735683942, 110.824101949276, 109.345629491367, 145.722167885047, 132.89162805436, 109.870637995206, 164.493410449579, 112.149800535993, 141.141996857602, 138.578560501721, 138.716588065863, 113.654002546204, 87.6213026784338, 90.5596044920093, 137.202999176667, 142.639547533564, 121.6496995526, 149.5285587282, 130.213042617011, 116.297024446373, 158.245870337587, 144.393102114635, 121.460696470518, 145.236850354511, 158.581167025765, 129.448182724379, 131.337848207328, 137.52269005135, 128.882679211239, 118.732210916041, 122.577620206617, 101.715752381677, 122.764705115592, 75.1301080532955, 110.850553369206, 127.255965201097, 138.540460992151, 125.7223519998, 110.166181281658, 117.770501416841, 102.971148596468, 126.865889753203, 141.551616257253, 147.443979675068, 162.073968762642, 138.34328613526, 126.927571569809, 125.909073531859, 122.127385583878, 166.542529099791, 117.986557330029, 135.157068596668, 138.902702332261, 101.175033941607, 129.601257053386, 154.121166556447, 107.508293170243, 117.402277037529, 119.311421516535, 153.434804431376, 132.588052533176, 128.004537421456, 126.719034070781, 118.647147790817, 132.846409178009, 140.293577459176, 133.096773041733, 125.372500809075, 137.233788482289, 144.752222985727, 123.827457136119, 139.031119917513, 123.768071473987, 141.306652893711, 137.535168847021, 119.368460571661, 106.865238891453, 148.939930448283, 132.819926944471, 146.06909456577, 134.959466086626, 143.490802374972, 113.432055398873, 140.335827194061, 130.072892930583, 151.023323873438, 146.672779520408, 146.059646441901, 132.861476554141, 119.667860414428, 140.88681377241, 112.428161025193, 99.8674528413516, 132.699991535104, 139.919682045575, 122.210325361869, 138.668056174183, 150.416496814116, 137.432581212353, 171.457137085174, 122.374521448352, 143.548714633961, 105.350771440693, 146.76829461781, 115.413117314139, 141.8795553878, 140.711252180139, 139.476762973862, 146.758578314823, 133.242584099847, 136.369933504028, 142.135044407654, 129.298102455378, 138.820177391125, 122.7096170156, 133.095862464808, 138.309781261557, 112.302334457929, 173.110242450468, 101.022609947006, 131.707986919781, 123.412057453146, 121.026508923497, 134.562979069643, 139.3800434796, 135.759834853091, 115.430415494825, 163.735799177185, 123.215952348695, 124.150420207532, 112.91708136181, 141.001474824953, 144.833664556695, 111.883542407923, 130.572516662079, 107.87040149024, 149.182992647198, 133.389467526267, 163.787428803949, 120.634620940569, 120.402498866494, 142.90713858011, 133.735713565451, 144.275209811392, 113.887304773448, 122.38408738697, 130.635867660633, 121.982656660915, 158.775066981441, 104.124665473431, 156.496761298761, 142.032188076184, 142.60783471512, 117.51156822613, 123.353688685062, 123.851974354894, 125.641819175112, 136.177944123209, 123.26277631784, 130.635710572498, 141.027564737731, 142.564816768688, 115.462410954215, 123.999974279318, 133.775386788873, 146.352672115595, 106.103373503964, 141.513862326677, 136.637118328059, 135.695898819249, 132.350277257758, 131.106919051289, 106.670525638597, 137.162806755773, 105.684119581098, 146.813293101939, 116.398042216255, 125.571286018464, 143.620608250696, 142.296060012345, 134.970888531457, 124.782200230346, 95.9310259319317, 141.618566093443, 144.66986244811, 129.905817213404, 129.900127619743, 142.996156560982, 126.946750015668, 146.490706868893, 141.62654151012, 126.142365542298, 130.024453191255, 121.166444001987, 156.808215818218, 126.452043102806, 106.689989408324, 128.984148632684, 111.80333211538, 107.979570616475, 116.311479265017, 107.613331636529, 114.417576241244, 140.81512202966, 127.319253807303, 154.356585201499, 94.3716997973078, 125.877684015467, 120.795385208284, 150.267769136804, 150.530865940155, 147.573338696004, 175.797483367753, 113.479356971816, 141.342941750407, 126.319271460332, 140.494280819202, 117.592066588738, 136.229586135114, 142.335247406772, 162.670569159621, 135.284296033435, 121.66680507546, 153.990013875103, 148.002796957981, 118.313476270753, 118.450203737204, 137.957512737352, 139.008189097383, 115.451540117584, 137.132150621283, 163.478285394779, 114.988850080005, 143.38703178846, 113.896023167977, 113.79142651774, 123.721855484223, 125.164833401356, 144.156560092214, 139.477849329747, 150.391639635288, 124.49055622448, 131.746736151661, 152.194432275505, 160.513107705039, 128.669661564676, 103.551173997864, 112.737692815902, 124.928974996034, 147.742270638335, 162.736401693515, 105.07452667538, 132.565130180851, 142.742751284062, 85.3422352157312, 134.46443123345, 145.630136012387, 141.15826936583, 156.612826857292, 129.262589663626, 146.860679374627, 152.643132535177, 125.361469430192, 137.774683068986, 140.834329930191, 160.996679609675, 142.220414015188, 139.503725945543, 156.795558812309, 108.847712127082, 109.935247248398, 123.749632500836, 147.459260643264, 111.140927960405, 147.721498177889, 153.534752511161, 144.753307113849, 153.278617260332, 146.268250941709, 166.753181915395, 143.693761477376, 116.797479768169, 114.88787590631, 122.554867182705, 138.4357141046, 116.230076727974, 144.716237565523, 122.216753414237, 169.159763003294, 122.877874353644, 136.899822393063, 142.295606775405, 162.85757669085, 118.877046588899, 130.145663804961, 129.591835294288, 140.354828094004, 167.543119529413, 158.908264002093, 112.007807957018, 121.30004223458, 118.484287592205, 149.380654599677, 139.594778767129, 133.099749481533, 99.8454430671339, 163.935366379504, 119.766957280725, 147.143301567264, 123.739832109985, 118.175247428294, 96.150463301564, 147.77995523834, 154.741731947797, 148.985913510424, 125.555195023463, 125.580133102422, 119.396003745136, 131.951191309014, 156.812652716217, 119.545757109746, 132.135439963902, 119.197712379044, 131.586649417988, 126.921094496206, 147.764040640561, 158.570212970948, 128.179129338941, 143.080040995995, 150.939238770878, 94.9872888221352, 141.108876038947, 125.470173823221, 131.189396468057, 140.686552814329, 144.046147216451, 123.129404470769, 134.954747228534, 139.898898419856, 137.394001465446, 158.22756256338, 121.277315820151, 133.177895624845, 104.455867145493, 130.116423985929, 144.411133308442, 116.107267090431, 135.914527775035, 135.177216033052, 112.549136417247, 131.614204717878, 117.136773422694, 141.574826677378, 128.837089655992, 113.307430968371, 115.670693703343, 114.207926746875, 114.073288898572, 115.621278832082, 124.774266344772, 146.939211607714, 131.786971574219, 119.098625299973, 158.179626720214, 127.005488609723, 109.119807929547, 131.731933595668, 106.790795587914, 142.129572183957, 127.178131220768, 121.455732722215, 153.422142427402, 124.741117537921, 107.821807779506, 132.34280047516, 140.325959055071, 141.933534663325, 145.87884611364, 149.425070171769, 115.666535509435, 94.0846149395621, 146.595395708366, 125.578129708279, 143.892264447401, 134.567827807581, 143.364878748596, 130.570193184744, 109.63867285563, 134.0855415905, 126.128581410298, 146.284026781892, 115.103718505323, 121.891376336386, 120.775673293143, 150.702296626402, 116.096710251939, 94.2923529854358, 125.267476903634, 152.209225683155, 138.336046443541, 154.526709008409, 124.677878179335, 128.450822981593, 135.946130309897, 142.407805809639, 151.345419194852, 130.774805018715, 120.800488995202, 109.308144267944, 94.8780145885745, 121.663607449279, 133.362295620156, 151.340687443392, 128.622461587573, 146.816782827811, 128.100314765843, 136.7140336902, 134.111815636579, 128.019823779578, 114.212680637294, 136.595296333212, 120.421275621575, 112.150761522826, 121.820877953743, 105.758423727961, 132.969875876334, 117.706760910912, 126.619980466432, 168.730627439523, 116.00951941686, 121.149527269424, 96.4721517283905, 129.357573137977, 106.083886224712, 146.803042146056, 100.648289672444, 143.170189012574, 150.600033463133, 127.105173675258, 121.836915047027, 126.801704326991, 129.650328738081, 98.5544756616631, 120.581124624919, 123.816083936049, 127.84678854777, 108.769557397846, 130.944718330281, 141.316526637372, 118.01664793315, 164.552666977612, 140.384385259025, 130.205889868068, 160.964133039567, 118.018441007876, 105.596409704317, 125.420508601332, 135.336190976722, 114.002553765408, 111.807606666841, 129.464617527583, 157.680488830583, 130.739955298412, 123.904111731155, 126.520294355355, 98.094338585984, 137.062522523113, 116.207914621221, 132.81886701597, 95.1980932113289, 108.990000848383, 137.518447896405, 158.674211442464, 144.660643881561, 142.842487289601, 143.428048523463, 100.207096387397, 127.648362384497, 138.377369251616, 141.280611245741, 129.123001877407, 137.14062665667, 73.7725551228426, 113.338783426121, 123.223382498173, 115.247579130391, 110.233118812599, 163.991933956347, 111.819308533681, 118.388782779519, 97.0812019849024, 121.014692996465, 115.397126980797, 161.273977481021, 187.779803711137, 128.0197244499, 129.939122424791, 135.256559867152, 149.483755346219, 91.9239499926805, 141.721911459139, 109.82634460104, 146.13307289297, 137.305383280497, 133.015444815062, 134.374326479677, 114.556551696759, 123.157897257316, 134.984157191418, 110.941504914274, 154.190628518037, 112.441947656554, 141.995575052977, 142.505776931793, 121.890724245817, 155.837924223755, 132.94908511372, 124.516786961806, 118.870272975821, 135.458606586088, 156.046313751609, 145.205132544645, 130.63586197317, 110.703870165344, 133.950877891118, 110.880644220431, 102.174356062169, 97.749631516084, 123.653796728822, 149.707392928335, 134.734460706683, 138.561524764808, 123.493753706211, 116.348736120181, 114.586711897358, 114.400948634622, 121.712551115425, 116.31766635523, 103.537857648007, 123.176927361276, 150.421195670346, 101.62244602582, 124.262918025733, 138.400094771472, 166.441935377418, 125.997153819407, 118.15224838859, 112.998364136226, 136.636714219371, 123.783348140612, 133.146922798156, 146.128360008588, 146.547534002762, 146.612459797723, 144.827459119322, 118.162177267254, 121.648360359784, 114.090543334436, 131.549691443299, 95.2116149249865, 115.473912505769, 123.305774880623, 92.7859983126001, 122.184906482028, 129.366116384282, 141.800801576855, 141.622059067388, 172.35594762452, 142.278521977246, 162.989921278064, 145.357862535104, 130.226809102747, 134.275413354503, 128.011946023822, 106.797478762627, 101.79638871573, 137.426530080493, 108.197544660802, 91.8535543460852, 160.180929470609, 137.632466928598, 146.13141223317, 128.497052779669, 127.652514548487, 117.276252981278, 140.874051094953, 128.307960697384, 122.87623173538, 141.909970754831, 132.986347958669, 144.976076530634, 153.622024085023, 117.485212959133, 125.683456696709, 143.240008759415, 116.701572712943, 131.141492925778, 126.008105329337, 129.532858095733, 113.446730177515, 102.724300824244, 129.544854848712, 145.234828329926, 139.537034462099, 155.722777374284, 130.959320131753, 118.957032748781, 106.998498008673, 139.056284665838, 122.461651059089, 139.391098000681, 119.314586204519, 120.530680561503, 138.742634339239, 109.609834655164, 141.341659202451, 128.620356065907, 156.986920116471, 121.152332970159, 162.407244920702, 86.3746522234046, 138.467223300806, 144.733702513757, 141.150448109898, 141.761830787491, 147.344244567138, 153.751967871437, 118.780059142471, 123.864194355022, 150.735971761454, 133.829409200256, 133.087270123577, 158.663145924566, 160.321763352286, 113.488661205821, 115.53593330807, 123.714534279552, 118.606103040809, 129.239226402711, 99.3258093940403, 132.918277621055, 158.97164694465, 134.782378095914, 129.84954884532, 99.3702632472103, 120.86281134743, 164.654399812227, 88.9981582770472, 108.465360163776, 159.281970872931, 123.967446507528, 118.480414894147, 122.79383784668, 146.831267641345, 146.326674226609, 117.058509800068, 110.362573093493, 109.835818221723, 135.42359729427, 160.618530683361, 142.165774577556, 129.902448853382, 124.704182235266, 117.761485573348, 139.350545110878, 132.848811896627, 131.308382729943, 156.581570460639, 125.122098511372, 144.70118883373, 138.121528292768, 136.785210580987, 119.954789677799, 128.115975133964, 131.493003516714, 155.930000050389, 152.454205187286, 117.375973377238, 155.828703257514, 133.587708850814, 98.6852962269392, 159.821062145851, 121.454735227544, 107.741098008865, 133.041221151434, 158.069872955229, 148.429991057283, 107.7820306552, 138.171965405584, 110.206807042631, 129.115610755239, 133.010450779531, 140.699049177135, 151.868932935265, 163.405327626323, 134.051854244256, 156.772149468687, 132.489957483445, 120.917540521465, 165.752207062987, 146.325201841918, 159.783744007958, 103.614554428305, 105.255302493671, 154.430373240374, 150.293377203075, 160.1853155328, 151.606730514817, 133.741147812423, 163.048729132164, 134.035291878744, 125.856826100522, 112.549451493825, 130.929202979708, 129.459540398101, 127.090227714987, 149.143427915078, 130.527232902913, 123.536541424025, 140.366313235164, 137.710126878477, 120.918375293535, 140.242146048989, 131.302063790154, 132.550653833283, 135.683478325202, 150.39017139751, 126.97946662692, 133.99163539589, 123.114189783626, 126.92350703507, 155.787155002509, 137.948930948293, 136.099509777261, 140.569837135148, 128.903291811732, 183.907121797189, 162.274454671649, 128.242150489852, 125.350935694969, 154.420254047263, 128.066254089725, 145.950646300225, 119.787508663768, 99.1426814314873, 167.136560335275, 128.643602990833, 129.240564922211, 145.227177815645, 132.377812851914, 131.300376452621, 141.310588741741, 122.277461116795, 124.891726515085, 126.04782039035, 117.017847920548, 105.394596866812, 121.9137169691, 118.734080550235, 150.285272942031, 135.675458372857, 125.010021972531, 119.925702506314, 165.024359608895, 94.473863088252, 97.8496070129343, 152.681545377343, 114.15225031802, 108.353075266708, 141.336214810644, 142.628783501262, 122.665591249308, 114.519134567386, 146.629217280437, 150.425488203787, 159.877664411636, 123.427368589798, 121.852776878544, 152.217615020592, 150.803894433994, 117.457152741655, 124.929977960824, 139.423132324501, 143.39942413961, 129.129961117902, 129.967634130107, 165.372338609284, 138.101884423654, 136.065307258092, 141.735495216999, 138.069682772181, 111.657098780203, 131.890898927773, 155.932396694761, 119.697632971946, 134.74167907324, 151.340877667068, 131.865261809863, 139.412144651375, 109.417260085908, 139.056611645035, 135.62351822084, 125.396058658385, 125.013211535879, 123.188993860504, 143.854636000291, 131.939402987398, 164.700230553552, 94.4141173502556, 131.095854429406, 145.478846463857, 130.912868012598, 143.413657644937, 118.866460797325, 130.083406043865, 123.536267410415, 133.387241391857, 158.383940872077, 132.433876174035, 144.524377254578, 105.472293642191, 115.611543875119, 107.593469007816, 121.339885066315, 157.732977429138, 129.209103357578, 140.81462384861, 114.483670035492, 100.998163529653, 115.876592470487, 142.203848643849, 133.457988960125, 181.581677645347, 127.083974397874, 133.511390108144, 140.865918397028, 154.597916014979, 131.801371447953, 119.762073104182, 151.444372567155, 160.632678829771, 103.430448558114, 96.0951549254658, 148.28890219654, 135.194153688361, 143.556876135663, 131.046247514521, 140.225723672944, 129.009622821205, 122.252880170525, 147.905413771601, 133.595532516998, 133.866681939554, 154.951461251917, 152.448249665549, 127.070667342864, 76.2458696714039, 139.086139565647, 110.934378763594, 129.922418133362, 104.690036004952, 129.781977050314, 114.808443681924, 129.74032198827, 118.005966216285, 140.451222892713, 143.080074169054, 117.619862047991, 149.541306493175, 111.693685574341, 132.88565151194, 144.46754648074, 136.731028267986, 119.050167446989, 129.938697046256, 155.655743330051, 103.804050611216, 159.412365115577, 128.767331624668, 138.579843209216, 116.558284280427, 147.143079594673, 98.3296289040692, 127.720020601253, 120.060863665307, 142.181403543953, 131.259660709678, 128.977118290532, 146.332721280955, 132.395205999931, 103.681960775432, 108.046562401499, 155.667829498125, 133.13729152121, 109.571765242838, 147.720050387783, 134.035256293433, 144.24466701859, 154.112136856487, 106.808559958183, 130.562829536615, 128.596658462227, 123.943706097099, 134.375562581603, 112.899379062302, 132.43531263893, 111.693598997942, 116.163967622612, 111.424921078067, 124.114493569098, 141.36306090896, 128.405427306219, 136.14924973325, 143.902131891861, 153.15317287617, 116.488183254203, 105.246096814615, 140.987677941653, 136.581219433091, 171.026828718824, 116.422728806906, 157.952214560458, 116.049354612284, 146.296791282347, 137.952555350713, 129.132273253731, 141.182506176134, 161.198812480207, 114.893474054551, 141.023448336721, 151.107097716782, 130.347537517325, 121.695618934631, 137.925367840239, 150.387174256589, 129.958901713022, 127.129424720439, 132.169681426903, 116.089775469331, 164.567284894529, 126.666577078981, 115.701235567758, 117.077504334531, 165.313536217744, 126.920360306213, 146.534581947475, 117.696403369765, 119.964428747808, 160.701742022952, 132.733042976717, 122.817628615322, 139.72639687716, 119.62084791624, 113.695282524691, 118.879910413985, 114.235306623098, 109.766328451425, 126.984237153503, 126.431157260286, 154.066305249359, 134.922742802623, 111.652947331439, 130.129074148991, 140.511488118145, 130.273566439168, 121.891350939836, 130.004736832023, 131.828712324448, 126.927189003431, 141.051842861137, 93.8894002283356, 118.48582470414, 108.224052977978, 132.83013661181, 108.407917576548, 135.657898147126, 126.022765387351, 124.643317053949, 139.445359254021, 109.02017372493, 141.680048584249, 142.104156610944, 133.490229451312, 149.151960674724, 122.247858110728, 124.230655929769, 128.370254364387, 151.292256248445, 122.862977331082, 110.852208195135, 151.822455712501, 139.331471812396, 126.166869913194, 139.917052321693, 122.278927290322, 140.703322381021, 136.347457454747, 144.174065244596, 144.13514612652, 140.636814323111, 131.055304011473, 138.303588868339, 138.387444014538, 107.398131541293, 131.857231080762, 148.060810312197, 121.612365305537, 121.862247483735, 136.159256844584, 111.770948682433, 132.845580818112, 140.341920638623, 169.250898487505, 131.254935331349, 127.416489596785, 137.926733887404, 140.938436864493, 144.877004973068, 132.647051469132, 102.773044795277, 138.089470122518, 129.431572635891, 127.480434584954, 114.365786130557, 129.218458575436, 105.758800818742, 162.936332036205, 147.307838452578, 137.722372477502, 152.795452133334, 142.80271062771, 122.278185194297, 154.454883384721, 119.109425610168, 107.53996705321, 133.213655543045, 83.6033056665038, 122.531669408765, 159.657842987154, 131.502336884734, 149.766224042602, 113.97709582076, 131.393372149898, 133.117978322831, 124.386075581787, 147.923408915252, 139.823290262441, 125.745391562208, 122.751333710704, 119.587140483607, 113.608774784982, 120.196442359164, 139.488533698126, 77.3340917236636, 122.176540061221, 118.325465096277, 104.827859424192, 170.621939237526, 113.49261624157, 131.033512256956, 134.251583507431, 125.918408159439, 131.063911702067, 149.595469797147, 116.745351918661, 134.874599790183, 125.399694382257, 127.827925988624, 119.317905833687, 107.193047462117, 144.480689444918, 130.525284719629, 135.156079190281, 106.427928473652, 144.649694021512, 116.348107069416, 146.175760542831, 132.122182118118, 106.369562023715, 107.993979939529, 121.02415783088, 123.488664158919, 115.108251259294, 131.850155704854, 126.775831627067, 130.961721303769, 128.206130669134, 118.388489482202, 154.753897137111, 149.917612216983, 122.754942629401, 144.052167786774, 137.738169267836, 146.407123725114, 113.696453653397, 119.865054375247, 146.341286645647, 147.996975403544, 109.377029653108, 151.273808278257, 117.916194801242, 152.990981293094, 126.941659043634, 140.096030878448, 144.683894945849, 120.688440586446, 146.065116921156, 125.582425441785, 162.154500582788, 132.625454616764, 167.170690912634, 117.842936088167, 108.359108646207, 154.163152302712, 105.850968594921, 112.027334659464, 122.796676624761, 131.951098748299, 137.166138117331, 168.095223612207, 116.72617872786, 101.905226025171, 106.774216435598, 137.267989002799, 115.717475516664, 128.192052749145, 125.885251008402, 148.002114075185, 115.133959480553, 132.654146520478, 116.616891281317, 144.95269505602, 114.442033062708, 131.829340364655, 138.666769458126, 123.478007615063, 155.703572584282, 124.218239314624, 123.369804696179, 114.272578641904, 152.923789481742, 123.982871400167, 147.351796981574, 127.003045400183, 158.376810728441, 126.127090893125, 123.593779887781, 162.161113065471, 150.030931712967, 170.874127628229, 134.836225601577, 109.088253955491, 109.730025024894, 125.419783402977, 126.029097036588, 134.318220829812, 116.414207230662, 115.455509640848, 157.347313271718, 151.808824420553, 136.430014937057, 140.510878551955, 137.949435491558, 121.570125485428, 113.602485149627, 131.290045883358, 122.942255365976, 130.741216895075, 133.531086862521, 129.006400295951, 114.924049336915, 123.94262358133, 139.844576159733, 88.6567772374031, 134.964022735253, 118.404396992408, 125.298488639001, 134.396529409429, 149.758641944735, 114.704292722702, 131.84391676771, 137.319582062489, 152.046644958974, 114.97787515867, 154.702246121722, 132.938440351442, 89.5587496558504, 154.10536820445, 136.295301186077, 110.611575252942, 138.067014575368, 106.497904326861, 113.560824614732, 146.635258014448, 107.011838800256, 137.236346837284, 118.374992192351, 118.307158782501, 187.024094307643, 130.865249640069, 138.726470964537, 124.180627207545, 112.27276681064, 115.303771589087, 155.11493191529, 126.519444386653, 140.839237234786, 132.581974624849, 119.453578177823, 110.029934264491, 124.668521089744, 132.846114303913, 138.254422629169, 99.2721919662729, 137.065601364607, 159.710710754698, 143.833056677025, 117.086283268407, 135.891202496431, 151.774677405888, 134.806762070493, 147.654946798293, 93.4579276269206, 127.216792535362, 141.950403525355, 109.733708229806, 128.402859932995, 138.518969941078, 107.801286742867, 141.036547487685, 133.044430347323, 131.974500176747, 166.680502320764, 136.679854311397, 95.0267491226736, 159.658638963821, 130.465231412285, 164.626018913837, 139.820362449997, 153.512771582229, 119.010280049673, 116.455745509489, 152.266008770191, 139.257322889703, 121.312820738054, 142.7203981216, 164.420274846701, 135.738898668364, 140.374570126568, 145.714354697039, 151.413063984497, 122.082788741617, 124.28891254253, 116.837971808896, 132.873198948941, 106.576257905442, 114.384830888973, 125.044533185002, 123.70405104951, 108.708868277704, 123.859124476233, 142.654896615768, 136.985585681767, 125.286893697188, 125.46303267708, 110.444009087841, 128.971760631194, 168.956714260908, 135.81771295424, 131.937306349653, 119.955655221247, 122.50048048171, 132.667111676273, 162.153295376295, 119.40421423965, 146.982599852844, 122.816579176286, 140.688367466084, 108.353702236986, 93.3709321182808, 127.230130213527, 141.984461261187, 169.373188567165, 120.302186021224, 124.88854427941, 119.128701803791, 126.904987979223, 116.666530258522, 114.021589316813, 135.797397768479, 166.40282295061, 113.3132598936, 123.129985387135, 135.405412391552, 157.647408428941, 159.686835512723, 92.9612419394002, 117.328216464912, 127.257401693307, 140.355471352522, 144.852974971202, 134.492145163312, 108.311266601945, 146.046846020003, 133.015128420979, 136.547093690083, 155.792653146145, 101.937573756993, 166.115936724793, 124.634702782603, 119.279910878073, 134.199993027011, 118.196843527513, 110.565436805017, 150.91512095394, 139.398771621394, 114.07395635493, 101.499851035935, 163.533871120294, 137.399104563725, 100.10085441529, 143.516337159919, 108.916244958431, 122.888842702044, 148.271320217135, 114.110163241774, 138.53465618495, 124.520114484429, 113.63795100758, 140.170037692264, 105.999297513432, 106.601629047908, 127.374123387448, 124.212923404024, 124.387727838643, 121.297288980234, 108.929907182, 124.416722653278, 131.715062963065, 124.006690254135, 115.967155539351, 140.938757916005, 143.431561432901, 130.059486860085, 144.052736929259, 133.644951084745, 109.465822398769, 175.739970044463, 141.221299281722, 124.300592373695, 130.16029560671, 103.456372069808, 136.197993277536, 127.878478898398, 136.609996309395, 122.216095436711, 160.636859101666, 113.828008659453, 112.126880022277, 134.852709002513, 128.853649861281, 139.437113276389, 147.21173282172, 144.475189706346, 133.641222699809, 133.744140209912, 137.488700230369, 104.491391154681, 119.867476314599, 138.268684621222, 82.7402223895105, 136.471128703971, 107.816905387814, 149.631992799303, 101.416556362418, 176.791230049906, 122.586097216579, 125.763451453688, 121.685147824127, 111.583808108682, 138.584802194672, 109.337510832108, 152.982458850959, 153.7425055047, 161.013475600323, 141.244636318211, 148.147831910504, 159.793489184593, 141.458523488223, 100.65965190694, 168.609769487755, 129.571825932596, 123.043454915762, 151.670840122241, 122.633909260691, 103.606866481544, 96.7527840290022, 126.563530509767, 115.836176747041, 126.486183022447, 167.337138436623, 126.454621383953, 138.945784843611, 128.175722400553, 145.199588029621, 128.992229135417, 122.76985147498, 117.096483551416, 154.754972129035, 139.56111440012, 120.589569359506, 155.982693101623, 137.958374445731, 141.677462626862, 139.063718798558, 151.930430749899, 122.709377363978, 145.775958928456, 135.649796528879, 155.297563075822, 108.389135478282, 138.049603370212, 101.681256360882, 141.328888671856, 148.854119584819, 120.591343326262, 119.908303073166, 122.864201735515, 132.258402411993, 129.894327409231, 115.74844190919, 137.446028401177, 118.208866436347, 124.435286002574, 131.260757865253, 137.302397747111, 161.425289876246, 134.61925155869, 140.909720219279, 105.119367100472, 138.344860456899, 132.973114018755, 121.310754460581, 152.335624567541, 150.126949875943, 141.055296890054, 132.713093197388, 127.528801693459, 156.343125785448, 92.327666110257, 146.385938033173, 134.176453598636, 84.4814897027276, 123.645149438385, 150.495608359389, 141.742999383518, 135.379877790988, 117.997365786407, 130.060703485686, 148.877215457156, 140.4197955744, 134.064455859494, 118.965643519155, 138.3547491605, 126.215113721717, 114.973656751164, 124.320029508528, 158.902015979604, 128.404868608928, 162.066230803089, 129.455377561551, 109.400554012505, 143.975275790019, 158.528621777687, 116.894076086528, 146.390395453481, 123.040583872809, 99.1248878430688, 139.475667745482, 144.413034796883, 107.898568636521, 92.8013102167931, 126.598235938047, 134.093497279667, 143.468097904105, 122.019735288, 138.078570770138, 103.61707125183, 176.499355199618, 136.98274578797, 125.322206317323, 124.648429601363, 130.115912831445, 160.655599755887, 113.557933834617, 97.8608029101297, 129.035505566622, 134.06518608737, 124.816474414945, 124.291210137702, 136.840044090227, 132.830480435977, 112.160074025131, 160.939788293434, 157.613826934838, 132.392156005363, 143.574810514987, 136.56879252871, 134.588487712531, 140.05809940429, 127.639186170485, 123.563379564688, 138.038297265362, 129.447532715971, 135.983982641076, 76.9642773101882, 100.286544936177, 147.56475520673, 94.4544411357189, 111.547818239668, 131.51117396858, 139.520672345698, 97.1326689416301, 130.292152688541, 146.670645954356, 153.085782749449, 136.139942209623, 141.669190339507, 122.731622931534, 140.30422673623, 122.480537350662, 135.820226349172, 124.683305226364, 113.982986751056, 142.607980715955, 125.454557880224, 132.508110483907, 116.860084332064, 114.330853752714, 147.754672502165, 128.387181569952, 161.571897921471, 126.369021786259, 113.340775576952, 98.799246127125, 145.974230565306, 118.0429718211, 129.415207682124, 156.389511421757, 128.470581247691, 123.613287564297, 125.753858663825, 98.6092727015945, 109.643997942649, 123.519661097445, 145.086896550003, 141.217013525004, 122.104621737538, 126.112060970052, 156.338253107607, 101.991964099062, 126.953743204346, 155.528642082271, 115.936372909667, 154.912929944044, 135.854361062224, 163.942407716691, 122.837855112883, 144.30427774304, 138.521390909009, 126.354289033717, 137.943721809842, 119.926859905211, 130.028708321895, 112.24587926966, 121.404088587969, 163.149087836399, 128.305922121482, 129.353262393768, 146.978240280223, 104.60530323787, 116.563398563715, 131.329290426956, 133.174807663598, 130.40942222673, 129.349579483275, 126.519399840178, 133.093277153248, 133.27025189541, 133.908598498471, 107.527637389381, 127.044173766383, 124.442710898921, 167.547240717629, 129.822476655306, 103.482732783502, 104.215929352453, 126.339442228448, 97.2243300682611, 133.498169815373, 111.98382648835, 129.98585558868, 116.234624114198, 123.633594118168, 150.089703325584, 114.890169951961, 117.066624847949, 133.54567705405, 123.034508967839, 130.568089106295, 93.4245297259982, 146.899200140518, 149.632510372257, 169.081084143462, 139.21322561982, 122.555435391807, 141.559311378187, 142.366394951048, 154.249322135635, 123.226519669387, 105.933182473305, 136.413810451385, 128.903766748608, 103.746195459929, 147.8796628661, 131.626306258528, 152.725902140933, 129.250948788057, 122.35762610601, 149.114018598838, 115.850985218956, 148.510917784554, 134.870366939571, 158.480421916358, 139.62908739589, 127.90417878783, 141.000999927217, 121.893534475924, 138.983844680825, 132.343545762597, 128.67740017299, 146.383964776584, 173.409006639627, 146.069190522593, 147.370946103476, 133.113638868133, 150.269339229235, 159.423824661169, 127.339683486476, 121.408719088283, 130.113673087477, 159.663934448388, 88.0033537312084, 146.563801578839, 138.675241374021, 141.093372008759, 123.615351148929, 102.906669500296, 120.30194415209, 145.950909522937, 122.86747770087, 115.083933530212, 114.989048351192, 134.85197415286, 161.250409485751, 127.32001862674, 135.333651747743, 146.607653781948, 95.7890062714174, 118.04838567052, 123.120038942833, 158.499524231388, 119.612698330545, 139.136406962564, 113.072209346308, 148.384534174398, 118.839253528394, 124.459858379238, 127.685460442736, 126.539349970057, 136.723840160088, 144.521090016502, 115.725290733011, 134.426957791064, 102.590475315908, 152.060232124001, 130.285758760043, 130.268357286326, 120.443977640499, 143.730625889923, 113.435249198965, 114.776242756792, 149.259965134235, 139.773590238711, 109.305838911222, 135.916697193711, 150.253919377666, 153.524524598918, 104.657663514084, 126.622417613009, 144.388675108291, 98.0790173622053, 137.982383010965, 151.297508267086, 126.587714393002, 134.447295314596, 171.564009874963, 98.467008698066, 113.899516177247, 122.1229332057, 126.392199229213, 133.224892089958, 156.229538495101, 146.144321071956, 124.979516044139, 121.976967808343, 141.319513070628, 132.187880176862, 116.445447766976, 160.400633312019, 120.827766237898, 109.822508782792, 95.5372976256459, 127.518831694658, 128.981488188049, 126.007069122529, 131.831503808996, 150.269307447005, 133.601812835966, 149.88319324576, 104.32658285692, 118.589586819803, 125.406568375085, 117.869134021403, 140.917736575913, 132.274217694298, 129.023085977262, 116.619371972818, 114.364859493373, 134.571995363239, 126.024315374539, 167.77718624105, 129.913537304277, 130.568117498807, 142.065651126615, 108.628783711801, 131.967715181557, 104.90398750741, 144.554736469318, 120.19917060284, 157.51312544529, 116.266834618199, 149.084218728664, 141.509546737231, 110.246113663436, 152.591057746379, 158.355678529407, 128.001958430534, 120.408801712313, 110.076032336811, 157.630149132483, 142.918743579925, 165.676203031194, 133.164529710253, 136.36882196369, 122.768954064107, 150.501255038378, 128.601050403613, 119.20485533278, 117.92707893999, 122.730200612822, 128.1216847844, 87.0548815117139, 106.158237004924, 93.6910426435221, 136.568430861144, 129.122957795457, 125.552005416822, 105.116899716137, 103.124591236154, 123.019596769558, 123.318385122349, 122.553673658999, 109.712246402839, 136.300097240439, 144.69669771302, 136.014455382129, 154.110376535422, 134.059737666488, 129.820153037271, 108.405403501322, 150.887216935168, 154.215370373715, 94.8959626481216, 110.046074020949, 84.6497709288656, 145.036024625256, 163.370429822319, 161.207085667097, 149.751979462971, 143.658872251713, 166.584800419216, 113.484139665673, 127.940209552491, 113.391040746237, 133.759577925336, 142.512604369369, 95.9202927752895, 106.67976935433, 114.10513241244, 121.201639094863, 132.044475046805, 110.401990177945, 110.00866463038, 136.329394318665, 103.662753314295, 131.313495732492, 155.861640279107, 146.133811487939, 105.00333853183, 123.244978898438, 131.751986349103, 146.87362246437, 118.688494305353, 162.294871532304, 131.118173732735, 135.023109412758, 133.50499932352, 141.692030227131, 145.811653991384, 140.898993459121, 128.963892296193, 114.866212289466, 137.414795818845, 98.7622592760962, 117.983714317859, 143.387226838345, 157.001868025348, 112.835021312757, 116.098763136383, 130.013395773132, 93.9897635603806, 153.359492460342, 132.619463996346, 123.834564187063, 146.484500957362, 121.99116314029, 107.069611502338, 139.639070481382, 138.809537670099, 136.701174034122, 136.270446870753, 134.750203792634, 113.784058129218, 109.161575274641, 115.76419679293, 137.397435829153, 148.831346753851, 120.531243247941, 129.688154399431, 116.339553552068, 110.471415556934, 116.044540043714, 129.486119825996, 139.720190904286, 140.343310710172, 145.938159368213, 148.34879717599, 113.114958336917, 84.1831856368125, 141.666869348877, 132.709637086407, 127.948290824666, 128.121634955697, 131.609377058938, 142.725699993274, 150.692538127127, 163.671630700953, 143.839679400275, 125.096467601916, 141.761462306551, 127.237402607775, 150.86500055474, 128.720196797113, 141.535831960076, 93.0134396601682, 96.7781701339816, 145.012685970006, 128.918158519067, 125.237443536235, 123.709983001387, 151.014098344633, 120.940365138643, 127.92838203263, 114.820493230462, 130.059528564976, 119.868620566773, 167.652251943886, 122.76067138896, 104.840206070221, 122.270315413075, 148.673670645122, 123.496662964811, 125.350670858762, 121.519738413995, 119.087792243117, 117.661115904429, 123.264585624936, 140.830250309194, 144.439265268965, 132.298087570517, 113.180379738332, 129.852444255891, 150.790639657378, 112.567284688701, 132.559398146031, 122.738078833421, 135.710354477575, 110.647597761438, 120.84966367263, 154.256610028524, 97.5070124688907, 154.003339396456, 141.548632365644, 148.466187807472, 146.963459725064, 163.328653813494, 135.564556549978, 127.096120769044, 108.096833000041, 125.374174666002, 98.7055906502933, 113.081499082865, 128.506829637188, 150.702643991812, 120.839187847835, 136.734407316218, 110.531285850539, 164.549504997748, 111.013188092633, 127.788031256721, 130.40400918017, 118.337697669751, 134.795704390976, 119.694197917224, 98.5997090182076, 121.177867992109, 153.912932786388, 126.256053722798, 112.774691396476, 143.323031028693, 124.135906701544, 125.30604052079, 122.388607539142, 145.491750365289, 139.031402411692, 114.499845435272, 114.043942388681, 111.646240962018, 140.659633999062, 164.701639505905, 138.374477358616, 159.421351078558, 141.987362048339, 137.270116685978, 105.134889081921, 131.387391198732, 132.49650079265, 159.790509606649, 128.58501419744, 165.390619828654, 135.252970780754, 142.811927437818, 135.62263401665, 136.216627907457, 128.878729947675, 148.574545405556, 131.448208320154, 148.259363251559, 125.662980131766, 122.247196296694, 144.826713968269, 137.288970747052, 110.355290776644, 125.7577887816, 134.078148565134, 131.479668965923, 135.210433099748, 142.401260947555, 143.740175803939, 139.121230300403, 104.993800496239, 150.198780415769, 109.0599107193, 163.565236641349, 148.054192497926, 144.646552714908, 113.396384587321, 150.186187054844, 103.867519216343, 115.017164842636, 102.112851611122, 115.025459684433, 124.054685901707, 142.179211196867, 132.320985981057, 120.695216962935, 150.002972682477, 167.931690268754, 141.525267656593, 119.870738954443, 110.671657798278, 144.945172605404, 137.406382443759, 124.66198145827, 134.119786291907, 144.621612668501, 125.758218102698, 140.197463152082, 156.676961126147, 125.778980100585, 135.056218219673, 108.00545293656, 133.48470415244, 172.180191283988, 139.950227489586, 118.384977444805, 105.750964428096, 105.509397463857, 113.026689404428, 107.874683504487, 132.375200310029, 118.687967122728, 110.972243106771, 111.841393686266, 148.065315197498, 127.095679064273, 115.107593993208, 134.942600444302, 122.560336348462, 142.796958537806, 115.073188708884, 128.986902700312, 93.5859297906991, 130.946911122028, 138.293260380891, 116.749619555323, 143.69232592383, 134.631349617635, 131.959220265472, 121.473983415205, 120.973125173816, 130.561489350454, 146.590447857938, 136.889990441782, 146.35806770778, 145.089384652163, 160.17234793354, 144.050167649033, 159.287618248966, 99.7745813188902, 120.119527890093, 138.173075290431, 117.489906196882, 139.32031678386, 153.272558243956, 138.764476848691, 129.316564469854, 127.489752183824, 156.797560019463, 122.371880544207, 155.958100294393, 138.733186200872, 127.482697991594, 117.267766748875, 105.895796935863, 105.794977132209, 123.67688814185, 129.626579023, 115.200025882275, 116.143671417699, 163.686726544259, 142.447189932172, 137.321563004664, 120.361829072129, 140.464905797379, 116.793828699912, 134.797937298147, 145.038179936793, 135.673609984798, 120.975059992388, 129.476219199297, 142.31035076671, 133.830925239857, 113.045673045735, 129.794445583323, 138.597019970584, 128.847098246404, 100.558756650298, 94.7150626718468, 131.449623380153, 137.316943385269, 148.211142157303, 141.186466880734, 141.427488175691, 151.593208131836, 110.003213907106, 137.924221901421, 145.85615693209, 143.404880448418, 146.065939976017, 110.009042831607, 147.081998663573, 119.427156443308, 127.504237492834, 144.456149292096, 167.727234190687, 142.008218305686, 161.185254622463, 130.986151742899, 150.755235034721, 111.751185157759, 109.583954144171, 117.669767672532, 111.792116391107, 115.374148168683, 119.486318531927, 106.796910971163, 135.940425734392, 142.58942874744, 135.179875865201, 122.769174183693, 138.015555764783, 113.676212396259, 164.268490794585, 161.110012393686, 117.717538949539, 136.534059076726, 134.285040498329, 150.545312704543, 109.845298987217, 136.566343271561, 133.695212571959, 124.675707402743, 112.370078282477, 148.831962143355, 125.634517460053, 132.349736596257, 121.904105704074, 130.47900077313, 156.213084174618, 121.262607463391, 150.648195323394, 137.955359737632, 132.148040041255, 118.899027645395, 157.831709323045, 131.364715881013, 133.640225266592, 134.601343325308, 97.7138627171212, 132.8933572932, 132.469106092348, 129.471860762079, 133.519660163668, 115.061876824321, 146.742760259014, 120.539558448255, 109.5633447826, 89.6962194213903, 134.249447006474, 107.162756344532, 150.294671625239, 115.601070259571, 110.98723731739, 126.570808598098, 119.983899237308, 120.262038473456, 121.180722636968, 127.413508060674, 130.958761224516, 128.009857570914, 114.930891599258, 146.079214204043, 138.153012646742, 112.07323727445, 128.080705733015, 166.167929197735, 122.218598824865, 133.506009480919, 97.6514294594228, 152.432188518593, 160.718626158953, 147.833917288838, 122.371679783309, 100.914267928212, 129.287535083804, 138.457594533758, 151.754764447914, 145.18382246557, 133.462679009639, 134.44781492937, 135.949665621441, 110.555938565025, 117.434371410115, 118.12565168158, 101.716410002781, 142.6298152655, 106.412964234508, 138.365345125851, 159.164287420461, 161.227182609778, 139.717120839454, 133.697491341728, 148.036548522526, 112.322228640571, 136.210153462784, 131.019724204706, 101.241803956384, 141.909868303026, 108.391859230801, 126.269637100214, 100.468599135573, 172.607445689837, 112.322061077628, 148.085089655459, 126.187226445196, 139.371645521561, 154.988255473392, 138.873396588546, 113.419331116486, 112.807786438246, 140.945120710885, 100.437819752996, 123.75281447107, 133.942969909921, 114.700610147144, 134.698759431227, 106.294435883687, 126.732621148489, 113.354011423288, 107.899894678227, 148.871764925148, 143.729422903261, 142.460448682529, 161.327789228371, 133.397795406855, 141.905022283137, 116.960725941717, 101.727018002677, 145.994691627841, 179.074893483898, 147.630670222887, 115.811157741999, 134.00175129624, 134.579436716283, 129.221778527446, 128.89603824905, 128.579206356696, 149.730926590167, 104.387815650286, 129.35609328693, 142.675680224495, 113.216644106511, 122.987679181732, 153.758029628855, 139.606257627772, 160.44436555331, 148.382755226941, 111.567262048518, 146.034679275112, 138.624498594872, 119.844041405159, 163.381921732231, 135.890609518869, 150.111619615237, 136.057996636168, 148.550501012339, 113.963375450483, 144.621906495665, 115.597242072546, 179.15253314515, 131.328811045827, 160.24684287744, 125.914478808956, 150.762639342823, 114.051486125014, 127.437679327193, 148.730413739406, 131.627447554499, 106.456506911328, 139.1678410489, 118.662268780495, 130.472860943148, 107.286454669973, 143.557287277108, 121.28351208306, 154.201105551881, 145.029963033922, 123.021954002766, 113.430977102786, 127.419833289325, 157.412018367323, 122.993003453706, 137.166316399099, 139.916233344751, 133.326264219136, 149.389495873888, 112.241616547832, 108.101038138224, 121.174173165334, 133.16477491754, 106.21346627513, 134.831904207608, 158.98672082742, 134.004748418856, 117.765126290169, 134.808566495105, 138.025416121834, 103.478712452251, 136.401703312426, 153.246868387517, 124.68933105558, 117.591084979669, 159.98542297796, 116.653957843746, 133.931892586024, 155.785833700121, 122.227383311969, 166.056968138538, 129.069846852964, 156.336571189411, 138.830619677373, 148.427322828011, 131.675614340874, 92.3582760752525, 97.2330987157667, 115.112449669558, 145.148175641378, 144.91100896604, 122.998904403953, 131.729275158631, 127.090516118401, 132.80330794228, 145.837443845804, 126.761060033069, 167.370702068739, 134.592491345708, 97.5380302991843, 154.328822454459, 128.215395630947, 131.849978783126, 125.16078670982, 96.0372190067242, 161.545971558591, 132.570681053338, 98.233203904891, 92.6917869041895, 144.39655885942, 141.681021423094, 110.556445359218, 127.575038455424, 131.721721205257, 107.614441922563, 125.599147730656, 129.464605775566, 117.368799704674, 137.32893894275, 104.023022862391, 184.510676225886, 135.301793094354, 150.13184035336, 130.948418916175, 141.547646077344, 141.298645543885, 104.493643329844, 141.378563085027, 88.8064087133542, 111.314466148112, 148.844470378681, 127.321989205194, 118.698834672176, 150.404643692397, 129.848277325532, 129.264930926113, 134.209917347881, 150.096805483557, 134.671307471728, 120.140103501701, 146.004730071587, 148.327746939656, 155.34091937855, 124.327494678326, 111.612378708835, 136.005927180087, 152.627411729924, 140.241816220443, 106.317625534614, 122.1191001775, 162.008002366998, 149.237331704336, 143.70971553916, 167.876235029672, 129.870408961956, 103.319206184559, 141.884365337902, 139.332766702771, 130.858654810523, 161.648412722495, 138.652651948142, 111.176529718718, 131.548745218526, 158.845699854794, 129.122434794099, 145.387747882617, 149.363045882716, 127.037834527634, 170.852177317722, 128.507160951351, 114.275275663643, 131.639053693067, 135.498136438868, 122.135972636573, 130.378521399002, 122.83769852411, 103.075863420007, 157.077651275244, 151.290042146831, 139.660358867558, 111.815341195962, 125.38169874308, 134.762767765858, 152.34375025594, 149.187610070135, 139.67010286899, 127.991868100186, 92.7176723412085, 124.784781838262, 135.22836550324, 126.64751610813, 141.220720360758, 101.03242997115, 137.57764951204, 127.244306135574, 133.574928326667, 135.394531216901, 139.186898053236, 129.399182559671, 77.8730744990399, 123.836140494382, 156.632956882722, 138.187409625498, 102.926600216023, 125.509599108769, 120.815465419336, 145.32982737122, 112.420609147149, 130.783221838064, 133.305022238296, 116.987404109943, 104.585787150154, 118.428930563324, 120.392965976958, 144.462837549194, 137.057100432562, 129.274906242399, 105.848524369902, 130.137315885367, 149.200466071555, 146.068065246623, 117.41692316838, 154.22848108013, 133.223217485991, 133.363160355866, 134.943025222135, 124.524131250139, 151.068610622879, 154.439270165075, 141.487998904883, 124.58848815609, 123.320678582132, 117.372522794226, 154.153096015811, 134.670470705325, 151.386024635606, 123.684978971561, 126.188287403324, 129.235925130111, 142.207253190238, 158.640275533904, 103.795658560273, 137.196639176095, 97.8269049357853, 135.676282442172, 127.785745802526, 134.124972675783, 136.655354201621, 147.08914665294, 145.291398439787, 108.140162125761, 107.062126586329, 129.832600722529, 126.951086703364, 106.76831647378, 101.841513847327, 148.917659002553, 123.079720300173, 118.22298975342, 106.655516679223, 157.207165449306, 122.730047864252, 118.113512840851, 139.984112569786, 148.531562693641, 112.470029331793, 154.306923247367, 142.543514076931, 146.328354048483, 156.062304700951, 144.39854963896, 113.508978766142, 121.910668165402, 130.466223244168, 153.196442863011, 135.929770662238, 149.566832922497, 139.27793054937, 114.784453666102, 145.526263194529, 158.842361969472, 133.134268555403, 103.903930110613, 166.152152752104, 112.3771678613, 123.797130475943, 141.1940324943, 96.0553555009545, 149.398959679142, 175.2944111488, 104.209874470562, 155.357620027299, 141.473460086004, 155.763569019813, 117.587592524857, 138.705711676472, 107.780429859348, 129.314439561494, 146.131307724527, 127.696964460847, 99.3270049199225, 128.094646597086, 133.037939175115, 134.212071257553, 125.067095242013, 125.315971177589, 154.426752980221, 114.277876860798, 139.820390097463, 148.447035055312, 91.3204582665452, 144.344742778977, 146.323405903038, 143.342545085727, 139.985639685754, 125.383341182278, 153.432302238191, 131.900552764561, 136.911202505055, 130.541656763487, 133.377563848664, 141.394081185414, 155.152106989862, 126.142103788723, 160.700296423193, 116.419003334952, 134.524834254184, 136.768708569446, 163.632368305544, 125.354580023289, 117.480059073134, 113.492368952602, 158.079699748562, 133.567921625181, 149.744295655324, 104.06875605082, 109.128260918211, 115.186889574024, 95.4751608223309, 98.9856108855605, 134.285809198284, 134.9392292666, 154.380323605206, 135.70735419955, 147.732202982259, 135.847470894067, 140.574159736806, 148.889786460731, 152.936728886533, 124.40109163402, 81.210098629091, 132.082046922586, 130.065275376109, 160.529256634093, 126.403381011997, 126.071661775701, 120.302254615665, 125.188358752859, 122.130840532509, 117.272486773743, 138.368737996729, 156.108442276572, 142.953970076839, 145.07658932462, 149.910719823213, 142.525137379365, 136.99016623493, 132.026619372691, 162.299580522051, 161.61224629905, 121.212510626324, 143.772682371565, 127.761503359081, 125.793610282968, 134.772360901465, 101.21571457202, 126.795213068441, 118.814966895817, 132.481613480297, 123.845349914855, 175.648256960983, 138.624880585161, 111.746401253639, 160.76629014368, 154.38190424636, 126.992566004587, 137.630012241609, 101.550634408071, 126.850422174323, 124.557899400937, 133.567079972641, 143.707301906252, 125.875346213924, 141.998928807204, 160.496869669114, 107.330614725144, 124.253985080973, 117.403078372818, 117.964006402728, 137.567808512714, 105.309997996489, 113.818094283799, 114.773030937985, 117.342441788959, 147.371731630429, 126.335776762076, 138.924518685522, 126.042387066418, 135.125650558682, 133.397663414445, 101.391386855713, 132.852291467664, 117.669664836985, 135.190850809191, 116.816210072532, 114.385246386732, 106.559021018187, 101.005723338082, 123.479279911682, 130.926126122612, 134.811660384379, 123.921688120024, 157.341374875573, 154.099235866761, 150.644767676737, 131.19615022585, 125.297481447361, 161.41866142598, 133.932463009899, 151.622480091256, 131.243862693887, 119.91404126518, 129.278015193639, 153.362973672219, 149.846139984123, 106.915189742555, 88.3525824694737, 135.264059010703, 141.635465950897, 144.169494673704, 99.2073475526485, 133.251246210527, 92.4128439974075, 109.194538300311, 131.316273107252, 128.862936693177, 133.007930462627, 126.213390851683, 109.319428272659, 119.229340682129, 94.4848088066929, 138.551900652763, 122.448368241228, 135.647398769639, 150.671489799167, 117.213827215546, 109.881684653426, 140.030593940881, 149.767515357571, 129.826888761087, 136.271808509905, 133.562933560148, 135.157986160633, 139.778070345008, 125.282290199922, 131.846797056653, 133.743553336281, 117.139978953006, 128.832431605681, 111.990908992046, 137.724804751643, 148.562117512192, 156.259388374831, 145.08394510177, 136.743734380674, 129.332952841374, 141.262183189156, 137.626447272427, 130.537939381206, 102.951497952873, 122.879995397799, 124.824078949764, 135.028081260644, 144.741921382734, 131.703849368475, 170.195551642983, 137.402956263758, 158.537695007455, 139.982915786069, 129.346112027351, 128.124868074131, 135.0174609124, 148.813046189056, 125.079788897784, 143.48466381259, 126.455428289564, 123.634918012807, 131.715474340828, 115.880391650666, 109.585533597197, 152.237201887139, 157.538571874315, 131.75292764695, 165.073122101732, 155.253770541693, 141.880365573961, 145.514157890289, 126.701441690317, 124.149358016488, 118.033099224486, 146.935385638881, 122.352238900757, 134.093027896789, 120.807734909584, 106.70266050129, 138.562095913238, 120.535470720171, 150.261307741633, 135.691489384519, 126.61831227741, 123.295273941506, 122.910293537127, 152.823026725541, 131.598070858893, 118.227832076417, 178.153644060888, 133.358656767575, 125.361048976706, 128.288114917675, 124.500943738628, 133.654764316502, 105.135653207653, 152.798093118697, 112.358036082826, 140.400062232955, 103.113014077827, 169.465584531299, 136.875968278279, 124.301884493416, 137.19404230908, 113.069332977659, 136.566979656256, 148.732889634566, 128.56769545335, 122.834074770277, 107.688448696457, 152.973960607142, 122.181268851941, 138.622540152267],[341.650188977333, 342.253272903466, 341.21608534899, 342.290885748303, 351.9042324065, 341.137994264275, 341.852563721951, 346.283673976496, 346.109716799187, 339.965188835933, 342.02609234725, 345.646856278317, 344.213424526413, 344.296484904352, 340.450554962137, 345.597412984471, 349.205170983057, 342.459277892515, 344.555856993679, 339.805401899397, 348.449729126005, 342.797004484205, 343.956404990299, 342.203806785406, 345.396530613359, 343.248778406099, 343.722257674457, 348.807827636312, 342.860472657011, 338.759369907037, 344.992065899822, 347.073261469334, 350.13085962266, 343.804017700996, 345.077776589131, 337.351350754874, 343.6400926992, 348.091558778217, 340.110443002834, 340.22949195094, 340.501837656468, 343.195360674702, 345.763487776809, 345.809791908615, 345.458963824903, 342.364523507133, 348.76731458882, 345.060559935701, 344.184880179288, 340.578530567972, 343.307902465721, 340.377572261557, 342.351849499125, 347.61650588509, 345.17931113042, 342.868785386919, 350.53759702776, 345.754991246873, 345.611800934465, 346.762924434021, 343.454122268363, 343.795485997217, 343.008917352016, 344.806522807159, 343.403765090946, 348.750925855241, 341.212907567696, 343.948400299693, 340.865638508875, 341.365224458803, 345.308247665439, 344.205974808472, 343.297290442704, 348.060036081711, 346.294674509926, 340.978081149064, 344.299740713492, 343.165623318502, 345.093916624359, 341.855320615221, 338.509280686301, 346.453119557494, 346.549750417581, 345.850049069301, 343.614833119554, 348.668893447275, 342.592072587621, 345.683213393323, 345.434666471579, 346.399341471595, 341.334860583677, 341.929985689913, 343.885678988772, 342.053594396952, 345.519710080888, 347.441939892012, 346.09112361181, 347.136101087447, 343.277193083508, 346.84893944473, 348.165248533925, 341.193703576307, 338.828659478479, 346.110881643366, 342.55484016168, 338.970403357663, 343.131175257517, 340.945052604146, 345.010541032793, 342.049945699134, 342.03073513255, 341.663869892849, 347.156978801483, 345.362680354662, 345.347218323302, 340.13697354635, 340.88753005821, 342.402056298888, 347.263165923768, 342.304562622695, 348.359942793166, 337.886940166585, 344.372900809477, 337.669204908968, 345.40584023966, 345.199009480308, 344.026024227235, 343.716876654899, 339.138541991649, 343.072099099026, 342.267706211177, 341.250191870648, 348.569219034405, 343.099957960938, 344.918503269214, 346.084406188255, 345.945574019761, 342.599823687628, 345.539835544941, 345.675814266863, 343.640788249178, 348.096942894502, 343.570925626793, 342.657840143679, 341.366817156688, 342.029570664782, 344.751262731712, 343.085362367102, 339.385598927296, 345.176521509856, 344.423504214364, 342.201806541025, 345.785098522129, 346.28646548529, 346.538801689255, 345.120088290078, 341.511711588808, 342.023295836041, 342.97258934192, 344.237195894433, 344.784721835841, 343.521440900648, 346.062373442952, 345.122136893535, 339.564651983677, 344.931806528301, 341.488542573893, 343.377631929988, 343.593476123007, 345.298378975685, 339.838560404814, 341.23200219527, 340.212032392846, 343.148564314158, 344.338091713316, 346.613381346702, 342.812014649318, 344.39588457683, 342.644860817307, 342.698197293408, 347.316403564123, 343.149495423606, 341.840598548834, 339.783733234884, 341.550070173592, 340.367603830381, 345.067429081131, 343.088502189762, 338.450466661666, 340.734324838734, 341.99166681444, 341.550855598459, 346.966176255982, 337.903450529684, 341.333786028566, 346.034212714446, 340.345913220582, 346.146629245959, 343.287109493252, 345.181541683238, 342.590913830712, 344.479730046934, 346.820491879853, 341.80471625865, 345.89884117123, 336.394404209091, 342.073462450506, 347.155523434828, 345.156380652709, 344.105179778629, 345.108861481446, 342.546680954962, 342.635715572385, 343.37497421223, 341.467759786343, 349.891969694381, 346.81899882708, 337.941436052463, 346.052421287775, 340.387770873152, 343.890215239455, 343.502337006992, 340.370778643903, 347.014002677811, 345.409165145488, 345.979714231212, 343.661018242748, 347.108474368322, 345.643473909044, 347.236262326897, 349.370326721189, 350.832406696779, 339.993517750641, 345.464403957001, 342.132417853858, 336.10333679044, 346.344940853562, 341.30980773044, 339.836596585901, 347.869259334558, 345.770896772592, 345.597736532316, 344.665888091018, 341.685946306198, 346.325365279253, 343.093439289682, 345.013871429977, 342.355942787123, 344.072969861961, 346.21636703785, 342.589456669052, 344.709132363072, 345.779487757015, 341.013634309837, 339.772617420733, 342.193881342667, 342.335320715781, 343.813832769551, 342.655194700262, 344.709508076603, 344.009627228986, 345.542544729632, 341.326031006959, 344.009002781196, 349.933342159809, 345.66897198431, 341.483613793541, 342.62038183973, 344.434902742262, 347.070390651973, 341.715060025868, 342.423341301031, 348.556334246634, 346.627404977012, 347.775893593302, 341.353616189302, 344.332255515314, 345.364424346609, 346.574650544327, 347.210515165858, 344.765263799772, 340.432934761855, 350.738676899712, 341.996435224192, 343.797089206386, 346.921836605697, 347.806790164652, 345.794290073483, 345.380377899773, 347.418553205961, 346.324313422495, 342.220931177706, 341.773905445047, 341.402673411665, 346.622530957582, 343.82874756727, 344.816502376788, 343.521477596747, 342.567549900732, 348.236781190976, 344.17014548297, 345.225131225529, 340.538678628297, 342.432401684733, 338.88737670884, 342.123840750706, 346.09383212132, 342.418520433113, 344.337210149547, 343.474097991789, 348.809017750955, 343.342293781178, 348.594663944714, 338.699890164, 341.584129595321, 345.519366868765, 345.641918215318, 339.834860129472, 343.59131242215, 342.135062047732, 343.253683726657, 341.242424776369, 342.014533218972, 344.985551007394, 342.928675105249, 349.897598579041, 347.131661291235, 340.317094585424, 342.777822610676, 342.282829628124, 341.39107665668, 344.510551022144, 348.422778253075, 345.368032841066, 344.701049513492, 347.230141615978, 347.301473212184, 347.494402257995, 349.914461637243, 340.641263425467, 343.45075048856, 344.407891028312, 345.630043005122, 341.719586371909, 339.985675709547, 343.207842372289, 343.789476064311, 349.254812040846, 343.819019198896, 339.859003682079, 340.948603113712, 343.11086158313, 346.068727109243, 342.335288151881, 348.674327964485, 341.415983271073, 346.505716506321, 343.70385253917, 341.655279586616, 347.267189443771, 342.988422121444, 344.974923097136, 344.470531776278, 348.810799153502, 343.31400085868, 345.025758636621, 343.829312849191, 347.847594131741, 345.485649247915, 345.423417439011, 344.359269603298, 340.67789720398, 344.142648421439, 342.71752339475, 342.715469622701, 344.684130122681, 344.133742991235, 341.854576383778, 344.847719710229, 344.964217440396, 344.938306398354, 348.470304321538, 343.353703762219, 341.936911557206, 344.796972064813, 345.081482388235, 341.724059955748, 341.96834699142, 348.060437634085, 346.085410158821, 344.611043126977, 347.214884546084, 341.721491447226, 343.794594711952, 345.002594862188, 345.49537047638, 342.896787516473, 343.189522452972, 340.977199121255, 348.169164596457, 347.121392895014, 343.611544562316, 342.266462901235, 338.525731736138, 343.36091979195, 344.687338347075, 345.697849039876, 340.401339857553, 344.955297445015, 351.928131559049, 337.777713398333, 344.557397960077, 337.894017569163, 342.502131453239, 344.082912257232, 346.655059629242, 342.292637847608, 346.627114139703, 339.257779277836, 341.693349760501, 345.056821355392, 346.087194135365, 345.655106606528, 343.751572354019, 344.855319784534, 347.01114647809, 341.016653002888, 344.037210692043, 344.970260137702, 345.601240915107, 342.3208392059, 340.709016291586, 343.172745544346, 346.769662177589, 346.241510778652, 344.653729257834, 348.188944485237, 342.782370370698, 343.354917227911, 341.061462848064, 344.147267483223, 345.41083934044, 340.497604663077, 342.716906517133, 338.117943995214, 342.431524623806, 341.900057103151, 343.793896132249, 340.349645144603, 349.548639277288, 343.203256942501, 343.098154108256, 347.308155589254, 344.120805926736, 344.409556604953, 342.585214572422, 346.524416336287, 346.905170608648, 343.436370417052, 341.660396225655, 345.503543818719, 342.785396629583, 341.896774834286, 342.325041492353, 347.236102042298, 337.619329513564, 340.611311030229, 342.410067856469, 343.112811038586, 347.847474750464, 343.908981918347, 340.665233915328, 343.72151042946, 346.633249593613, 342.020065668764, 344.649256894757, 344.056775474543, 341.67431114615, 345.811206706248, 338.249661695547, 346.761556220629, 346.875226281485, 344.862719880882, 338.125339634575, 346.895762982188, 348.359240529892, 346.330460957537, 346.932636062469, 344.253730160076, 340.019190030131, 344.517805536227, 344.855839611762, 341.756999402209, 341.042728820306, 345.29482353572, 341.003007226054, 347.44599853139, 344.409219948534, 340.528419759567, 339.576942791313, 341.570362266278, 340.235445096059, 342.413909835065, 341.440516778797, 341.121346791845, 346.118178939021, 343.975158019534, 350.347566166405, 342.508907534244, 343.896105570883, 341.094029361308, 342.198221375029, 344.181519785604, 341.790079537558, 340.995883129571, 349.403292722917, 337.482591029318, 340.587638089741, 340.578065810563, 344.592018876118, 343.292362822355, 342.038538898576, 347.098105367595, 346.268541405279, 343.765580364448, 342.83375972958, 342.218373864266, 344.286416309087, 343.364752033912, 345.820576740424, 344.900107265489, 346.940169146149, 346.996303677412, 340.048201369193, 339.002771964591, 348.324797026318, 346.058045608608, 345.130509820042, 339.78393779589, 338.556999267934, 344.492927244712, 343.429669205514, 344.023084949256, 338.394642550545, 346.999816215093, 345.741434436856, 345.500785377348, 340.574038355952, 347.320068784755, 347.346477404175, 343.381820529831, 341.753101733959, 340.888843456912, 345.118858321112, 342.064506684252, 348.262024908658, 340.572551615899, 347.918118343444, 343.812401449268, 346.977555454939, 347.852662681828, 346.979272730608, 344.761694764497, 344.359276720575, 343.383838130425, 347.252819753264, 342.532572397205, 344.307041766401, 342.989421725751, 341.532640666706, 342.653863444442, 344.951305119916, 338.327333767474, 348.769064918063, 340.977665449896, 345.215387993745, 343.545579284577, 344.312347940017, 340.836559186543, 341.159224546237, 339.770058253642, 344.012726144343, 348.640989115064, 342.455944375603, 347.311098513212, 343.663324496153, 344.002767441901, 342.461057846402, 338.754717221297, 338.989500770298, 344.236304752518, 339.222678787161, 347.141453133976, 342.340390516596, 342.602160118392, 338.163872362271, 346.933039337607, 344.222250283656, 346.419656973347, 341.520517126299, 343.988161848674, 344.654467340327, 340.214027368177, 341.105138833847, 343.155675982467, 345.423155200528, 347.145183996115, 342.595965077695, 346.134154715077, 345.44681869966, 346.387976689709, 341.963685564166, 338.024064134116, 345.218704717618, 343.958226500579, 344.853016670268, 343.889713404329, 336.790575383684, 343.935026113296, 342.256959623085, 343.995645066403, 346.596667057765, 340.970794733958, 346.41285802123, 341.168073080338, 348.172208241656, 349.335474427246, 341.450775277634, 339.829129376322, 341.935546222954, 342.018099394611, 344.677277356401, 340.747022713331, 347.313492083275, 341.53737989094, 342.934009182541, 341.420335916556, 336.720626746058, 339.903411824151, 344.897420483188, 351.591063122264, 340.744836469711, 345.12813913804, 345.84795380714, 343.919186380171, 342.544921856306, 341.040141948485, 341.350661570102, 344.259196968349, 343.309711174612, 344.619426240647, 344.162580597175, 339.681378756635, 345.197199716107, 346.489501998452, 338.268402053466, 345.52365018558, 344.517424862939, 350.784672412623, 342.037232688257, 342.872102399572, 339.447579676876, 340.932150587313, 344.071902888317, 342.959049965392, 342.652430048515, 343.044373621628, 347.272247723766, 344.444810782786, 341.814160332726, 343.736138558851, 344.717814368486, 344.654815994948, 345.63813491614, 343.621361876682, 345.162624795206, 347.117698132269, 347.324225539808, 338.814259740276, 346.473704048604, 347.684760702754, 345.673955457352, 345.719667739669, 345.74513215119, 347.850292843179, 340.091559212646, 342.900358330313, 344.622015393035, 342.777110987768, 343.742337767379, 343.60643859178, 344.89433907934, 341.989148614547, 345.281017908916, 338.663588248497, 340.556737237418, 351.440296934763, 346.130376001781, 336.895620178583, 341.976112227204, 347.319786130336, 344.039390870991, 340.426808115107, 342.926520163506, 347.072333104556, 340.169793996373, 340.097262658397, 342.84915406355, 343.649411534114, 343.536840985606, 345.541249550525, 343.841252465589, 341.194764546537, 349.645960502595, 345.019441606479, 341.309518362694, 341.53358611367, 346.41691599152, 345.16082804804, 346.018136759168, 346.391184987668, 344.661034323919, 341.628427367062, 344.701391319573, 341.933036208533, 346.390540735525, 344.216270338021, 339.81709315031, 336.881434182597, 342.782287670195, 343.975806634006, 341.905021489829, 345.253465681345, 343.123988909269, 342.963715411264, 344.395605675716, 345.430120246135, 342.191577929823, 347.737833656166, 343.978383245221, 341.735451897046, 348.054532749055, 346.932570719608, 342.023516128135, 347.480202373617, 342.041563604871, 344.270318850721, 344.026379976193, 343.110047552724, 342.932513973656, 341.689693929895, 347.314089834475, 345.370935391081, 346.420701838696, 342.594462716996, 343.071284076737, 342.689114061175, 340.83550649954, 345.054764847286, 340.41911653843, 343.996376073099, 343.808307264175, 344.159821437812, 344.593197756888, 348.223284534212, 344.300564596042, 342.569609318138, 343.437729827829, 348.345069865683, 348.417491029532, 346.874982850439, 342.312456257529, 345.646395790886, 349.758463930478, 347.633837814066, 342.698413246956, 343.978752931868, 351.055281475548, 339.363529281229, 342.26683059556, 344.477584625014, 345.257311102375, 342.786537327718, 345.516944828417, 337.507287175375, 339.346644740862, 342.447160018422, 341.575869572345, 346.554934611611, 343.444479316474, 340.97859313942, 341.039786803753, 345.627677706185, 343.202101769831, 339.677867048901, 347.706450513056, 345.621746205837, 345.976299925736, 341.876723200826, 337.748554659161, 339.967759755599, 339.131442313128, 347.368051839817, 342.327466736885, 344.250792053817, 348.26081326393, 342.088023058639, 341.527203915577, 344.45997059036, 344.450113327067, 341.826425913983, 348.059191106653, 342.661044862352, 343.552905153551, 347.200126832696, 337.179116576873, 346.758621076062, 345.125525292369, 346.859029022685, 341.821472256462, 343.484046914188, 334.30463534196, 344.524892681396, 343.86593045413, 342.368896335278, 339.269877764809, 344.197344184095, 345.090414053676, 347.926200071038, 347.614957728882, 343.928689050787, 347.677919513482, 347.591198224584, 348.052030199095, 346.767832419047, 343.872765379955, 343.595506236275, 342.79145823665, 345.772203093634, 340.302257981251, 342.872540664723, 342.389440043826, 338.804606548193, 341.897504528549, 346.785568616262, 341.009272783878, 345.548809879638, 341.313411204348, 345.604232015798, 348.507431713595, 345.886727811025, 347.948962386608, 345.694834217171, 340.062063720012, 342.860557348044, 346.744667675541, 339.410386448822, 338.262800168878, 345.473683268032, 343.780505736955, 341.521137086406, 337.092597067894, 342.169473229382, 342.133650123401, 343.607149161196, 345.643311278022, 344.777692050774, 347.647882433164, 342.926416371457, 342.150810556438, 338.817714917903, 350.117756332097, 340.506570464303, 340.394318190874, 346.053055167026, 349.765841997608, 344.024769012452, 345.24346988328, 349.935693862246, 343.807032784223, 342.568187747218, 348.005277590011, 344.210673668927, 342.801259966791, 341.084227114959, 342.77268915483, 344.351817483903, 345.825412566754, 345.059820920788, 342.755086511659, 347.045127152876, 338.079385214988, 347.907147487622, 339.85373386598, 342.696989568375, 346.13368839222, 342.165855617144, 348.2139868774, 344.791635825836, 341.384917346373, 342.864575517018, 343.277796696413, 343.109248824363, 343.879786447828, 345.841364689543, 347.909658141454, 346.50113937221, 345.103515794224, 345.630672728521, 341.197141649016, 343.694365210555, 341.699579624524, 342.684234568971, 341.002612303703, 346.716792805537, 346.286212930443, 344.502234664121, 343.471549946229, 350.520366719147, 345.040383996361, 346.94378305185, 339.441060596077, 343.642239690514, 344.177939802868, 345.959226523113, 342.040848281999, 341.617714734621, 343.283381678689, 345.4335874386, 348.789029020189, 343.176027602951, 341.64774957993, 343.97976372829, 343.021678350394, 340.750880839605, 341.96968334154, 341.541502247865, 342.368845459351, 341.653385969869, 342.040878955733, 345.669607387118, 344.10201303154, 345.229822627821, 345.721775641602, 344.821075944214, 349.395189132869, 348.071992469468, 346.114621905305, 347.116099477154, 341.217985759229, 342.887450877079, 342.637621642549, 346.211819097953, 350.240293925532, 344.30401777127, 345.786272085754, 344.617367573367, 343.447475810048, 340.36983334268, 348.182914595543, 340.541651612623, 345.191222474246, 344.22878759757, 340.966048128415, 342.16915147846, 342.712365203034, 342.113065698747, 344.769667545333, 337.27044429136, 350.448105067926, 343.542739694279, 348.247356316497, 348.154994405376, 342.892675064231, 340.991316739937, 342.617082224582, 345.080207511654, 344.883013730521, 343.527621042619, 342.991984125962, 343.725293985351, 343.662027867552, 344.318746734637, 341.843725226654, 344.332504782174, 343.748096071549, 344.939225971808, 343.903274979465, 339.621399592502, 346.669085730042, 344.671112682864, 349.229729298841, 343.945640419415, 348.391976241551, 343.084624712436, 345.912058735939, 345.105513876589, 349.680428012125, 343.098651543976, 348.236317682253, 343.865900698234, 343.424816322109, 338.203327320305, 347.439625362234, 343.308390917776, 340.068446087026, 344.879385606915, 340.484483686552, 344.395285462224, 344.922500645533, 342.826853081745, 342.618166959898, 344.540494732409, 342.802267068911, 344.877455423042, 345.904471593525, 343.942706211669, 342.130699287936, 345.299650211366, 348.83482617944, 338.555080940019, 337.894349012399, 342.186081705593, 341.271728571268, 347.73541303313, 344.61167310992, 340.728365327055, 344.754506064539, 343.985934445092, 341.742377818346, 344.795794068305, 340.530949026481, 343.633901735916, 342.579157063568, 345.086631419821, 346.888789364462, 342.397535438036, 339.321934122923, 339.901998962149, 343.688335110575, 341.980380761148, 342.489472581173, 350.006450456685, 339.806682036515, 340.847913420996, 339.386994363133, 344.13221599152, 345.662885621887, 343.274286994283, 346.312435408924, 334.608239713217, 342.553858456758, 343.184949873066, 342.505268950073, 348.655997815599, 342.24701729177, 345.363259726812, 345.52053850156, 342.190875203933, 346.13511923216, 344.169810800291, 340.753490715325, 348.79084005465, 341.781382617955, 343.621862273649, 342.583354855088, 344.979265626735, 340.083218315838, 341.89562546609, 341.78111797921, 347.860837825383, 348.353817306043, 348.153287510747, 346.013583245539, 341.205254915462, 341.553092069479, 344.125310951722, 346.695559934912, 344.081270930893, 343.438556832189, 341.000230689662, 344.504663248594, 346.669715210881, 341.40628033652, 343.430235431488, 340.940726611389, 341.635579502502, 341.40383435541, 346.370685640276, 343.426986235856, 343.443269466972, 342.015552548597, 345.141791492803, 343.8821552835, 341.141771945129, 345.490897951946, 342.72849741004, 340.758164327445, 342.431496707224, 338.293935084111, 343.063224447292, 345.344401962027, 341.507857257303, 347.893215046434, 343.279022299737, 337.660046409134, 344.219100569362, 342.296870522058, 343.795275150057, 341.510665122037, 343.938744306976, 339.442336808079, 345.122754600881, 342.105649078948, 348.979062290183, 334.453327569688, 344.325560922266, 342.43705257489, 347.447736997874, 341.775482341691, 347.595240785992, 344.784500945596, 342.316049960043, 350.303359125702, 340.856002507052, 346.512970014261, 347.00033690174, 347.696449345567, 345.811067513128, 344.026848434768, 343.144039958824, 348.213440677284, 340.776695731312, 340.239302530402, 350.105579953392, 341.88332530333, 346.307973348379, 345.957359510501, 348.457938404318, 347.12472162216, 340.431557789876, 344.013963242881, 347.154440988947, 345.658246463783, 341.797452698777, 344.213877388739, 349.294642941984, 343.023215685564, 343.312758680626, 343.838640942081, 344.816008507949, 346.814759997608, 348.633223015929, 345.403386390182, 344.04665130917, 342.84946917157, 342.434646773354, 343.995530040463, 345.442590814652, 347.093379853157, 345.359382518654, 343.519468888467, 343.392926028979, 341.863324722451, 340.200657354359, 344.895037109119, 347.116797366043, 343.654404317059, 342.503752002713, 344.789160179495, 349.706050588735, 337.421773822437, 345.236999929817, 346.881825187613, 344.311576694055, 347.7020257355, 344.121808215964, 341.216220039694, 342.933160365427, 346.22250753875, 341.392243734492, 339.586581992372, 344.112233979218, 344.980422956714, 337.402694453549, 344.099597482896, 344.022961130665, 342.920629671517, 344.338337222068, 341.781381185976, 339.707752715581, 343.454406523969, 349.121813720253, 345.265346889389, 340.126735291915, 344.809227491868, 342.297860752623, 345.554201021058, 342.251578121917, 341.644087418481, 353.437293606432, 344.511004454805, 348.964651765785, 341.317436413906, 342.262714069221, 343.715854717967, 343.350833980719, 342.871286546138, 340.110644160605, 341.425686677583, 343.482568337939, 343.712197639248, 345.516808720141, 340.146493176194, 344.074462553487, 349.521870477289, 345.061962746603, 347.475849301762, 342.748850934715, 343.2039034439, 342.845486454312, 342.3293052245, 345.000619981225, 343.442592703567, 345.620929664645, 344.89279898841, 341.071115896549, 345.198846876735, 344.001791526404, 344.039237851517, 345.394063442584, 345.059615419925, 347.13651912097, 348.466085053928, 349.901471027123, 346.476700101074, 341.515964436594, 346.306526763168, 346.658308693941, 344.254360492075, 352.311618117185, 350.8565823743, 342.356360163263, 343.086857147315, 340.550825055128, 338.829816338583, 346.04792574297, 347.014251465374, 345.330993533549, 339.515614442345, 346.073117102806, 340.265875451102, 344.266287761316, 345.545915631464, 345.684731014198, 343.976596757385, 344.46761910871, 348.113512595167, 345.60006900822, 342.250601762656, 338.907813161417, 342.430268889801, 342.479490463124, 344.532096559515, 338.634476723246, 347.043137177917, 345.162923078981, 345.655824632312, 346.780702017997, 339.73398139793, 343.609499478382, 347.729799080407, 339.844870550483, 339.431326872754, 351.512291196096, 341.382049487677, 343.254671915193, 342.877782310904, 344.96667797216, 347.076726262852, 343.530251782839, 342.557189297857, 340.586994209113, 343.094278407192, 344.029996661357, 346.627835523709, 342.02205844201, 345.922454837719, 346.797953597522, 345.114003412736, 344.857987799746, 349.285858702556, 346.984697984113, 341.225048964791, 337.895326358496, 346.117530156511, 341.86143545893, 340.758660752573, 343.96413523648, 340.891978558264, 342.730250303269, 343.210196830713, 344.130789355196, 343.473871705267, 341.190938009815, 344.050746530369, 347.228653282151, 345.174352089196, 342.966810423343, 348.74537919169, 336.722009820316, 344.539943350291, 348.534688546595, 342.815926761071, 344.709029710986, 348.838177447946, 341.623474932401, 349.772505801869, 349.326377811347, 344.282229096368, 346.941173741493, 344.470217836704, 343.144039806786, 344.465237905806, 341.635415748988, 342.498771763327, 344.064916163533, 343.525394869879, 343.704057531143, 344.164217159089, 346.115211643368, 342.466470709326, 339.981856050659, 345.589112752603, 342.4504470984, 342.265699679915, 336.602357050877, 347.958623840423, 341.303267482096, 344.896655111807, 344.886091954068, 346.132207039755, 338.004973979971, 342.056623870205, 347.258051143408, 347.513533138127, 340.727802390364, 345.03127112807, 343.726793639071, 346.153975530227, 343.874194350086, 345.553760618453, 345.871510650501, 348.784813549534, 342.863046935119, 344.006238910887, 337.634368932155, 342.220954116857, 348.662992841887, 338.993884455533, 336.300302357885, 346.655933905741, 344.186015742628, 343.346861374875, 345.425371768663, 349.698075818896, 347.319366609707, 343.04181106838, 338.152491605893, 347.938783592879, 338.180851002994, 345.719606963732, 346.678031065438, 338.165313117356, 346.580731237735, 345.187362233225, 343.763318215051, 340.697152930623, 347.450723343287, 347.151086819257, 347.081735299303, 343.156422956142, 340.359712077468, 343.980192639826, 346.854935623076, 337.485361931021, 345.435057096598, 347.03208631893, 344.813181568297, 345.604926473507, 343.860731570176, 341.792465501699, 349.833776625257, 345.939313483389, 344.322562127662, 345.599530178851, 344.877571536403, 346.373989061029, 344.388740219027, 351.15393160673, 345.477571330601, 343.848845964082, 348.671937260372, 341.029034293277, 339.524460857071, 343.304738209025, 339.937849636947, 345.158353022252, 340.805483222117, 339.212772047228, 339.496700463853, 346.52409513612, 345.693593528022, 348.681731760507, 345.131834736638, 347.47102901755, 344.699342454709, 347.699207635481, 341.57142887446, 345.955416334978, 348.065291005007, 340.468469323963, 349.800299910799, 346.861466300441, 348.252582798464, 342.193404015943, 343.709176691303, 339.292509218575, 349.564992951687, 346.502895514906, 339.559629762397, 346.630487701234, 343.609547648639, 341.418844349334, 346.736580191364, 344.398266691777, 343.458309677133, 343.53268381664, 345.091582824809, 342.844114633875, 338.385949637014, 342.449654536823, 348.576887090951, 342.995003577243, 344.893696939244, 350.821407408179, 341.575830823532, 346.000865565599, 346.534595490328, 346.838071507199, 342.653500312892, 346.332063295808, 344.461033362587, 339.897700147487, 343.226485923192, 343.120903873012, 344.805591208491, 337.496931312015, 346.541984499464, 342.945614631759, 345.539676418968, 342.801847414854, 343.912675146566, 347.337087737757, 340.768315673497, 341.58930076432, 348.630428500668, 346.483525812202, 345.373967652597, 345.332788602452, 351.358202217534, 340.956659335114, 342.814550314152, 345.818091313498, 341.680837547657, 345.746847486524, 348.68830545494, 341.492483404197, 348.51253789466, 338.704820162752, 347.433849050863, 342.809029438222, 339.954335627574, 344.571986149646, 344.809738615088, 335.956244028463, 347.4807706153, 342.30603262164, 344.682106786505, 341.621881002224, 343.74459682449, 343.518497224982, 345.548680058148, 348.698656799167, 341.006614797889, 349.439519511143, 337.798581628479, 342.053398540199, 350.393571953558, 341.910992313133, 341.225805905713, 343.808089444683, 347.817249972214, 346.558273102624, 343.102122638084, 342.892703670949, 344.664083044644, 343.670350131267, 350.390454888101, 340.999665047018, 343.211170911591, 344.250706459829, 346.325534832677, 344.613074847272, 349.873539398764, 340.656187855291, 342.967565849402, 343.03189469457, 352.649221219403, 345.231072877975, 339.904821168622, 342.760533481281, 342.438911627655, 339.781775704139, 347.597764615361, 345.891606650932, 341.794611301754, 344.48587494795, 346.460745733336, 346.576157619691, 338.744387822484, 347.846724336177, 343.543655025267, 342.495495423848, 341.877877061279, 343.579616663927, 343.732551912573, 344.841977083698, 346.24593327444, 342.711189780544, 341.846774541953, 352.677108492672, 345.399385908575, 346.391267952474, 344.930437920679, 344.05019597359, 342.706841541239, 343.414054552114, 347.761232037896, 343.827757385559, 342.910128272024, 344.96926681813, 342.248521433296, 341.565327968881, 340.533262487758, 344.466681962908, 343.372407882946, 344.048840931916, 341.686922041208, 345.066507254792, 346.77919379937, 345.175389871904, 345.266312158677, 347.000999181533, 343.849256527246, 340.738813801578, 343.022190590938, 340.749557547757, 345.422539397057, 337.517312225166, 343.95375292784, 342.528190595924, 348.193760247436, 335.255086989177, 342.617282967985, 341.17377486045, 349.928658564741, 343.921915217864, 340.891742296315, 349.813666157585, 342.086907859584, 343.721866637961, 345.788586315803, 343.242928680441, 349.768332863713, 346.251418872874, 341.7279722358, 345.211863784083, 342.0470254998, 346.176016229785, 342.638172658371, 343.707871694425, 346.673722450161, 340.591508284248, 348.299503447127, 346.342033414213, 339.614701411462, 345.407303986483, 347.119704708299, 345.275298002367, 347.494919801479, 343.777449433839, 347.325503679975, 345.53427732442, 343.525345810487, 342.516909400671, 345.700046345239, 344.353651655523, 342.667874636274, 344.243926605964, 342.298602790937, 343.017562942694, 344.060902283826, 348.22624851198, 341.737702627718, 344.959122282458, 342.935287817013, 350.992457855614, 343.946560397938, 339.342924797966, 344.291011588415, 340.969886809269, 344.670150143477, 345.499281812488, 342.791648943796, 340.179383513735, 345.662754013998, 341.807260782506, 344.415771754525, 344.712902154261, 346.933979818885, 342.671549349038, 352.700850022255, 344.884030578456, 349.915510120622, 342.708590492025, 349.655019884331, 340.581918542828, 346.194025185987, 344.544537650999, 344.254151011952, 337.367443132703, 344.129100742314, 342.679130326613, 344.049166228108, 347.121714151067, 346.86510887534, 343.947550664658, 346.993951642575, 348.029601460848, 346.092484600503, 346.980164582945, 343.690178760876, 343.579131037756, 347.340200209534, 343.562682323914, 342.088736429885, 337.706460036041, 340.752133787704, 340.082669249799, 346.746918246841, 343.538325117259, 343.168172341366, 345.032801203287, 343.639321529357, 341.688124540173, 349.01994306982, 342.242667531928, 343.190265807276, 344.535695009249, 346.066545984082, 345.991931341972, 342.925293054343, 343.198779944213, 343.16577634665, 344.840667372428, 340.883062775132, 344.146921899945, 344.044844095396, 339.675284190773, 345.330663654949, 344.604601491251, 346.834292972397, 339.494766187734, 342.123006322038, 347.536335638934, 340.033426642688, 341.996066497588, 341.31267001178, 338.376303579287, 346.628243400151, 341.903216571904, 348.601749129269, 346.943490892547, 344.634370624862, 343.645419967315, 344.561848745815, 342.368518989199, 340.510561169872, 343.974389838562, 345.884778505168, 350.763733879308, 348.174333800066, 343.989084687239, 338.516363040115, 343.773107960941, 345.694912920248, 345.675803678999, 342.550001732869, 344.805382953157, 347.165834213744, 342.424947596532, 344.224820923305, 343.707911182462, 340.651912881044, 343.805574898904, 339.158472639954, 341.042332432295, 346.77445458236, 348.535399714298, 349.776892813957, 343.741129557228, 341.595009359933, 341.65288099529, 335.81017299102, 340.139627222575, 340.753910241228, 341.654646953265, 345.526058256993, 342.281227577571, 346.388291081968, 347.662604188278, 345.729134595895, 344.516017475721, 346.659519584508, 343.542936355116, 346.889125455919, 346.953622434112, 347.808827595407, 339.412740781051, 348.237978011519, 341.524002035378, 346.21048217037, 344.656320508058, 343.471373182791, 343.76220108111, 346.632007100295, 347.061689253231, 341.379417543508, 341.201393709842, 340.078960673077, 351.509335964148, 345.108477525091, 343.107552835908, 342.950659274684, 345.338221556906, 348.457836129053, 340.611696296215, 341.423927134811, 341.081165065134, 348.558979147443, 345.650621470067, 341.422882679422, 339.343563904662, 341.544158104904, 341.243273803305, 348.341715251913, 339.749777900735, 345.174192738975, 342.877001270573, 343.72977628357, 341.31036725711, 344.001134657287, 339.401314080949, 343.538895034056, 351.340506662232, 346.352937368089, 345.370518953495, 339.986168103423, 343.78849958728, 343.902633073586, 346.732257494191, 338.567630959042, 345.495476544528, 342.501862594571, 342.603751097698, 346.968797827502, 344.188082929627, 343.995899892307, 338.88873295342, 344.130627896977, 343.851232231075, 341.593701250461, 345.850573411867, 342.348516056296, 348.492975809627, 345.774764090842, 343.189070125238, 349.842246722045, 346.695512281373, 345.819865814491, 346.469068128628, 350.807131438267, 344.102740338632, 350.17986094945, 348.808195860406, 338.674957587234, 344.748288188252, 342.882883405005, 342.60834553424, 345.067431969931, 340.008776328149, 342.720729595488, 342.330039313696, 346.935638996067, 347.81764164493, 342.325278197483, 346.655728796388, 344.148774702933, 345.780414502682, 344.553752529691, 345.765869414238, 344.016937300341, 341.997384871178, 346.612159407641, 340.743788204704, 345.00408581164, 343.680260753724, 344.066107030891, 344.518872410713, 343.862515931403, 346.747019300573, 344.234296397632, 341.018666087132, 343.422726895057, 345.342406970593, 343.484207263957, 340.569225802741, 346.791172920431, 344.377984666535, 341.162894693556, 346.368084348321, 344.965356362229, 342.735873894009, 343.266884121374, 342.648487155891, 347.12051327789, 340.459653928655, 344.963152220038, 347.55890164357, 340.005501569919, 348.737601771463, 346.443570750786, 344.709519921479, 349.424335009681, 340.446485025193, 342.562686038527, 347.431199922947, 347.150139934528, 343.042324362585, 343.070515546578, 347.011483346333, 345.319170684614, 342.255053427928, 347.064229297745, 341.203200660641, 349.423446325518, 343.559111058363, 348.325382100991, 342.616728656274, 340.45557825574, 349.940319216271, 338.570007653521, 341.967240286761, 342.389669254054, 343.516855860854, 344.644563377599, 343.453046831663, 344.052459325551, 346.804298873573, 341.531096568261, 343.684869800326, 346.025613244513, 342.888982377211, 348.90674011232, 341.893646329752, 346.201142760401, 340.657482581445, 341.794353778686, 347.22045410444, 339.868413911867, 343.444903069272, 343.528408502198, 342.89268624868, 338.270838155494, 346.372456347614, 342.220854952909, 343.279040425053, 345.238147666924, 346.028980512979, 343.030841046465, 344.13633246165, 341.457019866317, 344.992671898355, 336.573155650439, 343.568599361082, 343.250180280716, 343.821960728219, 347.054667872696, 347.537820298729, 337.030656703363, 342.803388191271, 348.333422697922, 351.785734833402, 346.268768009614, 345.477153622593, 342.711507799079, 343.068409482807, 340.816659208157, 347.334266566539, 343.554727603132, 339.118597166537, 340.307788280534, 344.418494030818, 341.262542446111, 345.589500935319, 341.151336991042, 342.827858310118, 345.320484932239, 344.988740283869, 338.965399702619, 348.909036417665, 346.563560851979, 339.336706000226, 344.168526103827, 339.383793876048, 346.954383517293, 347.539948567749, 348.360008677269, 344.623320331182, 357.293975323814, 339.14210176062, 342.896173153858, 345.688697194041, 343.596346933227, 344.253824899514, 338.987886606254, 349.133407856037, 347.725376311534, 339.317161587253, 344.796041591709, 345.421610241941, 341.124760169745, 342.763684844184, 342.947203819789, 336.888706066109, 348.816481990944, 343.92617448936, 342.537229567442, 340.078172460544, 338.523487766914, 340.224586484227, 342.150088073871, 341.718040201766, 344.550485617978, 346.041448296789, 342.891745123465, 340.556052224405, 341.739794072556, 339.368689742734, 341.374563824161, 339.161066689704, 342.386966220965, 347.259232769424, 347.133830720915, 343.053366558637, 341.718567329694, 343.440509582887, 346.5398188442, 335.950375428475, 341.275663068686, 342.359087580577, 347.264848552859, 345.629740791703, 345.169154751628, 347.044652422752, 341.584497490099, 347.324313778427, 343.789103932973, 340.970419582891, 339.156828553237, 342.692239055536, 342.358995113406, 346.488954747782, 342.447062935109, 343.737366783455, 343.413307129574, 343.408744506556, 342.728493817385, 346.925647204154, 343.889877301027, 345.45053696172, 338.945112207096, 345.466750885342, 342.527429207956, 345.752850474389, 350.239512752439, 342.097504723974, 348.491060085618, 350.190965248443, 351.560765025202, 342.553664846364, 341.291032454703, 342.26577084478, 347.287126960636, 345.979153114217, 338.008087652617, 341.548744679769, 343.189580435767, 345.094959870412, 344.248409712913, 346.35302595592, 346.319106659015, 344.978981044312, 340.866569854024, 349.457662506098, 347.362970982865, 341.487881215466, 340.917678222422, 347.549039789937, 341.089672073799, 346.857582176614, 344.729970408935, 341.011405242486, 342.299914879073, 349.022310085783, 340.13603539366, 342.785949342224, 343.498261112104, 348.879428480028, 342.460061019233, 343.357718069859, 342.423425046144, 348.036595569832, 347.30916463658, 340.547114581314, 342.303706109468, 343.155745978206, 341.581000062956, 341.858518591465, 347.907183514086, 344.989345991283, 348.377011760255, 343.957854415371, 346.08028408792, 349.518301084497, 346.358845417338, 344.47036019721, 345.498835982632, 344.694496623128, 346.495392539258, 348.906213146205, 344.874440833783, 339.353143229269, 338.686123084476, 345.633297249659, 342.386911580954, 344.359066801602, 341.958371811231, 341.711347111033, 341.695067341188, 346.768342270766, 344.438228598757, 343.666420279395, 342.722221527693, 343.810387899017, 342.548576962866, 341.079500451054, 344.915719292098, 341.61775398793, 346.32431080143, 342.371990397301, 344.682656712707, 341.949304514972, 339.239593932358, 344.382664554464, 345.445003370577, 339.21682309785, 344.382542454713, 345.533646422855, 344.162382433612, 341.199646282751, 340.116737337755, 339.335922566661, 343.197257426798, 341.783824963785, 343.545210582383, 336.750580983012, 346.536904968046, 340.405795029957, 346.47663587701, 338.616143418022, 346.977347415975, 340.781934902451, 338.904785889371, 347.140087493182, 340.560922098565, 343.673992038071, 345.63629788876, 342.978594291939, 341.033244945051, 341.553160082173, 345.264879118434, 342.579516986722, 342.604423361625, 346.347681953885, 343.24006486292, 342.747411620973, 340.182223374074, 346.247249237375, 343.439492602872, 342.674175612801, 345.937804253937, 345.537078629087, 345.898940128783, 341.365050127591, 343.015189649665, 342.885803475893, 344.866613493249, 342.18994013044, 346.903524720985, 336.542534910378, 344.892407651196, 343.374274601571, 344.375185408307, 345.796129256329, 336.584599654577, 347.095074851729, 345.348510144719, 338.90973570615, 346.143969750713, 344.025990133794, 346.062781624368, 346.134365203035, 347.186242380155, 341.968007122636, 348.683999805103, 345.150923616475, 339.170159023714, 343.672207764799, 337.900751410118, 341.640449614788, 346.601275923396, 346.683879300555, 344.856965548701, 331.85490568779, 346.667442104855, 345.608312798824, 345.682773921899, 348.15024491792, 343.925029565677, 341.521676467728, 339.720581052955, 343.886717907084, 345.914676219205, 344.27126253937, 348.06474986557, 343.419512208147, 340.654311135586, 345.978227042109, 345.707471375115, 337.775809315913, 346.522256851128, 341.741275929596, 347.460747174606, 345.219068683362, 344.110664333481, 347.647734154834, 342.383097082572, 349.350657833474, 346.47198970017, 339.504796844387, 344.8494152977, 352.576452917649, 340.185811090121, 342.352737733444, 346.952786462975, 338.631292982563, 341.819659982255, 344.085745324618, 349.964678717152, 343.297158689143, 350.727701000065, 344.575930029544, 348.007998247629, 348.550660950514, 342.528458747662, 346.954682686576, 344.49575796503, 341.014349507829, 342.903713701059, 344.523575379713, 341.95045151877, 342.474709198058, 344.884133637123, 344.573241485022, 344.295520988517, 343.920902444758, 344.673797068686, 343.545961452641, 342.033463689814, 340.225209465565, 340.738793793233, 345.532472959812, 340.989480549629, 342.344234315076, 341.300013668772, 338.756168309252, 348.036269374307, 348.735764028515, 347.957880719789, 340.435036499799, 344.411931106408, 344.020091695599, 342.024538282926, 344.582798112706, 342.828335818171, 339.284844847126, 345.984256218637, 347.186448150226, 342.524880159074, 344.698702327836, 347.216473472904, 345.95849525548, 345.547729096568, 342.825724407699, 347.166889360831, 345.741928404125, 341.667060623898, 341.750968591952, 337.705980116572, 340.822514593698, 343.83921684717, 342.845460203436, 344.375468302633, 343.745327215224, 345.081822428926, 346.033729966533, 343.087146178768, 346.198625846904, 342.162439232528, 342.92336567021, 343.422100305371, 347.966401610634, 339.205967444829, 339.835116398928, 342.91316477571, 346.872299055429, 340.89514914475, 344.102012694476, 341.307181641196, 341.782783155784, 342.679003766102, 344.921573996782, 341.729208420822, 348.248655478661, 347.187543130458, 344.266129341831, 342.485850571163, 342.98967629053, 343.76192941628, 346.022867876036, 338.770319201786, 340.076868147515, 343.25883559647, 345.710384006261, 342.882214208508, 346.379510429757, 342.847983690111, 344.979339448505, 345.318701766441, 343.420210958327, 347.665184348253, 338.909188200206, 339.487602354872, 342.027217092652, 346.214999914563, 346.303340043364, 348.181654628875, 339.255480811179, 341.751334791029, 340.782797700509, 344.442800600554, 345.976204918222, 342.294321601096, 351.151893937237, 344.580545382241, 346.804568430417, 338.562705225544, 347.050407005267, 341.878590267272, 346.756673766059, 346.671187969932, 344.751419180528, 343.429020022288, 342.937299775221, 337.901342079107, 344.494308687502, 345.390552522975, 344.289878926714, 346.543932917463, 342.322247028853, 344.338252726241, 344.271909651291, 342.007326747848, 344.887845651799, 346.409061937221, 344.318881163304, 339.71982600596, 348.981994746629, 342.329551586771, 345.345330615848, 345.027166424137, 342.972479426693, 340.6719817721, 343.268933775221, 345.408292184616, 346.820838452745, 344.030750322938, 343.741379208671, 341.080807937863, 347.970991616578, 341.524154216635, 343.993521179801, 346.739633896685, 345.613548595322, 344.041144405506, 344.348192617118, 348.59709704174, 338.092702607114, 343.902398833545, 346.347637450419, 346.658127101692, 344.87289251702, 344.209797090386, 347.548769451813, 344.61698514816, 349.636364260212, 347.713723873987, 339.34885919333, 345.128180892184, 340.988808833905, 344.208824797504, 347.05995266169, 347.318207709351, 345.068597662666, 344.806084276478, 345.946888095508, 347.180629407725, 342.407746607903, 342.886890270002, 346.848994969079, 342.971524009348, 341.112587958565, 349.072766904993, 348.536877521518, 346.686016727235, 346.585443376035, 341.950028830405, 350.030104677181, 344.175944927415, 349.56055847384, 339.573398670461, 336.924503212469, 344.495934148599, 350.440693179231, 343.32472809112, 344.752336950951, 343.870134211736, 344.990056607256, 337.632317521007, 348.209929642295, 350.539679708142, 343.276431411264, 343.573690612192, 342.932195284992, 343.578524341277, 339.833527461994, 347.58611418916, 340.313115173733, 344.358810854939, 348.668803094732, 347.145830428504, 342.462425633062, 347.909919539843, 343.870649717726, 345.489969390911, 344.428544597765, 344.693185604464, 343.750734550981, 346.506354845577, 341.336089626093, 347.426312212629, 344.601961973304, 340.657995353009, 347.118831404868, 339.856950693272, 342.810721500075, 346.047549300079, 344.66881994129, 344.991071380512, 344.21843664223, 344.506311683171, 344.045360710954, 346.038925189466, 341.391333229043, 345.628251433863, 344.139521761659, 340.502388293072, 346.616891018447, 343.558060998549, 344.12566424896, 341.656121780023, 336.645259289462, 343.697116327703, 343.207833201506, 344.254730502371, 334.642818582801, 343.547064055858, 342.008012420917, 344.90039968789, 341.229547660722, 341.657882575235, 339.493046851806, 344.673367387595, 344.360827583144, 342.727559617633, 341.440723815381, 345.14743063365, 346.431722786271, 346.219718061389, 348.53503671143, 341.751048506894, 337.789047102085, 342.265305025785, 342.271293460797, 343.887223395386, 339.048782354315, 342.985884476862, 347.086260239572, 343.657093837967, 342.977580376139, 346.282801187265, 346.167287319444, 345.057499125674, 341.894865491892, 341.669922137616, 342.622696076344, 342.482827723046, 343.696813131354, 344.276045964792, 345.812521257176, 342.280995321172, 349.971460190546, 346.159059617784, 347.75734879654, 347.760732541034, 351.159288998208, 345.575131024424, 347.265995256344, 344.632298347786, 341.984229519065, 341.320806725615, 343.141718108083, 346.216408551373, 340.815014964663, 344.836421658559, 345.369047964286, 344.905784274097, 341.708534453489, 344.069465905914, 345.96378614495, 345.444642554747, 344.016396651472, 344.033028075129, 341.22519499291, 339.742338573705, 336.426390816947, 343.656286750006, 342.8034993275, 344.54376742776, 348.464810341066, 348.351419094713, 343.330156063764, 342.686269672142, 340.350731178058, 347.320659477729, 340.676895585507, 341.927686787691, 341.593144115932, 340.515992115025, 341.088901341617, 347.711775390452, 344.707991853397, 348.221105156371, 343.602534498219, 343.335775380028, 345.817878941732, 342.287766751339, 340.650438493861, 346.308827237627, 342.926583509929, 346.250924417607, 347.321002856439, 344.466554272648, 343.122993628619, 343.499796803301, 344.164484385136, 343.141702731602, 349.214664725063, 339.853953610119, 343.743641424315, 348.325738425735, 340.768725291321, 342.623783761942, 343.368575540047, 342.423609276139, 337.55120360341, 347.824624121002, 344.266621004367, 345.57842559571, 342.569018349654, 340.295167327206, 344.61561221038, 345.366489750597, 343.024867884858, 343.68681794222, 344.574984714043, 340.718671347186, 341.182052014564, 340.611663480366, 343.610914239205, 344.336196863751, 335.505111467497, 345.070401727306, 343.743700006047, 341.280847465274, 342.998828428065, 349.906488683789, 348.339549505575, 340.052410078852, 342.394413137946, 340.661782441636, 338.217691852882, 340.793608153529, 339.356187090706, 340.881186580354, 347.728698807091, 346.029116103899, 340.80078142507, 338.395724428493, 343.726783832232, 342.005629363996, 344.750309871556, 347.872227617425, 345.163390045836, 343.730042363741, 341.956169691561, 344.004156669665, 341.963922850449, 347.697656408793, 342.155124436078, 346.32542581782, 341.720922287453, 347.229432803299, 344.439251503218, 345.200609804588, 344.557964519769, 343.161365828955, 345.449018014672, 348.854432969086, 345.178992885315, 341.054588853969, 340.482906077885, 342.671742059919, 336.21171097991, 340.700508950517, 345.334036745142, 345.266894049699, 344.776137303782, 340.818013617211, 340.694919809115, 340.513478135189, 341.664708942573, 342.973783661103, 342.155583969168, 350.529322761535, 347.423221915496, 340.453919092386, 341.188365273764, 343.286249442946, 344.700333669338, 347.308063689778, 345.768499802978, 348.614676444283, 348.495871170919, 339.070874557086, 348.704571896216, 343.844075107435, 341.440921040992, 340.718685405199, 344.050394137713, 345.952615658841, 340.026892636421, 340.434728534687, 345.062199121733, 343.660590985888, 341.682042478723, 341.945680034285, 347.59455689296, 341.057202306642, 342.79724718293, 336.960255698556, 342.783041409404, 343.881730280832, 343.895710462805, 343.646198842134, 340.936127982639, 340.930763055747, 343.945135580417, 345.76475654581, 342.344151535663, 340.864276478195, 340.595743221514, 343.223665967884, 342.904986571759, 344.243479990276, 347.393169019838, 339.187558951205, 343.533021010541, 342.315384402262, 340.631202279297, 341.938790429837, 345.696956676582, 347.215299228118, 340.669181843815, 345.308027249605, 339.973595001216, 341.866229671873, 347.794449204392, 344.965451063469, 342.965982846932, 343.163167441946, 342.23829251347, 340.603758060695, 348.201366364725, 341.09896325857, 340.323779350915, 341.819947640503, 346.734603904432, 341.719347282499, 345.053483279245, 344.330195317505, 349.618845669242, 343.499309148184, 341.877785788743, 343.848822875794, 341.921824492333, 347.648448227848, 344.386651533063, 344.654485611152, 341.993315682388, 344.537023749103, 343.336586196884, 342.210904123322, 347.382020624109, 342.202482362958, 345.048048555034, 345.329071663346, 344.612205815122, 342.960060845105, 349.102848292453, 339.997939584563, 347.061395144175, 350.777865058143, 341.377180506721, 348.072065031522, 341.235922132383, 345.94075986356, 346.248786197428, 347.470128187147, 339.855921923127, 347.28491361016, 338.146510017255, 345.33509501907, 346.660530391684, 347.249114255623, 345.244152985716, 350.795176815877, 340.010799070356, 342.985984985375, 344.696254893437, 344.196668240658, 339.570482196324, 339.326284708312, 346.911989321412, 342.492946792913, 338.338896555434, 347.985500703727, 342.361973361263, 340.93399390126, 342.526789152009, 338.25228948591, 344.537492874543, 346.75022309238, 343.434909486648, 349.41331858647, 345.380080393395, 340.782760667864, 342.405365920184, 342.767742489478, 342.898390527918, 346.027224485088, 345.519120975685, 338.893203902112, 341.994623448182, 342.069613860533, 339.973549809441, 342.054530351322, 344.232601871095, 342.86915519195, 339.176592447933, 345.13620659294, 346.491739556087, 345.030596374811, 341.610293050069, 342.868826846153, 342.417186101272, 346.108353947008, 346.987444377144, 348.635669623879, 348.84501830903, 346.534722254747, 348.475035004191, 344.375758224792, 343.419999937863, 341.796644171024, 346.033013464241, 345.470393944245, 346.308166548545, 347.736982678729, 342.16596250641, 346.599049889092, 347.223521286921, 348.793990583066, 342.614116600472, 344.200907264384, 341.883895989627, 344.501844215017, 344.791533369313, 346.959158961186, 345.778081185226, 344.966428822991, 345.455569255008, 346.002239475378, 344.167661132151, 347.325831246486, 341.464729564572, 346.210271786109, 338.334429041456, 345.99026017663, 342.72145816902, 341.847125433435, 345.129703685751, 340.293539883383, 347.148186494987, 339.630882947682, 349.142050617324, 343.607043838714, 346.295651526079, 344.106407327146, 347.712816103258, 345.328276404575, 343.216925189803, 347.614330336293, 340.89231284167, 342.017750228559, 338.36814226357, 343.960364508713, 349.097447740668, 338.810315422477, 342.070067009773, 342.928248892222, 347.152087776533, 341.739475749313, 342.977896325883, 345.155298656821, 343.982934150244, 342.77099953927, 342.100979442067, 342.429059888301, 349.932026806148, 337.468615273054, 343.164061231174, 348.362676907173, 342.695961539146, 348.786902842711, 341.454403640988, 345.362082967778, 344.500863673318, 341.490023005713, 343.482734846704, 343.457993236364, 348.408188255366, 339.094862579564, 347.51828094168, 343.348840529117, 347.204702357508, 345.138190379875, 342.391617336766, 344.493648534252, 348.871297154663, 342.163531612938, 342.140682622898, 341.878955100916, 336.924852582181, 346.582786631882, 342.843563711451, 340.668861347632, 348.855961595074, 348.209454010555, 344.521978044627, 339.927479670478, 341.772092352836, 346.202756197898, 342.909423761801, 341.856044733039, 340.941115996698, 346.292622318769, 343.637781005396, 344.578446256739, 341.479570061065, 343.817669326039, 347.585570121717, 349.581078247847, 343.085212708752, 351.198775837374, 344.436038802419, 341.751314864808, 343.754286597433, 344.034368885765, 343.402408524639, 345.399065154897, 345.478044046357, 348.419138163496, 345.621153546007, 347.458718460058, 345.480771026584, 345.351049486102, 337.625933671848, 348.566113949286, 343.994576036751, 346.108801068396, 342.675724721902, 341.156442807428, 342.937255721923, 351.810447309611, 354.201639042741, 346.126125082656, 348.478595893228, 340.03499795918, 344.531645567555, 342.131891923552, 343.550129217538, 343.245967969844, 344.403729552265, 337.839477721953, 342.067924360645, 344.462668732593, 347.61359792681, 348.575488018272, 346.030301756475, 348.303146393835, 346.327557884511, 343.861647952399, 340.504376289217, 349.732200280811, 345.239786652673, 341.902362588867, 337.761136278928, 344.428667098032, 346.874110308016, 342.84067264217, 349.866923841008, 338.531448574252, 347.221034097148, 343.231437488547, 333.524420533849, 338.744912036947, 346.057856708059, 342.652784413166, 349.224846596897, 344.488478414712, 340.99708413688, 348.354706756954, 344.314517274626, 344.095354958855, 342.578976235332, 345.544120765632, 349.354718439514, 340.825214453809, 343.181361180266, 344.026697753401, 346.67292794887, 344.195095510183, 337.729985077243, 346.834793165857, 343.289966201861, 339.981579494885, 338.744556804517, 338.068041122055, 341.128300368649, 340.439004593362, 344.567727396672, 347.470523652055, 345.484314054039, 341.101602573263, 342.670084713259, 343.806781075463, 341.650653854842, 347.064129669265, 343.980959618091, 335.125946403932, 348.982554979997, 341.973537161902, 351.978042475773, 341.487293009541, 340.483231454019, 335.491234874245, 347.49093425237, 344.765122855729, 343.830032951438, 343.869963605339, 340.832357421004, 340.516831569175, 342.130268782244, 348.826069625049, 344.232057830319, 343.199523954281, 348.350941216939, 347.709711989145, 347.532292834137, 345.81869042371, 339.662013944266, 348.768304838736, 346.254303900542, 342.19605681099, 343.707881678657, 344.184760670242, 345.89405009188, 349.773312569252, 344.321202772941, 340.799669653347, 342.462395940157, 346.914821971283, 342.591847047531, 341.766223576273, 346.082458190446, 346.587371048604, 345.044784237961, 348.535256524218, 342.461089072246, 344.841941852653, 351.21280795352, 343.567256732497, 347.989652181585, 344.914031764374, 343.414805885923, 343.083171483179, 346.111286943286, 344.346792061866, 338.528896477148, 344.325344054285, 345.247457366221, 342.186830741593, 343.441104922902, 346.160167653284, 348.502292834192, 350.148414835524, 340.996814877525, 345.803322063651, 346.089930220586, 339.127719460779, 339.911488744544, 342.317808267957, 337.8247818603, 343.714040373412, 343.596057580642, 341.558688510121, 341.953154493522, 349.8200263384, 342.733255845947, 345.6835334357, 337.766390444181, 338.575580560136, 348.596081894432, 343.032849635129, 343.011565431811, 340.611914500316, 343.474552615654, 342.167381819508, 345.569440128521, 339.75850795849, 344.706056817179, 339.675684366871, 349.426281407808, 341.196469824574, 346.411916961105, 346.854141341309, 342.441095301114, 340.476022749777, 343.079107488497, 338.593598795984, 342.171507932572, 342.770922919838, 348.765594863958, 351.389995535925, 341.615084635758, 345.195723309413, 345.444263403735, 340.414071294619, 347.02487306232, 340.98290770272, 349.127374735738, 340.894903641973, 345.398903768346, 345.134874807626, 348.86142578903, 343.214786873216, 340.127765316162, 337.585215028614, 344.006571269873, 348.475121427379, 341.415052528151, 340.213051382412, 341.215426637942, 348.869325621868, 339.072189498585, 347.602717127509, 339.259569160794, 339.16570810442, 343.76243549982, 347.181197883346, 347.703748641694, 342.05779853621, 341.200957062088, 342.448119299097, 345.293147980545, 340.173396938055, 341.429597980726, 344.287956445547, 342.642990224648, 347.088546397647, 344.478185459261, 344.557189254011, 350.062015132554, 340.305380836943, 344.427534721442, 346.510935748236, 344.760161910912, 338.953307126702, 344.150294213102, 336.712952446557, 342.45693531454, 342.422398515538, 344.324379769634, 342.065281450413, 346.514150498365, 345.410862379307, 341.838370499543, 341.057117749104, 346.170041872758, 349.355858500121, 341.637633061448, 346.636513258131, 346.696100166025, 339.973758917863, 341.377223954443, 345.569532805995, 341.629359486623, 342.457572880458, 344.237641691081, 343.496975665638, 344.592812174107, 345.646043182223, 344.932874444709, 346.189294263102, 342.99776152345, 342.55789334991, 344.7553699827, 343.11020744036, 342.48486039199, 344.351433289576, 346.015202802503, 342.881859596643, 344.076521328958, 347.197941368953, 346.09323419827, 348.612287887264, 342.269756150676, 344.489081354289, 344.832148537683, 345.176849300751, 344.870958449528, 344.069799181607, 340.237735999891, 339.557145833857, 345.727249094702, 345.821469125802, 337.435933919848, 341.081948970732, 343.97835468166, 341.570535668499, 343.268844344447, 349.100634830524, 345.982428412458, 345.72482910313, 340.725604581097, 337.806788474639, 348.422535109557, 343.140947361291, 346.008259490997, 342.743805013958, 349.889862476306, 345.7310429149, 340.366756584485, 342.213600960968, 339.006348825597, 343.421901652309, 348.054290894528, 346.918342439032, 346.158904395028, 343.760724356254, 346.945624726663, 347.812248208151, 340.941196226438, 343.624392396782, 342.386881986286, 341.993106776119, 339.479831684162, 342.549814888251, 338.691490613548, 345.167167020567, 344.447033801617, 344.35541897857, 347.765933936298, 345.987639111986, 339.215277821442, 343.285131168394, 343.268052351842, 347.709674853208, 350.523691318607, 348.686007115484, 343.265827095385, 342.556390555833, 344.604526806437, 344.305873428397, 345.753426974799, 342.540716982672, 344.398334979152, 344.697902728005, 342.057495939345, 346.599846563025, 339.135803474471, 345.117428700945, 344.180292504158, 345.711719014458, 344.689766003485, 344.999121686221, 338.97494940312, 345.740694698347, 345.233163049702, 340.662832742626, 346.260155250791, 343.489797389987, 342.617149519857, 343.274439894622, 343.606601875162, 343.255881267614, 346.136486895813, 345.396575202926, 343.346484864645, 336.135852724112, 341.243680075895, 342.169712668672, 337.229140416037, 340.580252051352, 341.98814941869, 341.421313198067, 344.729697091201, 344.401845446846, 340.376129508801, 345.86743092543, 340.429598450748, 341.466545048957, 349.48650370726, 344.299427098983, 351.986673227183, 344.748086458069, 344.322652705896, 339.435484206038, 345.449459925174, 346.649604389343, 344.097561600669, 344.968333973646, 346.088967786845, 344.852127485003, 344.37920884393, 345.203965963269, 344.090380448081, 344.163282055526, 343.220721172711, 340.105134904553, 344.520207779284, 339.627348405657, 345.348957439871, 344.339381968238, 340.621266345463, 347.21271993806, 346.991904522271, 338.524861409383, 344.521108693199, 350.99291917069, 346.233337294452, 346.95783818289, 345.101342883251, 343.373552111666, 346.003467737082, 339.932943865567, 343.103782325979, 339.25712379815, 340.667171350909, 351.858985743713, 346.003297834568, 344.576233599377, 338.469857549461, 343.172093285702, 343.735254587225, 342.982852797978, 343.830318615896, 339.418663383538, 351.684104181743, 335.248778998961, 346.059223424397, 342.289394098782, 342.151998833973, 343.678209334267, 343.293247129598, 344.873774852165, 342.581227854774, 349.474924178955, 341.318097803163, 342.125815707746, 344.698922154049, 343.634477889513, 341.305183602861, 343.146102073492, 345.757757399804, 347.482612709037, 345.654228740209, 344.70965981371, 342.324285210234, 343.158343993007, 348.292608030965, 341.046100184534, 340.446818720648, 343.929069086343, 341.701733938035, 342.967156218953, 340.07704594356, 348.71973138917, 339.957644820713, 341.559785517581, 345.245693861425, 343.939241421024, 339.686552229643, 343.174774932428, 343.92528637774, 341.824419809974, 340.834408271822, 342.051756670949, 346.460400997313, 342.228164354199, 342.178579484825, 339.888496360058, 341.393565165406, 344.317088899037, 343.88541574614, 340.29016098368, 344.738111427359, 345.400527395754, 347.914286458473, 338.716955133037, 344.336822510598, 339.056870893786, 343.418250048081, 338.91634280715, 346.348725164274, 340.996037309883, 342.384448072224, 344.799886756918, 339.232794061313, 347.646794338827, 341.661987224231, 341.350111288463, 342.904457138889, 342.760572100059, 347.942714220176, 340.682391398101, 347.87860262991, 340.625696789734, 342.758232986259, 340.89979688967, 344.268218371354, 340.374582973137, 346.523039639298, 342.194682921775, 350.490153038479, 343.257682192162, 342.830910342412, 348.081277175246, 341.164020566591, 347.875216865146, 347.446780794861, 343.758418791662, 343.57089807026, 346.352338178072, 335.883407093954, 345.244015715736, 347.168432387487, 345.147258454712, 345.993430204843, 343.370405604228, 345.735693265986, 349.93993801247, 343.058711295588, 339.032637229796, 341.616497880715, 348.544277381059, 347.297943335248, 340.57603870254, 346.211640300979, 342.982428503996, 346.028520731273, 341.788126900059, 337.617507337184, 344.16520210843, 342.916057661658, 346.063440739098, 346.288279029091, 342.943740402372, 349.616616233201, 348.673930615338, 341.886141673512, 343.481806488348, 345.180500105802, 343.662897395063, 343.362201642212, 345.748309082408, 343.614355124358, 340.466939052415, 343.805943206775, 345.411599030818, 338.378162300797, 344.297095088245, 346.026258420402, 342.351036035158, 342.106024686087, 342.21909000395, 344.085719272507, 342.762062932546, 340.041493448049, 338.849666849471, 347.881055960667, 343.281639505768, 348.841297807054, 343.583919898277, 344.858585379711, 342.5291747804, 343.605552558935, 345.493503774005, 342.939733304474, 346.803852680194, 350.03230810327, 342.709177590546, 345.333296195831, 344.400317389452, 342.04137097511, 343.686307949071, 350.217330515443, 346.946247307738, 342.409184287896, 338.145404943944, 345.453384146424, 346.777510601468, 347.00309789613, 345.131486312571, 345.905679109215, 343.022628740216, 346.133144322711, 344.997573287251, 346.658326031247, 348.065463977865, 345.471046146, 343.453079169455, 346.150832519645, 345.433003097294, 348.845616195398, 348.594302480834, 344.797452055645, 339.670302259132, 341.390023979619, 343.350379466504, 340.847046811775, 345.117284586382, 343.11135000834, 349.054090399152, 341.843827170792, 342.555565743568, 346.586913185488, 342.712616731673, 343.570478374124, 348.446075869223, 338.846326308873, 339.401116825559, 344.45507778633, 340.59109612749, 340.437529481801, 348.11207855663, 345.138580331435, 343.931820705563, 346.386266412621, 341.366952344379, 345.640073509369, 344.947595589789, 340.635209332031, 335.225373981093, 347.268688287272, 343.555452135803, 344.702027210263, 343.887501064373, 343.237999756077, 347.291990809711, 340.214246796315, 338.824957118578, 344.63694835116, 348.687870330558, 347.172596264966, 347.785725586984, 341.608778687089, 340.560773778191, 346.88203477182, 346.868947708894, 341.688446064927, 342.213894765958, 347.808430336189, 345.140750955895, 348.208257468075, 347.245561086383, 340.631151269417, 347.166801470666, 341.456858226098, 343.342011241087, 347.317622115323, 347.940877090731, 339.482445698029, 350.904218692562, 348.886458593062, 342.673015979504, 341.05956484505, 342.095061278026, 344.154947931272, 339.78295009824, 348.912800618962, 346.515544130098, 348.239026172967, 346.025789140777, 340.47118115349, 341.45067654234, 343.456715084227, 345.424841542049, 349.914651847988, 340.819318931394, 341.921955651459, 347.059837023831, 348.756900190875, 344.95684915844, 343.506970247115, 347.642054536861, 347.037236665282, 342.144005598997, 344.999518203312, 346.810314793548, 346.466687597195, 340.651433326889, 341.259720374456, 342.682755820281, 343.486365891331, 345.699363370388, 341.810750038031, 345.549002927775, 344.828169803843, 341.829446456891, 342.78613906129, 345.931693036687, 345.600976517726, 344.269202782879, 337.438818363109, 346.637254410463, 344.504520495759, 345.356460593394, 344.346657860215, 339.95782451487, 340.421107613697, 343.875277436997, 339.632407472788, 345.846959961211, 341.530823869164, 348.576359118419, 348.935795862176, 347.426904760307, 349.351888791303, 345.70673479618, 344.029582072514, 341.090739255149, 342.668105645421, 340.396025690495, 347.527216718848, 343.61880107979, 342.355582618535, 340.35785738377, 342.095802828529, 337.951597740271, 341.818535698926, 346.113266980267, 346.246649943029, 344.968524573275, 343.977623523748, 343.312548736199, 335.163371073486, 344.517113206547, 344.121842114761, 349.984458548213, 340.734759219101, 343.678853307974, 352.78194260907, 343.910097251845, 344.040650605121, 344.534974686939, 348.239306026434, 345.268129889764, 344.195399631327, 345.023506932302, 348.821967761196, 344.955511108359, 339.295676502083, 340.696376336809, 340.970125457764, 341.492748531686, 340.589622210091, 345.384873059954, 343.739615994407, 343.13302000971, 341.876358431123, 342.200376802194, 348.930531011328, 349.203107477417, 343.970561818196, 341.584589157687, 347.194239835589, 348.138079696219, 343.219247113685, 344.699401153426, 349.875056198548, 344.788284819355, 343.844461711127, 346.072476854054, 347.633349891964, 345.401414572316, 343.399531882423, 349.692974564884, 341.886134033852, 344.787649404215, 346.816069765679, 344.592176614977, 343.91036276194, 344.057716892044, 338.670150733047, 347.380427797553, 345.998522292524, 345.970121412303, 344.201408739252, 345.679358172179, 341.081962909658, 351.054533340567, 347.420534486182, 348.995118500325, 345.517140100716, 345.095811553853, 347.582031151042, 341.254323272581, 344.731747979114, 344.940026693277, 344.047016912177, 343.307229660747, 338.196615588318, 344.057980922731, 344.945794362622, 345.130832181289, 345.847106589047, 348.055030686969, 342.438657919275, 334.024829439187, 342.476702953386, 343.023574897148, 345.596044606251, 346.358609872319, 340.952277851172, 345.253312742087, 339.438510376177, 339.402283493339, 346.343540964926, 345.818626181834, 345.863168256585, 342.93486991726, 341.386426110851, 343.629347608339, 343.139057420611, 342.32529833519, 344.158283584548, 347.979933131332, 344.103246524971, 346.208925361911, 343.547639790988, 345.825400244429, 342.156999027078, 340.533675599449, 340.936315550587, 344.434206741141, 340.002291162329, 347.098352195199, 347.111227174314, 342.654904609944, 342.115304001758, 342.827967397857, 344.212101623013, 342.16195176146, 347.937730710626, 343.394874463461, 339.83002288678, 341.036879162279, 340.945278203802, 342.530366602289, 346.091371972035, 346.674289613065, 346.325389179024, 343.662353557589, 346.708631384057, 344.467382954724, 349.302289114208, 341.170080659354, 347.118927403053, 343.039058004271, 348.403294498488, 345.568338094288, 349.776488775146, 344.091251231234, 344.680179875805, 344.488142099135, 346.223678679033, 347.924658221551, 344.798344562596, 342.508848319734, 343.508918430396, 347.676914460498, 346.552836241237, 347.117608104506, 342.260510382341, 346.19615497535, 342.208126105285, 341.724599183483, 339.080844955187, 345.005222180465, 346.209142741235, 343.612476481576, 342.241720163299, 338.597387474216, 343.031667172483, 346.600479912126, 346.65666791029, 342.343154052934, 343.296560125127, 342.388267247116, 341.684774369668, 348.059578503757, 338.036741304, 342.947404034527, 347.745561826299, 348.441481380673, 345.271485558541, 344.826398926655, 351.401905705634, 345.616044982164, 341.213571941137, 343.3189839836, 344.893018729322, 345.100035084952, 344.642592058691, 340.420879042114, 348.801151997082, 343.683308372601, 343.855435042162, 341.1289069952, 342.263245759717, 339.212282274832, 346.956604811223, 347.344985999327, 343.729051633643, 346.650010766248, 345.055087033352, 341.61833328608, 342.283975869146, 343.976332141443, 349.647030225772, 341.254121826362, 344.925542992598, 341.315858776395, 340.678137123176, 342.558706797049, 344.086235780611, 344.138194638649, 341.062561243776, 343.205800189689, 346.085825204184, 344.045939904127, 342.306539430142, 338.922288731636, 340.04001696582, 347.020733145116, 342.353241642395, 338.219586816123, 344.160625064442, 349.471080431502, 336.812149082729, 344.461715239641, 344.438477246474, 344.789949626963, 342.484143701148, 349.383849593974, 351.864805470255, 340.227775628719, 346.64325806465, 347.243555519562, 343.87324899632, 346.924989296877, 345.206379464599, 344.056711313946, 341.663269247047, 349.150120989991, 344.404050593396, 343.112235486498, 346.72293735913, 348.884698948801, 345.58945884757, 337.877547327385, 348.46062802236, 343.270095480222, 341.156786076601, 341.619097055108, 350.620084785884, 346.813253131004, 348.004126844168, 344.148669020549, 343.657335570097, 348.935857579862, 349.205809051153, 343.66495508587, 340.700829351665, 344.681714419034, 341.320904801957, 342.806149550609, 341.704088606365, 344.327420607619, 344.540788068991, 341.402042757198, 347.717226435216, 344.804236828851, 343.654311884479, 347.537915434695, 343.364543716718, 342.202776596038, 348.830114950354, 338.424823605179, 345.032234876537, 342.056604013698, 342.308518231773, 343.89728646186, 342.029096306037, 342.54560801287, 345.007838205545, 342.631213943045, 340.723002773374, 346.680538642785, 339.026099102862, 349.000371469696, 344.849738383768, 344.799817072667, 338.171765795944, 342.542340929066, 341.33269190158, 344.475029410224, 342.756582448628, 341.678235488669, 339.685427311838, 354.459866044976, 343.333920597761, 351.122584190202, 348.220887918911, 348.383631285405, 342.925373857126, 344.417411454039, 341.678715301304, 350.840996170998, 342.728199791563, 349.042140102964, 343.058247367305, 341.979260858817, 345.188884478654, 338.495755404049, 340.895831111048, 343.967416403741, 348.811268819471, 346.650278098956, 340.521221490349, 338.955932898911, 342.79174052063, 344.351578777316, 343.405253706921, 342.769733247014, 345.450584672768, 344.051543366429, 345.823162236714, 343.103113775133, 346.084604487448, 343.175821447445, 343.705420767519, 344.467946917359, 345.881856867178, 345.025470725272, 343.801632445921, 346.04980491761, 340.414806059473, 341.84865932257, 342.158657300583, 348.060791513974, 347.792276081388, 341.291555983257, 347.920961823733, 339.422345984864, 344.883242092663, 347.213864988966, 347.925555179017, 346.170780127197, 345.53905319674, 339.625471879676, 339.166396333686, 346.017339720723, 343.288479295502, 343.645846534065, 341.046868025617, 347.488577238168, 341.065304197615, 342.881706739914, 337.129840545763, 344.021248861451, 348.167888496926, 343.094544786309, 346.474995816812, 341.920415178114, 341.839241661738, 343.889600985145, 341.785497265988, 338.607865812978, 345.436219497041, 345.076169651393, 347.129481152516, 346.42444011722, 345.133645614559, 341.992707836166, 347.341105205192, 345.37405576839, 341.456997080737, 342.465269979948, 342.576118098872, 339.733735902681, 340.844460763797, 342.66765461391, 345.850022365485, 343.086746861205, 348.194020477622, 344.7274213978, 341.347180161636, 343.905494778543, 341.756582207542, 343.413194493943, 348.401175292122, 347.100644261266, 344.285246443444, 344.660194418561, 345.193115858882, 339.162081134675, 347.942610583652, 349.275431407105, 344.018447556019, 347.163000166792, 338.956693367501, 340.857120476503, 350.457401560447, 344.246110750955, 343.442915212167, 343.757649968801, 342.727707858126, 341.188644428705, 340.983935272457, 340.095153230862, 341.280463105149, 347.387156018493, 346.516084431759, 346.714009303461, 344.937985504891, 344.289189230907, 343.539827874893, 348.358303369537, 344.320285825757, 342.813823235345, 344.05940707602, 342.298849475563, 347.742449786659, 343.511643722692, 343.873519584769, 340.155169823108, 339.984113220133, 351.694655609794, 341.119229536445, 345.602814472262, 342.892677915354, 346.666699724058, 345.57197972192, 342.108012841955, 343.702405926829, 342.977012897593, 346.471810397542, 341.246386208973, 340.609477717287, 345.366239770362, 346.318488664726, 339.733744773386, 346.935562960754, 345.281487527528, 350.012132759889, 339.341190572235, 345.09272982662, 345.107229449571, 343.207904321087, 348.831742254925, 338.263914071458, 347.37015426967, 340.817697428008, 338.390632277596, 343.830159630583, 344.940990433765, 340.115985668029, 341.768336318907, 343.800714869351, 348.203426225616, 343.231797636165, 343.21819911662, 338.130165644848, 342.772884258973, 349.764621946172, 341.315255185482, 342.266135754103, 344.293470728202, 342.255503565373, 340.019364810886, 340.399656254355, 340.33134851738, 346.435715549059, 341.484602920769, 340.6537755348, 343.728777275926, 345.972918494202, 342.603699660648, 338.775967057233, 342.145334454046, 343.337503789613, 340.677119467154, 343.690169256139, 342.439186248817, 343.68233673821, 345.825057606338, 345.000672728294, 341.224334033272, 343.396659055607, 344.699627529535, 345.687070221223, 344.450450847626, 344.243685652448, 345.621409189107, 344.798525056043, 344.701410394023, 341.409089821163, 343.968800927187, 345.150299875105, 342.077055753281, 346.941802574445, 350.78907264621, 340.370278617965, 343.019129342692, 344.391259165721, 340.238544696488, 343.204444515013, 346.514988998002, 339.025844943509, 341.21462121624, 348.211161088703, 345.063753193682, 342.603896098057, 350.696196023686, 342.826325092551, 344.172443971212, 349.118811114136, 344.290673832162, 342.610388789534, 338.211454073353, 344.272285941599, 342.066688554234, 342.773717259754, 350.644046324707, 342.627678327933, 341.225577837063, 342.267887950908, 347.632110942888, 343.33592709677, 344.395412313469, 344.942018417855, 347.500375968899, 349.816570589856, 341.699772257821, 351.982395205913, 348.198217142843, 344.980889532049, 346.01695112387, 343.732817624751, 343.413290218482, 344.158180497365, 342.806962899852, 336.789811741138, 343.851636828841, 342.105425809678, 345.688147552917, 346.350767261485, 344.67746596992, 346.874235416662, 344.341614697295, 339.627094475466, 343.162749743423, 342.902202938229, 340.586784358444, 345.560202800653, 343.73995329973, 341.108938802371, 343.344464744565, 344.791998962035, 338.174387523247, 339.118630539452, 346.846383702595, 341.899515404301, 346.914753526582, 343.694563896723, 345.514259548047, 347.472562032971, 349.957821090851, 341.428730243652, 344.035522028619, 341.142650678983, 341.645232364592, 338.998429562054, 344.587035721755, 344.22417274969, 341.419099600965, 341.885886443591, 342.044378000604, 343.415124589696, 340.848758356361, 342.952023116309, 347.901655988583, 340.524884007835, 338.820456293559, 341.396456914788, 343.968664318866, 347.249914808352, 344.055642027344, 339.462198175951, 350.329086961195, 343.250438299374, 341.663371286008, 349.377270020348, 346.934551670536, 342.673885883944, 342.651866625824, 341.698532306107, 347.098155406228, 345.690055656488, 342.816623392255, 339.477438933479, 347.11905466538, 351.916626775866, 343.061779412911, 339.231422483087, 347.409531337752, 344.073738735977, 343.141885161081, 346.740646378073, 342.942294493239, 344.197504507819, 341.236634543254, 341.796890903328, 340.314527783974, 347.322016117946, 344.17202170123, 347.901603135011, 345.377787762942, 344.927936545295, 347.778888481102, 346.277254711753, 343.660915204668, 347.057896630728, 346.430230248331, 345.005237447617, 347.696336632655, 341.64217295368, 343.123908982922, 340.62548296385, 340.692646830401, 342.58162344915, 344.157461797854, 339.83039476727, 344.886913897951, 345.57850122108, 342.170698538511, 338.109943201083, 341.013529083143, 340.847895359772, 344.060380112971, 344.69636597926, 348.702189394664, 346.382442437106, 342.153656979631, 345.613493052567, 342.562869007162, 345.68722989841, 341.890445646767, 349.768177466617, 344.26967905461, 344.013246810638, 341.903984441976, 345.275298137951, 341.780600710733, 344.264212828608, 344.478702064151, 340.978859469229, 340.586948857191, 345.217261047871, 348.942487083051, 340.808815171845, 343.73057009437, 341.996091289465, 345.773374481005, 346.039111095254, 343.628510873718, 340.265091244437, 350.148021836519, 345.551592571634, 342.915704896091, 346.80518523519, 342.18653716067, 337.705505212682, 341.103940558819, 345.148407774968, 343.732830535437, 344.822351207439, 346.203874869771, 343.325358908356, 343.816055600268, 340.949966675899, 341.984976581055, 348.797090547032, 336.964123541748, 342.335902273088, 342.814942657199, 342.57299195481, 349.83641766462, 344.212276012821, 347.363736945277, 340.273310185154, 347.505939935485, 343.651352352172, 346.063128510397, 348.025136399365, 346.541263951636, 345.263471678757, 347.253398909447, 344.867653440353, 348.027039026151, 340.360522310304, 343.267730314073, 342.917165687977, 346.478746436849, 339.091693314165, 348.166506443023, 343.367786255257, 345.930447401832, 339.964846406873, 347.611409415899, 343.127008581471, 346.009686352129, 338.065879319208, 340.575457622451, 344.548398030321, 344.074750927748, 341.361383786298, 342.344877900247, 348.039801624826, 341.598940578346, 344.993584295649, 345.665374257738, 343.618536253607, 343.814057851671, 345.753832600242, 355.458931436473, 343.074656869986, 347.976749430145, 348.550932651176, 343.438475007713, 345.952546684638, 343.377703751749, 344.713771481308, 337.961646320778, 344.965751545901, 346.370323023509, 344.660186477856, 343.259672818779, 341.5713928791, 343.07541783684, 342.734440403254, 344.694407654836, 344.133737617716, 342.435409789843, 340.242022226889, 347.600578149247, 342.216965964017, 341.958807447215, 343.231591481365, 341.819801245554, 345.898770359065, 343.498337910338, 346.85860508957, 345.292651825795, 344.993338599357, 342.471350599513, 347.938964720374, 343.759806487966, 342.207380891414, 341.457888934891, 345.609809694158, 345.201422173214, 339.364990184367, 346.424591432681, 349.333690630879, 343.792768062374, 350.861388474321, 344.38380505233, 344.38935119872, 347.720831597419, 342.014444300726, 346.176398759185, 345.128438757243, 345.257770182336, 341.701578955132, 343.53460572815, 345.440634265141, 341.544718706892, 343.340512106368, 340.858729828188, 343.722128490832, 346.594841044539, 339.239306013394, 344.87627922033, 344.999284387248, 343.949795985912, 343.492831845881, 343.545022167365, 346.631377673674, 341.741247240625, 344.763302058263, 344.853202223759, 339.885244692381, 341.339140772325, 345.10894620056, 343.267750296374, 346.652705546821, 341.640628452762, 348.072594239074, 340.862709921601, 338.633723213248, 345.492723785838, 344.445184622139, 338.397654381715, 342.066636501372, 345.573838003599, 342.429023202588, 343.592451465099, 348.442556445558, 345.413064145376, 344.015630351083, 346.660908007889, 346.918137284967, 343.678024541023, 340.114960615952, 344.251167221414, 347.193940121134, 341.666303687324, 347.338834744675, 344.465855838138, 347.126188907689, 349.095068431167, 340.692504918913, 345.202799693611, 347.261862638428, 345.857427992427, 339.183326609755, 340.324325304358, 338.290404209136, 343.623068601598, 346.740901243127, 344.310449159719, 344.614291372843, 343.144612632958, 350.115065225081, 344.754613362852, 345.453304267884, 341.538268464308, 342.945264188633, 344.010080769498, 341.454722175541, 343.387844522011, 349.010842600357, 342.565935962478, 349.844405535864, 342.977590490977, 342.250837474629, 340.237004096901, 345.873935298514, 345.31033944288, 344.744754419556, 341.680969114734, 342.357942807275, 338.985525187749, 346.741583271955, 350.589826549156, 348.890263274021, 344.880932506079, 342.054185866225, 343.657744583307, 337.094246030975, 341.182337495424, 340.601494888966, 338.091463825094, 345.503348778062, 347.235447016118, 339.579596187105, 341.984494490264, 342.089661304271, 342.585081822977, 354.168491881699, 348.360061447312, 351.251882464283, 344.85388374851, 344.146133727723, 347.887450225495, 342.136255185013, 344.781933338087, 341.195997368775, 343.457269792086, 346.998747198947, 345.920170770556, 348.605387865305, 339.940148674244, 351.573927292502, 347.529118527908, 345.666009075476, 344.105558982276, 343.77755397595, 344.014630381051, 345.506359540571, 350.063677373081, 341.769992707197, 345.989661295361, 342.144700027169, 342.5442101839, 348.872585964514, 345.562814432867, 343.971196455723, 346.047362289631, 345.835585918455, 345.324516084433, 346.474078761369, 348.810784199016, 341.774990341619, 346.088902258794, 348.506144162532, 343.722350077997, 344.450254012346, 344.228062734889, 345.121403145426, 341.618096814715, 343.144025512774, 348.744960183474, 343.784337563928, 339.723613255591, 342.028548279738, 344.893752253614, 340.242784385019, 342.051818232853, 342.499728459282, 346.510187977074, 348.477338851054, 348.988731602042, 340.649484473814, 343.896314451426, 342.677240480543, 346.908238357409, 338.799536958758, 340.021142777589, 344.707546526201, 339.814686815196, 350.311908994924, 346.194471902824, 345.509558496929, 340.203131966017, 345.97865182074, 343.797589311735, 344.858697280717, 344.745695564148, 348.329432062298, 345.514489299952, 340.975426471406, 347.753395622798, 341.630783333246, 341.289681803179, 345.498680672088, 344.202954497323, 346.33695844154, 350.101826014274, 341.937966110019, 346.700466488728, 341.166629802363, 343.554166754564, 347.995296625177, 345.393031666468, 343.108731579708, 346.199337722277, 343.255139605912, 347.026642855223, 346.471820081821, 343.776696703727, 344.855605806517, 348.962717530824, 339.00290851906, 342.395538843012, 342.592707399832, 349.174764950585, 340.113245495394, 345.791585343697, 344.226975019281, 343.462963872993, 341.053300743757, 341.993761157632, 342.091299962392, 342.588595704447, 340.868498827489, 346.838526866361, 343.370560031387, 344.876444591324, 338.08313467655, 345.59505167271, 345.489225249205, 347.493272337026, 347.400308252548, 349.959184186067, 346.657641588691, 347.571315048185, 345.618665812651, 339.281633603439, 341.685019736159, 344.626102871393, 343.372951593084, 344.108542835642, 342.143517536643, 345.898139232996, 340.500365574203, 343.20200278472, 350.277731205168, 341.528590841968, 343.053129305537, 346.130734201049, 340.319757989696, 346.873470029085, 341.605924044876, 342.323440940194, 345.409730943475, 347.9550125111, 342.718877845821, 342.457970213467, 341.535835085733, 339.017363851262, 339.013066491809, 343.150419287839, 341.516935566996, 345.3816277614, 347.272595866248, 340.937589367856, 347.9825093951, 339.94637087221, 344.654292078308, 341.276163414248, 343.578838860864, 346.577039442705, 336.476904185667, 342.992618437204, 340.937388333458, 342.482316429784, 349.750427791765, 347.018031271893, 344.094276342088, 343.812055046608, 340.242396700002, 343.594314839347, 343.088319734374, 342.78047169504, 342.32915457936, 341.299149973769, 351.319499954581, 341.925983898018, 343.908621178977, 343.749977648687, 348.444582991529, 343.296972792912, 343.921810470122, 342.639319479048, 340.714866488814, 342.914278884812, 347.357890940917, 339.314681200345, 346.898335114577, 344.733594808431, 339.748791927438, 336.963288122427, 341.863803635587, 347.64825762745, 341.09811580259, 344.719279866121, 342.337803125102, 349.07710171802, 340.787018924, 348.240695939447, 345.101776178785, 338.221233726306, 344.276388201602, 348.219090189915, 342.950748386068, 343.519195072945, 343.57517160312, 342.491282569148, 342.894569657505, 338.859148967642, 343.900907445875, 344.115632645375, 345.596915076673, 343.494150174564, 348.271426796761, 342.849755618533, 345.165334471838, 345.103762868977, 345.581719930314, 345.070397302783, 343.277705543425, 344.776310962754, 341.888887754879, 347.111897390415, 343.271426223784, 345.819002285059, 346.149380998653, 341.08737837298, 345.610719026448, 342.341887212978, 348.856371045304, 345.553352757871, 345.562007973129, 340.215073527904, 347.589620288837, 344.499424180058, 342.656758493827, 342.058546687952, 348.326659290786, 340.200869563164, 342.894951775013, 346.324255726763, 343.857654941221, 338.096764124323, 340.548647768727, 346.174556446143, 346.464640824194, 344.428143303923, 335.007718050586, 341.576730868007, 348.305789424775, 343.653610568567, 340.132862285757, 340.290470925436, 337.853673306701, 341.195742866214, 344.323080655563, 344.659360051734, 341.283787503642, 341.512758317367, 348.07338665975, 345.524803176549, 348.454325848881, 352.288241589549, 342.875690421613, 338.866917681029, 337.186825704931, 343.145931728219, 344.464903463865, 350.258704543598, 343.752369020046, 346.365494882916, 344.18333048177, 341.892856226639, 348.686552267755, 351.232494142753, 342.528681800601, 345.106410175501, 346.533832342665, 340.273660678722, 341.019584314952, 346.280812060809, 344.121443504474, 341.860676002786, 348.559810608343, 340.959802720829, 343.341777852099, 344.0583650337, 348.155854689237, 345.55216169626, 347.548584807896, 347.827635492964, 341.530592266003, 342.690801451055, 343.349250187425, 344.036852722214, 339.111589536423, 342.209494796677, 342.884455664742, 341.31323730722, 336.49548576823, 346.244290268218, 344.425824331461, 346.132372309202, 344.836062422598, 346.077499191004, 344.57278822906, 341.986787940965, 347.350692168383, 349.422171765978, 345.523947899006, 344.36856784399, 348.634545856642, 345.554233546182, 340.502809596502, 341.392542210011, 342.467321023724, 339.027806420988, 345.573228261084, 342.112939074535, 343.904719090027, 340.167231722866, 347.556113272658, 344.040330938184, 334.223167795915, 348.738267797366, 341.519734196191, 349.911867440711, 347.902862452181, 346.108921901588, 342.648280946876, 341.553113372937, 344.638371197526, 341.909269016999, 347.248487727534, 343.674542971084, 344.204305702691, 345.455038389079, 342.056902629908, 343.424519172558, 342.007426360966, 346.743676432101, 344.663046964796, 347.116071693101, 343.469905653234, 344.593100621168, 349.985387023093, 348.71223638068, 333.817735583132, 345.253344171729, 342.119573234777, 340.029534487707, 349.202715627255, 342.978618053409, 346.617415105831, 341.891090995922, 346.696407293128, 344.022294572017, 344.309991400851, 345.849693668854, 344.054775853016, 348.382569857219, 346.212915528934, 344.965817720055, 342.831555565248, 345.86364478973, 343.685832311212, 346.581735420199, 344.561393429661, 339.903422045768, 345.299926156091, 347.104772156262, 345.077481520905, 340.047799346448, 346.852037731762, 343.877938451156, 340.387589379598, 346.040975815602, 343.936712611978, 339.513161887921, 340.82034438806, 345.115374057478, 346.290728758089, 346.543952086827, 341.785462568621, 345.744944258621, 348.796538094819, 344.835105174113, 344.901923393297, 340.449489505052, 341.062969006931, 344.649674579237, 339.297480184826, 339.812426494415, 344.75990138459, 342.247017604852, 347.466529014132, 349.836898292504, 340.269057470483, 343.631681346243, 337.275817444651, 345.339981139203, 344.484967090848, 345.254187642083, 340.792810884198, 342.377271351109, 346.38588901239, 344.700997925528, 346.548409554189, 347.272403179557, 344.054143253341, 345.699617022897, 347.18829715735, 340.304833250296, 347.26465594988, 338.409770545214, 347.829851966873, 338.706261548396, 346.15718954506, 340.753520309625, 346.504599568045, 345.057320728467, 346.151831379746, 344.457224114033, 341.353008515435, 343.470218033845, 345.087562133385, 350.615673070436, 344.457576130886, 343.090515165539, 338.781909690533, 343.996138729367, 346.899629356125, 345.515610778305, 337.45287063417, 342.522616213793, 342.659773851706, 344.770065439936, 345.172658721175, 348.369327288434, 342.611379869993, 340.770962941029, 349.868238701978, 343.554558861597, 343.314975479517, 343.989247050048, 342.905980866668, 348.26045799085, 344.965431010465, 346.890654528408, 343.949604865241, 341.438289996787, 345.737682335617, 339.319870828975, 341.351957015369, 345.965613069023, 345.393950611342, 342.068198285691, 344.632417764742, 348.266408361182, 347.546720561448, 343.237348087701, 348.298360576353, 341.919600677241, 343.615697355617, 344.357526636835, 341.715050338258, 349.567469229416, 341.918562458384, 347.990694977732, 348.111183576901, 345.498049715931, 337.23890051674, 345.058640710944, 345.375032908608, 348.288396382304, 348.652973877196, 346.369129846618, 340.786050063961, 343.388756658176, 343.652109875631, 346.499095305266, 346.35811100254, 338.03115379382, 344.475568341708, 348.493337936083, 343.373585257581, 343.822045880979, 342.414052005172, 342.373547812487, 345.140678531633, 342.707494132328, 340.716193743221, 344.20865559667, 343.267935531684, 341.220524122978, 349.726111314056, 343.352686540383, 343.882270652162, 345.318306248074, 348.077937386793, 343.832583677466, 342.754459839502, 345.441531153004, 345.099749138595, 340.89981678178, 345.298594411125, 341.125691347379, 340.183804465775, 343.982394776066, 347.41493786618, 344.453342803661, 341.613391965594, 345.039531663272, 344.275325848452, 343.754204727869, 342.896197855585, 345.778658685953, 347.550811189141, 342.682289460907, 346.334977243016, 342.019556355502, 350.859348226801, 342.851852405084, 345.219967520541, 346.791677731842, 346.233290312725, 342.547954156431, 338.816772117113, 346.690134067567, 343.89402518989, 341.561888330526, 344.604441733894, 342.476282543313, 343.450953821795, 337.086029860171, 340.959637930671, 342.314082196371, 344.896311333011, 337.809905577515, 346.793384090709, 342.324537979252, 341.353551901031, 343.740935738954, 344.220933921206, 344.570415902268, 346.576683240544, 340.663821519867, 340.262485710297, 347.945893492114, 347.434281238768, 344.68244184957, 340.468326785701, 350.703344920009, 338.584366021329, 344.761598376325, 342.305928182543, 341.144504236591, 345.814201555624, 339.940176367861, 345.240324720816, 339.831798293257, 342.347914608149, 341.542195406655, 346.278312800085, 345.235938545124, 341.689585032321, 344.331333423593, 348.667539601688, 341.852234971083, 343.1890793514, 344.201827350893, 342.790227526684, 343.592118347138, 336.957148059319, 344.507513550277, 347.046185338671, 346.166800516522, 339.691308021855, 341.254673890245, 342.577200470957, 343.411056710876, 346.240468151576, 346.082872110926, 343.145947026726, 343.675841144711, 348.746594854004, 343.860901032576, 344.738556326872, 341.905749026482, 351.619427700512, 348.755332086214, 345.404210085449, 337.921087227944, 341.966031512201, 344.211743361477, 342.192755434277, 343.972924114742, 342.895921188547, 344.82041945269, 344.481301978004, 344.735742975499, 340.232420585923, 338.847817626061, 340.224257568169, 344.730971128262, 342.727384889773, 343.422407310825, 345.421237267391, 347.234175771428, 344.919293306278, 349.795044105115, 342.825588418146],[537.575356287684, 521.175254311494, 546.530110808782, 529.501996496822, 528.864688669672, 520.161914064125, 522.553616030502, 500.296372062909, 513.224069116795, 512.423793289726, 498.889757361327, 521.776546728443, 518.701677193517, 502.960077053007, 513.124404989259, 515.674109918474, 537.015627943432, 527.632353038797, 529.2394967416, 522.604741834759, 523.794748653429, 508.508337702871, 541.531006526851, 482.328845097334, 530.920630369594, 504.472496980953, 555.514666901066, 525.334594620916, 501.063617720993, 518.005589813391, 527.872562531668, 526.604866785768, 506.825703032799, 542.142679132717, 544.712091309609, 550.92859462977, 560.826477888174, 509.921815394174, 536.52964917563, 546.157600219093, 534.021675262191, 502.101518900079, 503.948950182859, 519.478892192282, 530.806286857459, 544.343101472245, 524.672798504831, 501.092387212944, 540.761944552634, 517.134931669589, 545.410245266975, 495.135553918543, 557.128489931183, 567.581667635208, 533.107287673071, 497.60664010474, 529.315936978082, 531.959594896049, 512.086579262692, 505.812709272484, 519.697722288222, 528.270175989741, 528.28623539101, 513.208680106517, 528.934683569477, 541.520881396098, 530.003763892099, 511.365267032985, 558.031481866164, 561.287059508626, 517.510644188306, 533.646558123844, 519.329473437383, 549.150119417467, 540.375959652517, 501.287859870898, 516.085260744925, 544.553206726734, 527.536498381964, 513.579617812698, 520.887663914157, 502.450277726145, 554.959608692416, 505.611291722165, 534.888790093923, 534.715496222836, 544.248642372647, 545.124739664941, 541.903278934656, 542.936482856896, 497.622096504948, 517.211850896568, 525.808969209141, 538.474048021511, 541.334620939859, 520.493538052526, 529.19157919873, 516.126677373889, 528.384739315338, 487.058367191187, 531.015129128003, 538.861938450727, 529.437736026006, 496.15595031551, 536.605749940422, 561.58037658566, 518.751321275964, 534.878759375674, 505.108030002855, 509.572356978211, 517.088214488644, 532.195600523107, 534.63177959617, 512.986969161281, 520.894485958803, 541.022155632016, 508.347130924189, 506.577260666402, 478.919375101578, 542.142394865291, 546.298228540752, 522.566128994424, 519.522690724602, 562.69931082222, 524.140718185839, 542.550675700466, 525.698450889482, 548.367716207555, 513.780816661187, 510.819798829244, 531.934624681591, 515.939958326427, 524.228634497382, 568.994172099833, 531.91948172586, 535.826066298808, 494.907700565537, 521.950079905283, 505.850525255305, 500.818515969092, 512.324103210487, 546.309698876658, 537.633432534418, 499.233382039899, 517.791668804742, 540.739185339795, 543.53244050734, 517.090304485348, 533.814037682874, 537.035297582265, 497.832409102978, 520.839956558742, 528.160854943683, 511.673480753713, 531.859822875315, 525.997800280267, 512.75119938645, 539.255180142475, 504.825584653569, 522.873332331659, 504.995745946291, 484.640063882946, 540.643099236245, 515.455136995104, 507.692409494092, 549.203675883562, 523.081724701674, 515.075341913753, 525.848940404701, 528.798859778818, 527.888300357656, 476.80140114969, 535.165774702494, 520.233508373655, 521.319045148178, 509.141352987919, 533.776260915286, 530.986316224077, 492.132367974409, 487.751628200477, 513.955941453167, 522.65832513867, 536.374947338504, 516.746680565179, 520.847940709993, 544.593483562197, 524.397902481935, 520.574212779608, 537.634044581435, 505.091137806619, 548.898467548567, 524.090312898492, 492.32950105488, 531.095483134343, 542.111545872198, 508.911162211281, 517.434628276426, 493.819522042062, 510.303219549413, 520.808550331012, 536.399922025899, 522.42451033759, 504.653037951532, 535.250764625202, 521.780779826023, 540.911093618307, 535.897092240077, 505.668701490672, 510.412079136867, 525.165241061626, 517.990935947793, 528.857445350525, 492.527660836302, 526.255910745735, 530.646124645995, 513.139457033256, 528.23362691702, 514.381199386371, 499.978890164393, 518.836339191038, 510.379573339381, 517.627506766876, 531.04079658406, 559.336311520262, 490.03117354255, 536.106913037756, 534.403626721186, 540.194578848039, 506.716644481372, 512.930274303932, 507.580708241704, 532.725536409966, 510.812222465369, 500.835626705924, 504.717159539418, 508.311490310119, 521.698200252719, 526.484754400025, 527.784958491462, 525.941061613655, 535.901068854793, 554.251062990273, 527.172739399345, 545.558624563801, 524.547857840282, 507.385316652301, 506.249071010822, 557.207460926579, 540.596120184569, 518.604996316661, 517.11642119456, 521.841896008933, 525.242029123371, 504.578448668194, 542.506956834598, 517.588985770545, 525.626810584098, 495.107327418049, 533.879449961129, 515.147643550749, 491.712044188, 526.399741695483, 518.869327958958, 532.894691964451, 513.77152560605, 545.775467121082, 530.834367660108, 542.552624068733, 510.84181915729, 523.487739798953, 557.775903726475, 512.263810412092, 535.738368270482, 546.201692452213, 537.902117262738, 527.804892424933, 533.508423745599, 512.459647691723, 528.930501707594, 566.827398998046, 524.57668036689, 528.341508265183, 504.689946575855, 553.886992888463, 525.345709009638, 535.857161162694, 523.170528629872, 538.074023529877, 565.512402506378, 498.829472494898, 495.693851162924, 528.655316354902, 507.300259796075, 545.023758492791, 558.637316732582, 531.660783513291, 520.643303121261, 533.808767625079, 533.637573069152, 535.634752578018, 519.44004575099, 525.340760807513, 517.556648875743, 497.186372433647, 533.757191277855, 509.645684011202, 527.937888038509, 542.622122305749, 535.227946343364, 556.021782373575, 528.560729629225, 495.389118791221, 521.931596911481, 515.17721127982, 519.728036124438, 522.715908505496, 540.898625148944, 512.10109070439, 520.636723848248, 515.978053956057, 534.580235371307, 503.909592893936, 514.327626760732, 557.41129226986, 526.782335077153, 482.926874067572, 516.940739067882, 536.054484581623, 505.125573729402, 522.891716442793, 538.009866413468, 512.246898771867, 503.030274039134, 496.437584266985, 517.193292814569, 522.970157675484, 532.633875196778, 503.735313074578, 534.801655415427, 503.403311174359, 524.810237364627, 524.59154566655, 541.166391855881, 526.91845256728, 519.972265485411, 497.706466775054, 540.870250034859, 537.317501946615, 501.794756358006, 548.664000417529, 497.631297463877, 522.503867396109, 537.056776917163, 545.133504882925, 529.987152942371, 532.85926663139, 516.487650755121, 525.096334991426, 557.68111296859, 542.313466582181, 522.418174951308, 530.964951329261, 512.382496243002, 530.424757506817, 527.117357568993, 517.839718913704, 486.869555300646, 518.701573875781, 492.313515161723, 533.066526337013, 521.667505841599, 523.463823271458, 540.061100528623, 550.203260576686, 531.640478243745, 544.618894877257, 526.247481146226, 529.623687372618, 499.1830186988, 511.987401979772, 546.506112290588, 519.662878810249, 514.156512455421, 515.798645097286, 534.369997426255, 541.524408774465, 505.558740624514, 512.705549243465, 505.704096191081, 513.213258568541, 511.396659213498, 538.821707143705, 523.558537498117, 491.285789758801, 527.213658338674, 521.897664369537, 539.878444899421, 525.680428521269, 498.478263041755, 540.048527957386, 560.052051571147, 519.408677961605, 564.116720515739, 540.597200353621, 525.691747704962, 513.602914956621, 505.372433327288, 514.967597694009, 551.583781360012, 516.443210532372, 514.129331434574, 522.161092967801, 531.300142307823, 521.459661613245, 516.140335600547, 511.684382012549, 535.399972124084, 530.576858214797, 550.618632741488, 530.880846623247, 543.64832137941, 508.302600099988, 545.16349324017, 507.703472785308, 532.787855873467, 525.863467771551, 519.665047530853, 498.291237377524, 540.498125943851, 532.211155836605, 536.019697849517, 542.603242468511, 536.034710525012, 560.963685547056, 513.502227468842, 515.937627324892, 552.079676939043, 520.915369470416, 528.911460913487, 513.885523402518, 511.993446337769, 517.446290301668, 538.040892440147, 518.623236082263, 552.494488404212, 545.420935476487, 546.193389346738, 512.561895092491, 536.542054379531, 486.718400393769, 538.174729710879, 520.189016214939, 555.616631234741, 525.616593030445, 521.96871229065, 510.671582218161, 498.372352004404, 534.741774106204, 516.156565139151, 539.228809506021, 540.024174537386, 532.983906049105, 524.955985459385, 525.089321448398, 525.403863406461, 527.640543004982, 507.21225182131, 527.413313671343, 507.662490083686, 509.969072253139, 509.843564679172, 493.799457947406, 513.430916277109, 530.45018758162, 518.247581932306, 518.93818275478, 538.1028466947, 541.704571098946, 537.670706401518, 545.03018104086, 520.659665773323, 497.032225484468, 512.182012799337, 526.51944447763, 544.147512827777, 523.127850592108, 517.050276370255, 522.385217164266, 550.037304435282, 493.663368616949, 532.485527166469, 508.275192379471, 565.07215869081, 539.597620194354, 523.568965460319, 521.603428611281, 518.18198525002, 513.350505254672, 525.455277848068, 522.393543741365, 516.481339631002, 534.909188560916, 537.655869171046, 517.26481564265, 514.389472355225, 509.447843334135, 530.523001991098, 517.196909527382, 520.493622621211, 501.649005472169, 483.881912066374, 517.485993834369, 534.544231812614, 515.315342025715, 529.694049223309, 535.430551726216, 543.477795611233, 503.625441336313, 557.947715990338, 554.138442112533, 516.010930827096, 526.904134222293, 539.806380023264, 489.7289388506, 492.289889318732, 509.281922429054, 512.651906942661, 504.048262996251, 515.778375267288, 525.746443184019, 553.948242456093, 541.934561020312, 515.298297932955, 550.119590102713, 520.234516195822, 510.8463483889, 509.090448728382, 520.381206132363, 528.257597943942, 549.110898199954, 523.960167451288, 510.144073727939, 537.905902002972, 536.060290629856, 515.777836543465, 516.729463117856, 517.208439173589, 506.495546949832, 539.789754820076, 539.730170148091, 515.753525164253, 528.925534914672, 540.982886612599, 520.124148511693, 513.333214834563, 527.759293702625, 524.406148529221, 528.165629416212, 518.248887841311, 523.201798739098, 550.130390311371, 550.824682746169, 537.401663549875, 529.51836671676, 538.240650597136, 558.333873340257, 530.976261307684, 520.467394306313, 504.920595798412, 519.89354319264, 540.685570834407, 544.917192768792, 530.490338109643, 522.696555316262, 494.325188910258, 560.699914817694, 505.746852859045, 517.063751216856, 506.0696724372, 507.619429362437, 515.15156837331, 530.723082309246, 535.209630966451, 534.882373336194, 525.819962699682, 502.046132442044, 505.524678328163, 530.315341002318, 548.578175233242, 544.991483354422, 531.619594197612, 533.62014660497, 523.414359904901, 526.823743725372, 534.27657406174, 493.056236800593, 519.659821810299, 499.733664078855, 528.342445636738, 509.49399975179, 529.280964538, 519.484134321314, 520.768705694825, 546.360507480973, 526.958841139562, 537.670181319933, 530.339259726775, 533.538312114049, 527.331841473954, 537.57227388464, 505.534433888681, 541.410129001901, 503.223764788227, 537.952691716847, 542.699469225434, 491.872127897571, 543.800490007669, 491.730512776644, 520.111142882051, 523.19859405201, 487.725369036711, 502.563725831065, 490.579229294922, 514.251660971605, 537.75091831172, 517.142912675522, 540.998071160759, 500.097177082438, 553.10606243449, 560.891395307507, 521.498007260185, 519.649761473639, 536.924387649714, 529.61225432336, 494.998592765342, 520.13616581267, 521.063108528959, 535.496259649089, 514.562567962542, 529.414473022664, 530.307263508786, 500.647320332954, 506.395626045125, 474.131946204039, 537.835591625763, 524.474080952599, 514.547253666456, 529.809673979827, 547.600212603393, 555.994879002937, 529.632898940831, 534.754219019589, 560.191283860097, 525.971274882544, 511.556309108119, 516.763671465583, 521.817904479925, 535.698770270957, 531.394335436431, 507.701558563133, 495.499987203313, 515.286632587115, 521.578988421769, 539.805635775246, 509.780212045024, 546.143885346434, 507.443441836777, 505.388794621685, 537.300388371863, 544.331310712754, 502.708886016437, 524.599324852562, 506.691540900839, 521.061433963476, 518.582905092184, 525.743512878874, 526.102805400316, 511.246504788996, 520.196306926796, 523.14162738817, 533.038009997699, 508.840994621024, 532.372087607646, 534.819949938833, 513.496589506264, 525.709815094359, 538.120484780805, 548.027135262205, 527.267411095948, 528.654161779821, 500.629150373041, 517.090006837797, 482.991380244528, 539.170594119348, 499.590785481245, 560.363027276469, 500.734685953134, 525.825967587507, 551.587002674395, 520.73607470978, 512.749762989642, 511.431475762483, 508.452745417819, 534.332834326232, 506.776859951309, 524.963246944558, 474.66131778545, 513.311430669397, 540.914815831869, 508.901509429922, 532.457833010769, 508.347769989916, 517.106962439657, 520.671068904463, 531.00955114951, 545.106059043245, 530.461232536557, 500.152715918554, 520.956990121015, 531.835178850239, 557.728788418298, 531.110662937259, 520.675293341876, 520.959800499368, 513.879863474148, 518.773765420336, 537.029100102946, 532.258311578256, 538.590267062731, 513.924170440016, 540.827982803251, 520.240455850674, 519.301637772679, 501.600148690718, 500.299766442089, 567.073965357509, 532.476284096511, 518.625014493856, 526.422727960301, 502.030304025693, 521.678736794283, 529.73940772003, 523.750186878954, 522.440769046086, 505.49289050352, 536.873707770727, 541.150009019746, 521.065126720991, 509.651704079949, 511.478101810451, 514.115255568808, 495.916215399062, 511.445980569957, 525.767786634561, 526.718434985332, 553.790677301173, 494.684452696814, 543.51536773303, 536.257739580973, 498.493868031524, 532.860017627361, 525.59008446277, 481.79824753145, 522.039112533727, 526.530400972401, 546.272487740979, 500.294452725154, 508.057747112416, 510.92918846464, 517.674581333186, 539.94219608521, 522.611155299593, 511.708358835338, 525.145304025482, 503.252812661492, 536.403750194644, 560.050054644963, 494.157427871525, 536.566452939751, 511.342340927192, 494.255186272391, 510.459818801288, 516.68294597523, 495.717172431746, 504.108173241276, 496.799480070847, 479.44822242512, 521.568364665582, 512.958351531965, 497.953832641939, 535.942390707653, 553.051437595441, 528.146296996614, 517.383613112848, 518.363568180945, 497.016071113395, 524.655629442115, 538.756789887911, 537.621939851849, 517.708622657316, 514.888818711176, 495.218019768884, 502.770749060667, 516.396197481242, 531.522560414591, 531.361413316523, 555.5675597861, 521.280489019951, 505.944546266047, 505.929189473383, 544.750022542726, 508.090358088661, 539.621765529159, 518.995069751762, 514.851281778173, 508.399344182162, 534.170531297403, 550.792377415626, 497.212392828996, 498.254755505323, 527.822472774093, 534.011769640726, 516.312503276721, 536.082096059277, 527.810782381892, 512.300065870172, 528.927516806577, 539.713682939607, 540.422299574982, 522.743718189551, 529.028516568138, 500.294069894562, 520.003544260582, 528.571726952546, 519.019860813427, 525.201328665925, 522.190512367035, 530.284503218236, 566.567820237073, 487.996403941463, 547.485533205228, 524.287196107291, 513.935793008085, 509.325734754691, 525.413571945274, 544.038501094621, 501.392512803401, 537.938197214893, 543.180383723574, 483.737756709684, 525.569506871702, 503.648033427902, 513.318622227693, 520.372032606385, 512.328097175648, 529.964687248661, 507.405933601981, 533.231656191577, 513.568135165299, 531.098221629828, 488.196831263248, 504.579606634305, 518.939784918162, 524.296506341826, 535.488483820288, 528.659299971784, 510.506463728145, 540.13596710764, 505.634410969923, 520.080905442891, 539.753564841608, 524.008144941526, 493.922497757712, 544.330163812023, 505.627884965802, 524.662534110411, 504.275588246696, 529.893455237012, 516.890585895518, 512.182105376679, 517.512802802207, 508.20411498199, 537.343621974831, 534.558637018876, 507.90470404175, 516.721888541689, 531.0218752797, 519.50155476782, 519.342405084483, 533.761457898682, 505.267024640747, 497.805284201728, 510.439196467987, 538.767985041912, 555.248923928659, 497.222110738906, 515.244064010381, 544.864925194702, 495.289284160556, 521.375195921358, 503.652991318123, 526.773945768342, 532.008375048121, 524.560796000613, 555.038615985121, 514.296349163723, 539.403150117221, 509.240462433665, 555.930745110274, 506.489750357265, 492.710603222913, 555.415982136642, 493.847236315018, 534.705814093451, 514.488879566486, 557.817388987889, 513.363984210044, 528.830692849435, 510.147767488141, 489.331889848463, 517.220612647273, 498.036679867978, 505.583113143399, 504.099368244319, 519.021399218199, 518.547570812062, 511.549791034947, 527.86153857971, 495.24371217359, 535.723606601305, 499.318949800542, 535.199564898311, 529.918621280447, 500.91396042144, 520.61917454732, 551.0934038508, 492.145394277955, 548.194559476465, 542.83005126161, 540.288469571204, 540.332227711976, 510.27100782117, 534.389538223342, 524.179895835225, 528.826922085496, 494.069897991211, 525.59754452111, 497.465296200061, 500.105224867875, 540.56053373055, 528.425666512407, 517.460762459763, 530.716790517142, 532.295417158721, 526.425004828501, 499.792467649774, 505.991336725835, 497.96520326849, 510.338436442299, 517.367314082278, 538.972060943876, 506.402874586197, 522.448049133638, 512.350731801448, 526.95700670048, 536.449791940852, 537.921626839612, 497.031840131731, 511.304926245682, 487.043479030317, 500.693980004881, 514.572594983913, 532.349431275396, 540.186952120079, 507.712009659212, 523.489718747517, 511.941943381023, 535.557870302988, 519.465364578537, 515.874437354902, 558.069247390961, 510.954768860056, 495.160811680438, 514.687714230835, 516.766846617567, 529.202450731171, 505.550375046773, 510.705425215243, 520.155414609967, 478.380388477331, 515.951049868088, 521.025453126372, 518.77367003018, 537.658047476967, 548.891622499222, 506.007080974082, 498.772445657936, 532.970252772957, 564.849114691453, 521.268685249565, 519.381310935239, 520.097367508607, 527.385293181726, 549.988684010404, 527.377968484801, 500.356119363433, 529.551470170146, 538.24389504217, 526.190642524366, 532.361016650795, 550.889937893081, 520.499158869037, 511.657420050751, 541.414451487118, 523.254348971551, 500.825388093437, 509.991080985615, 545.477765343116, 528.784199378789, 525.252626350372, 541.08604247452, 531.332031912259, 518.845336187631, 513.545768578365, 509.233327308391, 538.928177040755, 490.923956464639, 535.629179889124, 525.418996094126, 544.90336308925, 560.852088458143, 521.635909608638, 534.997548230629, 538.506580990847, 527.727385102453, 512.489496887738, 509.449449125989, 523.611300360037, 477.695339454979, 506.783854629126, 511.56376748151, 542.51342255374, 522.17898737002, 522.169491458007, 531.800155944861, 560.152354858888, 509.531412481071, 522.046974647864, 513.572418272026, 507.591007031358, 499.342300607908, 536.783333788438, 509.901693756835, 525.246821123947, 527.349838662082, 484.191439978003, 536.399730351316, 519.273969885427, 509.064467562944, 504.528651475799, 491.926755142381, 513.033441385647, 522.389004271034, 526.556931416131, 548.66104587442, 511.484490684277, 523.784102080287, 526.285430625041, 510.783836890621, 497.518347155706, 524.18750247281, 556.136869952073, 528.652692009516, 528.526942782992, 493.297533414272, 520.528130082104, 540.977140396495, 562.303894673874, 503.338998355178, 523.403626102386, 529.169067939254, 489.311111605853, 517.577739446182, 497.707228315121, 546.401559693527, 524.576314987828, 533.81842845444, 532.37048812081, 525.721432000217, 540.944709588528, 522.037040865054, 525.072437756654, 537.788436484068, 499.679560709848, 503.189902542574, 524.393589232575, 497.518878796637, 517.469902076049, 536.256030722116, 530.78402930764, 489.999863897007, 550.712249010523, 542.008714164073, 530.324003537214, 522.77426070299, 522.185121594382, 536.36239009441, 529.740732053759, 529.619280766864, 522.366603095501, 513.969981360491, 526.79100339825, 535.023073204623, 524.667611602852, 496.697283695879, 520.488996949737, 543.963359147652, 524.997969671092, 524.766585053135, 519.818431588048, 517.082853932129, 526.356083933232, 503.033659509646, 559.263516736284, 516.598389260746, 520.326135926306, 523.58794809011, 517.35800352812, 551.000860249147, 550.245736990713, 512.940087843851, 548.847317253853, 522.362469058656, 510.867540470643, 499.464339060512, 523.411179499834, 509.361934716248, 520.271072300625, 530.659833740515, 510.91252614219, 545.395507680792, 521.228443687276, 524.007187606531, 504.536646394131, 526.470728728714, 533.748762292032, 545.4190850629, 500.482098672296, 548.688650530548, 533.323128287038, 524.490529157234, 504.684545746382, 524.237577841265, 515.53358171686, 518.581945046024, 520.086220236284, 507.598193934669, 544.740757513808, 515.664577338511, 513.572182768253, 464.560291092898, 502.573183193781, 506.977312147013, 521.901474987022, 524.828716567867, 508.636608482285, 489.304723732769, 513.800342844204, 525.870933854972, 521.615567232188, 511.54074774519, 476.641716117147, 540.578019114489, 536.191754114054, 524.522035185883, 518.843590492303, 505.202845356751, 514.16432923155, 527.6006979771, 543.733689372633, 518.285081364937, 529.241581285599, 501.677633487583, 532.081846735377, 539.149732603582, 512.576767209742, 553.084794024782, 531.214125944605, 534.643782965534, 499.676261704088, 538.038256932306, 541.92431967405, 539.181645021877, 530.168295921827, 544.153496694682, 537.377890050014, 511.760118267617, 505.193008814316, 522.563321875081, 521.384495867714, 519.713790467304, 522.266072549361, 521.132868149151, 543.369909551079, 524.045437527087, 524.425299173974, 535.539001618488, 519.087628725957, 508.600758409442, 496.083465645248, 547.826070973985, 528.039042227278, 534.468622789532, 504.274837360297, 519.230905721053, 522.408514155498, 505.434306229123, 532.684965208089, 518.654666850796, 500.396020447604, 543.290634013989, 539.081723165808, 518.050874445572, 535.318168455724, 529.66868161999, 510.771671090701, 524.515412224414, 515.726845022102, 505.872863425514, 543.04807902407, 513.904758897709, 520.556982277078, 532.532619301289, 528.520306838156, 554.016446643079, 525.605600224051, 522.350763302914, 515.440756192659, 533.810320727407, 563.360211546161, 508.387064830383, 525.444090191145, 512.059642439813, 494.91740923471, 519.227720529743, 508.903153234854, 510.706528773351, 525.647354085774, 526.959854854587, 552.775897872536, 513.802189292095, 514.057820660191, 554.435227609981, 493.117711608883, 523.977630798852, 511.391849148135, 509.385217664355, 520.969529066593, 491.748096249786, 533.924317930638, 501.1783121014, 516.232666990304, 515.076100450528, 526.841642019202, 562.551755302281, 520.107900261468, 507.889871066426, 518.759933693528, 512.281536168508, 527.606407408948, 536.617394521072, 541.114986883959, 540.547823420791, 488.695771928274, 490.921696351942, 516.8527497478, 524.332392070566, 538.502560497266, 529.953013150111, 520.362087026936, 526.976943460798, 500.234588005607, 521.651579107066, 508.840598262643, 501.974670019975, 535.577594717133, 514.558759642317, 516.005100582234, 531.202341158336, 518.384624002058, 536.647955433357, 556.439610645808, 552.759046724319, 506.846669901206, 536.268728130278, 517.549967419986, 539.350066281998, 550.875122434934, 512.54503484144, 549.186668151806, 535.445799483773, 517.410531290771, 543.031772103483, 519.931256824155, 532.297922815059, 505.418858501579, 519.638767808088, 519.136830161672, 515.216519629376, 522.138260527755, 510.010360163398, 534.083053499305, 518.872804523271, 522.895234564897, 529.401328198402, 530.656903141647, 538.751728535212, 519.279803875529, 552.68585394348, 520.057382746377, 537.411238226275, 510.560201126111, 519.971233141311, 484.518829660304, 512.82834711803, 533.408087597102, 545.026870428207, 538.707727787139, 528.348211926485, 521.346175271413, 524.943497977919, 532.354381627989, 517.518018506329, 544.96617267249, 509.155281243433, 522.597929027785, 517.329995525013, 558.338610962309, 519.006873793015, 515.402448821061, 531.60724828126, 537.332681943707, 520.261437892027, 499.541795346881, 465.358782537067, 503.902685487848, 517.188786155797, 519.287963453773, 497.372897427904, 512.362302065184, 531.758626484395, 529.316343933301, 526.09905846068, 520.750211662912, 494.439787953318, 519.651777758007, 541.8806917585, 519.834169352051, 558.652055013591, 507.687448345672, 529.806844475692, 529.852506498894, 562.15427733803, 522.076385495823, 538.615493924933, 504.301278851978, 532.356315505864, 504.090906747002, 520.812917755348, 532.829009872, 505.114905843077, 529.79798691771, 509.955918491101, 515.361256996569, 575.698502288559, 511.480964806255, 535.171961019656, 531.27695672343, 528.01233084881, 517.42260254328, 534.180888868222, 507.93278343299, 511.794466401628, 536.024339911413, 543.231294062002, 515.806439942584, 495.90824147274, 487.34611542564, 490.640192049666, 547.068856836901, 505.266855545905, 525.966357902732, 520.069583345471, 521.370896419363, 498.244669776257, 504.614662146672, 549.60544413066, 498.019024694318, 530.06920524924, 553.426925552478, 520.187723593319, 496.255033449733, 531.007334663916, 565.289280804503, 511.273112460651, 534.054400560561, 530.309019865691, 547.954634063094, 528.658428417958, 513.855930909959, 519.091194747927, 523.911524769543, 552.245956303047, 510.978618493787, 545.674145778296, 500.285750712101, 532.236915390055, 532.110518880401, 488.72469774619, 520.800732243525, 498.919545423988, 536.53056005781, 529.700042549288, 525.427594883576, 523.144097703851, 506.184426305191, 531.521145424841, 526.486493286596, 524.949716864425, 531.423074644197, 540.189191697267, 509.892715484153, 525.189045848709, 506.209420231844, 543.845801197654, 522.947206050947, 516.224389674516, 500.067235159849, 519.863020988958, 531.872097590311, 532.37492323004, 526.71049130394, 535.054323990419, 519.272361695371, 506.938532525541, 532.333031459032, 521.276950035554, 527.121353365323, 525.658199780319, 512.479685939586, 516.491535677451, 543.665536541543, 535.596436678006, 532.841123023955, 529.747063901128, 510.182896410157, 521.734802366208, 534.935625119945, 510.252569426319, 520.736437334188, 502.697308265345, 540.640648065938, 527.217895941714, 510.852610638878, 521.462990151409, 549.509874529049, 546.572718699418, 535.875698264611, 547.859753310784, 514.586495688788, 528.284187964871, 510.015063640258, 528.561564711099, 534.714767043306, 496.442660863503, 530.411224480804, 487.160105706825, 538.209459277698, 526.336820913649, 543.043056663203, 547.404214621344, 537.594912654583, 506.65382280839, 508.473757111306, 515.710285231586, 513.255148983838, 546.35155498094, 521.347894570564, 521.993058789994, 499.948719689721, 530.400787154499, 527.937780411536, 514.965625602441, 505.831179032134, 520.27768009719, 526.564965685331, 520.805527433457, 491.045032644008, 529.62024258217, 505.499584411147, 541.490948974842, 544.581239645084, 510.871018127021, 526.9172442978, 542.503994654768, 507.896923438369, 526.874170245265, 506.447683704458, 522.757793697957, 552.348671661302, 521.084109830461, 557.53063791673, 546.165261280437, 568.604922578195, 518.803569482024, 522.395776528939, 478.141027307396, 524.858936425405, 513.680574333213, 548.741112452038, 508.376846479048, 524.506154512603, 516.183594217603, 504.773313804982, 501.513827085359, 511.124771369095, 524.403696124291, 515.574703869112, 511.943580331233, 473.691720424459, 525.88580901173, 498.221277576438, 547.452546266055, 504.608794624914, 531.129988668783, 525.473495364233, 558.240303839674, 521.346504278627, 534.457248612172, 492.353763044573, 508.191249677981, 524.827524588058, 512.720515273212, 516.403143809193, 550.689304629385, 497.18169388298, 525.105689728733, 535.069804346826, 521.404720411775, 508.937346150975, 529.710782715919, 553.87561521033, 528.923937176832, 529.439797773646, 528.521777504721, 531.849937080936, 527.141688622503, 542.101035021779, 528.70458665594, 507.012504292507, 511.875483671545, 528.520917748949, 520.325869497512, 493.291304901659, 493.327275135908, 541.361726211611, 509.860706275032, 525.821875291204, 532.087144990567, 525.019486803947, 529.113073897474, 515.928050208442, 533.348313429513, 545.017882510294, 510.475557042261, 531.144303534152, 530.783662812473, 525.72433449825, 528.625959234475, 519.628240715507, 553.353202641412, 555.494974608038, 525.688973826932, 522.246015776696, 518.425492050338, 513.565125093553, 539.594616903861, 533.345645236742, 504.763510991776, 527.6346958163, 515.78373016722, 507.609986624275, 542.19960285551, 509.569248493488, 512.764772271219, 543.58882019847, 501.778531968964, 497.961303911218, 512.156226031201, 505.89213797241, 519.314901602866, 541.198140768135, 512.358315250211, 527.500625556511, 529.384659942524, 519.636928214506, 518.951893929449, 520.844747293826, 552.837847708251, 530.1149343224, 547.426268184055, 527.745115238983, 521.270666704311, 545.644922994526, 502.398067817913, 521.240620164854, 528.562220134056, 525.489240314215, 523.548568295619, 514.789701807803, 532.907562633102, 490.342596377877, 512.020041900975, 501.716088439599, 542.999739354829, 506.35501565409, 524.437267263503, 524.016983061495, 484.880603171452, 500.963507246162, 541.577221162894, 517.928511047692, 503.26196551024, 490.700261055159, 514.446015421523, 556.143957682671, 518.632133376889, 547.193040224148, 511.436549108774, 511.186477297343, 497.690849987374, 497.957697190854, 497.443734546553, 543.099583948175, 507.418107060306, 520.770275628, 519.868125728725, 530.165375017376, 529.126323275668, 516.999262797671, 534.594437346729, 507.357879752114, 530.37534922105, 557.794839638766, 551.657625265531, 526.38387321351, 526.851690835193, 523.836114234019, 522.175656361493, 512.278829343052, 540.712134746365, 533.719773370247, 503.663166558371, 494.965452871641, 524.270333961109, 543.611750550473, 521.084664826725, 524.167513168066, 509.965184759314, 546.511920816554, 504.016877994097, 521.643391384249, 514.534851490567, 542.895194728362, 516.836379852186, 512.084810057254, 526.555729217808, 553.568360214593, 516.520206987658, 518.777151969071, 519.431754007997, 509.937487977892, 497.987037342043, 509.80668457035, 540.536754049944, 519.601590560533, 523.829925194561, 498.886251795509, 545.374949863708, 519.857279435863, 561.002719280559, 556.393644120165, 530.698651741728, 506.520190323399, 511.681113258473, 515.585354441722, 533.317968281219, 535.655889024634, 516.045973733403, 521.820988980597, 525.814953801423, 536.51600490838, 523.094254420043, 558.349431194295, 515.534345179505, 525.995385529563, 521.78142027553, 553.998593284652, 512.89690929992, 530.766454988014, 527.620412328097, 518.001683381172, 543.383850159349, 521.628467963996, 531.420281704217, 525.207871810441, 556.012922052396, 525.390375031712, 528.833357983173, 504.187598886885, 529.603394336383, 500.729481900358, 525.195506344195, 523.642123345032, 514.768370889142, 521.550305502967, 495.146900978153, 527.184617647911, 495.772047042973, 516.653159967028, 509.205808146886, 518.812547694466, 533.211592154449, 546.401374433763, 491.481530409167, 514.530344335151, 522.629448282909, 509.296324405047, 516.551064695652, 542.088573036023, 541.457071613133, 512.087055563236, 515.494124607608, 531.852649512735, 509.620081445273, 506.399385394614, 529.274703656325, 539.694811340996, 501.986183852096, 538.365300026174, 528.82293522103, 513.490829160984, 507.752923628678, 526.070505790052, 506.017984793374, 543.307676297306, 542.105419661981, 520.454967384631, 523.299698406472, 533.995078088938, 528.457116169806, 548.46647520668, 511.61265454012, 554.817341332803, 508.041542311902, 502.164996262743, 548.719653748915, 525.117238107309, 538.611505647248, 510.772636452896, 515.93895230489, 522.405984516661, 541.600555089406, 523.321063775097, 517.589458941172, 496.902560296643, 504.141571670527, 520.178638062383, 550.167554337332, 500.805411837192, 496.585024613725, 526.220475818572, 499.541638294359, 500.218473599031, 517.574600664153, 494.961824229093, 505.91906777749, 535.330190918701, 498.553905731696, 534.407777328058, 536.467903840568, 528.101354870755, 528.665133479883, 532.348919934006, 532.886249370352, 512.825472493758, 520.914085509059, 488.990727661919, 504.000092572346, 519.749180219653, 531.36359020702, 527.139897092979, 530.63959800513, 546.976767770422, 549.270237077248, 511.14693451251, 522.437785497405, 540.933084780174, 524.280774029426, 508.016551344374, 465.042190671392, 518.510661415932, 530.532514662133, 539.964969271669, 531.922621327993, 540.377350608671, 520.086086626846, 517.283683592263, 486.915654154836, 526.875710325729, 516.075699536912, 550.340486216713, 512.711831616624, 535.476947130742, 544.664859314013, 536.195716681434, 534.674714093266, 520.554990603381, 531.574111313836, 514.187934580756, 512.758071038985, 542.427617741668, 527.075520127178, 529.002846851075, 528.700956744591, 525.945457187529, 502.304325919131, 538.54911087345, 544.316997317119, 519.950147773504, 535.387636389035, 513.353132288829, 535.611188132981, 539.775702141314, 536.832935413838, 489.756513162044, 514.401712227838, 501.977497036803, 513.619746989243, 537.154844729812, 537.317703235962, 533.132088867865, 526.865895630692, 524.616519112394, 509.956496036843, 507.906493614104, 495.116211130955, 535.907214895509, 515.353492049121, 533.027793455071, 580.077360108074, 526.664472742787, 486.714310393384, 531.447129004123, 519.683883328825, 537.29576486247, 525.956374706565, 545.134077079014, 508.722829428537, 519.129320541656, 499.563034499201, 520.169463888121, 491.951867761231, 565.12922082577, 532.541724314143, 547.302610411298, 500.849276312164, 506.822406809928, 498.96291995596, 523.683943398069, 543.387340791147, 484.654292620849, 509.37637619285, 539.992436309923, 534.684056634196, 505.724919438731, 503.75516124474, 513.567946341707, 526.056014391654, 518.772141458752, 484.97371524664, 516.909613904653, 528.369593050593, 550.464512967611, 519.644698139341, 515.442305534259, 530.617938936045, 530.859032446003, 528.805858683314, 529.560149302966, 518.634952135775, 543.093088850899, 525.298854781775, 531.036783918859, 527.884063758727, 541.623856688316, 501.736106892994, 515.506056327094, 532.317174154826, 521.715870730193, 529.089810723159, 530.671489747389, 534.08951595172, 534.770469052279, 531.095308884613, 520.529018302417, 518.420017062044, 498.530722874201, 531.062367456249, 524.028405454694, 507.993598022776, 542.826562036371, 537.708535161691, 552.940895823644, 538.426324240395, 552.135577364056, 547.437423288609, 526.80604272671, 551.608555559731, 516.206387849233, 547.049357491011, 528.725448099654, 505.365398491403, 513.319702100022, 516.307650415705, 475.569553326689, 527.233622967102, 490.852363318064, 542.365831747445, 540.096601559679, 552.917400982562, 522.83006506812, 532.979895488181, 507.824539749015, 551.048731445081, 514.66520055472, 528.135122397141, 516.911052623275, 523.160434320946, 536.958480488206, 517.166839772209, 520.683481776758, 520.661677490941, 529.593577938956, 547.20530577702, 517.962854620783, 522.801601628371, 513.673735663142, 495.205940167265, 514.257548948134, 524.892626520053, 543.49158486053, 518.204128502512, 542.138494419802, 506.700278476446, 490.521436101802, 529.381096915656, 541.57154059137, 526.286621370255, 531.51068802514, 550.234198639231, 518.945824820807, 495.99903397088, 518.541433460822, 513.509040115856, 535.489486348809, 510.38454234067, 502.03417271035, 512.60784706126, 555.215031045929, 521.525963605704, 540.338590823068, 542.403058758966, 521.499277786779, 530.710574943106, 500.329686000705, 525.023247446025, 496.796268483903, 517.563502770997, 502.403072673117, 513.199755763885, 500.384808098293, 506.21659081077, 536.688579829685, 496.504116563632, 521.008346476718, 504.028279927587, 547.635878016884, 520.28162910297, 517.98153286624, 534.218190173692, 510.12761564334, 522.562277683604, 553.927968751852, 518.046056027967, 529.286243617501, 525.158848859165, 525.313661475973, 517.150882138041, 524.677144980478, 525.023070066815, 518.217557831579, 517.763981188507, 536.975635072158, 514.683327844188, 527.149039169479, 513.401721605019, 513.04546314671, 536.657989871649, 554.931343762118, 537.715103131914, 526.795997535256, 539.597292237044, 541.972835401835, 548.885345702968, 516.953536605432, 509.920762910141, 553.31264776193, 536.098122585327, 505.346803612246, 525.281423438225, 530.421644330015, 547.878624224893, 557.773696749913, 540.865800902393, 519.311803081512, 529.00437509572, 545.860353426087, 504.379423555361, 529.607479431467, 494.182580131263, 543.124239095931, 530.02948805986, 547.101753828315, 546.18089253863, 514.725701693409, 508.433847363407, 513.758913421174, 497.189832894335, 538.283727245563, 515.169891125146, 507.453016370061, 513.252564407128, 486.911424385651, 529.106250548307, 525.041685434389, 562.188479835839, 570.495367471238, 541.522818423289, 490.432929057394, 521.288558867705, 515.806067532432, 489.812821224876, 518.342033195977, 559.292804101602, 529.483396675059, 522.808498419212, 511.883504449193, 502.723249443172, 503.1486030375, 547.918118187962, 503.508816134737, 544.34119566554, 519.515413822662, 521.702881690855, 497.288790240333, 511.416893363707, 538.221127849277, 536.523213008373, 504.061782398538, 477.392102365521, 534.954390610667, 526.322462772918, 510.135926659014, 543.931255758659, 503.000446799236, 566.303414029815, 526.464426292885, 545.584227642132, 544.894935964759, 522.98048519359, 520.598311640155, 540.382215269834, 542.344578555356, 510.447493097001, 508.477613716143, 510.492922682502, 531.623630048395, 517.328630932091, 485.43880102495, 513.383133386552, 522.484520769543, 517.911082363337, 518.713709818561, 509.074957105604, 525.343819184368, 554.004429056197, 537.706420012084, 492.76481364061, 552.432375201892, 522.990728509939, 516.1569632901, 516.991817825319, 543.522469026545, 497.006027920937, 504.730387299707, 539.767929845479, 529.779786547864, 515.973302738615, 509.949525461402, 530.327966663641, 524.220443253672, 518.036379526626, 503.168503551173, 519.251891845179, 503.656789109406, 528.073641517409, 520.000796878278, 511.06655098405, 486.3404210547, 536.423742372899, 520.511242043198, 511.717506504557, 504.908914163003, 534.593730229945, 513.99164378214, 524.230394313287, 506.824321333408, 526.557548683938, 511.868172038296, 547.819790437536, 520.500335205447, 551.662161373659, 532.755747503484, 533.468508904439, 538.353369037234, 546.291043840217, 507.384458859072, 524.848306528251, 527.95723814178, 532.469701812117, 532.990990094516, 539.011043467216, 500.632797846414, 516.489443736533, 528.139762380188, 523.391151810646, 532.635971106213, 511.238074873274, 531.365512807543, 494.360400186477, 553.915174980848, 517.44205322313, 497.217615789067, 502.033180610963, 530.783333056199, 496.522916235459, 515.917641486245, 525.847155727668, 539.510259077679, 533.712786813105, 528.321184113279, 535.203512666766, 510.463973781389, 500.86944591524, 533.816376417919, 530.429810991133, 525.476991693196, 509.922755982831, 532.379948345403, 523.52345578786, 520.038388586546, 542.452581142594, 497.231997303726, 549.104431069433, 541.892581171941, 547.684754040882, 479.111763825284, 537.853490410286, 531.383359109963, 515.988117992763, 523.016464847726, 518.158540006086, 529.350446869216, 546.043119386899, 525.682268026483, 510.124930204072, 552.648580081611, 526.850473646848, 490.575253972426, 514.334345406146, 488.974022192959, 523.676631853585, 522.019357645338, 544.95584077467, 519.84180445963, 527.450059144707, 533.120306801584, 539.659541944936, 510.053484360971, 532.410730280076, 506.067207476617, 508.009782818362, 535.878086372969, 520.211423610538, 517.597475014973, 542.690279332757, 542.30410446443, 528.463297515329, 520.715970549411, 527.644985102785, 514.492180637298, 535.445452218426, 565.63045973235, 547.352356045484, 530.06061209872, 485.322380410499, 537.579238735236, 523.621043848779, 521.093149232419, 542.743365431463, 537.87022133965, 527.187938929689, 514.117495177363, 506.539576381117, 567.489901023421, 501.118107578344, 512.997985320012, 530.708106687053, 523.394990371069, 528.781098988194, 518.131719027207, 515.310655445089, 496.432554121787, 528.878137045835, 528.246959179845, 494.379060267465, 526.871460358544, 543.020236097489, 517.528422880511, 491.283219622535, 548.177694867271, 534.804589837299, 532.37805375971, 536.069810572454, 524.657490324646, 541.764127188777, 533.644665043033, 525.778747240223, 512.517515755843, 497.773800178375, 524.544890109203, 521.194369923663, 512.822659105358, 510.103093788641, 513.791917105435, 514.878275231471, 526.69310016363, 548.350674587775, 507.931826398945, 502.147239770881, 517.531083642366, 498.691346658969, 549.472685843139, 515.125793977084, 530.314970105323, 492.188905950855, 492.285306357533, 537.189686974239, 526.466788654019, 511.361646397918, 525.965337755322, 529.130148719803, 519.71725278724, 528.944067650433, 508.109249931452, 563.36799964928, 481.840013499596, 506.62246020779, 539.920609512403, 513.303084579667, 543.693587201637, 513.885332476173, 516.530441173012, 507.834926921414, 504.583050096913, 529.651076441299, 547.861239674039, 526.647364970677, 517.996250291625, 502.803987038987, 544.736380563054, 523.943800529996, 537.271759223885, 530.26657452542, 538.670609218576, 514.818811808079, 522.749636917965, 549.08391682158, 519.991562729148, 525.833690335136, 530.739681045433, 531.686858491373, 536.869050135454, 503.370855921465, 517.368311757937, 518.386374849703, 518.487852894659, 539.489215120485, 533.948609194387, 517.314747008152, 527.185383289413, 518.938812949692, 501.805755030136, 519.648903627035, 553.838956089486, 520.75350731742, 502.412249257092, 518.893163554514, 507.86014384994, 524.116531749097, 538.610555956987, 531.255546716062, 514.306463109854, 505.779678815609, 526.679496126238, 527.65042275326, 542.628283984607, 538.484535203546, 525.46248209202, 491.559790140538, 530.61946748501, 539.912827078342, 550.125804828235, 545.325391409222, 537.989807883043, 505.656009030553, 522.245683553255, 530.67993932874, 505.035778260182, 506.457741122901, 504.630430155629, 503.444591972826, 557.515567112488, 515.052713510284, 548.15852136113, 483.105652011148, 508.832900260833, 518.665100486822, 537.414960772982, 519.714774147759, 514.19627578247, 517.500319439183, 534.436926731615, 492.823767579661, 516.549687754709, 508.744645736912, 520.352684359708, 500.24163089261, 515.949878336846, 504.093905913299, 487.844767781576, 513.097185477123, 532.508142868467, 536.673755575931, 517.432309311096, 555.751481300311, 511.62261135838, 516.024726856238, 536.44383834995, 508.095388813897, 534.093621673179, 514.879340112684, 523.276025275554, 527.787106204409, 493.495975004686, 509.16469864468, 523.02875250005, 508.389420153225, 524.445977924608, 552.14007677761, 520.042661454026, 527.262038835755, 537.940368830531, 532.397727188216, 525.436187211168, 517.279546723273, 503.047738487676, 535.211433737132, 519.158901900885, 550.892738324856, 529.765432943001, 520.281605364805, 513.961322530899, 535.900388758621, 502.841886080211, 545.333744295688, 544.648058850774, 502.004547288783, 509.416890353849, 519.290528091435, 522.97167348261, 494.553329813318, 511.90485443363, 531.815107022244, 499.962005758122, 492.577388828582, 493.924102791337, 502.65826246901, 485.842337529155, 513.848941632513, 547.592598678093, 541.035431739499, 508.09784549565, 519.764833152603, 552.459831114555, 557.015357793901, 524.2893048313, 488.56335914734, 505.098330698666, 520.371672923151, 510.478885469207, 529.195212154016, 504.074102041639, 487.756998975101, 509.477106150996, 518.378487335309, 528.396669948009, 497.728817986092, 557.378342771563, 516.165996743064, 511.34472385798, 518.936753870112, 485.574313905465, 525.488266871077, 524.043347860954, 500.279485215775, 490.989318600903, 562.600899775505, 538.202127656647, 541.940269434722, 535.979155190602, 503.221035151828, 536.072015392575, 521.130511926085, 529.095091499779, 517.553486942691, 538.312293202527, 559.893850167948, 521.412939145002, 529.191780284035, 527.70308233007, 533.705179854443, 518.587855319818, 518.617970093299, 491.189942712399, 511.968893833666, 547.747171048033, 525.546145393065, 532.812310989387, 526.501022244955, 513.128897701008, 507.105723355106, 517.130259145919, 514.078606708378, 517.355122450343, 504.351425174132, 494.805261425593, 523.354633882889, 539.4161171514, 523.077937326391, 531.388854059811, 534.77824822481, 505.760475924261, 504.17453697752, 528.179088174133, 504.372861191069, 496.715889123494, 511.404823269992, 532.341267051267, 537.016908927479, 519.971167262065, 532.383905096803, 524.596806736557, 544.493909761728, 509.091802170248, 535.77405328001, 523.713250290457, 509.197675860544, 500.150655415638, 521.74280031235, 501.930620509351, 513.840860711407, 554.316089411039, 515.576433480835, 514.859930294057, 508.080915395885, 537.935492174466, 506.900546080204, 538.789404618567, 532.902172007491, 527.904749991375, 523.891400090796, 531.372586418856, 532.667501712422, 491.946624774761, 504.682846954699, 525.378115737697, 552.569318749658, 518.479237328866, 525.697632536624, 518.483747058484, 518.708022629573, 521.279618754359, 514.034905868068, 545.189223120675, 505.410252806159, 537.455832453218, 509.129372611338, 514.562278947567, 521.240966373812, 496.67761520151, 525.56647202721, 534.369092437174, 469.455375624692, 514.605552455581, 543.496229586941, 523.671319778262, 538.705570079194, 495.43369137516, 523.392187135812, 527.8047700208, 534.187884046811, 506.6327901825, 519.319862400025, 516.886879144396, 579.680631559653, 522.353590181205, 515.48249845975, 531.049933210808, 540.795632420017, 528.830554420521, 566.974804729564, 504.144684264332, 499.509548832801, 523.126143882307, 533.373839293303, 513.401563385721, 535.772806538868, 561.457520509142, 529.059803017198, 534.959417668856, 542.470139133369, 524.218488155455, 555.214049863617, 508.982603483492, 512.555903333396, 519.226716980061, 496.093187550725, 513.799815558624, 506.012771972649, 545.851308687393, 512.906283931152, 554.080970223591, 555.178948507688, 531.589586646261, 517.23033208017, 526.926855358709, 508.105437971508, 524.589463076016, 525.72534872985, 506.211252477003, 525.671637096109, 522.473834191009, 528.156850641842, 510.376545351365, 512.455836705121, 555.598982360733, 492.587826150776, 562.887017057287, 525.889336676067, 532.359054737722, 539.172316839072, 521.754216856429, 525.023384734763, 504.563090019064, 532.246988838721, 529.57609847246, 509.366905827201, 514.449522904623, 509.528395172528, 520.129973660408, 538.372054040321, 510.800451808319, 530.905623048611, 542.581547256248, 494.359692206503, 545.184539026149, 553.986801418806, 539.397778982166, 538.940336693127, 506.684560206316, 541.201855541268, 496.154423699089, 527.712229416275, 508.156015796184, 512.45676719067, 500.154475543094, 513.674743519023, 508.427861994164, 517.376383677429, 543.014884582151, 526.623624546935, 533.60947899379, 512.23531763352, 514.509329003156, 512.681790607549, 507.440340558084, 564.857402634194, 534.492793680211, 500.570267348805, 505.236929384105, 552.830012515897, 541.981691065969, 522.777364488793, 498.261976085365, 508.11790863578, 529.610553624824, 524.621393180567, 497.772365250532, 535.082814870768, 499.576667851704, 532.991465509194, 503.168024721985, 505.32653653052, 525.383860125066, 542.089810509988, 538.950137009559, 511.559534227339, 559.814722800915, 494.161943122106, 520.271833289643, 506.967761422732, 510.400057015722, 541.168396295127, 530.6799994429, 530.43537502466, 524.390182974055, 511.46991212494, 556.939273231554, 521.508018327204, 527.099808532727, 510.263431372116, 535.305723283769, 560.663194498383, 522.548702368905, 505.832890609887, 548.086584214636, 535.245362085445, 520.440238255955, 480.79788923055, 528.934801123074, 536.061167161008, 530.987936432736, 530.434976309864, 522.849296528885, 531.401679403844, 540.763797671209, 536.391143168874, 550.88575374429, 494.775115147045, 536.327864915262, 565.411050220623, 532.904606502368, 499.246449771472, 513.546404006874, 524.9529432797, 514.853164973015, 536.115301574179, 529.966382831328, 524.700772004659, 526.724150267591, 527.556814751857, 494.8200896669, 550.223779040348, 511.921134741197, 529.198921143879, 532.902606665336, 495.109037298607, 534.552590528556, 538.892332510447, 534.450954144886, 512.778031870224, 547.368784125615, 533.658472814971, 504.534468760872, 538.616709813273, 551.967123454941, 518.987604758416, 516.285895097578, 519.757533103242, 503.455779879499, 505.625893066924, 535.328886404215, 534.782528659962, 552.448453218038, 542.030109720656, 522.920896645993, 504.586049888062, 505.190604125025, 525.686109443536, 524.481227512999, 514.09216048745, 502.360689058425, 549.045944453724, 558.187408269456, 523.118674734211, 515.743852056009, 561.098295834826, 512.485525872441, 532.10458254561, 518.02906085202, 529.158700361306, 544.445999763343, 524.075345233033, 500.832228286407, 523.666571659364, 519.228748802801, 542.607216971973, 558.269800345748, 536.219813749765, 510.166976104584, 511.622667776743, 551.118011499317, 526.308454065169, 548.629643442477, 517.633552737365, 538.668135572014, 559.638723138259, 530.822303974928, 493.729845115127, 530.034065487579, 510.117166899476, 549.37655758245, 506.642059439881, 510.452877445916, 537.752834767563, 518.148123931323, 550.350476498931, 533.542476541382, 495.532893982976, 525.406379349046, 528.434806803051, 516.849885689126, 553.106631368599, 547.437092247986, 497.47553340013, 527.322030744461, 506.726449762563, 550.473638993332, 516.113431431522, 524.494636972447, 523.766845469156, 491.78613187561, 515.467886238167, 508.170707680044, 540.896717015653, 500.961962691676, 512.372027379569, 529.839931798257, 500.507623603999, 510.721812589557, 518.448821523054, 498.359193442282, 512.612690141397, 517.345767439539, 525.061438379806, 523.900618349394, 550.918634274458, 513.168054524083, 476.756098853603, 531.738786837687, 519.775968874051, 525.72040045665, 490.323483277693, 499.712017243304, 525.719331511168, 533.029798422756, 542.79924466949, 531.410894923296, 535.447227053201, 525.479542313116, 517.592468721275, 538.527676907932, 553.610937089681, 521.630626054622, 544.776043717254, 486.279752575404, 534.296033383046, 522.862802034944, 513.29181882033, 539.213940728153, 507.011829187064, 507.146872343663, 503.023293881648, 492.850948298705, 544.570195228119, 533.351697083722, 515.325997478225, 522.841426432194, 514.138741405581, 507.048266201012, 532.010120351237, 507.502047127464, 534.014614111032, 532.161514935151, 516.751660834261, 550.573325432484, 511.580628517576, 516.956417941402, 535.195156418869, 528.594857306619, 510.317083100153, 509.778764577364, 532.735934978648, 548.775145767492, 515.597280075717, 527.120501816049, 506.965900852535, 553.523453091877, 535.424013382908, 533.250625070644, 509.099610356971, 519.927824984618, 521.488351304878, 535.769814470503, 538.179614099977, 515.284500975103, 524.843175087629, 513.478078465541, 558.183096939488, 521.705712764673, 513.562014998372, 521.046900240766, 533.111767032419, 533.460083884658, 524.911386858422, 558.369564478754, 498.047972245205, 511.273586070493, 532.162650794798, 522.246594141116, 503.26902373606, 504.812144930322, 507.055213109031, 535.323091457675, 488.45217908279, 528.582500905091, 490.351504861543, 533.379557797467, 514.035095751231, 514.748954739274, 540.560976336378, 536.597660130402, 537.26434600628, 508.749500285749, 522.689282038425, 525.139700199845, 518.488537010245, 530.192480378832, 522.464009937718, 533.582017548755, 514.54909860542, 527.853810241159, 502.902581923735, 531.755235497234, 508.495183703578, 542.285881607535, 510.191850421127, 566.152228886769, 523.640587083651, 483.796861361762, 506.169866473848, 572.215689745945, 518.020060765775, 521.336630598397, 524.076094081375, 515.576328663296, 474.137219387535, 564.766824902927, 539.357386749124, 472.154000365291, 541.279180785594, 557.853354457259, 523.986050849522, 539.684618536398, 543.387122515921, 521.847410396722, 523.681967684335, 506.138963348391, 522.48712611077, 515.499292464656, 489.352936767883, 541.232234268337, 534.358352987035, 521.8882919981, 529.826795666875, 504.825051899267, 531.135705278683, 515.417766294932, 527.083180414165, 540.608841552703, 539.873032013673, 530.887785221513, 513.343949450886, 507.73490039999, 526.205405267315, 519.490725922844, 521.102393659991, 538.759834380224, 538.287489921644, 528.653445264529, 531.662618646586, 514.050649466205, 513.002447837574, 511.253213109287, 486.675226893483, 502.191456546851, 507.823271479609, 499.171036650414, 507.007962270716, 520.323561366471, 487.749723423032, 531.236505920472, 518.943064202496, 529.702625450577, 532.350135434827, 514.422713325386, 536.307764891147, 551.641887595255, 504.63760127229, 516.872593260483, 534.66457671392, 520.80532615312, 509.765325529443, 500.107467341237, 515.640563506812, 528.836210473852, 554.859217219645, 507.552227602762, 524.702920675227, 544.386994878478, 533.260799044419, 518.084849595308, 532.317983575637, 503.924525969606, 505.990604770516, 511.170164238034, 532.380684468613, 545.981803499351, 519.554616906722, 515.478747680928, 540.827769570868, 511.627751489668, 517.742945357967, 506.228132027576, 534.78522131023, 537.066891637784, 510.175880842951, 510.194888899182, 500.069600100777, 516.113061408395, 498.454538510295, 528.448436613476, 524.568103655325, 530.458445468357, 521.305829421564, 489.282355227494, 509.103930664963, 505.774839493255, 509.080608590652, 514.848258272901, 507.147969777006, 552.62980436846, 537.853616047646, 528.022109729252, 540.380852863021, 495.279300787024, 527.753891697226, 519.812759447743, 512.003130502544, 536.914770952819, 516.248439071149, 543.587249114393, 526.793100060057, 531.263955031549, 540.353740515281, 515.278397616803, 535.887693065027, 517.873694846259, 532.569093687399, 512.551215767632, 509.448834555467, 537.062212761726, 510.855488628721, 527.052908845532, 528.347598858348, 541.650138409691, 522.573703953775, 508.407066753618, 529.754402653754, 528.074935750761, 478.739140845555, 525.131381349146, 531.949527974269, 511.524370133541, 514.067544364395, 525.612443374096, 517.383330271235, 523.728037601591, 527.16481790544, 504.679379153745, 490.150268540641, 530.768988688621, 536.992305472864, 529.222947197517, 535.493248786846, 525.025574751489, 510.819252706765, 485.847540104474, 538.951731152815, 529.794093771683, 524.394044536538, 508.546282002285, 495.386291056906, 542.568218953222, 539.361076677763, 525.94605348667, 511.847583551021, 534.604715393016, 522.74504141252, 517.982716511861, 533.788789089431, 488.126538495155, 522.810864019682, 522.720906673526, 544.438786440563, 526.550188845375, 490.71612861051, 518.730432108999, 573.224943094235, 528.740026296394, 549.937842576383, 538.151225911908, 524.9765780905, 531.372813000364, 494.260184518928, 538.99708233028, 539.342203907466, 526.94907636827, 542.162318969387, 505.83660767274, 514.341135197776, 508.10875950841, 518.074357850618, 514.152677590117, 522.696106064325, 531.707764047945, 511.067765276978, 514.067574574665, 499.563340109747, 514.268314813306, 517.263960991912, 525.012234842294, 537.862236684898, 539.429236508995, 530.608134612565, 521.701393483388, 506.863664676419, 509.125231982799, 530.858485437445, 496.339015413719, 533.71975995757, 518.159153355794, 532.280407695866, 529.520081314407, 524.365374688917, 510.445584892439, 499.306967033277, 524.698808579069, 543.930915899836, 470.775043366584, 523.184468446815, 536.432652974313, 504.263338805009, 493.261934549264, 517.903088830546, 526.081071379388, 506.094641888901, 528.981328049929, 538.44022246621, 530.302560469393, 552.664503769812, 535.743383885377, 534.679642047559, 521.590209298237, 497.642548478729, 540.943625349002, 502.608982245264, 528.681879959564, 495.168185513457, 524.986307117245, 495.057575301601, 512.837671839441, 530.406069058192, 559.112498676138, 502.623871543232, 536.312991539379, 539.847653022296, 531.700724271894, 515.856027478295, 540.95991392903, 518.614870778769, 495.643532703687, 542.498908408467, 534.511927329171, 531.472177238942, 518.587375296311, 504.339156269952, 512.28465910944, 518.001336081469, 525.450314650485, 518.472494168214, 542.612663267854, 518.953119561267, 517.818963055413, 504.366385616796, 534.13852235358, 517.775101641271, 526.090826039224, 507.951503944138, 532.547284543807, 517.988338193581, 508.182102236523, 493.621750895953, 520.202175874742, 501.307458326239, 507.935661240633, 531.44182799991, 519.364157278568, 532.003163392331, 501.653431475318, 549.550159501417, 477.825201483828, 548.368502989692, 560.283671664874, 520.735713733311, 526.93093287401, 502.383878580225, 541.518455693237, 521.269446385006, 547.69754484761, 539.368025648229, 501.464983915724, 528.853069104086, 547.186499339657, 506.234601688922, 541.356242516576, 512.283713045037, 481.606065390396, 519.504535532007, 554.953929803874, 533.101546378694, 508.878122679505, 558.026000355429, 522.478286358703, 528.155986824119, 518.990489098813, 501.627964073599, 528.106002054373, 505.404128293676, 539.174841427496, 527.785211737546, 538.16632456908, 528.878993734515, 522.673070324287, 544.885595856756, 516.723104577147, 528.728291777651, 547.083766064941, 501.460454238915, 501.736734754013, 547.609404897504, 523.925287275141, 489.125725300845, 552.079959109384, 489.233592729355, 510.473638466957, 486.27132879077, 526.840194452985, 477.009813070479, 547.762689819132, 531.049432099882, 535.6916735989, 548.640401094508, 536.521937977527, 522.482689567272, 491.736747589682, 532.68533150363, 533.649406946104, 514.587536474889, 534.452563961736, 525.036748496646, 517.357533311543, 530.626183091387, 528.086163686149, 528.494467317767, 530.207445571805, 539.943235977459, 528.001122962597, 532.46163388364, 514.141068992629, 541.519779993007, 524.945711847163, 518.256488049632, 516.839134003967, 504.088873432709, 546.733332025817, 502.030172574816, 522.800414254487, 517.947730817875, 528.569377619532, 519.168616265186, 511.420223740767, 509.789010807859, 523.903119146362, 550.106762023185, 536.855735083475, 508.514801887942, 550.368334711425, 523.711632454098, 534.58461489452, 497.472967502921, 482.432107698966, 497.963791251064, 520.230383304695, 532.904396083607, 543.523578684432, 511.225998336434, 533.918457375062, 516.255193488934, 541.68370258006, 520.804524122831, 506.952294464318, 530.275771157504, 512.964709034313, 523.16179880518, 487.77248156067, 540.650506880774, 536.538493045167, 544.573282267704, 506.902382204992, 546.619930631255, 525.328151400733, 496.623851445808, 548.252545921942, 542.454975390443, 506.300444305137, 516.232112293019, 536.770092929665, 515.181884551858, 555.540947023844, 544.080347954074, 505.925758819178, 538.936672894438, 523.229889715895, 519.864159367806, 518.340352636956, 537.943626452525, 520.927320002753, 535.826675884248, 499.070670881993, 519.561162001227, 538.221219536993, 536.309759631822, 542.823468577019, 510.030169358005, 519.089185801526, 517.287053735883, 524.364516248805, 524.472750943254, 531.612037047163, 516.652410852571, 516.901803248284, 529.865877018825, 524.174110146889, 510.960144283638, 531.110802843453, 533.570529875152, 514.648981488764, 508.67215370858, 507.98640883095, 538.022648896049, 537.260340403662, 549.705812892066, 523.716120737282, 486.633503468449, 571.267177917905, 528.372609096741, 512.034809055341, 524.839280831962, 506.312747436594, 509.14106186398, 505.088508416032, 554.484757414049, 505.131522605268, 513.075556359303, 535.004473560844, 514.103528343601, 510.255147903245, 524.494011645611, 549.448068696195, 527.551339387821, 546.437558293935, 504.228124233598, 518.973746205268, 528.498114986509, 533.755085002318, 565.282718797073, 540.732062044583, 532.562302489897, 531.123866962355, 520.535956685657, 526.209714958061, 507.692400839214, 511.476458168104, 502.351318222894, 490.36063738041, 536.123274384922, 538.844689575925, 513.240903397441, 551.379196839379, 542.651164178191, 552.012800060439, 496.485239342446, 521.916396195235, 483.935421267545, 499.56673747801, 501.100590555779, 536.891257884993, 523.256881712415, 510.169435140595, 508.320018215801, 512.095446123055, 515.767924651619, 514.15905493309, 507.948562667132, 522.471285475236, 498.925446292929, 528.46811828489, 532.270390614209, 500.616524750367, 524.497581556068, 546.177114823429, 510.150884786824, 521.363957694706, 482.421535508547, 543.935700861182, 531.8556936999, 497.163520409397, 554.360598306802, 537.28021045264, 541.267568371458, 520.398578794986, 556.411994932231, 555.514559084939, 502.614279338743, 515.585124546876, 520.685164513787, 512.046304120118, 526.106649420707, 511.428707863198, 513.609904055907, 537.286345315076, 520.901637565421, 498.693266401592, 511.328325507063, 541.433745921365, 504.910647163974, 527.130500086064, 534.393427170649, 539.346012787907, 533.710298059739, 528.818561927133, 497.47512620039, 512.951857497721, 510.261795904046, 507.703504405383, 523.705013287259, 523.40780873818, 506.807544806062, 522.357307397584, 529.662330595119, 506.840458578774, 509.824902777411, 521.645864939358, 545.909593232489, 495.862127563249, 528.57168254434, 527.735461107523, 539.272012754288, 510.35929879839, 518.455129276981, 518.068132775471, 521.864247238069, 527.37874524632, 500.417715202423, 533.970693014848, 548.662374121492, 521.709665581889, 509.405643595421, 535.169069006336, 511.591585226989, 527.325283562412, 506.317859505044, 488.908197866517, 507.972049355045, 520.186723213657, 531.520256724766, 521.619616638281, 548.296227938189, 500.698728928924, 548.28110894678, 534.289067637497, 525.018308527347, 531.725972112177, 535.59292576442, 518.228833161435, 531.5982278613, 548.093665203623, 501.557637580678, 523.710330307011, 517.696373660089, 512.427898502163, 531.477186904919, 544.342083453677, 534.320094483253, 507.13824223266, 545.475996911187, 520.614906408499, 509.687993930251, 552.877823524955, 519.490368568177, 528.173527874455, 487.224263189331, 522.148636403319, 527.310697608924, 524.191327596181, 505.00635185658, 560.361238474548, 534.018793126498, 520.036020889772, 516.631047834881, 527.49614326781, 542.671540456474, 529.611118820788, 500.225320432009, 531.060174642283, 535.545502337038, 508.718201255741, 539.31056136525, 543.793225578927, 509.938125000259, 547.788701161428, 528.830567650799, 530.644043682777, 514.751010649078, 541.268466232911, 507.440851659688, 555.190848156746, 511.960002889634, 535.907029735432, 529.000290150953, 519.441396732956, 515.024407327583, 542.262752415288, 550.311493929502, 520.178458711071, 523.677654657655, 557.901793634444, 515.603342263377, 535.999501630372, 516.291408313877, 540.483441830586, 506.149470734511, 505.473856121007, 537.238796805006, 518.02320536759, 558.005388672886, 527.499576412667, 532.051556981356, 521.881388246344, 555.303951937075, 528.029818720549, 523.184132902344, 531.852470177531, 498.454565251038, 529.421158829438, 507.744067540085, 523.856614680352, 544.163844453667, 552.129555629075, 557.71659475718, 480.888653555658, 517.982226022869, 545.021595200583, 524.796112777016, 540.554871695905, 515.083791041986, 518.515786853274, 522.636267897248, 507.547875798002, 509.953540988042, 527.199059807228, 511.533370312985, 515.769125755293, 491.060082782905, 497.449967624041, 553.52111499236, 521.023524822125, 525.194894935291, 530.641608182998, 506.539310433863, 512.291485854736, 526.156025493458, 480.827864055335, 497.624738995319, 542.125378395458, 537.793503086508, 513.021654350305, 504.740727357753, 523.578530498147, 518.223917079509, 530.807880918357, 529.31801023083, 501.816878147433, 495.656269039836, 532.561943662871, 484.955731828312, 526.49458780264, 517.309285832258, 520.331035447609, 514.969083479394, 523.354424902134, 503.145585754311, 501.942972932846, 493.353205943304, 501.184620393851, 517.470675374263, 534.601934775173, 488.477531023895, 527.711389369415, 524.286974384689, 514.644292652533, 531.642830677578, 548.933708857249, 510.258392270669, 505.756659683824, 519.975819579129, 532.55661688914, 509.838253610662, 520.927062622885, 532.714691275904, 488.145810490481, 533.297165861525, 517.47208857918, 547.983334965341, 528.605164053664, 520.32722502888, 507.940476247761, 530.564858894875, 499.477134977304, 501.154117220463, 545.03061072337, 535.433334146447, 568.956231424578, 508.684256913932, 540.520631449935, 522.992892149259, 525.673072086895, 512.377850257972, 521.283362909195, 513.815039781305, 533.040539492179, 544.963579803869, 536.824211588165, 587.563969680067, 562.290801346355, 536.727944798556, 526.77177522976, 509.151553094733, 513.637258013371, 524.925515893837, 519.526545331645, 513.578517481896, 532.663345298234, 526.842413400925, 510.811714795801, 530.541112548382, 503.356939826803, 525.120626027433, 528.059510467334, 505.366737452577, 492.374380338555, 510.693934749994, 496.492263562577, 511.509729810779, 513.127475524169, 516.87376662893, 561.234567986965, 531.859002287238, 533.965518944106, 518.934766233974, 548.779514967979, 546.244649446965, 503.816723724359, 516.387178177233, 530.426539718292, 532.34582512417, 557.686837613607, 530.141814728095, 525.505954406667, 503.577371342666, 553.872037834006, 525.365391014875, 540.584446929566, 494.07126995471, 513.326957013037, 549.80070489486, 544.365621789686, 520.647054937035, 518.942544928525, 513.864659183353, 529.132732339097, 559.297256222118, 541.641955200344, 520.397936585615, 526.439560704756, 516.057612794491, 521.545008358409, 571.814617921947, 531.499384096459, 503.981865930767, 505.880968987017, 509.746202220347, 534.801006357261, 548.521257919411, 520.457333725516, 493.023264345596, 522.975119157243, 489.787834185628, 528.196154528311, 540.221370711388, 520.22124008948, 554.58426842756, 508.162085334981, 496.705978182656, 518.891344267762, 522.112954915188, 494.279206609294, 501.23636443597, 551.33198889879, 528.322110925302, 533.330531298456, 529.505299890742, 525.022489118748, 531.017054461453, 532.428779806626, 547.117872173206, 547.798159530427, 531.788170026749, 522.455752103011, 513.459175466707, 505.706420263855, 531.101381396548, 489.648006440406, 534.92396963411, 532.850584340717, 539.250340500856, 505.612139811514, 528.984144492249, 526.648266187813, 551.539878108773, 494.9441325543, 540.179630256207, 504.498561604409, 520.220032761735, 518.16024785928, 536.008011535499, 518.998896742524, 520.657197359918, 488.609718535128, 531.341362867203, 521.928449291533, 531.481910127842, 525.360356949223, 524.553592338815, 530.066961556984, 550.015708343568, 537.639066343052, 532.38846582365, 522.703137819837, 543.400342556783, 525.57239426077, 541.429882790667, 521.345294691159, 538.713121221982, 500.910526901657, 524.306829392767, 548.82900007574, 533.482286650295, 521.060876150166, 518.453953946994, 548.057848338766, 540.155410437063, 524.647675573991, 539.230145729137, 549.220180417669, 510.514559141039, 542.449806826048, 503.28953251335, 471.86598426835, 508.415755350261, 523.752972420131, 495.396512305211, 536.030266546846, 505.38532897343, 533.08534259362, 526.808333452163, 529.987453872888, 527.031270569602, 508.298525216965, 533.051421353936, 535.384940475351, 512.593002443344, 541.7206702489, 525.752631033365, 538.721933718927, 529.958440917772, 523.94187784956, 524.526662424953, 537.214142873838, 525.710284716367, 520.024792964002, 516.492556336886, 531.309855597186, 534.851116768371, 534.582132099928, 550.084623720271, 479.616864700767, 539.321645611993, 532.028279965862, 532.199657613352, 521.81087382809, 500.550914929988, 512.299104026292, 520.196981902962, 536.228504098981, 525.822541205029, 524.971510587487, 492.919915235958, 509.786100232233, 538.439557448316, 520.880672434107, 535.903512728439, 512.291523166431, 546.509831114387, 553.219881309165, 514.292405414193, 513.955771546741, 519.880833467078, 505.417561359366, 541.4244054146, 502.035284145016, 512.940041117845, 541.42243348685, 524.317008905863, 511.733327661323, 557.805400671716, 557.508593132442, 517.953750938253, 516.22854279474, 556.426026887794, 527.19355039798, 536.554842803647, 530.650102081926, 511.790555651565, 506.575051294706, 537.379244604914, 513.843152175436, 526.810024427373, 518.898560525122, 541.579242024777, 508.15250997504, 539.309487869534, 502.305581999496, 534.448444960199, 527.944978838666, 545.063104246243, 534.339171935628, 542.546811968109, 512.553038634701, 517.385870710021, 522.932910396224, 547.892469565136, 531.938459150904, 524.29497572145, 522.901626553025, 550.480001546907, 540.785046916475, 503.372699921484, 528.137796522357, 496.04968459407, 543.055606573239, 483.496685904207, 523.015809323109, 515.889337952353, 524.584529071087, 555.524430303141, 503.740441492689, 508.339921889944, 515.669950694064, 536.526352900315, 503.897430903994, 516.791589575059, 493.779998571562, 498.627840050357, 532.8756690778, 495.688345902404, 523.064939004433, 515.754145444532, 528.982664318966, 515.348541450657, 538.076416401783, 527.574148878626, 524.315845807243, 554.975880872747, 534.985215580626, 507.701168528784, 559.276990847051, 513.607180303228, 499.062205271988, 518.531078859906, 517.1551152954, 539.749537411496, 542.609664616568, 495.808369514829, 527.015155614845, 524.989723312323, 523.658534757404, 520.017160739004, 538.303452548275, 522.212149868854, 514.680697057984, 505.745945256595, 535.898088070408, 512.838479922611, 522.97104552986, 527.759732154865, 520.128730436484, 514.678485262639, 506.824042685948, 537.30042151325, 508.170154083705, 511.591196400757, 529.179273907299, 526.3465445434, 531.730921136067, 528.153082177842, 519.167528457468, 533.645701536568, 490.890933001803, 510.906154123769, 522.898019279565, 548.316914810807, 505.842764451979, 501.817778574219, 533.697385629785, 513.501991793027, 498.238881607942, 523.585578607263, 513.275288729053, 517.842343555876, 540.107229865877, 556.842611210389, 502.301419760771, 546.875004074726, 498.536088920928, 520.565826231119, 513.330282843768, 512.49631735708, 515.114394455395, 515.334379220077, 494.087693255187, 534.958781773576, 553.589419051963, 512.009541507303, 524.471530945814, 515.839978445692, 487.394563900596, 522.655607045253, 556.662108196014, 536.348594449418, 544.188684520489, 523.525585183699, 517.235927619009, 526.576713133594, 525.081591977989, 541.279861948182, 514.719603867851, 498.636798669791, 533.766035261678, 541.713201778509, 556.417716534747, 537.233572488307, 529.61632748988, 533.35198405231, 529.713258214129, 454.319468813729, 511.206345350415, 535.795565436206, 558.766655261898, 527.003424965776, 499.463413083614, 557.849742637239, 526.054008776683, 523.276323659425, 498.645413854052, 503.256857230666, 526.462549241326, 531.347639749246, 507.514398592755, 538.013933116649, 496.560574950336, 510.459175114383, 535.208736465399, 511.402269758117, 529.567948867777, 527.05923415681, 536.027212031871, 526.82601418253, 554.750249722563, 495.723217812335, 518.814497392892, 527.273669863965, 527.534482857734, 514.032371250109, 536.851474870692, 523.438941925542, 514.930880706064, 533.134087797186, 520.982480579171, 525.621534571103, 535.933299186561, 505.91243979131, 519.853814213187, 518.146287268208, 507.742872215153, 510.87442318572, 532.593959809133, 539.355749850424, 539.977796593517, 505.661058120565, 503.004399343875, 539.643180755312, 545.8935285602, 528.99017882511, 527.789902565256, 539.026739606971, 527.862773670172, 522.319971813266, 513.372254570772, 521.710838611653, 531.305398757811, 523.778901000222, 516.406730939746, 518.739242609825, 532.003145954464, 533.520906824102, 535.081361640927, 524.467414663019, 510.311076356661, 526.687146231006, 498.130630175432, 545.928689240237, 520.852222135963, 541.444901973821, 515.570220175728, 516.279562796494, 546.446844610578, 482.782523206876, 530.897735122282, 524.727354849253, 531.821766835429, 512.993987007706, 530.046628157136, 509.318554692884, 552.0885242817, 486.201432805383, 527.398684969115, 492.709053104771, 550.875336193967, 543.791706859149, 534.264286998655, 529.27372698541, 516.491145390783, 547.991196761163, 523.162730168106, 533.840149968577, 528.759718830794, 527.19171292178, 495.899916431624, 533.917135038619, 532.514434637163, 512.725555882674, 515.108253278083, 529.506467597722, 507.721721619004, 509.851258637321, 509.167912253821, 510.389515295159, 531.357592307093, 536.792464180386, 535.338925359052, 535.983779175044, 513.394218100926, 523.883588704261, 538.351287855358, 543.797226138958, 509.080873427834, 464.490547381863, 549.733251501306, 470.911550642421, 515.452612134919, 514.176244678726, 499.472448426532, 533.097892149964, 510.382396696893, 534.317884043827, 537.59901483252, 508.369121748718, 533.810788068507, 520.939433127557, 529.458171032158, 523.183091468963, 501.69174621117, 533.473066603147, 547.298892336821, 517.682787006155, 544.275535654826, 523.496125652859, 518.241184880884, 514.825687500975, 510.869925678041, 533.833626772873, 527.421634817578, 497.336217379687, 509.793898378018, 539.072294227973, 516.397900314939, 528.899193709279, 525.873042971841, 521.987745187155, 491.593789940853, 547.840453983833, 560.353670558897, 570.169041174333, 494.056593231405, 518.372709224544, 527.659631770935, 529.751425079482, 531.808061008019, 498.819068218119, 496.201664180504, 533.271315820461, 528.120143323161, 524.459781890814, 536.301379689771, 553.518519827237, 516.769247942386, 528.495184277128, 517.888166469258, 509.657530150422, 514.144343718565, 536.570451640777, 544.633124440771, 513.024980964854, 521.526855150765, 516.592819981849, 505.046826155462, 496.483003115306, 528.877076024602, 562.946065147824, 550.732998619529, 520.2649402408, 529.268101293246, 522.184547644525, 499.4914823691, 546.010999102423, 483.916650481257, 527.286738103597, 514.870811331021, 524.518173188228, 547.733329413476, 527.938690436668, 543.717515109254, 528.0567721378, 522.072129968148, 508.21459931325, 541.674607683724, 503.415484966296, 502.685050947076, 513.083788965291, 541.886464935412, 552.039944632328, 536.141766949689, 510.614642266691, 500.695603651872, 516.322108561512, 496.589245523729, 517.494670386959, 493.017143449841, 488.123059121696, 542.957720034772, 534.235310357664, 535.682255877848, 530.587392083148, 525.1885719466, 504.737330178954, 502.497593505402, 525.784740637245, 507.095353324949, 511.001759497109, 539.164415619236, 538.640921279631, 537.665390708162, 513.496805314689, 540.712188630334, 517.448728432244, 550.553842001202, 533.526235663207, 531.011928499716, 557.467253900306, 531.82009413642, 498.182736520997, 521.138094030031, 521.823850753811, 534.241691998257, 519.372862150307, 542.173875941139, 520.707173646211, 536.963589289851, 552.816070423248, 539.618922136341, 516.188975564518, 549.5900012909, 547.391996314515, 523.298336250659, 572.106958004581, 504.655648162965, 501.604385057037, 546.745296773777, 540.951785223116, 523.796565039538, 555.873294463327, 532.838564145976, 508.602393594005, 528.504755029135, 522.538400986794, 529.72339015807, 518.938582483245, 510.311760431862, 526.967840379414, 505.218427621518, 534.730599735049, 514.305265798574, 494.402974510807, 561.309110077394, 525.817309673242, 497.579782192994, 563.033990385118, 502.355777307081, 512.596492580721, 539.672535503623, 526.202548594048, 525.453324806178, 550.213383953452, 538.304280115547, 531.455762195218, 520.492634396455, 494.128405232173, 519.790578557275, 487.736550311695, 529.678003263266, 540.559334719135, 572.630389950107, 514.508144656524, 529.891622566977, 546.771479354917, 550.086270965568, 490.873469907539, 576.055776179457, 534.811839565338, 502.293793988401, 542.167544680523, 510.22381732885, 516.256186606319, 533.6936209152, 543.755570185764, 515.444172275912, 532.245864964401, 508.151435770086, 488.756315027126, 542.886806218428, 543.982505654504, 507.178561947652, 541.605950472785, 542.064030609287, 541.497576997706, 530.84229870654, 508.893867556724, 500.949883348229, 519.3833464006, 516.586005301224, 526.981413161126, 539.921476297156, 533.930245102293, 531.017020056443, 529.05406485309, 505.535730573845, 538.000424216583, 492.163541154259, 528.096346781334, 545.69011679829, 545.11671945995, 549.827428379696, 503.579011556758, 487.599525683655, 521.640308311488, 559.956042482544, 511.329933248773, 530.21704540717, 526.805683585326, 523.636137264718, 507.690198938468, 500.115782359602, 517.208693311412, 511.088271209903, 552.04782497854, 532.02490373568, 551.909392753061, 506.008646377312, 506.544730919498, 524.504933305177, 514.06963385964, 509.863271381625, 529.197402882417, 524.026147856303, 524.832107350799, 521.49550610386, 550.331020026921, 512.776116385419, 517.416565418609, 524.678120679376, 514.012752725097, 492.529238175348, 531.167885222741, 560.924180791298, 507.762198014409, 553.546083151616, 541.072371513785, 512.823778108144, 519.117083412608, 539.712174119127, 537.631532065597, 512.628360631967, 540.878714632016, 534.017919596707, 497.61448615734, 528.892061211796, 490.911834025698, 486.883471872679, 494.462427657226, 525.682094038368, 515.823625201204, 540.793600542863, 537.084221660547, 516.316961849517, 516.693407046124, 495.753613204006, 518.80684410264, 547.759028257572, 510.015811292536, 546.590715526336, 515.992549415261, 534.431602511703, 522.760962757879, 540.714671757881, 499.311861835561, 522.756751420426, 518.914465105203, 513.054711896348, 514.241914933758, 532.247216738252, 504.007487958481, 544.018635392503, 546.608650194921, 521.303087868353, 545.734645988011, 538.343209149424, 541.061682053061, 543.426999271736, 524.725010618395, 526.889743039664, 485.963369868505, 489.98517108392, 488.785571249527, 523.282252533074, 520.265926925888, 533.064188599887, 521.976851050309, 537.613063905596, 511.414977810989, 546.507581195159, 501.996066659723, 517.595860889314, 519.387006638035, 516.607817252332, 507.023200289721, 497.722709430483, 487.050314442211, 540.571521587293, 526.826045733251, 526.891522599345, 510.046983918131, 539.012893616389, 561.198733277088, 520.096352238472, 514.589586114282, 491.028752922279, 503.735844356643, 514.94288096837, 547.880756920553, 510.990414175311, 547.408070036298, 506.669572674331, 496.864276772106, 498.674663718777, 533.864791168165, 504.227943887582, 510.213245643292, 538.888526403674, 540.134909164747, 545.990387947782, 547.117589910353, 529.340068808688, 505.081227135756, 519.008487281129, 544.324899096304, 552.773605765667, 519.689904430473, 553.165293285877, 549.759066496551, 486.053254309599, 529.545747209067, 529.918068531211, 536.466715159451, 484.360995457334, 533.764736573092, 502.060684143268, 507.831590226381, 514.741697927131, 536.289059878229, 528.486189921039, 549.446983742464, 501.053094768949, 513.301939074176, 544.884218350183, 522.061507253261, 504.91448341931, 541.509476984597, 513.149089419592, 513.92639014791, 517.496767831737, 528.87748652226, 523.415980467763, 521.136978379718, 510.335068775614, 537.429872715872, 513.6900143274, 491.05038391966, 507.343189311949, 539.717034786059, 527.697692738756, 534.51715360376, 531.650014707863, 516.662269549746, 531.245086779568, 532.186628868049, 503.370097028461, 515.218212431193, 525.591150869909, 524.652738806903, 533.646564596501, 511.380438782012, 493.674123586977, 507.289648281811, 535.769742624073, 532.667609420553, 514.394030644919, 511.271321201101, 516.920929685504, 540.585581288146, 522.633724643846, 523.867369772905, 527.776737118221, 515.960090793671, 524.049645458603, 501.211109122744, 507.843985642143, 512.523009883846, 512.080057311507, 502.473356742157, 541.026050356617, 529.025717447308, 491.328808301432, 500.132777186516, 536.87048602612, 536.062280586595, 505.987104078756, 516.093159968331, 538.21742883844, 498.128582311766, 509.592073193543, 519.28739123106, 542.576621107052, 516.238637191732, 519.965081682486, 498.307458157662, 497.18888914091, 524.050082681371, 533.356589403639, 526.162651076895, 524.378583375398, 511.648973858244, 558.385217372769, 528.007814348216, 517.29201034436, 528.43695767208, 519.717583778954, 496.016984807872, 522.938961427244, 486.741141966704, 508.361114976527, 523.167074425749, 551.814017980999, 557.583862102916, 533.496952254089, 513.097859171525, 535.105016539841, 512.968104273586, 491.918110870364, 499.305889696747, 506.202865632353, 523.359445372535, 516.385596540574, 526.143850714071, 523.303390064694, 536.799602363527, 522.427968164649, 560.05329230684, 506.374221762994, 547.16924478332, 526.514841728173, 535.389956666857, 538.223924071547, 500.984121394608, 501.62389633477, 525.836547770198, 526.089481172645, 520.600456368471, 528.813595164937, 518.417255781603, 530.331178539852, 517.012130970989, 547.682586073887, 523.31304291123, 516.726362798933, 547.029773719374, 519.88473421708, 511.491900028972, 517.926033978213, 530.438260947964, 526.559517154411, 530.196861781685, 535.044390251845, 552.867751615182, 501.637390080636, 530.838481814782, 504.655074197838, 517.93676216982, 529.184487555113, 535.69824564251, 545.928260314123, 512.563717762435, 539.041556150208, 520.778912469491, 541.503843144778, 534.686156038053, 539.13063804991, 524.027606347563, 501.334162868347, 513.320366383041, 522.265063939174, 539.174693220419, 511.004281013921, 523.339426064143, 506.371943178919, 537.956698001741, 531.119386521134, 494.390636655616, 539.445352766632, 548.981369229312, 534.081516633927, 525.117770225956, 529.962851962534, 535.216911234139, 479.606539533382, 530.600356219169, 548.084873487635, 474.457723735102, 519.458102251876, 529.197757011836, 514.875785355313, 527.928006106704, 516.833234581139, 533.324235117304, 495.957914183575, 537.024935271424, 493.734734809872, 506.643844969242, 547.725784697422, 500.190439369514, 505.373793066904, 516.309140466725, 525.840398721571, 498.08699593812, 507.777903012026, 525.763320625709, 516.929657744278, 546.945234806953, 509.902453854299, 570.128739778586, 537.80971640061, 528.988180007746, 519.66498814487, 491.785746969125, 507.392872278735, 519.78148617497, 509.487317845248, 541.026313171834, 566.280823255895, 497.337102277123, 524.050245130082, 536.931106391285, 533.944989344461, 519.678564459294, 550.167434787845, 500.066582954566, 496.98655432409, 513.386442130893, 522.861056082424, 523.255915850432, 509.145860724502, 515.10550026797, 492.612060116857, 485.470239981594, 510.95503243182, 516.245851064548, 530.35589217904, 494.510788251007, 548.48841701202, 524.02225253857, 519.467388817507, 514.589209300072, 521.946935658503, 502.263411220402, 518.891579642734, 518.212791317574, 509.853145671922, 528.90899150629, 526.553664273323, 550.460392512336, 524.782460796948, 498.883644861485, 527.743137790971, 502.696623455832, 543.12734094732, 531.766287978352, 511.851451920695, 504.753432941577, 519.337605306536, 530.710740443122, 504.11909203007, 494.288759260554, 536.504330278945, 531.625761698, 521.273702981707, 518.60674357717, 521.850526352732, 520.741501788636, 499.163129611013, 546.060117482316, 502.36711438702, 506.123418283221, 524.872763652385, 514.110489249509, 529.25240236721, 559.059205720358, 513.775970057903, 531.378064169396, 521.781725798802, 500.148553333045, 509.591837116338, 531.364292335628, 516.914229653915, 507.214624883355, 504.689949385592, 496.391309098042, 520.809937411813, 528.87353417235, 537.707269161803, 518.059815008567, 519.178160854672, 532.839396516189, 528.843070145008, 512.157966595501, 526.410871194494, 540.114217781774, 504.887411558138, 512.684088516614, 501.902838513734, 555.726424193823, 525.982814062349, 516.327603811682, 532.363131910547, 532.265675662683, 518.487080588676, 527.117426528065, 494.998434387014, 508.719107563159, 533.615107861109, 502.000287066645, 531.964745538905, 537.857061832729, 499.367593241974, 531.544912722637, 505.604359024286, 552.295982508587, 502.347230481649, 477.069061905395, 541.445260804528, 523.910992747381, 503.819795166511, 513.748835295841, 517.593749354209, 547.689701267093, 496.363345467415, 520.089711673843, 499.388371907953, 532.538403021396, 536.344059055937, 548.187958464114, 489.489757240602, 510.331611325676, 527.790464059884, 547.251526463989, 518.885259275349, 534.539546017022, 496.017175590773, 515.576578330455, 492.394681369988, 561.836550805029, 520.02109237653, 496.66408320896, 529.133052055963, 514.399761620559, 563.425454128219, 506.599905356113, 539.649208308082, 502.347452662296, 537.419724054334, 551.338674481218, 528.612368726143, 527.655187229913, 518.443680293539, 514.73983049454, 524.807980735164, 510.016918312382, 516.944399799956, 506.71402572405, 522.638299143171, 509.53506115271, 529.090881308923, 528.605742187613, 547.144547769281, 511.785152062313, 530.376000937513, 537.455785989805, 502.950107025777, 534.690999284405, 515.430187153012, 531.544233057081, 526.885855914639, 528.687138268337, 517.173126309811, 521.166532916504, 516.875451276323, 539.531793629208, 518.69904143778, 521.883591086891, 517.256896350742, 531.327770475085, 542.145137121209, 522.656953533263, 531.317411844426, 556.406611267352, 518.326996049402, 513.420103983441, 530.665780855337, 512.462108248557, 516.39132793408, 524.846253652714, 520.357506529315, 531.018762818594, 542.807896026758, 536.269920204143, 505.778896792019, 521.838705137534, 514.457270083123, 512.540000058467, 504.469144557245, 549.15153936907, 483.394167608574, 547.616930031456, 499.311411475093, 519.379833146327, 538.79977028615, 528.054973614332, 523.852467102936, 497.287923080508, 491.952543971618, 551.58966507632, 555.624988412774, 526.692839640121, 522.802986589483, 555.481942390536, 525.187716802928, 496.682342182839, 539.110104590875, 539.993867914068, 495.214164544612, 512.24217365447, 495.293580682876, 533.539114519502, 502.591944652367, 528.175741732629, 533.986645004244, 510.63816571538, 524.80629443999, 532.735206453164, 519.233774417361, 521.623078161711, 522.736818142289, 492.88738894626, 533.027100847738, 541.396774099942, 530.24844837485, 486.319295018605, 511.374651760076, 515.958046652537, 530.634601353292, 528.631676660817, 534.715328273997, 503.885698427514, 503.29095052283, 493.731319260423, 514.211344235109, 490.945619522383, 526.176464378279, 501.134930625714, 540.7014976685, 506.8226561656, 491.218925448095, 563.770406924065, 556.121572296792, 529.752564193576, 527.705049542244, 524.281333017249, 506.839078885797, 558.12089660564, 545.620617416914, 530.199570683187, 501.36299910226, 536.487842872021, 530.305786944026, 504.129313397856, 522.047735829049, 502.556987433579, 537.534636894367, 483.516502186426, 533.094147056021, 521.148608025355, 574.709331365674, 516.275615670179, 531.250081411212, 520.737481582814, 511.52133309222, 517.912834663655, 529.897116139971, 518.408392564788, 488.649298153337, 495.377926543908, 527.803897263559, 532.939978813422, 476.349832043837, 522.413490004703, 510.025445377623, 528.81318869296, 521.056621880211, 495.434980218602, 540.343387653128, 526.317551497382, 521.055264724314, 517.17057623507, 530.351587130866, 537.095847722077, 509.548258168576, 495.777412880395, 499.366225576535, 524.24688712024, 538.179021336515, 535.907326839108, 518.864725614003, 511.460486183788, 532.610554201528, 525.744974827898, 526.703999015537, 522.736987254105, 542.321663370046, 502.253023565891, 516.478675497184, 521.224636991403, 535.761027564771, 551.531265020961, 506.710524107177, 513.094365830163, 523.193096541061, 531.634229853916, 489.979424048704, 535.78805012159, 508.648259740018, 523.409318306479, 542.402178981417, 522.095656759956, 533.4815059652, 498.994625422888, 514.807394826004, 545.647081340226, 515.360140921538, 523.800543076768, 515.920350822282, 545.302002941441, 521.389696740449, 518.689239825572, 545.561617069875, 510.889973707499, 520.247299623551, 516.191641647511, 531.151169905828, 518.993923061597, 495.763225038582, 519.250086005285, 514.67222133113, 549.411089219691, 504.735912146822, 518.437929064075, 511.44463698849, 528.377451360642, 496.145905752744, 514.526639741263, 530.673924248315, 533.673772860746, 487.36343947775, 542.14652151756, 512.318334001423, 529.311826810765, 506.167227333076, 532.761476337203, 505.717733345847, 510.482195789271, 526.917820474399, 556.617438881525, 537.801704016704, 537.459602028685, 547.354418694076, 527.03541226751, 516.580668933749, 513.854580298285, 531.965585113545, 505.42309071608, 497.246144246304, 525.395686646091, 519.585860251739, 516.943489412784, 538.794783688224, 519.75467226772, 512.689342343192, 500.453889869899, 514.970838774576, 545.677594957568, 501.114170609348, 526.443907053072, 514.419742857738, 521.510339319939, 509.069117724264, 512.989803538134, 537.056255148607, 544.301547812276, 505.062472946356, 536.66841843311, 518.801115423442, 505.658490790196, 521.269863209855, 549.023529568033, 504.531387567138, 549.311686804696, 523.262419845754, 511.551482950654, 541.77407895618, 505.282782989931, 500.847380201866, 524.434676701621, 500.951400314331, 493.770042726301, 538.109156281414, 524.797163313836, 525.61424073994, 499.670766279783, 542.077475851565, 505.526331981395, 533.679234387793, 537.112120977525, 494.630450175184, 531.027630120496, 522.989794369244, 504.967537945102, 505.335793783524, 503.716541447098, 508.990109832872, 502.765069455393, 518.758626810239, 509.403827564152, 524.669328439201, 517.92165079492, 545.851284914999, 523.734724884516, 518.815619211738, 544.664946346146, 542.236393396973, 541.683536433959, 508.066945121833, 522.02656696284, 515.204207940513, 499.696178839564, 524.609649942064, 541.495348165449, 523.52491467883, 508.170293721773, 522.233203751431],[671.795073849647, 671.915683683105, 678.169123523266, 670.089438658068, 669.807583184217, 669.870288023112, 678.013198888292, 670.992562314687, 673.44716390879, 671.517715816922, 670.976420983783, 671.172719096029, 669.832566343321, 673.778015402048, 671.742436074392, 669.342874318444, 670.097343803074, 673.277043351595, 675.341735626216, 669.324887765554, 669.519873613282, 673.390422568211, 671.291992006951, 674.540950430996, 668.779706475626, 673.787442176195, 680.652137509285, 672.173094119118, 672.634204544987, 671.471079063017, 668.264128781628, 667.593963414498, 668.250123976196, 672.757997572333, 674.810323261744, 668.544701607166, 672.357592559287, 671.548594567671, 673.882220379939, 668.132653612422, 677.610055077936, 674.084449289947, 672.412842843223, 670.055171959201, 679.60107701667, 674.105458939922, 671.040798116417, 671.591794449961, 672.01737474264, 669.228328905513, 672.305111135149, 667.482195970599, 677.39536847777, 674.211139394733, 670.784659675482, 672.310938300287, 672.951072372854, 676.399260574333, 671.530714187432, 673.787897992521, 667.914716251623, 671.806123434935, 671.640582155753, 668.907362268438, 676.096611164734, 670.576394161463, 673.554151311191, 673.305677895153, 676.417659443207, 677.474208828521, 666.525379516464, 671.907019803111, 675.642012389056, 673.128849247114, 672.229921197842, 675.1919027275, 676.087760675783, 666.828477614912, 674.656125721683, 671.950626322887, 672.65522599672, 672.170951044594, 673.187816425267, 671.442365246034, 673.706539765262, 671.358331086677, 675.006769479528, 672.294481445988, 668.95703154113, 677.497231361411, 670.234254040119, 672.501702894533, 674.092260016721, 669.978003563328, 665.786799985499, 673.742608277782, 673.686550711262, 670.001778252494, 676.354875744702, 673.258549041286, 672.683492092468, 673.800839622637, 673.396954456267, 674.389397499659, 672.473361099347, 670.79472132104, 669.823554212826, 671.954812606007, 671.962485749528, 667.997650523025, 671.13250748711, 673.604961065813, 673.343664917203, 674.280265558167, 672.821435891266, 671.809985431874, 674.416763328344, 673.488994020872, 673.575245604686, 663.648936333894, 669.981064884195, 670.533954346258, 672.70349494925, 674.647073206729, 673.745843632389, 671.803847887875, 671.489686925353, 677.773265446796, 673.835894307713, 671.587267565095, 671.417056642401, 672.268306494341, 670.376074147113, 675.2811589958, 674.676111697396, 674.690343607126, 677.647637113481, 666.696297464303, 670.188279976944, 674.114290469383, 670.268929017731, 667.590268158611, 670.957720367356, 671.771304627924, 675.792669362599, 664.736033730326, 671.562688442459, 675.699892958921, 671.499827932707, 673.35732714706, 675.465616176534, 679.441501915361, 669.037205041701, 669.177891525496, 670.278014718173, 675.980312721831, 674.265525161426, 667.86591451022, 678.640999345304, 673.467935198392, 667.727110338926, 671.747126040026, 675.206234182574, 675.452107349003, 669.233470599262, 670.320123151039, 668.614978214374, 667.454234547154, 668.372697516878, 675.893748569662, 671.990087879207, 676.011148039097, 672.631661436239, 674.368567079429, 669.475042947244, 671.464598132759, 670.613121434028, 672.595887734474, 669.913895553224, 671.772492252743, 669.40782279981, 669.434682641441, 668.766319734696, 669.846871316626, 671.403555420864, 679.358494095632, 672.241227694285, 671.951708079572, 668.652350679568, 666.637679479319, 670.532417242632, 675.349897870375, 669.692107927355, 669.556400283076, 671.509049063753, 668.930207808645, 671.848678412446, 679.029967596536, 672.140161520767, 673.309548867379, 673.229615266589, 669.696386699456, 668.29034137257, 671.383988440308, 672.245526500923, 671.601762360626, 675.826082800612, 674.610361705224, 669.916741088621, 674.123870260349, 680.874290858872, 668.793131279985, 673.970929616556, 675.722633702302, 668.262299629031, 672.772560934364, 677.793532936098, 668.31721860487, 672.474985693905, 667.67123419825, 669.449563644852, 675.865227646081, 672.562363020231, 671.955389634381, 670.421817068543, 670.871064850571, 674.028157928845, 668.745024168221, 673.127710120474, 674.446383314077, 675.879723455708, 671.084525288913, 675.863828701706, 669.818106701325, 672.615051966301, 671.418183018509, 676.000200912386, 670.735108272171, 670.410189260416, 668.242832737485, 672.318816156086, 667.322297330795, 668.967898065896, 669.747783832799, 669.05515432964, 669.834418610719, 670.852230792645, 664.032328548468, 671.400876287098, 671.693896228916, 669.447854766393, 674.004275867691, 669.854608089822, 667.792376296584, 670.060245309565, 673.965561877414, 671.85671163447, 669.923379066623, 672.653174405336, 672.735417272383, 667.93351265939, 676.323104849868, 677.674546388873, 666.510577770632, 670.694662360191, 667.438434814497, 670.571127130007, 675.78562991033, 676.791009816107, 671.3033942051, 666.721908736907, 673.196861024565, 671.388575086086, 668.953356099779, 669.762831076183, 670.214912967221, 672.014979234309, 672.997857243317, 676.882405622629, 671.714740319308, 671.363744597061, 673.711194223467, 676.996436771211, 672.222228890626, 676.036808892827, 672.823832467153, 673.269001885888, 676.462210484734, 670.452960354526, 676.010032514018, 673.587898353365, 672.971502621858, 675.691885143919, 668.672212214036, 670.281503065781, 674.958645703587, 674.786283006927, 673.730669504749, 671.048545881355, 669.586688805959, 671.985701745298, 676.363953212865, 665.547127187161, 671.452011162591, 669.398526240106, 675.769061475593, 669.613515010039, 668.891366854805, 671.736682134069, 670.245154532763, 672.010740086612, 670.98809901296, 677.435513503354, 670.319236413905, 675.028265956003, 670.942016476782, 676.186813117111, 674.420704814156, 669.69911703826, 669.088650866282, 673.186596533259, 674.243114961696, 670.040017914154, 677.513866180805, 668.480459131819, 672.295100300656, 668.411634631286, 673.965378611523, 672.75391058688, 676.410036623114, 676.793267514989, 676.737441241809, 677.580419362668, 666.40196936266, 674.332901869015, 672.198409229184, 673.105465883818, 672.86072000634, 671.348890527572, 669.955233647297, 677.512926057082, 672.830403865728, 670.085205748068, 669.152500266134, 671.597707218916, 668.49158542424, 675.677468760827, 671.310803951468, 670.200836177171, 669.291934394732, 668.172368189766, 672.464262832682, 676.663323129013, 675.986193562907, 670.845432662234, 670.10932701785, 670.905639461797, 670.737327931436, 670.325301738512, 674.118767877458, 676.047458281087, 672.673175779787, 668.320454016625, 667.965314405943, 672.821533422657, 671.154748424377, 670.621281868126, 673.411621867911, 671.479052435433, 666.130676070846, 674.467879293948, 667.821970333692, 670.259155869426, 670.790278409528, 666.729874526427, 671.650296565976, 670.082368182488, 672.281303232964, 671.719063638423, 668.61878812452, 673.925545544177, 668.067128257477, 669.896342250351, 663.400165299606, 672.493542643511, 674.277911290926, 665.548100907339, 670.404083001125, 671.000036957787, 677.506248209394, 670.722196063822, 674.995357903436, 670.971636003565, 669.393834684432, 667.47442416304, 671.994618126316, 676.345785463736, 672.66545021684, 673.766270376838, 673.716696351315, 663.570274892749, 672.867590952153, 670.977767202988, 670.192763203801, 669.232949114035, 668.504040837794, 672.808055185474, 671.042488302181, 668.874757171876, 674.83767538183, 675.406273618155, 672.373461111274, 675.951421682663, 668.851084609572, 677.540706585041, 667.449992857564, 664.521385474662, 672.622580802197, 670.099226080285, 675.596509117043, 676.500931186358, 667.788923126863, 672.851699680892, 673.935782441896, 672.15113878564, 679.08111826816, 675.289951325385, 670.328329202495, 671.649661587007, 669.063293220691, 664.924012666807, 668.879303464767, 671.446874531972, 673.458357975809, 674.82398316967, 670.710702888401, 673.831458067387, 670.916727791615, 673.452490053133, 680.528415181, 671.812414424617, 671.884416872528, 674.231439965222, 674.818627458382, 671.967995293643, 671.928842572972, 670.862487354618, 679.285413316283, 672.775618051183, 674.776408064664, 674.086672700887, 669.074757648426, 672.323142058957, 675.041094763814, 671.618374915774, 671.01852785902, 676.015827830953, 670.689596348479, 669.999002263202, 671.920486960469, 669.524207775638, 669.450054678204, 670.55417214305, 665.6938628642, 671.947017697055, 674.32382284339, 670.805649502362, 669.103561785301, 666.981404901735, 667.235381463821, 673.835145312156, 675.70790288707, 671.447178962908, 668.914924110586, 667.796536907188, 669.693206574824, 667.306514960365, 670.972842755219, 671.143975226909, 674.159984677741, 678.2716342314, 673.151495949301, 671.249309037213, 673.572467659093, 670.954017056347, 670.884228073209, 671.228199096786, 675.272896393105, 673.000767321878, 676.993023510741, 671.259057217979, 670.395610495456, 668.556322239602, 672.812769455781, 670.190145856224, 676.47574433099, 673.314531627403, 673.42029247311, 666.099172892692, 674.043831704837, 672.889563785311, 668.184777243054, 672.338405403917, 669.38946126097, 670.551182590444, 670.256382311006, 673.55586298304, 674.584601771848, 669.693046639363, 672.087953876146, 672.96805507121, 672.16604697504, 671.884742807007, 668.730288669668, 673.382358561837, 672.808197453709, 673.141307026634, 672.766354180581, 677.655006233592, 669.963212778653, 675.152678974116, 673.013193775289, 670.56578386789, 670.477629671783, 669.862585154146, 670.271308569672, 670.767251965458, 671.068895385717, 667.485945579567, 676.063296288101, 670.280043341144, 668.660614242995, 673.693217110361, 674.631342294499, 672.405525556613, 674.060206686365, 671.417570223896, 669.250649320733, 679.850842552264, 678.468933105515, 673.783736981652, 667.985765187231, 667.050586824843, 668.782573678123, 674.938327035806, 671.763731635889, 672.550593860081, 669.307709749914, 668.754206459637, 677.317672029587, 662.750944510067, 672.682055047405, 673.261120501273, 671.970454712217, 674.426619134339, 678.671901693083, 674.718103208586, 673.014462973814, 666.738218959823, 671.874306033065, 671.938218784039, 669.920217542163, 671.89787864284, 668.989916380944, 667.237770999709, 677.08279529485, 673.441563167878, 673.560679956184, 673.930830348453, 670.723821881332, 669.586213532743, 673.728889558507, 674.141329389346, 670.686864559333, 669.554590072657, 663.105853821692, 673.237473778998, 669.568119275832, 670.164559866386, 673.731174113356, 670.486143565, 672.541318291371, 669.227394913558, 673.139489944361, 666.969358065939, 673.100037305754, 670.995818873435, 669.76490519274, 672.990573302286, 672.250874422659, 669.856578554208, 667.435792205963, 672.146455592095, 668.257353592672, 675.522956288983, 672.318802853299, 674.794393259853, 670.077242022962, 667.348134293866, 669.32270580189, 674.556255757504, 669.439369486651, 669.191915172578, 675.487549875382, 666.220478843036, 671.669988313741, 673.701511304525, 674.422062255673, 663.770473108884, 674.357590151481, 670.606191571119, 672.839664632025, 676.883944682326, 673.770401908122, 672.753053953838, 673.489916282326, 669.043798208706, 674.372981633673, 666.911232030416, 673.896787786268, 672.173489197204, 673.105887143698, 670.842026007992, 673.030628509514, 672.689610740653, 672.303134533285, 674.86583374183, 678.673442265881, 674.137766967939, 671.953565377457, 674.486055726685, 667.533664889743, 668.685751065665, 676.525445924378, 676.444431436439, 669.106077640212, 670.436693695357, 671.94627750836, 675.415381986186, 672.135337259771, 669.666244118206, 672.017546865672, 671.749883078649, 676.221568129419, 669.055632905869, 663.95317055392, 673.498354399994, 673.926588904736, 665.040555036218, 669.370170126395, 671.314373571071, 674.953628043618, 672.831969134578, 674.929411175592, 670.294993031862, 668.961213657285, 678.636004537177, 677.31747280019, 668.86440721976, 670.747373896049, 675.576233500194, 672.642101037303, 675.517008861225, 671.240729365555, 670.650903786712, 671.724235266626, 675.565760270668, 671.601212883593, 673.717279108838, 671.098560241736, 673.434049566695, 676.658872287133, 667.963722563766, 671.768977541677, 675.321930402991, 671.945812610111, 673.174851895782, 668.747497465022, 674.091218541822, 673.52080236825, 670.897443506807, 670.047831709994, 672.651342839865, 677.204399600632, 678.728134679789, 671.643332078312, 675.193413812743, 669.30105816241, 669.936482072851, 678.748949387398, 675.602628144961, 672.751298119171, 666.845435180914, 668.95000489809, 672.477299897402, 668.072941893677, 675.418357558142, 672.719225598367, 673.289351654126, 675.755492025648, 668.138891434311, 678.063381984378, 669.83807668889, 667.140264025927, 672.889253432776, 674.391960769618, 669.386703007194, 677.301357798163, 674.323733314482, 671.292762863121, 671.141539590649, 670.396011759934, 668.000349662803, 672.408681836032, 673.364084283321, 667.765340198174, 668.582421826923, 669.06404281611, 669.831080257595, 667.98294497183, 672.037223755757, 666.182166234362, 671.007421501506, 671.740378554948, 675.328161450956, 675.850459527944, 674.295402091936, 674.679024839955, 674.282423847074, 676.411282118029, 676.196669689022, 672.97422773151, 669.36557796566, 671.727751638139, 666.520934945959, 673.955448220047, 666.439591196421, 674.333636371828, 671.749506384264, 671.275037262316, 669.454953809487, 668.484146838865, 676.338548857989, 671.6743265796, 675.253028941413, 672.494144370492, 674.455885553652, 669.721939395994, 666.743701270837, 672.499144377846, 670.0020512845, 672.097490773434, 675.373702354459, 670.537081617799, 671.577906971986, 672.384557081755, 667.427504285631, 674.157395514902, 670.322291274115, 671.640433605122, 672.461638028524, 675.075592094745, 671.29663836366, 669.836921966408, 669.101983842631, 672.794430280258, 676.915268420294, 675.507378141671, 676.104967537044, 676.418467047396, 669.401897115632, 674.1607781078, 669.763305283991, 673.060239063535, 671.740084303978, 679.919917665245, 671.804476891408, 673.415163212442, 669.731947443386, 671.585572135998, 668.422664596296, 673.927610475796, 668.647751821467, 673.677652923477, 675.78449503333, 670.711643104872, 671.231569127837, 664.610891509609, 673.17121350581, 672.392448675198, 671.926915637018, 666.788171508512, 668.840537290048, 676.79507370755, 673.841924389024, 667.115673323522, 672.953888174334, 669.16628522601, 667.107972443331, 673.253480847884, 666.764299791537, 672.144084836843, 671.659831314462, 671.184865648493, 676.052040215559, 677.095626876707, 673.004189580666, 670.573340992277, 673.386896265474, 671.079746160773, 668.334143917403, 672.571984101318, 673.35451883092, 671.361907055634, 669.871004916078, 671.648121228577, 674.34180248545, 674.122885533325, 672.365521137741, 675.489679182801, 673.395667978563, 671.917317160532, 671.567219808956, 672.381501135159, 673.523654018036, 671.812498097919, 671.588109036742, 671.200605295451, 672.924137362116, 673.992430644723, 668.246400655285, 674.440235283087, 667.96918135717, 670.369488945432, 669.878103090886, 670.566321510236, 672.631409583076, 673.248522216482, 669.991555610892, 677.201931885306, 668.164991776318, 672.999148107334, 668.665637173838, 672.54050753218, 675.493155780276, 669.357010169916, 668.012243672321, 670.654033330369, 677.311083483778, 671.88674045841, 674.810192100366, 674.572327594802, 670.489941716242, 673.103369787788, 673.412075396696, 680.146289125824, 671.70264890186, 670.976587067277, 671.494290307827, 669.141503240545, 678.962942036283, 676.110139995813, 671.459572430473, 671.621115700814, 670.30693115845, 675.625323340057, 674.367996295384, 667.305660778916, 671.987263741564, 673.360502156009, 668.656371677695, 673.053235833342, 669.930653460082, 670.895835183156, 674.892366338119, 667.306416382173, 668.303590711434, 671.114171032805, 676.840836772435, 675.220113991132, 668.831140600748, 667.973090786225, 672.974906078953, 671.356935899861, 667.778742594671, 676.747597304666, 673.004574693408, 669.596407559503, 674.214512383763, 672.651976248559, 666.867751508719, 673.065801041001, 669.785006727587, 673.924338278611, 672.640477619591, 671.607966491742, 675.981635266976, 677.648412078698, 672.423968970085, 675.031239693363, 670.685063157727, 672.367946690935, 671.91489149381, 672.241636297944, 670.71768822917, 669.083343217591, 672.555751822855, 670.074143604942, 674.868600406054, 671.882944436956, 670.732604123112, 676.583058869363, 678.266836407226, 667.8327977568, 671.453392426346, 671.832976940779, 671.727205998188, 673.161388446512, 675.383504571307, 669.919379050544, 672.870073188369, 672.612142200763, 669.112448928671, 669.661010932933, 673.754716047488, 666.430338809204, 667.340128397356, 670.27575200682, 670.089023773546, 673.191396160818, 679.591778283945, 674.618854654603, 669.762101443397, 672.575136093912, 671.174181398327, 672.184969407007, 670.577091624875, 667.01527064138, 667.477991110902, 678.188611712895, 673.78858540416, 668.423370401071, 671.837471946748, 666.118276758132, 674.233641485749, 677.530542198244, 670.309807594672, 671.585416196349, 670.830380750774, 670.176774168481, 674.986626889805, 673.18586629374, 669.197707567882, 674.93076403359, 671.211465572914, 669.772671359391, 674.823051486757, 667.326588509118, 672.876205742088, 672.085545575113, 676.635787578423, 677.825991369213, 672.88098453656, 676.588197337025, 673.824311211014, 673.747370701218, 671.586347298815, 672.154824683362, 667.008083501682, 677.292689791354, 671.127054082931, 674.162243667914, 669.703367867577, 672.624748811292, 674.493658699167, 674.161964184308, 673.109884880231, 670.544957321566, 670.93173584424, 673.873687551613, 673.043630790333, 673.210487773896, 676.592809585116, 668.422642625679, 668.560403644249, 673.829306482939, 666.352750751915, 677.994483891401, 674.812143053243, 668.900415401572, 673.940342112189, 670.290940855571, 672.740979268309, 671.870626369315, 674.539627005149, 674.537985665411, 670.638265893129, 669.681206276409, 671.19179093552, 672.463722184783, 669.750561097455, 676.735269909384, 675.202587933787, 671.078460715078, 674.829466955628, 671.023937040239, 672.277811823987, 669.727614345078, 672.044067644634, 675.608681832768, 673.155492302838, 671.457467501945, 678.826625627669, 666.612425492516, 670.761429867771, 669.869130193605, 671.938110989513, 670.200138401163, 661.333329321107, 667.821539490608, 676.375516437872, 671.230875029554, 672.168903175875, 667.488417997653, 674.4524172322, 675.314826904753, 671.449651623538, 670.541139912541, 672.54707880734, 668.30483882326, 677.447214317609, 672.09812019136, 666.124602006815, 674.211948978244, 669.469513724729, 668.192042908742, 671.276366067872, 677.37500203908, 668.582935407165, 675.914401285392, 674.393085743023, 672.918578797295, 673.925074808895, 672.082728492069, 674.48967682494, 674.839159941758, 669.813164165491, 672.104535470741, 670.907537372114, 670.354320829314, 675.692583782788, 672.987573443581, 670.367666620974, 677.014104023268, 674.575161803618, 675.586751008098, 677.32242897475, 672.289467737756, 668.69856958904, 671.572603154572, 674.465077469797, 671.539064832472, 674.485156911367, 675.052727371138, 673.480010292898, 670.246118525061, 678.097386755061, 673.247644481831, 672.109794563933, 672.986448908582, 672.106416928284, 673.889117596176, 672.073831688798, 669.637352271255, 672.230962900932, 666.171980230182, 675.048918291547, 671.445828973293, 676.491839978021, 671.877417705311, 672.454992184541, 674.857914315508, 670.609483765741, 672.139288446981, 672.342602868533, 671.314678476545, 675.019854617082, 671.903092633627, 673.040602378284, 671.595706563972, 674.152951846909, 672.634806081486, 669.19971090409, 671.919998141014, 673.300974175562, 667.990976653548, 667.457431882376, 672.912464122169, 669.466456109336, 674.206556491342, 669.466837914312, 672.843043635561, 672.749021421447, 671.670063985965, 672.74966891854, 676.833164663073, 670.66571879609, 666.898512185968, 675.5431197676, 674.414431203454, 673.472783236764, 674.13061906575, 668.729550068076, 671.197563310615, 671.789157597527, 672.041408033005, 671.228101098262, 670.238782284915, 672.06154915181, 674.814271719657, 671.807605865992, 672.303739981448, 676.433846536826, 671.73838863387, 673.432139723591, 677.968758085705, 672.927213230744, 671.020403933532, 670.023365949323, 668.191860446964, 670.30042171166, 668.899303290185, 672.588573721835, 670.846669398558, 673.086003221002, 671.924980441377, 666.925379251229, 673.922318001715, 671.399141670295, 675.598922983463, 673.503497280748, 673.763561447401, 667.442730517272, 674.981307305391, 673.022245643523, 671.387855283056, 670.228319904752, 676.139391543794, 671.788489549255, 671.459620381216, 676.557434208567, 668.469163972644, 671.337491057577, 672.402729982492, 673.420632070304, 668.353243012465, 666.452185413824, 672.853972095492, 675.043126835008, 671.949086550545, 674.733674568274, 671.885779693484, 668.199655514081, 671.832937612061, 676.134231002184, 673.794621812015, 676.662315661919, 673.176061468969, 676.560719444665, 675.878274939013, 675.657797104362, 671.479761515576, 672.115800304345, 670.335563249003, 672.984809078421, 670.746000811846, 674.530190790891, 672.681426501934, 665.441240900248, 668.72421554503, 679.304928172502, 669.584890989295, 672.739410212044, 672.880984897052, 673.031388683899, 672.232560716634, 670.599153377662, 676.010498712994, 669.364283324671, 666.058392844872, 669.34354623279, 676.514678092435, 674.186283537436, 669.626453888, 671.576318715143, 669.206474150161, 677.092978885805, 668.445781251086, 670.585757877911, 671.799462815622, 673.330194662882, 675.149734167236, 670.670119631995, 675.368739466258, 671.963777855524, 672.782285382445, 674.096756887819, 673.267772556467, 672.73541256956, 669.765040418115, 670.61446484835, 671.886027600548, 674.659472636498, 673.11800177319, 673.055898799028, 672.626892399208, 669.3685545854, 668.720988304741, 668.867211644435, 671.673036082126, 675.203797947818, 672.079474694352, 672.508865800784, 672.04890175291, 670.162938560059, 672.118845052525, 666.884456221851, 667.962133013996, 673.894956378382, 675.035846449006, 675.825367599306, 672.163285960068, 670.304289587737, 674.88270411213, 671.921296931543, 669.522736068793, 670.913542860745, 675.364519656519, 668.641940881079, 673.329128456524, 667.965361307594, 671.54417942705, 673.324768812335, 675.062747064511, 673.383889055933, 674.766913230524, 667.372271472123, 673.669814095665, 671.047193514836, 679.212129631346, 677.15616771412, 670.986636714612, 667.64570085866, 670.765567942683, 670.430416727648, 671.779835601735, 674.978074195273, 672.756658586279, 667.097007207244, 668.114245326713, 675.672350208706, 666.989378321965, 667.14593764068, 674.31171437059, 667.083788100924, 672.463719220776, 675.892229776929, 675.671924737006, 673.557613151894, 668.749868695827, 672.558735157547, 668.339955632241, 673.427339559976, 670.852525675241, 676.957863528888, 675.853864783609, 669.697111363562, 669.327057771147, 676.420463451624, 676.142420192005, 673.965404386944, 671.972088863914, 677.743262431819, 672.623630856305, 673.899470653619, 665.510120797685, 670.584811618392, 671.981575082484, 667.788570481471, 673.376392242517, 672.982306011329, 674.157526866315, 672.594216611982, 679.019546329402, 673.213456200256, 671.45737637269, 673.966784617949, 672.046878648936, 671.617665276207, 672.153759656306, 671.032723714279, 669.634152247092, 673.640816040769, 669.107534116539, 669.668178451358, 669.407080439936, 667.428142771308, 668.039288240652, 671.541581058474, 676.85911354355, 667.979328818698, 673.034066773326, 671.534504175216, 672.2265826378, 669.891842476859, 668.978186410354, 675.061118665853, 672.593519800697, 672.692661458348, 672.26241818974, 678.970004687506, 679.890047776576, 672.813347151486, 666.954750454841, 674.235415422753, 674.777935703386, 668.247249714643, 669.399979973762, 675.020430567931, 670.489188589442, 666.68603347227, 672.826485234481, 673.024780611481, 672.369611328132, 668.247124878061, 667.705316952493, 669.468908107907, 667.260750130165, 672.486211896958, 672.650652068233, 672.62862955798, 673.970505759525, 669.678647084426, 668.012015075482, 668.313871488163, 671.51702855459, 674.224746355228, 668.593810819808, 668.143311933741, 669.531914467708, 671.067036941607, 673.321217909554, 670.171829139643, 670.864702197837, 672.68879715835, 675.017044179906, 671.874818548321, 669.835398472995, 673.152715128964, 667.657694662332, 669.015210495989, 671.428543077146, 666.55311511686, 673.816587054041, 670.172042968906, 675.675898700923, 676.559446271076, 669.407468039093, 673.481164331832, 681.97587949714, 667.151849971006, 668.993465015648, 669.58356552289, 668.820515104706, 671.753053228864, 674.539451028565, 670.420296761282, 672.536991768684, 672.081394460607, 666.666349574502, 666.534398046837, 672.499347001423, 670.475761678325, 675.796193472594, 669.171488522648, 673.031411623023, 669.744230895067, 667.365063446378, 673.014191349375, 673.712560426684, 675.719953964885, 664.911119796675, 675.37898249506, 672.311301472222, 668.204147193974, 669.047958078275, 669.716864380064, 671.091996578689, 672.637059853124, 670.953091233257, 674.931379127568, 670.209883581251, 675.106912167967, 682.258607622637, 669.897391194205, 670.396194642741, 674.609493771077, 669.898582949047, 670.87440958716, 669.158778876253, 669.500273684519, 677.408512411385, 669.168991684524, 672.896615616533, 671.974646476955, 674.474384490859, 673.084576570244, 670.41080923474, 669.400872753388, 667.521083565611, 667.091336140127, 669.245873341349, 671.914767888354, 669.461605813906, 671.603692293037, 667.806483372019, 666.542743812352, 668.784175863344, 667.412979301267, 667.860976239588, 672.265275833662, 671.321630920242, 672.512668374196, 668.707036415186, 670.853166174958, 672.878960058328, 677.363084930721, 671.816279993975, 674.488547139142, 667.435125597471, 672.923090105663, 674.4612880338, 674.050291292509, 674.859860619453, 671.918053661773, 672.340038602445, 674.989068861303, 672.43853836371, 673.691382399495, 668.677315565839, 669.701282075579, 670.326988887199, 664.801412309248, 669.917174691673, 668.989469570469, 676.902144569033, 678.215693675688, 669.778216998585, 674.638358209509, 672.979465875749, 664.298946069426, 669.810680819722, 670.616126858072, 673.706177450581, 671.620575034372, 667.451736996079, 670.164149837883, 676.973223175738, 676.736212164342, 672.142005118758, 666.635051166911, 671.693663910855, 669.143152127523, 670.382488194756, 670.470447383944, 670.947083178511, 670.583205202037, 671.416937682416, 681.628197157401, 670.459193162345, 674.616612602893, 674.774407358767, 671.39629477732, 670.238822470996, 666.364868058128, 669.971985837566, 672.556140176624, 673.778651953483, 670.64921257188, 667.57508261839, 673.210170582197, 672.493103464667, 672.898731786697, 670.621274715608, 674.953361514583, 666.200536343599, 673.998722817255, 672.866782056471, 668.991758229884, 670.041920099869, 672.222696595626, 669.24071474194, 667.081770546455, 666.924894575488, 673.038457782687, 668.558797887705, 668.440721184658, 671.242330646397, 669.204377906749, 673.030162490396, 673.265680256755, 670.529418841704, 671.68478776198, 670.132239256774, 673.43073189896, 671.791226490579, 670.095643907696, 668.875373749274, 668.669517594527, 670.342376528464, 672.858559185676, 671.082753804916, 674.980600083656, 669.140121959191, 668.21799436358, 668.183818176913, 670.62725948598, 670.517138455438, 672.195028054067, 666.183069867798, 672.43979712024, 669.541999866085, 672.067287034299, 676.6840951593, 664.919803136166, 667.529033482102, 670.148933856412, 667.416010938778, 678.04493487395, 675.887295479831, 675.225542759095, 673.574889524654, 665.342856576136, 673.328777155751, 667.879690912012, 669.29934113214, 669.265909990389, 675.886686782061, 668.507124074768, 665.26367291794, 670.991922480483, 665.775713391908, 673.224454436374, 669.546187684972, 670.980292022574, 672.212809485053, 669.296637938053, 674.824305462325, 674.206257902062, 676.00119012392, 667.475356942204, 667.522642068927, 671.474841774871, 668.777772384694, 668.599025974982, 670.34291800942, 674.041805361167, 671.887110103976, 673.019468070306, 671.977519788894, 669.25701240942, 673.139235071849, 675.248139430183, 679.026393910362, 672.601653120746, 675.880066401684, 672.698956314202, 669.787560121655, 675.872419862562, 665.310676736123, 669.481827536108, 677.421117549059, 675.588919991572, 671.48130911633, 671.326855474347, 666.355185905224, 671.745528972144, 670.132183248679, 669.965564515586, 668.480507384404, 667.408239703501, 672.337436578621, 671.223824708759, 668.453836141088, 674.666227787002, 671.736896741077, 665.082061010206, 668.941226263973, 673.940918242789, 670.957384187874, 670.162550865376, 666.341206353295, 671.06765883917, 673.11545731491, 677.410639225278, 673.786144798654, 672.996709306583, 669.616236181758, 669.55756819456, 674.002176440012, 670.178769962438, 667.486348650971, 675.981450372254, 665.459109252478, 667.554893140215, 676.70420711792, 674.702629459485, 674.14950423072, 671.678322300224, 676.362044410361, 672.863805832945, 674.200216322405, 671.329104536583, 675.69175693658, 673.663732443066, 674.579816738902, 675.353521789008, 674.420215311984, 667.314458046157, 672.131895353229, 680.194696243937, 668.965591746514, 669.081366092802, 669.075720464094, 673.868894018166, 673.476220091444, 669.5768422115, 670.721404407756, 670.4457128844, 677.747069160569, 670.330656599925, 675.151299143204, 673.257431975908, 669.837235270132, 673.920866592117, 676.476098553, 670.912266241834, 672.175599049425, 670.260938937849, 672.365264886857, 673.891270189387, 670.356215902655, 669.948019711646, 674.238991206465, 674.612809741113, 673.313918176751, 671.28397241211, 670.395536077617, 679.469590521194, 677.201573395051, 666.624435580572, 671.537107778652, 671.887372122887, 676.958444589849, 673.359442452599, 673.534473230385, 669.51441739506, 671.235386446516, 672.675845348547, 667.649013359544, 670.929867119743, 667.437312563704, 675.202247325264, 671.287305704853, 678.273634944834, 671.317284944547, 675.982805795463, 672.079327783847, 673.189104386587, 669.344410620687, 673.887327367998, 674.835405528106, 668.223407272169, 673.749931249426, 668.55487652176, 675.575869829473, 674.814254335474, 671.584488693218, 672.847857551364, 671.683427956232, 674.321757150449, 672.06567620705, 670.851293844344, 669.401703573306, 672.200968536882, 670.970578121076, 670.073945080821, 671.950331507137, 674.404963058646, 669.290669803839, 669.00123494269, 670.264366593891, 673.325798826362, 669.529388303205, 672.182727489385, 673.232742448795, 671.010553500677, 671.286481313549, 668.889200509143, 675.082547725296, 673.18780007158, 668.998350827895, 667.920033559438, 669.936471676489, 673.97066901893, 673.462804564529, 667.056785633599, 673.227487366708, 679.006380531749, 672.761059233134, 672.603018385888, 671.368240586342, 671.596299580916, 671.331486634988, 668.53146480534, 676.943109814338, 674.641105955705, 670.116074011386, 671.332257295757, 669.952428376395, 669.891669362767, 676.168660968131, 675.467898469874, 671.403230132043, 665.281522537704, 670.683560497898, 674.863158175268, 672.309654792736, 671.759101812076, 671.462182023373, 669.752644847888, 670.67544219607, 674.032041377355, 670.526047384971, 667.641408063904, 665.094342228188, 673.857274892999, 670.281559090513, 678.801574478215, 672.919024538939, 668.641769455248, 671.211901376146, 670.119612465961, 668.78528700077, 672.7604958045, 672.085842552841, 671.557675071343, 671.999219230775, 675.696389781504, 667.836729910828, 668.262926665665, 670.059410688236, 671.207044575299, 672.553890396397, 678.176374696719, 671.872950464733, 673.022401317048, 671.697450746877, 672.49726531149, 674.506629674401, 675.940200163707, 669.9603676984, 669.959973916755, 675.281727187301, 673.868883781313, 675.716522973225, 674.076490215053, 671.971964832204, 672.523341255907, 673.27648599254, 672.213428292766, 676.957870986378, 672.729600449428, 667.992235765309, 670.93718795578, 672.477876101567, 673.729469257751, 674.605906439781, 669.088706499511, 674.148469128472, 674.247486449697, 677.463070254683, 672.043466723657, 671.544543223028, 670.385764772936, 672.766831924409, 673.824158758507, 667.60288311666, 671.296593517277, 671.652894241879, 670.590592896752, 671.827554204112, 677.297542637234, 670.21143385261, 671.161568847368, 674.249753507462, 672.282100568226, 671.030978018695, 671.360299765884, 665.032789496847, 674.438989348888, 673.318395522256, 673.828134980241, 672.632625208211, 668.832246206661, 669.932628737428, 674.744048430859, 676.90138329173, 676.567494451332, 670.953418227234, 666.018436553331, 669.741279677491, 676.391857694302, 672.018688015904, 672.517674136321, 669.237029835389, 668.789135351114, 669.506413805803, 668.726090575419, 670.023766327871, 674.517476950502, 672.19723964887, 674.012435404016, 669.940031877897, 675.361126625346, 666.037094456407, 669.365919447026, 672.498659207728, 669.007289560602, 668.783465745002, 669.709417213658, 670.629166945837, 666.270773230723, 670.476584704131, 678.755059813344, 676.624056313573, 674.543231072445, 672.486625459308, 667.964182775771, 672.289160521534, 670.154053697221, 669.281874796703, 676.538871719032, 677.1234085356, 673.790280642994, 669.720971846266, 672.16824726369, 670.05784026116, 674.289671467941, 667.333130553619, 676.104979743506, 672.380724112703, 671.257862615919, 668.105904784984, 672.354103404791, 668.692739384547, 667.92851335703, 676.216777492133, 675.381842323773, 672.831449923943, 673.408580568012, 670.693978147289, 669.345903333716, 673.471189108863, 670.679597182355, 676.88160309418, 670.058419556411, 676.527619412732, 669.923034729403, 667.479618308598, 669.574579297054, 671.244890496184, 675.114507767479, 677.624832622387, 677.781909712591, 671.370032529241, 676.36507732036, 673.508017299033, 671.790086722175, 669.260802960119, 675.010213471112, 669.994358067554, 673.102363924701, 671.516455814205, 669.038589652368, 670.208008922413, 669.514312509497, 671.820242939134, 667.919870687478, 671.485644371778, 668.011463031308, 666.035681324174, 669.967396797052, 672.158767995415, 670.41939655697, 667.261274719078, 674.202710585971, 675.699237326748, 671.558425438568, 676.225270628786, 668.280350174903, 669.413536621008, 666.93382545654, 668.955486090334, 670.465180975964, 671.528985603094, 673.341809028268, 672.057316221929, 672.300494927017, 676.6362298862, 674.334406687044, 669.135249226701, 669.869469987665, 667.181922941154, 669.03518056637, 670.250681058197, 669.215680788691, 674.888622293456, 676.640788277105, 666.96483833889, 667.437409119003, 674.48428069126, 674.787300117808, 671.883292516749, 669.121371410198, 674.515612084659, 668.105468948472, 669.205957412309, 674.205390490895, 667.987345146592, 674.414817449626, 665.098955778448, 674.975324598958, 670.783764885008, 670.960660218814, 672.109392102041, 670.549442341484, 671.5475674992, 669.692237015346, 670.934276890161, 671.528606463713, 671.38095860804, 667.839469689792, 673.137569427416, 668.880662942232, 672.054705546699, 669.514564780983, 673.361851580099, 672.280658020886, 674.190588263594, 676.916317364201, 671.41247384452, 670.315791330737, 672.316637134793, 670.259715831541, 672.989894432541, 673.451376305869, 673.898792849124, 669.122226402883, 668.075814232515, 673.471683077904, 674.699537443262, 672.905009924023, 672.256710736962, 675.160862790755, 670.485467439806, 670.261581268556, 675.443851818619, 666.896466164223, 669.202656215807, 676.553796760933, 674.96213372585, 677.643455381774, 672.855092307098, 672.13167164387, 670.190972525986, 677.135146849774, 671.5880623499, 675.326969330855, 675.399169809714, 666.728206231133, 674.603826556086, 668.980632835767, 674.678702354648, 677.003603316893, 671.231947450378, 674.891170243621, 669.594744614968, 673.112635022511, 669.649352641571, 677.796655854342, 669.709329754131, 676.104161220343, 671.164755124428, 667.542308432175, 677.653057905268, 672.181085943828, 673.32344308933, 672.27690176282, 671.16226362487, 673.857982228229, 669.081712040085, 675.304434500989, 668.604586029998, 675.008128485534, 667.994844399506, 668.388263133326, 665.936543660655, 666.392307722038, 670.229484266337, 677.865704738398, 674.212984963503, 671.702595275921, 670.775172196401, 674.643219337781, 668.886892928004, 672.563157107556, 672.052230096776, 673.075642135382, 670.74903688577, 671.379268799842, 675.876017756393, 673.845040490834, 672.61335483844, 673.450348872731, 671.600158225023, 670.076269474147, 669.375848025246, 675.433612053765, 677.653595665269, 673.571593359899, 670.323015810056, 669.829691886727, 673.510548188907, 676.043681204931, 667.845490309203, 669.960091993108, 675.680835120807, 670.756585508428, 674.157546481554, 672.394695933593, 668.095000270958, 669.463932848604, 672.399680818407, 678.247894903104, 670.314872064733, 670.597998541522, 673.976229948977, 670.844907660167, 672.523700025427, 666.310809139234, 677.567391016927, 671.390500054776, 671.807982629432, 668.386514349184, 669.765634549212, 672.973040172934, 673.361582724379, 674.022182930403, 669.466618514739, 670.75230152699, 676.577307027973, 668.566268484505, 669.143583763183, 665.955581491123, 678.22682019725, 673.130906138173, 667.197396630542, 671.919706993896, 674.597508827542, 671.089514879022, 673.226822814293, 669.266368620869, 674.933561531928, 667.771025909017, 667.762277938273, 670.024996547339, 678.910326430146, 671.548535426687, 671.333939906659, 672.699186545135, 674.183262857446, 676.533571428295, 673.676185558362, 675.896002783981, 664.440873411677, 671.187146616786, 666.075583802382, 673.715806427657, 671.600056203447, 677.085665826875, 668.012398751426, 673.106299687263, 675.521869998524, 672.847640151237, 675.312307853778, 673.559281944516, 673.856264928735, 670.237244793912, 666.370103275386, 666.73835683779, 675.140637381221, 668.186478172962, 670.909027064435, 671.639698099937, 669.631121988153, 667.969347035309, 671.352586309041, 673.244270279858, 673.233174555499, 676.253135275274, 666.586457183454, 679.252666138094, 672.400315626931, 672.901084832018, 670.112009901949, 671.988257684122, 676.662183343731, 676.999159906542, 672.530646151019, 677.420859806924, 676.711009131265, 669.973144758421, 671.858242288557, 675.245631355949, 667.133478892341, 671.461727795437, 673.930825730768, 671.636977736679, 677.999962759947, 676.654837238814, 671.510270950846, 672.998673812226, 677.017631539445, 672.290019659323, 669.80221838263, 670.238586373207, 669.769980266914, 676.914528615795, 677.350948341088, 674.085021300621, 675.135128569396, 675.510047488172, 672.071187294358, 668.456288237743, 674.75567951103, 673.763985739416, 672.73356607565, 673.695590925098, 669.84762127653, 670.26714809642, 673.464920110393, 674.821445812938, 668.781893604511, 674.959814520948, 669.795222416663, 672.116021750213, 669.207888778191, 673.06545857378, 672.466636097449, 670.564538966087, 670.969517922646, 672.977589992329, 672.953573563845, 673.626821975193, 675.797482776, 674.53970136738, 671.391988071426, 674.711761210589, 668.084692107803, 671.926820361727, 670.413319941828, 671.325480517081, 674.87659172897, 674.924314901907, 671.698491904623, 671.565293994163, 672.882846074915, 674.551247881971, 666.496784582285, 673.574985251819, 678.819306884525, 674.174650905597, 676.069685376998, 676.466240708461, 672.155928513606, 673.025967363282, 673.60538857475, 675.646058097755, 675.488242591211, 670.062388179509, 676.501420470339, 671.91312617414, 675.297483323098, 675.42444728887, 675.545917588021, 668.672249084579, 673.197858436307, 676.649907132631, 672.276771876426, 675.475846772843, 667.16622923012, 669.154457684811, 671.315308346767, 669.867592025428, 671.987703421558, 669.617947422808, 675.338819115392, 672.096340118752, 673.167088442485, 678.403461661259, 670.80190038748, 674.713368834421, 671.338710667194, 668.150247637763, 676.325919863063, 667.140072768703, 671.508390697778, 670.85041524954, 674.059006164551, 671.250254263067, 674.26544423886, 674.319668813526, 675.770728053528, 671.420942293482, 669.041837942379, 665.919133841619, 674.379319217922, 673.698425970298, 669.388928627641, 674.110978731101, 673.973784226759, 677.943690721856, 674.572419912603, 671.633392673925, 671.572094484468, 672.406024168456, 671.56654658183, 671.727927634427, 675.795360045072, 673.824780997423, 673.9811805662, 668.464887705636, 672.094775576741, 676.091765851497, 669.505298180076, 669.456626105753, 672.618515679168, 672.521119263766, 674.341094640972, 670.173643767604, 675.038433102094, 673.211032283633, 672.379419206897, 673.646716113463, 670.226022249836, 674.684616667813, 669.9038539024, 675.214520973748, 674.567669720858, 665.679887756903, 673.459738099944, 671.504968631998, 666.246215644847, 670.900379741865, 672.129847253843, 668.913580222562, 671.009474720627, 674.401505500964, 670.404354169811, 671.195267964785, 674.80592409927, 673.948780536252, 670.699757399958, 677.463931647986, 677.062599673901, 667.397329890194, 670.387227901756, 677.786399225371, 670.981025772695, 669.603857493609, 670.81620750559, 676.685188096641, 673.87740270947, 670.248539855494, 674.094591168762, 673.744253543324, 674.112789438809, 672.488996643626, 667.464709117328, 675.208343904143, 662.89223220948, 667.798925453135, 672.129636922538, 672.193125045122, 668.149460211633, 672.919542806453, 675.461606176146, 672.286088181413, 674.277065151791, 672.334523529302, 669.458202477595, 673.204547488281, 668.842649265853, 669.756566241387, 671.465352022145, 670.807472820251, 671.856900679982, 673.720754475764, 669.702471346759, 668.386986164218, 673.148781428606, 670.727498012448, 671.446787649462, 670.64037212074, 667.006777993883, 672.443299941924, 672.672879912369, 668.150905055465, 673.263291028933, 671.640904164853, 677.097610731057, 668.013161027096, 667.002845949052, 672.708496975345, 671.984346556762, 673.153471822185, 670.882572310321, 675.823879479558, 670.953830904427, 671.995162607343, 669.89785945612, 673.353854485542, 675.387315549798, 668.53443752114, 674.615965308929, 672.589659004655, 667.949976453847, 670.346066885522, 667.759531744163, 676.033931953876, 669.856859367404, 677.221654342581, 670.329388639343, 675.495245134806, 671.54864135922, 669.040733642697, 671.787283048706, 676.071982685447, 670.784906873837, 670.644175234118, 671.41296338624, 672.126246866606, 670.131412028721, 677.878863985255, 671.526408372283, 676.337753069078, 671.452312393128, 672.526477271932, 671.391582057015, 674.818928031143, 668.848906141414, 673.638692610983, 674.56116821816, 673.868165351015, 675.05309042872, 672.400149138968, 668.020245244235, 672.763568901899, 678.6282940125, 671.034110949123, 677.623179375486, 670.490193368131, 670.606811648436, 676.232274248737, 670.239587171529, 672.255375472433, 670.729935326529, 669.696727830215, 667.114896463693, 669.72219501756, 671.527583831518, 668.644278922586, 676.281381037903, 671.602722498776, 673.414719590774, 668.476448949058, 669.736770967918, 669.731518429636, 678.512725405341, 675.034356057082, 676.239079108181, 668.823507258919, 667.744000370749, 677.021226258758, 671.855831728386, 672.065452122646, 669.664009688508, 673.663875980729, 671.860456481385, 673.261572011358, 669.434841582951, 675.860175886645, 671.494077401857, 669.675547821194, 675.781997539898, 671.243297425858, 666.795141706134, 670.160553192858, 675.13631837908, 673.670331071661, 669.197140192597, 671.653887770406, 671.613871175161, 672.848976907715, 666.114180840055, 672.736382156816, 666.071645426705, 677.948484079524, 667.620417886352, 680.88176174698, 670.26010387023, 671.140639646426, 673.047688850138, 673.019266191393, 672.452832115624, 670.72043572411, 669.716257857906, 675.883799535841, 672.872811657514, 674.485030620912, 678.672023713852, 679.948188744938, 675.271801562688, 668.545332885398, 677.317097049022, 668.827560808782, 672.057296149591, 668.370819899063, 672.108595732452, 669.415199482689, 669.193849465611, 668.924385310757, 670.693323833915, 674.460349749398, 676.860453656225, 662.834820664586, 679.768670210703, 674.881693978151, 673.072549732303, 672.282987193771, 671.262420877509, 675.958049828833, 674.381938304601, 671.709207776135, 674.48780224285, 671.316951304167, 676.262738423626, 666.744914478132, 674.872178071335, 670.008264268002, 671.958050753088, 670.810331625982, 669.144284817804, 669.746429893274, 676.350900508126, 674.586450899561, 676.454787221357, 676.444830937343, 670.993955585419, 669.91218317266, 668.334866181545, 670.454505756262, 675.831441409966, 673.733800813882, 675.341268196534, 665.370749624163, 670.379127836582, 672.260003784411, 672.226750003857, 671.633716087589, 669.554501555069, 668.740634647156, 668.19333193609, 670.966863518062, 671.110601395136, 667.038068826343, 675.925501337911, 670.60509646731, 673.330648948207, 672.500982743579, 671.987536515753, 672.059376947028, 669.843961384578, 666.625802674726, 672.639461421734, 669.282485990717, 667.213503429019, 671.822397272749, 666.750036541489, 671.762059854304, 669.854784099518, 665.595593913655, 667.902451068638, 670.110606046359, 671.289856043005, 666.409304650081, 673.210052885156, 672.829198276965, 674.398140800558, 669.639968625318, 674.031274036762, 669.212994869434, 671.486598507057, 670.086546011832, 676.230703308824, 670.517652265708, 672.098308888754, 671.73938121162, 674.408944902378, 671.667799453103, 673.617425071474, 672.293122890772, 671.895656872765, 674.466070160171, 670.843862310433, 678.354022503496, 676.395330251634, 668.630895465133, 669.143967790811, 669.148343264059, 675.734178485602, 673.538083249891, 674.673471891482, 669.550411983548, 665.602194385703, 673.822114063199, 668.200020187914, 674.668951762714, 670.584243298398, 670.744043254076, 671.107845107362, 675.253824241285, 669.997349337089, 668.03401308841, 674.753687541832, 674.024864262062, 672.508739103083, 671.678827371683, 671.479148146622, 671.182518685872, 669.738607648028, 675.504747016686, 673.189445948279, 670.587450735632, 672.072553901195, 669.361850444922, 678.23960229119, 672.458873493957, 670.050181236278, 674.805219564661, 667.390792372762, 670.318684179271, 676.279892816679, 671.246662270532, 675.287682059025, 672.254852445298, 671.890562759498, 667.318528978501, 672.80334840937, 674.585815411738, 673.07739545658, 666.210963115545, 669.460038210041, 673.958547785079, 668.313720280938, 667.925956249723, 666.804321337863, 668.710135924334, 670.873385331746, 674.229542880986, 669.04355619823, 671.099915594082, 667.359007096592, 673.948119413609, 668.86748939781, 667.094810957027, 674.740339523823, 678.626104990573, 665.548418769769, 674.329436025621, 665.754840580724, 670.577721738866, 668.97026261591, 676.627335266678, 668.961234788999, 671.589457395679, 671.55774252197, 670.645481420935, 673.39324023944, 672.040830478927, 671.994897031124, 666.479807344095, 671.538772901116, 673.972013731631, 672.923428063846, 669.561768944239, 672.092638792557, 676.139948756957, 673.304489470289, 673.71046630884, 672.009523988179, 670.682355536539, 681.960223754148, 672.196424973092, 670.274533777657, 667.603743862932, 668.927369738966, 671.04669607928, 675.611294135774, 673.018069812553, 675.470049844392, 668.073206272925, 675.407465033938, 669.705230514123, 671.635458300185, 667.666465742534, 668.828900624303, 671.657547634778, 672.775683411513, 672.685901564798, 672.059265911673, 672.944707616021, 669.967917086067, 674.988644714175, 680.228219046358, 674.98081425725, 672.041136309257, 670.72121961697, 668.574236869381, 670.30126789428, 673.927211888335, 675.048537844884, 673.89778344436, 671.72394435626, 673.346639422608, 672.90713898153, 665.278737519674, 666.822005630283, 672.697979967829, 669.082836919125, 675.706120995477, 666.927625487552, 668.394644337908, 679.506827828688, 676.804191345992, 669.970482019651, 674.850160241615, 671.650355441249, 668.707703649779, 672.197823630715, 671.734503436172, 670.307287350754, 675.232209473022, 671.545938781714, 668.988573512775, 671.522051559676, 668.842357782814, 676.393442693167, 665.36345902375, 673.119281002408, 674.0893012877, 670.693132638689, 671.774674198038, 669.098992352729, 670.987492872853, 671.396468073802, 670.638166556869, 671.799213011065, 668.846697984181, 668.725720825895, 670.800055406033, 670.887973259578, 673.853951653642, 669.644331211619, 668.462795794113, 674.043565109655, 669.638846630129, 674.307574885085, 673.898442716074, 669.00271519943, 668.376818426954, 671.924110507553, 669.379096060905, 669.881607132442, 670.674276609303, 672.553440086706, 673.418177213895, 675.20018729649, 665.471270195277, 673.176535938535, 671.780510652959, 673.28493649509, 665.373648411231, 670.169882309114, 671.652643087715, 670.074412866153, 672.226754950491, 670.31022268475, 671.082890176262, 668.286963647229, 676.862825358335, 670.120630354643, 669.703118586363, 673.671022935079, 676.167647721015, 675.932733248495, 671.794497552569, 670.729364058797, 677.465728336537, 671.010880408331, 668.283439546678, 668.076137787945, 675.693285389058, 674.713678779797, 671.467380963696, 664.932036693413, 673.892119737962, 670.396756911583, 670.502034571388, 674.592335598403, 668.853696529472, 669.494502484202, 670.831215793649, 667.283192075146, 675.954892306631, 672.300340509978, 672.953692196479, 674.738228771536, 668.002509738093, 671.001934944627, 673.969332456296, 668.164736516106, 676.958783848992, 669.345454252795, 673.808389870434, 666.294293985301, 672.11230843742, 668.591383858584, 671.619970300571, 673.528483401418, 672.400715037541, 671.272678378807, 669.277474141505, 670.982924673751, 664.896094790598, 674.093462766655, 670.74401552997, 674.558802283399, 673.96720835943, 668.405751182759, 680.175541459364, 669.79740413398, 667.576216739989, 676.186149582676, 667.943429897504, 668.635717500152, 677.346834171272, 671.457898830517, 667.581289425849, 673.142982346495, 672.785489352828, 673.391867499766, 671.205940100584, 668.259224305632, 676.687158600882, 671.289605988945, 671.148030521724, 671.9197753394, 671.310735169895, 671.768423980105, 673.735394831441, 675.597212694376, 669.504281761211, 674.727539878217, 671.666435727222, 674.959013450085, 670.258608084408, 672.40074849855, 671.026998896607, 672.3350910711, 671.014741045975, 669.502254202068, 671.171381254261, 671.997393444834, 672.554132067793, 675.519740390155, 672.351943872114, 668.707346934098, 672.041880474843, 674.026707486006, 668.654015349702, 674.540595288476, 672.714822196656, 674.894295509123, 673.403159018191, 669.752129690751, 671.528490416862, 674.021053067066, 672.028077651535, 674.177112195419, 674.925798770564, 671.654966562817, 672.823127672844, 666.39046512801, 675.803815892468, 669.87672141805, 669.672144745669, 667.523383437391, 672.536804413407, 672.114929428641, 676.582337474645, 668.714280909319, 671.038711343817, 671.214992589563, 673.283797311517, 673.382325830248, 672.497163148795, 675.299282183473, 674.311727215727, 668.256709642601, 670.122763177302, 671.872108361158, 670.530650253679, 673.218524996369, 677.973669048863, 673.929962984877, 669.84580272435, 669.536259190407, 673.244896404925, 670.019013489045, 670.57579263448, 675.785909257262, 674.011826285137, 667.163969840002, 671.431704155651, 673.023073054741, 669.155390894117, 672.606331663948, 666.916862624623, 668.031859631253, 671.327136687741, 673.576950465422, 676.902828930509, 671.886881504975, 677.472754650175, 672.414500545054, 674.765520930582, 668.991181216839, 671.469890862887, 669.310533661756, 671.24904272801, 672.457163305968, 669.293845955205, 668.930988977006, 670.3547100459, 671.253731349874, 674.192442411849, 672.945796453537, 673.754737676191, 671.945596220245, 671.062019608573, 673.588481692379, 670.554045174743, 671.181889126281, 670.757504546817, 668.293238299686, 666.051889521774, 674.202380170363, 670.715878779616, 673.303232054983, 670.253296698043, 673.957451527202, 675.238002495709, 672.38599743827, 672.901567441575, 667.43155252835, 673.296170615484, 672.762578125125, 669.743494814581, 675.190471538287, 677.505021403466, 674.895864373351, 667.082245556205, 674.80320501251, 671.246363009196, 669.92245828623, 669.780982652212, 681.513109185627, 672.293893894546, 669.500293106031, 673.162596266116, 674.477960006174, 670.896447028675, 673.729592058363, 668.802615332795, 669.268139796155, 671.956929195061, 669.802266724981, 669.278635175954, 678.525226677287, 670.970600915986, 676.788311250126, 672.831456251723, 673.26311790538, 669.594815097191, 669.826193672003, 670.598183665005, 675.636784997377, 674.885909299818, 674.857040273085, 674.952136668468, 670.801125617166, 673.469997929118, 663.921411365358, 678.036692583397, 672.135308548858, 669.396955995088, 667.923889522641, 670.722977708888, 670.300717300515, 673.709017815105, 671.535917563295, 675.40040189202, 672.044726187335, 667.821420347784, 672.989052036551, 670.586768692448, 669.269843026107, 669.93048583792, 676.115331746768, 672.669069047069, 674.203190974485, 674.454537611897, 668.129208901022, 668.437635504305, 672.4581059056, 673.49451452036, 670.502110926739, 669.315866743678, 676.022585095838, 673.404039424286, 676.604231840581, 674.525878096582, 668.650108420116, 673.542200073202, 672.668801801682, 670.806282475397, 671.003985588171, 670.867047380052, 665.339018893189, 674.568076372671, 677.009787682238, 674.833709606496, 675.216325829693, 673.461928906369, 668.503019498142, 669.853143403288, 667.938784585983, 678.622464648103, 668.718716644116, 672.06812237348, 668.343204459325, 674.190950996923, 677.005187470512, 672.444568877932, 672.357941735822, 670.612188434115, 671.521491457138, 665.686171500987, 672.045944242161, 671.530970928321, 672.167771001897, 674.970236692769, 673.049407299801, 668.500722436769, 669.463752030955, 679.104595276227, 672.131889664044, 665.968790559244, 669.650414511522, 672.020542340669, 672.225771053182, 669.617977503947, 672.063643155666, 673.351808550223, 681.230261391064, 669.315030948208, 672.577705502355, 674.028811868132, 673.294839647135, 669.490303656177, 676.378318982693, 670.670185039476, 669.997278423489, 673.890304816185, 672.895706171496, 673.92942175535, 669.858571745386, 674.319100079693, 669.59348523592, 668.425307416733, 665.94769645477, 671.845281340629, 670.955905986755, 668.321473522544, 667.127547538856, 667.397000828582, 672.393859811168, 674.992112665199, 669.945291465608, 673.858848456332, 672.654898326584, 670.369389591155, 674.529062121808, 673.687496813664, 677.538572375733, 675.525873775941, 672.189292903317, 669.717723971487, 672.648328823586, 671.167971384485, 669.040128259606, 677.542264988141, 675.50097953817, 671.7814040589, 674.326392913677, 672.63590346746, 674.23092044006, 671.754353811501, 670.409771598748, 670.868416388547, 669.694870928515, 672.031509769503, 672.653822307133, 671.644374353806, 672.978087237208, 672.500751797326, 674.714108545937, 669.068301999221, 669.604163725152, 668.982077473637, 668.717962083651, 679.708716506804, 673.847098558061, 670.742095083556, 675.371030521954, 668.804591426234, 668.900202207895, 672.144572938964, 671.283167228991, 674.392329543998, 670.548716491598, 667.031079448987, 664.558021080616, 670.845727977157, 668.436976564877, 674.501564967902, 678.437449466737, 668.525634364011, 672.886522333603, 670.347387946431, 672.129457540947, 671.358909170339, 668.443656866767, 671.734128614631, 675.734294221978, 669.347468007321, 668.731833248745, 675.11727729979, 669.434794009458, 672.597552056281, 671.060932216675, 676.655437952145, 672.093084641702, 673.884336276871, 671.218316119767, 670.41833683106, 673.128599749553, 670.856950837578, 677.088545397115, 670.934119691263, 670.508898529482, 669.116578092064, 669.818583361017, 672.220096633957, 665.642124171462, 667.638024508858, 671.439949775176, 678.119221684076, 669.162133188273, 677.444922686866, 677.137615414929, 673.012240711085, 675.053074973245, 672.079138994481, 674.919021225149, 673.360434397348, 672.12143070566, 673.68687867352, 670.375861838585, 674.768867248979, 665.606662667403, 669.438265032039, 673.504139339984, 674.889637063322, 675.470737858848, 675.400506717229, 670.467424017251, 673.980359025696, 674.553194346103, 668.903918889725, 671.593365860629, 670.431739509035, 673.071000865684, 668.501396242687, 678.006821673986, 672.252253617072, 670.973086591639, 673.820959717004, 671.255089955558, 671.728249002356, 673.298423128352, 673.026710396401, 672.494000455364, 673.247911028907, 664.997000801457, 677.138712111358, 667.976250741523, 670.873463876468, 671.422226303708, 674.228760681922, 674.235658177339, 668.744809209106, 666.019370339241, 669.186778199244, 672.566249411613, 671.379602806884, 674.501365195345, 669.926634212298, 671.789966209108, 672.313283376789, 667.971033517174, 670.172441117133, 674.831079385217, 673.676696232684, 667.659249975885, 669.073514795997, 666.39220767188, 670.760783325305, 670.389919374317, 669.895901696975, 674.50313286881, 667.365321613624, 667.507508556561, 670.838933526133, 669.521477417693, 670.685579768614, 673.569628375492, 666.549703880534, 673.171349993595, 668.93672748339, 678.161654360161, 673.530742268375, 672.330525907481, 672.198917487524, 671.326918513701, 669.729269033847, 675.914340899949, 671.638912736813, 674.204977092415, 672.012353538655, 674.180572218812, 671.279020688343, 676.018260376536, 672.308806342625, 677.592420659781, 672.974708142332, 669.277825613632, 670.310154196052, 671.914266413288, 667.422391091184, 672.976553439614, 675.216647360592, 673.327908795849, 677.375003232205, 676.620252995254, 671.172137243445, 672.764945184463, 672.387980563446, 671.398032573665, 671.146422900768, 665.071732215914, 672.039928828911, 672.354930385444, 667.921659009601, 673.65275072137, 665.463748229277, 671.434434659644, 669.390757998116, 673.404354606888, 670.627633521572, 676.909712694666, 665.067147283103, 672.607375872191, 678.543945270651, 669.570115693306, 671.060263508181, 674.062100637099, 665.953372473155, 667.488044969529, 672.801456368538, 670.50292032885, 672.820148006705, 676.093693614539, 672.044400633779, 671.435487154843, 674.069689465629, 671.530960163281, 677.496119710159, 669.399993791937, 674.516396196494, 670.646483666826, 667.025531158609, 674.355267440683, 671.217713418737, 672.026864492692, 677.261185964943, 672.439889360282, 673.901138817279, 676.85077520078, 670.621900574734, 670.836685009563, 676.400471725397, 676.298039294658, 673.241621727761, 673.230808130602, 671.592521883666, 672.17966120371, 672.408910502515, 672.669012486729, 669.442447733081, 675.393514482676, 675.222698909338, 672.242171195568, 673.8218947153, 668.08145743931, 670.914218601802, 673.641028894977, 670.042703408856, 668.850325428916, 672.864426544723, 671.765253534477, 676.713625453234, 663.754240126586, 671.938886408476, 674.134148241348, 673.740109925771, 673.67169035769, 666.616979187974, 677.791738135158, 674.897897509161, 672.820290610123, 672.029532639277, 677.143142138362, 672.131963478913, 672.634808681905, 673.837062579616, 670.802394098877, 677.433462408413, 672.693584257629, 669.072614917466, 670.007169142489, 672.816362313188, 669.169263876777, 669.559151287074, 674.751047534909, 672.348042450025, 672.749672352583, 674.428923753817, 674.007457075004, 670.869276783642, 677.964457397287, 670.471552050773, 676.941761405815, 670.354456879323, 671.596882746937, 674.758575914688, 674.812131706199, 672.229934994553, 676.584858441786, 674.89793437425, 669.23177875835, 674.033367665526, 676.083980004352, 670.340374637713, 670.229355697085, 668.129484869098, 669.979795867126, 673.841005297845, 672.246655240108, 673.505362261867, 674.589438682613, 681.432992371203, 669.113975672138, 678.681231434202, 675.103138417323, 672.286025895576, 668.690725460974, 673.028904960079, 672.518797079992, 667.961288806373, 672.527351359565, 671.027214749634, 675.881397873932, 668.59846647431, 676.183090623455, 666.551586646442, 665.940297856336, 675.203257810979, 669.655547335929, 678.371362475045, 672.018676804823, 668.101142482344, 675.643510699128, 670.612418721368, 666.752073452659, 668.788670135456, 670.971977308234, 673.08500860284, 672.904866595933, 672.693201083912, 679.375573929937, 670.518624274004, 671.936560363855, 671.081942003623, 667.776465093701, 668.393140885032, 670.931742513902, 668.298107833979, 680.116544663532, 666.591814452878, 673.498528076396, 675.764604396214, 676.682470069647, 674.288361739289, 675.564915984019, 675.786610387674, 671.309079341267, 672.228264514355, 678.043185170271, 669.537509146841, 669.552531297387, 671.932253061722, 674.683226641692, 671.885057966102, 670.150322850827, 677.465879698118, 671.353164441749, 675.782919815888, 669.177774403924, 674.851508694507, 674.455980905518, 673.091255888817, 674.401341472681, 677.39027950294, 668.847921187659, 667.952021132332, 673.829686292046, 673.321112413861, 673.827598207326, 671.001179679296, 671.885095049469, 673.428207579991, 674.310662490814, 669.506466557554, 670.107315344216, 670.315032959791, 668.717168746773, 666.170392382145, 671.220517134493, 674.111456989781, 668.094868302281, 668.488807016218, 674.160031755262, 668.354583498593, 669.207116446359, 670.516451446971, 668.237558714983, 668.050706085842, 673.821087988313, 668.380659739946, 671.783997287635, 674.160246462602, 664.65468736977, 668.231188257213, 671.21677377398, 675.703245303373, 675.6724105716, 669.082072412959, 669.614667971492, 672.027805099205, 676.932542459004, 670.137558853833, 671.074399153277, 673.188920966079, 673.092571527699, 670.376396730984, 671.47170412216, 667.813922696543, 672.548065213648, 669.484307751333, 671.493865736889, 672.334258481634, 671.798839564128, 671.781125050539, 671.960921124292, 674.148816052931, 673.912707948277, 673.869822803358, 674.222598086652, 677.270739394733, 670.98460655124, 673.836534528876, 669.956734252747, 671.843002900618, 673.247401352479, 667.60390074636, 674.261091816432, 675.167432972644, 670.354242809782, 668.465930712454, 673.732333981331, 675.196211267873, 675.14219433922, 673.276292319162, 672.89992831954, 669.962532524466, 674.215733435546, 670.227016502434, 671.94757937274, 664.728836434475, 677.469319324053, 674.401041925275, 670.10641271901, 673.148160627384, 670.018869421747, 673.473434032862, 669.445090286479, 677.078172606262, 668.94270501526, 673.301804287588, 670.43517544547, 671.114982879265, 674.431340364127, 674.34709236206, 671.888596791505, 670.464794494254, 673.735556638937, 672.654878684723, 676.730868986874, 673.821350447306, 673.627175061901, 672.926377947476, 676.647790175127, 671.175990442222, 673.427464750296, 670.28728199487, 666.403293002858, 671.422704050716, 666.715493392176, 675.397387806989, 670.878829713665, 672.562025975471, 674.078240203897, 669.869830278467, 669.644143534103, 672.517303828231, 673.795048310565, 670.899124124551, 673.618553661091, 667.77900792351, 680.647168259145, 679.74505237338, 669.256382861279, 672.619103465689, 674.402670357723, 669.905458766221, 675.567014881081, 677.780612671725, 670.43332950116, 671.941123824688, 677.794988392754, 667.932931862882, 668.676252320004, 669.666443912479, 673.427634453074, 673.581028336386, 670.805202974927, 670.164406103405, 677.389323416839, 670.047041543141, 670.06490117275, 670.270439565974, 671.882523026634, 672.298949410625, 672.734169439891, 675.895419967575, 672.085011224089, 675.459459840562, 669.065973125411, 667.019916659707, 674.720534598697, 676.526824448508, 672.648290291508, 672.28501090993, 666.870782209372, 672.383370791653, 669.389524301933, 673.879266322464, 670.803007979932, 674.95824675954, 670.855979261976, 672.606237615473, 672.444601775647, 669.602650272503, 670.203253236987, 666.90883101571, 670.991665175266, 671.753177642527, 672.496645912707, 672.995371276999, 671.300513521414, 678.738109648427, 665.267379153777, 669.058465662068, 670.054364909612, 672.702223731554, 675.700179959336, 674.770211124274, 670.889670066117, 664.246273096263, 672.281716792702, 673.06096750079, 667.806175427962, 669.548157611504, 676.985881999686, 677.974369540964, 672.066492297548, 670.353545402035, 671.100232839946, 680.687736729533, 672.589820338491, 674.500507957573, 673.806662494138, 672.724584045335, 669.565487721279, 673.754639276034, 669.503851474318, 669.834061628681, 675.737750432546, 674.051859621488, 671.725084672283, 670.697451079915, 669.154413623632, 673.881057969726, 677.100078288645, 675.795245959418, 675.180103726687, 673.286924704858, 666.967827025954, 673.332551458298, 670.912245206221, 675.857392055144, 672.865983932764, 676.362076068014, 667.52780693327, 669.606851117445, 675.37281288991, 674.069243339417, 672.617090307837, 668.65097015775, 676.392812487644, 672.796679886054, 674.898269631774, 671.371701270012, 671.207063269339, 671.747749346499, 672.294365249321, 672.203959190569, 677.347427308776, 667.137515790677, 675.867626550653, 671.362655758342, 671.04999082829, 678.265578526189, 669.092088528471, 672.197672448725, 668.585974750411, 670.43467267636, 672.587183406256, 669.457562950524, 675.899360998695, 667.436448375122, 672.251238237349, 669.637255887392, 673.764985977713, 675.097466589835, 673.608828773357, 674.172506630373, 675.735293028915, 672.329505554602, 672.049284726516, 667.295364343523, 669.116018912259, 668.712863850823, 671.520109682654, 672.287759751784, 672.759074920379, 665.044765906193, 668.554783006928, 674.696022901781, 667.681263397529, 676.696444558465, 668.150666673822, 679.591007208857, 669.250628062399, 666.178517220934, 672.409393407963, 669.462412990275, 671.90262302101, 672.515936916094, 669.659101700108, 673.693754458056, 671.149554018264, 673.057644730665, 668.536764353692, 671.629563467016, 671.560152671482, 678.464899387336, 674.788098757775, 669.36389142464, 670.001072891526, 673.709778558434, 672.132568136862, 675.074864021997, 667.931816258479, 673.193702297934, 672.230572895014, 672.052824646283, 668.021225492727, 668.876916805087, 671.814608456693, 669.916856684863, 667.746911841392, 679.595839408098, 669.484163600765, 673.315685878574, 677.099582842005, 670.452868753007, 677.614589977863, 672.723962037807, 672.13979881113, 673.831952660722, 671.231217287758, 672.57345285874, 670.550576990215, 676.41485368221, 674.220783766429, 673.049344858927, 671.388223450418, 675.35201322831, 673.526262409768, 673.084072833235, 666.408743715815, 671.405523331955, 671.095406640152, 671.865708466322, 668.324358176293, 671.057711937461, 674.854500427961, 672.470373809278, 673.504924318195, 682.669655003529, 668.78615000917, 672.902956632585, 674.734642723396, 670.260287526995, 672.480858561242, 673.598568827412, 669.162619376557, 671.053075533787, 670.965653925017, 674.471197772616, 669.294368188078, 666.569760819312, 667.005803312958, 667.42010349157, 672.244750987805, 670.872985800239, 674.341731016458, 672.825013482757, 673.781328623265, 672.621858874864, 665.556117716932, 672.527149111486, 675.208804653395, 674.760122176631, 671.027636698051, 671.306125122683, 674.988323157133, 669.674789488825, 672.586848506655, 663.543563476233, 674.650787899821, 675.102667915765, 668.093300516518, 673.444584588493, 673.398957130203, 674.420507991117, 664.735959708334, 675.359524025015, 673.952272172436, 670.424435358939, 667.788387457071, 675.493960529002, 679.978706750346, 671.40110853189, 666.635329083765, 670.662813766291, 668.643196462273, 672.17926124179, 674.981469580526, 671.157054290916, 673.336821368121, 665.564133888166, 671.577721929769, 674.634596809779, 672.507451519577, 674.60517668672, 668.469260973846, 673.686216032638, 674.277698415842, 670.356260997352, 671.451885723442, 666.786800180462, 673.634688650972, 670.231929948442, 669.486000617818, 671.902982108649, 670.989055617012, 668.742812158573, 675.623082964004, 674.832350527588, 673.258104117103, 669.098088250866, 670.946910026003, 669.060428997595, 675.892022134195, 673.239287287008, 673.320310839252, 673.970768864599, 671.644912491321, 667.065085547723, 670.68297260034, 674.188819832039, 676.127678890137, 670.721102574228, 671.914232472872, 667.114012024324, 674.742401110166, 669.999935892747, 674.592293433601, 667.398155623499, 670.71493847015, 670.757679125215, 670.337841622555, 674.34044234892, 670.817591242181, 669.782135865621, 672.566272261056, 673.44255826694, 671.731173664602, 673.878451322635, 670.40831286507, 670.78026146786, 667.68462588667, 670.867830009977, 674.66037261741, 667.189643839981, 672.257708127763, 676.857815406338, 667.280992946316, 673.862232178438, 667.029281041234, 675.30427301356, 673.546287676084, 666.382309772165, 672.549308195651, 673.687548382516, 670.100181705859, 671.191726124748, 674.515266460093, 676.39066989617, 676.677217698325, 666.203802704272, 675.515630677667, 675.913035859343, 675.606838322484, 677.105682821921, 668.509800432542, 673.701657098007, 670.561221068463, 672.154764653703, 671.76608473201, 669.097266168832, 675.8409334876, 670.664680800741, 676.596753892204, 668.578683524446, 671.213932474723, 670.317002578083, 671.736340154396, 676.006988179299, 671.953069958499, 667.899578418243, 673.604325347565, 671.798672896255, 668.78542210967, 673.092742361294, 671.820347718397, 675.689207575131, 669.985911114752, 668.693689769982, 673.346861785862, 674.750426417524, 672.028255550484, 668.169929701077, 676.607437436537, 672.945231721748, 671.588793235828, 672.85793886622, 668.329935133155, 674.005379176559, 673.608436877427, 667.768930679828, 676.963472516124, 674.909215595018, 667.609364578362, 668.576347395616, 676.848324283992, 667.404819906566, 671.911461102237, 670.105092387507, 669.015001650491, 667.430266895519, 676.490559723242, 676.384823431161, 678.15177021843, 670.457850493588, 678.100057446602, 668.952270608542, 672.154747719685, 675.909526938588, 675.982772791093, 665.926821692773, 670.012258676186, 675.648293474041, 673.427796710734, 666.66119813082, 680.001201082751, 673.427015519521, 674.88500617664, 672.469782802854, 668.611541403135, 668.444664304162, 669.880497599645, 669.560591498113, 671.553068905228, 671.239873791158, 673.823177409701, 676.469469995277, 671.586526649974, 670.614866656631, 673.955954666766, 672.057949014785, 671.554541215125, 674.489010096256, 671.671193845069, 667.74891494377, 675.65527458513, 675.876314072131, 670.284614238259, 665.475362910971, 673.918384517839, 676.881359980933, 673.525464990285, 669.018771142431, 671.693963765799, 671.6965280594, 668.396925941256, 670.187532701807, 672.761586574061, 671.21208729815, 678.399597287144, 669.02603386483, 675.564541281487, 669.063213769804, 671.35916568647, 671.304833260915, 673.02217129836, 669.875690251747, 676.719003642292, 671.948821735985, 671.65516577135, 666.028969228742, 669.423340896418, 674.468258194423, 671.095432304227, 670.454202084287, 675.062499672532, 668.768310403326, 673.15014530814, 672.185847430678, 672.70572776136, 671.782152253539, 675.605581212786, 672.814696816044, 673.689829251721, 671.322961095672, 674.53719550415, 670.43831860374, 674.615914034689, 673.246777120219, 673.78984111525, 675.352853939782, 671.914561430427, 673.46863811219, 673.830649240488, 673.35818786779, 675.611279285628, 666.53769170856, 674.808151573327, 670.543753001746, 671.997410074012, 673.990930244215, 674.493929139673, 674.337905659483, 673.504764607222, 670.850171878785, 676.839256618554, 670.554658388745, 671.785385893118, 671.611171685342, 665.941595689274, 673.564597623165, 670.680862913369, 671.324207157897, 668.409768932229, 669.47245167451, 668.606184314083, 671.287296292243, 668.936425105489, 669.407895657123, 666.539984192666, 672.502596033651, 674.523405633409, 672.853255907591, 672.585306855852, 674.204460985392, 667.533142629869, 670.500747894103, 672.382940156271, 665.188619446207, 670.099450361339, 674.449173024075, 673.43420655978, 673.010287053281, 673.914947578008, 670.774846785741, 669.222034394162, 674.436388842376, 671.555342788829, 672.856557581867, 674.086457723529, 671.353267221871, 673.242044954758, 672.478372630005, 674.015557586463, 671.621328408191, 671.948668081137, 670.48720448572, 667.890705313442, 669.010121644444, 672.094600179302, 673.103517621804, 668.508530549699, 673.666629011604, 669.930275368706, 669.879617647112, 670.265880528502, 672.758369300816, 676.398045479755, 670.015453558297, 669.020411010201, 671.115327300715, 672.023440714049, 671.991426721324, 672.910158828032, 669.035155692734, 670.116634005348, 675.799911881569, 670.408485776655, 668.948465268872, 673.935607730271, 672.209313011079, 669.063326569855, 669.70107377904, 671.551999864908, 669.586621755074, 673.329281140639, 672.324460903707, 672.234959568474, 671.208518379503, 670.18705745549, 674.807582126064, 677.981483561276, 670.733050155101, 669.186977053889, 674.344470130861, 678.623192846252, 669.018668335602, 677.242630793656, 671.468991502402, 668.200159476861, 673.162697023057, 674.621884594946, 671.108643013898, 674.623337560374, 673.8111242927, 671.610230170043, 668.980956552184, 669.738025581103, 671.491294591577, 668.675126989657, 669.515055532048, 668.328820215481, 668.349526313808, 668.982981561823, 671.835467117134, 672.37077572881, 672.692065628734, 668.404534358998, 670.468488358068, 672.743734482862, 671.9595650121, 676.485306931366, 672.830494348833, 668.496913957833, 668.371695953884, 673.265651204324, 676.048495967037, 674.056580333157, 670.677255616684, 672.656671692884, 671.515014146424, 673.393113990965, 672.09666229127, 669.584219057139, 667.112604456829, 672.905111390309, 672.209589926316, 667.215797202706, 675.585404886668, 666.309441465429, 675.164014626335, 672.562505533773, 669.656925078629, 672.439587211544, 673.126708698563, 668.550431020658, 673.88619271871, 673.723247176307, 673.273108889847, 674.503292479084, 674.063042693065, 670.781793019297, 672.548390037899, 673.625682811931, 674.765050892773, 674.926340653675, 667.935457130068, 668.417179888329, 668.990399417673, 669.813016950256, 676.089219395577, 676.60198077848, 672.13113501848, 669.587318106467, 672.825158199886, 674.854958645579, 670.140733978784, 676.517799225208, 669.18164910451, 669.489842789926, 672.919653319095, 665.945212145278, 673.62940028201, 674.391406823083, 674.191805559987, 668.236586316013, 669.33584928856, 672.220657810788, 673.783384216818, 665.373227261706, 670.816097658715, 673.233520618067, 674.906267279785, 671.524147733392, 671.490762217442, 672.840998605154, 666.542099575978, 675.242006472638, 674.3896756728, 680.509323147224, 669.245116234805, 673.20459848536, 670.419606988472, 667.019727648836, 671.850255470371, 672.660395257228, 667.694781448458, 671.856676761284, 666.506006253968, 673.075257894817, 674.988722290755, 663.795216425815, 668.518907822733, 674.11934440962, 675.932969965512, 676.442686486823, 671.864376856844, 675.706979371234, 676.442883351266, 672.998181698801, 670.18437114571, 673.387009644962, 670.36687620167, 669.822765881899, 671.806319482517, 670.888899716282, 668.702060315934, 669.150706918543, 673.43569611389, 675.304999783211, 671.474438496954, 668.878372134774, 669.684433739398, 673.278449949727, 669.852876455393, 672.227137025203, 665.359131493807, 667.257449638936, 668.386159633124, 670.400791832289, 670.732937838668, 679.022699947357, 671.037117172476, 669.79283038372, 674.834084545757, 668.869332016199, 673.623707216516, 671.815431812751, 679.291914270073, 672.818071339244, 677.752844101581, 668.652760049194, 674.047462919204, 669.123136810091, 666.456099582677, 674.074186643008, 672.387619067458, 671.629110330731, 676.974349340481, 671.983329893792, 676.368859360971, 664.16007757878, 670.976056781212, 671.607065850946, 675.222872196183, 676.116721808445, 676.414066733592, 661.978284059952, 669.443182386571, 672.187394332043, 676.039236449086, 673.519116440529, 671.864977089916, 672.271434742043, 671.546595694268, 672.125378055214, 667.205756240005, 673.184126911194, 675.355350688343, 670.610212103592, 672.31536365033, 672.927497480252, 670.206815380103, 671.973117010957, 671.915674478476, 674.222790427931, 670.392705458511, 670.77235675817, 670.680681469745, 668.693706111422, 674.438983539254, 668.492725200143, 667.538424996602, 672.321035255465, 671.407336669515, 675.166844544662, 669.557323285429, 676.071020998357, 675.990600081041, 674.767417676714, 673.859435835972, 667.432219767504, 667.65909262387, 670.279852617492, 665.888146944671, 669.723141236969, 665.308749991589, 672.489068336873, 670.916840792259, 669.322010714137, 674.554660573591, 668.409846754838, 681.863009755346, 673.112640166837, 674.074930502109, 670.65855605564, 674.691305624233, 671.040310832975, 673.886613804322, 669.487437264864, 670.973502391791, 670.156205498325, 667.931460589621, 675.224361028268, 674.353725379667, 675.530443937928, 673.357445104774, 680.479884748833, 672.279509113677, 670.209207362943, 674.045515775111, 670.502751764549, 676.097635636885, 673.078322375454, 674.492269840199, 669.845061754212, 668.488971759446, 669.941994298463, 674.189486744081, 672.408487622885, 672.267029537217, 668.836341352408, 665.905601810824, 672.418843087811, 664.251325139357, 674.574647781942, 667.141146415401, 669.613185895625, 668.116402911221, 668.946015751207, 672.866818413282, 672.447855590277, 671.395775672829, 676.903999825321, 675.853763983915, 671.709564173564, 671.328179952149, 670.288292432961, 669.11975412502, 666.001303357818, 674.478609697933, 669.559628446981, 673.57034298232, 669.839993690985, 674.934578021668, 671.280420589567, 672.011121711098, 667.737032468876, 675.443529622672, 671.662567166603, 671.58186417593, 672.60207520477, 668.13940164358, 673.143209459206, 675.350509740445, 670.748710820578, 672.77437468454, 672.648420004438, 667.873566172201, 668.347310543126, 673.085406481999, 674.695607003714, 671.794922098823, 673.749572124976, 675.142684804361, 676.097460597461, 672.657581229094, 669.035758093545, 674.447450179477, 671.775329816758, 666.340560534635, 670.421016636753, 672.771234815658, 669.408029763593, 670.874602269404, 672.882914348873, 673.090572619965, 669.86695811204, 669.872265356803, 670.12035425339, 672.00606767712, 673.345616031442, 670.150944451091, 670.672971578538, 675.72438762881, 674.889549194957, 672.430823897181, 672.761314633798, 669.564527189121, 673.121616483688, 667.353168906294, 669.289242572707, 673.939703156063, 668.526501077285, 672.453142720553, 671.813581887777, 671.819737544923, 677.451569833249, 673.885449887602, 667.777223410941, 670.797595516488, 670.065187979575, 674.005397830398, 669.958680844441, 665.390410174685, 675.855053849893, 668.720649670546, 673.663560487046, 671.146441328116, 673.579966691005, 675.663473256978, 673.730804164935, 665.974271789391, 670.888944666067, 664.600517873833, 676.268563814473, 670.170024248733, 673.168708861157, 670.008847483434, 675.353624663067, 671.556845550301, 677.022434683454, 666.589082917755, 670.303679424027, 672.925919885942, 675.507578858872, 671.610476927871, 673.26731822305, 673.827203517337, 670.343567250091, 672.8584713026, 666.326259029327, 669.254191890619, 672.736160257339, 668.888718897527, 666.645473731664, 674.092367007303, 668.436045838903, 670.822876701303, 673.058961751808, 668.590371784742, 673.841591146057, 678.286919461945, 670.965321936643, 677.088245017577, 673.183860559612, 672.850760938741, 673.43076344738, 665.369258359805, 675.76834329981, 668.827469103537, 672.616795704602, 673.454862377747, 672.394445139907, 669.541402255423, 673.153096318262, 672.229750329204, 676.662134504848, 669.981036521296, 670.496840239152, 670.408649977525, 672.038063546693, 667.961329194317, 672.003310957512, 672.885141690958, 670.831860808799, 673.943498999064, 674.512909207012, 666.529245179923, 681.641868723578, 677.2532771786, 669.413063422372, 674.871212902748, 672.295571234345, 674.831398720176, 672.185958483476, 671.016559891198, 671.42410089169, 671.120866001046, 670.288378546117, 671.655324701272, 670.237300244382, 668.55554372116, 669.071394275365, 667.388928348673, 671.45673096735, 674.977648360454, 669.115772248982, 670.479035565767, 673.324027872111, 671.658855882533, 673.873944687712, 669.817063364099, 668.973897375353, 672.39276396641, 672.22343387613, 671.762514362819, 672.003511864743, 668.897326434012, 668.488180668588, 673.022983526392, 674.384511686702, 665.762836775206, 670.539192062321, 675.126487844378, 671.535992650363, 673.162520593902, 670.805719174822, 674.247278787126, 673.964792775229, 673.724853181645, 667.769781467265, 672.841339088711, 674.337444454341, 674.253418431676, 672.699238214006, 673.04343415872, 671.01732330415, 676.894205425496, 667.109292718491, 680.402239999523, 673.737528810115, 670.648084204688, 674.470032690401, 672.048256489362, 673.877147992546, 670.833682949706, 671.59781888075, 673.80640933807, 674.667819514851, 676.128661261231, 675.606986686045, 675.967708685958, 669.301911473054, 673.08057279743, 670.419295795311, 675.764717546071, 672.872342962652, 671.546170689959, 674.903008780494, 665.71751825929, 670.154536194945, 667.406153459483, 675.078056428175, 673.37128321384, 675.655618096199, 673.751711314702, 670.32671929629, 671.728454293121, 670.581296287316, 671.370738265521, 673.985018492627, 671.630277381889, 665.512958511242, 667.092001340953, 678.488975034637, 672.233939632926, 669.649387633723, 667.265405468037, 675.784375587233, 666.359785932698, 673.720545014225, 673.425576889394, 673.653317780682, 668.457417954222, 673.404784281275, 675.97784839562, 669.91468181959, 675.615917010157, 672.453128719401, 671.94343670266, 673.366568251737, 675.789248274701, 667.252024424591, 668.396855095571, 670.370806113495, 670.700979109144, 667.871082521655, 672.643162385949, 672.330644137957, 671.116236198692, 674.219279291065, 670.657218448087, 669.14916503438, 675.431332419068, 674.533418005142, 674.158911661016, 675.736084825555, 671.763177196307, 672.048817119476, 670.508813821566, 674.638472002092, 671.286616722044, 674.011567857811, 679.691512856866, 666.849813506761, 671.436428016371, 672.930618594884, 671.67838335729, 673.826553722916, 668.111131745076, 676.820322558209, 674.225590325905, 674.80183320247, 674.005852417149, 675.078531205047, 671.662965940582, 667.558464616588, 672.935324793655, 670.174224470695, 672.315140753705, 668.513631305299, 668.957588104946, 670.674707677552, 668.635686200899, 674.585499638355, 678.756451097276, 670.795885714349, 667.259309921749, 673.159510537919, 673.088797037979, 676.459665355666, 673.863497733359, 668.435856203234, 668.112041565526, 672.611786824934, 673.079712966527, 665.029203850737, 669.629642764882, 672.161541881358, 672.62218375628, 670.893844451575, 667.929313899315, 668.789565391073, 669.814175180509, 674.251387054439, 670.112938055077, 669.327172322617, 672.606068857745, 667.911988007011, 672.221491079198, 673.758206463412, 667.282143145155, 671.560753116841, 670.9541861364, 674.744522771958, 677.939162757628, 675.321100633797, 672.250206070724, 669.767955740865, 674.709845764264, 675.954162324612, 671.626941585582, 670.546764920502, 672.214889706922, 675.695719935229, 673.451329963076, 668.226934723938, 666.374480244306, 670.882355345537, 666.065398407407, 665.825391280348, 673.510141025895, 673.034031291918, 675.844120716752, 674.249791110511, 675.076783722128, 673.037854322877, 675.057596217898, 670.374537320423, 675.645437584068, 674.701859204661, 670.73116092326, 679.198951656084, 669.445094571927, 670.946398451812, 671.576395548029, 669.263567700493, 675.493202300128, 672.481605769572, 674.034873391748, 670.782780828822, 669.788801979765, 671.647266938745, 670.148162402072, 675.878873028705, 670.070527431694, 672.452589617959, 668.299023575702, 674.012965485733, 665.942409267406, 670.378571898614, 671.693902018012, 673.856606117811, 670.887661778876, 669.746319999384, 669.42320445469, 676.007282332484, 668.782347346607, 671.602854101083, 673.036265360235, 676.466309599745, 670.209363678249, 681.180928089476, 669.566235339517, 673.09977403355, 667.431891034435, 669.876615174521, 671.817160185395, 664.690719944282, 671.128696348293, 667.193938083913, 668.169612518038, 667.092120547248, 674.294646456486, 672.734885245143, 670.761245025717, 672.284272591616, 675.210567868082, 671.396749004404, 671.18896082575, 672.142401090658, 676.26310653627, 672.402946226754, 673.896530841122, 674.037588356961, 666.080560569877, 668.311367120258, 674.007205966186, 671.967754660296, 668.394556457828, 665.900233718614, 671.724694797266, 673.757226204517, 671.947832102647, 668.728458009695, 674.219505777523, 674.237675305816, 668.508040823374, 674.237458774991, 672.132410070252, 668.766756045195, 669.85095416671, 671.043505875389, 663.778096201265, 672.921288574921, 670.865873210783, 672.495604619462, 669.794260078713, 669.895106254266, 671.17196240911, 668.672394299303, 669.494920007088, 674.902259980199, 671.089768660363, 673.738095972167, 671.823002168846, 673.464304741017, 670.518964435225, 668.29512288592, 672.935192532553, 665.483881366782, 667.140677827701, 666.265478392141, 670.331648674201, 674.005744525467, 672.56591366057, 667.056350521434, 670.515653785088, 672.253678483563, 662.453204194639, 669.670051130822, 670.698887215781, 669.145896720384, 678.332303572882, 670.977285377831, 670.215360203569, 671.515996258243, 674.589326006279, 672.06428770129, 672.292158922138, 670.334554865286, 670.405170490386, 668.700838180411, 673.543475730203, 670.487386896227, 671.649195241495, 676.149352203345, 673.820471844432, 667.825527696323, 672.196285657309, 674.767913864069, 671.87187433363, 673.273100489621, 667.649667731049, 671.363579560143, 672.541478474605, 669.903036679214, 673.080764361435, 675.199541168491, 668.851326807157, 674.880833682922, 674.989687153681, 670.548081710066, 674.484618914659, 672.953966659276, 671.692476528219, 673.129199805903, 675.382561314956, 672.817337259334, 674.966036203808, 667.701498370487, 671.318333702721, 670.775435815881, 672.798914910081, 671.390886378687, 669.80545864544, 671.144965484024, 671.077530190752, 670.781846851, 668.947216325519, 673.542141733446, 670.914250705638, 673.34466371304, 667.461161664533, 668.595386134358, 671.486951918208, 666.647147099682, 673.273682581982, 672.459229151352, 676.045872454958, 672.702119302202, 673.21832105576, 676.019875732979, 673.276638376987, 672.095211153562, 674.55232995118, 672.757220398842, 672.201323681846, 672.594029660136, 673.505165095908, 670.031670160544, 675.393445695756, 674.163679822652, 670.384646389543, 675.4429943898, 671.784815267384, 674.860477459297, 673.372050781121, 670.658872536357, 670.096568549565, 669.251563060922, 673.358908685757, 675.597837386283, 669.810687897893, 668.625629475257, 672.232402578653, 675.448917224431, 672.317982882558, 669.355125902651, 674.224845708239, 669.806405318314, 674.288090225507, 671.941433097061, 667.230974677237, 674.48839393078, 670.720436840929, 672.585062706632, 669.511268801377, 672.616371176995, 673.755940206364, 671.468792906598, 672.180320577256, 670.049977125106, 673.367623874093, 671.290874581433, 674.028958496477, 671.344281441576, 670.935671928933, 673.702676057216, 669.533017918002, 671.369398870371, 672.182225828611, 678.852533199441, 676.563295170726, 670.406283657604, 673.264141498259, 673.092021779504, 670.83453076775, 675.194897088592, 673.168597758424, 676.540665873, 670.709765850403, 675.357879277039, 674.257885777815, 668.595841373604, 673.250799086592, 678.579464061081, 672.889548929827, 670.328928210487, 671.191357138241, 673.621928970849, 673.08135131815, 672.339422268182, 672.9621250673, 673.892798554416, 669.480297209128, 675.108536195096, 672.320695947754, 675.486809215086, 670.516383142758, 674.245779265617, 670.573525505432, 678.228191599385, 672.033264594877, 672.41337411365, 670.143276825666, 672.745753526594, 675.005358976478, 670.324532099027, 670.724574562549, 675.232869381167, 673.873106736137, 675.360753423727, 671.173875001637, 670.01418424799, 672.09228035943, 671.693218835461, 673.610510536478, 675.120934878596, 672.460974859286, 667.750051705853, 676.610477008005, 671.25328860432, 672.470447505519, 671.562768079282, 667.519463702296, 670.062221657765, 670.294241525347, 666.19297352409, 670.403553410925, 667.935584569525, 675.875541481484, 677.284687285955, 669.029216197089, 673.914159544731, 673.317088664858, 672.276097415214, 668.100666455472, 667.447316716733, 670.467065644444, 676.582474207886, 669.920868114286, 672.250293241751, 667.910676758488, 671.441278034615, 675.659269672401, 674.329229316356, 668.765775848429, 672.281199687087, 667.716705444662, 671.784200276142, 670.568419597975, 674.603805761806, 666.135953399593, 675.72165460083, 677.056750862776, 672.866271091185, 670.242045819023, 669.278679849857, 672.177662755852, 671.543043244773, 670.181034209553, 669.683569218203, 675.357546301756, 667.428536654692, 670.995719087792, 662.788131890732, 675.080698759274, 674.729167288939, 673.153597605681, 669.235822027646, 676.065427944952, 674.134574002735, 674.354078012525, 672.293103493848, 672.05244408886, 673.26935336851, 675.746723408766, 671.987410461606, 667.240474194767, 668.349825128021, 671.02047978199, 670.386599905464, 672.617652219853, 670.882931265118, 676.191149557232, 671.1479396666, 671.642154313251, 672.668875928311, 678.86246978683, 673.479532620892, 667.086594946146, 671.051996645222, 668.487704079229, 670.534785049328, 674.059982233053, 674.20262100914, 670.11311080891, 678.753235214379, 671.76923061767, 669.621492269391, 670.67949467661, 668.215020379155, 677.015707040044, 673.051458689231, 666.427940696659, 668.917202729061, 674.230621236623, 669.623261906272, 676.035011700691, 671.677121616155, 666.140177994849, 665.52439142388, 676.547950500133, 670.02508458326, 666.298031315724, 672.110088595959, 668.627072944498, 670.966898904569, 671.620744322864, 673.193306218774, 671.830187922953, 677.681831351906, 672.208680304206]];
