# Supplementary material for: Hypothetical Outcome Plots Outperform Error Bars and Violin Plots for Inferences about Reliability of Variable Ordering
Source: PLoS One. 2015 Nov 16;10(11):e0142444. doi: 10.1371/journal.pone.0142444 (PMC4646698; doi:10.1371/journal.pone.0142444)
Supplement: S4 File — All experiment interface and visualization stimuli code is available as a zipped file. (ZIP) [file pone.0142444.s004.zip › experiment_code/data/one/21.csv]

	sample_num	task1	task2	task3	task4
1	1	122.503015259581	338.667464691165	527.227244990579	643.34692274209
2	2	129.106512633589	344.783902120843	521.830417010975	649.27165154187
3	3	128.917812184292	346.611654173176	523.590819008905	699.051718585946
4	4	138.538355885358	341.741052068607	525.909352009695	667.198549799297
5	5	126.716663000972	340.765881715057	521.576310247568	661.370853984033
6	6	125.587201846127	346.330385754552	522.022753439182	631.875462104167
7	7	162.939122427379	346.925891489629	523.951851243638	651.544065944324
8	8	150.628033184236	340.905611656528	530.536280491137	725.843754394092
9	9	104.184877073148	342.407105106669	524.083810438668	660.968875735187
10	10	137.938655756155	344.885071002029	526.653388424497	682.086894624553
11	11	139.156091484498	343.147727979446	519.937545832607	681.543023695798
12	12	135.495064869207	347.001971558224	528.955025165945	687.539834678753
13	13	129.584811671993	339.995304123963	519.78083649848	699.641179359163
14	14	111.295328070077	344.634465316573	525.889423947728	660.670720801787
15	15	148.155169946396	342.382555878088	522.464146386866	690.282634504164
16	16	109.982153477358	340.31233009881	518.577234752596	662.090935758114
17	17	111.092676709869	340.160065209872	524.566259089434	678.032712898537
18	18	135.903679648326	339.782006461141	524.115779995358	685.161158945765
19	19	131.232401955385	344.349732641725	522.686743197263	673.605352056434
20	20	116.221892846605	350.192942789417	523.759387272863	690.441760425225
21	21	141.424088581106	347.309152928806	524.09815334055	661.783719796455
22	22	115.478924822729	339.409028463773	522.651513124419	677.859933801734
23	23	134.819578154373	347.852181724742	520.45308196594	664.135264267394
24	24	120.077206571005	342.571855713223	522.980375258249	659.737458634862
25	25	150.733895761078	348.817556543415	523.726664736355	661.861213478127
26	26	114.653289291867	344.22123127532	528.926694187688	664.266531289005
27	27	123.516424752382	345.569265928354	525.148293026309	650.891420249838
28	28	111.100081489885	350.040734165324	517.700813366086	676.650895525303
29	29	148.558306400696	343.814691531706	523.765934900853	704.256706558631
30	30	150.470537617555	339.508272660987	520.958153037314	652.828455817389
31	31	135.605456713864	347.712801459037	529.80952487903	684.841596979399
32	32	148.522253661735	345.642354203133	520.008351846085	667.618030659409
33	33	106.36489625769	343.642332170872	521.819763844921	662.378122299668
34	34	135.773748499924	339.086892154925	516.822350118049	709.503149381187
35	35	130.166875266731	340.940710046442	525.682496147702	668.654677534
36	36	155.562595067392	342.752474974024	519.307055555972	668.656737832435
37	37	146.197074835379	348.587303322395	523.958333915258	658.346466439184
38	38	122.705331299768	343.05949062664	522.017167297907	662.215772470518
39	39	93.8166843851665	346.549255705489	524.484047236644	639.276672109167
40	40	113.563283702936	345.234843150525	524.038405380053	694.18081408507
41	41	140.120329236829	343.79753708436	526.663248855949	686.672789303377
42	42	105.443468827451	344.867917336379	520.909439669254	674.246936686865
43	43	128.805579877421	338.136795868111	524.953221584354	677.889017314786
44	44	111.693183585386	345.161737602582	526.66066525702	677.180256055424
45	45	125.554029940733	347.721412246196	522.894362604969	688.988739761836
46	46	107.487089689471	348.621711372727	524.611127046272	679.581494573038
47	47	126.732227608752	344.881153266517	523.476861434637	650.099753868425
48	48	118.793667596482	340.446424595778	519.953564475433	668.203583113592
49	49	106.103533665648	347.913374631665	522.216437750052	689.600338699572
50	50	132.449667486661	346.914323074678	520.945085643783	664.367347504642
51	51	98.1610583443256	344.187605973727	525.567620151756	670.327780462166
52	52	107.089593438523	344.345665650062	521.605570764404	704.277272962658
53	53	137.361615622632	344.506839801108	521.916621597735	660.387854413619
54	54	128.025693776209	343.07113813966	523.979005018467	695.508880938875
55	55	134.339630563576	341.871804655461	524.421148250581	656.607193076533
56	56	140.182578239764	344.56159837715	523.779986157258	666.381488076241
57	57	149.528541229955	347.827373275206	518.316462742208	684.691242533947
58	58	128.316826634464	346.73461867708	523.350936202634	657.498306787835
59	59	144.145145465247	345.141574315248	524.207615015521	660.197407417395
60	60	120.024383217268	340.717160131442	526.636248438547	671.031488291866
61	61	125.858830041995	337.591619507858	517.806619681391	694.580093525319
62	62	134.63844286922	344.374675845022	524.521365250435	663.586242096275
63	63	125.572067363104	342.833369401938	519.538329142504	650.240706025277
64	64	136.494994634364	346.143533835946	521.725321457715	667.544829178195
65	65	157.446317144398	339.293767485024	521.995254497504	650.101424841066
66	66	123.242778330668	342.336309713755	530.360601909753	670.214411689928
67	67	103.114080578937	338.981530082781	523.65661891334	665.504518727207
68	68	138.243416811831	341.764983365387	526.502809013203	658.615453741492
69	69	155.474097092388	345.033935248638	520.242194150345	663.680081947667
70	70	176.685152474361	346.289898231695	526.578226276667	648.5585266872
71	71	141.864332327271	350.62271233226	519.724133838108	702.228810610915
72	72	125.832095320052	344.138005337214	523.6046238322	677.620237095699
73	73	101.72561054513	348.701559032254	523.778937167166	642.531390902333
74	74	124.368633333264	344.775891292013	525.924513261728	679.144458553848
75	75	150.334339564089	344.378195498535	524.113402345948	681.942679474057
76	76	126.541705146119	352.483978434356	524.153164303927	671.578741343776
77	77	98.2170115582556	354.933274315688	520.550804754122	667.4833455489
78	78	115.940662674715	345.160016649341	518.226450153412	671.400799871958
79	79	141.555427793485	344.220273356907	524.168969321855	679.584000979858
80	80	133.803744218009	344.203970252839	527.324011624974	657.164737459774
81	81	116.294767639744	345.737917077431	525.048893308213	657.790931622583
82	82	118.078015684023	341.526051712593	523.141539184817	677.68576611797
83	83	130.577780548881	338.063949266102	526.059330826869	677.093124419302
84	84	153.796911315203	340.965955957934	526.223057947433	663.394613984103
85	85	131.536640625403	344.738691951053	520.72980097385	660.282409107652
86	86	144.006414794426	342.872780818176	524.213497771087	678.876739022579
87	87	129.225582168975	338.6680005337	526.918205674648	661.089487361381
88	88	130.564912022122	347.470748361461	522.294931377622	664.860662656201
89	89	104.347307089803	341.360503389591	522.718026523693	694.286608765939
90	90	121.311072328686	344.58508566262	525.212060299281	672.567737669539
91	91	94.2719888925687	347.70588163265	525.694107939785	650.967411350211
92	92	99.9201735385082	342.427266796449	518.698669361725	674.693027737108
93	93	143.95191549271	348.614577569333	519.940187745131	685.724384002425
94	94	116.8728438283	350.264062222431	522.865253152661	674.74816153202
95	95	131.765123961224	343.596249389629	522.80649449444	681.860134622075
96	96	120.455900744174	343.752579719982	520.112522700061	680.02844237904
97	97	157.824095270247	341.890108079226	528.002627596062	694.591666911128
98	98	117.035541547992	339.20761059473	519.246993120412	673.85172756736
99	99	151.390481389388	345.958002822819	522.849303062748	696.014507400087
100	100	137.858624400313	343.861548518568	522.264695087835	663.879468309072
101	101	111.126441257265	346.452672231358	525.473092929959	666.610991456923
102	102	146.253680486352	341.288538790007	524.74436589154	666.428643941432
103	103	126.417951074988	348.947140171836	521.364907684506	660.944869458708
104	104	91.2239737827399	350.037810982807	525.252713662427	661.059571605102
105	105	155.959457118212	343.350259138112	524.472422002415	698.973461106341
106	106	123.401531675238	342.148740801213	528.195914255449	659.989749650219
107	107	128.187881638075	342.838723896541	520.945703649814	697.657448631579
108	108	154.341767082117	345.689187695468	522.433646309315	654.983010481011
109	109	139.877365582681	346.398932669334	524.605220723069	685.811266150569
110	110	164.930953766832	341.717899321432	522.422415968745	665.00128721124
111	111	121.937797976043	340.075924004459	525.430772681884	689.39370465205
112	112	118.191909874765	345.065381697049	519.668676491809	685.685142458308
113	113	122.295896865366	346.649339507582	515.707871076732	667.271029967612
114	114	123.787519109186	343.296357494653	520.74774190754	688.307834850023
115	115	112.471190347887	340.92406328088	523.82618097432	684.398851438113
116	116	110.292261746103	340.180261878993	521.848436625346	689.651048668787
117	117	144.121504298182	342.222274982682	529.340395467739	680.732149454151
118	118	139.429072031401	342.081837788305	516.959011180532	654.953050228165
119	119	137.253754076872	345.787962657453	522.300879509486	693.865604723274
120	120	139.182234165546	345.328940045123	529.469177666125	654.240288357793
121	121	146.052690985778	347.99984353399	528.407129023872	674.029913533793
122	122	151.543072593229	339.949958925039	525.939572577582	674.880132574742
123	123	150.92922078481	341.908797401327	522.758344791864	672.327659310326
124	124	146.624257919116	342.476434560019	523.314325547838	670.858041357247
125	125	115.404499631939	343.230224140452	517.338931695543	672.182720208253
126	126	128.360964995284	340.694502726838	518.21466803091	690.901077580058
127	127	121.715878404805	341.541143363686	520.420798528264	682.971978149942
128	128	102.569623713497	344.140470704245	525.36211311446	667.940553562955
129	129	106.252720915872	342.283697238067	522.185797736128	657.153362262639
130	130	131.722877599583	343.238533966696	527.812764299715	657.821330740071
131	131	157.827031191298	345.924727777366	527.092083830939	670.735257485552
132	132	125.272532239867	340.566576708813	520.368898496816	697.268550063366
133	133	129.904156682915	342.33781550338	519.115919591636	695.596209572543
134	134	100.737450882803	348.6638777323	526.457145544425	715.543509893195
135	135	155.308771861519	343.253894617292	524.718887733384	658.372405446745
136	136	129.242982328816	346.056631485139	527.263053554407	689.868154777012
137	137	155.050743195719	348.024837000811	525.195636743818	653.570360345932
138	138	154.097592071022	346.170244077879	521.498811377532	651.368346862488
139	139	116.571426764451	343.443554217807	517.658212993595	683.056137214426
140	140	111.607048839552	344.586143624024	520.475964062872	682.559124846915
141	141	137.278861800135	341.257914054508	517.612865058893	652.49546559125
142	142	123.019813394706	347.365565161745	520.776424547922	643.439839005665
143	143	133.851069121586	344.470782049576	527.239227427851	679.588545190016
144	144	139.521860067633	341.496473095214	524.883308449198	686.439547660123
145	145	121.604016046307	352.40095929977	521.568110273779	663.274651003933
146	146	121.800445839128	345.187342362625	520.673429132336	662.682966722769
147	147	100.596374442315	343.824470780509	522.822752990212	667.561529978415
148	148	142.961675837498	342.070489455084	523.633839935159	654.541027246418
149	149	105.724683250551	343.702566134861	523.991470034263	663.277098541041
150	150	158.370855049029	341.42352420351	524.862044948966	674.590293556224
151	151	139.503953359897	339.924234049198	520.924198231231	665.391490283238
152	152	136.319709790419	340.012621690578	524.884560584166	708.702765754167
153	153	122.564145668883	339.56938151674	524.968204124153	662.121360126398
154	154	136.10764970533	348.84523636291	525.386409236929	676.846613009785
155	155	144.26136841538	343.528397680664	527.561421742996	662.492242854298
156	156	136.061855795477	344.009036826171	524.173210338007	664.03782580264
157	157	123.939593576308	347.031029617875	525.335579847047	661.448540800488
158	158	124.511758934378	344.840559265774	521.600471665633	655.823706004368
159	159	107.181964039017	344.721308554986	516.733790368391	661.107865935762
160	160	138.049326572894	348.334407667442	519.648857263258	688.5028943865
161	161	120.777476389853	346.906121988607	522.175213940121	678.267805357491
162	162	117.085800801925	346.87605984218	521.376659486416	686.849765247771
163	163	128.04485320437	350.558810389665	520.73679216805	682.473059631793
164	164	142.428594415087	346.682253540396	522.836519595822	644.606164922584
165	165	111.390665235439	342.255332779297	519.747397107277	657.109096741445
166	166	145.919457061243	334.632648330607	515.442482947634	670.782788367384
167	167	130.062347634461	346.765891375418	526.560518806666	675.394284667783
168	168	128.638861662079	348.965855682586	527.690953284986	671.258797804558
169	169	123.477701253962	340.029904412604	526.827724250874	690.155387888651
170	170	118.865843414581	341.26994157336	520.862580634321	670.278706637423
171	171	138.234495479764	343.271501345902	521.94001128412	687.507417055541
172	172	154.236677879095	342.485761372918	522.310593454976	676.306008386028
173	173	138.182712513256	345.484045019351	525.566066989845	686.383388651612
174	174	134.706789128474	342.843105274191	518.550702443457	676.966233106361
175	175	140.160710356006	351.732738184288	519.98551688156	628.213067719565
176	176	132.295841610148	348.373187123978	522.651086709603	670.5053571248
177	177	110.536155448912	347.312397763318	521.464111138062	675.034111690746
178	178	148.551561877507	343.68076654765	520.055051050378	643.12728975515
179	179	155.728101630342	344.63416655532	520.034301188565	677.966741804224
180	180	136.53552569799	342.269203759994	523.319386315382	685.40671209255
181	181	128.954228998175	344.37029091586	524.913536935174	677.72213229357
182	182	107.860249209247	342.487972765224	522.718666872415	694.441593827079
183	183	124.314022386752	344.168543858574	525.242497698539	691.044172583109
184	184	158.964227666322	340.937592364644	523.710910683166	672.901388871524
185	185	142.080711147712	339.858394585822	525.812128756326	660.149396316128
186	186	129.293957046589	343.186779406161	521.032558206321	677.404251973849
187	187	111.70906593735	346.475069931367	524.974277987659	671.22943399778
188	188	139.609214058664	346.767231632968	518.309263782184	677.943060664161
189	189	144.823054697152	341.650564498872	525.266807999896	702.736280929934
190	190	116.89856711873	346.164784798431	517.69056185588	675.995767450743
191	191	136.56566359524	346.14188677164	522.371163706128	671.190225535169
192	192	141.270111095136	346.548870156965	525.229870691789	688.102452085261
193	193	140.0074953252	344.171525204552	526.727413730554	636.192278629112
194	194	137.510983834734	346.003406170801	524.199772121049	669.707794233732
195	195	130.447391468497	341.217879870538	524.452713848306	672.533338354056
196	196	126.389843302086	345.839637211412	520.760137094412	723.220516562205
197	197	127.614871014064	345.232005130718	525.835252239094	661.518226908008
198	198	145.406880366508	347.082413686113	525.385505493799	663.954890712838
199	199	116.094794903716	342.79394214212	519.342238029489	683.798668899532
200	200	164.620062896215	339.935102489648	520.881680023093	662.353594358331
201	201	139.151629553041	349.116187378009	526.85406861719	687.708996740159
202	202	148.466653477104	341.45204880437	522.727137428706	679.825371387153
203	203	120.037394266445	342.653217676171	524.526242456304	675.741043416525
204	204	121.540808394324	347.839277750645	526.667315111494	677.747979499954
205	205	124.623219073649	340.795723226483	526.1211153105	664.354808023172
206	206	92.6343633499838	346.79463269045	524.819846687562	668.860425001219
207	207	151.823296724855	343.570382197699	527.009526233841	649.174398476516
208	208	131.632047200329	345.504592306866	521.768229705774	661.14355494196
209	209	149.289523838599	341.564181887396	526.642948103728	654.365555002624
210	210	145.096849996015	341.032130205443	521.593761430485	692.037885566593
211	211	128.085299646386	345.490354784522	529.719280641692	681.669896288815
212	212	110.77608853886	347.705961008793	527.683074557502	661.908889178208
213	213	131.516537848359	347.567200872093	520.764351560434	676.948770015337
214	214	183.013960958185	347.966698723498	521.273149415233	662.956863870909
215	215	128.013485531629	349.109173007602	526.816675833583	677.039755767534
216	216	146.6975947982	338.320030296271	526.999109644191	630.899330760534
217	217	140.657077280442	345.878963505998	521.486477401241	670.427777626353
218	218	134.455063247782	342.685923993465	519.579712939634	666.891677776144
219	219	131.972232066183	343.202944326025	526.745732084838	698.203185517421
220	220	155.24204958659	343.920199765824	521.182875260789	678.131663149413
221	221	127.022246230855	343.846402705509	525.311089202852	656.689799489911
222	222	135.651843876188	342.346233575296	520.85223265627	674.608275370724
223	223	117.468365588248	348.061376497103	515.591837325578	657.325097345628
224	224	101.908366220768	346.252151579479	523.867014203299	623.905424294293
225	225	130.141884870946	339.85401335707	525.997679336266	654.353861342378
226	226	134.97547441721	343.596591155475	528.361008488082	686.138651789448
227	227	136.808886971271	345.802291582438	520.784940409307	673.394575746954
228	228	128.741007262646	342.382610639867	518.356013222963	694.547071732025
229	229	146.819738247927	344.56284328971	523.6092604783	699.524164818713
230	230	110.101350114768	343.074974728067	522.980416816617	688.07079223714
231	231	78.8248264217177	342.236282091876	523.018839561387	705.415125926519
232	232	155.049920313416	343.82855010212	528.627999488226	656.480033420203
233	233	125.630170474639	347.873821661098	520.098195677006	635.936864048755
234	234	129.142816523211	344.183082524895	521.900352703141	688.761395577553
235	235	150.274764929754	346.817363673767	525.336053138943	668.253168841868
236	236	140.521981768369	342.32597291388	520.90458488573	666.592596391564
237	237	140.109965457717	346.782027702674	518.496299579774	694.500200000066
238	238	173.636278028575	341.300232661118	526.500809889504	677.950997016994
239	239	139.477446911289	340.137739284147	521.432431665021	663.428842892425
240	240	137.545389024848	352.637468223292	525.251341147579	662.068717342887
241	241	115.951542414744	346.619273776275	524.557076337019	701.619697587407
242	242	140.396117491957	349.863301593673	519.651330801601	687.949020869013
243	243	136.261189526358	339.106680755411	524.946936921884	672.801795942408
244	244	138.95859972105	339.279036656906	521.513139725698	684.585957095979
245	245	115.192801268607	351.310703166315	523.889258849746	649.716170154976
246	246	143.299751361086	345.74657233008	526.541774081218	660.676953877699
247	247	138.947024004734	347.191552290326	525.335521636791	658.739103264427
248	248	105.685967852653	351.489284664784	519.672640220039	663.513985727074
249	249	138.076761447465	345.156403333008	525.217928169985	690.918601016563
250	250	167.792504738015	342.432950011782	524.512125869466	683.740147307854
251	251	126.833568065792	348.37024096191	524.771081739178	647.81221071145
252	252	139.101197740107	347.769601958558	527.448337121253	668.240752730448
253	253	126.049019492904	345.38253014338	518.587700494275	657.736404474702
254	254	147.375549210029	340.846977072849	521.549415815277	673.918851431493
255	255	111.117217407901	343.238449647483	523.130554860695	659.218582008158
256	256	111.397511037047	347.593938115624	517.481583721274	683.008233477491
257	257	114.499071918658	344.481332803182	524.796244975178	691.827656477134
258	258	119.047354045288	336.559538452791	520.128453134123	663.079604187
259	259	149.994231110668	346.385684721374	526.125439737888	661.545628208699
260	260	140.257780830323	336.723899238821	523.939961273182	666.176815288105
261	261	140.669807653268	345.236656927454	526.253802475349	664.633184536341
262	262	173.398350196242	344.956994883693	522.935106401649	700.024315289199
263	263	135.101693696777	340.850175633586	524.578737118062	693.322148324009
264	264	103.042172137492	340.331791364247	522.29955305364	664.337950641621
265	265	154.269822966041	340.057811163263	520.913774834846	673.366406394207
266	266	139.655257676267	346.251282784754	520.048754351228	694.547223386243
267	267	135.553928276518	345.701500254543	521.619317052875	682.183477950836
268	268	135.733291873889	346.436202526082	526.093142332971	657.089544008248
269	269	181.762458124792	343.897265733144	514.959103222753	651.457818233666
270	270	118.711822000673	346.12014873248	522.410453940015	659.275126675925
271	271	114.775388160071	347.863084444508	523.995414506234	688.609217327633
272	272	106.662501819364	343.768819952415	522.654629045186	685.644783112234
273	273	139.296246027862	341.393678715263	523.088044689755	674.82267758734
274	274	125.6456886461	342.611576397417	521.779366936799	678.2072262698
275	275	119.115272766951	343.023918816752	520.308185828421	665.622877176472
276	276	158.775243542855	342.769345592655	524.772038841771	693.271154118503
277	277	102.409204963827	346.308115413136	524.648970488815	677.337223136623
278	278	142.025798013839	346.275918972265	526.502801837122	672.580853512997
279	279	154.692443190671	343.820017815983	522.401032397724	661.557922051243
280	280	112.52410522239	337.758380733941	518.858755463625	685.244029405824
281	281	135.51253141735	347.014131516625	517.749297140048	674.611572396631
282	282	124.324102552449	341.739390471777	520.401590275474	670.241519579874
283	283	124.572632879108	345.057776568594	522.566132040479	689.893616059946
284	284	136.541161271301	346.474638605301	524.011138614673	625.887652227023
285	285	136.538407199325	341.681562397006	525.910548265436	692.927614748468
286	286	87.5493732890499	345.694219409224	519.980698433732	680.161585555503
287	287	100.817404734666	350.369828584703	520.516560159338	649.698640980823
288	288	146.490003407618	345.837345930691	518.010595868169	705.125503732389
289	289	139.959257867161	346.466513487792	519.061018842825	681.259017174771
290	290	157.243320889992	347.543807348645	524.450320164438	676.075314281096
291	291	140.321320888619	347.039283749628	524.893762526728	683.051885861643
292	292	156.556175053991	341.94918283787	522.25256751048	661.740896765234
293	293	123.071337814084	337.195438150841	517.644559733564	636.796458620612
294	294	144.754873579362	341.850132624778	521.828099077785	622.173169254962
295	295	89.1793777020284	348.286470208806	518.83200639063	686.591427337733
296	296	149.757508782105	342.717175167356	524.3644182621	681.533023856667
297	297	161.840171781717	346.255521412241	522.124001448785	696.74535838046
298	298	131.421762750263	347.199729148349	522.770826755778	681.834432386086
299	299	164.239662282999	344.551932781032	524.884069070572	680.753669531578
300	300	149.886285124379	347.313040094963	525.081451347465	678.84976978975
301	301	116.821916227683	343.294252595034	526.602545594992	678.009399384971
302	302	111.369069316437	341.541607714246	523.940339953263	698.283262794278
303	303	128.460493987127	345.343221864517	514.966934088986	665.902396560828
304	304	145.890791847382	341.925024762267	527.741240548089	675.506201037444
305	305	114.05313846457	344.677272494498	524.116263638682	682.063568433954
306	306	151.060493915034	349.656084515694	516.837749196436	661.697236413833
307	307	156.478167278215	341.345447194185	518.71256624949	672.084701838373
308	308	124.545043845041	343.576984171038	526.413669850717	715.095684433096
309	309	163.819145723944	348.142513837555	519.084444990884	640.602438440031
310	310	163.528972686964	343.776840616423	519.351956229445	694.915507568582
311	311	150.291339267784	337.488263621618	528.559396196817	697.810334056217
312	312	126.343482798907	343.498941344933	523.000279987522	666.624023974955
313	313	158.354932766651	346.709740924091	518.194907061971	703.495156941732
314	314	130.754093320651	345.355531778104	526.642236188476	663.198695784164
315	315	129.643867543318	346.457293655363	520.450057460363	673.396207763571
316	316	155.55191682157	349.954925366661	522.999479394565	635.183376757116
317	317	121.732110631163	342.78108061408	522.895841875678	668.831126916812
318	318	137.321496845196	342.494836739937	520.832131047449	652.695637690397
319	319	134.722869579628	345.830723626143	518.811404138147	661.306598229074
320	320	152.975964407702	345.98916942764	519.804018742608	660.86803270559
321	321	140.991476695278	340.757698731286	523.23560987426	662.249717264121
322	322	191.763043112786	348.375797266012	523.165197409902	675.711677398277
323	323	113.959777895335	340.388409722753	522.717422132329	678.56091478888
324	324	147.129245981999	341.762091593376	526.228439769457	665.253815593006
325	325	132.875842647139	343.140856349838	519.9287407971	656.984780129309
326	326	124.451931633999	341.069795646251	526.372385221508	688.247014888525
327	327	128.042144085708	343.138159529481	523.513714620322	685.685625912434
328	328	139.219993125277	344.280365933769	517.100084963477	672.49955777433
329	329	139.638782537971	346.288999069573	525.77725684668	678.428939330352
330	330	140.809629568917	342.974461723097	526.656195938825	678.813877819789
331	331	141.131373793112	343.922224248483	523.065017161674	691.222758036677
332	332	151.657853738463	340.959989533695	521.701990552432	664.593950402607
333	333	107.398213871878	344.084242540511	520.268597392685	663.893831403524
334	334	128.406109185651	345.265362459661	522.67879045553	684.230844118028
335	335	120.856301779039	342.935036014542	524.878604860467	673.473095147729
336	336	111.147404907247	344.378506072915	521.507707082209	660.828404701336
337	337	114.873631698899	341.266504299551	528.160807968471	655.594971249768
338	338	149.573705441747	342.055763034186	521.260497486128	651.474712018282
339	339	139.300675855211	344.789898765857	527.986155126	701.527659993638
340	340	128.349525996525	340.964924789742	522.341504730497	691.742870295801
341	341	116.763469505554	341.640973516125	521.931703192148	676.198305089684
342	342	152.095494262564	340.913608869702	523.655338457863	676.937844090371
343	343	133.21239759378	341.623826026483	520.661990563918	663.600007576486
344	344	115.800140283124	341.215049118397	524.264349532715	692.153447514915
345	345	143.316384632677	345.617022363138	522.070518851682	661.016916573345
346	346	141.897076379819	346.917027416072	521.258982651931	675.62824272303
347	347	135.130958100835	347.530542785694	522.969347164469	702.092209444348
348	348	116.029574393166	347.925583830908	522.981607868625	667.218808931676
349	349	110.719990841261	345.176185704298	526.547122463099	671.806397465847
350	350	127.964673373727	345.115779786629	525.305240458237	710.580167610226
351	351	135.863157415456	341.73037943665	522.010847458529	711.214790535893
352	352	103.628913964007	343.698826278289	530.013485178368	678.221638804145
353	353	151.903632073467	345.531074882458	526.381370555417	657.727307759145
354	354	140.989950150535	344.149002528851	520.953519166394	653.878000441911
355	355	114.127885258233	344.889344241895	520.292633656044	662.065264591484
356	356	140.15246865462	341.564500461542	521.104394427055	675.562834659131
357	357	116.880836775117	347.614119559949	521.15031751032	677.893303407133
358	358	145.717549096311	344.624940903909	521.681518553052	690.564053681217
359	359	116.266527227601	344.257881501924	526.411561863257	704.80862104313
360	360	119.721278336378	346.639400847499	521.226807652472	703.624124695479
361	361	131.833690675518	343.145665189541	521.434661963874	674.803902289422
362	362	113.539965697841	342.120045019442	523.648925845945	666.535270126853
363	363	100.636897365756	343.628805226595	514.490306626775	695.414234029822
364	364	134.34500328772	340.897058476289	525.337229113393	684.669305622465
365	365	138.030517267101	341.479825730125	521.835318284974	655.197289828261
366	366	122.210019274255	346.389886676071	529.452490548752	654.578648624059
367	367	112.918218292116	346.584549496948	524.228350417535	680.244423113587
368	368	155.14244659605	343.810063086423	518.381804881693	649.392828331598
369	369	119.667931341629	344.592163626821	527.728127692841	677.973432866459
370	370	134.169964722158	345.328759274829	523.626041977407	689.165614015278
371	371	91.7450664238085	341.648471152618	520.458472701396	669.155071468992
372	372	141.71620650607	345.873246362245	522.203998392454	667.421267675133
373	373	159.15261815102	349.824651984857	525.49206419289	686.63334864205
374	374	126.472066880985	343.567156780558	520.895028595585	651.105245173866
375	375	124.406291312186	344.221948842019	531.319384817358	624.308619516986
376	376	118.277911305599	343.15223150283	516.89457878435	663.321479809862
377	377	135.148504549486	342.938269161977	518.343665427475	663.48462935011
378	378	115.053661104791	344.389500715774	523.163298715698	669.179489379247
379	379	106.43773041269	343.216186908404	521.468805797319	700.603408848284
380	380	125.419871346974	344.929667255128	521.36353414259	666.486335147926
381	381	88.5507338436461	344.462992055494	525.585806268877	698.468418490987
382	382	152.281133520433	345.65181466161	522.944921832771	664.507445443301
383	383	107.128053237094	344.039230934347	516.005951372679	680.415469154947
384	384	155.187497161574	340.025773538322	519.801944356312	654.307738646192
385	385	118.156643459508	344.940645546319	527.204576176201	666.414917890596
386	386	115.135348665061	344.313643006406	524.873618941906	657.557988605754
387	387	131.044296170059	345.445795196716	526.377873271038	687.574109030318
388	388	132.879475102246	343.327385806645	522.292560934245	690.555180104733
389	389	152.331271185038	340.768209771506	526.443871226465	681.537533906722
390	390	101.97201546401	347.559312701881	521.78449191466	642.513084338203
391	391	144.22144284743	339.866462325201	522.075052170497	665.556387023664
392	392	120.645357824129	347.680528854596	526.390593441396	676.603411584533
393	393	147.842645479866	345.881358612192	528.091595961126	664.563908173632
394	394	131.655346595094	342.118629930741	519.326363541383	666.183433218813
395	395	112.125073053075	347.865268131089	521.687899421511	646.37399524952
396	396	159.188276435886	339.604438591082	525.949874155051	656.620988319706
397	397	116.227506085983	347.334008072514	524.868623825067	670.51328311825
398	398	137.076206011331	342.765636912544	523.918241090149	650.762521224239
399	399	139.125560765716	342.455459345391	520.628412048231	649.702241229435
400	400	150.827776878073	349.239308111383	517.637447255124	667.258439904034
401	401	151.701724879053	344.311917323834	515.312316031709	654.386669768308
402	402	138.255919559479	343.991192702318	523.284787149107	671.270154620222
403	403	137.327694153602	340.958366591536	523.032385168095	649.609194158879
404	404	142.504977074812	344.280187733088	527.860419590895	681.661590081556
405	405	119.517801788984	342.197471011527	522.175007278	675.720248328973
406	406	126.729719368773	348.359685127884	522.581324742937	678.020824116055
407	407	132.64810538372	344.165827450111	529.515638025106	671.852743489664
408	408	118.740285619915	345.307597940918	522.497289880736	667.841097802567
409	409	109.25417842681	344.513321374623	520.341093118714	667.007900271602
410	410	130.709096071622	344.626777859218	522.614683541169	652.055898038586
411	411	95.1170724563468	343.135959520984	519.689612807535	679.210922828319
412	412	123.484714163378	341.199853651146	525.846980827719	652.594824840059
413	413	135.107873897089	342.941765429335	525.491193386012	682.888711584131
414	414	119.105984579321	342.832976759853	517.705107745965	640.049194279826
415	415	140.754180554986	343.023854022645	522.655327948178	703.476585977685
416	416	135.633933831057	345.833389213854	525.000372290824	665.379456498843
417	417	111.651315181207	343.26299455613	520.744510397906	679.193243330277
418	418	113.714648766977	342.284961382011	524.772697008323	653.477870626529
419	419	109.766808317314	336.052718202412	523.107516860085	664.17618285336
420	420	125.679557934856	345.142710480538	523.717941959993	647.203750103434
421	421	127.062822230249	348.690359752065	520.927035383026	682.138163906519
422	422	139.074390541117	350.891019696259	524.920503762522	660.835247356584
423	423	129.493598003801	341.543746606494	522.14649471664	672.375264706032
424	424	131.390886175139	349.201789391869	523.416779969694	667.788511285111
425	425	124.961563182722	340.594595115757	518.717135557973	634.195741135258
426	426	123.099758267678	341.689837133204	518.803817551554	659.765554751438
427	427	124.39909048542	344.838090653371	524.902266594078	666.545713424768
428	428	119.997003994805	343.969433206204	521.140487934444	659.171544141247
429	429	128.585493860432	343.472460577015	526.630794484193	671.899881597366
430	430	139.436074087935	344.566332671377	520.06876854723	661.704240527808
431	431	127.194819733774	344.344176787288	518.202234597358	694.240068389354
432	432	137.309085866954	345.946071027806	522.903990001905	647.92489491381
433	433	138.552861758524	345.186446096069	525.218158910884	686.610099540841
434	434	126.158464772459	346.732492397752	518.659983754562	658.729856718773
435	435	162.317769644052	341.139834766105	518.201424246434	641.817202093037
436	436	126.791878143213	346.951709305731	519.024413514095	661.100202464839
437	437	118.592428467379	338.648081362512	524.798807212158	634.260788431652
438	438	101.781107016753	346.946157045578	529.836049829812	681.496997887449
439	439	106.671555344728	340.925549775781	523.121889214934	624.609302374041
440	440	127.661359479375	351.955443396806	526.209459880092	666.342953991776
441	441	145.044664637131	343.709993908262	525.960213716031	662.670517241533
442	442	110.334858949533	347.461711400471	516.525036184555	652.870575734716
443	443	119.779275648639	349.080044614815	517.781200120122	665.213024745815
444	444	139.222780247238	344.28995555739	525.125469471137	638.669674244612
445	445	164.360613599836	342.535846707301	523.685298004931	683.319832705401
446	446	127.760127402356	343.696936395739	528.762446801716	635.158652396107
447	447	122.034195216329	341.778054189331	526.827473570125	680.482680147775
448	448	148.42466071134	342.627068409378	521.087890051225	651.292038582087
449	449	139.501023496585	344.789114070342	520.254348599069	692.161618037362
450	450	135.965965528104	344.193188718511	525.086817764917	679.314440659856
451	451	104.973744633515	338.197133366796	523.839439852758	657.608746348989
452	452	95.3743976288062	343.52959383976	523.692531595874	646.607227450229
453	453	123.664524161597	341.661427908866	523.561886157769	685.597778123657
454	454	145.389782252567	343.04584620483	523.896521005136	660.22229781652
455	455	96.8636632212187	344.792575802566	525.843527133917	651.879820925758
456	456	130.430776610098	340.435202207917	527.781219667996	672.32580054883
457	457	115.787667630142	345.151632816241	524.282126328858	661.393855569381
458	458	130.229308275134	353.409189536952	523.276458307747	670.319524331025
459	459	147.735559393605	340.303104471732	524.097156914654	652.638246499674
460	460	129.371432863496	344.485755759781	522.543524747348	658.361015892612
461	461	130.751004701609	344.953270761466	525.279456107016	670.189280631719
462	462	140.313826220388	339.827936142914	514.334937520065	697.175221049519
463	463	97.254808008647	345.059605420259	527.798183828332	666.322979037629
464	464	132.583082295355	342.744832821155	518.590582347723	637.391088270474
465	465	150.416309375778	347.107070381677	517.603170669072	681.281871222666
466	466	155.354599612603	345.740187635303	522.220786071217	652.6980892781
467	467	145.819879170632	343.409903997629	524.930972915524	690.067381165442
468	468	83.7544491500536	341.480091211333	522.226075665106	661.565531727294
469	469	151.026497999751	342.542484908376	520.335324856541	665.178958517665
470	470	134.51280206891	345.073227522806	516.189337747886	674.51347245287
471	471	152.7446164155	344.103661592301	524.820941808017	683.66323791176
472	472	135.491377915719	345.61317478386	524.731849117474	646.98470390434
473	473	151.075815337081	343.933909788556	525.419654673368	676.960674732464
474	474	113.708845350197	341.429406022292	523.361252414775	677.220256758846
475	475	103.686118405864	344.636649165543	525.871895784175	631.611814700481
476	476	136.504251689847	344.651319620637	516.821099746953	639.583291258146
477	477	120.61119396106	342.331465244836	522.229801865061	659.888233685222
478	478	107.769276925877	347.824742005611	527.531162324264	685.895446523824
479	479	134.3297400657	344.972085288338	526.579243211587	700.102867957758
480	480	151.24018184431	342.474162211933	526.297765966988	655.770781377054
481	481	121.529540755682	347.694356142384	523.606661514502	675.410534417748
482	482	141.355480718449	344.106940134572	520.549725680097	690.828646085395
483	483	106.551729600118	344.973502287328	521.934153891866	694.01546381367
484	484	144.693578147035	342.937499904337	524.464080198489	649.667064652509
485	485	96.9901940189225	344.234207813404	523.443582254862	669.130553996458
486	486	134.492874096155	344.066399679782	517.981040582788	660.244387189226
487	487	115.8321603654	340.407005042206	527.660029425627	669.069659694621
488	488	132.62810122321	348.412800946599	520.590109350396	667.953772943085
489	489	134.615676393405	343.115568966277	519.951484362305	685.083028225698
490	490	131.904213012552	340.650884515344	525.312058600314	657.888847145385
491	491	138.083600410627	355.200933305653	529.586625348917	655.311582972517
492	492	132.638430179026	342.197775908274	520.009650987662	707.952298002105
493	493	152.017657830833	349.155337642219	523.461031392745	670.00641469398
494	494	133.358179830931	343.003232945902	527.623393281287	692.175361557599
495	495	138.002297210765	343.176402897321	520.464013650507	671.29385211267
496	496	142.673511357461	339.239468601728	524.931395483948	659.916463688848
497	497	157.259973256022	344.716001424207	521.969111067727	677.619718482738
498	498	112.124582655394	346.421473378907	524.960227622582	683.625422080414
499	499	118.910067077185	345.722919619772	527.394287677858	665.246878931674
500	500	141.527777007883	346.878995976119	524.699054436101	669.758824303416
501	501	143.526460194588	344.441747076813	524.458393212416	689.891959977285
502	502	144.589448452881	343.950234953281	519.460099729126	670.659935399932
503	503	158.599660800609	346.924279962199	524.242877659382	660.783043493746
504	504	136.016626294048	343.189178761655	523.749884591614	681.688536418356
505	505	119.260471632947	345.747727385289	521.821220841393	681.934678338084
506	506	144.444707627873	346.351109348436	521.15077646578	669.962562478583
507	507	153.470676287681	346.916109620169	524.459024972471	694.292260153848
508	508	169.580954494075	341.759955793036	520.54083460398	684.430675878612
509	509	126.384661864239	344.373847967299	523.407808088814	659.921237123633
510	510	125.929988464166	346.001678231505	527.40156357415	673.554497161749
511	511	108.039771922583	342.558278625223	527.451446129749	646.406608428421
512	512	135.61782482656	339.864578927496	517.859192593198	680.344984527987
513	513	127.341474260162	341.912717639751	518.048079148389	685.211924564127
514	514	124.693129090374	348.352562368678	518.006053741166	666.878871385302
515	515	128.75178435072	345.271971873908	519.466395277514	666.026188800331
516	516	122.575435306309	348.024550746133	515.120725435291	702.409972745485
517	517	116.932998089379	344.284230127356	527.702846927046	638.49615977236
518	518	128.654013477861	338.591524666766	526.134804473412	705.353543802204
519	519	123.362880725875	342.698848826652	523.53771929144	692.108415555765
520	520	117.154670228376	340.724082643944	526.673315721155	662.973942913237
521	521	124.883990611869	347.952220794471	520.78102489479	667.310848038955
522	522	141.806307138848	339.462901653133	517.507610299501	685.346577586252
523	523	157.297102407138	343.595140498058	525.577917096683	679.393067661092
524	524	132.112556478509	338.294543643175	524.062456859371	684.080344184511
525	525	147.043644552628	346.342779015605	517.911063690883	667.752355055125
526	526	135.897033180515	340.816121791186	523.532291613373	703.70339271375
527	527	149.062843778293	344.290625977826	519.940974538241	682.619663511825
528	528	120.626382120016	348.043524218797	521.550952685395	678.136868818295
529	529	107.714954515085	338.039099039056	522.760090913442	673.625785998824
530	530	131.149019178439	343.792294363238	524.016217277201	673.613510288631
531	531	151.633229839934	348.267281530924	521.882156309312	686.408490472238
532	532	147.834994924103	341.656347921726	520.31353070043	669.236871487799
533	533	127.012755103808	341.663061608173	519.749547478346	703.437364103888
534	534	114.977116945912	344.96229296741	523.780285631947	649.022566768366
535	535	96.3085045193069	347.706668292066	524.592351562938	661.02124152021
536	536	109.692920817925	346.021976427423	524.94801736629	653.331487855673
537	537	128.817307542754	352.474446839081	524.452556977463	654.786661566709
538	538	161.437486491288	341.19725378063	523.870964775775	651.369067095639
539	539	138.462156274128	345.459039244339	523.752892112795	707.562078290824
540	540	103.628483995097	341.392498692176	524.179133058379	669.772831855209
541	541	130.123948038684	347.900239128712	522.433436534023	639.853081090408
542	542	110.575220789006	345.552030680884	524.344328732908	672.476809576544
543	543	116.237730522889	340.539019186361	523.260480529019	662.90702916167
544	544	134.434374732458	341.669499768394	523.814733387603	710.320751765713
545	545	140.127792519079	347.521188429268	522.017198111829	685.519776498816
546	546	163.322134641711	343.303280167547	531.037994182873	662.488453646187
547	547	162.391959849575	341.820421283136	525.564722087791	685.233720062056
548	548	156.68055947125	341.036444361921	522.99061908884	663.130957771781
549	549	145.20443784709	343.501418896813	520.445121644441	650.477063524257
550	550	154.657325057907	343.52837919035	523.923468203193	660.292108135215
551	551	133.289671142413	341.786463521368	519.672758275882	703.650722583153
552	552	135.326046879581	343.632029302016	527.386216689167	707.411384193333
553	553	109.58565751136	346.913756476564	521.163797316833	667.060679284547
554	554	103.414310915675	346.97841157001	523.060540474476	680.185321235257
555	555	124.599612995725	344.046509964614	521.456306769363	645.434027420045
556	556	147.056976761401	344.551147752454	524.850581868727	683.059882555506
557	557	146.72605729571	342.017722256747	517.886881901002	671.740044200173
558	558	119.651057447109	344.926428647152	528.851404918155	651.264333430296
559	559	149.946730048629	341.871155498566	525.825212690853	664.165229473752
560	560	125.555559404178	345.487490855509	519.731998026824	702.584856318185
561	561	133.213654202824	344.404898598359	521.30248519426	664.129116068826
562	562	144.562393243994	346.023686120489	519.787334107593	664.953723149317
563	563	144.729895315937	346.151957207063	526.332275114206	642.170896125945
564	564	122.107011581198	344.498585097848	525.010513606556	632.872159995929
565	565	138.2617895612	340.106117125409	524.128208777198	662.933194331394
566	566	129.768774023124	341.324487452665	521.264170867606	649.502631293376
567	567	122.02331517018	343.438008556053	523.987253955202	686.033055285291
568	568	115.167880444319	344.158719651401	521.842150324483	678.959181989028
569	569	145.699234696729	340.96072796168	529.270814538163	705.188872115545
570	570	121.877080173959	345.780798402598	523.598008528659	673.489799900029
571	571	143.540468281837	344.782622180651	528.376488750766	668.616046589162
572	572	123.606421664127	340.528035969502	522.336354242307	666.170432587818
573	573	139.643559448921	341.77583720256	524.578194452835	676.329269920388
574	574	144.525272735666	348.914034534382	519.804513893257	686.385050967459
575	575	143.972626556667	347.371016387868	520.271732099612	675.116229132685
576	576	132.128489683892	351.52566158611	522.682553621105	640.809466291367
577	577	130.321651598796	342.009157900908	524.411249261816	713.073254092507
578	578	146.705372190236	341.417985796407	526.761692753209	676.761853335168
579	579	119.800502131009	340.80413089575	522.56825352332	691.070595195782
580	580	109.930849216605	343.717119810349	521.738097316466	686.144815667447
581	581	112.876745724526	345.161647156461	523.72368361726	658.544418278956
582	582	111.847123549621	340.774493937485	529.816415136768	676.15659983008
583	583	122.23012510112	344.727314501955	519.804084576034	678.131985583216
584	584	140.153976420475	343.20717043099	520.404216479533	679.844809192157
585	585	147.072795668756	344.252066183946	523.377995789475	660.802936340358
586	586	140.768966790672	346.854079765364	520.823304139789	681.063381575045
587	587	100.055454512874	348.836770360768	525.279265292933	668.683343960222
588	588	142.298421019252	341.899291557988	524.058228227451	650.541039062554
589	589	136.573492886756	344.289730597549	520.976629975618	690.923513399202
590	590	142.69541431209	345.191264900129	523.051609146566	669.830886687783
591	591	144.639213148521	343.104273620328	526.994101131014	672.635385487088
592	592	130.531362049985	342.193916561652	518.53571921993	682.659273332997
593	593	140.799247512155	348.34160680928	525.892353432401	699.0205679216
594	594	142.178831425894	345.25510135525	518.45139253531	708.18971171633
595	595	122.045406653584	344.667534155117	519.745353896464	706.51850428668
596	596	129.153100231049	339.816424844488	524.513357297116	700.99679877526
597	597	145.883055642105	346.424577156109	525.181077784496	690.673432582815
598	598	124.414510129524	343.901186866429	527.295014544535	651.438536005047
599	599	116.398508310712	342.522228628148	517.345774434474	678.12343056442
600	600	127.514341327487	348.135510085782	522.397768760344	672.650316035024
601	601	118.301623917083	344.584976023569	527.252803271527	675.50864426869
602	602	114.33804165792	340.38432208663	520.330886060149	633.58158540806
603	603	114.698270547782	341.235016518514	527.919700500611	679.658228012273
604	604	136.392386009182	343.145163392142	523.103777735565	653.260328196226
605	605	117.522739064895	339.896033115406	525.239067181109	683.822466883756
606	606	137.366443540375	336.818443396358	524.380761506802	675.808237813051
607	607	163.365089447392	342.32496147819	523.015236904616	681.15902255328
608	608	134.527501105468	342.223049805045	527.669111294692	668.389772407283
609	609	150.879417793281	339.847197942815	524.55996070341	705.752649479207
610	610	148.456922063133	344.656112614399	523.498983335997	686.866847601826
611	611	147.348741797111	349.403832193027	521.521224448346	662.226748381596
612	612	128.684478245642	345.15926999715	524.985127326204	685.291125843916
613	613	140.24395293111	347.935424002058	529.810572985313	677.203861957897
614	614	107.986636115824	340.402617509931	522.544302875997	655.135370380457
615	615	131.058652801178	346.369923594888	520.981959250423	669.156833183905
616	616	132.02257477688	342.993373339864	522.152976317814	681.260413053853
617	617	150.634920407772	342.251068690398	526.384665978805	691.199009438944
618	618	171.987756728302	344.757580695523	520.322145933532	696.810738397048
619	619	158.356532458123	340.262375759797	525.850066866968	662.06238244575
620	620	111.594720275556	341.757819051591	519.671192188917	664.305855285587
621	621	135.661334096628	345.666885422	524.721084761534	668.614815208363
622	622	145.093891611714	343.461932358993	527.699442001648	685.082063116927
623	623	121.44384436006	346.889867374234	521.043068318371	672.897810022245
624	624	115.195401747003	343.495205792341	520.526657997909	695.233860346357
625	625	155.372571544155	337.658908398741	522.635238369131	639.906440599817
626	626	150.143482842179	341.97888460732	518.00247446176	680.522179243884
627	627	116.436236151601	337.972961684388	530.470509095188	658.420254106243
628	628	148.418176455019	343.675915172289	526.469065846443	671.895347780015
629	629	181.289075675721	344.764505932941	523.949439022407	645.048114856001
630	630	116.457162377798	341.925223077489	525.105937367631	655.719490971582
631	631	113.872265102413	344.003974295305	520.384743884561	631.363096434693
632	632	125.01837517586	338.348137241578	522.9633855733	657.051237977004
633	633	140.724612364832	341.871234805177	521.12857104009	679.7581306823
634	634	89.6509454925834	345.478589244253	524.55537262098	666.020066987683
635	635	158.341149198826	338.252898621419	526.417241781532	685.357119015932
636	636	137.04676308746	342.317810003926	522.530735658103	668.062847601543
637	637	118.639680227288	348.507784638064	522.438559117402	683.340745594345
638	638	139.415568396728	340.471460996479	520.897614384116	644.099343717635
639	639	113.066946165339	341.998558825353	528.752814366233	661.047107850123
640	640	145.915444291322	338.548651729994	528.564600541679	636.857251142828
641	641	115.311445418942	339.732236824247	519.550183512393	688.243104639443
642	642	154.864210988048	346.952391825874	517.669525339901	660.956287730249
643	643	142.617954371773	338.932829033261	522.673175098091	680.93513784367
644	644	133.049801717452	342.762926660006	524.342031900269	653.980052075838
645	645	130.011756775486	345.710504720611	519.614197150829	696.310055755788
646	646	114.13327301324	342.642434163943	518.377437295788	687.630769274623
647	647	110.382530942804	344.589468176499	519.989769124162	664.478354175531
648	648	105.771720039112	343.961131170111	520.721001527472	635.886970041416
649	649	142.292495265428	341.094308622973	521.539836829129	668.081973575698
650	650	132.44297579848	349.493144766787	523.317399486502	663.235215233729
651	651	151.628995448542	345.324466951498	527.314986657106	692.160321142111
652	652	110.563561965033	343.839030939623	522.419430983333	668.08654952612
653	653	116.554386796097	344.992285388322	521.179913571598	687.096389439069
654	654	144.064000089111	348.273535659871	518.60440803348	689.572906678722
655	655	155.398378162254	342.586822120999	518.554722109626	672.10664274968
656	656	141.73666304309	346.381964712361	522.856397512793	673.502828808954
657	657	136.2608467812	339.369538734317	519.745176435644	663.357501491363
658	658	88.6111326192834	345.88428984334	523.478387611319	677.689385528694
659	659	106.306351572894	348.650408589903	525.286361758512	677.432280605886
660	660	110.504604252395	342.673784124986	524.493337828568	652.507471234295
661	661	163.879265629963	340.517625657321	518.805690492591	656.020021483592
662	662	115.649605150082	349.879411010358	522.271048294781	669.354844930013
663	663	129.845257736455	345.871537583564	525.048382862694	676.741450606229
664	664	143.919478332685	343.866449013904	526.296886798992	692.602633286082
665	665	111.927945861125	343.815504130021	524.421017311286	667.255255765811
666	666	99.3375619528259	342.303665218357	522.623355319234	681.03762330439
667	667	125.436462804486	343.652710978413	526.778579454462	692.036289765063
668	668	133.219562353108	343.428843004563	518.094467324845	673.842960801508
669	669	117.665550201461	341.861035278267	522.011190365598	655.472661741291
670	670	130.418226408154	344.330523165239	521.145742702484	690.748686644306
671	671	133.740151892111	348.597801198212	521.782959182041	656.748049589211
672	672	137.431090246803	341.928416519611	520.119787170382	677.026136792815
673	673	105.436967129847	345.544824783341	524.335803125409	668.210088045637
674	674	152.400404676586	348.529446789888	519.415696926185	628.915301521932
675	675	126.141199728997	348.469214953019	522.976933874133	696.514832607074
676	676	117.714489098688	345.413139467781	519.526708193235	681.680370262894
677	677	150.380291563231	342.141139583281	528.737077563219	671.361117938196
678	678	144.807947445587	342.944101527626	524.741827959916	662.176573003312
679	679	166.951574346179	343.179721319406	517.107628725453	698.618456386797
680	680	115.762855601134	345.649362975823	520.810970896446	673.798511417674
681	681	154.794788306135	338.878079266291	522.774346796649	707.171552554156
682	682	161.543171576911	340.755970006776	525.093868084111	680.860486316632
683	683	141.333131126547	340.524477517792	519.982816453112	671.450769342405
684	684	96.7156022156122	347.614342577625	526.448461868577	683.032523265144
685	685	154.273375422545	351.667978833812	525.161379278774	666.071539483811
686	686	157.092162346271	340.264868887695	524.192771261417	657.51112703618
687	687	143.409567883581	346.185753211685	524.375418613504	663.739919509689
688	688	146.280121110906	338.296105613847	520.870795096526	663.746379169694
689	689	149.997257531219	345.547497481637	520.43029964125	675.484084268519
690	690	139.074220501419	340.523408200935	526.789599139917	639.547259310417
691	691	134.15918253243	340.162439488943	524.6332683076	643.569297065049
692	692	139.331823044696	349.923608368671	521.130439829397	662.71805352778
693	693	115.062559407781	347.638234395308	523.72782025517	651.387517882405
694	694	106.446688257514	347.237415315182	516.574656986027	675.529752462055
695	695	122.701944276814	346.555807397847	519.494953446093	675.448241910818
696	696	155.736794373313	344.738661401938	525.204914428555	651.98346738214
697	697	100.064583740723	344.274938666732	523.250427600049	664.395200032997
698	698	141.845126753664	343.543695938035	516.355550626657	688.398799322678
699	699	115.960692032043	346.186469272147	523.307527769026	659.842961659928
700	700	134.728506529099	346.321388446014	531.537630151672	674.681693897775
701	701	134.275797313378	340.03874150799	516.772416349411	711.086001281424
702	702	115.934596579831	343.057416479243	526.718219583752	688.896613047425
703	703	104.112494495583	344.78872403972	524.07131992307	695.010782394672
704	704	137.266775358745	340.006415761977	523.127020848886	683.115342630662
705	705	135.976889623327	340.235760378275	522.657877756342	660.137568104151
706	706	127.827961553249	343.519719863314	520.84290354946	676.805265883768
707	707	135.559088726997	341.770534919797	519.71557186096	702.999061910068
708	708	151.085646109418	348.205750570933	527.16849950492	650.263475486334
709	709	125.608414723255	340.600097886404	522.967082634334	645.178331364789
710	710	115.769570094662	350.050434174781	522.27999447118	644.157153323169
711	711	110.222456454717	345.706039650663	524.995660534558	664.995158830423
712	712	124.160487798255	342.762329569449	518.790102655809	676.206354043896
713	713	136.628762094368	346.377542462694	517.221275820978	678.064782857632
714	714	112.184736494108	342.792843121961	518.136426280795	666.181999413548
715	715	156.950205641119	347.785280079852	522.428550992358	687.431654934655
716	716	163.486663737321	344.70131450379	517.860655113809	633.924494576376
717	717	104.983515899861	345.63039834886	522.505512057761	661.306391596879
718	718	101.942740682803	345.786777618169	525.853486629041	673.979870914111
719	719	121.088809219634	347.273072355868	519.731402628326	674.236870334866
720	720	138.707949501304	338.255157004805	517.776413672768	643.117077532411
721	721	110.325562196696	344.677017713914	523.534282069766	675.694060113655
722	722	128.588701665856	339.899966629033	521.333347241283	699.995732619264
723	723	112.424066727823	342.227930735507	520.605601784194	673.130640807672
724	724	126.96692060631	339.064492177926	525.061392219364	678.344653839265
725	725	143.432650182569	343.374319548069	518.494507946953	662.134368761307
726	726	137.552727073829	343.326016246105	522.118234569918	645.710484827437
727	727	140.468695846302	339.5275381776	522.366012436936	668.84719879668
728	728	124.289737453899	341.233922779468	521.596638765214	652.115378750562
729	729	120.863024140644	346.534799141131	523.18615928425	667.241421325915
730	730	120.905653071384	345.872146123961	523.349357361387	654.44770431705
731	731	150.675514329832	345.609219508896	522.482263916576	666.027045162759
732	732	122.197626436555	344.527611875656	522.225601843438	662.448282131516
733	733	146.606660230486	340.808654572762	530.001445676646	677.79830407763
734	734	125.929449251643	343.351559983724	521.990807745275	682.468402467224
735	735	135.52507232772	347.114584540727	523.186824099916	672.79228967479
736	736	139.20030301781	349.641644407116	521.186028651059	671.854379902664
737	737	146.574938093063	340.154101924618	526.323907384256	692.744095585052
738	738	138.230461475805	349.667596640218	521.10478941471	661.71618889399
739	739	131.177883030843	342.197854404451	525.637864529673	648.156168884483
740	740	125.161806963312	345.804518908991	526.172364228141	678.942161411778
741	741	128.722849372184	346.428975223026	527.625998378051	672.169801772715
742	742	109.741289824975	345.530678348071	520.208080554745	651.18837632327
743	743	115.783439817961	347.530235671895	527.143357869127	687.213704251185
744	744	136.186588414383	342.321401696809	519.232828072695	665.440744347085
745	745	144.154716139794	341.061301005311	523.536792050813	712.763464940461
746	746	120.208587008536	346.624399791815	525.590456101198	695.36540657627
747	747	163.481255030834	343.453556732435	524.159033628281	684.47588042111
748	748	134.249636597075	344.400591330896	520.781523947748	666.076365225393
749	749	152.410323561229	342.706848116262	521.714747077348	679.828546476903
750	750	146.587508722416	347.300746706018	519.776198515898	669.859797359161
751	751	148.037053493573	343.19629876832	518.893163385621	654.006185524465
752	752	142.555466059091	340.372187038387	524.150491473633	664.458266165408
753	753	129.573428493145	344.413101500458	527.594082819828	649.401481979887
754	754	131.736177885908	342.453119783821	518.509278704122	707.171875148706
755	755	127.039332930006	346.423835982223	522.952532407811	682.638227128169
756	756	107.514231343115	345.286513457585	529.160225927378	686.234387223116
757	757	117.960500170347	343.282242501085	522.365601672839	685.958946435713
758	758	107.068259646176	344.647852568446	523.498486762658	684.04461216021
759	759	159.292405227318	341.381973026659	524.597863351522	663.997540479165
760	760	147.528059315142	346.747628942924	526.896627194504	692.374299170488
761	761	106.736039424672	343.353330771544	526.118742673534	657.399422219265
762	762	105.229272947291	342.020538542146	520.74207305731	698.0541696521
763	763	128.502534420672	343.34682627868	523.3112364047	663.28784648625
764	764	138.388940348161	346.606928009707	524.730864825942	681.237152028819
765	765	125.865007052756	343.58462491723	525.248301872423	669.249017746833
766	766	101.940329228177	345.243582326855	527.335909838116	663.299103764464
767	767	136.978604631602	343.709959936746	521.549721495259	672.46009184778
768	768	137.964820366433	342.176929200125	521.633732001679	672.650807127355
769	769	133.429800138131	343.263210893188	521.419311260925	655.615599233995
770	770	116.203075502674	343.246092244553	525.71957860554	673.500187141326
771	771	154.301047091514	347.477061163625	525.201805798411	664.878331192259
772	772	100.831085686775	343.940448315651	525.159593768959	668.719746331166
773	773	148.432926249016	345.473041918452	524.554810969576	658.007727880314
774	774	116.59297846108	342.721887446855	522.022381828592	668.924876491928
775	775	106.628308787445	348.342123361271	520.622719967989	679.83471974653
776	776	130.577647657526	346.965912577322	521.365182876024	674.796634681572
777	777	124.397951347408	342.924849918077	528.065127979029	662.641478944335
778	778	132.107868670359	344.937487597276	524.609438960887	671.884990463036
779	779	111.73997180395	342.45360374536	527.936669537692	665.313916466167
780	780	152.64253538963	341.756440725203	524.350757044025	666.4545936625
781	781	144.346611677937	343.994580742264	520.661490679584	665.133695592473
782	782	103.524707814612	349.278824358324	526.288689357675	693.595907779051
783	783	134.549895555208	339.765950178108	519.583567377586	683.822639673858
784	784	145.688116336657	345.61272930446	523.911630048874	678.364557523284
785	785	133.67491189765	340.746326313066	520.181043363907	687.910338394652
786	786	175.7363561523	343.40688323708	524.102354927417	680.828863720163
787	787	141.226826154896	344.704751591493	524.453171748019	686.835571410287
788	788	149.546296818582	341.535211054425	521.763326215408	687.149511719616
789	789	136.132547685198	343.281105345745	523.341378297866	696.137533030013
790	790	142.954621126614	342.727257869296	525.055725050033	683.1604980884
791	791	124.358383727856	345.110848363385	519.480731798558	664.158005443993
792	792	147.110669181747	342.162124059873	526.654906436686	689.159095755275
793	793	112.26746051267	342.158217182917	520.801741934661	692.854967405989
794	794	130.69397826343	343.093699373533	526.394251862931	673.671507966742
795	795	150.112086157361	344.671834695482	520.727990441009	673.486400457675
796	796	119.768897013986	341.200274508916	525.291818626879	654.560590365735
797	797	121.949033216339	349.731391477884	519.657707903812	659.596086770922
798	798	122.441101082712	349.661621997904	520.247406352821	677.669749643915
799	799	114.072396017373	342.782615397147	520.145065495925	675.295952159078
800	800	133.99546787231	346.565860904015	523.36859505304	644.286392669141
801	801	122.373647572674	348.186567551076	518.29432529473	664.500859212176
802	802	153.843221191926	341.641283876478	524.430125441361	671.844430383078
803	803	140.588598728129	345.1836419904	525.195523757013	641.49419632874
804	804	133.958518053198	340.834558816377	519.944155764103	651.583618076148
805	805	110.666664735053	342.801242433106	525.523108798609	665.880916767802
806	806	101.80170196566	343.828341552329	521.517437451605	683.072630067487
807	807	109.942241758909	348.77233747208	522.149274646527	674.745587922931
808	808	125.193952960283	339.764176493744	521.315445422656	670.460332336443
809	809	125.622331439725	341.353074897934	524.760423496409	699.849047326972
810	810	145.350672624021	352.275917584951	517.30446730336	668.863500168126
811	811	134.933189884898	345.340865396093	521.870766584361	650.203407934741
812	812	131.008954966801	341.749929553472	525.824313909571	673.967979020402
813	813	99.4505968651432	345.796908378021	522.082067202216	658.60173085799
814	814	137.131737037577	340.382795286174	523.714258237417	686.130771957271
815	815	134.788945227264	342.589681935854	518.087693755599	644.233838288329
816	816	115.138568964141	345.076937435023	526.973163306958	675.25260924396
817	817	138.998442316259	347.990260613806	525.92051330335	659.256075230008
818	818	150.924155253242	347.65976534334	524.951631069554	668.698363821066
819	819	157.31849971457	341.890319225064	518.351492610136	669.034902131064
820	820	109.14873792839	341.00178230484	521.81445421801	657.021037924139
821	821	110.213870452089	344.496241010945	523.657075699289	702.1648104894
822	822	141.194785020617	340.331710740035	530.430405580893	672.589846232857
823	823	101.717097770425	346.126711116309	523.579792836319	658.424225192249
824	824	148.782004072552	340.066042729099	521.179716052103	673.183370374027
825	825	126.72211969981	343.228076258439	520.112513637487	679.068891327342
826	826	119.916175226696	344.676595390974	521.766457107968	664.328195243458
827	827	128.368032946973	340.434239917679	519.147143155511	722.781752516896
828	828	118.363768729051	340.881457331384	524.729899985069	651.465274074444
829	829	119.105795662643	346.037603939656	522.257623658089	689.502092281461
830	830	155.278991400397	346.053358786354	517.039747552026	669.323195345852
831	831	129.356576138266	345.518973592129	523.389694957205	674.637096185865
832	832	131.027018261139	347.099561381029	521.539210576789	632.935572414577
833	833	142.799807418475	342.63051574299	525.010212641436	676.5690072988
834	834	126.38071677707	342.843510759827	521.967280091544	675.227371979176
835	835	173.657819768041	339.547239596405	520.382432488665	672.085852931321
836	836	110.701952932597	348.443308939412	525.200512249123	673.109509865104
837	837	142.598954027909	335.293255300794	523.931203568898	670.581196602034
838	838	136.977250360513	346.934672491976	522.041827712779	685.817437080839
839	839	112.245412834813	346.407344991092	517.385131033033	659.822310612798
840	840	110.067855872123	338.655287946854	519.297150722214	665.514529882188
841	841	116.238393829473	343.906120887595	518.405632022451	664.358195260991
842	842	112.606634294718	344.203152213648	521.435460339313	679.521516320895
843	843	142.032859263312	344.930824847712	528.110055685841	666.095433765514
844	844	164.328559559436	339.543651695519	522.064718962839	672.422203548162
845	845	124.266507576212	341.159726204494	520.114874970468	646.695334790463
846	846	129.130337140315	342.396768651001	525.816909070287	676.486639434967
847	847	139.268671213487	340.917453424885	521.323472047384	675.465613994244
848	848	114.340432292381	342.312030204077	520.810148297793	651.56381955203
849	849	125.389968906271	343.343956252615	523.448523835269	712.742631142902
850	850	138.638735709409	340.423334233842	525.358573671479	661.129569802298
851	851	116.759102046502	346.026871673659	518.579369880801	655.626665738219
852	852	122.280697784487	341.946967455668	525.4417558738	683.532283054596
853	853	132.434335708067	345.187830615224	517.796295702768	668.667951235214
854	854	156.940227704506	348.265430996551	522.713391139559	655.197679647683
855	855	167.344063882996	337.060871714158	523.191481104257	646.823861896468
856	856	138.227101438808	344.123715474619	522.39679013598	691.467922917334
857	857	125.630514045329	344.455641545962	525.147451930036	679.617143708042
858	858	127.020725779525	344.685351782232	524.924331930487	710.616528182583
859	859	131.920865067307	350.702429534815	521.547398785899	695.33753632838
860	860	142.726829646846	342.001855238827	522.960420126528	671.11643758491
861	861	110.232477033183	342.092044442749	521.307234472124	660.646976299009
862	862	126.135002686906	342.227257920082	527.596346037189	643.408559083966
863	863	134.990591640709	346.598048618289	521.769107019121	668.185300167653
864	864	134.123002763029	342.94911790792	519.412893243211	697.285862519927
865	865	131.521036702516	349.360085615258	530.041124921329	688.926547375241
866	866	125.030125945497	342.802785874513	522.927337951952	641.790272460187
867	867	104.325808464247	342.59301491693	521.791392095184	679.32103409377
868	868	148.287377286454	342.288085015312	526.533876775371	658.628491983519
869	869	87.2743676466408	342.261706211899	522.543084523271	689.22672064676
870	870	155.564712493317	349.485304972153	519.585677750154	673.382469231877
871	871	142.721598214406	339.609588692556	525.053856255082	652.430071524103
872	872	94.5587673355377	347.844214521367	523.479756293677	668.024664807608
873	873	140.305757638554	349.009401417061	520.372150887787	680.122985696218
874	874	138.161503803809	344.100234537068	522.550821927257	682.101140342305
875	875	121.026834346958	344.06354063932	521.39040402197	658.25812658254
876	876	119.428008781247	344.064534659704	521.769459710909	675.904781522092
877	877	115.362249094603	340.175458320365	523.657498311319	654.050800419228
878	878	117.25828388325	345.440069154937	525.550201070728	668.643098797266
879	879	167.773277559318	343.987385377961	520.622600629088	696.807204349832
880	880	121.518333829833	341.978608457691	522.151034371172	676.925021275774
881	881	119.041578213873	344.02707885367	519.770874186963	676.554118558863
882	882	135.743059385406	344.413404672586	517.553478768182	663.887296539223
883	883	146.05648838962	345.354657024752	518.87750148894	692.507044158927
884	884	151.625987265051	342.475525945957	522.055335799727	656.761602224834
885	885	117.78442774958	345.423949716796	523.448835006242	690.48352654682
886	886	153.565109608498	342.969202500707	524.494467470333	667.289420898376
887	887	150.244283189054	340.293404853156	526.487689672049	669.471027830393
888	888	129.714202399693	339.720094829661	524.959280656454	672.715154514646
889	889	139.210192590777	348.032714273643	523.925734316886	664.153171826237
890	890	142.846284288196	344.697215775615	522.785785025183	674.410225663628
891	891	113.984424244215	343.400867186907	526.94596766088	668.657304961691
892	892	120.247811731433	342.48513397977	524.582662810198	682.350660916238
893	893	143.955762858818	340.092909313151	520.197652149472	694.852561071519
894	894	129.813013833395	343.825917458548	521.417350936311	651.883454930475
895	895	136.37952314911	340.022687806804	522.954618013616	645.235875920966
896	896	142.241118782429	339.799854599955	518.357118876166	672.857890154982
897	897	119.185033449082	344.479395443629	525.444849986307	678.107307101911
898	898	115.297437149033	341.003906123462	518.713215318928	661.924543712136
899	899	125.295453855104	341.175435789303	528.417214439957	672.965006931101
900	900	152.630196728215	342.281343339378	527.396968772672	692.847518855966
901	901	103.843302049811	340.84119508259	526.54368363827	676.384532039047
902	902	121.422058876317	346.773320671642	526.015924752956	661.065055482631
903	903	129.423949947196	340.18584985895	521.890879690383	699.253548240312
904	904	108.499570374364	341.22771339453	521.131015346124	663.009941311895
905	905	140.691130657667	341.15302823013	531.233757031551	644.875851112236
906	906	181.496260587874	344.083103872773	522.98005529144	677.876451689922
907	907	131.512485863149	346.264778315717	523.616564343674	668.229449369348
908	908	153.062871795149	346.238602756827	528.310504484154	677.360720675543
909	909	173.473118427003	343.119868409822	522.563627176581	702.202856943283
910	910	145.734111061309	345.372766007381	525.315900494807	665.676591754067
911	911	134.193594631668	344.996919084499	524.354582465424	667.739473551321
912	912	137.339752398817	346.406204232912	519.993718425772	668.820371039851
913	913	130.983711669398	343.32844394547	517.768036000084	697.755362770194
914	914	129.858712606171	339.293356007024	522.009625464372	685.200401587562
915	915	120.753177984479	341.967094425868	524.903502642184	672.209536683489
916	916	139.117522924795	340.068201607357	523.148241672193	675.739360678505
917	917	131.147204015156	339.110320922692	521.982776813501	684.287561037225
918	918	137.11548036664	343.597675485902	525.050735260385	692.389478401197
919	919	124.880148478265	339.040515153301	517.862244971957	665.095000588432
920	920	108.221180526098	343.389423713339	523.270786864754	666.461643748748
921	921	103.546816789497	343.286308701642	522.220321718358	639.95491522707
922	922	140.835552014564	346.48217132287	523.463686805304	655.033107805327
923	923	150.898145688811	342.893580620979	519.734068490248	648.96924042591
924	924	140.238639617706	341.677770928159	526.7725861672	670.155831350867
925	925	122.088853591699	348.378969108778	520.81562395524	664.289385648141
926	926	140.063321985985	344.125412343608	520.47399361326	674.971550723477
927	927	82.7615208383243	337.460333428544	521.395456867973	661.884104351138
928	928	100.264520388395	345.720308503584	523.725994092219	710.381084577472
929	929	127.916949745606	345.296124633163	527.224460633252	711.932341383153
930	930	112.807859022925	343.381593653117	523.787603165813	678.479741216986
931	931	124.431959860395	348.048681027632	524.907015494	675.019963476352
932	932	121.278051594905	345.455433965912	524.941053502973	684.382100037951
933	933	141.308464505444	348.194693352412	522.353343777303	682.397562880467
934	934	142.837562674757	343.781223438297	524.654825562904	686.33927996341
935	935	114.901084220419	344.410898290594	524.943435790101	653.097454642073
936	936	149.357359728483	346.510719232662	519.256072873965	651.608191004338
937	937	100.185468852768	348.615315007685	518.655997702381	665.98119598964
938	938	142.965042581838	339.596254661822	524.847617390005	639.301443520985
939	939	133.992612190373	338.616573565863	524.965902239613	665.190005432463
940	940	131.075262119756	347.01819748252	521.41824474227	686.655697121785
941	941	141.812968650632	342.204827526315	528.059016072988	659.60304333343
942	942	93.8468247830992	335.733903899857	525.805244541093	647.514245149863
943	943	104.368061938126	343.605413819554	517.855869115331	675.706030514972
944	944	144.043699945552	343.435986918473	523.991580117527	652.157842981595
945	945	147.962087529441	344.741262911925	523.3001238981	643.124780948502
946	946	126.510120389189	344.36560630523	520.458462632814	679.771314008482
947	947	157.265382986649	341.929125655099	522.481773533133	657.513934152612
948	948	123.385199533161	344.488376306946	518.46054524606	667.875221014939
949	949	117.318674745106	339.232805905605	523.469725161639	665.059276240059
950	950	140.154678487169	345.897527978998	520.619475758538	670.132022531131
951	951	144.220685051403	348.734028439324	523.206318344543	671.771600494706
952	952	145.090926222093	345.604667268537	520.693676201482	643.196398907798
953	953	139.268612629526	342.625489369222	522.473558401168	685.840884114829
954	954	174.79663731138	348.707849475748	519.915559442376	662.816184656108
955	955	148.185519710082	348.248957792358	519.748674067012	661.488963623792
956	956	127.04436115731	342.890087321917	524.403731500523	670.207767651126
957	957	126.390963978855	341.475521998208	515.233544481453	689.270473922312
958	958	149.470353575971	343.767900041193	522.151622695488	672.667063917224
959	959	123.818523241682	338.96002130642	525.376760714878	667.063775286556
960	960	119.673337361308	345.62960612273	519.351504961913	684.586537772156
961	961	116.848289376044	347.199737952249	524.478113626282	650.569285860107
962	962	107.656038482447	348.916313889777	523.855850013858	688.55305690483
963	963	98.7478079175183	344.795189750894	524.549313002036	681.143699031343
964	964	124.29669729469	345.539507224738	524.753179276456	717.594975314253
965	965	141.183437661376	340.672030925755	525.673959083244	691.931412977062
966	966	161.637690342181	344.408966159245	522.425097991208	668.718210553462
967	967	108.903781103083	339.70922699949	523.496762631578	650.225285385027
968	968	117.222682324395	349.249217919201	523.133905507347	683.923843778115
969	969	92.3252104655222	346.97102108755	518.586273988148	692.886495238475
970	970	138.280640362194	339.778383531967	527.390524217531	671.551588201353
971	971	138.63008694122	340.210510185865	523.473475588005	656.410842026237
972	972	137.707353162588	340.469016230238	520.528804985	682.059308657138
973	973	126.965085768668	344.831564555185	518.708983798639	691.138026890845
974	974	115.287624136028	342.124419130624	523.645948999926	688.465020440931
975	975	111.606624482663	346.498250213769	527.108194955658	686.871949380381
976	976	97.7655449870862	344.438776677583	521.815979917383	698.571496371366
977	977	134.11064020466	347.484022947224	520.755635944416	686.183424912198
978	978	107.392707605582	340.56225425367	516.290980947498	655.1083479679
979	979	149.320374142589	341.604090615149	520.109351257399	660.452811106761
980	980	97.1151286616686	345.034326225838	521.990889432627	680.202897995389
981	981	124.94252760449	343.132664229856	521.022379085285	649.739462742493
982	982	118.568875788918	347.079113168666	521.080114390158	656.111898106512
983	983	118.914434347047	342.047101465792	521.614552326378	664.791262847117
984	984	109.155295548718	348.850083296686	520.181679830491	676.017371686805
985	985	153.250953833358	341.514742237631	515.474720374685	657.932919531852
986	986	140.575565635203	345.185506995381	520.882358105954	676.883044106784
987	987	110.612680443916	343.445697177143	523.656040648067	639.930520695662
988	988	145.127602892934	341.488195559459	525.235700638997	661.265116253766
989	989	124.663916824008	348.148426254343	520.422370624437	690.073810008168
990	990	131.227151367246	343.356112411983	521.191619422323	687.137256967603
991	991	137.258155293356	342.818920027825	519.915127540952	664.648588591827
992	992	163.596390874254	342.796870885445	526.960474223493	651.854272999383
993	993	134.896847156823	343.42248816797	524.307017137102	671.773190751743
994	994	108.378158173746	345.30012571128	524.318523852196	673.529375363933
995	995	116.061863872958	341.230407519372	520.570009751927	667.188705192375
996	996	145.496459310438	344.123588996829	518.109028144994	656.642810598596
997	997	132.800864921991	346.409226444547	522.336819754522	688.745204140055
998	998	150.177665505443	343.586985943216	521.390005138669	672.335281918999
999	999	142.855363420627	345.304920626861	521.636306210298	680.417125333535
1000	1000	134.956118407941	346.709660496575	522.643150618669	652.394457957103
1001	1001	99.4852226508006	346.218766616072	525.466590290599	670.770091817382
1002	1002	134.483587082614	340.279830050589	524.715991409938	667.528961384322
1003	1003	126.390615573113	342.250426675313	519.446055290177	672.557592376195
1004	1004	138.70943169398	344.918144063223	525.648582976909	662.126136653969
1005	1005	105.69262522	350.450828454095	526.361808348508	681.154801130532
1006	1006	119.720250137702	341.12805596989	521.455747271641	670.451515945328
1007	1007	150.863024260325	343.451429699856	521.374590322159	640.029456479948
1008	1008	129.958911497938	345.78790604521	520.517878658189	697.299550910791
1009	1009	124.727321230165	344.684386002078	519.541077178566	655.644037347452
1010	1010	148.609156321357	338.213664036999	528.539536099687	669.076578749597
1011	1011	155.636346133706	343.445850398951	523.657055460688	690.938284451888
1012	1012	146.482169726255	345.148630079427	522.750673403332	682.502559175765
1013	1013	146.832346336483	345.024585529854	525.945486828532	652.624654319355
1014	1014	145.872231353504	336.613453792181	521.388379195386	642.863268884121
1015	1015	127.743668902159	344.035771214295	520.942448700904	680.784840683951
1016	1016	126.351230799098	346.278988811824	526.70340861153	654.860739036645
1017	1017	158.359124016076	340.436768307418	519.582137253355	642.170118222696
1018	1018	113.261203146355	346.183227715513	523.965383780914	660.02874889095
1019	1019	147.955058866194	345.87826229145	523.209366645367	679.402713166815
1020	1020	137.568381303795	346.573177897792	526.329339118563	667.675725002872
1021	1021	134.7855317893	344.313763383933	524.820057855532	651.493236689911
1022	1022	100.876302154192	342.342797656169	526.989477324307	640.492115408451
1023	1023	158.884757774106	345.533609240906	523.151691344585	666.459183813438
1024	1024	117.568857018085	341.969920611223	525.66973657463	656.9730773941
1025	1025	172.793711934086	350.347928995039	522.63883925414	668.837260922761
1026	1026	130.823396414053	343.037902172797	522.111525006254	694.274503195995
1027	1027	130.163845953661	340.240234751177	522.947279643213	669.948390608838
1028	1028	128.759724168604	345.916405151146	519.610436201334	683.990122388946
1029	1029	149.630939851172	340.844001001922	519.259068573973	666.568443303996
1030	1030	103.114571536743	343.497521295749	527.193340504618	678.328556126848
1031	1031	98.0500911062774	344.925682133727	523.577795647213	649.717836464478
1032	1032	129.642633914899	344.993210144067	523.539664126083	651.775110655683
1033	1033	126.121914351635	341.832713982566	523.300526113138	673.913422270143
1034	1034	135.646802201019	344.28267147097	521.943204799534	684.23032275151
1035	1035	129.372827682292	344.407498954672	521.720742252192	676.512215680551
1036	1036	149.140213654923	345.599068663562	527.100988236885	683.965053035105
1037	1037	116.001704828636	347.766278872369	519.570400230564	666.330191325276
1038	1038	125.901170927635	342.570429903525	519.344962567618	692.885685561212
1039	1039	98.1303608837835	345.427445321045	530.877687880752	666.110333162701
1040	1040	144.351730400536	341.205958967487	524.943616866852	676.78441095428
1041	1041	128.591820397274	338.754066688029	520.132115481091	687.090348447931
1042	1042	136.034905646739	345.162223813079	519.128762689936	666.70231461393
1043	1043	135.221659619263	341.013701652904	523.027599174611	663.994987330508
1044	1044	105.7540753188	343.164943968489	527.542699127127	702.287127674641
1045	1045	100.172249262906	342.067555595883	526.352687880145	673.185853292213
1046	1046	150.316928667057	340.717217337311	528.015236253456	672.989141815422
1047	1047	117.92399716716	344.11451744448	526.626158499494	689.026374089308
1048	1048	150.606261010462	345.195067453304	524.290854510741	691.152436162525
1049	1049	105.921134019715	340.218560107198	519.169104781648	661.625834454151
1050	1050	149.864239763959	342.393805102873	525.694844353651	671.072605671298
1051	1051	87.420658172965	347.690407687687	526.435495294116	667.137943635939
1052	1052	152.500038206825	346.000773374579	525.027505712418	712.564953867024
1053	1053	120.86298814522	343.073682322897	526.222407525499	649.514259689879
1054	1054	122.913079442005	346.31377801337	519.864707348167	673.043749673272
1055	1055	151.184488150477	341.621387238379	525.765416920477	669.583995665068
1056	1056	117.192423230169	346.167743647508	524.862652800479	655.279584766598
1057	1057	131.550684036615	343.244882432859	525.388756925118	679.82749304063
1058	1058	112.214761358052	341.802001323961	525.531746148377	658.89607630095
1059	1059	115.420313821205	346.041363918317	525.733786226294	698.449801649358
1060	1060	136.10829518624	341.461328490782	527.83142485396	676.515646001889
1061	1061	143.694392385582	344.326253583424	522.640402813015	650.227830455127
1062	1062	158.230158309886	341.584178882194	517.527787194296	663.808574193884
1063	1063	125.942333078594	346.31469705937	525.234272916284	683.473765077305
1064	1064	124.422332382221	345.136310411713	522.072415220699	659.200708515858
1065	1065	112.509486088	348.318156030222	531.722293070848	673.439148601996
1066	1066	153.322793907325	344.261291412656	522.092754158071	644.092765525879
1067	1067	113.3492573941	343.779018388234	517.887544255265	691.536616565537
1068	1068	106.764866350479	343.315186154389	520.682453190976	672.881634827936
1069	1069	137.794185379677	340.976401704642	530.094038118285	654.298688850972
1070	1070	147.024087953515	340.112729846841	517.53289339156	669.526408134948
1071	1071	138.349236392806	341.370815327488	520.436938932978	675.420397144109
1072	1072	113.67460826142	350.255381264748	526.755389878806	703.890901190707
1073	1073	142.077012424227	344.470061850134	521.614514025734	698.712359645822
1074	1074	156.701353105215	340.985384166023	524.705883479106	635.95226126341
1075	1075	155.669163483474	336.995944630006	523.133841283254	685.883042273919
1076	1076	132.357625620391	346.115464459266	519.783351131225	677.183956781863
1077	1077	138.922449642036	341.434625904827	524.347072082068	689.705239601724
1078	1078	123.634694090254	346.211453114305	516.278266104024	676.499407629591
1079	1079	121.386881002152	340.749660287314	525.02306527837	659.471615118081
1080	1080	127.63326461247	345.896716520083	523.03526092812	661.262421510241
1081	1081	101.922065016449	347.830411764793	523.472596109778	678.289585721062
1082	1082	136.707071954729	343.580355915163	523.906912596953	629.701200842333
1083	1083	130.348160903044	347.010088523339	519.670737374859	674.40437270033
1084	1084	131.851809662569	347.033543335126	523.087930753318	654.417849317594
1085	1085	137.466256306776	345.447870537644	523.182972206077	662.704896169979
1086	1086	140.385835646043	344.076723370778	526.088376273152	668.445355230754
1087	1087	122.229454441902	342.61011288496	519.15958522987	680.458003403306
1088	1088	126.558814318527	346.711616063887	520.137986554063	710.015482673582
1089	1089	115.036101812948	344.008460267825	523.348743648793	682.755805706812
1090	1090	140.007558261893	343.639842293214	524.5297235845	640.035445464444
1091	1091	119.616752115076	340.932729786237	523.188204193596	671.429238771373
1092	1092	130.090316835864	343.867679531172	520.690801191038	661.907520489882
1093	1093	153.836111323837	347.949080672958	526.654726453134	653.138829990463
1094	1094	98.8646939409946	341.282421762226	525.718957584548	691.492873594766
1095	1095	137.406864859265	344.235052801565	523.113080579662	708.856878639854
1096	1096	134.065800059086	345.580068436606	517.776912168268	648.689170065964
1097	1097	88.5571822796488	342.024080049997	521.314381078437	680.49516253775
1098	1098	131.701665377255	344.365541905211	522.879704887439	659.487845916079
1099	1099	114.60845473061	346.394312726499	525.616837851434	679.627816066319
1100	1100	130.462911906266	343.397608539946	520.476175497202	659.156554997124
1101	1101	128.954456697449	338.559204754603	523.058525384494	653.603470000287
1102	1102	116.004432491113	346.308901143155	519.740688267026	687.461737023512
1103	1103	136.116294989038	350.266467592881	522.739925640426	672.811457091147
1104	1104	155.591281013774	338.746585249415	522.350433912859	678.413705894689
1105	1105	159.507504746761	350.100421862371	520.919746583241	659.734950623724
1106	1106	125.047236002541	349.281496137843	522.662745534951	641.804993073663
1107	1107	142.597973030574	346.739531901354	517.222585398686	665.161877225147
1108	1108	136.156700263581	349.877458370284	522.284097795389	668.128729982766
1109	1109	126.700699306423	342.791723584233	525.566825022468	657.156308738029
1110	1110	139.617179412425	346.672985951239	519.553663941884	657.329100817235
1111	1111	119.229731425861	344.351944202386	521.090540576936	666.167150884676
1112	1112	131.069870248206	340.0758250334	517.129913331829	652.98928893955
1113	1113	148.642952903943	337.49870688551	524.879366775918	663.437713035089
1114	1114	113.13282519265	345.956423362933	521.954938195137	661.207249641282
1115	1115	132.655896985204	342.046516654623	520.751363594276	645.440149918021
1116	1116	147.961510407056	344.234913362046	518.776086955405	677.951108153949
1117	1117	130.685650985083	346.311077321248	525.381549087819	666.658328041486
1118	1118	145.62259899102	351.017990058327	513.578979596668	671.782021632301
1119	1119	109.658985081566	344.178286983153	522.710645044122	665.805926890443
1120	1120	121.678249349084	340.375225067781	534.720188156423	680.899912082316
1121	1121	99.3567025955077	347.345833812741	527.618636017509	691.364280993442
1122	1122	123.8325386587	339.618890990529	523.046827471812	688.880579344168
1123	1123	122.948685962259	346.801544435662	519.837931806533	697.184720413003
1124	1124	113.098412533858	347.422418036526	517.64858209202	642.681534758449
1125	1125	94.5321601363688	339.75614871531	521.276170394322	670.442024624165
1126	1126	137.658101122369	340.776258448263	521.328723608559	656.510864473934
1127	1127	124.589695647952	340.923462257606	518.372311433932	661.034705734218
1128	1128	113.570139383934	338.866105512123	523.627599104158	675.229869913283
1129	1129	124.851602277142	342.056349763242	521.350044448206	701.146075083798
1130	1130	132.094608405564	342.363303970143	527.645075495701	683.743388176544
1131	1131	125.663785812241	341.745449031349	520.500760080168	677.585582644547
1132	1132	133.911950455984	347.020075360646	519.851742146999	626.951763501248
1133	1133	119.73331614865	347.532988400928	522.491493099089	673.567478494242
1134	1134	135.579668852533	347.543963965048	519.004315627037	648.930974793435
1135	1135	147.852521531329	341.904196977575	527.588841466846	689.936725205741
1136	1136	120.611407017786	340.262038671516	523.830427290131	668.013376860491
1137	1137	131.129466675086	345.151385501774	527.654681591875	692.984915840736
1138	1138	149.374903197173	343.463644316101	521.762801383174	644.748208092269
1139	1139	117.78905351254	345.269776675152	520.042021860033	679.057278948008
1140	1140	157.586151107359	339.54090042899	522.8198751995	688.711536249292
1141	1141	127.457703027295	339.72419502561	515.586813817	636.628070148843
1142	1142	108.611845612561	346.783666505765	526.001407672665	673.095702764186
1143	1143	140.156396470498	343.530493326702	525.050814684482	681.048914196693
1144	1144	141.787450045746	340.321188936951	522.485338640043	682.454910657766
1145	1145	112.79599161451	344.99815013157	523.406064034219	694.646588338782
1146	1146	134.055130286393	344.366103949002	522.179368545419	641.476398154865
1147	1147	97.7484220061231	345.677924829168	523.635432023033	681.664594845595
1148	1148	111.196668640664	347.576706507932	521.961056843207	648.523934894344
1149	1149	93.7065007831213	343.237071524204	525.894151112958	631.215333197394
1150	1150	116.051493015743	347.709935465592	517.892290569313	701.893996568352
1151	1151	148.330448415211	347.323727166008	524.382454947825	673.00368158629
1152	1152	146.343761628996	344.914265240328	516.336231185309	675.641620365468
1153	1153	107.209487115138	346.879786550117	527.787133345098	673.172987850594
1154	1154	137.573604176925	346.847995886371	525.637190286928	655.958461559924
1155	1155	127.805769450863	343.150688301906	524.005587927356	656.9579217326
1156	1156	129.184822671036	344.569471998861	520.509122722606	682.750484454299
1157	1157	125.326046558313	338.799808597284	527.043696269653	661.963285715263
1158	1158	150.285463949376	338.646569297842	520.647744334873	683.634184828027
1159	1159	117.545323533871	344.831952153471	527.784670508109	703.934513935859
1160	1160	146.697447313846	342.159002460879	521.843464149812	654.373996858779
1161	1161	127.424806541192	346.453908400209	522.12855753304	690.212036820271
1162	1162	162.703786195551	343.457331236354	521.120183955205	694.259116463439
1163	1163	112.375847749381	344.845387437775	520.248685935282	641.565113068375
1164	1164	118.476259602828	343.36178817104	527.825421061238	655.069308711578
1165	1165	114.071064762552	350.528944013392	525.086111718137	697.327967847277
1166	1166	134.854684052902	350.80967689996	523.455067291631	656.705725181075
1167	1167	130.925882544299	342.959294642337	520.9627078522	686.13600020219
1168	1168	109.279610953514	342.279302995083	523.37155742472	656.895147967259
1169	1169	142.847686880201	338.805755221947	523.550356204562	659.153690096032
1170	1170	126.324924383525	344.932471226286	522.98304963157	655.549408250335
1171	1171	138.734444170094	344.066128524542	522.046607299263	710.165055852892
1172	1172	136.784599872647	346.582266617572	525.786637087614	670.530503930221
1173	1173	177.561888157183	345.909250656922	523.64920153012	692.110849590653
1174	1174	130.343369483376	344.332327733116	522.935396094869	681.479150453254
1175	1175	139.083351874051	348.977765314772	527.841654133592	692.275534317159
1176	1176	126.116158241147	342.915314809715	520.9317293989	680.708431928497
1177	1177	133.17310475541	345.017886712932	519.456621037944	670.981994229819
1178	1178	108.767104508972	340.616185622113	523.502076144995	690.94060548867
1179	1179	133.263383960202	343.298796568845	523.062113630272	679.929133198319
1180	1180	144.4873766067	342.26682519128	521.058225355415	665.867476691678
1181	1181	108.731071959672	338.030362992426	519.818233973263	681.54152645447
1182	1182	125.393567426839	345.059789016856	525.247337474682	712.615345648735
1183	1183	141.511650287498	340.697499148111	524.527721604636	671.5311336846
1184	1184	157.928728456762	344.907592719958	525.08770189483	679.931034034658
1185	1185	132.221080603325	349.376529326655	518.706146591291	651.976660894701
1186	1186	138.730732104414	343.345529430532	522.825955624615	685.096395189885
1187	1187	128.684489756777	342.252865944309	521.104903586009	699.503643416428
1188	1188	123.844834107956	347.184092902101	518.067175456295	688.540696637843
1189	1189	148.6901650216	341.740918032441	527.541593632654	671.31713732084
1190	1190	104.685210483552	350.64576354923	526.052639235125	680.502684789548
1191	1191	127.799324036899	347.266772018557	523.37480396578	644.491637428262
1192	1192	132.12886478072	344.312456040765	519.673760358095	674.20046169435
1193	1193	153.286701201355	347.631265064065	523.876120008521	691.135500417488
1194	1194	130.130384068971	341.299503748042	521.718876106767	650.53452264892
1195	1195	113.01084981505	344.105471084979	520.846420090569	685.183868308039
1196	1196	163.556502424221	341.074887090882	527.283263247756	703.426230761736
1197	1197	109.95084053291	343.054202648648	523.927265542737	650.28663283483
1198	1198	149.386655229084	340.900314391591	517.769891687843	657.833576908243
1199	1199	125.199130283904	344.944818851679	517.67630086653	687.650610547
1200	1200	143.140435956952	342.013895277075	524.095236900768	677.305831883049
1201	1201	120.664744303595	338.91006870086	524.918269428094	663.401578162831
1202	1202	106.916975240927	347.298738946798	522.15224878609	671.209622076183
1203	1203	116.810711133033	343.622147831825	522.032413592904	657.981685645018
1204	1204	137.600076732804	345.995196452535	525.13023758747	670.543285369817
1205	1205	108.461090028027	338.981016801354	522.896120745119	664.269859065829
1206	1206	133.212351664982	344.903184628669	527.004271168568	648.910795824195
1207	1207	142.342018130857	347.454709627047	522.325052712938	670.829391543385
1208	1208	143.218685325856	339.622876490836	526.831390740112	661.001172723286
1209	1209	99.0524667184503	343.84823719551	520.561531731576	679.306654632324
1210	1210	111.567936950193	342.815070881203	526.915015445298	676.827218055609
1211	1211	109.135424008603	344.11837897409	522.447378427102	677.466524906919
1212	1212	111.356149042826	345.783557382943	515.681225756589	659.24636280751
1213	1213	101.63897003656	345.976190597298	530.041567810757	692.018188198386
1214	1214	157.584917141735	340.972231254447	523.164353922277	684.661518974492
1215	1215	131.710555727364	341.807264697151	522.924476886528	657.344633771688
1216	1216	140.336162167728	345.480341979882	525.031010980009	655.134968413897
1217	1217	104.205604271697	342.333406966391	518.579561868806	668.835616313958
1218	1218	113.80674755175	344.431157681011	529.268943235541	673.29076624164
1219	1219	135.97575955586	339.615716113391	525.238850655624	680.968532129206
1220	1220	164.850288263186	342.629301853316	524.427079382496	655.291215750477
1221	1221	129.620472446913	339.514316466417	524.482586259625	673.098581590455
1222	1222	141.166275084829	343.300422340302	521.527198382444	691.56739528791
1223	1223	121.990241687776	345.819997138212	516.443657463277	655.582539545102
1224	1224	130.637875558286	343.900090947352	526.272925175531	651.494959599157
1225	1225	139.096044954793	346.431788793549	521.22656954437	683.890633719143
1226	1226	126.925301007402	346.247261665661	519.542700352386	695.578216660917
1227	1227	159.786865049232	346.58981412143	522.125498727917	673.120297829816
1228	1228	138.077166630012	348.464311296568	521.110955437446	668.112243886946
1229	1229	108.116966381899	344.98921275183	518.90756686222	712.184844046448
1230	1230	129.323297592338	345.127900669399	525.052260860168	664.604075322004
1231	1231	107.713838274915	341.700463218068	522.880232319747	689.906236035249
1232	1232	154.524242496025	345.066181018813	523.851658415585	646.645661789961
1233	1233	103.602856803323	346.228695652544	523.428171820703	662.599213458326
1234	1234	135.595314741308	342.28393579984	527.325868680224	685.00825843672
1235	1235	154.197877484068	344.098668590825	525.032975525239	684.310463101246
1236	1236	125.780900929741	344.62903361846	524.761330097984	680.170908539178
1237	1237	161.159929853506	339.710345801685	528.609118259629	646.212770775368
1238	1238	135.857906598127	345.976525520037	526.62598997217	674.376921396043
1239	1239	110.955574885559	345.627184285414	523.272139616099	672.957632460237
1240	1240	122.474196518422	344.402662576334	519.874446891215	699.508340472428
1241	1241	126.499969376289	343.373738649318	526.511034944637	681.762785087219
1242	1242	109.201871764865	340.838068799818	518.699808348786	655.338240096949
1243	1243	135.552175811908	340.286251791285	519.656016629223	664.065695651202
1244	1244	104.509121543232	341.842150319831	520.556668647784	678.058855937103
1245	1245	122.48270840742	345.264322370997	524.021529894374	687.69140166289
1246	1246	118.801440820719	343.41497340669	523.230055605176	668.788142759435
1247	1247	124.72335806892	341.024597152698	525.217890232122	689.8114206461
1248	1248	142.420555323426	341.691916772787	522.301433482678	642.447604567662
1249	1249	119.582394124775	346.108762117593	530.781625953535	676.850546493877
1250	1250	105.397043133365	346.183770151092	524.193419503716	677.237795865841
1251	1251	143.638833754035	340.732367166389	522.178475996534	674.316622552256
1252	1252	139.9479878954	341.647855780081	524.698016809012	672.126148788488
1253	1253	131.368306610063	346.772327950402	521.052872774035	651.534797692795
1254	1254	122.583810570242	345.060296052565	525.375673181237	676.401487163509
1255	1255	116.611148573977	347.694016723428	528.535438006846	670.258664718164
1256	1256	111.025582419788	344.442205582018	523.429806089561	670.789919078958
1257	1257	144.018943663511	345.469892302021	524.603306576743	685.698651023609
1258	1258	145.111496464968	337.744816483443	525.846133148082	678.261389667497
1259	1259	139.313973142751	344.003200028199	518.907115754874	671.067208163269
1260	1260	108.057536201645	340.17216744116	522.289815450363	668.01123916995
1261	1261	90.8775412753646	343.794057830332	526.668351220827	645.032212504412
1262	1262	91.7305449224963	341.4896022427	524.159982734165	670.917959397331
1263	1263	121.163826290794	346.224360102526	522.896257860424	675.117561057445
1264	1264	130.67965483293	345.410273460216	528.677850107394	629.460223745825
1265	1265	156.025298547933	347.403659943152	522.535190303786	684.578105644536
1266	1266	132.931577283177	350.146296394562	524.648238492301	638.852041832471
1267	1267	116.220887836796	337.977018854268	528.055814313646	657.219168315843
1268	1268	134.253217815569	341.339225159482	524.411616672382	668.209244319817
1269	1269	114.302013385155	339.288527850307	521.933784476344	672.91831439356
1270	1270	125.53393256678	347.26152460744	522.866110603054	637.637046265683
1271	1271	123.53975302221	338.881831184386	520.389873809429	648.474195023231
1272	1272	146.528451449711	341.435506135826	526.615878260514	687.522712987072
1273	1273	101.450231137474	346.426353005348	524.521176820371	687.107998721652
1274	1274	96.3365253256594	340.107232619999	526.204756715478	684.928884172756
1275	1275	109.585622488054	344.73115070341	523.274789153588	657.701558399724
1276	1276	130.894862799639	340.346887546648	522.836257582091	673.607503311581
1277	1277	110.409607908092	349.041770706959	520.141526763814	689.157304049761
1278	1278	138.101504152149	343.099179656995	518.865320053441	687.944141379598
1279	1279	122.777445416134	341.766307840226	515.562609478739	643.133410069584
1280	1280	123.258332812224	343.320170039231	525.122177300154	685.119731574542
1281	1281	130.440993466221	343.689085962402	524.912198416848	652.992709148223
1282	1282	127.471026954233	339.93505782028	526.055035113977	678.045147600409
1283	1283	112.414048145531	346.618334138816	526.392091965222	682.610626174689
1284	1284	121.158663058665	342.754064389304	526.740295294972	661.261279483381
1285	1285	101.509804571091	344.833829308845	518.762529544305	689.826082472502
1286	1286	119.617894231595	342.258830240981	526.250292858415	629.740141506897
1287	1287	149.802527869192	341.248039156835	525.983746687826	704.54879134313
1288	1288	131.210038902291	343.794282325861	521.244565389064	631.07982767547
1289	1289	105.901275292067	338.697746333628	526.188227492509	698.834850539728
1290	1290	127.668849109835	346.190808551556	528.685961297751	679.066963757983
1291	1291	150.072645837937	347.765169757547	528.291718388552	697.965948543829
1292	1292	119.995593178299	346.812326891758	523.112827394774	679.086499801477
1293	1293	143.851017358113	342.784732407312	519.150584160034	679.073354607063
1294	1294	142.144577740725	344.571972020746	524.214726160408	701.826605279186
1295	1295	137.510164647492	348.602951455186	518.975874391172	672.671120287642
1296	1296	121.979201239388	346.155695233387	523.152696114145	664.485469604885
1297	1297	157.593174319777	345.240615686898	525.082236130915	643.70036668234
1298	1298	122.082772544317	341.937666712477	522.470225850915	648.433248895439
1299	1299	127.513056307385	349.043428539182	524.529083322127	638.899974479604
1300	1300	139.813785324394	343.641797078415	524.643761655282	656.457131070629
1301	1301	132.467541011522	342.984496182596	526.467271841746	677.074865195532
1302	1302	125.412761251177	340.786384413128	520.689968773367	661.049598430146
1303	1303	144.421565248452	339.863935851315	520.984534198018	648.748142501452
1304	1304	124.224332674029	338.738361007929	526.965400156246	662.733334127634
1305	1305	128.771885901024	346.701029450717	521.026533930674	672.723708313723
1306	1306	131.983011922088	347.0398686506	520.178653072381	678.375402843634
1307	1307	96.9965484312552	341.254704170138	523.028834345014	677.808022941676
1308	1308	133.78046266688	347.175455740635	530.30411115913	673.055911509091
1309	1309	124.924795481706	344.472203809544	519.840926991506	660.194502952418
1310	1310	143.84566090563	341.542383703362	526.497634941861	660.009744848899
1311	1311	109.702329163348	345.9185130568	520.39952033718	675.33902637121
1312	1312	141.641985781214	343.28008500784	525.392474695726	701.301830924445
1313	1313	148.593050245418	345.839126963607	523.245742160904	686.093623286216
1314	1314	117.840509722384	350.287375949955	523.580412240583	683.386270095171
1315	1315	124.340444131964	342.2131887667	514.980503240597	694.013571744332
1316	1316	170.268010227903	341.8614302853	519.505464538602	635.944563050946
1317	1317	121.465506484358	343.743293277475	526.676327610831	661.797898635771
1318	1318	147.660779051488	343.424898275499	528.979418028713	655.536813110664
1319	1319	151.876836247204	351.834705598424	521.733286781995	668.374458044872
1320	1320	111.056493629564	348.441449892485	528.655948061776	642.92193693435
1321	1321	123.570227614793	339.416646642791	523.931396688251	669.673798984543
1322	1322	120.390600958287	339.431011625164	527.327250227996	651.465346412263
1323	1323	115.323289626798	342.077621119162	520.769606578934	696.095849518637
1324	1324	142.420054793586	337.650987071298	522.748114950298	646.655662598903
1325	1325	156.521077086669	340.155276028099	523.049346955302	687.30968146171
1326	1326	103.399297109617	345.93072864438	523.202038206487	672.119783871576
1327	1327	109.982307131647	345.186606892578	522.488930777188	644.025321684472
1328	1328	158.280856358514	344.383119091493	524.321640991558	661.919955511925
1329	1329	112.501023288737	344.370480345982	529.99550746775	648.941907890968
1330	1330	134.512864027746	342.782381173194	521.745226640302	701.30286819952
1331	1331	161.896849568769	343.150602929193	521.86002139461	664.558429678775
1332	1332	125.189620537123	341.573409157352	522.499468017154	678.503301902111
1333	1333	139.795170189309	344.786532663312	526.389510798261	628.635055072173
1334	1334	100.853129023479	340.336680572049	522.71572079551	696.579642250185
1335	1335	123.430810487214	341.901191688582	525.011836833784	699.39132698483
1336	1336	109.587588583961	342.696299599178	523.0463886374	667.094068331232
1337	1337	161.968859432299	340.35626133671	527.99676101161	693.697143753332
1338	1338	150.552584326791	343.60572379235	524.87431743816	655.848455800997
1339	1339	156.25852658629	343.956745544379	522.875134999887	632.564947922173
1340	1340	140.206252426773	347.616200471088	526.330180835168	670.030629025609
1341	1341	125.895720046127	343.603259552002	515.130412645168	684.433443755816
1342	1342	138.508820704034	341.185898901485	521.300688210891	667.880510617091
1343	1343	129.911162066639	345.135313522396	527.44239063821	670.76312484132
1344	1344	122.333692226924	347.265414705827	519.455619559309	692.909830805324
1345	1345	113.725874901038	344.899966193329	525.386147221377	686.238990657954
1346	1346	100.440476807663	339.290006120585	523.175503456675	672.28069271151
1347	1347	132.447980609463	341.549472001876	518.716865069745	683.122981486637
1348	1348	119.687676243318	338.961275176258	522.83049607511	675.702624369226
1349	1349	148.558382073254	345.927221232356	528.155925977547	687.385743526869
1350	1350	112.380875515314	343.821839334592	525.458362083532	665.898164943329
1351	1351	119.030904940374	338.668852657183	521.711764715334	696.429400160568
1352	1352	112.070122535517	343.215104299696	524.879437482824	680.583329576816
1353	1353	144.543082694999	345.565348493245	524.126904635022	697.367680514811
1354	1354	112.350967993299	343.887365396942	523.451124747754	676.30428681284
1355	1355	149.823639264758	345.385191768312	529.315880834604	666.963984230468
1356	1356	140.171521387183	343.457861580277	528.831099847338	677.874508895742
1357	1357	145.497605045308	341.100867427321	522.708936370245	675.933008774659
1358	1358	125.065587884566	337.839317493963	524.135149224545	677.205027673146
1359	1359	122.32465229962	342.107114333039	523.389821126375	640.199091422726
1360	1360	147.052062617327	338.282980536226	529.130585171628	634.008947767074
1361	1361	126.309669759762	340.467527626498	522.076206224988	675.137584302933
1362	1362	124.259270098775	340.166075906349	521.823743047733	673.809937470724
1363	1363	127.151638703892	343.652562611386	525.349453370395	667.883807164158
1364	1364	117.340408091615	345.423280951942	526.66323293803	706.600197799503
1365	1365	124.562161470663	340.91216548474	521.391894214122	662.177331243644
1366	1366	154.744867370111	350.029822608675	528.719714350974	664.690312222264
1367	1367	150.340688855096	348.223247204714	522.286389298559	664.796359092489
1368	1368	115.510865436806	345.007420731549	523.239183262271	642.667558338931
1369	1369	133.052296347459	343.500202118842	524.050854071392	628.743841889218
1370	1370	136.464684581377	342.588008770619	521.542855868844	666.911714307249
1371	1371	160.772061098491	346.143538861728	527.784904183787	654.480879197034
1372	1372	73.8406010661321	342.294206945608	522.825343130474	701.463826884126
1373	1373	117.698460688492	343.953783257779	518.237756067431	676.047236467042
1374	1374	120.495253285661	344.473857639114	519.644361910997	636.282484278368
1375	1375	96.4291290230903	339.16751702765	523.534847712098	677.426079530021
1376	1376	134.912173003151	344.363143335533	516.327810741884	666.438221121292
1377	1377	117.387879648702	341.353166535342	522.310404174622	663.172481405937
1378	1378	104.438649772472	340.892407890326	532.344120830824	683.749744284792
1379	1379	159.617819371767	347.231017868684	526.235843624389	683.589250979056
1380	1380	131.815098081075	340.080167912701	523.259782781459	662.591728077349
1381	1381	143.194354188156	344.533124446182	526.147065328656	670.063358223572
1382	1382	120.861194358083	347.949499041991	527.552319487186	673.729516701547
1383	1383	114.449464850954	348.060296508326	521.066777549902	692.484990400686
1384	1384	99.9575986460111	343.388993664842	525.415589838232	677.524549155375
1385	1385	166.635884544829	341.422334412522	525.210120528639	676.727339478429
1386	1386	167.827286472566	348.400323616462	523.372562344267	674.837322521788
1387	1387	84.1936370872651	339.193460606019	522.116493968619	661.015795025851
1388	1388	126.065403418177	343.700630598941	522.363788574847	683.247157439035
1389	1389	153.611371564016	343.347448733865	522.81971558672	658.089322435887
1390	1390	125.824201878111	340.64004559334	519.903227254218	706.756836877086
1391	1391	126.672659806366	342.54953829904	520.513102686351	667.736352425514
1392	1392	145.326045859452	342.366384555389	522.78953395329	661.587154296445
1393	1393	111.739265006522	344.54349296307	519.418291146563	709.537864116289
1394	1394	108.195038962448	344.04154681612	520.788666961967	673.723317338273
1395	1395	141.626491086682	345.790898471294	524.953081058196	671.456502292679
1396	1396	151.141652326692	345.176524169517	522.552878773107	675.027913880746
1397	1397	160.262382959932	343.373297847548	519.290189916202	689.238786907588
1398	1398	141.391882002178	348.513618677836	526.591003147587	673.795423785133
1399	1399	130.51352516996	341.681923369264	518.065433489113	686.895715798492
1400	1400	129.124949177991	340.826917754435	520.390888969232	677.427822946964
1401	1401	138.500387451779	342.245092034852	519.103611916586	647.119343119125
1402	1402	155.550216990907	346.619816749238	521.953516650406	683.090683291177
1403	1403	107.919391429697	346.2580599065	520.956135676946	674.876687340312
1404	1404	149.580605031137	345.784036302314	520.704266062837	704.840538563718
1405	1405	141.114224273395	343.896932015623	523.027367957602	665.845491472384
1406	1406	116.938475435915	340.421744237117	521.172778306704	657.888430492493
1407	1407	161.842321470735	339.465168671618	525.58686239208	710.34872799977
1408	1408	120.137904452717	340.592277143783	524.143543892434	691.481938837778
1409	1409	137.062648058399	344.222210542884	524.231540564017	685.660411161087
1410	1410	125.033213482303	350.180255580218	517.8572522344	661.220720269406
1411	1411	118.644223118088	342.39976249758	529.388891728555	655.467681211852
1412	1412	134.13387165593	343.212062757142	526.44336610762	684.529617874597
1413	1413	132.632306442949	341.375860235811	523.344524852835	661.049971564349
1414	1414	156.045749636857	345.547063876418	525.691357719153	654.614855173773
1415	1415	116.715760916479	345.105295453057	526.521860224878	698.4144843751
1416	1416	125.691318783694	343.930685080615	516.498089612423	660.53730620366
1417	1417	132.262141221193	338.456703246177	520.957763709455	665.144477089595
1418	1418	149.970619753529	343.593869452739	521.825334453231	669.742053419279
1419	1419	157.787404254382	347.792724360559	524.786083107432	673.934371389161
1420	1420	110.96354416998	338.152758986353	521.224419394996	687.947822770866
1421	1421	135.622502146109	345.35655417694	525.753962055977	690.558797391613
1422	1422	113.957298591962	341.670066005798	524.976039254751	647.850182546635
1423	1423	120.152156394101	343.27920167296	519.333096416753	681.132567809659
1424	1424	121.875980015352	343.266238556287	520.626245752394	677.632182209496
1425	1425	133.339332652707	343.509128372692	524.026159494202	655.39091630218
1426	1426	111.716644302162	343.48579523489	522.914732151911	660.874810153187
1427	1427	119.058861836932	340.677572434175	523.951927806453	652.155560038802
1428	1428	122.680591756604	343.804014579054	524.46710099362	668.108441365686
1429	1429	126.870586580841	344.559985968732	525.294925995298	660.152106792695
1430	1430	119.767191296724	342.978994600193	523.150277055989	659.512342279986
1431	1431	135.239323695808	339.34604710243	523.933301888454	684.171161198957
1432	1432	135.363082453464	339.670821193103	523.010919740718	660.796340258473
1433	1433	146.859635594956	340.206201574268	520.94295417516	681.801362207128
1434	1434	124.665686849952	346.924700961363	521.512346596345	669.237756851974
1435	1435	127.468821772991	344.335134618261	525.732258680787	684.377832774279
1436	1436	156.638853452403	344.683962652775	519.344987038469	676.549849846871
1437	1437	107.175541409554	344.974956297243	526.200562772426	651.643441262672
1438	1438	140.670768116711	341.146077666181	521.717117138261	656.40499209036
1439	1439	154.132569458114	348.102501471063	524.102645395592	681.524285837474
1440	1440	147.13936492781	340.804149198348	523.935547772436	665.79167360001
1441	1441	116.570633221338	346.233069158224	518.559391133482	687.145792736309
1442	1442	155.062798002267	344.101548355416	529.200864880096	659.296583919401
1443	1443	88.2376669459339	343.623089317389	519.71290959193	667.489909106975
1444	1444	144.968419040861	347.107265706536	526.042307681498	654.946439981357
1445	1445	127.572940228227	345.950443588818	523.988804057749	679.387945646092
1446	1446	131.671054405903	341.248517427091	529.018842531481	656.821989305309
1447	1447	115.702533396379	338.603997945662	518.035884701196	701.927467262853
1448	1448	133.121951737246	343.557434397554	520.058297575724	695.148401000335
1449	1449	160.043338497828	344.815160939303	527.315058305889	660.796836539069
1450	1450	126.17469643053	348.461955468706	520.633688765001	665.963011518332
1451	1451	120.17772762927	342.387917502674	525.779773762798	659.082602008843
1452	1452	148.425666055102	341.635698176271	524.062481617569	672.523521049712
1453	1453	115.266441580605	343.475817737859	527.978991250261	661.497496188787
1454	1454	131.781577965861	340.413670830086	521.595543961155	693.618028186741
1455	1455	138.05602824332	340.144829466283	520.588647815973	680.668307986562
1456	1456	143.473597061035	349.772782767385	523.156061208125	672.593942922908
1457	1457	152.78290311048	342.132140743245	528.717494780046	693.323995493382
1458	1458	115.539685520975	345.352856789533	519.410032785255	691.157318567834
1459	1459	119.854128004763	341.25054507165	524.04282024259	691.51035486734
1460	1460	123.831269248498	334.399727355029	518.772168528988	681.049534826368
1461	1461	162.323845156812	342.355978058859	523.121044103978	647.671458746155
1462	1462	139.861634156416	346.524880672132	524.858686275786	665.894493591131
1463	1463	133.914244398778	341.473911341553	525.481795832235	675.235046041792
1464	1464	135.57838685446	343.861269666335	526.373832477757	666.291331798839
1465	1465	119.262572561345	350.684931349782	528.232387141092	685.547530441231
1466	1466	132.971549749693	341.615784337276	524.444592898606	665.286494406962
1467	1467	140.566162479601	345.22390518189	522.247476878322	663.992032463935
1468	1468	110.433121737969	343.749530702871	524.133567438001	685.286104829049
1469	1469	119.579934241685	341.818249732114	525.517240071261	648.880665748184
1470	1470	110.131995366996	343.753457314482	520.597950730791	692.650672413432
1471	1471	116.718229695817	345.573755017089	523.92124413178	665.451689329089
1472	1472	112.226413110199	340.721226056305	526.182004532116	666.45492883378
1473	1473	161.492334730653	343.190598708627	521.582528901901	671.741362516262
1474	1474	147.337850865989	339.565660317022	527.095515414984	671.82972339841
1475	1475	142.959389058026	347.599998237848	524.956880152163	658.801497804253
1476	1476	113.682177180431	346.101115291851	522.44697415391	661.095695193795
1477	1477	131.768414768539	346.399542033359	515.959311554618	682.976627589859
1478	1478	115.345162044104	338.927702852917	527.068613863496	690.679871836131
1479	1479	125.585454408712	340.668837963484	521.698463415943	685.941977574564
1480	1480	128.029911273185	343.202534979794	522.176478488926	710.179445256232
1481	1481	151.746754983831	346.465934734022	519.275475602077	684.290326308097
1482	1482	135.085233955534	343.171937996476	524.670226824314	650.245624083153
1483	1483	153.033029314772	347.352329301774	525.318922784492	685.665018427063
1484	1484	141.931535781597	347.341617974071	517.03661160816	638.835737971259
1485	1485	107.209136588029	344.490462145234	522.956468858582	659.235688562415
1486	1486	122.232863875284	344.458435161824	521.425725423275	696.979121874171
1487	1487	111.394237212179	349.780827970651	524.641717197901	705.444433762158
1488	1488	97.1894444332177	342.970437614022	516.563583107762	698.919547353904
1489	1489	138.9941346376	347.26982006005	526.908012402262	657.006863072916
1490	1490	127.94697504735	348.379550379859	528.552760833471	672.132876794502
1491	1491	125.611351963692	336.666821792347	522.984144817506	686.321473567306
1492	1492	150.72414893381	344.887667834576	524.136742666752	646.105702877863
1493	1493	122.959746330482	342.273033903118	525.293654417614	682.811812378039
1494	1494	152.572498151711	342.638959425362	528.022085015507	662.868263133331
1495	1495	174.226846043184	342.289814753335	519.052185073854	673.108642566682
1496	1496	111.174497178601	345.326471760819	524.975321988057	671.131495664221
1497	1497	139.947918477248	342.932169050695	524.459172129657	645.869982896692
1498	1498	148.632390288513	341.574248124922	525.138985922906	683.187847298363
1499	1499	118.577987741196	342.584235788658	518.44835034927	675.185245927652
1500	1500	146.560422819877	340.426903289767	522.852897916675	681.67584805699
1501	1501	119.580950121452	339.718703955798	522.076218097129	666.149007079725
1502	1502	110.202328682087	343.425758995706	523.742895457855	629.730942570864
1503	1503	131.924149803614	344.060100430704	522.320663249638	666.216748021094
1504	1504	136.619078890441	346.560478384541	515.982341993032	691.097681526061
1505	1505	103.225116455542	340.789956658085	522.50944417844	666.138426702889
1506	1506	132.057623387363	342.827359595192	519.586516347649	685.408363184072
1507	1507	110.099655553561	342.232066116722	519.5278457556	661.426589884233
1508	1508	140.430098474652	337.923635674696	524.210523721292	672.950648548961
1509	1509	123.399578645484	342.990669031931	530.553545101648	676.157818385731
1510	1510	134.172414187844	349.231588455993	525.153682928491	686.215355747253
1511	1511	118.942621966089	341.987457675685	518.588880544518	652.234615397769
1512	1512	148.920085787056	346.989447855435	521.182955650261	674.483342718399
1513	1513	143.137257288946	340.023234808517	523.799958541416	655.130644623621
1514	1514	111.0936675759	337.496584284979	519.233184090698	653.23189423402
1515	1515	145.732975025091	346.068959789565	525.09033216266	660.608703107851
1516	1516	137.705669174158	349.590398968561	521.673730195106	681.343011139447
1517	1517	131.60263731244	347.283519780608	520.658263064516	672.352722167807
1518	1518	123.945507771813	338.002867391906	526.300052597421	664.612123545932
1519	1519	109.619882820447	342.926497124319	521.881285000265	686.227957748199
1520	1520	105.276613689337	343.672420939048	526.176532567157	699.30683483109
1521	1521	128.596114281844	340.406668819783	520.574243220152	666.304710027516
1522	1522	150.806299529358	343.046848676041	525.351273319247	678.239056838696
1523	1523	127.675748270992	341.805876665614	522.540080426761	673.736804299842
1524	1524	106.579527041187	344.760219527397	529.310403495476	707.125549220586
1525	1525	147.609986590802	348.754251458157	523.833550791389	676.70631883735
1526	1526	163.41101887423	340.701467327868	525.075074673888	658.613956520879
1527	1527	136.819852115531	348.260440210088	521.216608807591	684.12224521354
1528	1528	124.666963164165	345.174400473632	521.819004439694	662.725569830931
1529	1529	145.440230627365	344.821902502603	529.622589397152	683.381084324419
1530	1530	110.386465383817	345.867693971497	520.51157589809	669.065867661105
1531	1531	120.396759676003	341.90684196388	518.624841488093	673.232949457679
1532	1532	144.289799051299	342.17888320939	519.689284656196	644.686934764915
1533	1533	149.095072150007	346.556895569636	522.154480477088	663.910073530879
1534	1534	122.301256028472	344.918268638433	520.432042076268	668.088686040103
1535	1535	129.031400127188	343.988996781561	519.805338023065	701.380512660742
1536	1536	149.831886604794	344.324570404633	527.319935722882	671.595129800953
1537	1537	171.507991349765	341.423153971388	519.010972959647	633.146027041495
1538	1538	115.400582738384	344.287391187695	526.549415849196	656.781991975898
1539	1539	118.523572649164	343.234541925198	521.871666893083	689.468217079166
1540	1540	143.145310484652	344.372464527869	522.005324093385	650.656881292576
1541	1541	139.910625768105	343.172608364079	521.747249519135	662.766535313793
1542	1542	136.973986545205	348.257521229456	519.074928844699	677.033599490562
1543	1543	139.481857370671	337.356706466571	519.663746627567	652.474787379161
1544	1544	141.286420854747	345.732715868051	523.628343625495	669.03702933001
1545	1545	119.842594111507	350.075717488494	526.705605112445	644.339084200921
1546	1546	135.926021348127	346.126188740137	523.077209926034	662.623092733748
1547	1547	139.176348752211	345.154385495747	528.737907113308	682.683064703914
1548	1548	137.337714422973	338.675263781266	521.079630652288	679.252942263799
1549	1549	138.961134349014	345.727691251439	520.203937026972	706.089871389561
1550	1550	118.172090855425	346.814163633925	521.418210210357	647.86393645074
1551	1551	134.815361068113	342.057279872905	520.928850165259	674.600132493113
1552	1552	148.999874138994	345.646593516032	523.691708216228	660.967298850345
1553	1553	134.047649928184	340.887210283874	515.972531248915	683.0702414567
1554	1554	126.778122382987	344.30794219513	524.516196663993	628.492133969186
1555	1555	140.853033292871	347.93042009918	523.837856113016	658.697178860806
1556	1556	138.343103580806	340.692734522165	522.875366457808	693.218024687171
1557	1557	163.187666332742	340.529573939588	525.611647966501	644.627452499508
1558	1558	127.442418523822	345.524100909512	527.317112450154	672.595750536287
1559	1559	153.422487409754	344.711409728616	520.985287692419	675.865129989403
1560	1560	114.875567254528	344.43523280108	521.405266984805	653.879508192175
1561	1561	127.346363203863	343.711945751497	516.065145475878	658.800595827118
1562	1562	107.822573055149	337.909529660058	520.977703191503	638.426197048473
1563	1563	135.04478411159	349.539691076867	521.297745668486	654.593654549976
1564	1564	117.319247752149	342.567799672577	523.580179847805	667.383502021175
1565	1565	135.934835177696	338.555297682115	519.61079470267	642.547880247763
1566	1566	124.839333892421	342.269556355377	518.906806242714	659.877631457082
1567	1567	138.737366443333	344.428445923076	520.206298154915	654.499050916685
1568	1568	138.724949673531	349.1090512341	522.806170006029	660.92784187683
1569	1569	150.189975616158	342.738476099862	524.9369782404	672.045421360753
1570	1570	117.885301298161	344.403754752834	525.876450802236	670.162314431971
1571	1571	116.617577757704	343.996235556038	517.001846877061	677.914399412412
1572	1572	104.133836165333	347.136473109195	526.626264117967	684.440798765435
1573	1573	124.879617748707	344.755766963611	525.722069466425	683.343819071569
1574	1574	158.476745642284	343.411539044821	522.385104308942	655.643827295877
1575	1575	146.298534191129	345.726333158866	517.211798640467	654.873853530353
1576	1576	114.26147951818	348.462681196782	524.706984891717	676.660273220739
1577	1577	108.345252139505	346.671102032335	522.081138451398	641.838955760689
1578	1578	98.0815647840425	345.70050739345	524.921344468999	673.312267255654
1579	1579	161.907967122921	342.450807727065	524.129414696854	662.086547381581
1580	1580	136.507550875441	343.528857202503	522.271423666657	660.436412681102
1581	1581	155.432515078239	340.468155679324	521.278366373246	673.597684395677
1582	1582	122.148567203141	333.600895671662	527.43899172234	677.610294039722
1583	1583	105.845591480784	337.543128331402	519.781699854702	638.792041483817
1584	1584	127.528466937131	345.970830973918	524.744102341141	680.907553924105
1585	1585	100.549415501341	340.236697496734	522.671528265389	678.185583713539
1586	1586	137.250452657576	345.87072583408	522.678847438083	679.283259229439
1587	1587	126.322100245688	342.967502160129	523.813007375836	650.475676605026
1588	1588	142.487314782205	338.680203927993	523.923941672299	672.481499833345
1589	1589	121.543651779453	350.051870696485	522.809377703935	650.556053898739
1590	1590	132.561887117742	343.649982397998	518.841649343724	663.785389934387
1591	1591	113.305236111403	352.330812514333	524.679150682258	629.986947353602
1592	1592	115.855400357189	340.264648226662	519.150383778928	706.002405719493
1593	1593	105.618647783327	341.294989336232	519.946509505465	649.326935724177
1594	1594	151.848011593072	341.203832961092	521.415426297398	669.837033274148
1595	1595	156.885409517194	344.852079460498	524.833749485015	683.024499290941
1596	1596	137.482068476861	349.073736709373	523.858363682499	690.156559635382
1597	1597	143.725291892147	347.46602973754	519.268411884382	663.422511677434
1598	1598	111.830696089035	344.724564348322	524.725640957693	666.465055734016
1599	1599	161.313593438043	343.399022924278	520.46462944324	656.288741314225
1600	1600	118.158737957754	352.88811779193	520.499252605532	669.005310110362
1601	1601	136.207515761189	347.713897123371	518.772259214063	660.6080905915
1602	1602	146.217303422232	346.9378584113	521.495898882331	687.415384515799
1603	1603	111.730148357298	348.255256366037	529.320405143179	672.134265029345
1604	1604	146.302236028428	344.805734689114	523.8705705289	654.362762865857
1605	1605	106.40416124469	337.012614824397	525.821181943147	661.285779648611
1606	1606	147.685157303082	350.98247739397	522.496647944713	636.477473528446
1607	1607	121.859200081132	342.664188358742	525.162434149199	650.114720940166
1608	1608	138.682051543324	343.759702223997	522.808194585474	677.452305781781
1609	1609	134.34968072772	348.186646146843	522.600802065843	651.853965255533
1610	1610	125.747234058806	338.176971839743	523.598630974787	659.702102635275
1611	1611	126.468712810568	339.86860636539	524.482057864084	691.122920951389
1612	1612	124.994892160854	344.96133935238	524.465765164119	674.733560702253
1613	1613	123.324614824921	341.868779937318	522.109314906926	686.80906828205
1614	1614	129.857966106746	343.198472303731	522.117322197338	685.895193686203
1615	1615	138.028899903394	341.492730079933	522.569592414228	666.051373529646
1616	1616	112.44918385914	341.983751588966	522.062805756447	645.325472690504
1617	1617	146.779324009151	342.522240862679	525.010316050838	681.20155922779
1618	1618	112.112973440565	342.799997090905	523.92835399878	676.925453127533
1619	1619	104.025390555177	337.776909299044	521.57587796523	643.375672673866
1620	1620	133.04395658676	348.125701983212	520.848681240106	672.161023031504
1621	1621	137.966498153582	341.749711247762	528.037644606501	683.864778369274
1622	1622	163.971989197151	340.999586661386	521.690410600893	700.464389584461
1623	1623	140.174451356686	343.068175793473	525.175269002596	622.402246328251
1624	1624	129.499216348715	344.011073771414	523.220287965362	681.814391159369
1625	1625	120.269012571767	344.242768152563	525.577432999729	631.758291611967
1626	1626	150.632949724284	345.978477704463	521.065830452743	666.292230693595
1627	1627	99.94051479233	345.345715689118	520.751521036348	686.303003283183
1628	1628	152.16694499423	341.192156790478	529.221716338648	646.533365049511
1629	1629	141.356734972081	342.714771024895	518.679315838573	666.910298840837
1630	1630	136.393422782114	346.746108798581	523.554003834793	643.601237047094
1631	1631	101.038787402572	343.061942432211	524.95215014682	692.144140668664
1632	1632	124.225414345076	347.071687806042	524.293384284129	687.347786165481
1633	1633	131.228383980667	345.274559282379	523.265104715281	671.418911596747
1634	1634	156.671066671693	340.429932972974	521.944514559463	681.695091181676
1635	1635	85.8206816568191	343.974351192241	526.088192693637	684.112765064869
1636	1636	136.887378801155	342.240412249363	525.140003582952	636.584113951235
1637	1637	104.605057839136	344.399908077555	521.988371475759	685.322214078055
1638	1638	107.760962518565	341.651352162931	523.316276491044	722.653869003925
1639	1639	147.065180248287	344.508730779884	515.745439709074	687.62273448134
1640	1640	105.772031944872	348.510352628875	524.178082511446	663.226313829428
1641	1641	125.393740319085	345.734853561366	523.761532516012	678.533535971255
1642	1642	163.918981494032	345.384168078437	528.916316661268	684.645050153839
1643	1643	121.955489628763	345.551998864088	525.134046872896	656.545276697789
1644	1644	142.318010310365	346.191620823203	524.791937950965	683.505411298729
1645	1645	154.179369313032	337.82569635452	523.130061990266	677.077072741272
1646	1646	146.833831446217	342.086353279601	518.722637333966	670.33710798657
1647	1647	126.022825536219	343.298195557898	522.132529291118	679.209283863522
1648	1648	138.443147864099	350.058295488842	525.568461744334	643.832947653066
1649	1649	147.753974858775	343.105579374919	521.951132545401	671.483844141425
1650	1650	127.728994466029	339.119646445267	523.699001032568	667.411871657941
1651	1651	120.573147958682	340.063818731575	522.495847679673	673.311474610631
1652	1652	149.6201720211	340.433578062622	517.980230096071	657.810584964521
1653	1653	163.854605109692	343.601020867533	527.877641945262	683.614699818148
1654	1654	123.320674093344	342.601877719176	518.796557813507	672.322182360479
1655	1655	114.642931075128	346.676449414318	526.93944865082	674.0611895645
1656	1656	146.482150273434	347.358814608724	526.698478181327	649.249668398585
1657	1657	143.662263828959	349.332790522428	519.169319562179	669.87704037195
1658	1658	111.333495916726	346.825301113343	517.784386014344	667.423883609328
1659	1659	112.401248789417	340.979256781133	524.233260550429	667.589050719072
1660	1660	124.408060362367	342.777033274309	531.525773507699	693.27450763358
1661	1661	106.385061912745	345.152924734494	520.648312509757	699.805657830676
1662	1662	135.261449605874	341.777693230322	523.584002141395	670.085425937368
1663	1663	128.991783395545	347.608485807973	519.649370940179	673.176920738563
1664	1664	141.255567978057	341.572915502627	526.140540889074	644.776441472437
1665	1665	173.582131208351	344.86782480117	524.730969202783	687.033336081135
1666	1666	143.150114660077	345.625927753308	524.292063877222	667.789358799797
1667	1667	134.102116021567	342.670274840083	524.62048363956	683.766782646745
1668	1668	127.140882950843	347.531493254615	526.947606267153	677.865181337817
1669	1669	153.009209701684	339.113023423794	522.324989556269	696.974154496644
1670	1670	129.141807653361	348.099497358591	520.616618077052	679.38446712294
1671	1671	148.780899855442	341.723735676537	523.027422256767	679.319412893672
1672	1672	125.32089514723	348.0375863158	521.750753975177	658.459021991843
1673	1673	140.681402523647	349.305854470146	521.590055609474	704.182793331526
1674	1674	95.1060078337954	343.413256058088	522.916167536535	682.088082862325
1675	1675	142.374926521868	349.554110044396	526.37207689713	682.798112597643
1676	1676	143.567659089096	342.185318499297	524.299070811094	666.899561796168
1677	1677	126.371239867181	338.120040187674	521.957265259593	684.406138149027
1678	1678	135.561665531045	342.960805539426	520.919630709687	655.466253099051
1679	1679	163.371160345742	340.134330196049	525.394761992906	660.011155345115
1680	1680	108.650682578372	350.967606782217	514.003785267146	670.803421926046
1681	1681	116.024009097219	342.242839526371	521.189693966736	679.995314549038
1682	1682	127.01657107368	343.770792205368	523.784782788944	683.446174494863
1683	1683	135.163032091058	350.249410938119	525.594027144659	644.096863332819
1684	1684	103.208586967721	342.596385645818	521.464088799234	674.740478802285
1685	1685	112.925753225939	342.199194131825	521.411297354171	670.874630532887
1686	1686	112.741951424414	342.854434983497	527.653334325778	677.86208536973
1687	1687	127.067267803637	347.662946528735	520.495015060192	663.173841224713
1688	1688	147.551279091209	341.958561172012	525.348929113628	692.151505168498
1689	1689	149.892468812205	341.673035175617	524.565169856759	665.401098947365
1690	1690	140.353638493152	345.891856434023	525.792481828967	685.654042760052
1691	1691	125.927021190709	346.004328928158	523.254075630701	643.046875316508
1692	1692	111.513134498607	343.574840203555	519.229675009533	674.649182329528
1693	1693	116.50896753473	347.387243003831	522.159940957294	662.522087719757
1694	1694	132.868761147135	344.360141622567	520.742036020424	658.257612605513
1695	1695	152.40179398137	342.516553983843	524.061930310447	656.810766499163
1696	1696	129.50008094269	340.506916373755	522.178405285548	672.848150574324
1697	1697	115.081697277864	340.491208101042	521.94076110339	629.696782757799
1698	1698	135.00700601164	342.905565400801	528.067290019894	646.957516866159
1699	1699	140.995078095087	344.10326151049	517.891685521334	693.582675804658
1700	1700	131.973293022608	347.423214719279	519.291140306117	669.562355506558
1701	1701	120.361291465998	342.260496555342	525.252483296984	688.528243692116
1702	1702	140.573222279909	337.275557857853	520.657791401523	689.836880906929
1703	1703	139.571957419244	341.647876574161	523.868694390266	699.439747513218
1704	1704	114.483859771717	346.941621118724	519.330384512681	690.351180341997
1705	1705	135.422048015588	340.987168318294	519.675004442631	696.796011388208
1706	1706	133.859713636779	344.111471108236	522.853558268933	639.655043146281
1707	1707	140.026758838759	344.069784802752	520.380773008406	674.962914124879
1708	1708	158.285055435059	344.45656612959	520.733464044804	658.439690719143
1709	1709	140.585166812678	344.840571060676	524.217576469385	678.323026015657
1710	1710	141.637360059636	347.483238115947	519.007259990462	673.699516146483
1711	1711	106.853399418501	344.261882599475	524.354086048559	637.536316080138
1712	1712	110.980360960046	343.246145977627	526.301278176381	664.996745668879
1713	1713	99.592402211861	344.106901630277	528.203154230719	688.56103776233
1714	1714	143.027150783862	344.602314107627	523.626924251211	685.973016874029
1715	1715	139.136959150648	342.449582703707	525.161559936182	666.165638326829
1716	1716	143.774524933496	346.962497774346	528.52991698215	649.0499048864
1717	1717	101.898180364732	343.236454282264	521.913866003574	650.057469985496
1718	1718	112.704395521972	344.818457053338	524.57632974673	680.295190061906
1719	1719	117.004148523461	347.217695380028	521.860109968491	675.562137538976
1720	1720	114.21777701694	346.456417392434	523.130824562655	686.875787243411
1721	1721	140.638141765913	345.959881294282	524.496402762206	654.425681951951
1722	1722	131.11525934217	342.293850074865	522.907507101015	635.5832909488
1723	1723	134.649987663698	343.146841159087	523.386272537032	679.680973628649
1724	1724	171.339541688602	342.88177340386	520.691103801692	679.84093472683
1725	1725	122.538420421663	341.741202132394	524.366067385488	684.721852004908
1726	1726	114.743680420187	345.283634799812	527.962606297543	671.118556076863
1727	1727	121.238246520366	344.458545796596	519.567102547932	680.48897804836
1728	1728	140.504706029424	344.361114126531	519.334367997255	651.257073166103
1729	1729	130.067964526058	338.089266698102	519.839137895657	664.554792979637
1730	1730	121.835033064867	340.237187613571	523.649010255198	677.913923458387
1731	1731	181.545658010474	344.759152996206	519.965687732917	667.004500837246
1732	1732	139.820077160108	345.873817539237	521.291749009127	659.741665612063
1733	1733	124.079882212216	341.576782967409	524.216089703212	652.616334173649
1734	1734	130.804194054651	342.861660691081	520.871327258564	679.004835934022
1735	1735	114.703239168479	348.523079878993	523.371449645071	691.564088003721
1736	1736	145.564356775237	343.549069174714	522.738086301058	682.812013596596
1737	1737	125.158289913812	345.105632830252	526.360896426005	679.61968757757
1738	1738	112.75925409626	346.916091089904	517.125656695344	676.78367591371
1739	1739	149.709822204319	343.729162276619	523.649735686125	682.950979005903
1740	1740	164.558503713653	342.820914492266	524.803136175226	680.199364729576
1741	1741	131.534962856665	343.351512546616	522.065766447508	669.696769168448
1742	1742	107.295182886999	340.396041353135	522.498372351117	719.094595521329
1743	1743	129.886514265068	339.887895037135	523.24371407551	689.055491857285
1744	1744	125.987816247897	344.095580198272	523.257564452508	673.330931336952
1745	1745	147.30674096418	342.87353241462	518.213957853431	660.785414700186
1746	1746	131.33365640275	342.855218637679	527.915515610056	680.273975508925
1747	1747	77.7142537725645	344.424686030311	520.219050449086	681.022972330209
1748	1748	107.606138051895	347.504238432342	521.975496833346	708.991003411917
1749	1749	131.263254417645	349.187794211343	525.815556094422	667.620037405623
1750	1750	123.612354734638	344.683915650873	522.721331058261	677.915917219987
1751	1751	137.031001537767	341.754041759671	520.330767012275	695.22824782332
1752	1752	131.580386877756	340.795429122301	519.073996173429	696.214884333835
1753	1753	90.963543308085	346.642910978067	523.076296731744	634.05899369668
1754	1754	117.951571044657	340.589390151745	522.609636069424	669.580056478094
1755	1755	132.191397088092	348.160075202848	521.482036634568	651.785653955035
1756	1756	120.834470454248	348.862521903495	521.259698484903	660.75211791105
1757	1757	131.687767323557	349.148510328737	520.817292149718	655.368139864966
1758	1758	102.428938290876	341.499244178026	528.442957020466	638.721965224783
1759	1759	148.423339001575	336.221045419542	518.514066830645	674.383829626109
1760	1760	135.139137334828	344.964741219479	523.217681506711	707.108698876085
1761	1761	133.088376000287	348.060313423402	521.470573092072	672.484400666621
1762	1762	135.237494824525	340.307506080712	519.430492050853	689.741355763535
1763	1763	134.766388448502	340.901762507761	520.448700671056	679.515232480191
1764	1764	123.78738048244	340.397295420068	521.305822609041	642.756155487172
1765	1765	109.965951671526	341.06756941929	519.962478127659	693.322954639668
1766	1766	112.981654012135	340.860824713848	527.515684493949	668.609409226949
1767	1767	124.466475345599	346.587617152258	520.711958835305	680.334877428101
1768	1768	119.842743100771	343.116802752643	521.60804801916	710.18463408684
1769	1769	128.609033365216	342.967914975628	523.828710294972	677.848457596337
1770	1770	109.995843904295	341.692577798014	522.790259336378	670.952765624789
1771	1771	121.927763398673	342.260189144953	528.682333515351	641.24094799224
1772	1772	125.476364149058	347.329468083881	519.988051309272	658.800916742776
1773	1773	116.134810986696	344.716138108639	523.698088122327	648.240078452305
1774	1774	147.928614764641	342.03063655469	515.409021281435	646.593314609274
1775	1775	134.194811281525	344.026745289209	523.519844612734	709.609044003783
1776	1776	137.763210559928	342.562125263019	523.391246641714	681.070826479917
1777	1777	139.602628722118	345.912917444017	521.150742653024	675.031008583601
1778	1778	117.324814710868	343.532385129439	521.187770608323	670.625616535428
1779	1779	129.402476714246	345.251396678666	522.325687584512	669.125792611222
1780	1780	98.5910198453027	344.873206357673	525.716883788023	660.898561462925
1781	1781	133.629360176348	344.702005875532	520.22836431887	644.784143299756
1782	1782	85.317607991348	341.500432001643	523.025800069234	677.957782846076
1783	1783	137.31566052332	345.430237953502	522.623370079893	667.286790378971
1784	1784	135.519358222243	340.982949974428	519.410259750898	666.201813420393
1785	1785	112.428173609916	340.674826551185	517.106264317696	685.124295010396
1786	1786	131.940945796724	338.07707448316	523.216866962608	669.046964076855
1787	1787	135.783465253865	345.301471032583	521.851096228836	680.634592987434
1788	1788	106.168175118062	342.820622447109	524.443854244198	662.318755002737
1789	1789	140.017641341911	342.740796838501	519.921984247524	679.255093797965
1790	1790	135.557186686441	339.534957338312	522.867037176107	707.002617514302
1791	1791	141.93884892555	341.130545946935	526.364293813369	677.747442593414
1792	1792	147.407380155544	344.609532156989	523.492873556956	694.330452061337
1793	1793	138.999557793474	345.226658661327	524.691584199399	699.864569929573
1794	1794	145.413707325625	344.706476849731	515.815771337151	655.600284483898
1795	1795	127.819585284359	341.513703809326	522.242002809109	680.604038681814
1796	1796	152.84945957388	342.963040540571	525.652636656034	672.083145129267
1797	1797	105.668024845514	343.027930807334	527.710409260726	669.02246599174
1798	1798	153.520772314623	346.609977702336	524.639262658737	669.232184338629
1799	1799	147.885656666316	346.274111475437	525.667647004004	680.550716306446
1800	1800	145.357620327019	338.478602343071	525.568621827073	677.977452405121
1801	1801	120.417867403049	342.963806706808	522.501873063815	637.709644069023
1802	1802	101.664783457406	339.416740332372	523.914773107753	646.061391039217
1803	1803	149.44918769756	343.155805462754	520.297238690183	660.782304964731
1804	1804	147.167280017668	346.329519359827	522.099768565729	655.94905776571
1805	1805	115.252329135449	346.749080316464	527.094214858023	677.474377635403
1806	1806	145.392583960005	344.252263088244	526.63398292895	665.093602194383
1807	1807	134.943508227952	341.524907077681	512.848216617025	658.61266856104
1808	1808	125.180252040666	345.450201931322	524.598040895972	692.659101804955
1809	1809	134.800709801722	343.595222433491	527.877755407222	674.791384928866
1810	1810	108.336883562286	343.052836440389	524.420907433974	662.135766844727
1811	1811	154.349525504221	343.602470215925	522.41898054195	682.163003327062
1812	1812	133.403357661433	341.149496485559	529.409373464334	675.84650288502
1813	1813	137.155787152701	346.017826935692	522.192387005261	625.110645602985
1814	1814	132.740954769671	347.749283537188	515.965567855752	686.844229304615
1815	1815	116.816399077296	344.541956884449	528.408762618967	676.761359055257
1816	1816	127.909416800356	340.196170892382	522.928135312123	648.921201581353
1817	1817	138.157745529824	339.394944470871	519.218589727296	650.950150870894
1818	1818	165.250171509352	346.70264565069	523.005375163832	650.237691356004
1819	1819	110.87693082161	341.221991630518	522.38065416356	682.138115185891
1820	1820	125.035058061211	341.070859423357	524.487744696961	674.620420133259
1821	1821	155.458052747402	343.323984281703	520.853197129914	654.723307778334
1822	1822	144.318655163555	344.938813513743	522.563247005868	735.574592589463
1823	1823	125.981163244983	343.235833007726	522.0031151168	672.458590532345
1824	1824	139.265457504596	341.314842909632	524.044404147424	659.23441861621
1825	1825	123.013019519388	345.711278332684	523.500530061118	671.864237361867
1826	1826	148.036426724814	349.535427421494	520.990090629085	670.670083906346
1827	1827	137.476339234202	345.481444775786	522.048788378392	628.580140240751
1828	1828	144.978370577946	342.23276596237	524.270484831972	668.525707621747
1829	1829	113.482374641325	343.11251752827	520.518602510409	663.388626647555
1830	1830	120.973673766637	346.517094745432	525.583960054852	648.927047840744
1831	1831	142.73662812161	351.3649097621	524.481859717353	658.277226453151
1832	1832	116.616687297438	345.095659853108	523.793466258933	685.057634713202
1833	1833	143.72918685576	345.686639380585	523.545238605379	673.323253121187
1834	1834	135.712896407629	339.374328878928	526.085246661326	697.63947235118
1835	1835	144.720754897477	345.424097065964	526.811986652416	657.626795892686
1836	1836	149.894300848906	337.171088460934	521.69870188601	695.016399279308
1837	1837	135.610585537734	344.496065297506	520.968885507249	679.697613549686
1838	1838	120.99770280055	345.350825663073	526.071990855245	691.112870159983
1839	1839	96.7721861221939	343.5609859798	528.572276948961	660.697759519162
1840	1840	125.976397428487	349.609007097274	522.898383589961	695.875209975236
1841	1841	148.765967999352	345.155566123419	526.838883476893	658.10894188206
1842	1842	119.012357905484	341.639431654343	527.383866723097	687.630638564464
1843	1843	96.2628361737378	345.469337619272	523.17663203633	645.771392233978
1844	1844	154.093473914988	348.216175012673	517.845112329363	671.713358515723
1845	1845	108.158275255585	341.955156948478	522.910638721566	660.53042183356
1846	1846	138.187024498911	342.394484695867	519.205380644698	632.011898631281
1847	1847	108.442238468111	349.63559256788	526.730236486996	673.631860899194
1848	1848	134.137629958386	346.513979963296	522.018192529839	670.112854248734
1849	1849	169.410861199614	341.170695958196	526.433646739079	707.969393070497
1850	1850	141.31937974315	342.899016540679	525.554909422196	671.815325388701
1851	1851	143.264606796889	340.615922412301	524.42288418165	660.924965098494
1852	1852	130.029476156024	341.393780016943	522.162946482204	691.397545291358
1853	1853	143.054237928663	344.334210207173	529.624257114038	652.651423781328
1854	1854	139.674949833827	340.644610445345	527.040718954038	667.829569261733
1855	1855	159.69854135909	343.812664993199	520.424997558735	668.962136841054
1856	1856	115.438165146637	338.267284058844	521.457661581194	675.303142431008
1857	1857	138.488589433002	343.974164922986	524.308834470034	647.819612691961
1858	1858	162.513626502736	341.750264843308	520.125185239733	670.110499618248
1859	1859	146.419652522666	340.914615143426	523.12029215152	660.075607382675
1860	1860	154.873223719283	341.809892896301	522.77183401158	658.951733102284
1861	1861	123.625425402644	342.842255192682	525.02401712134	644.865501227157
1862	1862	162.357191194867	345.909123399258	526.498263300311	673.972587175672
1863	1863	109.820403845774	342.983569971254	525.412369181985	665.504760310228
1864	1864	142.428965818105	345.189312688773	520.685764963783	676.151550678241
1865	1865	135.442133565179	347.529641529081	523.267134844121	689.506145571612
1866	1866	93.7777277639116	341.347730164373	522.811956136127	679.449399232196
1867	1867	134.975751539942	341.66651282608	524.509224011682	698.295760134527
1868	1868	132.120952565345	347.604048948527	526.869688900793	692.884461036921
1869	1869	156.183609755978	347.024062034977	518.489201239687	674.490673293813
1870	1870	138.491944512852	343.69626675401	520.539303809876	674.773546945316
1871	1871	139.71041432404	343.747378698594	521.957155311669	658.060022313731
1872	1872	159.213143058635	342.963465705027	525.698887126308	687.422643997063
1873	1873	132.033727512134	341.399854818659	526.236906013658	687.278867704061
1874	1874	124.981612763671	338.414883455172	526.327588980968	675.111028624007
1875	1875	156.44368499279	341.744661222544	520.527373723747	642.685955822589
1876	1876	126.710030892505	345.396783598807	521.963406176927	662.483510260494
1877	1877	113.279911041697	347.540663115743	521.700694669256	685.337853954338
1878	1878	156.913463419978	348.374182284875	527.095401336773	705.001178806717
1879	1879	159.297245856782	349.261677637901	514.155167647929	695.740524376589
1880	1880	146.254895788242	342.3252230855	521.369936302139	677.220291575202
1881	1881	126.608187467076	345.327244579614	524.003514381574	675.281880276284
1882	1882	158.165118316353	342.62727813365	525.414382003694	676.489326321005
1883	1883	127.610875298571	342.462462681275	522.989010392536	692.450274104529
1884	1884	104.865297129535	344.159029993332	523.831176915997	669.295113322068
1885	1885	110.107932565265	339.802691525722	519.83349528001	634.960320653428
1886	1886	133.551315341764	341.221853227595	521.130075562111	712.022073796705
1887	1887	123.860326953446	340.884810169652	528.620286060797	666.555267264606
1888	1888	138.111390652666	337.879382548041	523.63960681797	652.17700480333
1889	1889	96.6208385021053	336.741448382847	526.865963916862	663.397892741976
1890	1890	121.041471453595	350.705031212217	521.043242471879	686.381380877614
1891	1891	131.875045130553	345.858559745982	521.1061612762	656.743216713549
1892	1892	118.488492605092	345.831188335562	524.076189609672	676.039189127396
1893	1893	139.392014359828	340.884632721897	522.168106954561	657.06000961595
1894	1894	140.43071090721	348.320664913793	520.482891051297	662.831833872396
1895	1895	134.666433737488	342.116747972325	523.179750350002	690.202492479867
1896	1896	96.7427918028002	338.378882270942	527.559621808825	654.208699858147
1897	1897	118.629905881669	340.962267195183	519.858713704215	694.140994511451
1898	1898	133.473622598985	343.316907082567	519.392709169116	678.63590995827
1899	1899	139.783921995329	345.408923272623	520.874455613375	665.90919128565
1900	1900	142.790358966853	345.369258042559	524.585092338807	666.105402583771
1901	1901	121.195736138105	339.81861140367	522.549866133888	670.170583901424
1902	1902	126.857766830321	339.353616315509	527.289395321237	672.934551184598
1903	1903	144.270776447073	342.146772741022	523.405238106198	685.791841334364
1904	1904	159.057523557736	346.046575618988	521.70027186299	662.629458348015
1905	1905	123.639482224388	346.165366647812	521.122609575668	656.038207900815
1906	1906	114.756278116106	343.556436094703	524.679480671763	686.201195885278
1907	1907	123.403417920667	347.148540852892	524.431412487399	657.258522799349
1908	1908	120.237549443547	341.783179605138	524.783239104108	654.734674952206
1909	1909	114.65356739589	341.159600276674	521.728869276627	666.730311589554
1910	1910	123.994926329789	345.875219512818	524.218783278048	687.182512522891
1911	1911	133.519915650035	346.130648935927	521.924653365333	665.081137573961
1912	1912	136.091952677941	345.149237131868	524.249338672006	641.356986030271
1913	1913	133.867556363229	339.927456080023	518.880919058475	674.401410016585
1914	1914	118.625461674095	347.89761803661	525.498134682285	661.712874423
1915	1915	143.287622524634	344.174994787467	523.877453962918	709.625053028424
1916	1916	122.531700560409	346.772065610232	521.476947043092	648.771253819694
1917	1917	120.102527278415	344.171379186509	523.150956838762	671.847977542723
1918	1918	130.013161747259	345.303328209569	521.771969672651	678.667079620193
1919	1919	111.870206089168	343.348924169722	521.946755117661	663.137376191395
1920	1920	126.083971321767	350.361688619432	520.515341668384	686.807745560583
1921	1921	144.526541570358	342.90449359843	522.877248858988	666.174484858557
1922	1922	128.856854722711	344.442704915985	523.933839827624	677.210417110647
1923	1923	136.545390539306	344.348484345482	524.070913115014	701.381571329069
1924	1924	111.302169239241	341.98202773561	525.895381179752	678.919587687544
1925	1925	149.660388902822	346.310679232356	518.845212242854	667.504304748358
1926	1926	133.023483907154	345.374372122463	518.310837728177	664.862592033872
1927	1927	156.513975409159	348.673434042874	526.685749465191	670.188632693842
1928	1928	117.042552564724	342.178354759927	524.994502316109	706.900772791929
1929	1929	156.623667133016	340.135339011031	522.289411718229	684.039310916704
1930	1930	130.205310769293	342.970645585933	521.999079540637	681.959257115774
1931	1931	77.8082217911379	342.977368590696	523.258004248128	666.744296095036
1932	1932	127.039678054359	340.60150339848	520.47653536466	659.739720505313
1933	1933	134.532543983882	351.25293752838	524.959156622991	647.829421107218
1934	1934	156.168832323681	347.775722261656	525.716661819404	693.122738688783
1935	1935	121.322963515749	340.380467632746	524.886411049851	662.790996017858
1936	1936	128.331316084072	347.148972872551	521.228910163943	660.186666991336
1937	1937	119.245906498158	337.281789438364	524.056420855885	665.193076459743
1938	1938	141.439736441845	350.075201760364	523.187467330069	643.146260445513
1939	1939	134.515368193184	340.788119158454	525.287972753438	683.239969630194
1940	1940	158.832709583305	349.167344462811	528.820122559733	667.956043932116
1941	1941	145.199833943128	338.661185001615	522.255439985349	667.241323951477
1942	1942	122.108138608818	345.43082604053	525.756224056458	660.929084969427
1943	1943	119.20300284208	337.065378516335	524.849216858024	669.581891743567
1944	1944	133.069336976551	344.30121447956	517.619854230867	667.678862391538
1945	1945	114.073002174984	343.616880788352	529.464327420764	695.71719229991
1946	1946	102.694516902494	349.017850118033	525.053837839678	653.801335549113
1947	1947	75.4914469291843	346.554600198362	520.233111454375	683.140538256621
1948	1948	118.994831827435	346.786359355298	522.85900828191	691.722369238426
1949	1949	141.925967529762	345.479821601018	526.442702378875	654.935312937694
1950	1950	119.074894840403	339.115228163159	522.806687258573	673.229772543352
1951	1951	108.588007784656	343.567773109961	519.408453468232	665.987607243868
1952	1952	139.080781515843	344.993405206472	522.709215496978	683.726994276064
1953	1953	142.134941145494	347.680822219532	527.444059478138	652.474004605775
1954	1954	121.922224906358	343.122924547246	521.36235797337	694.673121663384
1955	1955	145.554956207697	342.875660223918	522.355781099154	673.186259047779
1956	1956	147.897002393945	346.726591072566	525.042286868056	646.399856446591
1957	1957	109.060283335186	339.790394674648	523.23120964805	690.563657237162
1958	1958	133.204342997812	341.778736544877	520.429162261838	651.417856367231
1959	1959	145.090716398573	343.95080083729	524.306843930218	679.934759380654
1960	1960	118.009597714118	344.759091779315	525.615822191594	667.617190655397
1961	1961	115.794091339441	342.800762134293	521.5841702959	690.68746669083
1962	1962	134.877902614299	339.319537277068	520.109973729949	692.432647464361
1963	1963	102.552026014979	340.833378836481	524.146835049685	672.037239902403
1964	1964	112.027843692684	344.56798804898	522.909738781954	695.560950270319
1965	1965	120.522262306233	343.843813119869	523.363620572086	669.269128333945
1966	1966	130.561519740474	344.024718378323	521.817098354026	656.477762482482
1967	1967	137.40699734564	341.11689978109	521.545490994702	656.063659887573
1968	1968	116.201747972022	341.920189410667	520.941399053369	660.144890227123
1969	1969	143.709080284774	340.686369501043	525.006188376786	681.875114839294
1970	1970	144.761355202396	346.06597454308	522.76958687446	653.126364818626
1971	1971	124.817261109273	341.909799467373	523.342060378918	657.900601570836
1972	1972	116.590183461344	342.255214507143	523.13354626107	669.862463388576
1973	1973	126.641755766532	346.855386111659	522.075225263028	672.324744664604
1974	1974	155.448149880429	336.084380412126	521.152002940507	703.610246883283
1975	1975	155.775727776077	349.969506944331	523.270992623183	646.733766923032
1976	1976	135.168543870142	340.018409184954	522.651915142162	710.951413890252
1977	1977	128.372813524086	346.4436144463	527.48378943981	663.554889222254
1978	1978	125.623023263994	342.792909863576	519.117037828235	627.683544575454
1979	1979	129.25381333659	341.696303807638	521.377902926814	671.654575477102
1980	1980	115.396387024929	347.694278694889	527.32321548433	685.78616805755
1981	1981	152.259383661776	343.272938396883	525.99582792488	636.617405274612
1982	1982	131.507489695576	344.340269095957	528.471842214581	652.215032012398
1983	1983	116.226421367547	343.747463845446	523.815326292783	661.743236780646
1984	1984	147.22168551977	347.219521994006	523.690784430958	656.904536927337
1985	1985	132.647961247474	347.997979213156	523.445932572915	702.680017557889
1986	1986	114.953782887029	343.209407373998	520.582207756061	659.328025149956
1987	1987	135.253348014604	339.299975091368	525.430261898318	682.156842915503
1988	1988	141.049568106993	344.799682890999	524.608922109504	674.436330122187
1989	1989	107.437145471502	343.46571785945	528.165851822947	652.010858608412
1990	1990	143.334927715952	345.926480258128	524.882270958926	698.999122794033
1991	1991	146.507269977872	349.717893193509	524.427841427206	667.639939938912
1992	1992	115.398534746079	343.533470521729	526.344426784138	665.030239953032
1993	1993	132.503601813652	344.707887634646	522.873690898805	672.125845123799
1994	1994	92.6979381992408	345.737189739804	519.695975517091	670.514653849435
1995	1995	130.939665438069	346.168244799076	524.473073841818	694.717686816974
1996	1996	136.829206810397	340.03045063891	524.432481235232	680.324596141488
1997	1997	123.042401165729	344.78917104153	522.985881336442	662.661478129613
1998	1998	103.221912963116	353.153230941598	520.630509184395	666.242871929588
1999	1999	116.215721857867	344.184244336601	528.123247351937	682.95672462812
[truncated: 3,001 more rows]
