# Supplementary material for: Hypothetical Outcome Plots Outperform Error Bars and Violin Plots for Inferences about Reliability of Variable Ordering
Source: PLoS One. 2015 Nov 16;10(11):e0142444. doi: 10.1371/journal.pone.0142444 (PMC4646698; doi:10.1371/journal.pone.0142444)
Supplement: S4 File — All experiment interface and visualization stimuli code is available as a zipped file. (ZIP) [file pone.0142444.s004.zip › experiment_code/data/one/21.js]

var results = [[122.503015259581, 129.106512633589, 128.917812184292, 138.538355885358, 126.716663000972, 125.587201846127, 162.939122427379, 150.628033184236, 104.184877073148, 137.938655756155, 139.156091484498, 135.495064869207, 129.584811671993, 111.295328070077, 148.155169946396, 109.982153477358, 111.092676709869, 135.903679648326, 131.232401955385, 116.221892846605, 141.424088581106, 115.478924822729, 134.819578154373, 120.077206571005, 150.733895761078, 114.653289291867, 123.516424752382, 111.100081489885, 148.558306400696, 150.470537617555, 135.605456713864, 148.522253661735, 106.36489625769, 135.773748499924, 130.166875266731, 155.562595067392, 146.197074835379, 122.705331299768, 93.8166843851665, 113.563283702936, 140.120329236829, 105.443468827451, 128.805579877421, 111.693183585386, 125.554029940733, 107.487089689471, 126.732227608752, 118.793667596482, 106.103533665648, 132.449667486661, 98.1610583443256, 107.089593438523, 137.361615622632, 128.025693776209, 134.339630563576, 140.182578239764, 149.528541229955, 128.316826634464, 144.145145465247, 120.024383217268, 125.858830041995, 134.63844286922, 125.572067363104, 136.494994634364, 157.446317144398, 123.242778330668, 103.114080578937, 138.243416811831, 155.474097092388, 176.685152474361, 141.864332327271, 125.832095320052, 101.72561054513, 124.368633333264, 150.334339564089, 126.541705146119, 98.2170115582556, 115.940662674715, 141.555427793485, 133.803744218009, 116.294767639744, 118.078015684023, 130.577780548881, 153.796911315203, 131.536640625403, 144.006414794426, 129.225582168975, 130.564912022122, 104.347307089803, 121.311072328686, 94.2719888925687, 99.9201735385082, 143.95191549271, 116.8728438283, 131.765123961224, 120.455900744174, 157.824095270247, 117.035541547992, 151.390481389388, 137.858624400313, 111.126441257265, 146.253680486352, 126.417951074988, 91.2239737827399, 155.959457118212, 123.401531675238, 128.187881638075, 154.341767082117, 139.877365582681, 164.930953766832, 121.937797976043, 118.191909874765, 122.295896865366, 123.787519109186, 112.471190347887, 110.292261746103, 144.121504298182, 139.429072031401, 137.253754076872, 139.182234165546, 146.052690985778, 151.543072593229, 150.92922078481, 146.624257919116, 115.404499631939, 128.360964995284, 121.715878404805, 102.569623713497, 106.252720915872, 131.722877599583, 157.827031191298, 125.272532239867, 129.904156682915, 100.737450882803, 155.308771861519, 129.242982328816, 155.050743195719, 154.097592071022, 116.571426764451, 111.607048839552, 137.278861800135, 123.019813394706, 133.851069121586, 139.521860067633, 121.604016046307, 121.800445839128, 100.596374442315, 142.961675837498, 105.724683250551, 158.370855049029, 139.503953359897, 136.319709790419, 122.564145668883, 136.10764970533, 144.26136841538, 136.061855795477, 123.939593576308, 124.511758934378, 107.181964039017, 138.049326572894, 120.777476389853, 117.085800801925, 128.04485320437, 142.428594415087, 111.390665235439, 145.919457061243, 130.062347634461, 128.638861662079, 123.477701253962, 118.865843414581, 138.234495479764, 154.236677879095, 138.182712513256, 134.706789128474, 140.160710356006, 132.295841610148, 110.536155448912, 148.551561877507, 155.728101630342, 136.53552569799, 128.954228998175, 107.860249209247, 124.314022386752, 158.964227666322, 142.080711147712, 129.293957046589, 111.70906593735, 139.609214058664, 144.823054697152, 116.89856711873, 136.56566359524, 141.270111095136, 140.0074953252, 137.510983834734, 130.447391468497, 126.389843302086, 127.614871014064, 145.406880366508, 116.094794903716, 164.620062896215, 139.151629553041, 148.466653477104, 120.037394266445, 121.540808394324, 124.623219073649, 92.6343633499838, 151.823296724855, 131.632047200329, 149.289523838599, 145.096849996015, 128.085299646386, 110.77608853886, 131.516537848359, 183.013960958185, 128.013485531629, 146.6975947982, 140.657077280442, 134.455063247782, 131.972232066183, 155.24204958659, 127.022246230855, 135.651843876188, 117.468365588248, 101.908366220768, 130.141884870946, 134.97547441721, 136.808886971271, 128.741007262646, 146.819738247927, 110.101350114768, 78.8248264217177, 155.049920313416, 125.630170474639, 129.142816523211, 150.274764929754, 140.521981768369, 140.109965457717, 173.636278028575, 139.477446911289, 137.545389024848, 115.951542414744, 140.396117491957, 136.261189526358, 138.95859972105, 115.192801268607, 143.299751361086, 138.947024004734, 105.685967852653, 138.076761447465, 167.792504738015, 126.833568065792, 139.101197740107, 126.049019492904, 147.375549210029, 111.117217407901, 111.397511037047, 114.499071918658, 119.047354045288, 149.994231110668, 140.257780830323, 140.669807653268, 173.398350196242, 135.101693696777, 103.042172137492, 154.269822966041, 139.655257676267, 135.553928276518, 135.733291873889, 181.762458124792, 118.711822000673, 114.775388160071, 106.662501819364, 139.296246027862, 125.6456886461, 119.115272766951, 158.775243542855, 102.409204963827, 142.025798013839, 154.692443190671, 112.52410522239, 135.51253141735, 124.324102552449, 124.572632879108, 136.541161271301, 136.538407199325, 87.5493732890499, 100.817404734666, 146.490003407618, 139.959257867161, 157.243320889992, 140.321320888619, 156.556175053991, 123.071337814084, 144.754873579362, 89.1793777020284, 149.757508782105, 161.840171781717, 131.421762750263, 164.239662282999, 149.886285124379, 116.821916227683, 111.369069316437, 128.460493987127, 145.890791847382, 114.05313846457, 151.060493915034, 156.478167278215, 124.545043845041, 163.819145723944, 163.528972686964, 150.291339267784, 126.343482798907, 158.354932766651, 130.754093320651, 129.643867543318, 155.55191682157, 121.732110631163, 137.321496845196, 134.722869579628, 152.975964407702, 140.991476695278, 191.763043112786, 113.959777895335, 147.129245981999, 132.875842647139, 124.451931633999, 128.042144085708, 139.219993125277, 139.638782537971, 140.809629568917, 141.131373793112, 151.657853738463, 107.398213871878, 128.406109185651, 120.856301779039, 111.147404907247, 114.873631698899, 149.573705441747, 139.300675855211, 128.349525996525, 116.763469505554, 152.095494262564, 133.21239759378, 115.800140283124, 143.316384632677, 141.897076379819, 135.130958100835, 116.029574393166, 110.719990841261, 127.964673373727, 135.863157415456, 103.628913964007, 151.903632073467, 140.989950150535, 114.127885258233, 140.15246865462, 116.880836775117, 145.717549096311, 116.266527227601, 119.721278336378, 131.833690675518, 113.539965697841, 100.636897365756, 134.34500328772, 138.030517267101, 122.210019274255, 112.918218292116, 155.14244659605, 119.667931341629, 134.169964722158, 91.7450664238085, 141.71620650607, 159.15261815102, 126.472066880985, 124.406291312186, 118.277911305599, 135.148504549486, 115.053661104791, 106.43773041269, 125.419871346974, 88.5507338436461, 152.281133520433, 107.128053237094, 155.187497161574, 118.156643459508, 115.135348665061, 131.044296170059, 132.879475102246, 152.331271185038, 101.97201546401, 144.22144284743, 120.645357824129, 147.842645479866, 131.655346595094, 112.125073053075, 159.188276435886, 116.227506085983, 137.076206011331, 139.125560765716, 150.827776878073, 151.701724879053, 138.255919559479, 137.327694153602, 142.504977074812, 119.517801788984, 126.729719368773, 132.64810538372, 118.740285619915, 109.25417842681, 130.709096071622, 95.1170724563468, 123.484714163378, 135.107873897089, 119.105984579321, 140.754180554986, 135.633933831057, 111.651315181207, 113.714648766977, 109.766808317314, 125.679557934856, 127.062822230249, 139.074390541117, 129.493598003801, 131.390886175139, 124.961563182722, 123.099758267678, 124.39909048542, 119.997003994805, 128.585493860432, 139.436074087935, 127.194819733774, 137.309085866954, 138.552861758524, 126.158464772459, 162.317769644052, 126.791878143213, 118.592428467379, 101.781107016753, 106.671555344728, 127.661359479375, 145.044664637131, 110.334858949533, 119.779275648639, 139.222780247238, 164.360613599836, 127.760127402356, 122.034195216329, 148.42466071134, 139.501023496585, 135.965965528104, 104.973744633515, 95.3743976288062, 123.664524161597, 145.389782252567, 96.8636632212187, 130.430776610098, 115.787667630142, 130.229308275134, 147.735559393605, 129.371432863496, 130.751004701609, 140.313826220388, 97.254808008647, 132.583082295355, 150.416309375778, 155.354599612603, 145.819879170632, 83.7544491500536, 151.026497999751, 134.51280206891, 152.7446164155, 135.491377915719, 151.075815337081, 113.708845350197, 103.686118405864, 136.504251689847, 120.61119396106, 107.769276925877, 134.3297400657, 151.24018184431, 121.529540755682, 141.355480718449, 106.551729600118, 144.693578147035, 96.9901940189225, 134.492874096155, 115.8321603654, 132.62810122321, 134.615676393405, 131.904213012552, 138.083600410627, 132.638430179026, 152.017657830833, 133.358179830931, 138.002297210765, 142.673511357461, 157.259973256022, 112.124582655394, 118.910067077185, 141.527777007883, 143.526460194588, 144.589448452881, 158.599660800609, 136.016626294048, 119.260471632947, 144.444707627873, 153.470676287681, 169.580954494075, 126.384661864239, 125.929988464166, 108.039771922583, 135.61782482656, 127.341474260162, 124.693129090374, 128.75178435072, 122.575435306309, 116.932998089379, 128.654013477861, 123.362880725875, 117.154670228376, 124.883990611869, 141.806307138848, 157.297102407138, 132.112556478509, 147.043644552628, 135.897033180515, 149.062843778293, 120.626382120016, 107.714954515085, 131.149019178439, 151.633229839934, 147.834994924103, 127.012755103808, 114.977116945912, 96.3085045193069, 109.692920817925, 128.817307542754, 161.437486491288, 138.462156274128, 103.628483995097, 130.123948038684, 110.575220789006, 116.237730522889, 134.434374732458, 140.127792519079, 163.322134641711, 162.391959849575, 156.68055947125, 145.20443784709, 154.657325057907, 133.289671142413, 135.326046879581, 109.58565751136, 103.414310915675, 124.599612995725, 147.056976761401, 146.72605729571, 119.651057447109, 149.946730048629, 125.555559404178, 133.213654202824, 144.562393243994, 144.729895315937, 122.107011581198, 138.2617895612, 129.768774023124, 122.02331517018, 115.167880444319, 145.699234696729, 121.877080173959, 143.540468281837, 123.606421664127, 139.643559448921, 144.525272735666, 143.972626556667, 132.128489683892, 130.321651598796, 146.705372190236, 119.800502131009, 109.930849216605, 112.876745724526, 111.847123549621, 122.23012510112, 140.153976420475, 147.072795668756, 140.768966790672, 100.055454512874, 142.298421019252, 136.573492886756, 142.69541431209, 144.639213148521, 130.531362049985, 140.799247512155, 142.178831425894, 122.045406653584, 129.153100231049, 145.883055642105, 124.414510129524, 116.398508310712, 127.514341327487, 118.301623917083, 114.33804165792, 114.698270547782, 136.392386009182, 117.522739064895, 137.366443540375, 163.365089447392, 134.527501105468, 150.879417793281, 148.456922063133, 147.348741797111, 128.684478245642, 140.24395293111, 107.986636115824, 131.058652801178, 132.02257477688, 150.634920407772, 171.987756728302, 158.356532458123, 111.594720275556, 135.661334096628, 145.093891611714, 121.44384436006, 115.195401747003, 155.372571544155, 150.143482842179, 116.436236151601, 148.418176455019, 181.289075675721, 116.457162377798, 113.872265102413, 125.01837517586, 140.724612364832, 89.6509454925834, 158.341149198826, 137.04676308746, 118.639680227288, 139.415568396728, 113.066946165339, 145.915444291322, 115.311445418942, 154.864210988048, 142.617954371773, 133.049801717452, 130.011756775486, 114.13327301324, 110.382530942804, 105.771720039112, 142.292495265428, 132.44297579848, 151.628995448542, 110.563561965033, 116.554386796097, 144.064000089111, 155.398378162254, 141.73666304309, 136.2608467812, 88.6111326192834, 106.306351572894, 110.504604252395, 163.879265629963, 115.649605150082, 129.845257736455, 143.919478332685, 111.927945861125, 99.3375619528259, 125.436462804486, 133.219562353108, 117.665550201461, 130.418226408154, 133.740151892111, 137.431090246803, 105.436967129847, 152.400404676586, 126.141199728997, 117.714489098688, 150.380291563231, 144.807947445587, 166.951574346179, 115.762855601134, 154.794788306135, 161.543171576911, 141.333131126547, 96.7156022156122, 154.273375422545, 157.092162346271, 143.409567883581, 146.280121110906, 149.997257531219, 139.074220501419, 134.15918253243, 139.331823044696, 115.062559407781, 106.446688257514, 122.701944276814, 155.736794373313, 100.064583740723, 141.845126753664, 115.960692032043, 134.728506529099, 134.275797313378, 115.934596579831, 104.112494495583, 137.266775358745, 135.976889623327, 127.827961553249, 135.559088726997, 151.085646109418, 125.608414723255, 115.769570094662, 110.222456454717, 124.160487798255, 136.628762094368, 112.184736494108, 156.950205641119, 163.486663737321, 104.983515899861, 101.942740682803, 121.088809219634, 138.707949501304, 110.325562196696, 128.588701665856, 112.424066727823, 126.96692060631, 143.432650182569, 137.552727073829, 140.468695846302, 124.289737453899, 120.863024140644, 120.905653071384, 150.675514329832, 122.197626436555, 146.606660230486, 125.929449251643, 135.52507232772, 139.20030301781, 146.574938093063, 138.230461475805, 131.177883030843, 125.161806963312, 128.722849372184, 109.741289824975, 115.783439817961, 136.186588414383, 144.154716139794, 120.208587008536, 163.481255030834, 134.249636597075, 152.410323561229, 146.587508722416, 148.037053493573, 142.555466059091, 129.573428493145, 131.736177885908, 127.039332930006, 107.514231343115, 117.960500170347, 107.068259646176, 159.292405227318, 147.528059315142, 106.736039424672, 105.229272947291, 128.502534420672, 138.388940348161, 125.865007052756, 101.940329228177, 136.978604631602, 137.964820366433, 133.429800138131, 116.203075502674, 154.301047091514, 100.831085686775, 148.432926249016, 116.59297846108, 106.628308787445, 130.577647657526, 124.397951347408, 132.107868670359, 111.73997180395, 152.64253538963, 144.346611677937, 103.524707814612, 134.549895555208, 145.688116336657, 133.67491189765, 175.7363561523, 141.226826154896, 149.546296818582, 136.132547685198, 142.954621126614, 124.358383727856, 147.110669181747, 112.26746051267, 130.69397826343, 150.112086157361, 119.768897013986, 121.949033216339, 122.441101082712, 114.072396017373, 133.99546787231, 122.373647572674, 153.843221191926, 140.588598728129, 133.958518053198, 110.666664735053, 101.80170196566, 109.942241758909, 125.193952960283, 125.622331439725, 145.350672624021, 134.933189884898, 131.008954966801, 99.4505968651432, 137.131737037577, 134.788945227264, 115.138568964141, 138.998442316259, 150.924155253242, 157.31849971457, 109.14873792839, 110.213870452089, 141.194785020617, 101.717097770425, 148.782004072552, 126.72211969981, 119.916175226696, 128.368032946973, 118.363768729051, 119.105795662643, 155.278991400397, 129.356576138266, 131.027018261139, 142.799807418475, 126.38071677707, 173.657819768041, 110.701952932597, 142.598954027909, 136.977250360513, 112.245412834813, 110.067855872123, 116.238393829473, 112.606634294718, 142.032859263312, 164.328559559436, 124.266507576212, 129.130337140315, 139.268671213487, 114.340432292381, 125.389968906271, 138.638735709409, 116.759102046502, 122.280697784487, 132.434335708067, 156.940227704506, 167.344063882996, 138.227101438808, 125.630514045329, 127.020725779525, 131.920865067307, 142.726829646846, 110.232477033183, 126.135002686906, 134.990591640709, 134.123002763029, 131.521036702516, 125.030125945497, 104.325808464247, 148.287377286454, 87.2743676466408, 155.564712493317, 142.721598214406, 94.5587673355377, 140.305757638554, 138.161503803809, 121.026834346958, 119.428008781247, 115.362249094603, 117.25828388325, 167.773277559318, 121.518333829833, 119.041578213873, 135.743059385406, 146.05648838962, 151.625987265051, 117.78442774958, 153.565109608498, 150.244283189054, 129.714202399693, 139.210192590777, 142.846284288196, 113.984424244215, 120.247811731433, 143.955762858818, 129.813013833395, 136.37952314911, 142.241118782429, 119.185033449082, 115.297437149033, 125.295453855104, 152.630196728215, 103.843302049811, 121.422058876317, 129.423949947196, 108.499570374364, 140.691130657667, 181.496260587874, 131.512485863149, 153.062871795149, 173.473118427003, 145.734111061309, 134.193594631668, 137.339752398817, 130.983711669398, 129.858712606171, 120.753177984479, 139.117522924795, 131.147204015156, 137.11548036664, 124.880148478265, 108.221180526098, 103.546816789497, 140.835552014564, 150.898145688811, 140.238639617706, 122.088853591699, 140.063321985985, 82.7615208383243, 100.264520388395, 127.916949745606, 112.807859022925, 124.431959860395, 121.278051594905, 141.308464505444, 142.837562674757, 114.901084220419, 149.357359728483, 100.185468852768, 142.965042581838, 133.992612190373, 131.075262119756, 141.812968650632, 93.8468247830992, 104.368061938126, 144.043699945552, 147.962087529441, 126.510120389189, 157.265382986649, 123.385199533161, 117.318674745106, 140.154678487169, 144.220685051403, 145.090926222093, 139.268612629526, 174.79663731138, 148.185519710082, 127.04436115731, 126.390963978855, 149.470353575971, 123.818523241682, 119.673337361308, 116.848289376044, 107.656038482447, 98.7478079175183, 124.29669729469, 141.183437661376, 161.637690342181, 108.903781103083, 117.222682324395, 92.3252104655222, 138.280640362194, 138.63008694122, 137.707353162588, 126.965085768668, 115.287624136028, 111.606624482663, 97.7655449870862, 134.11064020466, 107.392707605582, 149.320374142589, 97.1151286616686, 124.94252760449, 118.568875788918, 118.914434347047, 109.155295548718, 153.250953833358, 140.575565635203, 110.612680443916, 145.127602892934, 124.663916824008, 131.227151367246, 137.258155293356, 163.596390874254, 134.896847156823, 108.378158173746, 116.061863872958, 145.496459310438, 132.800864921991, 150.177665505443, 142.855363420627, 134.956118407941, 99.4852226508006, 134.483587082614, 126.390615573113, 138.70943169398, 105.69262522, 119.720250137702, 150.863024260325, 129.958911497938, 124.727321230165, 148.609156321357, 155.636346133706, 146.482169726255, 146.832346336483, 145.872231353504, 127.743668902159, 126.351230799098, 158.359124016076, 113.261203146355, 147.955058866194, 137.568381303795, 134.7855317893, 100.876302154192, 158.884757774106, 117.568857018085, 172.793711934086, 130.823396414053, 130.163845953661, 128.759724168604, 149.630939851172, 103.114571536743, 98.0500911062774, 129.642633914899, 126.121914351635, 135.646802201019, 129.372827682292, 149.140213654923, 116.001704828636, 125.901170927635, 98.1303608837835, 144.351730400536, 128.591820397274, 136.034905646739, 135.221659619263, 105.7540753188, 100.172249262906, 150.316928667057, 117.92399716716, 150.606261010462, 105.921134019715, 149.864239763959, 87.420658172965, 152.500038206825, 120.86298814522, 122.913079442005, 151.184488150477, 117.192423230169, 131.550684036615, 112.214761358052, 115.420313821205, 136.10829518624, 143.694392385582, 158.230158309886, 125.942333078594, 124.422332382221, 112.509486088, 153.322793907325, 113.3492573941, 106.764866350479, 137.794185379677, 147.024087953515, 138.349236392806, 113.67460826142, 142.077012424227, 156.701353105215, 155.669163483474, 132.357625620391, 138.922449642036, 123.634694090254, 121.386881002152, 127.63326461247, 101.922065016449, 136.707071954729, 130.348160903044, 131.851809662569, 137.466256306776, 140.385835646043, 122.229454441902, 126.558814318527, 115.036101812948, 140.007558261893, 119.616752115076, 130.090316835864, 153.836111323837, 98.8646939409946, 137.406864859265, 134.065800059086, 88.5571822796488, 131.701665377255, 114.60845473061, 130.462911906266, 128.954456697449, 116.004432491113, 136.116294989038, 155.591281013774, 159.507504746761, 125.047236002541, 142.597973030574, 136.156700263581, 126.700699306423, 139.617179412425, 119.229731425861, 131.069870248206, 148.642952903943, 113.13282519265, 132.655896985204, 147.961510407056, 130.685650985083, 145.62259899102, 109.658985081566, 121.678249349084, 99.3567025955077, 123.8325386587, 122.948685962259, 113.098412533858, 94.5321601363688, 137.658101122369, 124.589695647952, 113.570139383934, 124.851602277142, 132.094608405564, 125.663785812241, 133.911950455984, 119.73331614865, 135.579668852533, 147.852521531329, 120.611407017786, 131.129466675086, 149.374903197173, 117.78905351254, 157.586151107359, 127.457703027295, 108.611845612561, 140.156396470498, 141.787450045746, 112.79599161451, 134.055130286393, 97.7484220061231, 111.196668640664, 93.7065007831213, 116.051493015743, 148.330448415211, 146.343761628996, 107.209487115138, 137.573604176925, 127.805769450863, 129.184822671036, 125.326046558313, 150.285463949376, 117.545323533871, 146.697447313846, 127.424806541192, 162.703786195551, 112.375847749381, 118.476259602828, 114.071064762552, 134.854684052902, 130.925882544299, 109.279610953514, 142.847686880201, 126.324924383525, 138.734444170094, 136.784599872647, 177.561888157183, 130.343369483376, 139.083351874051, 126.116158241147, 133.17310475541, 108.767104508972, 133.263383960202, 144.4873766067, 108.731071959672, 125.393567426839, 141.511650287498, 157.928728456762, 132.221080603325, 138.730732104414, 128.684489756777, 123.844834107956, 148.6901650216, 104.685210483552, 127.799324036899, 132.12886478072, 153.286701201355, 130.130384068971, 113.01084981505, 163.556502424221, 109.95084053291, 149.386655229084, 125.199130283904, 143.140435956952, 120.664744303595, 106.916975240927, 116.810711133033, 137.600076732804, 108.461090028027, 133.212351664982, 142.342018130857, 143.218685325856, 99.0524667184503, 111.567936950193, 109.135424008603, 111.356149042826, 101.63897003656, 157.584917141735, 131.710555727364, 140.336162167728, 104.205604271697, 113.80674755175, 135.97575955586, 164.850288263186, 129.620472446913, 141.166275084829, 121.990241687776, 130.637875558286, 139.096044954793, 126.925301007402, 159.786865049232, 138.077166630012, 108.116966381899, 129.323297592338, 107.713838274915, 154.524242496025, 103.602856803323, 135.595314741308, 154.197877484068, 125.780900929741, 161.159929853506, 135.857906598127, 110.955574885559, 122.474196518422, 126.499969376289, 109.201871764865, 135.552175811908, 104.509121543232, 122.48270840742, 118.801440820719, 124.72335806892, 142.420555323426, 119.582394124775, 105.397043133365, 143.638833754035, 139.9479878954, 131.368306610063, 122.583810570242, 116.611148573977, 111.025582419788, 144.018943663511, 145.111496464968, 139.313973142751, 108.057536201645, 90.8775412753646, 91.7305449224963, 121.163826290794, 130.67965483293, 156.025298547933, 132.931577283177, 116.220887836796, 134.253217815569, 114.302013385155, 125.53393256678, 123.53975302221, 146.528451449711, 101.450231137474, 96.3365253256594, 109.585622488054, 130.894862799639, 110.409607908092, 138.101504152149, 122.777445416134, 123.258332812224, 130.440993466221, 127.471026954233, 112.414048145531, 121.158663058665, 101.509804571091, 119.617894231595, 149.802527869192, 131.210038902291, 105.901275292067, 127.668849109835, 150.072645837937, 119.995593178299, 143.851017358113, 142.144577740725, 137.510164647492, 121.979201239388, 157.593174319777, 122.082772544317, 127.513056307385, 139.813785324394, 132.467541011522, 125.412761251177, 144.421565248452, 124.224332674029, 128.771885901024, 131.983011922088, 96.9965484312552, 133.78046266688, 124.924795481706, 143.84566090563, 109.702329163348, 141.641985781214, 148.593050245418, 117.840509722384, 124.340444131964, 170.268010227903, 121.465506484358, 147.660779051488, 151.876836247204, 111.056493629564, 123.570227614793, 120.390600958287, 115.323289626798, 142.420054793586, 156.521077086669, 103.399297109617, 109.982307131647, 158.280856358514, 112.501023288737, 134.512864027746, 161.896849568769, 125.189620537123, 139.795170189309, 100.853129023479, 123.430810487214, 109.587588583961, 161.968859432299, 150.552584326791, 156.25852658629, 140.206252426773, 125.895720046127, 138.508820704034, 129.911162066639, 122.333692226924, 113.725874901038, 100.440476807663, 132.447980609463, 119.687676243318, 148.558382073254, 112.380875515314, 119.030904940374, 112.070122535517, 144.543082694999, 112.350967993299, 149.823639264758, 140.171521387183, 145.497605045308, 125.065587884566, 122.32465229962, 147.052062617327, 126.309669759762, 124.259270098775, 127.151638703892, 117.340408091615, 124.562161470663, 154.744867370111, 150.340688855096, 115.510865436806, 133.052296347459, 136.464684581377, 160.772061098491, 73.8406010661321, 117.698460688492, 120.495253285661, 96.4291290230903, 134.912173003151, 117.387879648702, 104.438649772472, 159.617819371767, 131.815098081075, 143.194354188156, 120.861194358083, 114.449464850954, 99.9575986460111, 166.635884544829, 167.827286472566, 84.1936370872651, 126.065403418177, 153.611371564016, 125.824201878111, 126.672659806366, 145.326045859452, 111.739265006522, 108.195038962448, 141.626491086682, 151.141652326692, 160.262382959932, 141.391882002178, 130.51352516996, 129.124949177991, 138.500387451779, 155.550216990907, 107.919391429697, 149.580605031137, 141.114224273395, 116.938475435915, 161.842321470735, 120.137904452717, 137.062648058399, 125.033213482303, 118.644223118088, 134.13387165593, 132.632306442949, 156.045749636857, 116.715760916479, 125.691318783694, 132.262141221193, 149.970619753529, 157.787404254382, 110.96354416998, 135.622502146109, 113.957298591962, 120.152156394101, 121.875980015352, 133.339332652707, 111.716644302162, 119.058861836932, 122.680591756604, 126.870586580841, 119.767191296724, 135.239323695808, 135.363082453464, 146.859635594956, 124.665686849952, 127.468821772991, 156.638853452403, 107.175541409554, 140.670768116711, 154.132569458114, 147.13936492781, 116.570633221338, 155.062798002267, 88.2376669459339, 144.968419040861, 127.572940228227, 131.671054405903, 115.702533396379, 133.121951737246, 160.043338497828, 126.17469643053, 120.17772762927, 148.425666055102, 115.266441580605, 131.781577965861, 138.05602824332, 143.473597061035, 152.78290311048, 115.539685520975, 119.854128004763, 123.831269248498, 162.323845156812, 139.861634156416, 133.914244398778, 135.57838685446, 119.262572561345, 132.971549749693, 140.566162479601, 110.433121737969, 119.579934241685, 110.131995366996, 116.718229695817, 112.226413110199, 161.492334730653, 147.337850865989, 142.959389058026, 113.682177180431, 131.768414768539, 115.345162044104, 125.585454408712, 128.029911273185, 151.746754983831, 135.085233955534, 153.033029314772, 141.931535781597, 107.209136588029, 122.232863875284, 111.394237212179, 97.1894444332177, 138.9941346376, 127.94697504735, 125.611351963692, 150.72414893381, 122.959746330482, 152.572498151711, 174.226846043184, 111.174497178601, 139.947918477248, 148.632390288513, 118.577987741196, 146.560422819877, 119.580950121452, 110.202328682087, 131.924149803614, 136.619078890441, 103.225116455542, 132.057623387363, 110.099655553561, 140.430098474652, 123.399578645484, 134.172414187844, 118.942621966089, 148.920085787056, 143.137257288946, 111.0936675759, 145.732975025091, 137.705669174158, 131.60263731244, 123.945507771813, 109.619882820447, 105.276613689337, 128.596114281844, 150.806299529358, 127.675748270992, 106.579527041187, 147.609986590802, 163.41101887423, 136.819852115531, 124.666963164165, 145.440230627365, 110.386465383817, 120.396759676003, 144.289799051299, 149.095072150007, 122.301256028472, 129.031400127188, 149.831886604794, 171.507991349765, 115.400582738384, 118.523572649164, 143.145310484652, 139.910625768105, 136.973986545205, 139.481857370671, 141.286420854747, 119.842594111507, 135.926021348127, 139.176348752211, 137.337714422973, 138.961134349014, 118.172090855425, 134.815361068113, 148.999874138994, 134.047649928184, 126.778122382987, 140.853033292871, 138.343103580806, 163.187666332742, 127.442418523822, 153.422487409754, 114.875567254528, 127.346363203863, 107.822573055149, 135.04478411159, 117.319247752149, 135.934835177696, 124.839333892421, 138.737366443333, 138.724949673531, 150.189975616158, 117.885301298161, 116.617577757704, 104.133836165333, 124.879617748707, 158.476745642284, 146.298534191129, 114.26147951818, 108.345252139505, 98.0815647840425, 161.907967122921, 136.507550875441, 155.432515078239, 122.148567203141, 105.845591480784, 127.528466937131, 100.549415501341, 137.250452657576, 126.322100245688, 142.487314782205, 121.543651779453, 132.561887117742, 113.305236111403, 115.855400357189, 105.618647783327, 151.848011593072, 156.885409517194, 137.482068476861, 143.725291892147, 111.830696089035, 161.313593438043, 118.158737957754, 136.207515761189, 146.217303422232, 111.730148357298, 146.302236028428, 106.40416124469, 147.685157303082, 121.859200081132, 138.682051543324, 134.34968072772, 125.747234058806, 126.468712810568, 124.994892160854, 123.324614824921, 129.857966106746, 138.028899903394, 112.44918385914, 146.779324009151, 112.112973440565, 104.025390555177, 133.04395658676, 137.966498153582, 163.971989197151, 140.174451356686, 129.499216348715, 120.269012571767, 150.632949724284, 99.94051479233, 152.16694499423, 141.356734972081, 136.393422782114, 101.038787402572, 124.225414345076, 131.228383980667, 156.671066671693, 85.8206816568191, 136.887378801155, 104.605057839136, 107.760962518565, 147.065180248287, 105.772031944872, 125.393740319085, 163.918981494032, 121.955489628763, 142.318010310365, 154.179369313032, 146.833831446217, 126.022825536219, 138.443147864099, 147.753974858775, 127.728994466029, 120.573147958682, 149.6201720211, 163.854605109692, 123.320674093344, 114.642931075128, 146.482150273434, 143.662263828959, 111.333495916726, 112.401248789417, 124.408060362367, 106.385061912745, 135.261449605874, 128.991783395545, 141.255567978057, 173.582131208351, 143.150114660077, 134.102116021567, 127.140882950843, 153.009209701684, 129.141807653361, 148.780899855442, 125.32089514723, 140.681402523647, 95.1060078337954, 142.374926521868, 143.567659089096, 126.371239867181, 135.561665531045, 163.371160345742, 108.650682578372, 116.024009097219, 127.01657107368, 135.163032091058, 103.208586967721, 112.925753225939, 112.741951424414, 127.067267803637, 147.551279091209, 149.892468812205, 140.353638493152, 125.927021190709, 111.513134498607, 116.50896753473, 132.868761147135, 152.40179398137, 129.50008094269, 115.081697277864, 135.00700601164, 140.995078095087, 131.973293022608, 120.361291465998, 140.573222279909, 139.571957419244, 114.483859771717, 135.422048015588, 133.859713636779, 140.026758838759, 158.285055435059, 140.585166812678, 141.637360059636, 106.853399418501, 110.980360960046, 99.592402211861, 143.027150783862, 139.136959150648, 143.774524933496, 101.898180364732, 112.704395521972, 117.004148523461, 114.21777701694, 140.638141765913, 131.11525934217, 134.649987663698, 171.339541688602, 122.538420421663, 114.743680420187, 121.238246520366, 140.504706029424, 130.067964526058, 121.835033064867, 181.545658010474, 139.820077160108, 124.079882212216, 130.804194054651, 114.703239168479, 145.564356775237, 125.158289913812, 112.75925409626, 149.709822204319, 164.558503713653, 131.534962856665, 107.295182886999, 129.886514265068, 125.987816247897, 147.30674096418, 131.33365640275, 77.7142537725645, 107.606138051895, 131.263254417645, 123.612354734638, 137.031001537767, 131.580386877756, 90.963543308085, 117.951571044657, 132.191397088092, 120.834470454248, 131.687767323557, 102.428938290876, 148.423339001575, 135.139137334828, 133.088376000287, 135.237494824525, 134.766388448502, 123.78738048244, 109.965951671526, 112.981654012135, 124.466475345599, 119.842743100771, 128.609033365216, 109.995843904295, 121.927763398673, 125.476364149058, 116.134810986696, 147.928614764641, 134.194811281525, 137.763210559928, 139.602628722118, 117.324814710868, 129.402476714246, 98.5910198453027, 133.629360176348, 85.317607991348, 137.31566052332, 135.519358222243, 112.428173609916, 131.940945796724, 135.783465253865, 106.168175118062, 140.017641341911, 135.557186686441, 141.93884892555, 147.407380155544, 138.999557793474, 145.413707325625, 127.819585284359, 152.84945957388, 105.668024845514, 153.520772314623, 147.885656666316, 145.357620327019, 120.417867403049, 101.664783457406, 149.44918769756, 147.167280017668, 115.252329135449, 145.392583960005, 134.943508227952, 125.180252040666, 134.800709801722, 108.336883562286, 154.349525504221, 133.403357661433, 137.155787152701, 132.740954769671, 116.816399077296, 127.909416800356, 138.157745529824, 165.250171509352, 110.87693082161, 125.035058061211, 155.458052747402, 144.318655163555, 125.981163244983, 139.265457504596, 123.013019519388, 148.036426724814, 137.476339234202, 144.978370577946, 113.482374641325, 120.973673766637, 142.73662812161, 116.616687297438, 143.72918685576, 135.712896407629, 144.720754897477, 149.894300848906, 135.610585537734, 120.99770280055, 96.7721861221939, 125.976397428487, 148.765967999352, 119.012357905484, 96.2628361737378, 154.093473914988, 108.158275255585, 138.187024498911, 108.442238468111, 134.137629958386, 169.410861199614, 141.31937974315, 143.264606796889, 130.029476156024, 143.054237928663, 139.674949833827, 159.69854135909, 115.438165146637, 138.488589433002, 162.513626502736, 146.419652522666, 154.873223719283, 123.625425402644, 162.357191194867, 109.820403845774, 142.428965818105, 135.442133565179, 93.7777277639116, 134.975751539942, 132.120952565345, 156.183609755978, 138.491944512852, 139.71041432404, 159.213143058635, 132.033727512134, 124.981612763671, 156.44368499279, 126.710030892505, 113.279911041697, 156.913463419978, 159.297245856782, 146.254895788242, 126.608187467076, 158.165118316353, 127.610875298571, 104.865297129535, 110.107932565265, 133.551315341764, 123.860326953446, 138.111390652666, 96.6208385021053, 121.041471453595, 131.875045130553, 118.488492605092, 139.392014359828, 140.43071090721, 134.666433737488, 96.7427918028002, 118.629905881669, 133.473622598985, 139.783921995329, 142.790358966853, 121.195736138105, 126.857766830321, 144.270776447073, 159.057523557736, 123.639482224388, 114.756278116106, 123.403417920667, 120.237549443547, 114.65356739589, 123.994926329789, 133.519915650035, 136.091952677941, 133.867556363229, 118.625461674095, 143.287622524634, 122.531700560409, 120.102527278415, 130.013161747259, 111.870206089168, 126.083971321767, 144.526541570358, 128.856854722711, 136.545390539306, 111.302169239241, 149.660388902822, 133.023483907154, 156.513975409159, 117.042552564724, 156.623667133016, 130.205310769293, 77.8082217911379, 127.039678054359, 134.532543983882, 156.168832323681, 121.322963515749, 128.331316084072, 119.245906498158, 141.439736441845, 134.515368193184, 158.832709583305, 145.199833943128, 122.108138608818, 119.20300284208, 133.069336976551, 114.073002174984, 102.694516902494, 75.4914469291843, 118.994831827435, 141.925967529762, 119.074894840403, 108.588007784656, 139.080781515843, 142.134941145494, 121.922224906358, 145.554956207697, 147.897002393945, 109.060283335186, 133.204342997812, 145.090716398573, 118.009597714118, 115.794091339441, 134.877902614299, 102.552026014979, 112.027843692684, 120.522262306233, 130.561519740474, 137.40699734564, 116.201747972022, 143.709080284774, 144.761355202396, 124.817261109273, 116.590183461344, 126.641755766532, 155.448149880429, 155.775727776077, 135.168543870142, 128.372813524086, 125.623023263994, 129.25381333659, 115.396387024929, 152.259383661776, 131.507489695576, 116.226421367547, 147.22168551977, 132.647961247474, 114.953782887029, 135.253348014604, 141.049568106993, 107.437145471502, 143.334927715952, 146.507269977872, 115.398534746079, 132.503601813652, 92.6979381992408, 130.939665438069, 136.829206810397, 123.042401165729, 103.221912963116, 116.215721857867, 123.994163077343, 140.740365593627, 126.158500829391, 108.842115400533, 105.782386628662, 128.440744905226, 112.552660314059, 130.937617838998, 113.364887860021, 132.880744473077, 154.71197038411, 175.739048235341, 117.399474399683, 115.557632918761, 112.853637481388, 125.373004445186, 144.305471253335, 120.301819202636, 124.441894999201, 133.009467687751, 136.715888738415, 134.455875572957, 114.728672503127, 134.978285192588, 150.675640867834, 132.89153123543, 151.513758106238, 123.123735465226, 137.523076019742, 98.6392287599541, 139.438501554057, 121.968770172149, 107.715011378904, 141.808151881769, 136.801070225838, 137.168939771409, 120.160219717883, 122.521548508383, 139.639735728549, 136.770121879056, 143.224698159546, 138.578321926049, 131.148827285916, 112.018598071562, 138.618587758955, 143.464693034383, 120.997373670498, 121.331478176698, 129.246236249699, 142.202287337536, 149.776960631442, 98.9465608418018, 127.13244700119, 164.137778218568, 117.832812086207, 159.072599574734, 163.491646146306, 133.470049085518, 123.906616347693, 147.084902667301, 113.861454888568, 148.320468140768, 146.270104502626, 116.4238821775, 125.595584580889, 136.328601119627, 107.673754099456, 102.969889817914, 128.101551304631, 138.029046305817, 156.892277364696, 148.592710651643, 112.863039759961, 104.140464774062, 116.247896642766, 156.766530613239, 125.971201718686, 138.20982266947, 148.6745588536, 168.393254440049, 126.055399906023, 105.404427871511, 129.501410915695, 134.823532884493, 121.18346109955, 118.426108016102, 132.097043202835, 143.514730099336, 150.292017864117, 114.538970346887, 130.126279664188, 128.940782624163, 123.728235053117, 118.753896169065, 148.204727046994, 130.471953273684, 148.115362752139, 114.725039074203, 127.95889341134, 122.589897085135, 161.239851974454, 124.731069396933, 139.205207537353, 119.47321278688, 146.296467794436, 142.069335552696, 126.73822394856, 154.261313677279, 127.064622124426, 120.859589098243, 145.100150033443, 125.598885442004, 167.742885179224, 98.2047316223523, 158.602006732066, 133.55851285976, 92.5271888417352, 153.152436999096, 95.8673547274993, 114.433174252605, 125.067788632129, 141.433886510222, 123.627125310327, 125.951491588797, 125.171974811735, 106.065834352863, 142.625671626017, 126.773899403891, 141.741521270824, 155.636898025894, 159.8415521552, 92.2170336748816, 142.163961971108, 142.39366772945, 165.346828715532, 158.028624834161, 140.450011796408, 121.401378031863, 135.496333530094, 139.885145431014, 122.725282401996, 122.888178509829, 90.4631044218902, 100.551477639302, 130.090876195814, 100.987019051506, 131.172518130451, 124.275790077285, 124.977804946138, 137.955924643789, 153.309713195925, 112.824255799156, 119.837065363056, 108.650887837585, 136.398542803562, 163.841265151032, 154.352252105012, 151.138816323953, 118.287999323348, 130.256213249175, 150.968066431433, 142.517029485795, 117.540501551768, 116.439574646497, 145.136255353765, 130.6521094372, 120.31100160338, 143.381555356226, 109.676142063242, 141.476269383434, 125.089498965455, 107.410757121899, 127.222064783956, 149.230458144421, 140.914234186302, 139.381681405333, 96.7138315687913, 131.119354538537, 152.937322478272, 113.893539976699, 102.497221190463, 96.5650371369678, 154.195071138711, 130.673831340115, 161.857890180389, 127.133742115299, 144.779356327691, 133.082222955035, 117.012631867805, 147.344134543737, 143.450467965127, 159.447437670052, 137.076557538894, 174.074652643428, 127.47685359897, 121.223571769287, 107.41111441059, 81.7725813582838, 140.545026274014, 112.681771815745, 133.009666780897, 150.680180610798, 122.291989685561, 142.821332405111, 124.834784918987, 131.016946313586, 116.114327790898, 133.545246046573, 99.4696999106576, 132.98179432358, 132.141600506196, 128.595945965766, 151.710691389859, 111.076231071057, 155.734848528134, 134.287490259363, 161.240982966642, 124.37737487835, 102.317137373478, 124.895936412746, 120.503328784841, 117.009837357758, 157.228031225084, 139.050840506047, 142.765818975715, 148.073993444112, 143.812267350059, 132.114482495234, 127.670540388395, 149.751596292252, 116.455508682046, 150.479050523749, 137.661275631599, 129.250398634346, 148.625977152336, 121.337368906272, 164.518629013535, 154.417457468895, 130.895850276765, 132.08453170306, 159.800447503396, 107.723905225965, 133.071631864276, 128.478264852924, 114.063536453651, 162.038701052275, 137.48420919502, 117.994674421009, 120.87841787644, 88.1128961909717, 128.987282437156, 150.434348855454, 134.881149833566, 116.192276090202, 113.568312693768, 104.583040566616, 112.362543928649, 102.128078461094, 143.269889294644, 147.097930697895, 115.300978922421, 120.38406627553, 156.610771586004, 115.117491262478, 144.282194570674, 99.3291264967114, 115.632129703996, 122.740317472751, 108.023159824435, 131.842808830293, 116.479021896596, 152.240772076321, 116.020510082174, 138.192630567118, 147.061138473174, 171.066934228032, 108.8628461571, 145.093839691425, 134.223955888389, 118.295858827204, 132.72074295433, 120.807872356061, 122.816308826917, 120.19056995281, 139.420055432839, 122.607800014685, 139.26100871151, 151.331858478035, 127.240524223326, 120.440675289415, 132.447082895443, 166.991724717345, 152.110524549581, 133.380612440782, 117.120956593018, 121.741427521718, 130.906793656108, 135.793519852707, 128.112241980186, 119.714732208762, 137.737999683654, 151.331722889575, 147.36330924374, 122.443449138719, 122.880914743985, 127.046876774756, 124.070594752049, 119.785765381385, 133.797938877977, 122.920251551141, 120.726983581461, 143.667809316232, 159.010393575664, 134.656452313869, 149.970770375102, 132.166153822532, 130.79294323596, 130.923761982633, 139.085306549911, 116.478515900954, 127.573062165569, 127.246735988627, 148.894346865942, 126.023400414153, 116.912828561107, 136.762155354905, 105.684470353691, 133.315114532807, 119.405086361527, 145.381858786624, 118.657167458219, 138.672106174002, 146.987323512263, 146.023371296998, 113.621517097729, 131.438070827126, 146.332978385217, 150.581837514786, 146.967916482898, 150.461754284151, 147.068286452745, 122.706517928724, 128.890591045347, 110.658087509934, 107.033279723162, 142.288641946812, 142.458054484971, 151.500354800175, 157.109667396643, 126.619714967886, 130.693520608829, 133.250162267682, 133.285723090579, 137.511092531646, 138.26784623249, 107.122018565234, 151.587639204591, 141.219726509339, 139.84354267276, 121.006203968438, 150.992541528666, 151.250274877798, 131.668351110931, 128.475586970913, 134.490202500667, 141.510831381427, 106.19343322283, 133.921619170436, 149.084469272038, 124.184685503602, 129.903396221657, 139.969125805113, 149.588497776633, 127.13330290499, 119.527102172699, 124.623075712756, 141.822918493579, 144.522217492599, 146.829099753585, 148.290421396295, 134.407958027185, 123.12422107001, 125.945841186551, 129.676406719043, 128.459028899448, 108.507058547459, 102.168848655398, 131.482896484362, 129.092977329967, 122.835420531404, 108.315334525165, 117.63250626701, 140.633780002666, 131.729522181804, 107.246610294126, 102.57428815027, 128.875058383178, 131.793768465797, 150.351000685345, 125.594542796944, 145.604588036436, 122.710538836003, 124.790004063252, 108.117030152194, 125.307606439826, 139.379744577451, 120.8022791517, 113.030332162654, 135.429988613806, 124.61631065957, 118.361563508752, 125.707918452867, 135.255367402865, 142.692384086803, 129.053356075462, 132.471230863929, 128.963905472249, 117.313559558692, 150.374971550531, 143.32021852119, 139.701233008824, 139.490287069161, 135.866463468998, 102.381390887971, 144.952708731084, 113.56901067697, 128.488521555589, 129.671303598337, 151.120220761227, 152.753570117865, 151.233178579159, 121.88535545294, 148.185208123173, 132.030008557632, 128.30708173989, 142.445080808502, 122.978786538989, 100.589429631433, 71.7044537727182, 119.075721952384, 109.276821949128, 135.097638299023, 153.851679255632, 129.535744005017, 128.229100847032, 150.544811402032, 111.339809746885, 134.756207170085, 147.329862540832, 133.910363655375, 159.973336140787, 151.785679176682, 110.844761585093, 133.040674071628, 126.054088915714, 134.077493375871, 138.200463437693, 134.302484984384, 164.498797757405, 145.051078492444, 124.055360455084, 146.31232837489, 141.547947854294, 130.976216803713, 109.263541963796, 125.714034843508, 135.048162289838, 138.421987405049, 107.24763966237, 148.913233681402, 149.128889308081, 156.848281454064, 128.285899674522, 125.12771248568, 131.208857828348, 132.699177939756, 117.980927212181, 105.350669175586, 132.443893162545, 162.145191644221, 131.542191531428, 132.251137547177, 131.699772110627, 96.3489061436711, 108.879057447578, 101.471471530239, 111.438197946964, 108.409282815403, 109.436212499119, 134.779554453748, 128.482160587989, 126.823990800002, 122.403221144817, 121.62672080342, 133.832957089753, 149.571862963043, 117.205497699541, 117.935303930223, 112.970555109854, 129.781412712272, 123.422878793061, 147.195784571392, 144.092022431522, 160.623999008579, 113.699262568763, 124.616186399351, 129.495411345877, 175.240823542904, 115.889400409704, 154.972197140206, 117.387940866283, 135.603276045811, 124.613030287069, 142.47722433545, 97.3279202921127, 130.198550386264, 146.173559707155, 147.599898873998, 147.943459021886, 128.574640565086, 127.07318410805, 128.410044398251, 153.542223083179, 142.251203871551, 147.144602674077, 167.854668850395, 126.600476837544, 139.258729278811, 118.424658932967, 106.994924243581, 128.578049319313, 137.985925436411, 112.483731712075, 116.63370168858, 140.673055154922, 95.8646280103013, 147.121599270534, 132.150338506756, 129.288497460708, 110.339521410199, 136.835801833429, 145.263903347512, 132.858348717777, 143.89337572002, 131.135953690447, 166.253083607926, 111.74799434968, 139.422116295745, 108.76132777182, 137.909044994721, 134.067486914688, 107.11057955651, 142.951482502168, 113.696362298473, 119.453729521015, 126.782927107506, 111.896375122319, 126.504467372648, 129.802780680025, 137.940212338739, 153.641321846714, 150.521801201006, 137.086645166555, 120.753129241598, 124.455950096369, 135.519708604624, 111.564373144978, 124.781186334623, 145.791423636874, 122.483252391369, 139.396760911055, 137.804971318978, 133.251659584061, 142.362526344321, 132.675158550383, 118.452134263835, 172.490144401837, 144.712363217165, 137.328443152358, 167.312737740911, 139.595766198125, 136.691062971115, 103.100033828973, 116.467955694596, 148.975959661337, 122.46254150488, 118.033005703393, 112.809997527888, 135.471753201563, 126.292328634449, 130.25170544841, 146.182754958408, 136.945379641791, 120.60685347779, 112.523154711524, 119.097712334143, 113.882482686562, 108.739833211244, 132.787429426, 145.42650843423, 103.871959578432, 136.198595700239, 128.640176032243, 134.756888165308, 113.858959691697, 94.7933397186509, 111.609203977773, 147.21978538129, 147.549310668286, 142.787801962565, 129.037922308534, 112.531737031636, 135.516607132866, 113.721539339032, 136.658516435648, 157.723858860383, 133.119005623194, 143.814451751771, 121.554768744341, 137.47620381236, 132.761512338824, 114.459575646057, 151.129989468646, 132.353484445902, 113.299302430195, 130.488268384283, 129.030866873178, 115.869428502339, 121.4470579726, 114.731058832128, 140.143711883862, 122.787213426095, 90.8045333099687, 133.559734785985, 141.30208414603, 150.706639602449, 149.759438337519, 75.9063378888571, 122.489773414759, 148.154081749812, 160.164892888587, 107.053707917318, 154.819475355512, 136.783149481523, 111.48427948231, 93.3560597340246, 111.779902067316, 153.851811927505, 125.01412020198, 105.691899171102, 143.736824088957, 135.541029292681, 119.791584450335, 117.116322383847, 170.456036012204, 139.77623285704, 100.225304871099, 151.3757200806, 127.411661435785, 134.242414102213, 126.279407029627, 114.630113180122, 133.93105588151, 136.297034584934, 125.005364464161, 88.1801665915517, 109.469993082714, 135.980528599953, 118.687302218068, 112.732990899331, 90.2479229922482, 123.188419513505, 139.491834726188, 154.08812729757, 142.735255971589, 151.77354410204, 126.292142446624, 135.799067240944, 142.270062567705, 133.76045798016, 116.885230440676, 135.622175439743, 100.318509082448, 140.711287122158, 135.107245429777, 158.96875272511, 126.487286059291, 143.889496279856, 129.764158887216, 136.400179281401, 162.005458634044, 135.464634169338, 118.317554594259, 138.159033946709, 160.142933541673, 159.885330346595, 123.07065095307, 143.745509204612, 141.525430187055, 147.471523975868, 138.014853739947, 134.8467354503, 122.983940982047, 127.071773405576, 126.809113298163, 133.999319453181, 120.363438703552, 128.070660045982, 128.869550053203, 138.027265343272, 119.630269599294, 127.669458744532, 107.085256208037, 128.311648763351, 138.185940190429, 139.096332429436, 153.814921184581, 147.602711940914, 117.257954601809, 123.113836329672, 110.807492294837, 126.817676728957, 115.686068409031, 147.520684206225, 125.009452157218, 118.488748504579, 115.312019978698, 128.009309442586, 135.254829128899, 122.08577617989, 124.228207512638, 139.107109575327, 154.234686714555, 123.175420426549, 139.939470217133, 134.210352602708, 160.507989681649, 150.912207713416, 148.61515632365, 168.778665041799, 143.878704475226, 124.910922503992, 112.872165418816, 141.519992785976, 132.710602632546, 151.012115759505, 130.539936030054, 128.330362217859, 117.375977601619, 157.655674727299, 145.638580133782, 134.698749267589, 139.673133236095, 122.657351723967, 113.490666458859, 116.772293518633, 123.526920962312, 159.099837463169, 124.486767222707, 149.299755695553, 135.292102313033, 131.790905971825, 119.500132029909, 154.956570669977, 129.84508292762, 137.739508837846, 132.387798139973, 151.772466654896, 127.793300252166, 145.250700579383, 133.061852659112, 149.100359998842, 131.304095447214, 137.216571895631, 154.574630548807, 164.232858639556, 94.7843153001278, 149.594336301314, 122.400697849769, 134.960133130341, 158.8315125278, 117.595178657808, 109.752444378031, 128.613898005599, 98.2483147661343, 127.888773628735, 130.172971167545, 116.014547519108, 103.217052177174, 111.445494698841, 121.409316687828, 118.556822771155, 146.607162225509, 128.673573400439, 128.839968862933, 130.794690464611, 126.537523404008, 144.444603201907, 139.00343388209, 122.951175286152, 122.245915573601, 139.812064202518, 108.864537458759, 126.753798170918, 128.570438461457, 134.257748073223, 146.408379061372, 136.964825317464, 117.197466063334, 128.596410712442, 142.870111400942, 150.16360679641, 118.899078901275, 140.948740651839, 141.226773367482, 143.217898188544, 145.08747873083, 118.186254592039, 113.495771447013, 98.358838300421, 142.2909874426, 129.570548248492, 116.231700765975, 87.1503041530559, 123.179626499954, 137.599652438422, 95.3578816761147, 132.96909444112, 148.344549423449, 145.861456737525, 126.325342915499, 118.574209120685, 118.522194882493, 121.633286809498, 118.29443895972, 145.987873072165, 143.738780796896, 162.555050018769, 142.801208864198, 141.796016999045, 114.220561767422, 93.3233959197936, 125.112835013329, 133.893398032445, 114.912966912966, 142.125083716874, 123.254316697014, 141.974372789323, 107.565749280158, 162.087446298917, 92.274160387355, 136.346881216823, 117.509593206812, 113.196034998971, 131.053119703805, 152.616494592382, 116.692589753611, 87.8678818611826, 130.21952965491, 144.693902053479, 113.254078565406, 134.720307424732, 130.482921519775, 133.734211813885, 119.644856537372, 110.452861598004, 126.696949881696, 87.2171996628891, 157.512466659637, 125.925001363573, 131.384568398658, 137.539221310457, 120.312930923237, 91.837241588171, 127.620465282423, 133.155280215319, 142.478653082712, 137.545057123916, 136.819884658741, 131.979337317071, 165.213415643782, 172.974049946337, 126.125371821032, 112.791619194852, 122.126091452571, 127.972186290386, 125.849902561793, 119.13039488525, 152.651252157864, 149.291972530725, 119.819745280585, 149.304959119917, 120.910286412847, 143.983410496515, 128.638979206676, 154.419940558606, 136.943806239147, 106.070556977497, 145.511942463085, 130.022945721603, 139.331250885629, 124.756140422683, 111.099010538503, 144.493701452714, 159.009715062833, 165.27478297847, 102.968583497121, 100.953908573115, 141.443226011592, 169.370269102108, 161.805907944132, 135.369268712472, 115.04780389721, 150.048699650426, 147.166190355455, 122.675858928294, 123.292295117747, 110.319926823816, 78.3350083613403, 150.237865294248, 116.5719288046, 122.294468634469, 136.286845004642, 110.546221488119, 95.7656061028443, 119.405874850786, 144.306093825749, 106.445406681074, 142.270575181403, 120.068690948165, 123.295766699489, 158.656215683434, 107.903372759417, 148.336457552411, 145.500613685802, 161.590621769304, 137.521789165, 118.824467973471, 96.2794744015442, 140.492193207491, 146.99827281653, 114.96491408602, 129.690305239421, 89.9907838803191, 151.123748013149, 166.505587507647, 125.042157951531, 105.220026857437, 120.976074255059, 130.309663498804, 134.682053389168, 153.869037194981, 164.630043840355, 147.821513192448, 135.068423877747, 122.130701356628, 116.274402081702, 132.549989413041, 118.25463570565, 125.705885682734, 122.53904079647, 133.092410772889, 131.56480458459, 138.589023330842, 144.238618556593, 125.991839821008, 123.132257212323, 111.469771175116, 192.279766584601, 131.996967891841, 117.01080130644, 154.060199882532, 139.330195619936, 137.473736466779, 139.549126118897, 102.914557892611, 97.881970177937, 117.966816884168, 125.246473946031, 140.083539131012, 162.815128093155, 155.178111699251, 140.479701635689, 134.83696326676, 152.999901674106, 150.91061961282, 142.293482744756, 135.786161196044, 103.523103210275, 120.390426237526, 122.961880932632, 118.709245626692, 155.757959143107, 120.901422466453, 135.520379431246, 145.205129056077, 144.987002533417, 119.2561249094, 118.000431068494, 135.343451952712, 128.922080568755, 131.439833981418, 135.552297422315, 126.420510322697, 150.794643548812, 129.202077428295, 125.788423485009, 112.240727339486, 116.090464489146, 118.026821212173, 113.972977923179, 143.693618770143, 129.009224725085, 111.0358507597, 120.330905893658, 137.16500683076, 141.031857998596, 121.335212457972, 121.958943460572, 147.62472395381, 76.9873760840624, 106.320342917827, 65.3221847328184, 129.982561851115, 133.975277635205, 143.676983205054, 133.717266327464, 134.7059534101, 119.575212015295, 168.428486762023, 150.948056005868, 147.160487282206, 166.863300177972, 146.753298828353, 138.176205967062, 120.650938160598, 133.489254245908, 161.420290073066, 138.635751056791, 131.672233828178, 135.39495207609, 107.98308963037, 141.255306128623, 119.887482126446, 154.070490521098, 140.174012276649, 134.399573984795, 125.903899390759, 146.633962239696, 129.659125922298, 106.71293081965, 112.72198765386, 143.121479879005, 98.4964365563098, 92.8805294869448, 126.319883870298, 125.803201911371, 125.5638327297, 115.292669679788, 148.708097654414, 144.119827001882, 93.1105431206093, 126.080045601299, 98.1089015422396, 125.723685768154, 149.419989829547, 134.844024432868, 123.229751561028, 113.924237679568, 109.68067686927, 109.758809064332, 146.96280701361, 96.4609150622315, 123.354745378816, 153.861863432097, 113.239981322393, 125.771952014758, 130.147325754147, 145.026920715709, 108.923446853979, 132.827928338828, 141.190238862695, 118.884481041626, 120.143733745351, 122.65908398032, 119.327035374409, 127.107100609718, 126.992485919247, 118.903717788975, 149.544490892054, 127.043093868676, 117.931202999874, 114.352087302225, 150.069517788121, 130.230134308994, 111.747229016, 101.275674364974, 104.26512488788, 136.609772743114, 141.272199383414, 127.638469950139, 146.908913617816, 143.541725760412, 105.213082045421, 107.154692444512, 136.463354518528, 132.188545603473, 133.12391383897, 141.102627581536, 102.631601183072, 120.324115236841, 170.835267130125, 168.868702846969, 109.56904438342, 126.751286109948, 145.016832700921, 155.286386904219, 116.981601241564, 122.562090027061, 129.623332011217, 106.699035620181, 143.001346334724, 101.4381479375, 139.077935244074, 159.820317527269, 167.431196737259, 110.257801765189, 123.156863602017, 142.625804267245, 129.582060576092, 153.166912201308, 156.203591202864, 124.030219784805, 169.382531255549, 142.41676606432, 133.658476226673, 109.246448410078, 133.584401033441, 121.262690148812, 141.874525827193, 117.766817475675, 139.98365494636, 172.062918398407, 152.234940197739, 143.850281011271, 164.45038860641, 138.627582499811, 126.875744544232, 176.208821581953, 150.0734255392, 119.900488361944, 93.1345485879386, 137.890225429703, 134.816838971706, 139.561068788127, 144.363794142742, 128.914695999692, 153.518740257337, 138.043153601775, 120.212731090588, 117.963723326319, 128.221682529286, 127.745463631374, 126.755017093797, 134.088257076287, 99.5195995580645, 128.843337634814, 128.707570477744, 108.992008125059, 136.037008929509, 141.045203230547, 131.031223030534, 146.342803507539, 147.125997827337, 136.251778962461, 81.4298123018121, 157.916365222682, 146.370673434259, 130.556974230563, 142.422574463898, 145.57989204083, 127.69604239625, 149.687988977072, 134.290919543067, 120.820681234731, 109.680180553988, 128.890303416202, 104.752350671465, 112.229109890312, 145.575788995989, 159.925247956068, 129.474872349149, 101.537968390779, 121.928143326111, 100.819725235425, 141.035584302301, 145.583004666617, 144.154520890457, 152.391235116931, 151.64630197204, 138.825599072167, 155.240045981204, 153.510940817237, 130.974819099877, 129.898347602862, 126.585678885555, 153.944443132285, 117.834505279459, 119.387896425008, 109.707761513347, 121.493605782995, 140.500155262069, 122.381397036965, 142.709496335789, 108.329648513684, 120.015474479346, 134.206183868325, 151.092284879315, 106.822539644028, 154.42446587616, 126.532730376387, 122.973973980584, 129.648990815067, 125.291551317108, 147.026654042793, 122.90246639145, 147.6582319416, 113.748072874126, 146.59706210595, 129.978004991849, 129.877395760142, 101.385867457929, 126.833699899988, 161.827889731224, 97.4599679497667, 141.103633438393, 126.69510800593, 129.706091798539, 130.371612682946, 135.469615522346, 104.305776062174, 103.863553572004, 125.047706086531, 132.954084050365, 122.641071867097, 138.787686725457, 123.022142014625, 142.704385051373, 118.257432618151, 124.438018373919, 109.252117758672, 133.950866113742, 120.604714971924, 135.490860270398, 118.387101401138, 132.772774353025, 114.826563589246, 136.776763619651, 105.201588601009, 152.474324455806, 112.720707194573, 119.795675359089, 116.731790800211, 112.195183938331, 134.366878145756, 112.585495568117, 127.634809113278, 121.019667703203, 124.731323942841, 147.476127779438, 127.87646272723, 110.41814042519, 127.282369064007, 135.757854289875, 118.001402184228, 140.721157334565, 107.525094225285, 100.734857999036, 121.38264743299, 144.553189869503, 144.379048651047, 121.51785138666, 100.902689497636, 150.176123263648, 120.8164731813, 134.752035061292, 121.630123594076, 112.907958153234, 154.384984648136, 130.336835051176, 144.063166305032, 122.075689432483, 113.568973373061, 121.88367533472, 126.156353039199, 117.392412601924, 127.656860317783, 144.931224098697, 145.26345701523, 117.791447868557, 120.528758927045, 110.346027328834, 135.41660237534, 118.590994438364, 122.922437075087, 135.301006757309, 136.672142575949, 123.251182757478, 77.2387260766974, 146.977751267543, 133.073635926078, 143.093588316219, 163.539798988151, 138.961534993668, 95.904061052742, 158.480534174619, 129.383774419312, 153.937455078209, 147.083535424906, 144.656908505372, 125.593982904223, 122.23971656823, 123.881798506616, 115.818140122902, 107.832529969772, 117.361058984109, 145.556772886475, 138.081737942357, 123.831842888253, 101.522195215709, 128.993718857698, 131.402777802423, 149.288150296188, 124.1761888916, 104.034207418407, 120.04021137827, 114.337300829828, 120.783742316234, 121.039773947419, 148.838363054453, 119.402764306986, 128.282319293436, 109.956812378451, 111.59783931726, 149.392865318399, 138.389366334066, 117.811077412134, 146.731839745269, 141.493807957614, 115.924924724124, 144.414749214549, 136.293586684871, 153.717983680249, 154.527113296656, 114.942657164487, 102.616161625695, 136.64781259361, 138.759631039103, 134.363946612297, 153.462274224095, 161.988735268374, 128.422381456132, 130.76434320029, 163.562676481815, 138.765915719318, 111.461568524574, 116.768492456929, 127.913312380227, 132.183538187422, 141.298942677684, 131.207650648561, 128.553936021774, 144.193076472253, 129.747967056951, 107.930448769181, 129.896666221709, 132.069878048355, 134.386000599776, 143.108417184186, 146.989629908267, 138.467792193334, 79.6824816812437, 157.171214268816, 167.791270545349, 128.988159879511, 138.58914407382, 113.979712643769, 124.700734511071, 138.352816060952, 121.946572553052, 126.293293435422, 93.2776188220088, 108.19501670365, 132.222764644138, 154.706791951369, 117.714532534644, 138.916442633942, 122.83395814528, 129.488998618813, 90.6641241262227, 136.591682148357, 148.678187711268, 132.66819715537, 168.8993853141, 152.662700956148, 118.431077020423, 141.588778445444, 126.608788138756, 144.033568924502, 139.10281934669, 122.408735664939, 122.342798047153, 110.362693069086, 143.695673660917, 121.28814401355, 126.722330040583, 132.009646857251, 127.800177857053, 119.908689986746, 124.399141188426, 120.264934633214, 122.774194085299, 108.682990965541, 149.995015829244, 114.207944590644, 122.605926729393, 122.321201838255, 154.527105910206, 150.014006457136, 107.594669733854, 152.029832532414, 126.734366730925, 131.014506395924, 125.490946699005, 123.061926430612, 104.409270156396, 138.95785328948, 143.14993109096, 145.545648844544, 105.95637708034, 94.1134077704797, 157.782642127199, 128.427717829501, 132.843566980744, 108.81054604493, 128.397333676525, 134.057257418552, 119.607964753652, 139.708302282648, 123.968562616292, 136.995903222305, 145.806199808919, 146.269335708639, 111.298612265384, 98.499716828429, 153.256060108669, 145.615179802258, 128.030251967491, 106.8799381416, 130.656472475451, 107.182850438556, 139.581435233951, 109.68423395334, 135.532124103804, 144.617699839157, 123.389850644285, 157.623149838502, 130.872249703928, 127.558000489477, 154.214975233445, 152.167243312985, 106.741495910743, 144.628173536506, 173.631824531694, 136.50565964209, 109.892629700531, 138.360284206675, 149.121901644757, 138.598733869233, 104.569474862956, 113.641040989264, 136.44410745114, 135.318192671645, 116.605611278529, 143.157958826827, 108.174182359557, 131.433585944261, 126.128791589301, 153.907211769366, 106.220163635322, 128.89411396486, 119.472876903291, 103.267203375082, 111.826016944162, 149.499026176046, 141.95021879208, 120.22722697344, 137.697417439121, 123.765076086091, 140.68175631728, 121.845437661359, 138.926166750311, 168.795491536562, 124.63471234906, 121.939516197536, 110.263650884829, 120.229574351947, 130.587239433692, 124.083510276247, 110.133522559342, 156.024030812398, 154.78800194242, 108.291920317329, 140.017993477685, 136.326462159177, 129.485362216912, 130.153613392295, 107.393163476477, 128.062514661019, 119.297177287021, 124.538232022029, 116.799973659121, 130.391388469305, 132.150986441179, 127.745127314786, 115.43521988748, 110.416373257054, 87.2757390813084, 144.78328809904, 132.55592101802, 131.564912470798, 125.767047583013, 135.830370190861, 127.687882624046, 115.729955488074, 125.138862722892, 109.860807308181, 145.157828897551, 113.947816201382, 156.015479665605, 147.112668340192, 119.511799083818, 142.305148652323, 121.895967991815, 127.444515650981, 124.878088916689, 104.397767181564, 117.038188991368, 132.246422496927, 134.410042910967, 124.266821768701, 140.0135213918, 137.916127244938, 104.892682623771, 125.480633808267, 169.482235838928, 152.517697251969, 154.681219143156, 119.281825980718, 143.453817874471, 109.967285307571, 118.478456842132, 118.291047432109, 102.983136156499, 130.177013519492, 145.396949803337, 139.23720454052, 100.511727098624, 143.233443244512, 145.223826063248, 142.160634870009, 100.671540681311, 120.865047769027, 147.889468537881, 126.978747378367, 132.048708218476, 155.042377316242, 113.384093631454, 129.226416613871, 133.208798856647, 134.630622443761, 110.177517805419, 136.236662039142, 126.838491115333, 110.009951937336, 130.593367522611, 163.214339684012, 150.271775512195, 119.899837434128, 129.153178608265, 122.492900770781, 126.296160800194, 102.55382221601, 140.087935267023, 114.367175096516, 142.873955599924, 141.636648143466, 136.837756522898, 97.3069729212928, 116.845194987733, 144.353511687785, 129.180416988458, 110.250303894377, 131.910089997566, 119.647670243162, 135.795970379729, 139.149420623646, 132.019685274732, 95.9673377734606, 126.552381023059, 111.060595446717, 168.87376227298, 134.271667543434, 112.37119414736, 111.271555369929, 154.395476399984, 133.54166650026, 148.989686905289, 137.50973774078, 111.731642464763, 153.130266766696, 151.164797315698, 116.219835637372, 117.35347641555, 156.721276982799, 149.869521255933, 125.539480400926, 139.578337874316, 117.093263339445, 131.175800185637, 129.033018004049, 174.775234449939, 99.2820795090361, 124.952057003493, 164.015190241678, 117.941043982643, 128.283818915278, 148.854083676141, 133.929455525869, 119.26708381207, 140.055980400928, 139.194356254029, 144.324435903632, 140.727770660912, 142.269227696633, 105.329763077636, 128.054274433023, 128.645447935069, 111.043670488807, 104.919268584887, 108.467111439444, 143.690649727488, 125.872881560076, 133.847335610058, 128.879662823431, 102.896957383342, 117.622652153983, 113.234320551618, 120.33526855087, 115.889335396095, 135.926339078835, 129.42421082124, 111.938255293387, 145.085396027532, 130.962647654462, 98.8575230992736, 129.74379428191, 160.303604165803, 127.062670753768, 133.486215404296, 128.683928559033, 137.784776016461, 132.017909982305, 109.996813733807, 108.348056399566, 126.190782537652, 119.417788564726, 130.845489246131, 129.271791097146, 152.588343706617, 129.574695190886, 152.99508709448, 131.433424332415, 133.644920885451, 112.689045501203, 122.257675131105, 127.805397718849, 137.47675224209, 156.074863097668, 133.643113610573, 140.901938752504, 133.961908940209, 129.530583826409, 127.908893855901, 128.833177452895, 145.318153343635, 136.708658163944, 113.054798682123, 158.063135825179, 131.298733918905, 149.8661281568, 126.887899398742, 131.29731075889, 144.009659449413, 136.069426751836, 130.956339732297, 122.256453881819, 111.795185011207, 124.284849864797, 111.496177518229, 127.580108331781, 128.575035488033, 114.586482200919, 140.775321761508, 109.801136525382, 119.250982570574, 112.42107165191, 109.877193537659, 153.195058097727, 141.496744140608, 108.323588613461, 147.581943802365, 123.556395838975, 153.077159595671, 120.648576454131, 160.541987510132, 152.50810839418, 140.234310706557, 126.098505481296, 131.769647472761, 151.77467375598, 138.657237234012, 95.82539841847, 144.241471218669, 119.056878889002, 128.712420375835, 108.552148547473, 116.9016757724, 145.877980649361, 128.500102460652, 141.008318870633, 128.900435352691, 126.425316076728, 132.816686747659, 155.524584323875, 139.049822344952, 142.162686247614, 151.290799405343, 139.174097535761, 104.932460800721, 121.781900548439, 106.012811170607, 115.292858939562, 143.850246263893, 149.943371550125, 112.827068371686, 117.812121470363, 148.164397653432, 142.967892933606, 151.639935193557, 120.738224737147, 155.135176877247, 123.433099384544, 96.9047758839849, 136.240717955774, 112.436929376976, 136.704414926739, 127.680019281481, 146.303918094363, 154.841176571207, 143.839041078107, 143.519325729078, 114.006876052831, 158.133122943392, 125.762622037239, 135.480873954893, 156.446327570817, 81.4067602584021, 131.785737003549, 104.364117783558, 108.420781086477, 141.19128399167, 145.227506187409, 141.65540501322, 127.562611031224, 103.456421638293, 130.56916326491, 139.086506800505, 129.83745854675, 114.807731633099, 127.121639198902, 106.700404006215, 137.141415155077, 107.206246876245, 91.3520680056287, 119.604568797209, 133.399062908605, 142.138300932867, 162.701395509995, 146.482529838326, 101.194442030736, 143.990717047599, 120.27488218477, 94.4014655887132, 152.821661423656, 148.205629606078, 126.303411661984, 130.414609017417, 124.403778149316, 100.974353054961, 148.994915440613, 158.923539311861, 138.88987368858, 128.597475426356, 157.988606764602, 164.028919525149, 116.08656490129, 124.494565096639, 136.342930165963, 129.148408239948, 124.863425026432, 130.27775858432, 120.873338409677, 134.278314834307, 123.7718378681, 123.801765007801, 127.810263917044, 141.3815414979, 116.021852881313, 119.30133368936, 127.878220286172, 135.032893562628, 119.810267312513, 144.231874442045, 138.280835200936, 115.927957759497, 155.700228041673, 128.27730931717, 139.543815566746, 128.524721371214, 121.514400389399, 147.296385722866, 120.593633644107, 133.468793665887, 151.726262296691, 142.962226025592, 140.365407497302, 131.467607163015, 120.399092045137, 92.9943086325134, 126.381630556686, 100.079925778212, 129.718148579203, 142.76666211708, 145.829247669197, 116.523661982385, 122.105942174947, 151.373817829583, 154.450621330501, 122.998884420839, 120.4340092147, 146.022009961531, 143.2585320651, 88.0011818235428, 152.356714719819, 125.959800473835, 154.37710495624, 100.593328746304, 130.262491147972, 146.021694550197, 135.957009116945, 126.860988028052, 117.6705371766, 147.278309590033, 153.494914614307, 127.736006501357, 154.483778130235, 128.533402963279, 129.032747640087, 136.588511028747, 171.73865968137, 150.646453608409, 119.553398951858, 108.673863331706, 101.297865826973, 148.598061004598, 109.073897457732, 138.484635291844, 112.100239287966, 135.9175293426, 131.880988803286, 139.802548095796, 150.571760113959, 110.826777040142, 122.546555757852, 140.480154146779, 157.757435124728, 145.910508476169, 98.6594668385637, 119.376896286435, 161.925382583011, 129.397292909465, 141.731590107395, 119.026205573785, 141.666739821272, 101.429631623316, 132.84279382935, 102.022704286966, 144.720300240739, 123.379629283135, 142.063694931802, 110.24284704582, 134.555426729279, 121.557445499887, 123.333016862069, 143.263991549648, 113.560204798199, 125.746427291753, 119.694179651683, 132.634765135958, 140.15904239688, 136.580591968013, 137.249846666236, 141.610453881279, 136.817850132193, 162.501052230487, 147.744692663708, 147.092324938728, 137.102087308515, 124.367712276586, 143.295011488708, 133.749788771473, 149.316525901824, 147.100641129117, 107.230399995922, 127.21636588836, 166.660936812437, 160.77211416795, 118.518010086808, 92.7971214922653, 161.616641966345, 121.888813777362, 152.168505537332, 114.152946740003, 158.358431724779, 152.584727466513, 161.265011025051, 143.174548232241, 111.529530594882, 135.498489615712, 138.984591419543, 119.574307637891, 99.3792517077872, 126.48466165605, 117.100811210302, 147.287515409349, 138.252041027823, 107.450515866767, 131.772980615612, 123.401622755309, 135.733838505076, 163.140972501206, 145.048593081707, 104.986074673051, 115.029666760141, 135.856941566536, 96.4256808945785, 140.98099153904, 144.489339531566, 160.015435974665, 133.593108135413, 117.44530152831, 125.599710177096, 112.444276898655, 93.6550183416287, 155.732122888753, 122.325031945999, 139.754688866978, 167.15921517949, 164.318743561787, 117.917312447556, 152.170160431033, 155.723929489938, 117.097526099364, 161.248433570743, 131.849028731028, 128.044012138392, 121.749811938286, 136.918120250615, 120.413728175667, 123.207526253488, 127.73002320485, 149.597254431673, 139.095302703435, 146.68605286238, 140.118379927713, 131.728801375577, 139.858011408095, 120.725516150533, 110.107767678798, 142.959252943231, 129.525288440659, 162.221861887972, 128.086971467357, 125.748743613747, 117.717428745124, 94.1237707053975, 117.723365985271, 120.303836306347, 119.713419574409, 117.023039080317, 160.424659064722, 122.714303120677, 130.285046555896, 129.901747253397, 100.360870158846, 119.461548793763, 123.138255273157, 124.31862526028, 124.221042119024, 130.36208114793, 149.634136204686, 127.148744596346, 133.196611207706, 116.341631282798, 132.396555271531, 115.512908395724, 138.289442619426, 144.7878867354, 128.54578793183, 138.162076058241, 90.5416729776321, 176.843136077873, 128.731346013265, 156.871332694893, 137.781634178373, 142.269274616661, 117.653154284963, 121.506669567269, 146.997049640128, 117.69550046265, 120.321241791785, 117.987723110949, 135.954489377652, 132.234381507579, 150.548932932754, 153.080998098248, 155.26134909979, 109.735717921444, 126.011462043064, 120.315547188288, 119.580838705937, 121.753842635375, 147.080706616463, 112.329147755495, 125.003053810443, 72.5377886952529, 139.697980571465, 132.857389104128, 124.147970793687, 106.770038568349, 141.058401752902, 132.574501046037, 109.787666311046, 132.22574040516, 128.352636768662, 101.692716235471, 143.111512363686, 134.425819645344, 170.567253662278, 162.666803356075, 142.968979728851, 160.947157479959, 123.224756172856, 112.944273031423, 128.284346661125, 118.331511471946, 164.851488701429, 120.758065289687, 135.450235757254, 121.497765115179, 141.165822473933, 114.16217727458, 94.9683675144083, 140.918351404275, 120.42346488941, 130.370192548283, 126.948442952538, 122.776497029925, 157.522826077512, 126.50358031128, 118.106145641448, 98.7079460027509, 137.207173808047, 118.629960825134, 134.250413185258, 132.006740183158, 139.92347279776, 133.456486300123, 147.220652483471, 150.085818331093, 116.485038427107, 132.757885388016, 120.671208389674, 126.281100556487, 140.260339541236, 131.403760150817, 123.771968939152, 135.691004562476, 121.788947068338, 134.618495066508, 103.181648103724, 138.345723999589, 115.621715595412, 148.981804404862, 136.625921939668, 149.832446361696, 124.850480585946, 121.468239582571, 130.494987286602, 125.007844072416, 117.964855478763, 106.473565947935, 137.581385226206, 139.276435354531, 170.75059810188, 145.537494223346, 160.120688855746, 140.048989472519, 124.477852020038, 135.903186477726, 140.23914156906, 125.760697425109, 114.542199276918, 137.332818476672, 144.806196422311, 101.487936331403, 124.158655873009, 159.424182933014, 130.333992428276, 133.176104384917, 106.615835983163, 115.003191495172, 155.446991943754, 115.866582644561, 137.453921034779, 124.858772274516, 154.153161344666, 126.770160071323, 150.488166000959, 156.350731264823, 100.520814566904, 139.964741272875, 117.799015962219, 106.798742647181, 120.154543555311, 121.511724540143, 136.760976267282, 121.0227786857, 131.923419624264, 136.748485697083, 97.8114053941321, 152.298489301816, 146.539451551801, 117.658757025552, 108.985144355015, 114.991638999727, 108.627408955643, 133.548515596813, 157.527902598971, 112.836934623799, 132.439644775736, 140.999649684793, 130.890152924086, 131.047857427275, 143.438941501054, 111.018600185421, 115.228817996045, 146.743829881999, 107.291250825494, 135.261294711667, 154.253268369754, 129.197972700926, 125.601059982474, 157.081827370278, 129.226666848175, 169.026702644518, 116.374675262175, 130.5406105127, 111.680129172385, 134.496796178324, 116.538286750381, 159.044373271553, 144.623308663645, 89.6291839221916, 123.243603527297, 128.453443613643, 123.203200209448, 105.649586145473, 111.311316022982, 126.624870679417, 117.964047938118, 128.373676390504, 159.731229762457, 112.626476098372, 146.551710708151, 162.048161432084, 97.8981226239016, 114.889047923884, 111.135435709621, 159.697471174886, 139.427327297866, 138.656992314408, 151.492633236897, 109.66986821517, 95.1325281435417, 102.716277967077, 107.452838200007, 139.642092710963, 137.881614212335, 135.190809842541, 116.797002008656, 131.872831617781, 130.241974864673, 121.821903663967, 101.372512922969, 109.287575912996, 131.663721160611, 99.9770019733905, 166.903985004938, 122.002765594821, 141.444286731965, 145.358494409313, 118.694417217974, 159.921974041715, 149.519663757125, 94.0587651153514, 137.724994011572, 119.977996682373, 137.968793835131, 115.955765028082, 138.122402400599, 127.817124937592, 115.344921421356, 140.841128547933, 102.71855689798, 132.120003395615, 127.175917751517, 115.797225602969, 140.871720283767, 126.030048797069, 117.473561623997, 115.714619283211, 116.5204989913, 162.527050439778, 145.401672558612, 116.562443739869, 130.428856512734, 133.187693419627, 132.199444147303, 151.919983204811, 105.765142966198, 135.835166481833, 125.249318615888, 138.997475622737, 105.936920542796, 134.250039999619, 117.915549412087, 107.70046893082, 122.324959766433, 122.437663429025, 106.844418506228, 125.788568327188, 149.883531046823, 163.911320552433, 109.574697125632, 110.913042994502, 116.613229159666, 129.695548670149, 119.114651194576, 128.173382118463, 140.202596316704, 144.772869937732, 124.882660478594, 112.935568447945, 118.674573333194, 139.878254354435, 180.795599218611, 151.304397094423, 140.135623070166, 156.048417197828, 106.272145176666, 127.19434811957, 151.594575478625, 118.334759787946, 125.80045008819, 134.658398370807, 107.749870023044, 120.152230721118, 149.092832846204, 138.399242447168, 107.004224388073, 122.840618508725, 119.473726904387, 133.209492062027, 149.517568067876, 128.891445538221, 127.669247333709, 128.235503544358, 131.312062793544, 117.178106440128, 163.678324234056, 161.13241381665, 132.794192002808, 154.652876149705, 99.0133871373041, 113.749771248921, 126.226006273007, 155.492473319972, 131.521412987764, 118.372352120964, 170.000890159273, 147.76396790584, 134.018573864811, 105.528605928138, 126.624591531661, 134.111956854419, 108.020227401459, 139.948283548393, 99.9145021460442, 126.388144861636, 111.572738912143, 145.947340125905, 110.271633536046, 129.586550164186, 100.800005905606, 125.517240875497, 133.946848705408, 126.133073433358, 112.271691523688, 131.012482124845, 160.549928873897, 124.072219171962, 132.640034649043, 143.375280445662, 143.812766714199, 131.51874226454, 145.167036870126, 90.8647326459289, 133.02220449603, 161.710060691896, 135.528934746908, 113.47819949368, 132.824236391966, 124.090512224494, 106.569593594662, 126.514837967265, 117.559031308478, 158.48793993175, 159.420441964643, 148.43150874295, 136.680594225857, 142.687766680242, 130.092613676076, 123.444323954958, 143.227062923743, 149.535583251786, 169.214493888943, 116.898031785987, 137.350881503517, 111.409802241627, 160.661994713274, 111.511844690783, 136.292635104386, 137.552911585522, 100.63122990169, 158.12778890998, 158.40509306007, 134.022514551589, 160.678856548317, 129.793054786756, 141.084462325753, 131.103456053645, 137.638110722067, 137.619230293763, 131.976525132302, 142.891755221454, 110.685970203299, 125.735956317699, 135.197449478039, 142.326777925515, 149.170060164005, 126.824705697365, 126.003868256517, 144.243080169765, 123.895089448922, 115.956657112307, 117.768434203203, 143.910096634233, 146.903320411859, 123.319569205998, 121.75717172469, 114.983727124487, 109.687554503237, 135.435181870016, 148.762966992436, 161.005555390672, 106.23277950176, 117.552046353174, 115.573569451085, 150.472127042517, 136.436406396449, 145.580972234259, 119.797563439435, 145.745859383846, 138.293730426046, 116.608069810733, 152.815298256183, 116.257250622713, 147.654036216434, 113.219192346612, 115.622179810619, 149.545726289399, 133.610373323387, 121.27084356306, 150.927073301589, 132.086687001961, 140.429385220539, 146.809076878912, 134.731277791967, 144.561753508969, 112.636662458464, 152.892430801339, 106.182720237433, 133.829640827376, 122.269114352423, 136.579659698742, 99.705685537832, 159.322573048749, 119.062960890405, 149.054872890709, 161.929335770392, 127.86076290771, 121.212575526811, 122.500393643267, 158.522806604298, 150.337068209956, 155.750035033154, 119.957218806112, 137.70582817656, 117.67794606312, 141.895099378052, 123.783674565847, 139.741900323327, 131.201714595443, 133.496594454297, 134.329111805666, 103.56677074744, 160.412800071696, 128.126404258183, 135.174435741157, 122.495472487425, 156.394621594057, 125.890595347389, 123.615001176082, 115.659545737497, 140.287141690954, 105.429495721152, 123.388175547544, 102.437618092188, 135.867880926782, 120.222544892081, 155.770726755171, 134.380619821573, 146.560126440408, 105.912963942063, 89.4973069031255, 137.265112332202, 132.419256503074, 147.608629296643, 118.238954719611, 135.197691472882, 117.063474541587, 120.666805073362, 119.469365651583, 111.028232835339, 128.950157790009, 117.024922083311, 124.305922533061, 134.064392890523, 118.868948156567, 136.118834652549, 118.714563943111, 141.659437870348, 152.54959338049, 140.457167510137, 102.87442660927, 144.558497877233, 150.622723862785, 140.233678486838, 120.421237718951, 146.857790862997, 154.673069001726, 137.279798037591, 129.446483608799, 134.685434001649, 129.619050565346, 131.335502524529, 146.061735394998, 144.320985843402, 140.557234372121, 149.646482601965, 111.850823537413, 140.884585858546, 100.125186600634, 127.316642136731, 148.459464511946, 122.162781230902, 128.638181304922, 136.120165479565, 113.009552722795, 122.824217732059, 133.099200609983, 150.750525532377, 124.937519630963, 125.225180550372, 153.046577291506, 113.009854607743, 119.251897758812, 146.778945234554, 139.573031329323, 154.813659069322, 134.702377618771, 128.457361411751, 139.022909997649, 131.857619344497, 108.477199592315, 102.032368361068, 125.547147034775, 130.141621341345, 129.213769769062, 164.148099890597, 150.510982571926, 141.996273952318, 136.024082036854, 133.905685776976, 111.467426206023, 108.386089941826, 117.338739184813, 119.778604597255, 157.635481359739, 118.528360198368, 140.119325163346, 101.157837344453, 153.932239627729, 123.874194262194, 128.403655213282, 109.681659181447, 164.35925719411, 105.234580788197, 101.951351624108, 133.839833946319, 120.37507744786, 154.184718177466, 139.083835179163, 117.944329003482, 103.028469843441, 133.830642192308, 141.836861070792, 136.940460968957, 155.325691229716, 135.723199441239, 120.153914255645, 126.739420149677, 110.907958027076, 118.956771997484, 133.514743520803, 131.471701235603, 161.331183068861, 115.929184865372, 142.786120793386, 119.196397466295, 141.416798059362, 132.771887995662, 135.984881993419, 138.640897573222, 134.041831783434, 135.756072346358, 130.078511086837, 123.181925842416, 129.025214071627, 138.196434278418, 151.486444704845, 132.113234471263, 181.953662187902, 141.584515018087, 165.765977302535, 145.994284591154, 126.207018146323, 130.112045527841, 131.189136754552, 143.553221586956, 96.7500803452152, 147.764688763432, 154.040824126203, 115.65677673443, 154.493441893179, 97.7176159254254, 147.973692274996, 119.539409949718, 87.8631430650295, 88.4893086509157, 110.269379396391, 142.653860034661, 125.87898801712, 118.195626677847, 106.661556696062, 110.485564269668, 131.252024682037, 155.304600157727, 122.147572868746, 134.779473024301, 118.707757339068, 124.603930212912, 139.623268133698, 112.796033106933, 113.573683094691, 144.318244317257, 129.864093277894, 106.580746930899, 131.496252563162, 129.958620211938, 154.000477290185, 117.940804840912, 135.221855713161, 118.815289788839, 119.989948234488, 94.983451794847, 116.511481176886, 123.947204896182, 122.590476441783, 149.633500768532, 143.169515373451, 117.467211087592, 123.66219231745, 126.666341249011, 104.459193513695, 135.606334549053, 126.096133304401, 157.107853539402, 116.451747687572, 115.442215092708, 135.897486420145, 99.0347506406226, 93.1396555742267, 146.704956193307, 137.734223136917, 108.696337358024, 102.212723116335, 131.615019668228, 102.673676288136, 148.514507921723, 155.454778152214, 126.920380208549, 129.856030952262, 121.92487816771, 129.451070220885, 123.897256220528, 168.937024098877, 158.826685668542, 121.857325331697, 134.373568717886, 147.6097631778, 139.139812431382, 109.696061192847, 137.147288914133, 141.940639901571, 115.123200834866, 136.145583728968, 131.96447096516, 118.197239810756, 142.821526477061, 112.309726374695, 104.863762017675, 153.846102137589, 112.209981573793, 135.394151232943, 117.668488021515, 114.216120385137, 135.754138528189, 121.783621653065, 160.182217349832, 143.974909226055, 124.641634414556, 138.392758190647, 144.080841306514, 138.690935029085, 122.013675569095, 101.950289163476, 124.249337517054, 145.034433840027, 139.387699501729, 108.003461662829, 124.548481854659, 129.328958161702, 123.019136037755, 137.067418600718, 140.645750386233, 133.647085057265, 118.633244995931, 151.949502441336, 151.687982857154, 142.398611986126, 143.871659263444, 97.4348476698315, 116.426192763394, 107.695365461079, 135.025867297783, 118.765241381321, 142.698803965571, 139.988818686, 164.067381414882, 138.039316849137, 134.853374003528, 161.941263526577, 110.486347795883, 97.7477619409614, 170.077095081873, 143.955597592964, 154.284423618136, 127.255938006039, 156.334600795439, 142.79752563071, 116.63669109238, 161.999312800391, 144.035315445734, 137.280747428306, 156.520976958874, 136.274136623291, 102.667767796332, 121.110111499439, 111.203208234014, 133.122464444116, 143.935560883647, 156.505598073104, 143.664081404452, 91.9617784399083, 151.433415203137, 107.838393425195, 120.534375757312, 123.732302532576, 123.19699489814, 139.578185614603, 135.830325394703, 154.207553779734, 134.358392821919, 140.18620338237, 138.387802390735, 135.429940566604, 107.268638598268, 142.249122188384, 145.482945955803, 137.807125801447, 167.080531745957, 141.965566110564, 160.862860940039, 105.418400252986, 151.252227622758, 156.257466520353, 126.220291436754, 130.529981353344, 140.328342529433, 135.404146285656, 125.1611698343, 128.093818680664, 118.836893325643, 143.276845361216, 134.654813929572, 134.029814373847, 147.562130246962, 104.614172170047, 138.873357037726, 111.400219460191, 113.967118177, 107.365825174179, 128.543491105367, 133.904837272866, 126.992049327604, 108.756205019778, 139.119163188745, 120.1521376537, 129.98879384877, 122.526117770583, 152.143211735947, 142.815763180302, 126.554696934197, 134.891358571079, 146.182990303441, 145.686729052832, 114.637838181562, 120.073623257132, 112.768570977049, 107.159131809274, 126.147156637608, 135.069512882093, 113.13139647592, 129.861600352034, 122.55521775088, 140.381780057758, 125.816454206072, 135.849858755868, 141.683208957706, 142.968806668744, 137.919064931735, 136.248733723908, 156.956605992344, 138.951565175036, 127.839420958434, 112.773045025343, 142.6634352326, 112.347780213454, 130.626291622473, 151.222183739782, 114.137493416208, 141.065621143939, 95.6381283333305, 132.430701436907, 115.165290449679, 108.342827563083, 119.05480359483, 99.2460741070439, 123.800081752848, 161.176148895944, 138.99469278464, 134.257797547672, 133.835314750582, 96.2476010593479, 107.533452647748, 143.142734583132, 161.219835478484, 127.330427741839, 122.28095117458, 139.736713526167, 105.923471025092, 139.559684832883, 132.537733552181, 117.97859127593, 129.474585021652, 141.007577293563, 145.796336983711, 148.682102530847, 166.767357015535, 137.541513262581, 140.523316035343, 124.265979245071, 106.721485872824, 148.760854166141, 145.922906542963, 114.70716730527, 119.343078096358, 120.43141092951, 112.918864272162, 112.665945847666, 130.122370276907, 137.503264996272, 143.953289124884, 183.234082011843, 108.760025625604, 123.950845657589, 161.614978149179, 124.619638039764, 144.36679795463, 160.794556475792, 133.784849619922, 107.5896339952, 127.090711623044, 132.039815811812, 111.655561720077, 137.036297839111, 115.11778440099, 150.469853229996, 106.364858381903, 136.584568512525, 110.234068933636, 144.972664069957, 116.23128563848, 148.020382156621, 139.244186643346, 153.553839368589, 152.121424010796, 137.924984608289, 154.516587704652, 112.955518442531, 126.555858968768, 144.91290605147, 140.133222151105, 158.493139469096, 126.341151731461, 169.41694699179, 132.901558131329, 127.69822513956, 118.183640745183, 122.552689594954, 124.351008968595, 119.575986428384, 155.976759466651, 132.748664225769, 138.956786031604, 141.813879489637, 129.556001995916, 114.43230041043, 170.47384218049, 135.033137540208, 145.696337883243, 148.519758128124, 158.85767449985, 147.386223606629, 121.001798994465, 139.209674066682, 120.80251130788, 135.104936964286, 147.893101651638, 118.396964173935, 115.308593677391, 142.958608597557, 160.975360828293, 122.110652690637, 151.084735111196, 135.928047937622, 105.289707076937, 170.573147045983, 122.771785589243, 123.364623361791, 129.570435172363, 120.33573823757, 166.267494108444, 138.228242769339, 158.313446069771, 120.687052504336, 124.632226502144, 136.220917900812, 136.251414123191, 149.282830241405, 138.74175057931, 110.165316034056, 131.39333566136, 127.418640530987, 111.639693043893, 133.029682981987, 111.318443734419, 156.177643422547, 125.225956461595, 152.712308170785, 124.495404281721, 122.437953226184, 125.135455514427, 156.687942300095, 167.930325388535, 87.1250146968609, 122.624822359705, 109.287563130194, 113.194307592219, 114.221947724957, 129.910702695555, 153.206564837229, 114.644984379348, 141.057930753309, 105.899195372188, 140.574231856062, 123.804418247518, 127.825006611092, 126.465151842557, 153.568761736172, 92.1337577255276, 126.547546493704, 122.301086057396, 138.079847056307, 131.337935403958, 128.080852573971, 99.4698501047367, 115.192700365605, 123.76778039696, 124.215683250688, 113.049340928294, 123.117785913113, 114.502526428187, 82.0857841575364, 118.457037458391, 106.817832058277, 127.572527468884, 134.950339032465, 95.5349121665021, 133.836827346515, 119.989812226903, 151.868685979419, 138.494506634576, 136.820242240582, 120.963850155719, 130.668635293358, 131.90110192555, 138.020522325916],[338.667464691165, 344.783902120843, 346.611654173176, 341.741052068607, 340.765881715057, 346.330385754552, 346.925891489629, 340.905611656528, 342.407105106669, 344.885071002029, 343.147727979446, 347.001971558224, 339.995304123963, 344.634465316573, 342.382555878088, 340.31233009881, 340.160065209872, 339.782006461141, 344.349732641725, 350.192942789417, 347.309152928806, 339.409028463773, 347.852181724742, 342.571855713223, 348.817556543415, 344.22123127532, 345.569265928354, 350.040734165324, 343.814691531706, 339.508272660987, 347.712801459037, 345.642354203133, 343.642332170872, 339.086892154925, 340.940710046442, 342.752474974024, 348.587303322395, 343.05949062664, 346.549255705489, 345.234843150525, 343.79753708436, 344.867917336379, 338.136795868111, 345.161737602582, 347.721412246196, 348.621711372727, 344.881153266517, 340.446424595778, 347.913374631665, 346.914323074678, 344.187605973727, 344.345665650062, 344.506839801108, 343.07113813966, 341.871804655461, 344.56159837715, 347.827373275206, 346.73461867708, 345.141574315248, 340.717160131442, 337.591619507858, 344.374675845022, 342.833369401938, 346.143533835946, 339.293767485024, 342.336309713755, 338.981530082781, 341.764983365387, 345.033935248638, 346.289898231695, 350.62271233226, 344.138005337214, 348.701559032254, 344.775891292013, 344.378195498535, 352.483978434356, 354.933274315688, 345.160016649341, 344.220273356907, 344.203970252839, 345.737917077431, 341.526051712593, 338.063949266102, 340.965955957934, 344.738691951053, 342.872780818176, 338.6680005337, 347.470748361461, 341.360503389591, 344.58508566262, 347.70588163265, 342.427266796449, 348.614577569333, 350.264062222431, 343.596249389629, 343.752579719982, 341.890108079226, 339.20761059473, 345.958002822819, 343.861548518568, 346.452672231358, 341.288538790007, 348.947140171836, 350.037810982807, 343.350259138112, 342.148740801213, 342.838723896541, 345.689187695468, 346.398932669334, 341.717899321432, 340.075924004459, 345.065381697049, 346.649339507582, 343.296357494653, 340.92406328088, 340.180261878993, 342.222274982682, 342.081837788305, 345.787962657453, 345.328940045123, 347.99984353399, 339.949958925039, 341.908797401327, 342.476434560019, 343.230224140452, 340.694502726838, 341.541143363686, 344.140470704245, 342.283697238067, 343.238533966696, 345.924727777366, 340.566576708813, 342.33781550338, 348.6638777323, 343.253894617292, 346.056631485139, 348.024837000811, 346.170244077879, 343.443554217807, 344.586143624024, 341.257914054508, 347.365565161745, 344.470782049576, 341.496473095214, 352.40095929977, 345.187342362625, 343.824470780509, 342.070489455084, 343.702566134861, 341.42352420351, 339.924234049198, 340.012621690578, 339.56938151674, 348.84523636291, 343.528397680664, 344.009036826171, 347.031029617875, 344.840559265774, 344.721308554986, 348.334407667442, 346.906121988607, 346.87605984218, 350.558810389665, 346.682253540396, 342.255332779297, 334.632648330607, 346.765891375418, 348.965855682586, 340.029904412604, 341.26994157336, 343.271501345902, 342.485761372918, 345.484045019351, 342.843105274191, 351.732738184288, 348.373187123978, 347.312397763318, 343.68076654765, 344.63416655532, 342.269203759994, 344.37029091586, 342.487972765224, 344.168543858574, 340.937592364644, 339.858394585822, 343.186779406161, 346.475069931367, 346.767231632968, 341.650564498872, 346.164784798431, 346.14188677164, 346.548870156965, 344.171525204552, 346.003406170801, 341.217879870538, 345.839637211412, 345.232005130718, 347.082413686113, 342.79394214212, 339.935102489648, 349.116187378009, 341.45204880437, 342.653217676171, 347.839277750645, 340.795723226483, 346.79463269045, 343.570382197699, 345.504592306866, 341.564181887396, 341.032130205443, 345.490354784522, 347.705961008793, 347.567200872093, 347.966698723498, 349.109173007602, 338.320030296271, 345.878963505998, 342.685923993465, 343.202944326025, 343.920199765824, 343.846402705509, 342.346233575296, 348.061376497103, 346.252151579479, 339.85401335707, 343.596591155475, 345.802291582438, 342.382610639867, 344.56284328971, 343.074974728067, 342.236282091876, 343.82855010212, 347.873821661098, 344.183082524895, 346.817363673767, 342.32597291388, 346.782027702674, 341.300232661118, 340.137739284147, 352.637468223292, 346.619273776275, 349.863301593673, 339.106680755411, 339.279036656906, 351.310703166315, 345.74657233008, 347.191552290326, 351.489284664784, 345.156403333008, 342.432950011782, 348.37024096191, 347.769601958558, 345.38253014338, 340.846977072849, 343.238449647483, 347.593938115624, 344.481332803182, 336.559538452791, 346.385684721374, 336.723899238821, 345.236656927454, 344.956994883693, 340.850175633586, 340.331791364247, 340.057811163263, 346.251282784754, 345.701500254543, 346.436202526082, 343.897265733144, 346.12014873248, 347.863084444508, 343.768819952415, 341.393678715263, 342.611576397417, 343.023918816752, 342.769345592655, 346.308115413136, 346.275918972265, 343.820017815983, 337.758380733941, 347.014131516625, 341.739390471777, 345.057776568594, 346.474638605301, 341.681562397006, 345.694219409224, 350.369828584703, 345.837345930691, 346.466513487792, 347.543807348645, 347.039283749628, 341.94918283787, 337.195438150841, 341.850132624778, 348.286470208806, 342.717175167356, 346.255521412241, 347.199729148349, 344.551932781032, 347.313040094963, 343.294252595034, 341.541607714246, 345.343221864517, 341.925024762267, 344.677272494498, 349.656084515694, 341.345447194185, 343.576984171038, 348.142513837555, 343.776840616423, 337.488263621618, 343.498941344933, 346.709740924091, 345.355531778104, 346.457293655363, 349.954925366661, 342.78108061408, 342.494836739937, 345.830723626143, 345.98916942764, 340.757698731286, 348.375797266012, 340.388409722753, 341.762091593376, 343.140856349838, 341.069795646251, 343.138159529481, 344.280365933769, 346.288999069573, 342.974461723097, 343.922224248483, 340.959989533695, 344.084242540511, 345.265362459661, 342.935036014542, 344.378506072915, 341.266504299551, 342.055763034186, 344.789898765857, 340.964924789742, 341.640973516125, 340.913608869702, 341.623826026483, 341.215049118397, 345.617022363138, 346.917027416072, 347.530542785694, 347.925583830908, 345.176185704298, 345.115779786629, 341.73037943665, 343.698826278289, 345.531074882458, 344.149002528851, 344.889344241895, 341.564500461542, 347.614119559949, 344.624940903909, 344.257881501924, 346.639400847499, 343.145665189541, 342.120045019442, 343.628805226595, 340.897058476289, 341.479825730125, 346.389886676071, 346.584549496948, 343.810063086423, 344.592163626821, 345.328759274829, 341.648471152618, 345.873246362245, 349.824651984857, 343.567156780558, 344.221948842019, 343.15223150283, 342.938269161977, 344.389500715774, 343.216186908404, 344.929667255128, 344.462992055494, 345.65181466161, 344.039230934347, 340.025773538322, 344.940645546319, 344.313643006406, 345.445795196716, 343.327385806645, 340.768209771506, 347.559312701881, 339.866462325201, 347.680528854596, 345.881358612192, 342.118629930741, 347.865268131089, 339.604438591082, 347.334008072514, 342.765636912544, 342.455459345391, 349.239308111383, 344.311917323834, 343.991192702318, 340.958366591536, 344.280187733088, 342.197471011527, 348.359685127884, 344.165827450111, 345.307597940918, 344.513321374623, 344.626777859218, 343.135959520984, 341.199853651146, 342.941765429335, 342.832976759853, 343.023854022645, 345.833389213854, 343.26299455613, 342.284961382011, 336.052718202412, 345.142710480538, 348.690359752065, 350.891019696259, 341.543746606494, 349.201789391869, 340.594595115757, 341.689837133204, 344.838090653371, 343.969433206204, 343.472460577015, 344.566332671377, 344.344176787288, 345.946071027806, 345.186446096069, 346.732492397752, 341.139834766105, 346.951709305731, 338.648081362512, 346.946157045578, 340.925549775781, 351.955443396806, 343.709993908262, 347.461711400471, 349.080044614815, 344.28995555739, 342.535846707301, 343.696936395739, 341.778054189331, 342.627068409378, 344.789114070342, 344.193188718511, 338.197133366796, 343.52959383976, 341.661427908866, 343.04584620483, 344.792575802566, 340.435202207917, 345.151632816241, 353.409189536952, 340.303104471732, 344.485755759781, 344.953270761466, 339.827936142914, 345.059605420259, 342.744832821155, 347.107070381677, 345.740187635303, 343.409903997629, 341.480091211333, 342.542484908376, 345.073227522806, 344.103661592301, 345.61317478386, 343.933909788556, 341.429406022292, 344.636649165543, 344.651319620637, 342.331465244836, 347.824742005611, 344.972085288338, 342.474162211933, 347.694356142384, 344.106940134572, 344.973502287328, 342.937499904337, 344.234207813404, 344.066399679782, 340.407005042206, 348.412800946599, 343.115568966277, 340.650884515344, 355.200933305653, 342.197775908274, 349.155337642219, 343.003232945902, 343.176402897321, 339.239468601728, 344.716001424207, 346.421473378907, 345.722919619772, 346.878995976119, 344.441747076813, 343.950234953281, 346.924279962199, 343.189178761655, 345.747727385289, 346.351109348436, 346.916109620169, 341.759955793036, 344.373847967299, 346.001678231505, 342.558278625223, 339.864578927496, 341.912717639751, 348.352562368678, 345.271971873908, 348.024550746133, 344.284230127356, 338.591524666766, 342.698848826652, 340.724082643944, 347.952220794471, 339.462901653133, 343.595140498058, 338.294543643175, 346.342779015605, 340.816121791186, 344.290625977826, 348.043524218797, 338.039099039056, 343.792294363238, 348.267281530924, 341.656347921726, 341.663061608173, 344.96229296741, 347.706668292066, 346.021976427423, 352.474446839081, 341.19725378063, 345.459039244339, 341.392498692176, 347.900239128712, 345.552030680884, 340.539019186361, 341.669499768394, 347.521188429268, 343.303280167547, 341.820421283136, 341.036444361921, 343.501418896813, 343.52837919035, 341.786463521368, 343.632029302016, 346.913756476564, 346.97841157001, 344.046509964614, 344.551147752454, 342.017722256747, 344.926428647152, 341.871155498566, 345.487490855509, 344.404898598359, 346.023686120489, 346.151957207063, 344.498585097848, 340.106117125409, 341.324487452665, 343.438008556053, 344.158719651401, 340.96072796168, 345.780798402598, 344.782622180651, 340.528035969502, 341.77583720256, 348.914034534382, 347.371016387868, 351.52566158611, 342.009157900908, 341.417985796407, 340.80413089575, 343.717119810349, 345.161647156461, 340.774493937485, 344.727314501955, 343.20717043099, 344.252066183946, 346.854079765364, 348.836770360768, 341.899291557988, 344.289730597549, 345.191264900129, 343.104273620328, 342.193916561652, 348.34160680928, 345.25510135525, 344.667534155117, 339.816424844488, 346.424577156109, 343.901186866429, 342.522228628148, 348.135510085782, 344.584976023569, 340.38432208663, 341.235016518514, 343.145163392142, 339.896033115406, 336.818443396358, 342.32496147819, 342.223049805045, 339.847197942815, 344.656112614399, 349.403832193027, 345.15926999715, 347.935424002058, 340.402617509931, 346.369923594888, 342.993373339864, 342.251068690398, 344.757580695523, 340.262375759797, 341.757819051591, 345.666885422, 343.461932358993, 346.889867374234, 343.495205792341, 337.658908398741, 341.97888460732, 337.972961684388, 343.675915172289, 344.764505932941, 341.925223077489, 344.003974295305, 338.348137241578, 341.871234805177, 345.478589244253, 338.252898621419, 342.317810003926, 348.507784638064, 340.471460996479, 341.998558825353, 338.548651729994, 339.732236824247, 346.952391825874, 338.932829033261, 342.762926660006, 345.710504720611, 342.642434163943, 344.589468176499, 343.961131170111, 341.094308622973, 349.493144766787, 345.324466951498, 343.839030939623, 344.992285388322, 348.273535659871, 342.586822120999, 346.381964712361, 339.369538734317, 345.88428984334, 348.650408589903, 342.673784124986, 340.517625657321, 349.879411010358, 345.871537583564, 343.866449013904, 343.815504130021, 342.303665218357, 343.652710978413, 343.428843004563, 341.861035278267, 344.330523165239, 348.597801198212, 341.928416519611, 345.544824783341, 348.529446789888, 348.469214953019, 345.413139467781, 342.141139583281, 342.944101527626, 343.179721319406, 345.649362975823, 338.878079266291, 340.755970006776, 340.524477517792, 347.614342577625, 351.667978833812, 340.264868887695, 346.185753211685, 338.296105613847, 345.547497481637, 340.523408200935, 340.162439488943, 349.923608368671, 347.638234395308, 347.237415315182, 346.555807397847, 344.738661401938, 344.274938666732, 343.543695938035, 346.186469272147, 346.321388446014, 340.03874150799, 343.057416479243, 344.78872403972, 340.006415761977, 340.235760378275, 343.519719863314, 341.770534919797, 348.205750570933, 340.600097886404, 350.050434174781, 345.706039650663, 342.762329569449, 346.377542462694, 342.792843121961, 347.785280079852, 344.70131450379, 345.63039834886, 345.786777618169, 347.273072355868, 338.255157004805, 344.677017713914, 339.899966629033, 342.227930735507, 339.064492177926, 343.374319548069, 343.326016246105, 339.5275381776, 341.233922779468, 346.534799141131, 345.872146123961, 345.609219508896, 344.527611875656, 340.808654572762, 343.351559983724, 347.114584540727, 349.641644407116, 340.154101924618, 349.667596640218, 342.197854404451, 345.804518908991, 346.428975223026, 345.530678348071, 347.530235671895, 342.321401696809, 341.061301005311, 346.624399791815, 343.453556732435, 344.400591330896, 342.706848116262, 347.300746706018, 343.19629876832, 340.372187038387, 344.413101500458, 342.453119783821, 346.423835982223, 345.286513457585, 343.282242501085, 344.647852568446, 341.381973026659, 346.747628942924, 343.353330771544, 342.020538542146, 343.34682627868, 346.606928009707, 343.58462491723, 345.243582326855, 343.709959936746, 342.176929200125, 343.263210893188, 343.246092244553, 347.477061163625, 343.940448315651, 345.473041918452, 342.721887446855, 348.342123361271, 346.965912577322, 342.924849918077, 344.937487597276, 342.45360374536, 341.756440725203, 343.994580742264, 349.278824358324, 339.765950178108, 345.61272930446, 340.746326313066, 343.40688323708, 344.704751591493, 341.535211054425, 343.281105345745, 342.727257869296, 345.110848363385, 342.162124059873, 342.158217182917, 343.093699373533, 344.671834695482, 341.200274508916, 349.731391477884, 349.661621997904, 342.782615397147, 346.565860904015, 348.186567551076, 341.641283876478, 345.1836419904, 340.834558816377, 342.801242433106, 343.828341552329, 348.77233747208, 339.764176493744, 341.353074897934, 352.275917584951, 345.340865396093, 341.749929553472, 345.796908378021, 340.382795286174, 342.589681935854, 345.076937435023, 347.990260613806, 347.65976534334, 341.890319225064, 341.00178230484, 344.496241010945, 340.331710740035, 346.126711116309, 340.066042729099, 343.228076258439, 344.676595390974, 340.434239917679, 340.881457331384, 346.037603939656, 346.053358786354, 345.518973592129, 347.099561381029, 342.63051574299, 342.843510759827, 339.547239596405, 348.443308939412, 335.293255300794, 346.934672491976, 346.407344991092, 338.655287946854, 343.906120887595, 344.203152213648, 344.930824847712, 339.543651695519, 341.159726204494, 342.396768651001, 340.917453424885, 342.312030204077, 343.343956252615, 340.423334233842, 346.026871673659, 341.946967455668, 345.187830615224, 348.265430996551, 337.060871714158, 344.123715474619, 344.455641545962, 344.685351782232, 350.702429534815, 342.001855238827, 342.092044442749, 342.227257920082, 346.598048618289, 342.94911790792, 349.360085615258, 342.802785874513, 342.59301491693, 342.288085015312, 342.261706211899, 349.485304972153, 339.609588692556, 347.844214521367, 349.009401417061, 344.100234537068, 344.06354063932, 344.064534659704, 340.175458320365, 345.440069154937, 343.987385377961, 341.978608457691, 344.02707885367, 344.413404672586, 345.354657024752, 342.475525945957, 345.423949716796, 342.969202500707, 340.293404853156, 339.720094829661, 348.032714273643, 344.697215775615, 343.400867186907, 342.48513397977, 340.092909313151, 343.825917458548, 340.022687806804, 339.799854599955, 344.479395443629, 341.003906123462, 341.175435789303, 342.281343339378, 340.84119508259, 346.773320671642, 340.18584985895, 341.22771339453, 341.15302823013, 344.083103872773, 346.264778315717, 346.238602756827, 343.119868409822, 345.372766007381, 344.996919084499, 346.406204232912, 343.32844394547, 339.293356007024, 341.967094425868, 340.068201607357, 339.110320922692, 343.597675485902, 339.040515153301, 343.389423713339, 343.286308701642, 346.48217132287, 342.893580620979, 341.677770928159, 348.378969108778, 344.125412343608, 337.460333428544, 345.720308503584, 345.296124633163, 343.381593653117, 348.048681027632, 345.455433965912, 348.194693352412, 343.781223438297, 344.410898290594, 346.510719232662, 348.615315007685, 339.596254661822, 338.616573565863, 347.01819748252, 342.204827526315, 335.733903899857, 343.605413819554, 343.435986918473, 344.741262911925, 344.36560630523, 341.929125655099, 344.488376306946, 339.232805905605, 345.897527978998, 348.734028439324, 345.604667268537, 342.625489369222, 348.707849475748, 348.248957792358, 342.890087321917, 341.475521998208, 343.767900041193, 338.96002130642, 345.62960612273, 347.199737952249, 348.916313889777, 344.795189750894, 345.539507224738, 340.672030925755, 344.408966159245, 339.70922699949, 349.249217919201, 346.97102108755, 339.778383531967, 340.210510185865, 340.469016230238, 344.831564555185, 342.124419130624, 346.498250213769, 344.438776677583, 347.484022947224, 340.56225425367, 341.604090615149, 345.034326225838, 343.132664229856, 347.079113168666, 342.047101465792, 348.850083296686, 341.514742237631, 345.185506995381, 343.445697177143, 341.488195559459, 348.148426254343, 343.356112411983, 342.818920027825, 342.796870885445, 343.42248816797, 345.30012571128, 341.230407519372, 344.123588996829, 346.409226444547, 343.586985943216, 345.304920626861, 346.709660496575, 346.218766616072, 340.279830050589, 342.250426675313, 344.918144063223, 350.450828454095, 341.12805596989, 343.451429699856, 345.78790604521, 344.684386002078, 338.213664036999, 343.445850398951, 345.148630079427, 345.024585529854, 336.613453792181, 344.035771214295, 346.278988811824, 340.436768307418, 346.183227715513, 345.87826229145, 346.573177897792, 344.313763383933, 342.342797656169, 345.533609240906, 341.969920611223, 350.347928995039, 343.037902172797, 340.240234751177, 345.916405151146, 340.844001001922, 343.497521295749, 344.925682133727, 344.993210144067, 341.832713982566, 344.28267147097, 344.407498954672, 345.599068663562, 347.766278872369, 342.570429903525, 345.427445321045, 341.205958967487, 338.754066688029, 345.162223813079, 341.013701652904, 343.164943968489, 342.067555595883, 340.717217337311, 344.11451744448, 345.195067453304, 340.218560107198, 342.393805102873, 347.690407687687, 346.000773374579, 343.073682322897, 346.31377801337, 341.621387238379, 346.167743647508, 343.244882432859, 341.802001323961, 346.041363918317, 341.461328490782, 344.326253583424, 341.584178882194, 346.31469705937, 345.136310411713, 348.318156030222, 344.261291412656, 343.779018388234, 343.315186154389, 340.976401704642, 340.112729846841, 341.370815327488, 350.255381264748, 344.470061850134, 340.985384166023, 336.995944630006, 346.115464459266, 341.434625904827, 346.211453114305, 340.749660287314, 345.896716520083, 347.830411764793, 343.580355915163, 347.010088523339, 347.033543335126, 345.447870537644, 344.076723370778, 342.61011288496, 346.711616063887, 344.008460267825, 343.639842293214, 340.932729786237, 343.867679531172, 347.949080672958, 341.282421762226, 344.235052801565, 345.580068436606, 342.024080049997, 344.365541905211, 346.394312726499, 343.397608539946, 338.559204754603, 346.308901143155, 350.266467592881, 338.746585249415, 350.100421862371, 349.281496137843, 346.739531901354, 349.877458370284, 342.791723584233, 346.672985951239, 344.351944202386, 340.0758250334, 337.49870688551, 345.956423362933, 342.046516654623, 344.234913362046, 346.311077321248, 351.017990058327, 344.178286983153, 340.375225067781, 347.345833812741, 339.618890990529, 346.801544435662, 347.422418036526, 339.75614871531, 340.776258448263, 340.923462257606, 338.866105512123, 342.056349763242, 342.363303970143, 341.745449031349, 347.020075360646, 347.532988400928, 347.543963965048, 341.904196977575, 340.262038671516, 345.151385501774, 343.463644316101, 345.269776675152, 339.54090042899, 339.72419502561, 346.783666505765, 343.530493326702, 340.321188936951, 344.99815013157, 344.366103949002, 345.677924829168, 347.576706507932, 343.237071524204, 347.709935465592, 347.323727166008, 344.914265240328, 346.879786550117, 346.847995886371, 343.150688301906, 344.569471998861, 338.799808597284, 338.646569297842, 344.831952153471, 342.159002460879, 346.453908400209, 343.457331236354, 344.845387437775, 343.36178817104, 350.528944013392, 350.80967689996, 342.959294642337, 342.279302995083, 338.805755221947, 344.932471226286, 344.066128524542, 346.582266617572, 345.909250656922, 344.332327733116, 348.977765314772, 342.915314809715, 345.017886712932, 340.616185622113, 343.298796568845, 342.26682519128, 338.030362992426, 345.059789016856, 340.697499148111, 344.907592719958, 349.376529326655, 343.345529430532, 342.252865944309, 347.184092902101, 341.740918032441, 350.64576354923, 347.266772018557, 344.312456040765, 347.631265064065, 341.299503748042, 344.105471084979, 341.074887090882, 343.054202648648, 340.900314391591, 344.944818851679, 342.013895277075, 338.91006870086, 347.298738946798, 343.622147831825, 345.995196452535, 338.981016801354, 344.903184628669, 347.454709627047, 339.622876490836, 343.84823719551, 342.815070881203, 344.11837897409, 345.783557382943, 345.976190597298, 340.972231254447, 341.807264697151, 345.480341979882, 342.333406966391, 344.431157681011, 339.615716113391, 342.629301853316, 339.514316466417, 343.300422340302, 345.819997138212, 343.900090947352, 346.431788793549, 346.247261665661, 346.58981412143, 348.464311296568, 344.98921275183, 345.127900669399, 341.700463218068, 345.066181018813, 346.228695652544, 342.28393579984, 344.098668590825, 344.62903361846, 339.710345801685, 345.976525520037, 345.627184285414, 344.402662576334, 343.373738649318, 340.838068799818, 340.286251791285, 341.842150319831, 345.264322370997, 343.41497340669, 341.024597152698, 341.691916772787, 346.108762117593, 346.183770151092, 340.732367166389, 341.647855780081, 346.772327950402, 345.060296052565, 347.694016723428, 344.442205582018, 345.469892302021, 337.744816483443, 344.003200028199, 340.17216744116, 343.794057830332, 341.4896022427, 346.224360102526, 345.410273460216, 347.403659943152, 350.146296394562, 337.977018854268, 341.339225159482, 339.288527850307, 347.26152460744, 338.881831184386, 341.435506135826, 346.426353005348, 340.107232619999, 344.73115070341, 340.346887546648, 349.041770706959, 343.099179656995, 341.766307840226, 343.320170039231, 343.689085962402, 339.93505782028, 346.618334138816, 342.754064389304, 344.833829308845, 342.258830240981, 341.248039156835, 343.794282325861, 338.697746333628, 346.190808551556, 347.765169757547, 346.812326891758, 342.784732407312, 344.571972020746, 348.602951455186, 346.155695233387, 345.240615686898, 341.937666712477, 349.043428539182, 343.641797078415, 342.984496182596, 340.786384413128, 339.863935851315, 338.738361007929, 346.701029450717, 347.0398686506, 341.254704170138, 347.175455740635, 344.472203809544, 341.542383703362, 345.9185130568, 343.28008500784, 345.839126963607, 350.287375949955, 342.2131887667, 341.8614302853, 343.743293277475, 343.424898275499, 351.834705598424, 348.441449892485, 339.416646642791, 339.431011625164, 342.077621119162, 337.650987071298, 340.155276028099, 345.93072864438, 345.186606892578, 344.383119091493, 344.370480345982, 342.782381173194, 343.150602929193, 341.573409157352, 344.786532663312, 340.336680572049, 341.901191688582, 342.696299599178, 340.35626133671, 343.60572379235, 343.956745544379, 347.616200471088, 343.603259552002, 341.185898901485, 345.135313522396, 347.265414705827, 344.899966193329, 339.290006120585, 341.549472001876, 338.961275176258, 345.927221232356, 343.821839334592, 338.668852657183, 343.215104299696, 345.565348493245, 343.887365396942, 345.385191768312, 343.457861580277, 341.100867427321, 337.839317493963, 342.107114333039, 338.282980536226, 340.467527626498, 340.166075906349, 343.652562611386, 345.423280951942, 340.91216548474, 350.029822608675, 348.223247204714, 345.007420731549, 343.500202118842, 342.588008770619, 346.143538861728, 342.294206945608, 343.953783257779, 344.473857639114, 339.16751702765, 344.363143335533, 341.353166535342, 340.892407890326, 347.231017868684, 340.080167912701, 344.533124446182, 347.949499041991, 348.060296508326, 343.388993664842, 341.422334412522, 348.400323616462, 339.193460606019, 343.700630598941, 343.347448733865, 340.64004559334, 342.54953829904, 342.366384555389, 344.54349296307, 344.04154681612, 345.790898471294, 345.176524169517, 343.373297847548, 348.513618677836, 341.681923369264, 340.826917754435, 342.245092034852, 346.619816749238, 346.2580599065, 345.784036302314, 343.896932015623, 340.421744237117, 339.465168671618, 340.592277143783, 344.222210542884, 350.180255580218, 342.39976249758, 343.212062757142, 341.375860235811, 345.547063876418, 345.105295453057, 343.930685080615, 338.456703246177, 343.593869452739, 347.792724360559, 338.152758986353, 345.35655417694, 341.670066005798, 343.27920167296, 343.266238556287, 343.509128372692, 343.48579523489, 340.677572434175, 343.804014579054, 344.559985968732, 342.978994600193, 339.34604710243, 339.670821193103, 340.206201574268, 346.924700961363, 344.335134618261, 344.683962652775, 344.974956297243, 341.146077666181, 348.102501471063, 340.804149198348, 346.233069158224, 344.101548355416, 343.623089317389, 347.107265706536, 345.950443588818, 341.248517427091, 338.603997945662, 343.557434397554, 344.815160939303, 348.461955468706, 342.387917502674, 341.635698176271, 343.475817737859, 340.413670830086, 340.144829466283, 349.772782767385, 342.132140743245, 345.352856789533, 341.25054507165, 334.399727355029, 342.355978058859, 346.524880672132, 341.473911341553, 343.861269666335, 350.684931349782, 341.615784337276, 345.22390518189, 343.749530702871, 341.818249732114, 343.753457314482, 345.573755017089, 340.721226056305, 343.190598708627, 339.565660317022, 347.599998237848, 346.101115291851, 346.399542033359, 338.927702852917, 340.668837963484, 343.202534979794, 346.465934734022, 343.171937996476, 347.352329301774, 347.341617974071, 344.490462145234, 344.458435161824, 349.780827970651, 342.970437614022, 347.26982006005, 348.379550379859, 336.666821792347, 344.887667834576, 342.273033903118, 342.638959425362, 342.289814753335, 345.326471760819, 342.932169050695, 341.574248124922, 342.584235788658, 340.426903289767, 339.718703955798, 343.425758995706, 344.060100430704, 346.560478384541, 340.789956658085, 342.827359595192, 342.232066116722, 337.923635674696, 342.990669031931, 349.231588455993, 341.987457675685, 346.989447855435, 340.023234808517, 337.496584284979, 346.068959789565, 349.590398968561, 347.283519780608, 338.002867391906, 342.926497124319, 343.672420939048, 340.406668819783, 343.046848676041, 341.805876665614, 344.760219527397, 348.754251458157, 340.701467327868, 348.260440210088, 345.174400473632, 344.821902502603, 345.867693971497, 341.90684196388, 342.17888320939, 346.556895569636, 344.918268638433, 343.988996781561, 344.324570404633, 341.423153971388, 344.287391187695, 343.234541925198, 344.372464527869, 343.172608364079, 348.257521229456, 337.356706466571, 345.732715868051, 350.075717488494, 346.126188740137, 345.154385495747, 338.675263781266, 345.727691251439, 346.814163633925, 342.057279872905, 345.646593516032, 340.887210283874, 344.30794219513, 347.93042009918, 340.692734522165, 340.529573939588, 345.524100909512, 344.711409728616, 344.43523280108, 343.711945751497, 337.909529660058, 349.539691076867, 342.567799672577, 338.555297682115, 342.269556355377, 344.428445923076, 349.1090512341, 342.738476099862, 344.403754752834, 343.996235556038, 347.136473109195, 344.755766963611, 343.411539044821, 345.726333158866, 348.462681196782, 346.671102032335, 345.70050739345, 342.450807727065, 343.528857202503, 340.468155679324, 333.600895671662, 337.543128331402, 345.970830973918, 340.236697496734, 345.87072583408, 342.967502160129, 338.680203927993, 350.051870696485, 343.649982397998, 352.330812514333, 340.264648226662, 341.294989336232, 341.203832961092, 344.852079460498, 349.073736709373, 347.46602973754, 344.724564348322, 343.399022924278, 352.88811779193, 347.713897123371, 346.9378584113, 348.255256366037, 344.805734689114, 337.012614824397, 350.98247739397, 342.664188358742, 343.759702223997, 348.186646146843, 338.176971839743, 339.86860636539, 344.96133935238, 341.868779937318, 343.198472303731, 341.492730079933, 341.983751588966, 342.522240862679, 342.799997090905, 337.776909299044, 348.125701983212, 341.749711247762, 340.999586661386, 343.068175793473, 344.011073771414, 344.242768152563, 345.978477704463, 345.345715689118, 341.192156790478, 342.714771024895, 346.746108798581, 343.061942432211, 347.071687806042, 345.274559282379, 340.429932972974, 343.974351192241, 342.240412249363, 344.399908077555, 341.651352162931, 344.508730779884, 348.510352628875, 345.734853561366, 345.384168078437, 345.551998864088, 346.191620823203, 337.82569635452, 342.086353279601, 343.298195557898, 350.058295488842, 343.105579374919, 339.119646445267, 340.063818731575, 340.433578062622, 343.601020867533, 342.601877719176, 346.676449414318, 347.358814608724, 349.332790522428, 346.825301113343, 340.979256781133, 342.777033274309, 345.152924734494, 341.777693230322, 347.608485807973, 341.572915502627, 344.86782480117, 345.625927753308, 342.670274840083, 347.531493254615, 339.113023423794, 348.099497358591, 341.723735676537, 348.0375863158, 349.305854470146, 343.413256058088, 349.554110044396, 342.185318499297, 338.120040187674, 342.960805539426, 340.134330196049, 350.967606782217, 342.242839526371, 343.770792205368, 350.249410938119, 342.596385645818, 342.199194131825, 342.854434983497, 347.662946528735, 341.958561172012, 341.673035175617, 345.891856434023, 346.004328928158, 343.574840203555, 347.387243003831, 344.360141622567, 342.516553983843, 340.506916373755, 340.491208101042, 342.905565400801, 344.10326151049, 347.423214719279, 342.260496555342, 337.275557857853, 341.647876574161, 346.941621118724, 340.987168318294, 344.111471108236, 344.069784802752, 344.45656612959, 344.840571060676, 347.483238115947, 344.261882599475, 343.246145977627, 344.106901630277, 344.602314107627, 342.449582703707, 346.962497774346, 343.236454282264, 344.818457053338, 347.217695380028, 346.456417392434, 345.959881294282, 342.293850074865, 343.146841159087, 342.88177340386, 341.741202132394, 345.283634799812, 344.458545796596, 344.361114126531, 338.089266698102, 340.237187613571, 344.759152996206, 345.873817539237, 341.576782967409, 342.861660691081, 348.523079878993, 343.549069174714, 345.105632830252, 346.916091089904, 343.729162276619, 342.820914492266, 343.351512546616, 340.396041353135, 339.887895037135, 344.095580198272, 342.87353241462, 342.855218637679, 344.424686030311, 347.504238432342, 349.187794211343, 344.683915650873, 341.754041759671, 340.795429122301, 346.642910978067, 340.589390151745, 348.160075202848, 348.862521903495, 349.148510328737, 341.499244178026, 336.221045419542, 344.964741219479, 348.060313423402, 340.307506080712, 340.901762507761, 340.397295420068, 341.06756941929, 340.860824713848, 346.587617152258, 343.116802752643, 342.967914975628, 341.692577798014, 342.260189144953, 347.329468083881, 344.716138108639, 342.03063655469, 344.026745289209, 342.562125263019, 345.912917444017, 343.532385129439, 345.251396678666, 344.873206357673, 344.702005875532, 341.500432001643, 345.430237953502, 340.982949974428, 340.674826551185, 338.07707448316, 345.301471032583, 342.820622447109, 342.740796838501, 339.534957338312, 341.130545946935, 344.609532156989, 345.226658661327, 344.706476849731, 341.513703809326, 342.963040540571, 343.027930807334, 346.609977702336, 346.274111475437, 338.478602343071, 342.963806706808, 339.416740332372, 343.155805462754, 346.329519359827, 346.749080316464, 344.252263088244, 341.524907077681, 345.450201931322, 343.595222433491, 343.052836440389, 343.602470215925, 341.149496485559, 346.017826935692, 347.749283537188, 344.541956884449, 340.196170892382, 339.394944470871, 346.70264565069, 341.221991630518, 341.070859423357, 343.323984281703, 344.938813513743, 343.235833007726, 341.314842909632, 345.711278332684, 349.535427421494, 345.481444775786, 342.23276596237, 343.11251752827, 346.517094745432, 351.3649097621, 345.095659853108, 345.686639380585, 339.374328878928, 345.424097065964, 337.171088460934, 344.496065297506, 345.350825663073, 343.5609859798, 349.609007097274, 345.155566123419, 341.639431654343, 345.469337619272, 348.216175012673, 341.955156948478, 342.394484695867, 349.63559256788, 346.513979963296, 341.170695958196, 342.899016540679, 340.615922412301, 341.393780016943, 344.334210207173, 340.644610445345, 343.812664993199, 338.267284058844, 343.974164922986, 341.750264843308, 340.914615143426, 341.809892896301, 342.842255192682, 345.909123399258, 342.983569971254, 345.189312688773, 347.529641529081, 341.347730164373, 341.66651282608, 347.604048948527, 347.024062034977, 343.69626675401, 343.747378698594, 342.963465705027, 341.399854818659, 338.414883455172, 341.744661222544, 345.396783598807, 347.540663115743, 348.374182284875, 349.261677637901, 342.3252230855, 345.327244579614, 342.62727813365, 342.462462681275, 344.159029993332, 339.802691525722, 341.221853227595, 340.884810169652, 337.879382548041, 336.741448382847, 350.705031212217, 345.858559745982, 345.831188335562, 340.884632721897, 348.320664913793, 342.116747972325, 338.378882270942, 340.962267195183, 343.316907082567, 345.408923272623, 345.369258042559, 339.81861140367, 339.353616315509, 342.146772741022, 346.046575618988, 346.165366647812, 343.556436094703, 347.148540852892, 341.783179605138, 341.159600276674, 345.875219512818, 346.130648935927, 345.149237131868, 339.927456080023, 347.89761803661, 344.174994787467, 346.772065610232, 344.171379186509, 345.303328209569, 343.348924169722, 350.361688619432, 342.90449359843, 344.442704915985, 344.348484345482, 341.98202773561, 346.310679232356, 345.374372122463, 348.673434042874, 342.178354759927, 340.135339011031, 342.970645585933, 342.977368590696, 340.60150339848, 351.25293752838, 347.775722261656, 340.380467632746, 347.148972872551, 337.281789438364, 350.075201760364, 340.788119158454, 349.167344462811, 338.661185001615, 345.43082604053, 337.065378516335, 344.30121447956, 343.616880788352, 349.017850118033, 346.554600198362, 346.786359355298, 345.479821601018, 339.115228163159, 343.567773109961, 344.993405206472, 347.680822219532, 343.122924547246, 342.875660223918, 346.726591072566, 339.790394674648, 341.778736544877, 343.95080083729, 344.759091779315, 342.800762134293, 339.319537277068, 340.833378836481, 344.56798804898, 343.843813119869, 344.024718378323, 341.11689978109, 341.920189410667, 340.686369501043, 346.06597454308, 341.909799467373, 342.255214507143, 346.855386111659, 336.084380412126, 349.969506944331, 340.018409184954, 346.4436144463, 342.792909863576, 341.696303807638, 347.694278694889, 343.272938396883, 344.340269095957, 343.747463845446, 347.219521994006, 347.997979213156, 343.209407373998, 339.299975091368, 344.799682890999, 343.46571785945, 345.926480258128, 349.717893193509, 343.533470521729, 344.707887634646, 345.737189739804, 346.168244799076, 340.03045063891, 344.78917104153, 353.153230941598, 344.184244336601, 341.135958773845, 340.724385033775, 342.938327256729, 344.635559813425, 342.435883462284, 344.666076782724, 345.359270581583, 345.505609861833, 347.313777354739, 340.312400429289, 344.290925336212, 345.043065716715, 344.823393957878, 343.977948925135, 344.183767723006, 334.764026261215, 340.375991154324, 343.842708932528, 347.003862372608, 348.717053350825, 345.134793897405, 339.668519333891, 344.07328663606, 345.926891939875, 346.654043095468, 344.527164073685, 342.900477602361, 344.685334728805, 339.798358216143, 342.967368041779, 341.244420241345, 344.936621641586, 343.887361866087, 346.682796591065, 341.694785425209, 342.148906811775, 342.240015382301, 337.593344579849, 347.17632157955, 343.328984039087, 345.306827084987, 341.147577323057, 344.356840490391, 346.361811341476, 341.417680908698, 339.306904735182, 340.591236304675, 345.503152691507, 344.873668932422, 343.913515766381, 344.268516108419, 346.044649886846, 343.123878316579, 346.081380347773, 340.44091404425, 345.362952634423, 344.799906607522, 343.07551398632, 335.106228356498, 339.690817299459, 347.397482384568, 342.482906793041, 337.085220253628, 346.27909277629, 346.784583090567, 343.244791758485, 343.547449191613, 340.414971476356, 346.451590856748, 350.178419254015, 344.792861718367, 344.277678315203, 340.581186931967, 343.82903112955, 343.568556027225, 344.151120776483, 345.759946992249, 342.278934579812, 342.379967933674, 344.257575247158, 340.677364442015, 343.233430467881, 343.86373772007, 342.551108613666, 348.272362374735, 343.100805655228, 348.184807658245, 340.234169718527, 342.576650513853, 345.582511913871, 345.277849457876, 340.847078226889, 343.974007261472, 344.659298437159, 347.695195855911, 345.824399543905, 344.036505963749, 343.247014934368, 348.089422616849, 344.45118621338, 345.326539744735, 345.493839596332, 348.928811205006, 345.474950279847, 347.821131267202, 343.768853048041, 345.503187764949, 342.046407648984, 346.38128954502, 343.679880179866, 342.173551128374, 343.703752931477, 341.720628165111, 343.861571360283, 335.621622000402, 345.81096375105, 343.626478974689, 343.907715459952, 347.040269691038, 342.851428787841, 351.370199358503, 343.805540107441, 346.656396805961, 340.384074622614, 337.283070783121, 341.676658428602, 348.422799322167, 346.59376429115, 346.629352368579, 343.623791457303, 345.675420153733, 343.159188168114, 340.356347502551, 340.90437507251, 346.369879830305, 341.478681897855, 346.084141849993, 336.302940557281, 342.447733765257, 342.715938691958, 339.388626344742, 343.320751080174, 343.272748012984, 344.897035386811, 343.3725764162, 337.929261717865, 341.914296569307, 347.616468018348, 345.703357961476, 348.211032341802, 343.78435374827, 339.3153187401, 340.654407584806, 342.09280169658, 344.919860547129, 340.957516528441, 343.867915380694, 344.635506621551, 347.552332174283, 341.051860389789, 342.608712870502, 348.063251311853, 346.367554407494, 344.466206757609, 344.085225705726, 343.998478721147, 341.384365836981, 337.435339859549, 342.370110983841, 347.037401064152, 342.59505795562, 344.600248433523, 337.779933568699, 345.171026472035, 348.009642920717, 347.57850378484, 341.391781810951, 344.155224451539, 343.529243094016, 344.133306928479, 345.992401747445, 347.908896052157, 340.860995002913, 347.022768185082, 346.651363746768, 348.581754036752, 347.36800786574, 343.355936149961, 343.972952624205, 340.922705731333, 345.823671061671, 344.007454873315, 346.140113186864, 341.731084828073, 343.127662192506, 345.729896397314, 344.270216689442, 336.5146845813, 340.133387599269, 344.684077558751, 340.746314951768, 340.238947373752, 344.479053488778, 339.53784835287, 341.238303580656, 337.741024603642, 343.616195378617, 340.676646752717, 339.76291582159, 345.167781503694, 344.785800950719, 347.927814548614, 343.772944535962, 341.533768163855, 343.747213547446, 339.58957513394, 346.103914019222, 344.194095533107, 343.947039245829, 345.442651770057, 340.476796939437, 342.208270091438, 347.715549175809, 344.272673266243, 348.955717845987, 342.433136680596, 346.152450910249, 342.019586755411, 343.904450684802, 337.896616970155, 342.266978176314, 343.280137794642, 344.275107887876, 341.106097241728, 347.516254952973, 343.677769915207, 342.382130543933, 343.012177592669, 347.182329510618, 340.80491945918, 348.902812257532, 346.610936237809, 348.573431661805, 339.41275901065, 350.30672428787, 341.2942038329, 344.559776809703, 345.790156337475, 342.580909485211, 340.414072605537, 345.025513747259, 344.642524826814, 339.475439745286, 348.455417700056, 345.298919389477, 345.176767985393, 345.286741505561, 338.711481253377, 346.336549207783, 348.326135611766, 340.849735433859, 338.320136705698, 340.531645004487, 342.542623240227, 347.290979271376, 346.857924722131, 348.349426000629, 342.420477230241, 343.881926844497, 349.418016142416, 344.726898839543, 347.677156035365, 343.440293591003, 346.509099885496, 343.967887972768, 344.816255795344, 344.897470894534, 342.124058409613, 339.353800365594, 342.435551799424, 342.610383381382, 347.233625275528, 341.62537167228, 342.285651828952, 347.220841577386, 344.860949728996, 343.497069087088, 344.286287179277, 344.916256260618, 342.470704357782, 346.51375697015, 340.016427408633, 338.679000669163, 342.275713516543, 341.889850999134, 346.958065789046, 341.497213582438, 346.393568852916, 352.000549223735, 342.012249733297, 342.691456688259, 341.735150193837, 345.932052320583, 345.362513713244, 348.250106680325, 342.521155175161, 340.292461253724, 342.157474411136, 345.094002030548, 346.887745639129, 340.646111695264, 343.069869797895, 343.281448834647, 342.703077205051, 348.679324340073, 340.836871503332, 342.409600675257, 345.512789497519, 345.926410741365, 346.475225562229, 346.107821802567, 343.197073360008, 345.626854144926, 341.448983280673, 345.699990281921, 341.104294415661, 343.248105762844, 344.42323239446, 340.975476075888, 345.93566473775, 350.424140816211, 336.602884821844, 351.898407619377, 346.142295475156, 343.566957614274, 342.483742802947, 343.638048234949, 340.151655399732, 342.282173299644, 345.911528286822, 343.943853585519, 342.300086102197, 347.692528861496, 342.222708025214, 343.276031349885, 345.432440786045, 336.799667020281, 342.547143172852, 345.403978123091, 342.482705979899, 340.488121568527, 342.053365814527, 342.773032399419, 347.932652610913, 341.968552456946, 344.495194164955, 344.774247540256, 344.508277582868, 348.638816573966, 351.691962622501, 349.041396367543, 340.352988411293, 340.646495022855, 344.577250556017, 347.869071584018, 350.476737707602, 349.970826819107, 340.425733067622, 343.040003746807, 344.857176349629, 346.989943767829, 345.971234265133, 346.11544168388, 343.910672627372, 341.058706776576, 342.057647453876, 341.42596509444, 345.513736925544, 342.906724440889, 347.34183959448, 345.167106597497, 349.423306277377, 345.860704257748, 343.792983200481, 347.731362573199, 348.626043825861, 345.240384221411, 346.777913397492, 342.832351541273, 335.8372647705, 344.005528390677, 346.219615290602, 342.229119600443, 344.872747220314, 341.494537410188, 344.027635016452, 344.772365809668, 343.656303653478, 342.815829748689, 339.360066800611, 345.006175098931, 342.491100113928, 345.114684125777, 350.260996127761, 341.638020790973, 339.172855723351, 348.434182817292, 340.275650602843, 348.143082421087, 343.479325628713, 347.033815722703, 344.719773831755, 344.913925959666, 342.218820126859, 342.425789750726, 347.013877395852, 339.998918218336, 345.774452422901, 346.379694827312, 339.82297328191, 339.0028806851, 345.409851756121, 339.194467821895, 343.412926261983, 344.627236628873, 348.48051705317, 341.076037001443, 343.473933855677, 342.80745052239, 343.667479925232, 345.490718167946, 343.155100506429, 345.305138032184, 341.360617465079, 341.84780819277, 347.435064698827, 343.997066306316, 344.988943150561, 344.742682257101, 345.487037857806, 346.020790319718, 345.014959325488, 340.688620974224, 344.928935252053, 347.813841440774, 345.984604893124, 345.350307360867, 348.618697041509, 347.012457457753, 343.473667216772, 342.827426877604, 347.1785722759, 340.010277537068, 345.568649661954, 342.07638160928, 343.112290663971, 340.161616190174, 344.084379968267, 338.981279405795, 341.807105327055, 344.867357850738, 342.092737746337, 343.260571192385, 344.647328845696, 341.761113892199, 343.771327944921, 349.775929726401, 340.882352858401, 346.920751955228, 340.828416019982, 342.143184234914, 346.037593211571, 348.645025516906, 343.686463568248, 346.475741306199, 344.230581740908, 343.263245918449, 342.754284904847, 342.028483156641, 345.291337493413, 343.381346785088, 349.624937077092, 345.240448020744, 338.572549443799, 348.085997488661, 342.072634740875, 342.8579136122, 342.624347000613, 344.345885043445, 344.178271708339, 341.145061497694, 345.067277015597, 345.698806678277, 349.629509270697, 345.002001428103, 339.559383180887, 342.972199440588, 340.274210420373, 344.120861186807, 347.958819997469, 343.452028122023, 349.852277194557, 345.742760774627, 343.294940467655, 345.859738608436, 344.284519526996, 348.328388562279, 347.167698327223, 345.454327349033, 343.145278902261, 344.86362065325, 349.967929315343, 340.13272135195, 343.653876549098, 337.74004283796, 342.585535097589, 347.369507622449, 339.993089748728, 342.231242234574, 346.232583941974, 341.314390390738, 337.720218060871, 339.379126030176, 343.654503812546, 339.068096454482, 342.353828218769, 346.055181973342, 342.797352261752, 345.578878512528, 345.764941518993, 340.966224287195, 346.987150827405, 340.697870812973, 341.569465405374, 346.382394105445, 340.944851491232, 341.421393087269, 339.36889010248, 343.579049268405, 343.044270312588, 347.427397532835, 340.16607519915, 339.491585071588, 345.03021760238, 344.507177313673, 340.877597765919, 347.895117209549, 343.984568094791, 340.81822690318, 345.361340014177, 345.82398072963, 343.348079436891, 344.021445114542, 345.136701167032, 342.782066205515, 345.988494815001, 342.574494202536, 346.284149379615, 344.938642321345, 337.526858996627, 347.511643360649, 344.233984773992, 345.287536562465, 345.093785533689, 349.812211970976, 345.076226989148, 348.545349766481, 344.092580678481, 348.670751713166, 341.869726925816, 346.153633353061, 345.01630217471, 346.224992387329, 342.056894478009, 343.31598609243, 343.297756240668, 349.678319444908, 344.002713886868, 346.586952235858, 351.753796719932, 341.015039763727, 346.486271446948, 349.564632758514, 344.225169516536, 347.865314466965, 341.483176992893, 348.49758723531, 345.582372021541, 339.256766100784, 339.509440663313, 345.236329622225, 341.092519105389, 339.708900911685, 342.357847002194, 345.238143395712, 337.20476122878, 346.115398647416, 347.024767334845, 345.223344854224, 343.571851139429, 344.39962585125, 342.649353486106, 347.67005462411, 343.835120028933, 343.806325785646, 342.255721441911, 345.286024044555, 340.235894167464, 339.838152759071, 341.220185787364, 349.203673518187, 342.558506395514, 344.429887782103, 342.702619588992, 344.838281903421, 341.691849304001, 351.871904112243, 342.274614646567, 340.707016322248, 341.613192520382, 347.611109091429, 341.6877204501, 347.031159338608, 337.354609815813, 343.958647420612, 346.783541873103, 342.175656851272, 342.387376137136, 345.740620033572, 344.751499652779, 349.341605358725, 345.876776664635, 344.346392710228, 344.608589662036, 340.830268564762, 344.709019753356, 344.512373789012, 342.925525487455, 344.090715144433, 342.530561215134, 343.156829138576, 340.888367960768, 343.089991736096, 339.168470625421, 342.880270538976, 345.889204431376, 343.179781977959, 340.40427020612, 342.294650400523, 344.429652798711, 343.50366146175, 342.768848304419, 346.287744022328, 343.985712747462, 345.506497907846, 343.893707975709, 345.267265235875, 343.814936016395, 342.079539993294, 341.146182746135, 345.212813545434, 339.980829701749, 342.328822349288, 342.964918036391, 344.397301006057, 343.659676931257, 340.117248797629, 345.765910027135, 345.733448172527, 344.431796018904, 344.386245933237, 345.757698518908, 346.878623582551, 343.958118329998, 349.487528457504, 344.913635800744, 343.67474331295, 340.347425584386, 346.814943928074, 343.715038097132, 338.890838629402, 340.764640763438, 343.304762284348, 344.939112817776, 345.937468878618, 346.745406535764, 347.166269637657, 348.323505193283, 340.808851868795, 345.832248754479, 340.732447063695, 339.990241247245, 342.568902826277, 339.024796838764, 347.850804668447, 346.910653941076, 346.604747602291, 349.712866272296, 347.541536240696, 342.441045839368, 342.707313251703, 345.203220937709, 342.771369428339, 342.256203062974, 339.266124334156, 341.964709211374, 340.432710330552, 346.288309786339, 343.470258746631, 342.758642388296, 343.77384696394, 341.098802095661, 336.601831530346, 342.131440862377, 341.476271113902, 344.687582182576, 345.507755130442, 348.474859235366, 342.166236254579, 343.892621944287, 345.426735025288, 343.566335187598, 341.995510762184, 343.27107020769, 344.419097808651, 339.902900744127, 350.499799257719, 342.484848423453, 339.910370729073, 343.677594561557, 344.561871144481, 333.425438524015, 338.846619185206, 340.143474106132, 340.445304006399, 341.225499017709, 338.917813242022, 344.782985946105, 341.41619592086, 345.683091432905, 335.944738020218, 347.885023564654, 343.741482009577, 343.485361352489, 342.001946941146, 339.080939340904, 341.124785810043, 344.224601678438, 346.631463126351, 341.983399567775, 346.387415397732, 344.667156879001, 343.647561025007, 340.858160578453, 343.160482553152, 345.65395413849, 345.845527424731, 345.24903685009, 347.44287179172, 342.213712229403, 341.56455146371, 338.352913708876, 345.649137280631, 340.399904740092, 342.544769815927, 340.841235471011, 343.918172996276, 339.629914450828, 339.878742408381, 340.101386914269, 343.639129614908, 341.537820435346, 344.485223585873, 341.682574542745, 339.099212196669, 344.27512806332, 344.351065441897, 333.142297369476, 346.111372500693, 351.094605028112, 340.952665028744, 346.327556389445, 343.340946096588, 344.295953430244, 350.925026754316, 343.373621735791, 338.515307102028, 343.761772587284, 343.591319176099, 341.32755701181, 339.886419711796, 343.280262768, 343.061746676768, 341.167305487915, 342.321315870806, 347.792356173404, 345.619272184588, 336.62032772939, 347.667568168198, 345.050067866182, 344.254678543168, 343.636754359554, 349.006750632971, 348.387963933465, 340.890191293613, 347.48294040573, 343.261722228232, 347.823544871953, 348.391199350689, 343.67562661656, 342.002146940662, 343.358568506884, 341.673011638795, 343.709248049763, 339.872790990921, 342.386913991206, 347.929259332623, 347.482834710661, 343.344549552699, 343.148115395417, 338.083319283281, 342.483326057248, 343.171412168698, 341.849322653698, 344.088378793016, 339.078801287475, 346.610035414324, 347.898972305399, 345.08455049771, 342.756192425163, 343.186802741429, 341.172315836671, 344.152676939142, 343.984705411442, 342.756901999966, 340.86282680487, 344.568606594564, 339.956390166656, 343.004512126328, 344.894293740827, 340.802874647197, 344.080979224492, 340.040796947936, 348.635083268514, 345.873385509751, 344.399937871025, 345.921401926188, 344.95131963859, 344.265913925326, 347.741185277941, 346.276412828793, 343.439450257872, 343.516110189017, 346.038704752829, 347.197468491247, 347.5384474911, 342.905037750501, 341.031647181235, 345.491186872346, 341.543318500572, 344.624670265021, 341.980951876163, 346.651072951365, 338.98535826174, 349.415150614037, 341.164351322896, 342.216958709215, 347.302214456004, 342.2666306885, 340.327897959693, 343.912770856964, 344.679476823652, 343.13219167054, 341.860816099632, 342.643147703098, 346.771891625798, 345.115108180322, 346.745651795693, 346.464965691739, 345.545701513113, 342.477330267572, 342.869897779722, 345.257053176577, 336.959826186297, 341.525906479652, 343.676173493184, 343.235759675243, 346.650324479666, 343.623228785512, 343.12490524604, 344.114269548901, 341.068676298046, 342.175285296306, 343.607947856957, 346.087840707856, 348.39918922633, 341.103110893198, 346.452035943977, 347.692989878531, 339.94699259345, 347.771238823465, 343.551931743999, 343.149982764461, 346.591896087621, 345.10091930981, 344.524986649303, 343.942980906964, 344.70447674459, 344.508206955362, 347.37979893723, 341.082065384777, 347.916097119052, 341.448310575786, 347.077032926137, 343.103018330752, 349.755263735253, 344.115458417827, 343.197565528823, 345.154220987604, 346.911630096577, 338.444932316295, 351.049832297516, 344.260044883025, 348.458349340535, 339.060144636418, 346.210533955755, 345.983079720077, 343.683715894446, 343.983832971123, 345.060783343081, 344.44382604411, 342.118159995085, 337.372661146115, 343.118199945915, 342.666269810383, 345.32675100097, 346.290091215033, 340.386548484425, 346.087156083027, 344.823156848608, 342.138317241861, 340.788006550445, 340.494301399847, 343.641377262357, 345.13837852681, 345.499470824199, 342.289103625138, 350.536950984512, 348.511613831469, 340.124023956452, 341.453212050391, 340.705104232763, 340.957191371547, 340.662371729304, 344.865412314684, 343.152070834526, 341.878580543887, 342.561506201173, 350.602842818347, 342.577510726108, 340.666909970047, 343.164024433853, 345.433797180096, 340.783656533921, 343.049116379894, 346.129809287919, 342.322657526686, 343.15073856154, 346.527242157227, 346.274313869643, 345.957257267386, 342.576764467261, 340.41895142242, 342.882830062278, 347.885458981341, 340.886632213347, 342.196150209981, 338.616468418668, 346.16127317884, 342.527830593257, 344.756479263928, 342.565717273542, 346.175869660924, 346.957159614251, 341.23328897795, 337.76725888754, 338.665156698032, 346.184139446704, 341.643366267074, 345.137251956299, 343.840767360598, 342.793837348511, 342.4784220748, 346.50643760929, 346.018722066179, 349.040012543851, 344.005020484455, 342.000941675896, 344.424015216308, 340.095949979108, 339.796643567128, 341.962202269766, 342.321222270883, 344.580828797344, 343.252753594668, 342.295976664688, 340.758178098764, 345.897300969619, 343.005103329804, 344.553196648952, 347.376355023894, 344.964980990391, 343.720753404543, 346.421691407274, 345.670341188662, 346.071217260551, 346.917909337591, 339.841284945021, 342.409628043965, 351.191220142331, 343.984553845043, 350.42058582243, 335.970481375654, 342.818600723282, 342.804097010655, 347.252859164514, 343.572377238325, 344.430033454879, 348.024372989935, 341.220245004169, 340.432236564587, 344.215277887454, 341.368491045016, 348.345954951792, 347.164186040655, 343.564494037725, 345.507785814633, 347.65045325981, 342.172021896431, 344.910444448911, 344.897304651618, 342.578819360866, 346.131479555775, 343.651254006929, 342.933089771688, 346.131809874816, 351.285791765743, 346.920479359957, 339.553799624851, 348.624290365525, 340.224027153978, 345.171822826096, 344.682693744282, 345.326711213654, 345.921030536424, 344.478715625874, 346.964969195222, 342.627234766631, 344.31279130743, 338.427464406616, 336.739074115586, 339.954497041884, 349.707731724556, 346.212582968831, 343.548372858045, 351.869014277122, 345.625951346943, 337.998004842951, 339.36244691382, 351.663984511711, 346.280489324204, 345.449202874455, 351.25732406642, 342.036425326444, 339.978263837222, 350.511842977227, 350.416895768281, 350.05855408863, 339.806302513572, 339.269429834619, 347.777459029832, 345.554671787986, 346.125388250304, 343.185917160239, 342.26888367161, 347.516292414909, 341.883894954797, 341.035394221273, 345.981867437985, 342.424060024867, 343.54251327253, 345.708402610416, 341.453842724231, 344.2432833685, 344.497359656212, 341.94971093363, 346.39214945585, 342.833812975081, 348.898038256861, 341.469122247753, 342.35752886465, 348.637430487843, 342.40744160749, 342.532678156431, 341.643371816237, 345.336109427052, 344.047816376922, 342.778983208323, 343.033529600359, 338.098875967409, 338.377311286656, 342.033189405332, 348.40138721576, 354.399647382397, 344.394592352795, 344.180270919123, 341.670252130571, 345.421523713558, 346.832050011659, 344.885041547095, 337.230564069962, 343.453586649447, 339.221618260785, 344.441696611259, 341.675485781441, 341.450771196378, 343.93235028672, 339.639224178031, 344.572834455032, 342.789621494461, 345.594330076138, 346.416330084992, 347.060728582084, 346.771365705125, 342.853815566672, 346.077419005745, 346.721280775177, 337.716776424421, 340.274344813774, 340.917391340643, 343.011594939015, 342.24156529803, 338.238204789332, 340.304885531999, 337.065266483166, 340.744524690147, 347.499528138189, 349.732137107758, 348.229984561467, 342.227968661453, 344.44775826885, 347.844314230607, 341.122153252225, 349.254073766989, 346.295216252936, 340.182282282738, 344.472491578269, 346.969144473608, 348.0023758302, 346.8123979422, 343.136478798406, 342.094382205188, 342.885298392042, 343.486287772893, 347.715820631798, 338.06390311872, 340.661179669353, 341.589359847725, 338.791087157296, 349.782042115083, 345.188086636148, 338.955579438401, 342.785360931627, 347.707454920022, 346.110972760454, 341.916220922632, 345.378520846559, 337.540504124543, 346.894236764327, 345.454951226402, 348.239413785676, 342.659397540386, 346.610221868219, 346.647605186389, 343.342399550206, 345.928060112193, 347.638867247573, 341.5705853792, 345.659510067965, 343.714568934609, 339.04014899089, 345.113818126327, 347.682117394161, 343.10299337794, 345.678981787936, 341.145492187713, 348.534698184681, 345.654725220025, 350.635882161503, 343.012223795924, 340.841560375487, 342.229096406562, 347.887360798739, 343.392213478465, 348.167213386041, 341.37029177403, 348.32345240743, 344.665053060577, 343.239346017527, 345.223406108892, 338.529847673612, 346.272368562936, 344.279963427966, 339.612893161503, 338.439439543051, 339.419329733262, 344.267895697501, 344.094555219285, 348.018326240583, 342.937863902387, 347.251924396701, 340.672638950561, 339.396674956308, 344.009013400113, 344.602766458691, 344.064078834429, 338.976908359809, 345.135308375502, 343.244227666866, 346.350644659943, 338.40066415741, 341.255946444204, 349.2446135059, 343.658568362307, 344.243529969765, 340.608367455957, 340.281736018625, 349.085591344662, 350.923887393998, 337.737746616013, 337.419524303453, 342.518440763688, 345.433770967632, 346.861238659614, 342.019736784446, 347.760683750459, 343.058280762979, 343.48350494012, 345.574946530721, 335.017748466011, 342.327615251992, 346.309276544673, 346.736943661306, 340.7505708888, 349.749903478996, 346.757743648798, 343.065142767914, 340.344697759123, 341.573690211063, 346.293155770827, 347.390334329753, 340.665080702115, 337.334888801448, 342.742079034394, 341.839080478242, 347.135842248109, 347.226867675576, 348.932537243744, 339.392580534209, 339.68403913397, 341.411220799421, 340.450386221643, 344.282312725342, 339.74722487561, 344.653397523005, 347.253908456501, 339.399827084085, 343.807981499174, 340.302665060993, 348.513091157376, 345.368628482633, 343.655578699601, 343.650940139324, 342.0298463544, 343.353091533671, 345.193955162238, 344.47327266634, 345.506027163749, 347.948116367427, 343.083810312702, 348.34700665309, 343.74624251895, 346.04479104792, 343.539472227238, 346.145759016864, 344.010191224153, 341.766989539668, 346.889972846139, 349.903085206393, 343.818787587216, 342.751137024089, 345.136192940423, 347.94688397125, 342.694830873567, 343.191966375984, 343.816494318126, 344.882514207305, 346.79301038627, 348.232033588797, 336.57324107453, 342.803399302135, 343.164548622286, 340.208549038893, 352.1988467272, 342.524859285708, 340.36917459747, 344.148556440061, 345.412159955306, 344.535966715357, 349.697231916154, 340.489343394742, 346.297029345158, 343.189053434402, 345.479483510856, 350.206518784053, 342.554514001035, 346.47911171705, 340.166565215762, 345.151905020743, 344.968011090685, 344.232216915491, 344.585169046013, 342.112422553174, 348.019407431205, 345.970495738885, 342.720641682063, 341.6621983636, 347.485514989178, 345.56418596479, 342.824369850264, 345.802553424025, 341.802650743475, 350.199318114912, 345.370527392309, 347.244261853101, 345.662625506799, 344.080787078199, 342.691353455768, 343.942934018422, 346.32868075147, 345.541720728586, 341.724305998249, 347.668932637461, 345.050603386457, 344.880386096318, 343.453511828095, 344.862857414104, 349.579908345489, 346.271565282122, 346.731117510199, 342.897786063634, 345.55867876359, 346.118124235446, 338.789033718221, 339.188620433423, 346.155482298062, 340.18345326503, 343.083888759204, 345.375131143706, 343.289120445835, 344.586711036756, 344.591771580114, 344.223381212479, 340.9184722843, 343.194172326776, 344.065931160645, 346.954840837078, 338.692292660693, 349.284887648787, 350.397838008739, 346.00212196355, 346.983144701349, 338.058027129407, 343.465139584601, 342.787684617669, 347.435192104246, 339.285157137017, 342.738237438316, 340.833341799931, 346.881980601899, 343.000418101583, 342.636728117219, 341.697112454164, 343.162776265137, 346.694467288726, 342.701086320676, 338.884114939044, 349.554240042925, 342.808156605741, 341.169301710806, 344.218347776462, 341.348715742376, 342.927263504079, 345.910357004735, 346.71877427795, 341.794605277347, 346.40558012427, 350.356458146929, 343.520135807313, 340.828330762234, 342.524549043549, 346.266699947617, 342.956820188661, 346.795489163762, 345.149653936125, 341.403923760368, 344.620357101216, 340.690778441534, 343.247600305975, 344.613703484387, 337.07473312038, 344.567126534827, 350.910447008457, 343.438687517206, 342.449663045495, 341.028893407692, 343.256546435465, 340.050206648135, 343.466150795844, 342.549280279606, 346.975162358125, 343.478757028765, 344.871297673713, 344.433751582619, 341.997046124904, 345.56037895478, 338.167485384101, 349.15534995068, 344.075259811067, 342.019792622792, 344.823474984005, 339.562173125544, 348.161111613443, 342.992031981611, 340.994787441617, 341.87739524473, 344.978408134014, 349.717655854961, 343.315124034323, 338.814637877455, 340.962612588101, 352.993104606979, 342.117675170482, 337.469103599829, 340.446280637718, 346.679052046672, 347.371605763481, 346.024823915541, 345.156235693319, 337.80855572184, 343.98450243474, 341.803806308836, 344.396270184218, 343.639869033069, 342.112721639099, 340.305014008722, 344.232981137971, 341.483926619104, 348.492136115236, 347.41984921983, 344.894588525222, 341.582494569724, 343.392008968711, 345.364103848564, 340.851550365285, 343.901626883568, 345.739120622083, 343.436638384796, 342.520595449927, 344.996620848478, 341.552445159592, 338.676181883005, 338.478559319062, 348.54368056542, 340.041796015353, 346.741642209005, 346.040262143669, 344.209733759964, 344.798315524271, 340.099742637579, 341.225757083139, 339.525057938384, 349.479015213968, 344.626107794727, 340.612940786464, 345.35350541433, 340.525839427792, 345.362346221819, 344.524006551524, 346.322562705929, 344.5844160771, 345.425851636857, 348.665242569504, 350.832551501894, 336.050682523112, 345.168750922308, 343.260743522766, 343.285252201229, 341.692966598559, 343.398535640614, 343.132333506548, 341.887510229997, 341.767855281772, 344.140351783784, 341.976499389349, 345.342504235437, 345.829966075203, 344.962334387522, 343.565659043565, 337.93359267836, 346.315522855091, 337.769028515763, 344.139233280926, 346.08621981165, 342.304133781649, 345.830853136537, 346.836209214104, 348.797790024621, 341.017575028029, 343.668568889761, 342.123681915333, 343.545234454815, 342.959911995203, 340.880009929969, 341.709225847633, 343.961305936868, 346.167130216905, 345.794700117226, 346.114771482625, 344.841977846571, 344.197359382899, 344.183277512813, 345.652103012184, 347.298576883937, 347.367897805698, 343.804723431228, 342.00064021766, 344.319569261985, 340.62080654956, 342.329737778849, 343.876566937351, 344.967476288443, 343.645196880056, 345.229409431203, 340.849998370569, 343.914497293121, 343.823930033799, 341.163055469072, 338.961420482931, 344.661280096767, 337.030844219759, 346.29458592883, 339.476406321783, 344.191690822269, 344.855376804048, 347.739733992615, 344.758237288842, 340.033282172951, 342.65337528598, 344.163842347931, 345.670996775574, 342.447159947005, 346.990884170184, 339.790801627424, 340.301280161048, 341.045897407934, 353.186410085967, 348.790058199385, 339.093619290213, 351.202070850987, 345.899872398284, 338.242567785014, 342.637363560316, 341.295227791814, 346.637306509472, 342.813716335679, 345.375461095023, 350.617721280521, 344.073504052137, 344.393041295562, 344.166813612124, 345.952394174354, 337.938240610766, 345.74939136334, 345.180115706615, 347.237189914358, 342.10187128223, 346.744367153526, 341.917445917594, 346.497193507813, 345.52811427602, 346.831536800517, 345.53121495948, 339.419860337571, 343.830376423819, 348.801771422381, 339.079757409719, 336.53355669491, 342.068161291335, 339.78380687718, 346.687538955825, 344.633230594887, 343.116896139495, 344.31277237711, 346.066601129803, 346.265711585098, 344.198994275274, 346.120885328205, 344.181909676811, 340.597066286398, 343.451449620548, 345.818946394719, 343.12825422382, 346.396593891068, 342.63050845491, 349.046972278407, 338.994630187659, 345.118670613038, 346.615249337768, 342.842844799632, 339.537680868379, 342.338184624771, 340.075026540008, 348.169623237965, 345.199154589118, 341.322326167784, 336.884182457115, 339.871832861835, 343.992561088583, 346.028124076456, 343.094561255279, 342.826926113868, 341.262899974018, 345.592086256903, 338.078208062885, 348.094669743647, 340.672424521631, 340.527071426191, 339.198610689084, 343.98015825906, 343.070259479957, 341.39749794466, 340.49944332247, 346.350056683865, 338.8027157543, 343.259222035019, 346.15157536378, 345.547973600088, 341.726124465028, 341.290413282197, 351.355278034282, 343.412035013682, 347.594039226783, 344.366581972474, 343.340117425799, 343.607463216596, 344.23486641727, 342.417912916887, 344.24196464828, 342.165269516502, 344.725887175172, 343.014809259281, 341.567633963247, 340.165625589461, 345.680983166912, 346.582615953255, 339.792271229025, 342.649502009444, 344.825501693089, 345.980606310461, 348.566005614461, 337.221375041386, 345.222101394192, 348.097529741557, 347.217451433104, 341.390527233503, 346.335068624326, 343.086155530985, 342.762404113511, 344.369354087101, 341.297541737073, 340.961494120102, 349.090355168618, 344.100226743854, 346.244787837925, 345.850379498518, 344.283051402724, 344.795494722728, 344.932955799204, 345.162743366767, 341.811310090683, 345.16796929779, 342.366651923231, 339.285104261077, 347.985941759338, 343.007517859369, 344.52575884, 346.330812225367, 344.403274793333, 341.360450670353, 348.697633702219, 344.019111625127, 343.473678520269, 341.34441515759, 343.869207548972, 343.641332238238, 345.805076286186, 342.389901587776, 340.036957570288, 341.062686828423, 347.621662085832, 341.172517353099, 340.958570617867, 346.989783387869, 343.787642937692, 338.720487059274, 337.799419648487, 347.564639468551, 341.900811823887, 338.743676812427, 347.133089999148, 347.448817008913, 343.870918336927, 343.71518159871, 341.052130581521, 345.021884745552, 344.835335891445, 338.535027648294, 346.382355153221, 342.080984533748, 346.486508174443, 347.448569054914, 348.281756112894, 346.30281701583, 342.682835362744, 338.197816358591, 347.762370995712, 340.786280971947, 347.58593852161, 344.546752110711, 343.886889904622, 345.007845834866, 346.273458170229, 345.211694741295, 345.127277190267, 340.890587001844, 344.10629763642, 341.493495696805, 344.406419566949, 345.033404122763, 343.459041202848, 343.958711114743, 338.267534387428, 346.630611395103, 344.213028940943, 342.846395481888, 349.845084329613, 340.82370184308, 348.770225244001, 339.979374032247, 346.309015017137, 346.922771447952, 342.689582490932, 342.996877047672, 349.912898393666, 346.714183335591, 344.76510832942, 347.588142256347, 345.103653610249, 343.682395509129, 349.492906522063, 347.66829775032, 339.579807023988, 343.851597959394, 342.808172854076, 346.491801476335, 344.270532882382, 343.910378394723, 343.604473371203, 344.221398443468, 341.268210191066, 338.581571373429, 341.86115083125, 341.881635371971, 343.708617771271, 343.429943227962, 342.899073284529, 340.66004262746, 349.122390192657, 338.038268000317, 343.980386079238, 336.906097471195, 336.404208499041, 338.649749747479, 347.473281893499, 344.455162809838, 344.563454364096, 342.181651857134, 344.1682611959, 342.196965624551, 342.953931695976, 346.688029140731, 340.473927902313, 343.833458770205, 345.891749832366, 345.048436618768, 341.720072457736, 343.923884311428, 344.003974090788, 348.610936930586, 342.904663032685, 344.865499059844, 342.495790834467, 339.081950111633, 344.82853474489, 344.996158981161, 344.004614391331, 342.906107906548, 348.420736118771, 348.577678590783, 340.216520960827, 343.069250055398, 347.101600677944, 348.479104009661, 346.621046698134, 343.559307524999, 339.046356446409, 343.522173908603, 346.242338081827, 344.563270655126, 342.353801302253, 347.014875151898, 340.721356157701, 346.246146902737, 345.521999187848, 343.081592701989, 348.967991540417, 343.627546779954, 345.237286302679, 340.886549826009, 341.281082388362, 340.619691632367, 344.367045185092, 350.56713215489, 341.309568515488, 351.046554406298, 347.591019371192, 338.707738910725, 343.675741808416, 344.837044078635, 345.160121078972, 347.671568096083, 345.336413536861, 344.738004665123, 341.343732292917, 340.537038672231, 344.763987876677, 343.400987362211, 347.501754967398, 342.013394283628, 347.665091336689, 343.632146283565, 349.394893843127, 346.759508750636, 346.527201075852, 338.83235955684, 347.162957586127, 342.587668253421, 342.329420541998, 352.783991790391, 347.130639893945, 340.145556180257, 345.83182216851, 340.578496627363, 347.56356684, 345.476800027434, 341.449377556536, 338.937368152671, 341.152451073408, 344.057937524767, 337.449655723242, 348.663421878283, 341.035729738269, 347.078316855029, 345.659670143709, 347.164946135466, 341.569073177015, 340.260643030144, 344.938055774288, 353.009413737475, 347.923470599672, 343.502336624751, 340.756136819612, 341.561843362609, 345.514758271189, 345.432508636761, 340.57107699629, 346.770575566335, 340.337060715846, 341.829558422881, 341.822863328948, 343.521823646535, 343.356171258365, 337.719154495443, 346.751101279798, 343.46043421575, 343.925234540291, 337.995596778581, 346.503251892679, 345.658260629947, 342.162629822805, 346.532729139805, 338.957363832534, 342.918920539696, 344.203927408192, 346.542840909096, 345.02052524797, 336.981900150668, 350.191358388495, 347.574405648582, 343.736797960377, 339.784836495307, 343.724931326049, 344.177901422037, 346.89527355654, 347.036143668632, 342.83083830804, 348.010078896206, 350.694570127046, 341.21231537104, 342.611209513685, 342.418407397453, 344.256569134307, 342.345340096269, 345.196160318235, 338.955623205362, 342.449855460882, 349.18334528029, 341.024564331445, 344.686880764636, 346.185078009032, 343.418165520942, 343.482198356228, 344.379575648327, 346.21121482517, 346.880945386413, 346.230274163329, 344.351006603215, 344.151030318464, 343.983292264527, 343.060750473203, 342.573454175341, 348.791106356143, 344.196804322135, 349.22128648719, 345.252634346839, 346.141588176075, 345.735903898867, 342.733067256518, 343.195408266892, 341.324182344754, 341.142400163269, 341.96697002384, 345.165778515581, 342.576430336314, 339.840530361024, 339.289647882423, 343.909887542809, 344.853763694217, 343.609540916832, 343.373775769548, 340.553252989029, 344.104121641392, 343.207657823137, 342.76456752086, 345.882905116825, 349.458867675466, 339.95336966947, 346.013918638116, 341.647349709325, 344.607501080194, 346.77832465638, 339.461861412746, 339.834558489719, 341.43894972689, 343.317562356593, 343.937079546806, 347.351747883996, 343.706530340818, 345.546500716961, 342.559826679604, 344.87092915172, 343.639391217673, 343.271347040198, 346.350197806695, 338.385060516445, 349.342456906989, 338.966634517122, 345.597397180655, 344.404482598896, 347.468397088231, 342.897308786176, 343.668837087733, 346.367200677085, 345.265804003774, 341.925131903508, 339.427485923641, 337.563484019845, 344.221641033536, 342.561094570149, 343.693803632354, 346.11139182494, 348.207475931867, 342.483804173451, 346.599868620455, 342.229122254731, 351.066740307037, 345.109263432382, 343.464867191823, 349.367011783261, 344.614765371739, 347.696649674283, 346.718343273194, 344.226659425323, 346.467652612527, 348.498095847013, 346.19081400786, 344.673606421903, 345.179417389099, 347.436367273972, 340.856871076685, 347.606185420297, 339.200173612858, 344.684752005481, 343.39391141498, 343.352810128303, 348.795210277019, 345.185793003689, 343.520622717829, 342.83712629418, 343.152076028642, 337.855889621048, 344.692959217152, 342.609201101929, 345.748247229941, 349.520880868623, 343.448212396615, 343.794969768036, 340.068605178335, 345.472504026517, 344.753044081991, 344.348081092533, 349.733341517319, 347.817577048215, 341.774428798057, 347.848685444338, 340.989083250696, 343.294868545371, 347.584041010484, 346.799066100039, 344.903424720836, 346.92684325165, 347.221178206635, 344.844079381383, 344.725656467768, 345.580940985445, 350.33576760125, 349.449739642673, 346.062613238468, 344.521994682419, 340.754916012457, 348.488916906131, 344.487784979727, 345.012329668203, 341.296769312434, 342.955235091747, 343.099728146249, 342.84748768458, 346.539641391676, 339.510523966175, 345.80510916461, 342.348560165093, 346.686368229657, 343.821876027769, 343.913378511674, 344.73092762704, 343.28902725421, 344.660637340861, 342.19592007396, 344.679604509727, 345.416000759972, 346.972293566723, 344.452130646906, 345.495895811906, 343.47792806008, 351.683250171959, 344.981257524425, 340.680416457455, 344.836856163202, 347.968363016867, 344.630274427523, 346.10746529868, 342.88863318276, 344.085512051982, 345.845318771454, 340.553773304028, 346.051056462849, 347.638217209112, 342.452087168512, 344.418808760307, 349.391707383162, 341.28386067416, 347.904774984881, 350.666793064142, 340.644438942483, 342.862611566012, 349.492504495481, 347.199661778012, 343.252380843976, 342.05804660183, 342.047585321513, 347.359351755848, 345.831261477018, 345.519253878728, 344.960693283985, 345.245932944987, 344.621612163217, 347.880611960931, 350.793469515148, 343.491301454187, 343.323369904031, 348.523511147289, 344.304378370857, 336.144780791064, 337.172062412976, 339.695272391702, 342.655923904815, 347.44168332605, 347.068491864397, 341.846676744751, 343.690623512977, 340.485423986695, 341.676238598778, 347.247568847085, 339.141430974735, 343.413854223247, 343.210497994072, 346.215655956911, 341.441664474601, 345.337647465407, 343.624353579158, 337.84077804769, 346.317671167606, 345.468422672085, 344.913871144144, 345.676130158929, 342.021870992714, 342.289862032652, 340.330386965922, 343.067293271063, 343.3224519571, 345.227802948981, 345.854962950091, 340.603189674619, 339.717824270684, 345.730263461002, 343.115468821599, 344.791453281497, 343.831093315678, 343.749819884234, 342.352271156447, 342.597920618699, 343.317785863874, 342.802118163423, 341.223089901377, 346.924185485359, 346.974894239808, 343.937320840721, 341.970898821233, 341.929972089922, 344.017825427546, 341.698798584888, 343.376056471278, 345.598457889717, 342.146612497181, 340.074342155956, 337.822391555893, 345.324079402796, 345.116140223254, 347.993731198726, 345.763373837639, 343.717706061964, 343.117490804072, 341.11050836157, 348.491526763669, 339.795115849139, 341.293890808719, 344.90899627875, 346.001280535282, 344.914927537565, 346.112948303807, 348.996158037303, 346.192620737127, 347.295032493798, 350.039759347446, 338.920212458841, 342.920301433241, 342.692962759996, 345.779348860724, 346.813562572903, 336.594536048176, 343.739602458374, 346.964325878058, 345.033179150338, 341.772582224059, 346.425951724736, 342.855522080219, 337.701661775748, 342.931866982681, 347.218428520949, 342.585060697149, 344.165275576908, 346.725551373792, 354.89146200548, 347.085073186978, 346.359406805273, 342.167568165247, 340.495763645591, 342.328496670106, 347.759392575283, 339.46885893203, 341.012056060809, 344.639723942437, 345.985361426875, 344.532909791971, 343.893772733758, 343.553818862566, 344.63595138124, 345.660205194162, 340.561730552645, 347.376165774108, 342.589235740401, 349.89813692574, 347.514358281034, 345.550460313458, 342.777135997399, 340.835004887224, 343.207951911373, 343.713731690898, 346.19289799769, 340.364883650458, 345.424197853784, 347.073775291315, 342.596092264087, 344.724461745206, 345.371962668722, 346.483743080859, 344.3794454791, 345.169673608959, 352.241768519837, 343.964089992104, 340.555071387962, 345.788060610522, 338.368895749498, 341.95575414691, 342.019844106335, 349.725606203645, 346.132862139814, 345.809800474765, 342.59181442263, 345.547573303344, 338.451263819408, 345.754791624717, 343.428481785709, 341.565209816383, 343.906085845728, 344.337083101484, 342.856988101266, 349.443937598741, 340.781835875671, 344.970832712349, 343.248814657288, 344.309919003542, 340.04232872088, 343.888051475043, 344.123950238944, 345.165399965563, 344.063427272916, 343.395039822797, 342.129305535151, 342.475285013986, 343.711310617881, 344.428001425019, 341.198548494863, 342.317513717365, 342.450724852064, 341.897929796541, 338.966306406162, 345.850549817695, 348.384026411582, 347.533241914262, 341.055394832123, 350.223608436797, 348.82545655118, 345.493956653624, 340.870527898348, 344.201476571655, 339.823440183768, 346.98498338428, 345.44191990211, 341.976206690945, 348.029508700494, 343.603781601653, 344.893386332842, 346.554291619785, 343.971040881751, 346.789000824196, 349.870865941085, 345.342054004055, 340.540866859884, 343.205593625851, 341.315146179839, 338.872411034659, 346.079416486311, 343.483813583825, 348.178422879711, 344.589709210812, 344.106338385914, 342.889350621937, 347.040021841959, 344.655362929699, 344.664390089918, 344.214470382166, 344.471780116584, 347.458068331154, 341.957125511647, 340.292239228017, 345.270643652628, 345.481293991137, 346.295524746676, 342.832715550367, 341.118328305038, 341.316642685308, 339.424844650866, 343.972998686813, 346.002039636614, 343.164333045682, 345.754782335584, 340.382996727578, 344.401980418387, 346.020652363244, 347.878567122362, 342.718287880971, 343.117901482425, 344.472380199501, 348.800807367621, 342.341110763832, 339.642530759918, 338.767467646941, 339.833216467187, 343.307810429451, 338.774383771603, 342.884280977941, 350.21986236076, 342.736371679523, 342.071152673695, 343.702669646901, 340.613146327256, 343.928501015091, 343.619095599814, 344.041075540915, 341.035400142725, 343.445730736577, 344.593940873203, 344.000214706355, 342.755180740648, 343.75405823148, 345.790045535337, 345.382852741953, 339.664940152184, 341.749166977132, 347.781005976147, 344.970871292584, 340.706938823683, 342.102826953667, 343.441271360049, 341.971829649756, 343.47203820414, 343.517429641975, 348.942113006279, 343.160634266245, 343.663516134285, 348.535553756994, 345.749199250689, 343.570022124618, 340.923895144798, 344.459131819474, 345.050731758127, 343.667283528151, 339.550554449224, 339.515137364157, 343.489721422795, 348.958580761018, 338.443123242958, 345.444606805091, 337.835558509316, 348.224908068772, 340.904143331775, 336.928891935783, 344.594302969866, 345.097985778514, 343.21345311106, 345.755325086791, 345.130176597363, 345.768309708404, 343.523199003488, 345.458255164898, 344.4827773325, 344.121335017382, 346.946388476231, 345.148160044617, 345.825413160823, 342.281980814999, 346.858359587879, 339.687340035804, 343.708836266278, 343.42718906115, 344.929229319223, 342.820217314722, 343.814703992513, 345.922532785909, 342.543431806948, 339.157392148754, 345.307099227095, 342.357345940892, 340.078588345497, 339.829962370928, 344.650567171691, 344.489992567187, 338.016725874939, 343.157867654443, 344.728155511979, 344.045596223054, 340.742347544767, 344.022177302853, 345.242672836186, 340.248556825366, 350.128619235862, 346.777907823197, 342.72102087013, 341.71739259797, 346.223474431978, 348.784848387317, 345.930505095609, 342.290778128873, 342.831555848965, 349.96711308126, 339.586762924214, 341.665411237451, 349.110110970333, 343.352872949667, 345.190549579027, 342.449421331143, 337.503510882372, 346.404267516925, 348.113778172219, 341.070055278862, 339.109860323512, 341.317835078789, 345.086840622576, 347.957300933422, 347.666186320164, 339.955783784759, 345.560621849447, 341.327613190913, 345.288285263197, 344.901024137741, 346.109500043041, 342.529220366998, 339.599918942632, 343.394038075103, 339.247662227532, 345.372907026848, 345.815380412028, 341.744170699838, 348.220603235089, 342.175766524829, 344.360813711105, 343.75343461911, 343.713811272878, 346.576168845509, 344.386178978029, 345.510227976224, 344.544728837999, 348.619995593182, 346.657743746488, 342.43553936837, 344.084523088339, 341.038280899579, 344.683478135157, 343.315319865418, 349.458709183906, 342.247871846844, 344.128561729177, 340.317712967898, 341.111711975976, 344.827778078185, 346.356784172191, 342.505955318783, 345.221087537512, 347.439735641516, 343.565578200786, 351.815112698354, 347.574977290976, 347.798144314259, 342.153524920757, 343.076429171614, 343.047599010798, 346.317437216134, 347.986009633686, 346.093664792441, 338.795386583605, 344.9316214276, 342.604428714481, 342.577819786898, 344.003246792537, 348.302773971654, 345.953262372007, 344.998737500096, 342.04531033655, 344.424911421805, 341.726445973684, 344.530721657992, 345.490563749539, 351.487551385762, 342.392276989077, 340.995381761462, 341.766647623317, 339.406466358034, 347.469130166188, 345.317592878282, 344.263757561351, 341.695310041755, 344.245319407671, 341.751197763054, 340.555057380664, 343.655043174617, 347.276458762293, 348.302031919854, 343.797843265098, 342.772333089361, 347.352750527749, 340.584366707733, 344.529783727132, 346.110738049661, 340.046129542583, 343.281078746444, 345.781669889252, 346.940008237398, 345.685765208752, 346.05100127539, 342.607796958203, 345.618444349977, 347.556016989577, 344.746201179145, 343.97669161197, 343.149502983708, 341.314637953605, 340.916521864033, 339.321907343603, 341.209745674657, 343.38496863814, 345.403954461471, 350.708707879057, 346.536702544183, 347.122649665314, 341.94117663459, 347.939029154547, 341.334202136098, 342.301198939751, 346.054155045786, 342.580133255946, 346.310640571803, 343.184060756548, 343.751219802903, 351.060722011946, 342.713699967371, 347.389611667425, 341.038090985781, 346.698898103949, 343.443191726053, 345.206746034105, 347.059520263042, 343.17701002197, 346.345784380809, 350.738071109882, 346.596203318802, 340.940931807578, 343.585627481295, 342.03887825615, 347.395786833698, 343.174364406612, 345.242802096586, 343.925536016515, 344.175037176531, 342.394837388281, 339.985108374759, 342.213658530562, 348.510027581653, 345.930677941493, 344.503949449045, 336.780480603445, 342.388021759386, 342.597160318863, 348.886030714558, 339.622918354905, 342.379456356026, 340.07674817463, 336.12509412028, 342.706494101277, 341.821012740539, 344.112993899638, 344.364823010688, 344.255409873017, 344.015551375672, 345.046976950776, 342.355541732255, 342.111362105679, 347.709330326398, 346.413616646748, 345.975686801939, 341.430790687229, 342.921323713604, 348.032862856008, 343.516887162832, 342.101217106814, 351.656957146091, 343.449599409167, 342.930130158586, 345.962917220763, 346.24724589516, 341.597168821017, 347.876477878899, 346.522814716253, 343.090603231929, 339.677598503604, 339.071099185508, 343.369935756362, 343.5475151172, 338.384229326168, 343.527877712855, 345.255351563864, 340.733841939367, 343.920339685907, 347.797073022466, 345.91719073172, 342.189997384445, 347.60419201374, 343.319112581305, 344.301064427502, 341.83843338055, 347.048292565056, 343.661663216457, 346.014790821202, 348.43573772723, 340.045667050336, 342.139880360731, 344.824319258002, 345.593244577251, 341.993660445923, 345.275285525108, 346.285893921243, 340.76335154823, 341.480679595359, 345.850675178356, 344.575331114432, 342.991813565792, 345.730668367633, 343.360626564744, 339.283286147362, 344.837247276042, 344.56841126293, 341.232619865848, 346.743809679206, 338.408449980764, 337.889359315934, 350.311525567452, 345.442740183092, 340.054279348871, 346.049628807561, 340.535043582959, 345.105696421223, 346.768194749128, 337.455059665599, 345.070870338088, 345.443510581257, 343.921756583299, 343.198685950288, 349.486384157442, 346.173686070985, 346.248958174037, 346.231713926226, 348.455520426924, 346.123955308794, 341.801833429832, 336.964662811492, 346.256516241974, 345.09016649413, 343.213328427977, 343.448357758614, 342.855095645921, 352.576437301315, 345.192264302569, 341.730363027904, 345.565469173557, 343.633902171907, 352.50980306522, 347.109176326056, 338.078609273923, 339.196059277278, 342.326683160982, 347.691786443035, 344.224855642256, 341.677377974821, 343.818133903429, 347.626336733889, 342.168671790085, 344.107049919993, 344.463005297839, 345.377498195305, 343.495056894295, 347.795181468706, 342.520313984996, 338.720730158495, 346.340251921948, 343.840862382274, 338.051535399969, 335.444127268022, 343.673506099574, 343.286545436225, 343.240042673405, 341.920168140307, 346.013590973512, 343.467638217584, 348.080828085878, 344.430436251805, 344.331243141052, 340.856848681655, 345.490662747178, 345.054447519442, 343.349982731836, 343.928772579149, 343.198465306144, 350.552159758214, 340.206615509046, 343.377117366085, 346.038407041552, 342.20989091212, 345.446472898238, 337.66698530055, 342.639244017353, 343.731593610481, 348.142878680998, 340.859151649805, 340.25318058017, 342.385951857749, 340.672260096583, 341.698662986389, 347.513987441196, 347.847963286752, 347.451154714438, 343.459978098354, 348.750903683799, 342.268532550349, 348.13400537172, 339.43408432989, 338.92906650365, 339.005734806185, 343.757310191359, 343.027087216468, 344.550018077327, 338.681310857146, 347.173817142207, 342.711300248753, 345.402832975798, 345.573288501126, 343.927008626013, 348.979805787532, 341.711227283926, 341.297014758976, 342.76301449868, 345.58042370818, 341.744885177863, 342.301083717207, 349.124073877366, 347.009297174445, 341.882171022354, 343.701171247525, 341.694931654035, 344.259868661858, 342.104931915816, 346.775119093789, 342.870071472644, 336.858027867913, 342.599294600142, 347.623630039625, 347.757598800608, 342.264008357187, 349.647849836218, 339.434960611012, 347.881009638383, 351.273610988507, 347.220284777504, 344.368341980535, 341.747357783223, 342.820367049779, 345.666133233274, 346.722211901027, 346.309053360762, 344.698792727568, 340.167363400218, 348.986350160715, 343.788726411111, 348.43038931924, 344.020359038443, 343.510432246261, 346.177382396547, 345.661897035307, 337.07759633029, 339.292696513819, 348.222776082976, 346.422831135912, 341.685398500074, 344.01490649288, 340.269025934071, 344.561258419797, 346.389526521593, 340.154189420845, 344.162164383195, 343.450488791155, 349.530367194991, 342.669207150314, 343.7752899427, 338.804096504602, 340.814465394205, 342.833716642794, 341.323411974605, 341.514686834991, 343.458500060634, 343.425383890853, 348.732095035392, 344.76442943173, 343.920250271381, 349.665936950486, 340.979413866297, 339.444101953141, 338.279420610568, 338.066978238438, 347.471447066054, 349.602709721502, 347.007607019352, 346.487741104034, 341.173977915327, 341.746904140032, 348.384055433058, 340.726988250552, 342.417331509919, 347.687230437035, 339.837990536465, 345.905076131769, 341.685291834315, 341.823051611178, 341.915749235474, 343.684454598489, 345.275649380388, 346.52774844378, 341.865380816858, 343.869891034519, 344.191944291796, 342.016137331132, 340.612194416749, 341.983830950819, 340.225418550532, 341.523241598022, 341.63725416647, 345.037626988203, 344.200129046649, 344.876067627725, 346.169298621105, 348.064490051085, 346.849264485018, 349.740614580887, 335.659845034559, 343.641568730527, 342.287843767429, 341.857178553172, 343.762718438374, 342.665394469201, 345.515225168926, 343.179348984981, 341.250712918291, 344.414260460662, 339.727746510439, 344.48157842732, 340.6860468856, 343.326210338609, 342.373961264455, 337.208097482616, 349.101924208103, 338.362730112202, 344.921763848023, 343.703021072792, 346.46128148407, 344.75594171452, 345.503957326167, 342.378260442624, 340.531946659803, 342.963927457807, 339.625678074288, 342.725149746659, 347.234298905802, 346.807344120457, 343.151942136848, 349.962818175466, 344.504119957224, 341.757245471239, 344.511224496442, 344.392912794469, 347.349602417921, 340.693304308564, 339.386724273403, 339.403345573881, 341.322819309193, 340.587978847005, 340.653095435432, 344.802967154007, 344.251846403695, 341.878526690278, 341.41765146662, 341.399192953778, 341.925341753977, 343.317603758965, 344.5233940984, 345.136006297636, 346.422053978221, 347.604200240506, 342.450239881368, 343.861601957771, 342.183339031641, 345.749703029818, 341.020741580169, 337.994404986326, 339.419076065027, 342.358144538841, 342.933526297447, 343.482874953548, 339.6073912037, 341.204291865026, 346.641517100961, 344.338265254824, 341.094875194778, 347.051712311655, 344.995608546217, 346.650894257648, 343.073510310449, 350.050372014158, 347.200747344571, 344.522987476315, 343.189577964066, 345.102499024301, 344.465331960268, 342.044815290915, 349.20478295953, 340.502518545551, 345.686658992292, 341.677451495031, 343.503488658815, 344.868528972849, 344.933619534065, 340.75666167859, 345.430393092929, 338.381448063615, 343.156744262237, 342.892765694978, 341.279878040877, 342.332427340732, 339.518182722961, 345.254712405499, 343.783406965021, 342.672076243108, 347.044191990416],[527.227244990579, 521.830417010975, 523.590819008905, 525.909352009695, 521.576310247568, 522.022753439182, 523.951851243638, 530.536280491137, 524.083810438668, 526.653388424497, 519.937545832607, 528.955025165945, 519.78083649848, 525.889423947728, 522.464146386866, 518.577234752596, 524.566259089434, 524.115779995358, 522.686743197263, 523.759387272863, 524.09815334055, 522.651513124419, 520.45308196594, 522.980375258249, 523.726664736355, 528.926694187688, 525.148293026309, 517.700813366086, 523.765934900853, 520.958153037314, 529.80952487903, 520.008351846085, 521.819763844921, 516.822350118049, 525.682496147702, 519.307055555972, 523.958333915258, 522.017167297907, 524.484047236644, 524.038405380053, 526.663248855949, 520.909439669254, 524.953221584354, 526.66066525702, 522.894362604969, 524.611127046272, 523.476861434637, 519.953564475433, 522.216437750052, 520.945085643783, 525.567620151756, 521.605570764404, 521.916621597735, 523.979005018467, 524.421148250581, 523.779986157258, 518.316462742208, 523.350936202634, 524.207615015521, 526.636248438547, 517.806619681391, 524.521365250435, 519.538329142504, 521.725321457715, 521.995254497504, 530.360601909753, 523.65661891334, 526.502809013203, 520.242194150345, 526.578226276667, 519.724133838108, 523.6046238322, 523.778937167166, 525.924513261728, 524.113402345948, 524.153164303927, 520.550804754122, 518.226450153412, 524.168969321855, 527.324011624974, 525.048893308213, 523.141539184817, 526.059330826869, 526.223057947433, 520.72980097385, 524.213497771087, 526.918205674648, 522.294931377622, 522.718026523693, 525.212060299281, 525.694107939785, 518.698669361725, 519.940187745131, 522.865253152661, 522.80649449444, 520.112522700061, 528.002627596062, 519.246993120412, 522.849303062748, 522.264695087835, 525.473092929959, 524.74436589154, 521.364907684506, 525.252713662427, 524.472422002415, 528.195914255449, 520.945703649814, 522.433646309315, 524.605220723069, 522.422415968745, 525.430772681884, 519.668676491809, 515.707871076732, 520.74774190754, 523.82618097432, 521.848436625346, 529.340395467739, 516.959011180532, 522.300879509486, 529.469177666125, 528.407129023872, 525.939572577582, 522.758344791864, 523.314325547838, 517.338931695543, 518.21466803091, 520.420798528264, 525.36211311446, 522.185797736128, 527.812764299715, 527.092083830939, 520.368898496816, 519.115919591636, 526.457145544425, 524.718887733384, 527.263053554407, 525.195636743818, 521.498811377532, 517.658212993595, 520.475964062872, 517.612865058893, 520.776424547922, 527.239227427851, 524.883308449198, 521.568110273779, 520.673429132336, 522.822752990212, 523.633839935159, 523.991470034263, 524.862044948966, 520.924198231231, 524.884560584166, 524.968204124153, 525.386409236929, 527.561421742996, 524.173210338007, 525.335579847047, 521.600471665633, 516.733790368391, 519.648857263258, 522.175213940121, 521.376659486416, 520.73679216805, 522.836519595822, 519.747397107277, 515.442482947634, 526.560518806666, 527.690953284986, 526.827724250874, 520.862580634321, 521.94001128412, 522.310593454976, 525.566066989845, 518.550702443457, 519.98551688156, 522.651086709603, 521.464111138062, 520.055051050378, 520.034301188565, 523.319386315382, 524.913536935174, 522.718666872415, 525.242497698539, 523.710910683166, 525.812128756326, 521.032558206321, 524.974277987659, 518.309263782184, 525.266807999896, 517.69056185588, 522.371163706128, 525.229870691789, 526.727413730554, 524.199772121049, 524.452713848306, 520.760137094412, 525.835252239094, 525.385505493799, 519.342238029489, 520.881680023093, 526.85406861719, 522.727137428706, 524.526242456304, 526.667315111494, 526.1211153105, 524.819846687562, 527.009526233841, 521.768229705774, 526.642948103728, 521.593761430485, 529.719280641692, 527.683074557502, 520.764351560434, 521.273149415233, 526.816675833583, 526.999109644191, 521.486477401241, 519.579712939634, 526.745732084838, 521.182875260789, 525.311089202852, 520.85223265627, 515.591837325578, 523.867014203299, 525.997679336266, 528.361008488082, 520.784940409307, 518.356013222963, 523.6092604783, 522.980416816617, 523.018839561387, 528.627999488226, 520.098195677006, 521.900352703141, 525.336053138943, 520.90458488573, 518.496299579774, 526.500809889504, 521.432431665021, 525.251341147579, 524.557076337019, 519.651330801601, 524.946936921884, 521.513139725698, 523.889258849746, 526.541774081218, 525.335521636791, 519.672640220039, 525.217928169985, 524.512125869466, 524.771081739178, 527.448337121253, 518.587700494275, 521.549415815277, 523.130554860695, 517.481583721274, 524.796244975178, 520.128453134123, 526.125439737888, 523.939961273182, 526.253802475349, 522.935106401649, 524.578737118062, 522.29955305364, 520.913774834846, 520.048754351228, 521.619317052875, 526.093142332971, 514.959103222753, 522.410453940015, 523.995414506234, 522.654629045186, 523.088044689755, 521.779366936799, 520.308185828421, 524.772038841771, 524.648970488815, 526.502801837122, 522.401032397724, 518.858755463625, 517.749297140048, 520.401590275474, 522.566132040479, 524.011138614673, 525.910548265436, 519.980698433732, 520.516560159338, 518.010595868169, 519.061018842825, 524.450320164438, 524.893762526728, 522.25256751048, 517.644559733564, 521.828099077785, 518.83200639063, 524.3644182621, 522.124001448785, 522.770826755778, 524.884069070572, 525.081451347465, 526.602545594992, 523.940339953263, 514.966934088986, 527.741240548089, 524.116263638682, 516.837749196436, 518.71256624949, 526.413669850717, 519.084444990884, 519.351956229445, 528.559396196817, 523.000279987522, 518.194907061971, 526.642236188476, 520.450057460363, 522.999479394565, 522.895841875678, 520.832131047449, 518.811404138147, 519.804018742608, 523.23560987426, 523.165197409902, 522.717422132329, 526.228439769457, 519.9287407971, 526.372385221508, 523.513714620322, 517.100084963477, 525.77725684668, 526.656195938825, 523.065017161674, 521.701990552432, 520.268597392685, 522.67879045553, 524.878604860467, 521.507707082209, 528.160807968471, 521.260497486128, 527.986155126, 522.341504730497, 521.931703192148, 523.655338457863, 520.661990563918, 524.264349532715, 522.070518851682, 521.258982651931, 522.969347164469, 522.981607868625, 526.547122463099, 525.305240458237, 522.010847458529, 530.013485178368, 526.381370555417, 520.953519166394, 520.292633656044, 521.104394427055, 521.15031751032, 521.681518553052, 526.411561863257, 521.226807652472, 521.434661963874, 523.648925845945, 514.490306626775, 525.337229113393, 521.835318284974, 529.452490548752, 524.228350417535, 518.381804881693, 527.728127692841, 523.626041977407, 520.458472701396, 522.203998392454, 525.49206419289, 520.895028595585, 531.319384817358, 516.89457878435, 518.343665427475, 523.163298715698, 521.468805797319, 521.36353414259, 525.585806268877, 522.944921832771, 516.005951372679, 519.801944356312, 527.204576176201, 524.873618941906, 526.377873271038, 522.292560934245, 526.443871226465, 521.78449191466, 522.075052170497, 526.390593441396, 528.091595961126, 519.326363541383, 521.687899421511, 525.949874155051, 524.868623825067, 523.918241090149, 520.628412048231, 517.637447255124, 515.312316031709, 523.284787149107, 523.032385168095, 527.860419590895, 522.175007278, 522.581324742937, 529.515638025106, 522.497289880736, 520.341093118714, 522.614683541169, 519.689612807535, 525.846980827719, 525.491193386012, 517.705107745965, 522.655327948178, 525.000372290824, 520.744510397906, 524.772697008323, 523.107516860085, 523.717941959993, 520.927035383026, 524.920503762522, 522.14649471664, 523.416779969694, 518.717135557973, 518.803817551554, 524.902266594078, 521.140487934444, 526.630794484193, 520.06876854723, 518.202234597358, 522.903990001905, 525.218158910884, 518.659983754562, 518.201424246434, 519.024413514095, 524.798807212158, 529.836049829812, 523.121889214934, 526.209459880092, 525.960213716031, 516.525036184555, 517.781200120122, 525.125469471137, 523.685298004931, 528.762446801716, 526.827473570125, 521.087890051225, 520.254348599069, 525.086817764917, 523.839439852758, 523.692531595874, 523.561886157769, 523.896521005136, 525.843527133917, 527.781219667996, 524.282126328858, 523.276458307747, 524.097156914654, 522.543524747348, 525.279456107016, 514.334937520065, 527.798183828332, 518.590582347723, 517.603170669072, 522.220786071217, 524.930972915524, 522.226075665106, 520.335324856541, 516.189337747886, 524.820941808017, 524.731849117474, 525.419654673368, 523.361252414775, 525.871895784175, 516.821099746953, 522.229801865061, 527.531162324264, 526.579243211587, 526.297765966988, 523.606661514502, 520.549725680097, 521.934153891866, 524.464080198489, 523.443582254862, 517.981040582788, 527.660029425627, 520.590109350396, 519.951484362305, 525.312058600314, 529.586625348917, 520.009650987662, 523.461031392745, 527.623393281287, 520.464013650507, 524.931395483948, 521.969111067727, 524.960227622582, 527.394287677858, 524.699054436101, 524.458393212416, 519.460099729126, 524.242877659382, 523.749884591614, 521.821220841393, 521.15077646578, 524.459024972471, 520.54083460398, 523.407808088814, 527.40156357415, 527.451446129749, 517.859192593198, 518.048079148389, 518.006053741166, 519.466395277514, 515.120725435291, 527.702846927046, 526.134804473412, 523.53771929144, 526.673315721155, 520.78102489479, 517.507610299501, 525.577917096683, 524.062456859371, 517.911063690883, 523.532291613373, 519.940974538241, 521.550952685395, 522.760090913442, 524.016217277201, 521.882156309312, 520.31353070043, 519.749547478346, 523.780285631947, 524.592351562938, 524.94801736629, 524.452556977463, 523.870964775775, 523.752892112795, 524.179133058379, 522.433436534023, 524.344328732908, 523.260480529019, 523.814733387603, 522.017198111829, 531.037994182873, 525.564722087791, 522.99061908884, 520.445121644441, 523.923468203193, 519.672758275882, 527.386216689167, 521.163797316833, 523.060540474476, 521.456306769363, 524.850581868727, 517.886881901002, 528.851404918155, 525.825212690853, 519.731998026824, 521.30248519426, 519.787334107593, 526.332275114206, 525.010513606556, 524.128208777198, 521.264170867606, 523.987253955202, 521.842150324483, 529.270814538163, 523.598008528659, 528.376488750766, 522.336354242307, 524.578194452835, 519.804513893257, 520.271732099612, 522.682553621105, 524.411249261816, 526.761692753209, 522.56825352332, 521.738097316466, 523.72368361726, 529.816415136768, 519.804084576034, 520.404216479533, 523.377995789475, 520.823304139789, 525.279265292933, 524.058228227451, 520.976629975618, 523.051609146566, 526.994101131014, 518.53571921993, 525.892353432401, 518.45139253531, 519.745353896464, 524.513357297116, 525.181077784496, 527.295014544535, 517.345774434474, 522.397768760344, 527.252803271527, 520.330886060149, 527.919700500611, 523.103777735565, 525.239067181109, 524.380761506802, 523.015236904616, 527.669111294692, 524.55996070341, 523.498983335997, 521.521224448346, 524.985127326204, 529.810572985313, 522.544302875997, 520.981959250423, 522.152976317814, 526.384665978805, 520.322145933532, 525.850066866968, 519.671192188917, 524.721084761534, 527.699442001648, 521.043068318371, 520.526657997909, 522.635238369131, 518.00247446176, 530.470509095188, 526.469065846443, 523.949439022407, 525.105937367631, 520.384743884561, 522.9633855733, 521.12857104009, 524.55537262098, 526.417241781532, 522.530735658103, 522.438559117402, 520.897614384116, 528.752814366233, 528.564600541679, 519.550183512393, 517.669525339901, 522.673175098091, 524.342031900269, 519.614197150829, 518.377437295788, 519.989769124162, 520.721001527472, 521.539836829129, 523.317399486502, 527.314986657106, 522.419430983333, 521.179913571598, 518.60440803348, 518.554722109626, 522.856397512793, 519.745176435644, 523.478387611319, 525.286361758512, 524.493337828568, 518.805690492591, 522.271048294781, 525.048382862694, 526.296886798992, 524.421017311286, 522.623355319234, 526.778579454462, 518.094467324845, 522.011190365598, 521.145742702484, 521.782959182041, 520.119787170382, 524.335803125409, 519.415696926185, 522.976933874133, 519.526708193235, 528.737077563219, 524.741827959916, 517.107628725453, 520.810970896446, 522.774346796649, 525.093868084111, 519.982816453112, 526.448461868577, 525.161379278774, 524.192771261417, 524.375418613504, 520.870795096526, 520.43029964125, 526.789599139917, 524.6332683076, 521.130439829397, 523.72782025517, 516.574656986027, 519.494953446093, 525.204914428555, 523.250427600049, 516.355550626657, 523.307527769026, 531.537630151672, 516.772416349411, 526.718219583752, 524.07131992307, 523.127020848886, 522.657877756342, 520.84290354946, 519.71557186096, 527.16849950492, 522.967082634334, 522.27999447118, 524.995660534558, 518.790102655809, 517.221275820978, 518.136426280795, 522.428550992358, 517.860655113809, 522.505512057761, 525.853486629041, 519.731402628326, 517.776413672768, 523.534282069766, 521.333347241283, 520.605601784194, 525.061392219364, 518.494507946953, 522.118234569918, 522.366012436936, 521.596638765214, 523.18615928425, 523.349357361387, 522.482263916576, 522.225601843438, 530.001445676646, 521.990807745275, 523.186824099916, 521.186028651059, 526.323907384256, 521.10478941471, 525.637864529673, 526.172364228141, 527.625998378051, 520.208080554745, 527.143357869127, 519.232828072695, 523.536792050813, 525.590456101198, 524.159033628281, 520.781523947748, 521.714747077348, 519.776198515898, 518.893163385621, 524.150491473633, 527.594082819828, 518.509278704122, 522.952532407811, 529.160225927378, 522.365601672839, 523.498486762658, 524.597863351522, 526.896627194504, 526.118742673534, 520.74207305731, 523.3112364047, 524.730864825942, 525.248301872423, 527.335909838116, 521.549721495259, 521.633732001679, 521.419311260925, 525.71957860554, 525.201805798411, 525.159593768959, 524.554810969576, 522.022381828592, 520.622719967989, 521.365182876024, 528.065127979029, 524.609438960887, 527.936669537692, 524.350757044025, 520.661490679584, 526.288689357675, 519.583567377586, 523.911630048874, 520.181043363907, 524.102354927417, 524.453171748019, 521.763326215408, 523.341378297866, 525.055725050033, 519.480731798558, 526.654906436686, 520.801741934661, 526.394251862931, 520.727990441009, 525.291818626879, 519.657707903812, 520.247406352821, 520.145065495925, 523.36859505304, 518.29432529473, 524.430125441361, 525.195523757013, 519.944155764103, 525.523108798609, 521.517437451605, 522.149274646527, 521.315445422656, 524.760423496409, 517.30446730336, 521.870766584361, 525.824313909571, 522.082067202216, 523.714258237417, 518.087693755599, 526.973163306958, 525.92051330335, 524.951631069554, 518.351492610136, 521.81445421801, 523.657075699289, 530.430405580893, 523.579792836319, 521.179716052103, 520.112513637487, 521.766457107968, 519.147143155511, 524.729899985069, 522.257623658089, 517.039747552026, 523.389694957205, 521.539210576789, 525.010212641436, 521.967280091544, 520.382432488665, 525.200512249123, 523.931203568898, 522.041827712779, 517.385131033033, 519.297150722214, 518.405632022451, 521.435460339313, 528.110055685841, 522.064718962839, 520.114874970468, 525.816909070287, 521.323472047384, 520.810148297793, 523.448523835269, 525.358573671479, 518.579369880801, 525.4417558738, 517.796295702768, 522.713391139559, 523.191481104257, 522.39679013598, 525.147451930036, 524.924331930487, 521.547398785899, 522.960420126528, 521.307234472124, 527.596346037189, 521.769107019121, 519.412893243211, 530.041124921329, 522.927337951952, 521.791392095184, 526.533876775371, 522.543084523271, 519.585677750154, 525.053856255082, 523.479756293677, 520.372150887787, 522.550821927257, 521.39040402197, 521.769459710909, 523.657498311319, 525.550201070728, 520.622600629088, 522.151034371172, 519.770874186963, 517.553478768182, 518.87750148894, 522.055335799727, 523.448835006242, 524.494467470333, 526.487689672049, 524.959280656454, 523.925734316886, 522.785785025183, 526.94596766088, 524.582662810198, 520.197652149472, 521.417350936311, 522.954618013616, 518.357118876166, 525.444849986307, 518.713215318928, 528.417214439957, 527.396968772672, 526.54368363827, 526.015924752956, 521.890879690383, 521.131015346124, 531.233757031551, 522.98005529144, 523.616564343674, 528.310504484154, 522.563627176581, 525.315900494807, 524.354582465424, 519.993718425772, 517.768036000084, 522.009625464372, 524.903502642184, 523.148241672193, 521.982776813501, 525.050735260385, 517.862244971957, 523.270786864754, 522.220321718358, 523.463686805304, 519.734068490248, 526.7725861672, 520.81562395524, 520.47399361326, 521.395456867973, 523.725994092219, 527.224460633252, 523.787603165813, 524.907015494, 524.941053502973, 522.353343777303, 524.654825562904, 524.943435790101, 519.256072873965, 518.655997702381, 524.847617390005, 524.965902239613, 521.41824474227, 528.059016072988, 525.805244541093, 517.855869115331, 523.991580117527, 523.3001238981, 520.458462632814, 522.481773533133, 518.46054524606, 523.469725161639, 520.619475758538, 523.206318344543, 520.693676201482, 522.473558401168, 519.915559442376, 519.748674067012, 524.403731500523, 515.233544481453, 522.151622695488, 525.376760714878, 519.351504961913, 524.478113626282, 523.855850013858, 524.549313002036, 524.753179276456, 525.673959083244, 522.425097991208, 523.496762631578, 523.133905507347, 518.586273988148, 527.390524217531, 523.473475588005, 520.528804985, 518.708983798639, 523.645948999926, 527.108194955658, 521.815979917383, 520.755635944416, 516.290980947498, 520.109351257399, 521.990889432627, 521.022379085285, 521.080114390158, 521.614552326378, 520.181679830491, 515.474720374685, 520.882358105954, 523.656040648067, 525.235700638997, 520.422370624437, 521.191619422323, 519.915127540952, 526.960474223493, 524.307017137102, 524.318523852196, 520.570009751927, 518.109028144994, 522.336819754522, 521.390005138669, 521.636306210298, 522.643150618669, 525.466590290599, 524.715991409938, 519.446055290177, 525.648582976909, 526.361808348508, 521.455747271641, 521.374590322159, 520.517878658189, 519.541077178566, 528.539536099687, 523.657055460688, 522.750673403332, 525.945486828532, 521.388379195386, 520.942448700904, 526.70340861153, 519.582137253355, 523.965383780914, 523.209366645367, 526.329339118563, 524.820057855532, 526.989477324307, 523.151691344585, 525.66973657463, 522.63883925414, 522.111525006254, 522.947279643213, 519.610436201334, 519.259068573973, 527.193340504618, 523.577795647213, 523.539664126083, 523.300526113138, 521.943204799534, 521.720742252192, 527.100988236885, 519.570400230564, 519.344962567618, 530.877687880752, 524.943616866852, 520.132115481091, 519.128762689936, 523.027599174611, 527.542699127127, 526.352687880145, 528.015236253456, 526.626158499494, 524.290854510741, 519.169104781648, 525.694844353651, 526.435495294116, 525.027505712418, 526.222407525499, 519.864707348167, 525.765416920477, 524.862652800479, 525.388756925118, 525.531746148377, 525.733786226294, 527.83142485396, 522.640402813015, 517.527787194296, 525.234272916284, 522.072415220699, 531.722293070848, 522.092754158071, 517.887544255265, 520.682453190976, 530.094038118285, 517.53289339156, 520.436938932978, 526.755389878806, 521.614514025734, 524.705883479106, 523.133841283254, 519.783351131225, 524.347072082068, 516.278266104024, 525.02306527837, 523.03526092812, 523.472596109778, 523.906912596953, 519.670737374859, 523.087930753318, 523.182972206077, 526.088376273152, 519.15958522987, 520.137986554063, 523.348743648793, 524.5297235845, 523.188204193596, 520.690801191038, 526.654726453134, 525.718957584548, 523.113080579662, 517.776912168268, 521.314381078437, 522.879704887439, 525.616837851434, 520.476175497202, 523.058525384494, 519.740688267026, 522.739925640426, 522.350433912859, 520.919746583241, 522.662745534951, 517.222585398686, 522.284097795389, 525.566825022468, 519.553663941884, 521.090540576936, 517.129913331829, 524.879366775918, 521.954938195137, 520.751363594276, 518.776086955405, 525.381549087819, 513.578979596668, 522.710645044122, 534.720188156423, 527.618636017509, 523.046827471812, 519.837931806533, 517.64858209202, 521.276170394322, 521.328723608559, 518.372311433932, 523.627599104158, 521.350044448206, 527.645075495701, 520.500760080168, 519.851742146999, 522.491493099089, 519.004315627037, 527.588841466846, 523.830427290131, 527.654681591875, 521.762801383174, 520.042021860033, 522.8198751995, 515.586813817, 526.001407672665, 525.050814684482, 522.485338640043, 523.406064034219, 522.179368545419, 523.635432023033, 521.961056843207, 525.894151112958, 517.892290569313, 524.382454947825, 516.336231185309, 527.787133345098, 525.637190286928, 524.005587927356, 520.509122722606, 527.043696269653, 520.647744334873, 527.784670508109, 521.843464149812, 522.12855753304, 521.120183955205, 520.248685935282, 527.825421061238, 525.086111718137, 523.455067291631, 520.9627078522, 523.37155742472, 523.550356204562, 522.98304963157, 522.046607299263, 525.786637087614, 523.64920153012, 522.935396094869, 527.841654133592, 520.9317293989, 519.456621037944, 523.502076144995, 523.062113630272, 521.058225355415, 519.818233973263, 525.247337474682, 524.527721604636, 525.08770189483, 518.706146591291, 522.825955624615, 521.104903586009, 518.067175456295, 527.541593632654, 526.052639235125, 523.37480396578, 519.673760358095, 523.876120008521, 521.718876106767, 520.846420090569, 527.283263247756, 523.927265542737, 517.769891687843, 517.67630086653, 524.095236900768, 524.918269428094, 522.15224878609, 522.032413592904, 525.13023758747, 522.896120745119, 527.004271168568, 522.325052712938, 526.831390740112, 520.561531731576, 526.915015445298, 522.447378427102, 515.681225756589, 530.041567810757, 523.164353922277, 522.924476886528, 525.031010980009, 518.579561868806, 529.268943235541, 525.238850655624, 524.427079382496, 524.482586259625, 521.527198382444, 516.443657463277, 526.272925175531, 521.22656954437, 519.542700352386, 522.125498727917, 521.110955437446, 518.90756686222, 525.052260860168, 522.880232319747, 523.851658415585, 523.428171820703, 527.325868680224, 525.032975525239, 524.761330097984, 528.609118259629, 526.62598997217, 523.272139616099, 519.874446891215, 526.511034944637, 518.699808348786, 519.656016629223, 520.556668647784, 524.021529894374, 523.230055605176, 525.217890232122, 522.301433482678, 530.781625953535, 524.193419503716, 522.178475996534, 524.698016809012, 521.052872774035, 525.375673181237, 528.535438006846, 523.429806089561, 524.603306576743, 525.846133148082, 518.907115754874, 522.289815450363, 526.668351220827, 524.159982734165, 522.896257860424, 528.677850107394, 522.535190303786, 524.648238492301, 528.055814313646, 524.411616672382, 521.933784476344, 522.866110603054, 520.389873809429, 526.615878260514, 524.521176820371, 526.204756715478, 523.274789153588, 522.836257582091, 520.141526763814, 518.865320053441, 515.562609478739, 525.122177300154, 524.912198416848, 526.055035113977, 526.392091965222, 526.740295294972, 518.762529544305, 526.250292858415, 525.983746687826, 521.244565389064, 526.188227492509, 528.685961297751, 528.291718388552, 523.112827394774, 519.150584160034, 524.214726160408, 518.975874391172, 523.152696114145, 525.082236130915, 522.470225850915, 524.529083322127, 524.643761655282, 526.467271841746, 520.689968773367, 520.984534198018, 526.965400156246, 521.026533930674, 520.178653072381, 523.028834345014, 530.30411115913, 519.840926991506, 526.497634941861, 520.39952033718, 525.392474695726, 523.245742160904, 523.580412240583, 514.980503240597, 519.505464538602, 526.676327610831, 528.979418028713, 521.733286781995, 528.655948061776, 523.931396688251, 527.327250227996, 520.769606578934, 522.748114950298, 523.049346955302, 523.202038206487, 522.488930777188, 524.321640991558, 529.99550746775, 521.745226640302, 521.86002139461, 522.499468017154, 526.389510798261, 522.71572079551, 525.011836833784, 523.0463886374, 527.99676101161, 524.87431743816, 522.875134999887, 526.330180835168, 515.130412645168, 521.300688210891, 527.44239063821, 519.455619559309, 525.386147221377, 523.175503456675, 518.716865069745, 522.83049607511, 528.155925977547, 525.458362083532, 521.711764715334, 524.879437482824, 524.126904635022, 523.451124747754, 529.315880834604, 528.831099847338, 522.708936370245, 524.135149224545, 523.389821126375, 529.130585171628, 522.076206224988, 521.823743047733, 525.349453370395, 526.66323293803, 521.391894214122, 528.719714350974, 522.286389298559, 523.239183262271, 524.050854071392, 521.542855868844, 527.784904183787, 522.825343130474, 518.237756067431, 519.644361910997, 523.534847712098, 516.327810741884, 522.310404174622, 532.344120830824, 526.235843624389, 523.259782781459, 526.147065328656, 527.552319487186, 521.066777549902, 525.415589838232, 525.210120528639, 523.372562344267, 522.116493968619, 522.363788574847, 522.81971558672, 519.903227254218, 520.513102686351, 522.78953395329, 519.418291146563, 520.788666961967, 524.953081058196, 522.552878773107, 519.290189916202, 526.591003147587, 518.065433489113, 520.390888969232, 519.103611916586, 521.953516650406, 520.956135676946, 520.704266062837, 523.027367957602, 521.172778306704, 525.58686239208, 524.143543892434, 524.231540564017, 517.8572522344, 529.388891728555, 526.44336610762, 523.344524852835, 525.691357719153, 526.521860224878, 516.498089612423, 520.957763709455, 521.825334453231, 524.786083107432, 521.224419394996, 525.753962055977, 524.976039254751, 519.333096416753, 520.626245752394, 524.026159494202, 522.914732151911, 523.951927806453, 524.46710099362, 525.294925995298, 523.150277055989, 523.933301888454, 523.010919740718, 520.94295417516, 521.512346596345, 525.732258680787, 519.344987038469, 526.200562772426, 521.717117138261, 524.102645395592, 523.935547772436, 518.559391133482, 529.200864880096, 519.71290959193, 526.042307681498, 523.988804057749, 529.018842531481, 518.035884701196, 520.058297575724, 527.315058305889, 520.633688765001, 525.779773762798, 524.062481617569, 527.978991250261, 521.595543961155, 520.588647815973, 523.156061208125, 528.717494780046, 519.410032785255, 524.04282024259, 518.772168528988, 523.121044103978, 524.858686275786, 525.481795832235, 526.373832477757, 528.232387141092, 524.444592898606, 522.247476878322, 524.133567438001, 525.517240071261, 520.597950730791, 523.92124413178, 526.182004532116, 521.582528901901, 527.095515414984, 524.956880152163, 522.44697415391, 515.959311554618, 527.068613863496, 521.698463415943, 522.176478488926, 519.275475602077, 524.670226824314, 525.318922784492, 517.03661160816, 522.956468858582, 521.425725423275, 524.641717197901, 516.563583107762, 526.908012402262, 528.552760833471, 522.984144817506, 524.136742666752, 525.293654417614, 528.022085015507, 519.052185073854, 524.975321988057, 524.459172129657, 525.138985922906, 518.44835034927, 522.852897916675, 522.076218097129, 523.742895457855, 522.320663249638, 515.982341993032, 522.50944417844, 519.586516347649, 519.5278457556, 524.210523721292, 530.553545101648, 525.153682928491, 518.588880544518, 521.182955650261, 523.799958541416, 519.233184090698, 525.09033216266, 521.673730195106, 520.658263064516, 526.300052597421, 521.881285000265, 526.176532567157, 520.574243220152, 525.351273319247, 522.540080426761, 529.310403495476, 523.833550791389, 525.075074673888, 521.216608807591, 521.819004439694, 529.622589397152, 520.51157589809, 518.624841488093, 519.689284656196, 522.154480477088, 520.432042076268, 519.805338023065, 527.319935722882, 519.010972959647, 526.549415849196, 521.871666893083, 522.005324093385, 521.747249519135, 519.074928844699, 519.663746627567, 523.628343625495, 526.705605112445, 523.077209926034, 528.737907113308, 521.079630652288, 520.203937026972, 521.418210210357, 520.928850165259, 523.691708216228, 515.972531248915, 524.516196663993, 523.837856113016, 522.875366457808, 525.611647966501, 527.317112450154, 520.985287692419, 521.405266984805, 516.065145475878, 520.977703191503, 521.297745668486, 523.580179847805, 519.61079470267, 518.906806242714, 520.206298154915, 522.806170006029, 524.9369782404, 525.876450802236, 517.001846877061, 526.626264117967, 525.722069466425, 522.385104308942, 517.211798640467, 524.706984891717, 522.081138451398, 524.921344468999, 524.129414696854, 522.271423666657, 521.278366373246, 527.43899172234, 519.781699854702, 524.744102341141, 522.671528265389, 522.678847438083, 523.813007375836, 523.923941672299, 522.809377703935, 518.841649343724, 524.679150682258, 519.150383778928, 519.946509505465, 521.415426297398, 524.833749485015, 523.858363682499, 519.268411884382, 524.725640957693, 520.46462944324, 520.499252605532, 518.772259214063, 521.495898882331, 529.320405143179, 523.8705705289, 525.821181943147, 522.496647944713, 525.162434149199, 522.808194585474, 522.600802065843, 523.598630974787, 524.482057864084, 524.465765164119, 522.109314906926, 522.117322197338, 522.569592414228, 522.062805756447, 525.010316050838, 523.92835399878, 521.57587796523, 520.848681240106, 528.037644606501, 521.690410600893, 525.175269002596, 523.220287965362, 525.577432999729, 521.065830452743, 520.751521036348, 529.221716338648, 518.679315838573, 523.554003834793, 524.95215014682, 524.293384284129, 523.265104715281, 521.944514559463, 526.088192693637, 525.140003582952, 521.988371475759, 523.316276491044, 515.745439709074, 524.178082511446, 523.761532516012, 528.916316661268, 525.134046872896, 524.791937950965, 523.130061990266, 518.722637333966, 522.132529291118, 525.568461744334, 521.951132545401, 523.699001032568, 522.495847679673, 517.980230096071, 527.877641945262, 518.796557813507, 526.93944865082, 526.698478181327, 519.169319562179, 517.784386014344, 524.233260550429, 531.525773507699, 520.648312509757, 523.584002141395, 519.649370940179, 526.140540889074, 524.730969202783, 524.292063877222, 524.62048363956, 526.947606267153, 522.324989556269, 520.616618077052, 523.027422256767, 521.750753975177, 521.590055609474, 522.916167536535, 526.37207689713, 524.299070811094, 521.957265259593, 520.919630709687, 525.394761992906, 514.003785267146, 521.189693966736, 523.784782788944, 525.594027144659, 521.464088799234, 521.411297354171, 527.653334325778, 520.495015060192, 525.348929113628, 524.565169856759, 525.792481828967, 523.254075630701, 519.229675009533, 522.159940957294, 520.742036020424, 524.061930310447, 522.178405285548, 521.94076110339, 528.067290019894, 517.891685521334, 519.291140306117, 525.252483296984, 520.657791401523, 523.868694390266, 519.330384512681, 519.675004442631, 522.853558268933, 520.380773008406, 520.733464044804, 524.217576469385, 519.007259990462, 524.354086048559, 526.301278176381, 528.203154230719, 523.626924251211, 525.161559936182, 528.52991698215, 521.913866003574, 524.57632974673, 521.860109968491, 523.130824562655, 524.496402762206, 522.907507101015, 523.386272537032, 520.691103801692, 524.366067385488, 527.962606297543, 519.567102547932, 519.334367997255, 519.839137895657, 523.649010255198, 519.965687732917, 521.291749009127, 524.216089703212, 520.871327258564, 523.371449645071, 522.738086301058, 526.360896426005, 517.125656695344, 523.649735686125, 524.803136175226, 522.065766447508, 522.498372351117, 523.24371407551, 523.257564452508, 518.213957853431, 527.915515610056, 520.219050449086, 521.975496833346, 525.815556094422, 522.721331058261, 520.330767012275, 519.073996173429, 523.076296731744, 522.609636069424, 521.482036634568, 521.259698484903, 520.817292149718, 528.442957020466, 518.514066830645, 523.217681506711, 521.470573092072, 519.430492050853, 520.448700671056, 521.305822609041, 519.962478127659, 527.515684493949, 520.711958835305, 521.60804801916, 523.828710294972, 522.790259336378, 528.682333515351, 519.988051309272, 523.698088122327, 515.409021281435, 523.519844612734, 523.391246641714, 521.150742653024, 521.187770608323, 522.325687584512, 525.716883788023, 520.22836431887, 523.025800069234, 522.623370079893, 519.410259750898, 517.106264317696, 523.216866962608, 521.851096228836, 524.443854244198, 519.921984247524, 522.867037176107, 526.364293813369, 523.492873556956, 524.691584199399, 515.815771337151, 522.242002809109, 525.652636656034, 527.710409260726, 524.639262658737, 525.667647004004, 525.568621827073, 522.501873063815, 523.914773107753, 520.297238690183, 522.099768565729, 527.094214858023, 526.63398292895, 512.848216617025, 524.598040895972, 527.877755407222, 524.420907433974, 522.41898054195, 529.409373464334, 522.192387005261, 515.965567855752, 528.408762618967, 522.928135312123, 519.218589727296, 523.005375163832, 522.38065416356, 524.487744696961, 520.853197129914, 522.563247005868, 522.0031151168, 524.044404147424, 523.500530061118, 520.990090629085, 522.048788378392, 524.270484831972, 520.518602510409, 525.583960054852, 524.481859717353, 523.793466258933, 523.545238605379, 526.085246661326, 526.811986652416, 521.69870188601, 520.968885507249, 526.071990855245, 528.572276948961, 522.898383589961, 526.838883476893, 527.383866723097, 523.17663203633, 517.845112329363, 522.910638721566, 519.205380644698, 526.730236486996, 522.018192529839, 526.433646739079, 525.554909422196, 524.42288418165, 522.162946482204, 529.624257114038, 527.040718954038, 520.424997558735, 521.457661581194, 524.308834470034, 520.125185239733, 523.12029215152, 522.77183401158, 525.02401712134, 526.498263300311, 525.412369181985, 520.685764963783, 523.267134844121, 522.811956136127, 524.509224011682, 526.869688900793, 518.489201239687, 520.539303809876, 521.957155311669, 525.698887126308, 526.236906013658, 526.327588980968, 520.527373723747, 521.963406176927, 521.700694669256, 527.095401336773, 514.155167647929, 521.369936302139, 524.003514381574, 525.414382003694, 522.989010392536, 523.831176915997, 519.83349528001, 521.130075562111, 528.620286060797, 523.63960681797, 526.865963916862, 521.043242471879, 521.1061612762, 524.076189609672, 522.168106954561, 520.482891051297, 523.179750350002, 527.559621808825, 519.858713704215, 519.392709169116, 520.874455613375, 524.585092338807, 522.549866133888, 527.289395321237, 523.405238106198, 521.70027186299, 521.122609575668, 524.679480671763, 524.431412487399, 524.783239104108, 521.728869276627, 524.218783278048, 521.924653365333, 524.249338672006, 518.880919058475, 525.498134682285, 523.877453962918, 521.476947043092, 523.150956838762, 521.771969672651, 521.946755117661, 520.515341668384, 522.877248858988, 523.933839827624, 524.070913115014, 525.895381179752, 518.845212242854, 518.310837728177, 526.685749465191, 524.994502316109, 522.289411718229, 521.999079540637, 523.258004248128, 520.47653536466, 524.959156622991, 525.716661819404, 524.886411049851, 521.228910163943, 524.056420855885, 523.187467330069, 525.287972753438, 528.820122559733, 522.255439985349, 525.756224056458, 524.849216858024, 517.619854230867, 529.464327420764, 525.053837839678, 520.233111454375, 522.85900828191, 526.442702378875, 522.806687258573, 519.408453468232, 522.709215496978, 527.444059478138, 521.36235797337, 522.355781099154, 525.042286868056, 523.23120964805, 520.429162261838, 524.306843930218, 525.615822191594, 521.5841702959, 520.109973729949, 524.146835049685, 522.909738781954, 523.363620572086, 521.817098354026, 521.545490994702, 520.941399053369, 525.006188376786, 522.76958687446, 523.342060378918, 523.13354626107, 522.075225263028, 521.152002940507, 523.270992623183, 522.651915142162, 527.48378943981, 519.117037828235, 521.377902926814, 527.32321548433, 525.99582792488, 528.471842214581, 523.815326292783, 523.690784430958, 523.445932572915, 520.582207756061, 525.430261898318, 524.608922109504, 528.165851822947, 524.882270958926, 524.427841427206, 526.344426784138, 522.873690898805, 519.695975517091, 524.473073841818, 524.432481235232, 522.985881336442, 520.630509184395, 528.123247351937, 526.536063879692, 525.589204950745, 522.753167583004, 521.577626178484, 518.326406152, 525.065816271999, 524.479808838069, 520.399739182662, 525.467206907333, 524.214083408541, 526.284693682899, 519.391901444797, 519.220212430354, 522.280124716161, 523.439545178831, 521.856952896284, 519.171001715227, 519.970215029778, 524.296179290916, 524.152432223813, 522.290424117994, 522.982798961687, 514.325176183316, 529.385447354056, 523.79521827552, 522.639723044139, 526.050537928153, 525.09591007468, 522.91078302524, 524.862074962545, 525.04492679067, 524.103617906989, 524.90616983922, 520.67661834735, 527.152328245755, 517.639742767927, 523.250441308549, 522.793792863549, 521.492734738856, 523.847256478742, 519.815692177585, 525.674645456908, 520.628179267796, 520.080103825784, 526.425279107665, 519.956828189706, 529.558723876721, 520.61886393743, 517.768652344395, 523.860335421317, 520.406757074533, 526.262502937566, 524.829998623455, 524.945975478592, 529.220841433892, 522.157252738307, 522.729216832787, 530.92807997944, 523.631332847297, 521.060931324115, 530.683413340592, 524.156007717069, 520.142700530765, 525.142151512171, 520.809389530334, 521.447239204652, 521.793705938462, 524.099937273372, 522.470521519509, 524.455146761169, 527.703340906836, 520.40628791135, 524.27079253202, 523.168912348605, 521.835482944553, 524.277304953987, 527.369226436354, 525.731409232547, 520.488915206499, 522.620657921299, 524.822954442939, 519.44612181461, 525.603860278053, 524.011611563486, 523.336066184231, 526.961846182818, 524.692671743969, 528.976164818784, 523.548546970339, 526.887597530113, 521.994143109498, 527.678021344307, 524.909077099354, 522.996903536275, 522.295908205442, 525.145410067753, 526.35400527858, 525.829552808511, 522.612329898846, 520.806630657784, 525.895331431802, 525.966258201472, 518.508733248593, 523.596037410892, 526.704819925283, 527.569343894484, 524.41679420722, 520.550647964417, 521.643619734189, 520.447431408657, 519.052707811342, 518.617134931056, 523.205674466172, 526.698781903155, 527.328279192401, 518.392387072611, 526.287303761931, 522.103132757624, 521.363326454427, 520.862809547597, 525.253725221275, 518.087661687567, 526.422871418179, 527.1149612389, 520.406098138833, 525.970282354647, 521.649412620824, 522.482850706749, 522.068506012751, 523.235122212398, 518.432875375255, 525.928985090676, 523.665196635953, 521.272648998387, 521.274980653245, 521.523975223063, 522.312709017101, 524.679637453484, 519.629553055269, 524.800752909472, 524.488471448889, 521.327750323459, 523.991391347319, 518.487976543114, 522.502128691233, 523.383578081128, 521.947611784575, 524.337014763776, 520.840287121908, 517.697884313264, 524.288063014939, 527.183664808739, 521.035627686172, 523.594401167961, 518.004388039431, 521.464805409864, 522.483002279175, 520.199286965925, 527.066362326809, 527.022848049163, 523.210337913268, 528.945023830803, 519.883939174149, 520.743374350609, 521.866341824432, 519.826731970279, 523.366821793034, 520.205346555213, 521.866325238748, 519.131300710226, 527.46358168921, 529.491567591583, 521.415220902754, 520.856119456046, 517.432850988947, 523.378832772647, 526.225949375391, 525.858647041273, 526.166091569988, 528.141149846061, 525.20096005804, 525.381740234746, 523.608093278273, 526.311880714152, 518.776050326473, 530.912789711975, 523.027450780839, 524.40681372138, 521.003020149419, 522.585683971785, 522.019494159157, 520.473682777424, 528.861934455092, 525.612424517851, 519.364954831757, 523.213417425151, 524.535391456414, 519.993042012611, 522.751688855761, 524.316876637618, 519.51453916187, 523.559262901066, 524.196908795359, 526.776329377348, 526.236935755092, 520.674598722095, 520.324911299188, 525.442074205949, 523.220142782674, 524.829693610819, 524.226886376694, 516.294355837957, 520.708714850406, 520.87652233456, 521.816067987447, 525.145786530625, 519.552016307517, 522.826373167135, 523.969655422185, 519.883971215518, 521.711068922146, 525.657003886404, 514.939031581791, 523.16765024472, 524.747083018711, 521.084032438773, 523.208764554855, 517.667244898891, 529.939655409584, 521.32615595652, 524.477495326133, 525.672732954815, 520.80450592083, 524.74392547301, 524.58692383284, 526.659487993809, 528.147041141734, 522.964347368655, 518.466975123975, 519.506783164256, 518.424475988037, 522.760996026867, 524.938632269024, 522.756569781688, 522.940997792013, 528.790605342643, 522.027359329829, 522.354509428754, 524.016121917929, 524.499191571365, 521.213396191507, 523.755728773414, 523.666716201529, 528.466158259335, 525.859893135025, 524.902560197407, 525.269552233567, 526.362532627187, 522.353347890282, 524.430724761265, 518.39075545133, 523.976585363324, 523.253190104583, 525.852499314509, 521.008687052992, 523.71895155971, 522.020273519236, 521.554020468605, 525.700008743745, 516.930031144202, 528.416514828306, 525.936735422568, 525.00116123559, 518.361343792018, 528.740441148836, 517.481926878685, 528.142033126598, 528.298566427894, 519.863255629913, 525.729438714313, 526.349720682956, 519.275973417956, 516.705789823884, 523.938333540878, 524.263460592808, 528.297126071672, 525.978744945528, 526.831639952369, 520.531854000345, 524.003938022447, 523.986446738896, 528.909251186509, 524.416396108511, 521.558452480586, 525.100270113321, 527.160928569171, 521.841563028949, 525.195097667661, 524.178044938369, 520.009966197364, 524.302935085077, 519.381913419721, 519.709193795731, 524.404797456519, 530.077035387485, 519.646783775781, 524.992366321382, 519.73756963711, 519.262752650845, 522.717355761314, 521.156099454649, 527.674674730702, 524.776778018099, 523.546413031324, 523.928465706947, 520.014816195199, 521.251793690831, 522.440729634684, 530.661441963667, 521.454993462646, 524.247459313933, 520.401667300335, 527.496005486562, 522.469802556441, 528.321431554686, 524.338365514676, 522.15245555556, 522.822259623121, 520.00263820225, 521.746297102079, 523.803020135848, 520.258742028689, 525.836834787305, 524.70893132539, 522.042019835824, 528.8699906962, 522.816948196527, 521.903268316069, 524.753544290606, 518.876889822107, 521.30852274906, 520.399774305943, 520.709376120936, 519.926610755758, 522.5175717692, 522.321649340891, 524.851468970338, 519.491259741508, 520.002520227227, 523.961613405364, 519.894902764808, 521.439561824874, 525.259742503993, 524.698478540203, 526.535674249575, 523.641628341326, 527.768047555706, 524.049795962608, 524.596419376903, 528.531061201787, 517.911805828806, 517.697032931814, 521.790257387638, 517.983205727774, 523.862899536685, 527.954834975963, 520.743959506934, 524.627517836118, 523.380439698942, 523.211921628679, 528.30644485862, 525.821470524081, 521.090250791039, 519.022935991888, 520.214932471254, 521.551692253585, 524.397669824803, 527.416085621421, 521.385302773955, 525.400137198596, 522.614066681191, 517.39619686096, 519.673596518651, 519.742904196949, 521.00413765275, 520.909744067155, 526.254998532031, 522.706712331578, 517.352251288778, 523.764869243361, 524.138578002214, 521.147523085042, 524.529675190584, 524.950960902146, 526.167168954608, 522.91890295739, 520.81640112497, 524.027386623717, 517.28562631803, 523.303681399239, 520.229122280516, 523.914846359605, 521.664292053334, 520.826038004584, 519.028349407621, 519.028888468365, 525.507565453106, 522.816482257422, 521.38166097015, 520.577402975681, 522.258691720964, 521.010753247259, 522.551541995384, 520.802703326534, 523.355738991368, 521.833098770623, 521.265358408265, 522.860273939966, 524.194421593942, 525.74849885042, 525.019134826626, 521.223492312843, 525.228143561092, 525.278098573053, 521.427127055371, 522.618678227563, 519.667580195756, 521.246735597045, 523.523739682261, 520.362133628547, 521.247855129968, 525.968919274759, 525.163049624047, 527.289632057597, 528.398646782369, 523.466502351996, 524.885909440939, 514.707345839462, 525.04987535278, 523.496141645667, 527.589649643964, 523.241325507517, 521.821993240287, 522.75187544009, 524.447018992966, 527.505998767436, 520.094585251162, 524.747657033844, 518.587281726956, 516.965965859778, 519.362555707769, 521.538127963144, 522.099821001394, 530.151615020054, 521.769441803899, 526.330231041693, 522.657991925441, 521.865728744906, 524.200813862295, 523.746072841439, 523.590183721749, 525.111761769715, 522.496098259507, 523.030383820076, 525.203510996917, 522.673201807333, 525.85093096921, 520.040415318073, 522.917862075639, 518.979576880032, 522.837802568245, 524.605426689723, 521.138754685412, 522.206116671136, 518.007367261977, 528.046005873288, 523.074008250482, 520.416223401206, 521.619854361219, 522.274750609649, 524.294743568145, 521.540747817061, 525.535702321096, 520.571965273812, 519.665679316224, 523.349135300078, 519.084362053038, 529.741104750118, 524.066202454319, 521.120600843024, 521.164899761824, 524.937369311558, 517.487704989846, 523.53791140864, 523.320087325717, 523.148550422638, 519.45267629446, 523.581880177338, 518.27374053526, 527.226657366187, 520.76267820106, 521.058123190535, 524.256423003318, 523.23796295654, 523.345042957757, 523.080344487494, 523.953091684476, 524.884364143336, 524.526663026625, 522.158373356152, 528.239647452079, 525.211361810325, 521.98481051909, 523.845411085609, 519.500700867997, 523.188057106014, 525.389609650829, 524.141039125733, 521.376901327939, 523.511665302417, 522.218815518929, 520.461291237697, 523.047355205419, 526.001524035197, 520.839453347661, 521.824726009188, 520.675671108446, 523.099139650223, 520.386993106146, 521.263036978308, 521.512880000412, 526.461592685382, 519.794137411281, 518.319734889981, 516.166117621361, 515.793646342997, 521.782159189223, 521.205319219697, 525.614846387745, 525.299489045308, 525.063119411163, 521.027308038718, 524.052282812784, 521.836112524208, 529.864269779459, 522.790946063384, 520.22112583938, 520.132234115718, 525.897172632614, 524.163591245244, 522.389685005354, 517.786430664133, 521.956698332953, 527.441615055754, 526.562249872945, 519.860463627131, 521.951519643317, 523.401852717152, 520.659615658849, 522.761279265887, 524.960958120529, 522.046959139911, 521.252758930845, 528.554385767176, 523.44619127095, 529.493552231441, 521.971673885836, 521.697307092453, 522.981926318496, 525.557130955907, 526.959346150935, 522.140703662082, 520.536505294457, 523.672720374536, 523.968967659395, 525.772436071978, 526.228997928998, 524.549062412811, 530.825368814021, 521.513255367156, 522.098609991531, 523.245093157884, 523.198016272463, 518.690235958978, 527.005754543674, 520.424083796411, 524.048574973891, 521.326690912341, 523.881467493759, 524.921894526576, 521.363720440315, 521.77991821669, 525.163595483321, 522.323981961038, 519.054112282693, 521.548981820051, 521.689703097724, 521.036248528996, 526.633146565692, 523.897222175077, 521.585505262497, 522.677872256557, 521.957361236596, 525.7356624915, 525.232188146414, 524.539875234123, 524.510277728158, 522.302259991785, 525.86530043755, 522.278631949402, 523.44456466251, 523.852964862446, 525.436692917864, 525.36297324774, 522.641348916284, 524.210174136929, 527.222159700129, 527.160606713355, 520.237009041284, 523.665274716571, 524.32600061302, 520.026627213981, 519.420827269304, 522.07047165019, 522.433999741998, 525.555989303014, 522.652137930546, 519.792997196971, 518.159425408108, 522.761306163769, 526.293627629716, 520.517694399556, 523.284739442169, 521.749075297069, 521.496382590548, 522.754824773168, 524.900943096424, 520.882523231133, 524.396190667654, 522.460489404843, 527.353453671727, 526.817349347172, 522.355180865928, 526.044523572978, 517.989924455895, 528.962460788627, 526.316894608535, 523.454538843899, 525.680818708687, 521.189918165584, 526.125043189633, 525.407192480083, 524.106011240622, 519.071877882188, 526.044250297194, 524.379910956725, 524.649708098877, 523.071233242508, 521.858383510071, 518.900278541439, 521.626492638395, 524.6600777605, 523.618456262804, 523.6391264223, 524.336506027483, 522.699238160265, 526.052209942211, 522.818301225905, 524.385349915521, 520.661372472984, 521.816158250879, 523.139417619647, 522.079036711794, 518.814319580522, 520.130870866194, 517.875785196142, 530.911972624767, 521.035179290627, 519.799379821709, 525.550405530302, 526.764590386232, 523.544184153215, 524.038514797682, 520.94904075978, 521.617921487248, 522.206777550191, 526.374024313496, 518.221098017973, 523.211537451596, 526.491979002425, 522.013358628403, 520.474987817696, 517.441506482949, 520.34954680068, 520.543083306559, 519.797974509195, 520.558357395825, 522.669811480717, 522.312763247134, 519.883505122795, 523.007373811016, 525.658726381719, 520.269298820017, 524.73528062107, 523.770951499357, 528.946427225402, 520.280194610166, 523.88599303307, 525.784716483837, 522.023801302522, 521.328656798056, 525.726354108316, 522.378788983075, 524.997204543706, 521.893927703585, 522.279224610268, 519.634949426542, 519.315063153719, 525.822028346427, 521.343948143542, 518.43213061709, 522.808719680944, 521.850292745393, 527.355822995275, 523.329336396872, 527.918081066284, 521.38708430019, 518.792311215666, 521.786834156632, 524.596512649943, 520.379298102676, 524.399719663675, 516.265775072894, 519.944035296755, 522.069486604064, 524.396870200895, 523.411881302136, 523.489128051502, 525.010618492159, 520.646982400094, 526.23650912538, 527.682517997386, 520.677334287216, 524.511745276155, 520.942539613049, 520.536273315684, 525.424163822125, 524.84500957298, 522.905894490812, 527.136473572121, 525.374538187529, 523.170985805735, 524.121217362139, 522.801173904173, 525.968855435483, 521.307673129016, 528.484049563875, 524.954254394445, 525.564002461805, 522.990307177617, 525.681449047593, 518.598641262442, 526.110171759747, 517.680452525997, 527.056351594131, 519.852591948112, 522.155190640695, 525.895339423994, 522.404909922986, 525.032559518837, 523.346289679836, 525.43342202871, 526.847766832417, 524.905491208333, 518.58346061048, 524.344693198577, 523.322152576268, 525.585681983774, 524.830629558895, 524.172346749645, 520.717408146919, 516.521203321231, 520.1622697781, 524.697590217794, 528.016056757036, 520.800558033397, 520.735697682574, 526.161684412248, 523.414963672188, 520.020880516073, 526.136136421229, 526.875825568723, 527.655061883118, 525.107768142326, 532.996372288721, 520.911963432995, 519.076234417649, 526.392301383241, 528.51156789674, 521.686498272757, 523.911255511243, 526.70898909335, 525.460609716061, 524.393405072255, 525.879055542675, 521.342662350817, 519.404880505435, 522.434803524934, 519.537346134027, 527.187777385606, 521.95219397996, 521.045377490304, 522.0047960866, 520.301046378792, 522.499425894124, 522.959657058124, 525.300915657403, 522.874706072878, 525.849674408596, 523.947943219603, 523.602584939698, 518.919843139346, 524.435875171813, 527.616671292401, 519.549260728522, 527.145300817289, 525.666835421598, 521.182443207132, 519.2897794931, 522.556273404812, 522.144855039399, 521.803665596923, 526.555371248984, 522.496994636239, 523.441852378003, 523.944413212625, 527.054301150394, 524.408208404847, 524.433534126064, 522.546806497766, 523.803436622498, 526.754320802445, 526.38833776282, 524.395256561401, 521.894713415999, 522.194814246413, 523.887135433126, 521.821067062465, 524.06069542087, 523.447663767783, 525.284290948674, 522.862164959658, 523.600670327728, 519.745254587722, 527.129424740615, 526.556096684878, 526.279294553541, 524.837242573679, 526.929341919723, 518.057980251765, 522.910282821156, 525.11444439394, 515.961187842014, 521.705083883371, 522.2794507846, 524.270797787708, 522.942269457337, 525.4617310973, 525.398881936938, 526.302419921013, 518.151103486596, 518.481754333789, 521.819525222122, 521.308413703402, 522.791456713611, 519.830524354171, 518.691566335573, 523.837608884606, 519.956601066691, 528.264099344735, 524.167099502039, 518.468288753666, 522.153748457915, 523.068846225011, 523.579182920369, 518.210833149525, 521.77970853034, 522.215767066386, 521.355350128701, 530.3817886029, 522.856996319155, 528.51883707006, 524.069112412754, 523.108773319174, 518.043400623115, 520.673480597563, 523.169401270718, 524.581608990316, 524.843499829736, 522.517578426444, 521.087739694032, 526.096359199036, 521.997132402102, 524.091344222777, 520.381623497999, 520.741573220507, 528.277005006088, 521.936398602965, 517.896775443188, 519.860193107868, 522.451882925994, 522.057756468857, 525.351594005358, 521.11415744384, 523.387499022104, 522.38973643505, 525.00227200046, 524.950906358062, 520.747100648722, 519.287014845226, 525.213652527868, 523.893219079718, 525.490700922125, 528.781760966719, 527.805288991741, 521.761936511968, 522.994057214753, 517.664153949865, 526.814553514959, 522.602333276823, 523.1512571918, 522.132996374629, 521.163404782872, 522.268858172546, 519.396862334233, 520.160134625804, 520.591908475583, 524.693502063603, 523.096902219893, 525.395468320147, 523.851179791344, 520.636987660291, 523.758156966024, 522.405666168735, 524.433374081235, 521.935239659777, 524.275040850864, 523.75634743759, 526.300886436203, 520.541973753817, 521.679354753349, 524.524320640607, 522.595353857455, 526.523144547108, 521.730502347825, 523.275241326464, 524.086892016389, 527.129217520443, 520.808969922978, 520.079336581341, 518.915832141911, 521.117793640676, 524.945808663718, 524.261996047901, 522.140970039291, 521.38219485872, 519.747598006718, 521.74768036434, 521.782426637622, 520.479068518347, 522.196922814776, 519.582710832995, 525.205578549223, 523.579274294486, 521.496214726929, 523.677321817551, 522.438141312189, 520.600662908648, 523.731462438811, 519.926356359816, 529.852099786403, 526.323202944712, 522.558327930522, 522.535096439425, 527.730166530704, 523.495289972703, 524.075873013995, 520.072476900885, 519.873678319394, 524.582892484745, 525.266222702149, 526.069836770251, 524.970796734903, 520.867057116136, 524.750282379279, 525.429166946736, 526.470484464051, 526.845503601587, 523.048520091712, 519.681472290452, 523.473365154123, 522.027421902461, 521.442927578137, 527.572028434593, 526.606921638598, 521.131196442162, 521.316511202421, 526.137664689717, 527.900696478227, 522.268320402246, 523.700758369298, 520.319766252807, 525.537965661421, 524.410767855451, 518.496877818161, 520.07317110126, 522.848541535578, 518.377441359107, 529.776436070021, 525.054670522066, 518.546319021664, 524.952376483733, 523.043446719455, 523.65266896865, 522.091097192369, 524.703101238738, 522.138547560415, 523.587269664117, 523.403294147469, 518.062473381633, 527.079805729534, 523.049590181435, 524.170152706308, 527.078351365717, 523.649114315454, 518.348157943269, 525.648052069508, 524.388271786454, 521.266166063861, 523.062927956072, 519.814423231203, 520.643066552745, 521.809889326128, 523.683371815092, 524.674457815034, 519.39684894069, 520.456372549116, 521.625963371545, 519.483574359628, 517.295232528835, 527.180678704744, 525.324501477071, 521.838670645826, 530.418814385913, 526.484648382412, 519.248406600405, 518.268689022996, 520.502531421932, 517.531845043996, 525.087943195716, 519.220728711657, 522.995116148704, 522.839060730608, 517.464435408953, 526.779996232661, 524.642713660012, 517.756257147284, 518.739007895153, 521.565504852038, 523.939581649572, 525.000497532967, 522.41982051953, 521.921709145889, 521.509532437001, 521.485253444736, 523.312435734824, 523.449009014298, 520.40817851148, 521.829352517379, 520.685455265746, 519.529473135718, 523.00074828554, 525.871809112976, 516.868858464634, 525.31032406076, 523.949062040342, 518.825653561391, 518.36099331143, 521.301136285583, 522.814989314436, 524.945289536425, 529.15853763818, 518.002560125455, 521.232788789816, 521.666637799227, 526.540486534183, 525.23018191347, 523.415118301552, 522.264742520381, 526.473287715566, 526.281058363015, 522.752655826089, 522.396890048842, 523.471789900153, 522.162487255615, 522.230289603303, 522.445747595273, 522.47661718914, 522.479032049156, 518.184708377688, 518.584151558269, 525.217371069643, 522.790648406983, 526.51974606701, 523.483168064944, 521.681574714343, 526.868437383261, 522.24534697677, 525.092996796118, 523.096901103324, 524.945790683378, 522.106625103818, 524.583165861481, 521.728994170665, 522.549842575962, 525.023526205239, 525.019035883824, 522.40747861989, 518.35983517733, 522.779484359519, 519.923374008307, 522.50432664153, 523.199705302669, 523.950990134017, 528.195543932933, 526.315199793394, 521.019049497437, 525.728334356365, 519.930104140374, 523.712035003731, 526.69727441243, 528.33194019881, 526.070262211244, 524.789647084904, 526.913203633163, 525.911557515866, 524.847591798085, 529.197707159263, 524.670359954407, 522.872264309713, 525.122064229075, 523.148978003535, 524.073991496997, 521.680679461055, 522.911330152683, 527.416046754422, 521.66230985044, 525.142047593013, 520.192392255494, 517.568199085589, 521.066394803662, 522.203324220508, 523.113494370938, 524.342381836751, 517.060309288999, 525.431891654603, 518.022552159365, 523.309219976718, 523.156205188276, 524.939587788665, 527.803710445766, 521.380246063739, 523.538500507624, 520.134772431546, 526.697985583754, 517.085907043235, 524.969020367712, 521.45816930814, 521.100985019243, 517.431315113207, 524.397151956641, 520.687888624092, 521.030195751679, 525.728186672862, 526.52602808943, 521.260692037213, 524.435499697943, 522.5758097154, 525.176113131841, 521.129615440689, 521.949324247272, 525.133819668505, 522.54685013322, 523.107985377934, 524.330092462646, 516.895031373635, 523.641335235707, 520.732750808861, 524.215497592828, 525.524529100142, 516.960612877563, 524.789970273515, 521.358673664308, 521.814238889631, 526.836831142123, 522.150211780507, 521.623631672407, 521.563229893947, 522.293804850605, 525.828824897233, 528.08814495264, 527.626945099637, 521.931774598752, 523.20887163662, 527.035786742335, 526.923546399288, 522.291539588236, 523.617610306853, 521.960244063712, 525.552981828581, 518.593636872049, 519.225758735525, 523.649256052439, 522.402802283258, 523.178989061766, 524.538626316168, 528.923438276372, 523.547614380025, 524.7988575195, 523.415718925284, 530.108252003054, 523.155101948089, 513.473956992203, 523.416528940074, 523.060789302208, 526.01396283371, 516.230308175561, 520.780339924687, 523.294654655866, 522.623898590747, 520.406961178932, 522.149097634424, 525.139601819235, 521.696056458557, 520.40004731896, 520.408840129265, 524.355336600481, 524.841811942156, 517.958662961085, 519.946973377046, 521.913281822416, 525.237488936711, 522.105088754624, 516.529882115388, 523.521292551432, 519.952536327627, 526.767655532119, 519.681617983165, 527.912880293721, 526.988873771279, 525.010870943894, 520.240125049616, 522.113213245922, 524.547835939897, 523.555019951759, 519.983478559055, 521.037548999963, 523.479824315638, 525.33623522637, 518.909467429488, 518.643174868337, 525.596432726482, 520.645027808296, 515.816393538732, 523.63047409905, 531.709603781029, 519.531027162883, 520.825614488584, 523.153196506006, 534.643711073445, 522.466184485069, 519.543373951911, 523.597670191116, 524.254205773441, 517.980017018249, 518.109221674095, 530.912596111207, 522.323629767061, 525.311943094055, 525.554372698292, 517.106480502322, 519.037077961947, 525.051882663722, 525.549466926444, 521.579490282842, 523.347962201483, 527.438324533684, 523.97696171953, 527.492762526772, 520.720274023329, 523.822481049194, 519.262016911201, 522.699999710832, 524.288336662584, 521.634252966295, 523.47214889468, 522.364460872639, 525.355956081163, 524.247042258265, 529.312229293568, 530.66929510897, 524.566936905234, 522.635614516182, 524.815948160731, 526.35423133156, 523.037894479537, 524.54922159176, 520.073212128836, 524.641761572965, 522.160525248327, 522.185295893946, 519.825202096364, 519.294738690268, 521.079165486025, 516.823309666073, 521.355202710566, 522.029935744561, 516.567102508577, 518.959306544681, 521.354710867512, 521.38152645614, 521.376005609734, 518.907803832612, 527.49491613873, 525.273526374175, 527.896001385945, 521.126713551716, 526.533387933846, 520.485079068488, 526.811939804688, 525.736891282801, 520.393340550654, 524.355490093655, 526.511077170895, 521.5235982622, 520.659387727129, 526.832630046836, 523.358314577094, 527.996913746376, 527.503193135859, 524.90719669669, 524.847506570486, 524.514658230588, 522.736030494048, 525.962874748369, 527.986066437091, 522.334822097131, 521.400789695332, 519.035870789646, 523.267703515034, 529.788793534969, 524.99451408133, 525.199709295869, 525.325990214539, 517.737674811462, 523.00154413683, 523.563018313059, 520.631520153686, 525.310077507636, 521.05507367309, 517.248634178529, 524.20258660984, 521.39333581024, 521.302740940331, 523.720225163577, 528.176269509342, 524.20354085027, 521.922744143189, 521.310427649745, 520.893669025865, 524.787775313154, 524.113431941129, 521.208961761101, 517.93883926524, 522.595496168021, 521.665562354301, 524.533963085232, 520.582541659653, 526.167424819939, 518.271184586869, 522.325317691588, 519.668544306674, 521.822602944863, 522.006888585643, 522.582998942481, 526.257764731155, 519.983080643169, 526.871698505417, 522.778916100492, 521.598602472733, 523.217760528391, 525.036478449704, 524.780954402665, 528.507397004674, 526.554558785441, 521.765306709249, 524.982447295341, 522.31843454177, 526.204550518913, 518.968450333506, 527.36504727726, 517.93731539733, 521.223886962362, 522.26324669612, 522.42643602755, 519.103739971257, 525.064962752091, 520.470033852267, 521.693671996932, 524.191675713693, 528.046179690626, 524.206061430142, 527.443162240544, 525.056999242886, 522.022006920942, 519.49143800581, 524.550178319857, 524.241758713541, 521.881340238995, 526.417939371486, 525.510065517171, 530.289338316687, 518.261355134443, 520.120550377124, 519.794440032717, 525.51813915662, 525.552608160276, 526.570428925293, 526.801053067529, 520.963632413641, 523.516922839614, 516.372806516023, 522.566255306702, 523.396574160084, 523.025964762808, 527.251395393093, 521.264185709111, 519.677627687756, 528.25312214437, 523.725640683924, 525.880716364102, 517.401503015795, 525.493304053256, 519.27478569266, 521.528866237531, 523.928415998187, 527.092879359603, 526.721591405321, 529.889980321376, 526.930590701357, 524.954771622238, 519.302139489712, 524.364917328519, 524.507376033009, 520.597540769378, 525.115452141028, 524.538192515314, 521.908343693339, 528.790243371018, 525.30793817066, 526.170416396342, 527.853853774733, 523.544541067955, 520.176106037878, 524.892057300054, 524.016633743209, 522.227323007608, 522.35108337872, 527.217481264311, 524.887708999186, 531.110783655815, 522.660945258307, 520.637225256434, 523.749195964853, 523.202358707906, 527.539315552312, 524.681902314614, 521.457093312416, 522.921889765317, 521.689246888167, 521.586381010844, 522.531915662231, 525.741516587533, 522.266629538025, 523.264201484553, 521.484748080377, 521.146575127194, 522.801351077109, 519.036440972902, 523.894667933335, 522.232749710563, 528.035674571329, 525.642727276204, 521.585109813652, 520.488084995311, 523.490866025982, 525.475196272052, 524.332861303937, 522.13836279242, 527.185411813852, 524.388295959926, 520.722566058738, 521.129183554015, 519.858041647544, 526.764507907811, 515.455064898953, 523.239464197844, 523.883305194306, 518.139538670781, 525.807223773158, 521.685094237319, 525.476646398088, 522.65710208912, 524.302797902663, 517.824515856469, 518.229894628155, 525.663366511753, 528.077491019356, 529.172567435097, 519.950399189494, 523.500359898904, 522.626535017509, 520.866247937934, 520.052085340623, 521.533093369544, 523.161444989526, 524.763150566338, 521.350640902982, 522.556169546028, 526.656293068105, 522.158675065152, 523.820381746677, 520.446783601974, 522.769958648987, 523.342318499405, 519.685885722856, 527.1179301538, 523.081479174422, 519.739314420496, 522.692522265898, 526.440105580549, 521.947587935732, 525.694015526055, 524.692191379912, 527.426971308886, 528.321564155948, 523.030804306655, 522.52716098711, 521.795500484826, 524.378267806924, 528.007763644282, 519.190823642351, 523.431422865357, 525.439123082483, 524.853709584721, 525.98093502468, 521.517903537238, 529.448484967047, 519.459133176255, 524.137444407142, 526.090839596497, 521.64232925594, 526.862337409932, 525.792037159485, 521.291246143251, 521.859941888124, 522.132747555748, 516.704094352229, 525.48840886535, 524.944050044304, 526.856801607176, 517.860093515979, 523.2268847952, 520.418269762134, 521.845096451387, 520.264483155777, 522.798629125601, 521.765017702259, 523.452892786141, 518.841818766131, 521.840093402965, 527.466027094281, 526.890157294903, 521.77999168989, 523.997889272318, 525.806175952539, 522.224506978163, 518.019047253381, 522.971163562829, 525.150661859355, 522.644713068467, 526.087138241281, 526.236239621112, 521.200894254097, 521.159414425223, 524.302470802313, 519.531293200446, 526.703421931371, 527.441138949705, 527.407653286101, 522.567266436023, 522.07689642316, 523.712430372148, 523.782731747374, 526.03963782338, 523.131040374345, 523.601677685576, 519.882886935924, 523.31225477135, 524.492570210425, 522.592256607386, 522.641154483334, 519.115155349643, 527.591423782965, 526.540798777307, 530.38482402523, 515.833118159651, 529.320256222635, 521.522282819414, 520.683472960359, 520.85951182168, 529.073198855449, 525.923884777497, 519.319946042291, 524.478245920511, 525.57922713365, 526.964290247225, 523.936394352758, 520.072504706594, 522.327871010224, 521.769651711325, 521.165606676489, 521.004147770348, 525.902396455919, 523.000029580946, 524.289212577844, 528.93521689177, 524.463170896147, 518.503032987324, 521.212313200064, 525.207962827585, 525.845867664567, 520.635357672191, 525.604348076534, 522.43348798522, 517.691669773695, 518.38251597533, 524.509879112174, 522.47122598367, 525.402519273031, 523.748142737479, 516.814496228973, 526.981681972371, 523.102037344963, 524.974523901282, 522.630446829347, 524.316969177425, 520.061336324867, 523.915176422049, 525.866651240656, 520.942327973823, 528.321686978104, 520.204958286972, 525.71135821851, 520.783926449755, 525.48409750707, 520.837193788722, 524.877049632493, 524.742166744796, 522.897738447875, 525.67946661198, 524.28209910696, 526.458844396061, 519.850596018343, 524.834457196432, 524.526972785652, 525.169518243806, 520.154821298049, 524.083105336604, 521.447810644583, 527.638082334112, 522.247511452103, 523.347313883334, 524.821950636236, 528.716572773808, 524.218857565568, 518.349990126737, 526.349524350884, 517.571529255006, 522.290285184979, 519.995383816145, 517.766676743686, 523.103437702173, 518.277544441201, 525.912066395379, 526.038004705228, 523.936975330089, 525.745278292482, 518.362884582371, 524.034405431238, 525.40275975135, 519.854586708131, 517.927130663276, 519.798452910358, 520.149896474102, 520.500223918167, 518.914983377488, 519.494052931275, 524.499189987648, 523.776097435371, 521.343086448111, 520.583745151414, 516.592867818714, 517.912181448582, 522.022225714304, 525.55169332676, 526.086915937067, 525.063274872211, 524.757575206777, 524.970400042203, 521.231071793923, 521.793637092081, 518.675222920203, 523.356567400566, 524.170550321473, 525.552639808836, 524.668848943271, 521.502449325051, 519.369861749098, 516.592161496125, 523.527096996145, 521.141569200947, 522.487054713084, 524.724437274782, 514.781799928689, 524.16668935935, 523.044496812189, 524.234853687506, 524.62026886495, 528.058014739007, 523.436415548557, 516.352581366242, 521.646620315964, 522.018011422918, 524.843002224915, 518.49884703226, 524.295988233323, 523.433237199137, 523.765311939964, 524.680518052124, 516.201868890179, 519.905897127884, 520.538642288587, 523.716183504839, 520.955919275018, 524.834335276776, 521.265758080959, 521.171738206148, 524.003083402864, 521.553376003882, 523.55116450067, 520.04774536489, 516.154149590013, 521.553800771682, 520.983309339056, 517.310175529926, 519.939638947161, 520.31597029899, 523.537030901352, 522.477373578189, 527.036041303599, 517.822371327236, 526.173070270493, 523.001478462675, 530.153605177465, 524.237232053548, 524.45878401931, 525.562119636716, 524.384719672223, 524.401133538331, 525.271221503449, 520.178226665727, 522.167970299918, 527.290540984451, 519.030032732473, 527.703524239147, 518.730598273656, 523.239874758697, 523.373886203564, 527.933184076995, 524.287336229203, 525.174987848847, 520.79083105946, 520.385645985986, 526.523642949949, 518.703741121345, 523.838998692869, 524.554287692937, 521.629452362464, 524.125294890221, 530.114638361768, 525.396170627565, 524.237813211919, 523.540865108562, 518.639297648838, 519.849541683588, 519.961512950721, 527.100402758859, 519.636480470286, 529.144391692084, 521.29187190107, 524.62663809002, 523.52961174918, 523.919800793323, 521.898311252286, 525.571991453179, 522.274396651139, 524.658423234059, 523.244902737587, 526.440403054037, 529.476114324793, 524.44240873151, 528.326791587419, 523.090464450632, 526.837601336733, 522.932823599985, 523.100964027812, 522.362002458123, 524.080496430617, 526.090320418606, 524.961752425345, 518.49487841719, 520.433328712609, 522.386352976879, 522.842039832866, 521.060874426011, 525.519694431896, 524.057189026619, 520.99104587597, 522.836991879802, 523.287563854986, 530.50230123121, 521.520583654293, 521.577529472758, 516.864058583456, 523.284464733356, 519.946539865101, 524.468299455024, 521.310785845457, 519.557882048677, 521.296448210256, 524.055533720389, 524.141534243401, 524.152968356901, 526.775967862459, 524.070921646431, 527.905971542239, 524.544441748142, 523.326828317984, 520.049552594456, 525.484046449922, 521.081819807339, 519.52270526748, 522.880667473748, 518.451032378516, 523.677263616724, 521.662372352111, 521.629897462621, 521.060191668951, 527.492456974372, 523.728799485828, 520.808452508018, 525.820660667357, 520.716929861044, 521.227106456431, 526.038485583064, 529.86269787509, 524.006804327217, 521.772187637332, 516.412086783439, 523.064566440715, 519.027169345066, 523.974126401093, 526.220195917624, 527.236100679133, 513.847210718003, 521.099132107126, 523.682783743403, 526.775430478027, 523.30512492049, 523.910518831118, 523.720092400993, 521.057775700386, 522.707435043554, 524.037848473116, 523.244239723502, 522.324627854049, 520.642470211144, 527.700932292464, 520.07995777797, 522.060957495022, 523.810773475367, 523.69869697376, 523.311874060829, 516.558276278719, 524.441590708607, 517.97418159593, 524.839807467802, 523.429682389177, 517.216431701545, 523.674089718226, 517.881512419297, 523.16926663752, 521.873177952341, 522.924500213449, 524.925726599796, 521.849192357058, 528.502920057546, 520.846228526655, 524.495311212245, 521.358432812747, 524.594781099759, 524.70476490207, 522.829229910272, 521.680826441497, 525.178523467081, 521.574881717897, 523.143933566258, 525.387979392053, 521.511120401985, 523.334325249185, 518.19591470095, 525.197112466937, 523.616363191843, 520.408977929481, 525.30929880693, 520.15965770803, 524.379210022782, 522.097900206658, 524.643124091057, 527.306908364712, 523.040000910284, 521.67070920915, 526.194462879933, 518.988573713367, 523.359972319848, 520.738167222828, 526.782184965787, 526.788545275848, 523.813026162875, 519.895479689473, 523.600370037796, 520.599457131986, 521.800587972507, 524.558347092023, 516.28139958358, 530.503578596377, 521.635194884465, 527.620535895958, 524.697439435235, 524.088918499546, 525.914330021465, 524.213110797075, 521.112024638719, 518.82626890033, 523.547007751761, 517.211391778747, 521.927729006161, 520.711735469553, 523.912149146707, 520.354448966542, 519.404838342274, 523.594992593345, 524.077287135001, 524.154749815863, 519.843515423055, 517.993249884133, 520.510453458262, 521.739910755022, 524.259689493735, 513.732060364257, 513.750166344065, 525.656958847221, 526.988375431701, 514.261630058423, 524.891502215229, 523.985078573417, 527.30948462056, 523.449674817934, 522.117144007996, 524.169858215364, 523.381253710184, 524.300281464646, 527.855169960616, 524.646148379737, 517.968096803922, 518.724601555862, 523.611712217721, 526.302140248113, 531.338559660796, 520.599970945348, 523.56836003965, 525.596087753786, 521.863552071748, 519.847771573084, 522.507407959438, 513.511404679203, 521.133937855849, 520.764593458016, 524.625301123828, 520.18270798418, 525.866991685644, 523.813738555877, 523.828981016224, 528.654159179463, 522.920056118291, 523.238360438027, 521.714574217767, 522.408112641656, 527.218157436713, 523.73378926431, 525.510866136258, 522.901959737492, 524.247142167896, 521.860589263717, 520.135329598125, 524.64636400615, 530.780447428714, 526.952911132963, 528.092837887699, 522.482624597579, 518.6495986377, 519.965805333041, 523.550822804663, 527.342713487987, 521.269771275618, 523.872245596275, 523.091977258409, 523.573753794113, 525.703680352686, 523.373022845593, 521.819620980755, 521.586416525165, 522.621186939878, 519.001930296741, 521.941388524949, 528.994868968033, 526.61526624575, 523.819694538083, 524.353886454213, 521.875817673914, 520.567695194619, 530.261471237062, 522.957960591049, 524.497284217258, 521.480222128624, 518.273006830437, 520.787784585867, 523.192961408096, 525.027797716074, 522.636427600965, 523.199495307734, 522.819827403054, 522.390045113714, 519.302168137925, 525.193083470222, 525.542503356908, 520.730809698948, 525.560234068531, 525.960993169554, 528.905299409086, 514.910095927135, 521.423627939981, 525.560255387467, 521.787245137388, 522.121056325244, 525.293222045171, 520.999357819877, 526.341304563693, 524.525955615105, 521.503277468409, 522.602798151287, 524.4691795198, 525.441651993459, 520.355705814461, 522.17076122056, 524.695082145898, 525.5085346392, 524.826720304625, 524.322095093314, 523.796094633461, 521.410460287156, 525.232758624153, 522.886840220745, 520.548727894625, 528.703957240194, 521.824970118469, 525.038480059416, 527.271509269497, 524.085521289579, 522.368507287969, 528.622307278138, 522.372976990452, 529.195661059923, 524.950855116393, 525.497782216193, 524.449521192661, 522.908293701943, 523.436260218172, 522.814049741897, 520.337540379742, 524.434871577139, 519.178382406904, 520.332398711555, 524.768862157954, 526.04950262388, 527.62879511572, 523.5288165097, 520.89877612676, 522.150832412237, 526.268618029269, 518.917570028324, 529.178660878162, 523.872735785814, 517.81937538061, 526.534039399821, 518.988286563757, 525.753853384762, 518.713335776417, 518.531823776581, 524.613482669747, 520.481091057081, 524.473691215606, 524.938902699065, 521.565621788219, 521.056643873275, 520.836684690748, 527.481832511901, 523.223290271887, 525.813092216215, 525.228435553116, 519.965508188591, 524.898299134876, 524.382020946043, 520.226804550053, 519.774788843054, 522.258998178499, 521.111195533502, 527.670490801656, 528.21642240137, 525.724174946706, 520.09387753726, 524.017782723187, 522.609792869677, 522.369952725171, 520.603339146291, 526.484178336892, 521.770560225304, 526.70484731744, 520.451085596182, 526.633827267724, 522.915795946546, 519.40890646946, 518.366764601416, 523.155720090405, 523.703981002572, 528.582354905828, 519.138220002888, 522.125292118297, 524.043250005311, 521.644451146881, 522.942918666758, 524.892974325688, 522.49608573456, 523.039738340602, 524.487478417844, 524.042952477503, 523.005151355814, 517.021465370719, 521.974516595963, 521.991383817335, 520.294613507249, 521.416173565043, 520.001551473058, 522.231277439487, 523.26058614852, 530.692729194693, 522.209894076493, 521.357740950293, 518.409280615345, 528.296100054126, 520.248763720971, 525.105334710668, 524.617846454438, 517.929566961559, 532.50516564136, 524.905435912485, 529.629322923736, 522.51611153055, 520.766752493815, 521.512682677818, 522.741033809441, 519.044030916481, 522.235196988778, 522.414159927967, 521.564150310502, 526.176068780006, 517.717602813064, 521.57991589261, 521.973223842015, 519.194281306577, 523.32610664695, 522.040137964999, 524.366377933111, 524.045875862553, 521.826181043095, 522.112252964487, 524.861528588965, 526.910458807592, 525.436309727995, 520.605788925718, 526.786933001026, 523.102216486036, 519.340069681328, 522.265452759761, 519.609876544039, 523.189444748268, 522.608823459311, 525.292709869563, 524.018721969737, 525.596778125898, 521.741575298077, 525.772236740854, 522.516433103466, 524.687259325479, 519.632687815672, 514.786160248876, 523.286763762166, 522.867394000583, 520.587535677628, 525.793249610138, 528.282473763605, 522.539720292599, 517.109825434673, 525.133900636487, 522.45928565499, 522.101742239385, 521.17932158452, 522.027749948343, 519.64119902405, 518.934089279956, 518.916305414426, 519.544949883442, 522.223258482971, 520.613925119034, 520.999065417813, 525.47409744959, 523.270604488842, 522.172003628542, 531.693944545601, 522.135890543901, 521.762815584534, 523.407847944159, 523.883650027385, 526.737923924919, 526.227128309086, 519.150133797394, 525.434045842466, 526.794021553098, 522.554015834581, 523.050880052605, 527.36682337774, 520.816812601227, 523.658077364889, 527.916063105798, 525.643508902344, 520.51088865742, 521.447406513814, 524.687424897021, 522.796704478847, 520.449161863148, 524.530706518966, 520.507150830819, 523.635002969969, 521.748612476751, 519.013738924142, 522.679904748932, 526.130974668062, 530.054941621839, 523.212914870219, 523.555591716775, 519.611470136324, 527.856315695226, 527.418994306858, 516.464243323159, 526.001081802319, 522.325291884482, 521.569646147188, 519.805581045565, 521.718018172409, 524.954521188734, 530.208565246292, 526.57032550643, 517.872902807007, 521.7508589614, 527.389656266079, 520.492767068076, 521.676219352495, 523.849071618997, 522.510908952985, 522.375955790455, 526.583051612465, 518.183965231016, 524.624809967184, 528.021521522205, 524.459587395778, 524.575776481486, 522.579888359526, 522.232218995253, 526.562524381041, 522.081153350208, 521.451194598524, 522.061042079719, 520.426650024538, 520.190821515749, 519.675895661854, 520.846555845865, 525.00036217255, 519.886900603794, 527.947962601002, 525.816844812662, 524.230036021205, 518.408544140528, 522.728326620481, 523.741228775962, 516.095789858502, 520.412099666949, 518.423338843094, 520.131219126844, 528.473179349122, 519.15592281266, 524.683089744267, 523.655253507135, 530.542674037249, 525.886785077894, 521.39672201538, 522.679043226972, 523.494932314758, 524.417044209561, 523.776706320748, 525.360053734438, 523.500430175553, 524.750334298791, 521.572221633667, 522.283926086167, 525.428151522559, 529.788070554644, 523.371305847932, 523.801069730945, 525.134541927958, 523.278452740052, 528.62156317795, 517.891280708398, 519.231834029801, 527.819455731468, 521.642988584321, 525.218651447611, 519.202048186331, 519.423076740266, 524.579801181996, 528.996270784118, 520.800464061709, 523.865349631816, 523.524813137927, 526.811761067857, 521.70190535337, 527.591495578367, 527.186958346839, 524.951453708093, 522.997364764406, 525.976066641785, 522.641762649958, 524.154903202765, 520.741378014894, 519.083999264428, 523.731726858707, 522.408437749233, 524.532282334989, 522.227272401741, 526.119027385741, 523.747729198336, 516.748445553635, 522.584906622194, 519.510227359972, 519.641881507796, 522.121145671384, 525.047573063198, 520.893631366742, 526.777894668277, 526.045849298992, 520.788121223986, 524.694913039546, 520.39183097886, 519.991980723409, 518.73448428833, 519.758935099527, 524.622910172808, 520.716380512583, 524.248552209362, 524.253871472496, 523.623790717435, 521.635151737352, 520.670049837759, 518.194302646034, 522.922140359702, 528.906149334254, 525.627680099133, 518.470595436549, 526.065887637321, 522.693623429424, 519.072617830115, 525.514492678732, 517.469830365089, 523.29319588098, 526.470618045253, 523.280003787639, 519.096582223551, 521.855280739056, 525.611817756639, 527.24076392141, 523.991608738262, 517.746218229208, 524.275964207389, 520.856798420347, 525.900176836567, 526.552750137485, 524.819935828242, 522.460603509085, 524.273897433411, 523.057514012544, 523.848973442949, 524.457987248617, 522.34637231248, 522.397278602324, 519.213462702239, 526.523419023666, 525.125276398258, 524.653931178505, 525.002293951231, 515.232258701698, 522.828483241218, 522.042932907257, 523.138656619465, 524.610339709288, 522.998131232195, 518.436919835667, 523.069310356024, 518.612312071991, 520.873083361836, 526.084696464752, 520.166049732404, 518.5384611937, 528.958080931824, 525.669521898885, 520.22944329342, 521.956875494437, 522.076825673622, 521.764082964743, 529.872188923561, 524.076112338333, 521.498565007607, 519.249828243917, 530.901862391836, 530.891645489222, 517.465909104109, 520.036638845726, 520.450804949246, 522.669143753585, 523.056833479964, 527.94188656717, 520.046592587363, 525.793524918955, 525.5539644986, 521.922466192108, 523.278278001971, 524.13641399999, 522.5009070984, 520.788392996412, 526.245479045735, 524.172783812341, 523.698474408429, 522.363145111894, 520.232773381268, 520.668809557446, 521.960165497585, 523.786448861399, 526.013123636286, 524.319740681393, 527.168410772546, 519.988951816601, 525.531218735474, 520.219994747207, 524.749411200871, 525.568930804216, 524.043753252794, 521.319655188595, 521.265659010453, 531.903450451148, 528.782045276454, 518.6932475344, 520.578903625901, 519.558020316031, 517.120037747957, 527.055523751124, 525.726435786423, 519.424520140318, 523.521092105248, 521.10670448181, 524.94704133501, 523.467241995469, 523.906616948673, 520.465722215813, 520.308427047385, 523.522694877665, 525.809073599591, 517.913193166744, 524.559934363849, 525.408468562345, 525.553783491335, 523.8390828775, 518.037870048486, 527.472844358227, 520.549257401784, 526.709467416656, 522.346272573062, 525.968740107046, 525.939312474311, 520.493978951509, 526.492797874557, 525.895993302033, 526.245524702797, 518.322707444592, 525.889450374752, 525.941268269881, 524.15537695395, 525.15858350323, 525.283792106306, 524.573251305846, 520.741994560976, 523.670755051102, 525.057731235556, 523.566996017576, 526.001508717556, 520.240263903927, 525.942250231083, 525.244911477985, 519.193268349659, 526.3983778677, 520.350957234799, 525.738750261873, 523.306094651344, 524.223962593758, 525.480830585947, 526.059899249318, 523.998700832497, 517.408681027336, 517.35773085138, 524.846618826309, 524.681864066894, 529.079848245543, 518.672200974985, 522.431349372769, 522.178349673081, 525.233502100322, 524.80578791709, 526.994375955064, 522.283893111746, 528.268165882463, 521.022061187495, 522.791407903746, 522.527310372049, 520.157639419749, 526.951982569214, 522.143970713668, 525.489541169595, 520.491523265123, 526.319482696433, 526.691562186411, 523.004895430918, 519.163355848853, 525.699213580039, 523.583450031287, 524.520206067794, 528.525564182004, 520.22984631619, 524.585206131482, 527.120570929966, 524.171724082762, 520.716889923033, 519.874570589442, 526.124847450448, 520.539708084717, 521.826426219371, 524.756367407578, 526.055134240989, 520.269242202596, 520.679642369742, 518.06793606478, 522.896892808003, 524.968387623727, 526.794495344242, 518.721687153898, 525.605300095016, 525.318368290247, 523.120615616429, 522.796060314287, 521.727133171235, 517.915745247426, 525.061245916108, 521.709504403882, 522.95435444035, 525.56339552498, 517.856219771867, 524.312066024886, 521.789148170907, 530.387290926766, 521.957031621125, 520.483625117195, 519.731461935177, 528.61267021086, 526.51094809807, 528.550595748124, 522.870047917011, 522.63779335987, 523.527663589097, 519.740742394921, 520.349645603297, 520.260287816481, 516.30337338755, 520.428250631151, 514.645849530084, 523.358337203513, 520.609052884665, 522.710141521943, 522.774388651716, 523.123400394852, 519.454503192908, 522.978426407352, 523.042121036668, 522.361165115239, 522.279270496063, 525.337202867249, 523.708635711374, 524.57407416628, 518.839499262998, 523.766184555128, 529.183792853716, 521.107448500345, 522.555151007832, 520.364213020284, 526.214105050712, 522.632994596116, 521.377788591525, 521.713396946914, 521.859221892839, 518.737074743253, 529.648125486372, 520.759813947212, 520.219642704231, 528.255363226749, 520.177966807561, 523.764142173651, 524.098571184034, 526.834278687537, 526.25066703506, 521.19741145246, 524.305695041692, 521.288146628326, 524.484827674091, 519.045671113854, 522.788388392376, 518.850477266205, 525.422645295839, 522.163240909862, 523.472686018292, 528.246903391922, 528.163076249248, 523.511311587968, 520.146652384092, 524.194990459624, 520.507027150909, 520.682707236479, 526.317871022821, 523.568691029735, 520.542359574129, 521.038452526819, 528.81473683255, 521.858925553576, 515.697716129587, 524.332042111088, 525.045178120038, 520.151516136154, 522.408382307254, 522.594098262842, 520.402269750906, 527.938268793758, 526.237944328024, 521.696195554327, 523.24463462032, 527.091670656628, 522.566999687638, 523.112799286081, 520.610090557857, 519.648402626657, 521.038890412284, 524.433215278127, 520.739824760974, 525.506688013388, 523.638369472879, 527.496512142321, 516.602918175319, 521.938443513703, 526.493197136752, 519.135085096867, 525.654786446637, 520.220392796389, 522.695351044156, 527.140231233062, 520.556622816815, 522.997752949367, 519.107261948826, 522.857704689162, 522.987313709443, 525.992549304628, 527.560616234993, 527.079452164986, 528.291874134596, 520.792793362873, 521.236650148292, 521.165265750086, 524.697644612776, 531.619322567931, 527.699224069894, 523.600535988143, 521.412493982305, 523.396537475948, 519.883899918944, 522.935376080808, 524.456358666727, 521.549650669911, 521.134150272619, 524.04501434439, 527.43162185248, 523.163968193888, 524.56210570577, 522.014971573994, 520.633619904968, 527.48940748043, 521.234285021017, 525.057587171784, 528.237406982561, 525.524730291267, 523.20166296679, 522.626495184619, 520.833409263764, 522.068814685664, 526.560207129043, 525.376206566249, 520.352763968078, 521.659368839392, 524.749600201141, 527.168603110521, 521.360890005264, 522.304749178142, 527.795876156776, 522.148670977364, 518.796115189227, 516.831728864438, 522.52719606888, 519.334128287797, 522.949749720369, 520.460728804591, 522.692381672026, 520.250225662251, 521.869384580464, 521.587885062251, 528.650667469043, 521.124172638962, 523.497732159556, 521.920985880172, 520.809813988949, 522.994156998546, 522.899819964927, 515.877184569241, 519.528984234611, 524.619727929107, 521.525274146377, 519.811093401652, 524.237027910229, 522.598743656783, 517.399857089532, 528.396939509482, 522.197711718586, 518.050469257633, 526.521012135379, 525.23467842759, 525.108492985489, 526.536982206552, 525.668869711487, 520.882457426294, 523.915464250957, 522.494471312832, 522.950308167795, 521.414582079996, 521.462977234168, 518.515675298884, 528.263925658403, 526.431329099195, 521.652783394741, 522.202804927321, 520.366151476377, 522.641008898587, 524.586154259601, 519.868921643064, 520.998061951293, 527.549249269788, 524.845826829713, 525.946984077968, 515.29456324968, 521.810637498836, 524.633893312536, 528.229376035803, 520.119985773086, 521.584949905562, 521.652870196723, 524.591859759766, 521.932068700377, 525.229820885395, 521.09727608722, 516.565159380527, 523.877352695287, 521.624879618805, 518.123254139182, 524.207671396246, 523.547236568492, 525.642758898013, 523.694389733784, 521.955811466064, 521.213626291486, 525.111279010771, 522.103193985237, 522.033316027564, 526.686163060388, 522.976591951307, 518.996586626711, 524.641497678973, 520.457007459604, 526.267876255602, 521.102943701105, 521.71003564807, 523.082796435875, 519.161262589529, 515.828483335761, 522.592195020609, 529.42550608003, 522.134673325185, 518.68474315771, 522.651221058646, 526.122874226727, 522.240356101576, 522.460836738245, 523.57742640231, 520.966878973307, 522.851834569506, 527.964121484519, 522.122047755911, 524.497411081166, 524.484921757543, 522.190166193798, 527.577040087158, 527.184688195027, 515.333614243544, 527.005425111828, 525.447484283636, 523.343579246786, 521.70998503639, 515.725686821267, 518.669271368428, 521.163367567274, 522.636121998331, 519.763549255, 520.224401708936, 521.485842076505, 523.525673378254, 527.742950260108, 523.830506254459, 526.203550694526, 525.08528135381, 523.954437942382, 521.368400475638, 522.967900782904, 524.244511224953, 523.168715329691, 525.794482111847, 523.398096761219, 522.790800066399, 520.727125372642, 524.72380193503, 524.372870459002, 525.245336316391, 525.89407399069, 528.212919105849, 522.916449311154, 517.251930482675, 523.315194546968, 524.649452303948, 517.271106131581, 524.786408675576, 523.891660672845, 521.622511103671, 521.54872814957, 520.275898179357, 521.998895210014, 517.075724886628, 527.061770417907, 521.349429369971, 525.974639869324, 519.752847475856, 522.040539246036, 522.296041296083, 519.925547750417, 520.57464375828, 519.97979326587, 522.700875361953, 518.616858151046, 524.160962454295, 519.67642646779, 522.398181479793, 523.625459212373, 525.306626025808, 521.955800521651, 520.685357755916, 522.635410146962, 522.152264637599, 526.739491281533, 522.452533656705, 523.317278438972, 527.031128419277, 519.962111740374, 525.96029171832, 522.577160547328, 523.369157886109, 523.781520756623, 523.285629416227, 520.447531637607, 517.966408124427, 519.332231821961, 525.78831940173, 521.450750542003, 519.084465107922, 522.769270567236, 522.374392976217, 522.227706485559, 522.460296727929, 521.497324804115, 525.033503686404, 529.030012881813, 524.021682652223, 522.281164025151, 525.228635438083, 524.323086573313, 523.733982328813, 519.136370264851, 529.829108648032, 527.187771856879, 519.97160056928, 521.400825101754, 523.24529649274, 521.73624579587, 523.912379745949, 529.910895341518, 520.296489528389, 520.513362521778, 526.500070959102, 524.934861781437, 522.672596807507, 522.030567705976, 519.693756835789, 519.759948307136, 521.508890346885, 520.730842200034],[643.34692274209, 649.27165154187, 699.051718585946, 667.198549799297, 661.370853984033, 631.875462104167, 651.544065944324, 725.843754394092, 660.968875735187, 682.086894624553, 681.543023695798, 687.539834678753, 699.641179359163, 660.670720801787, 690.282634504164, 662.090935758114, 678.032712898537, 685.161158945765, 673.605352056434, 690.441760425225, 661.783719796455, 677.859933801734, 664.135264267394, 659.737458634862, 661.861213478127, 664.266531289005, 650.891420249838, 676.650895525303, 704.256706558631, 652.828455817389, 684.841596979399, 667.618030659409, 662.378122299668, 709.503149381187, 668.654677534, 668.656737832435, 658.346466439184, 662.215772470518, 639.276672109167, 694.18081408507, 686.672789303377, 674.246936686865, 677.889017314786, 677.180256055424, 688.988739761836, 679.581494573038, 650.099753868425, 668.203583113592, 689.600338699572, 664.367347504642, 670.327780462166, 704.277272962658, 660.387854413619, 695.508880938875, 656.607193076533, 666.381488076241, 684.691242533947, 657.498306787835, 660.197407417395, 671.031488291866, 694.580093525319, 663.586242096275, 650.240706025277, 667.544829178195, 650.101424841066, 670.214411689928, 665.504518727207, 658.615453741492, 663.680081947667, 648.5585266872, 702.228810610915, 677.620237095699, 642.531390902333, 679.144458553848, 681.942679474057, 671.578741343776, 667.4833455489, 671.400799871958, 679.584000979858, 657.164737459774, 657.790931622583, 677.68576611797, 677.093124419302, 663.394613984103, 660.282409107652, 678.876739022579, 661.089487361381, 664.860662656201, 694.286608765939, 672.567737669539, 650.967411350211, 674.693027737108, 685.724384002425, 674.74816153202, 681.860134622075, 680.02844237904, 694.591666911128, 673.85172756736, 696.014507400087, 663.879468309072, 666.610991456923, 666.428643941432, 660.944869458708, 661.059571605102, 698.973461106341, 659.989749650219, 697.657448631579, 654.983010481011, 685.811266150569, 665.00128721124, 689.39370465205, 685.685142458308, 667.271029967612, 688.307834850023, 684.398851438113, 689.651048668787, 680.732149454151, 654.953050228165, 693.865604723274, 654.240288357793, 674.029913533793, 674.880132574742, 672.327659310326, 670.858041357247, 672.182720208253, 690.901077580058, 682.971978149942, 667.940553562955, 657.153362262639, 657.821330740071, 670.735257485552, 697.268550063366, 695.596209572543, 715.543509893195, 658.372405446745, 689.868154777012, 653.570360345932, 651.368346862488, 683.056137214426, 682.559124846915, 652.49546559125, 643.439839005665, 679.588545190016, 686.439547660123, 663.274651003933, 662.682966722769, 667.561529978415, 654.541027246418, 663.277098541041, 674.590293556224, 665.391490283238, 708.702765754167, 662.121360126398, 676.846613009785, 662.492242854298, 664.03782580264, 661.448540800488, 655.823706004368, 661.107865935762, 688.5028943865, 678.267805357491, 686.849765247771, 682.473059631793, 644.606164922584, 657.109096741445, 670.782788367384, 675.394284667783, 671.258797804558, 690.155387888651, 670.278706637423, 687.507417055541, 676.306008386028, 686.383388651612, 676.966233106361, 628.213067719565, 670.5053571248, 675.034111690746, 643.12728975515, 677.966741804224, 685.40671209255, 677.72213229357, 694.441593827079, 691.044172583109, 672.901388871524, 660.149396316128, 677.404251973849, 671.22943399778, 677.943060664161, 702.736280929934, 675.995767450743, 671.190225535169, 688.102452085261, 636.192278629112, 669.707794233732, 672.533338354056, 723.220516562205, 661.518226908008, 663.954890712838, 683.798668899532, 662.353594358331, 687.708996740159, 679.825371387153, 675.741043416525, 677.747979499954, 664.354808023172, 668.860425001219, 649.174398476516, 661.14355494196, 654.365555002624, 692.037885566593, 681.669896288815, 661.908889178208, 676.948770015337, 662.956863870909, 677.039755767534, 630.899330760534, 670.427777626353, 666.891677776144, 698.203185517421, 678.131663149413, 656.689799489911, 674.608275370724, 657.325097345628, 623.905424294293, 654.353861342378, 686.138651789448, 673.394575746954, 694.547071732025, 699.524164818713, 688.07079223714, 705.415125926519, 656.480033420203, 635.936864048755, 688.761395577553, 668.253168841868, 666.592596391564, 694.500200000066, 677.950997016994, 663.428842892425, 662.068717342887, 701.619697587407, 687.949020869013, 672.801795942408, 684.585957095979, 649.716170154976, 660.676953877699, 658.739103264427, 663.513985727074, 690.918601016563, 683.740147307854, 647.81221071145, 668.240752730448, 657.736404474702, 673.918851431493, 659.218582008158, 683.008233477491, 691.827656477134, 663.079604187, 661.545628208699, 666.176815288105, 664.633184536341, 700.024315289199, 693.322148324009, 664.337950641621, 673.366406394207, 694.547223386243, 682.183477950836, 657.089544008248, 651.457818233666, 659.275126675925, 688.609217327633, 685.644783112234, 674.82267758734, 678.2072262698, 665.622877176472, 693.271154118503, 677.337223136623, 672.580853512997, 661.557922051243, 685.244029405824, 674.611572396631, 670.241519579874, 689.893616059946, 625.887652227023, 692.927614748468, 680.161585555503, 649.698640980823, 705.125503732389, 681.259017174771, 676.075314281096, 683.051885861643, 661.740896765234, 636.796458620612, 622.173169254962, 686.591427337733, 681.533023856667, 696.74535838046, 681.834432386086, 680.753669531578, 678.84976978975, 678.009399384971, 698.283262794278, 665.902396560828, 675.506201037444, 682.063568433954, 661.697236413833, 672.084701838373, 715.095684433096, 640.602438440031, 694.915507568582, 697.810334056217, 666.624023974955, 703.495156941732, 663.198695784164, 673.396207763571, 635.183376757116, 668.831126916812, 652.695637690397, 661.306598229074, 660.86803270559, 662.249717264121, 675.711677398277, 678.56091478888, 665.253815593006, 656.984780129309, 688.247014888525, 685.685625912434, 672.49955777433, 678.428939330352, 678.813877819789, 691.222758036677, 664.593950402607, 663.893831403524, 684.230844118028, 673.473095147729, 660.828404701336, 655.594971249768, 651.474712018282, 701.527659993638, 691.742870295801, 676.198305089684, 676.937844090371, 663.600007576486, 692.153447514915, 661.016916573345, 675.62824272303, 702.092209444348, 667.218808931676, 671.806397465847, 710.580167610226, 711.214790535893, 678.221638804145, 657.727307759145, 653.878000441911, 662.065264591484, 675.562834659131, 677.893303407133, 690.564053681217, 704.80862104313, 703.624124695479, 674.803902289422, 666.535270126853, 695.414234029822, 684.669305622465, 655.197289828261, 654.578648624059, 680.244423113587, 649.392828331598, 677.973432866459, 689.165614015278, 669.155071468992, 667.421267675133, 686.63334864205, 651.105245173866, 624.308619516986, 663.321479809862, 663.48462935011, 669.179489379247, 700.603408848284, 666.486335147926, 698.468418490987, 664.507445443301, 680.415469154947, 654.307738646192, 666.414917890596, 657.557988605754, 687.574109030318, 690.555180104733, 681.537533906722, 642.513084338203, 665.556387023664, 676.603411584533, 664.563908173632, 666.183433218813, 646.37399524952, 656.620988319706, 670.51328311825, 650.762521224239, 649.702241229435, 667.258439904034, 654.386669768308, 671.270154620222, 649.609194158879, 681.661590081556, 675.720248328973, 678.020824116055, 671.852743489664, 667.841097802567, 667.007900271602, 652.055898038586, 679.210922828319, 652.594824840059, 682.888711584131, 640.049194279826, 703.476585977685, 665.379456498843, 679.193243330277, 653.477870626529, 664.17618285336, 647.203750103434, 682.138163906519, 660.835247356584, 672.375264706032, 667.788511285111, 634.195741135258, 659.765554751438, 666.545713424768, 659.171544141247, 671.899881597366, 661.704240527808, 694.240068389354, 647.92489491381, 686.610099540841, 658.729856718773, 641.817202093037, 661.100202464839, 634.260788431652, 681.496997887449, 624.609302374041, 666.342953991776, 662.670517241533, 652.870575734716, 665.213024745815, 638.669674244612, 683.319832705401, 635.158652396107, 680.482680147775, 651.292038582087, 692.161618037362, 679.314440659856, 657.608746348989, 646.607227450229, 685.597778123657, 660.22229781652, 651.879820925758, 672.32580054883, 661.393855569381, 670.319524331025, 652.638246499674, 658.361015892612, 670.189280631719, 697.175221049519, 666.322979037629, 637.391088270474, 681.281871222666, 652.6980892781, 690.067381165442, 661.565531727294, 665.178958517665, 674.51347245287, 683.66323791176, 646.98470390434, 676.960674732464, 677.220256758846, 631.611814700481, 639.583291258146, 659.888233685222, 685.895446523824, 700.102867957758, 655.770781377054, 675.410534417748, 690.828646085395, 694.01546381367, 649.667064652509, 669.130553996458, 660.244387189226, 669.069659694621, 667.953772943085, 685.083028225698, 657.888847145385, 655.311582972517, 707.952298002105, 670.00641469398, 692.175361557599, 671.29385211267, 659.916463688848, 677.619718482738, 683.625422080414, 665.246878931674, 669.758824303416, 689.891959977285, 670.659935399932, 660.783043493746, 681.688536418356, 681.934678338084, 669.962562478583, 694.292260153848, 684.430675878612, 659.921237123633, 673.554497161749, 646.406608428421, 680.344984527987, 685.211924564127, 666.878871385302, 666.026188800331, 702.409972745485, 638.49615977236, 705.353543802204, 692.108415555765, 662.973942913237, 667.310848038955, 685.346577586252, 679.393067661092, 684.080344184511, 667.752355055125, 703.70339271375, 682.619663511825, 678.136868818295, 673.625785998824, 673.613510288631, 686.408490472238, 669.236871487799, 703.437364103888, 649.022566768366, 661.02124152021, 653.331487855673, 654.786661566709, 651.369067095639, 707.562078290824, 669.772831855209, 639.853081090408, 672.476809576544, 662.90702916167, 710.320751765713, 685.519776498816, 662.488453646187, 685.233720062056, 663.130957771781, 650.477063524257, 660.292108135215, 703.650722583153, 707.411384193333, 667.060679284547, 680.185321235257, 645.434027420045, 683.059882555506, 671.740044200173, 651.264333430296, 664.165229473752, 702.584856318185, 664.129116068826, 664.953723149317, 642.170896125945, 632.872159995929, 662.933194331394, 649.502631293376, 686.033055285291, 678.959181989028, 705.188872115545, 673.489799900029, 668.616046589162, 666.170432587818, 676.329269920388, 686.385050967459, 675.116229132685, 640.809466291367, 713.073254092507, 676.761853335168, 691.070595195782, 686.144815667447, 658.544418278956, 676.15659983008, 678.131985583216, 679.844809192157, 660.802936340358, 681.063381575045, 668.683343960222, 650.541039062554, 690.923513399202, 669.830886687783, 672.635385487088, 682.659273332997, 699.0205679216, 708.18971171633, 706.51850428668, 700.99679877526, 690.673432582815, 651.438536005047, 678.12343056442, 672.650316035024, 675.50864426869, 633.58158540806, 679.658228012273, 653.260328196226, 683.822466883756, 675.808237813051, 681.15902255328, 668.389772407283, 705.752649479207, 686.866847601826, 662.226748381596, 685.291125843916, 677.203861957897, 655.135370380457, 669.156833183905, 681.260413053853, 691.199009438944, 696.810738397048, 662.06238244575, 664.305855285587, 668.614815208363, 685.082063116927, 672.897810022245, 695.233860346357, 639.906440599817, 680.522179243884, 658.420254106243, 671.895347780015, 645.048114856001, 655.719490971582, 631.363096434693, 657.051237977004, 679.7581306823, 666.020066987683, 685.357119015932, 668.062847601543, 683.340745594345, 644.099343717635, 661.047107850123, 636.857251142828, 688.243104639443, 660.956287730249, 680.93513784367, 653.980052075838, 696.310055755788, 687.630769274623, 664.478354175531, 635.886970041416, 668.081973575698, 663.235215233729, 692.160321142111, 668.08654952612, 687.096389439069, 689.572906678722, 672.10664274968, 673.502828808954, 663.357501491363, 677.689385528694, 677.432280605886, 652.507471234295, 656.020021483592, 669.354844930013, 676.741450606229, 692.602633286082, 667.255255765811, 681.03762330439, 692.036289765063, 673.842960801508, 655.472661741291, 690.748686644306, 656.748049589211, 677.026136792815, 668.210088045637, 628.915301521932, 696.514832607074, 681.680370262894, 671.361117938196, 662.176573003312, 698.618456386797, 673.798511417674, 707.171552554156, 680.860486316632, 671.450769342405, 683.032523265144, 666.071539483811, 657.51112703618, 663.739919509689, 663.746379169694, 675.484084268519, 639.547259310417, 643.569297065049, 662.71805352778, 651.387517882405, 675.529752462055, 675.448241910818, 651.98346738214, 664.395200032997, 688.398799322678, 659.842961659928, 674.681693897775, 711.086001281424, 688.896613047425, 695.010782394672, 683.115342630662, 660.137568104151, 676.805265883768, 702.999061910068, 650.263475486334, 645.178331364789, 644.157153323169, 664.995158830423, 676.206354043896, 678.064782857632, 666.181999413548, 687.431654934655, 633.924494576376, 661.306391596879, 673.979870914111, 674.236870334866, 643.117077532411, 675.694060113655, 699.995732619264, 673.130640807672, 678.344653839265, 662.134368761307, 645.710484827437, 668.84719879668, 652.115378750562, 667.241421325915, 654.44770431705, 666.027045162759, 662.448282131516, 677.79830407763, 682.468402467224, 672.79228967479, 671.854379902664, 692.744095585052, 661.71618889399, 648.156168884483, 678.942161411778, 672.169801772715, 651.18837632327, 687.213704251185, 665.440744347085, 712.763464940461, 695.36540657627, 684.47588042111, 666.076365225393, 679.828546476903, 669.859797359161, 654.006185524465, 664.458266165408, 649.401481979887, 707.171875148706, 682.638227128169, 686.234387223116, 685.958946435713, 684.04461216021, 663.997540479165, 692.374299170488, 657.399422219265, 698.0541696521, 663.28784648625, 681.237152028819, 669.249017746833, 663.299103764464, 672.46009184778, 672.650807127355, 655.615599233995, 673.500187141326, 664.878331192259, 668.719746331166, 658.007727880314, 668.924876491928, 679.83471974653, 674.796634681572, 662.641478944335, 671.884990463036, 665.313916466167, 666.4545936625, 665.133695592473, 693.595907779051, 683.822639673858, 678.364557523284, 687.910338394652, 680.828863720163, 686.835571410287, 687.149511719616, 696.137533030013, 683.1604980884, 664.158005443993, 689.159095755275, 692.854967405989, 673.671507966742, 673.486400457675, 654.560590365735, 659.596086770922, 677.669749643915, 675.295952159078, 644.286392669141, 664.500859212176, 671.844430383078, 641.49419632874, 651.583618076148, 665.880916767802, 683.072630067487, 674.745587922931, 670.460332336443, 699.849047326972, 668.863500168126, 650.203407934741, 673.967979020402, 658.60173085799, 686.130771957271, 644.233838288329, 675.25260924396, 659.256075230008, 668.698363821066, 669.034902131064, 657.021037924139, 702.1648104894, 672.589846232857, 658.424225192249, 673.183370374027, 679.068891327342, 664.328195243458, 722.781752516896, 651.465274074444, 689.502092281461, 669.323195345852, 674.637096185865, 632.935572414577, 676.5690072988, 675.227371979176, 672.085852931321, 673.109509865104, 670.581196602034, 685.817437080839, 659.822310612798, 665.514529882188, 664.358195260991, 679.521516320895, 666.095433765514, 672.422203548162, 646.695334790463, 676.486639434967, 675.465613994244, 651.56381955203, 712.742631142902, 661.129569802298, 655.626665738219, 683.532283054596, 668.667951235214, 655.197679647683, 646.823861896468, 691.467922917334, 679.617143708042, 710.616528182583, 695.33753632838, 671.11643758491, 660.646976299009, 643.408559083966, 668.185300167653, 697.285862519927, 688.926547375241, 641.790272460187, 679.32103409377, 658.628491983519, 689.22672064676, 673.382469231877, 652.430071524103, 668.024664807608, 680.122985696218, 682.101140342305, 658.25812658254, 675.904781522092, 654.050800419228, 668.643098797266, 696.807204349832, 676.925021275774, 676.554118558863, 663.887296539223, 692.507044158927, 656.761602224834, 690.48352654682, 667.289420898376, 669.471027830393, 672.715154514646, 664.153171826237, 674.410225663628, 668.657304961691, 682.350660916238, 694.852561071519, 651.883454930475, 645.235875920966, 672.857890154982, 678.107307101911, 661.924543712136, 672.965006931101, 692.847518855966, 676.384532039047, 661.065055482631, 699.253548240312, 663.009941311895, 644.875851112236, 677.876451689922, 668.229449369348, 677.360720675543, 702.202856943283, 665.676591754067, 667.739473551321, 668.820371039851, 697.755362770194, 685.200401587562, 672.209536683489, 675.739360678505, 684.287561037225, 692.389478401197, 665.095000588432, 666.461643748748, 639.95491522707, 655.033107805327, 648.96924042591, 670.155831350867, 664.289385648141, 674.971550723477, 661.884104351138, 710.381084577472, 711.932341383153, 678.479741216986, 675.019963476352, 684.382100037951, 682.397562880467, 686.33927996341, 653.097454642073, 651.608191004338, 665.98119598964, 639.301443520985, 665.190005432463, 686.655697121785, 659.60304333343, 647.514245149863, 675.706030514972, 652.157842981595, 643.124780948502, 679.771314008482, 657.513934152612, 667.875221014939, 665.059276240059, 670.132022531131, 671.771600494706, 643.196398907798, 685.840884114829, 662.816184656108, 661.488963623792, 670.207767651126, 689.270473922312, 672.667063917224, 667.063775286556, 684.586537772156, 650.569285860107, 688.55305690483, 681.143699031343, 717.594975314253, 691.931412977062, 668.718210553462, 650.225285385027, 683.923843778115, 692.886495238475, 671.551588201353, 656.410842026237, 682.059308657138, 691.138026890845, 688.465020440931, 686.871949380381, 698.571496371366, 686.183424912198, 655.1083479679, 660.452811106761, 680.202897995389, 649.739462742493, 656.111898106512, 664.791262847117, 676.017371686805, 657.932919531852, 676.883044106784, 639.930520695662, 661.265116253766, 690.073810008168, 687.137256967603, 664.648588591827, 651.854272999383, 671.773190751743, 673.529375363933, 667.188705192375, 656.642810598596, 688.745204140055, 672.335281918999, 680.417125333535, 652.394457957103, 670.770091817382, 667.528961384322, 672.557592376195, 662.126136653969, 681.154801130532, 670.451515945328, 640.029456479948, 697.299550910791, 655.644037347452, 669.076578749597, 690.938284451888, 682.502559175765, 652.624654319355, 642.863268884121, 680.784840683951, 654.860739036645, 642.170118222696, 660.02874889095, 679.402713166815, 667.675725002872, 651.493236689911, 640.492115408451, 666.459183813438, 656.9730773941, 668.837260922761, 694.274503195995, 669.948390608838, 683.990122388946, 666.568443303996, 678.328556126848, 649.717836464478, 651.775110655683, 673.913422270143, 684.23032275151, 676.512215680551, 683.965053035105, 666.330191325276, 692.885685561212, 666.110333162701, 676.78441095428, 687.090348447931, 666.70231461393, 663.994987330508, 702.287127674641, 673.185853292213, 672.989141815422, 689.026374089308, 691.152436162525, 661.625834454151, 671.072605671298, 667.137943635939, 712.564953867024, 649.514259689879, 673.043749673272, 669.583995665068, 655.279584766598, 679.82749304063, 658.89607630095, 698.449801649358, 676.515646001889, 650.227830455127, 663.808574193884, 683.473765077305, 659.200708515858, 673.439148601996, 644.092765525879, 691.536616565537, 672.881634827936, 654.298688850972, 669.526408134948, 675.420397144109, 703.890901190707, 698.712359645822, 635.95226126341, 685.883042273919, 677.183956781863, 689.705239601724, 676.499407629591, 659.471615118081, 661.262421510241, 678.289585721062, 629.701200842333, 674.40437270033, 654.417849317594, 662.704896169979, 668.445355230754, 680.458003403306, 710.015482673582, 682.755805706812, 640.035445464444, 671.429238771373, 661.907520489882, 653.138829990463, 691.492873594766, 708.856878639854, 648.689170065964, 680.49516253775, 659.487845916079, 679.627816066319, 659.156554997124, 653.603470000287, 687.461737023512, 672.811457091147, 678.413705894689, 659.734950623724, 641.804993073663, 665.161877225147, 668.128729982766, 657.156308738029, 657.329100817235, 666.167150884676, 652.98928893955, 663.437713035089, 661.207249641282, 645.440149918021, 677.951108153949, 666.658328041486, 671.782021632301, 665.805926890443, 680.899912082316, 691.364280993442, 688.880579344168, 697.184720413003, 642.681534758449, 670.442024624165, 656.510864473934, 661.034705734218, 675.229869913283, 701.146075083798, 683.743388176544, 677.585582644547, 626.951763501248, 673.567478494242, 648.930974793435, 689.936725205741, 668.013376860491, 692.984915840736, 644.748208092269, 679.057278948008, 688.711536249292, 636.628070148843, 673.095702764186, 681.048914196693, 682.454910657766, 694.646588338782, 641.476398154865, 681.664594845595, 648.523934894344, 631.215333197394, 701.893996568352, 673.00368158629, 675.641620365468, 673.172987850594, 655.958461559924, 656.9579217326, 682.750484454299, 661.963285715263, 683.634184828027, 703.934513935859, 654.373996858779, 690.212036820271, 694.259116463439, 641.565113068375, 655.069308711578, 697.327967847277, 656.705725181075, 686.13600020219, 656.895147967259, 659.153690096032, 655.549408250335, 710.165055852892, 670.530503930221, 692.110849590653, 681.479150453254, 692.275534317159, 680.708431928497, 670.981994229819, 690.94060548867, 679.929133198319, 665.867476691678, 681.54152645447, 712.615345648735, 671.5311336846, 679.931034034658, 651.976660894701, 685.096395189885, 699.503643416428, 688.540696637843, 671.31713732084, 680.502684789548, 644.491637428262, 674.20046169435, 691.135500417488, 650.53452264892, 685.183868308039, 703.426230761736, 650.28663283483, 657.833576908243, 687.650610547, 677.305831883049, 663.401578162831, 671.209622076183, 657.981685645018, 670.543285369817, 664.269859065829, 648.910795824195, 670.829391543385, 661.001172723286, 679.306654632324, 676.827218055609, 677.466524906919, 659.24636280751, 692.018188198386, 684.661518974492, 657.344633771688, 655.134968413897, 668.835616313958, 673.29076624164, 680.968532129206, 655.291215750477, 673.098581590455, 691.56739528791, 655.582539545102, 651.494959599157, 683.890633719143, 695.578216660917, 673.120297829816, 668.112243886946, 712.184844046448, 664.604075322004, 689.906236035249, 646.645661789961, 662.599213458326, 685.00825843672, 684.310463101246, 680.170908539178, 646.212770775368, 674.376921396043, 672.957632460237, 699.508340472428, 681.762785087219, 655.338240096949, 664.065695651202, 678.058855937103, 687.69140166289, 668.788142759435, 689.8114206461, 642.447604567662, 676.850546493877, 677.237795865841, 674.316622552256, 672.126148788488, 651.534797692795, 676.401487163509, 670.258664718164, 670.789919078958, 685.698651023609, 678.261389667497, 671.067208163269, 668.01123916995, 645.032212504412, 670.917959397331, 675.117561057445, 629.460223745825, 684.578105644536, 638.852041832471, 657.219168315843, 668.209244319817, 672.91831439356, 637.637046265683, 648.474195023231, 687.522712987072, 687.107998721652, 684.928884172756, 657.701558399724, 673.607503311581, 689.157304049761, 687.944141379598, 643.133410069584, 685.119731574542, 652.992709148223, 678.045147600409, 682.610626174689, 661.261279483381, 689.826082472502, 629.740141506897, 704.54879134313, 631.07982767547, 698.834850539728, 679.066963757983, 697.965948543829, 679.086499801477, 679.073354607063, 701.826605279186, 672.671120287642, 664.485469604885, 643.70036668234, 648.433248895439, 638.899974479604, 656.457131070629, 677.074865195532, 661.049598430146, 648.748142501452, 662.733334127634, 672.723708313723, 678.375402843634, 677.808022941676, 673.055911509091, 660.194502952418, 660.009744848899, 675.33902637121, 701.301830924445, 686.093623286216, 683.386270095171, 694.013571744332, 635.944563050946, 661.797898635771, 655.536813110664, 668.374458044872, 642.92193693435, 669.673798984543, 651.465346412263, 696.095849518637, 646.655662598903, 687.30968146171, 672.119783871576, 644.025321684472, 661.919955511925, 648.941907890968, 701.30286819952, 664.558429678775, 678.503301902111, 628.635055072173, 696.579642250185, 699.39132698483, 667.094068331232, 693.697143753332, 655.848455800997, 632.564947922173, 670.030629025609, 684.433443755816, 667.880510617091, 670.76312484132, 692.909830805324, 686.238990657954, 672.28069271151, 683.122981486637, 675.702624369226, 687.385743526869, 665.898164943329, 696.429400160568, 680.583329576816, 697.367680514811, 676.30428681284, 666.963984230468, 677.874508895742, 675.933008774659, 677.205027673146, 640.199091422726, 634.008947767074, 675.137584302933, 673.809937470724, 667.883807164158, 706.600197799503, 662.177331243644, 664.690312222264, 664.796359092489, 642.667558338931, 628.743841889218, 666.911714307249, 654.480879197034, 701.463826884126, 676.047236467042, 636.282484278368, 677.426079530021, 666.438221121292, 663.172481405937, 683.749744284792, 683.589250979056, 662.591728077349, 670.063358223572, 673.729516701547, 692.484990400686, 677.524549155375, 676.727339478429, 674.837322521788, 661.015795025851, 683.247157439035, 658.089322435887, 706.756836877086, 667.736352425514, 661.587154296445, 709.537864116289, 673.723317338273, 671.456502292679, 675.027913880746, 689.238786907588, 673.795423785133, 686.895715798492, 677.427822946964, 647.119343119125, 683.090683291177, 674.876687340312, 704.840538563718, 665.845491472384, 657.888430492493, 710.34872799977, 691.481938837778, 685.660411161087, 661.220720269406, 655.467681211852, 684.529617874597, 661.049971564349, 654.614855173773, 698.4144843751, 660.53730620366, 665.144477089595, 669.742053419279, 673.934371389161, 687.947822770866, 690.558797391613, 647.850182546635, 681.132567809659, 677.632182209496, 655.39091630218, 660.874810153187, 652.155560038802, 668.108441365686, 660.152106792695, 659.512342279986, 684.171161198957, 660.796340258473, 681.801362207128, 669.237756851974, 684.377832774279, 676.549849846871, 651.643441262672, 656.40499209036, 681.524285837474, 665.79167360001, 687.145792736309, 659.296583919401, 667.489909106975, 654.946439981357, 679.387945646092, 656.821989305309, 701.927467262853, 695.148401000335, 660.796836539069, 665.963011518332, 659.082602008843, 672.523521049712, 661.497496188787, 693.618028186741, 680.668307986562, 672.593942922908, 693.323995493382, 691.157318567834, 691.51035486734, 681.049534826368, 647.671458746155, 665.894493591131, 675.235046041792, 666.291331798839, 685.547530441231, 665.286494406962, 663.992032463935, 685.286104829049, 648.880665748184, 692.650672413432, 665.451689329089, 666.45492883378, 671.741362516262, 671.82972339841, 658.801497804253, 661.095695193795, 682.976627589859, 690.679871836131, 685.941977574564, 710.179445256232, 684.290326308097, 650.245624083153, 685.665018427063, 638.835737971259, 659.235688562415, 696.979121874171, 705.444433762158, 698.919547353904, 657.006863072916, 672.132876794502, 686.321473567306, 646.105702877863, 682.811812378039, 662.868263133331, 673.108642566682, 671.131495664221, 645.869982896692, 683.187847298363, 675.185245927652, 681.67584805699, 666.149007079725, 629.730942570864, 666.216748021094, 691.097681526061, 666.138426702889, 685.408363184072, 661.426589884233, 672.950648548961, 676.157818385731, 686.215355747253, 652.234615397769, 674.483342718399, 655.130644623621, 653.23189423402, 660.608703107851, 681.343011139447, 672.352722167807, 664.612123545932, 686.227957748199, 699.30683483109, 666.304710027516, 678.239056838696, 673.736804299842, 707.125549220586, 676.70631883735, 658.613956520879, 684.12224521354, 662.725569830931, 683.381084324419, 669.065867661105, 673.232949457679, 644.686934764915, 663.910073530879, 668.088686040103, 701.380512660742, 671.595129800953, 633.146027041495, 656.781991975898, 689.468217079166, 650.656881292576, 662.766535313793, 677.033599490562, 652.474787379161, 669.03702933001, 644.339084200921, 662.623092733748, 682.683064703914, 679.252942263799, 706.089871389561, 647.86393645074, 674.600132493113, 660.967298850345, 683.0702414567, 628.492133969186, 658.697178860806, 693.218024687171, 644.627452499508, 672.595750536287, 675.865129989403, 653.879508192175, 658.800595827118, 638.426197048473, 654.593654549976, 667.383502021175, 642.547880247763, 659.877631457082, 654.499050916685, 660.92784187683, 672.045421360753, 670.162314431971, 677.914399412412, 684.440798765435, 683.343819071569, 655.643827295877, 654.873853530353, 676.660273220739, 641.838955760689, 673.312267255654, 662.086547381581, 660.436412681102, 673.597684395677, 677.610294039722, 638.792041483817, 680.907553924105, 678.185583713539, 679.283259229439, 650.475676605026, 672.481499833345, 650.556053898739, 663.785389934387, 629.986947353602, 706.002405719493, 649.326935724177, 669.837033274148, 683.024499290941, 690.156559635382, 663.422511677434, 666.465055734016, 656.288741314225, 669.005310110362, 660.6080905915, 687.415384515799, 672.134265029345, 654.362762865857, 661.285779648611, 636.477473528446, 650.114720940166, 677.452305781781, 651.853965255533, 659.702102635275, 691.122920951389, 674.733560702253, 686.80906828205, 685.895193686203, 666.051373529646, 645.325472690504, 681.20155922779, 676.925453127533, 643.375672673866, 672.161023031504, 683.864778369274, 700.464389584461, 622.402246328251, 681.814391159369, 631.758291611967, 666.292230693595, 686.303003283183, 646.533365049511, 666.910298840837, 643.601237047094, 692.144140668664, 687.347786165481, 671.418911596747, 681.695091181676, 684.112765064869, 636.584113951235, 685.322214078055, 722.653869003925, 687.62273448134, 663.226313829428, 678.533535971255, 684.645050153839, 656.545276697789, 683.505411298729, 677.077072741272, 670.33710798657, 679.209283863522, 643.832947653066, 671.483844141425, 667.411871657941, 673.311474610631, 657.810584964521, 683.614699818148, 672.322182360479, 674.0611895645, 649.249668398585, 669.87704037195, 667.423883609328, 667.589050719072, 693.27450763358, 699.805657830676, 670.085425937368, 673.176920738563, 644.776441472437, 687.033336081135, 667.789358799797, 683.766782646745, 677.865181337817, 696.974154496644, 679.38446712294, 679.319412893672, 658.459021991843, 704.182793331526, 682.088082862325, 682.798112597643, 666.899561796168, 684.406138149027, 655.466253099051, 660.011155345115, 670.803421926046, 679.995314549038, 683.446174494863, 644.096863332819, 674.740478802285, 670.874630532887, 677.86208536973, 663.173841224713, 692.151505168498, 665.401098947365, 685.654042760052, 643.046875316508, 674.649182329528, 662.522087719757, 658.257612605513, 656.810766499163, 672.848150574324, 629.696782757799, 646.957516866159, 693.582675804658, 669.562355506558, 688.528243692116, 689.836880906929, 699.439747513218, 690.351180341997, 696.796011388208, 639.655043146281, 674.962914124879, 658.439690719143, 678.323026015657, 673.699516146483, 637.536316080138, 664.996745668879, 688.56103776233, 685.973016874029, 666.165638326829, 649.0499048864, 650.057469985496, 680.295190061906, 675.562137538976, 686.875787243411, 654.425681951951, 635.5832909488, 679.680973628649, 679.84093472683, 684.721852004908, 671.118556076863, 680.48897804836, 651.257073166103, 664.554792979637, 677.913923458387, 667.004500837246, 659.741665612063, 652.616334173649, 679.004835934022, 691.564088003721, 682.812013596596, 679.61968757757, 676.78367591371, 682.950979005903, 680.199364729576, 669.696769168448, 719.094595521329, 689.055491857285, 673.330931336952, 660.785414700186, 680.273975508925, 681.022972330209, 708.991003411917, 667.620037405623, 677.915917219987, 695.22824782332, 696.214884333835, 634.05899369668, 669.580056478094, 651.785653955035, 660.75211791105, 655.368139864966, 638.721965224783, 674.383829626109, 707.108698876085, 672.484400666621, 689.741355763535, 679.515232480191, 642.756155487172, 693.322954639668, 668.609409226949, 680.334877428101, 710.18463408684, 677.848457596337, 670.952765624789, 641.24094799224, 658.800916742776, 648.240078452305, 646.593314609274, 709.609044003783, 681.070826479917, 675.031008583601, 670.625616535428, 669.125792611222, 660.898561462925, 644.784143299756, 677.957782846076, 667.286790378971, 666.201813420393, 685.124295010396, 669.046964076855, 680.634592987434, 662.318755002737, 679.255093797965, 707.002617514302, 677.747442593414, 694.330452061337, 699.864569929573, 655.600284483898, 680.604038681814, 672.083145129267, 669.02246599174, 669.232184338629, 680.550716306446, 677.977452405121, 637.709644069023, 646.061391039217, 660.782304964731, 655.94905776571, 677.474377635403, 665.093602194383, 658.61266856104, 692.659101804955, 674.791384928866, 662.135766844727, 682.163003327062, 675.84650288502, 625.110645602985, 686.844229304615, 676.761359055257, 648.921201581353, 650.950150870894, 650.237691356004, 682.138115185891, 674.620420133259, 654.723307778334, 735.574592589463, 672.458590532345, 659.23441861621, 671.864237361867, 670.670083906346, 628.580140240751, 668.525707621747, 663.388626647555, 648.927047840744, 658.277226453151, 685.057634713202, 673.323253121187, 697.63947235118, 657.626795892686, 695.016399279308, 679.697613549686, 691.112870159983, 660.697759519162, 695.875209975236, 658.10894188206, 687.630638564464, 645.771392233978, 671.713358515723, 660.53042183356, 632.011898631281, 673.631860899194, 670.112854248734, 707.969393070497, 671.815325388701, 660.924965098494, 691.397545291358, 652.651423781328, 667.829569261733, 668.962136841054, 675.303142431008, 647.819612691961, 670.110499618248, 660.075607382675, 658.951733102284, 644.865501227157, 673.972587175672, 665.504760310228, 676.151550678241, 689.506145571612, 679.449399232196, 698.295760134527, 692.884461036921, 674.490673293813, 674.773546945316, 658.060022313731, 687.422643997063, 687.278867704061, 675.111028624007, 642.685955822589, 662.483510260494, 685.337853954338, 705.001178806717, 695.740524376589, 677.220291575202, 675.281880276284, 676.489326321005, 692.450274104529, 669.295113322068, 634.960320653428, 712.022073796705, 666.555267264606, 652.17700480333, 663.397892741976, 686.381380877614, 656.743216713549, 676.039189127396, 657.06000961595, 662.831833872396, 690.202492479867, 654.208699858147, 694.140994511451, 678.63590995827, 665.90919128565, 666.105402583771, 670.170583901424, 672.934551184598, 685.791841334364, 662.629458348015, 656.038207900815, 686.201195885278, 657.258522799349, 654.734674952206, 666.730311589554, 687.182512522891, 665.081137573961, 641.356986030271, 674.401410016585, 661.712874423, 709.625053028424, 648.771253819694, 671.847977542723, 678.667079620193, 663.137376191395, 686.807745560583, 666.174484858557, 677.210417110647, 701.381571329069, 678.919587687544, 667.504304748358, 664.862592033872, 670.188632693842, 706.900772791929, 684.039310916704, 681.959257115774, 666.744296095036, 659.739720505313, 647.829421107218, 693.122738688783, 662.790996017858, 660.186666991336, 665.193076459743, 643.146260445513, 683.239969630194, 667.956043932116, 667.241323951477, 660.929084969427, 669.581891743567, 667.678862391538, 695.71719229991, 653.801335549113, 683.140538256621, 691.722369238426, 654.935312937694, 673.229772543352, 665.987607243868, 683.726994276064, 652.474004605775, 694.673121663384, 673.186259047779, 646.399856446591, 690.563657237162, 651.417856367231, 679.934759380654, 667.617190655397, 690.68746669083, 692.432647464361, 672.037239902403, 695.560950270319, 669.269128333945, 656.477762482482, 656.063659887573, 660.144890227123, 681.875114839294, 653.126364818626, 657.900601570836, 669.862463388576, 672.324744664604, 703.610246883283, 646.733766923032, 710.951413890252, 663.554889222254, 627.683544575454, 671.654575477102, 685.78616805755, 636.617405274612, 652.215032012398, 661.743236780646, 656.904536927337, 702.680017557889, 659.328025149956, 682.156842915503, 674.436330122187, 652.010858608412, 698.999122794033, 667.639939938912, 665.030239953032, 672.125845123799, 670.514653849435, 694.717686816974, 680.324596141488, 662.661478129613, 666.242871929588, 682.95672462812, 665.847994271365, 663.264529019401, 679.820397145435, 693.700761579173, 648.295645608857, 668.052696484454, 639.032313904588, 670.718339393092, 683.192786874558, 673.630036579125, 670.133627300577, 688.451661556261, 657.056992741184, 671.696381822474, 666.629097823775, 668.427077097574, 655.928988514952, 681.197098466519, 683.877554885171, 659.015616630678, 654.964297972981, 690.235506456174, 679.621745574374, 667.742113507558, 675.08204302145, 658.083373131665, 666.693047530926, 704.075007230082, 686.089747639373, 674.859882962288, 714.707574687468, 694.657986972569, 699.568512803003, 639.016059448259, 696.587207500964, 684.35506292352, 656.712862525223, 667.772232934347, 694.822215061149, 702.997950415393, 661.779426730735, 679.46948039967, 626.395320619449, 673.626329902462, 668.618637436703, 688.712866659228, 673.649677107189, 680.382136334347, 662.728756464602, 669.321361353176, 670.567514528289, 671.631994423191, 676.37251463691, 662.880844283944, 678.226657304473, 671.301766404143, 707.19076928449, 666.446668511239, 655.08054497684, 654.537954045089, 666.525691650122, 679.168265500765, 676.420622425913, 668.65143378644, 684.025740638732, 673.587216466949, 684.667101381036, 648.821686219056, 671.600001696746, 647.263356642989, 654.571892993226, 657.44627689275, 650.848606580449, 666.121280985258, 702.90272594128, 674.251713370245, 668.770194720836, 670.634895809764, 676.527777673972, 660.512687902082, 684.340653520215, 663.729663433662, 692.970007437143, 695.646359655217, 686.06071368385, 700.17458728001, 659.07435837761, 671.864731485436, 635.910044413525, 703.10063350024, 671.172653221964, 681.72276007247, 651.48343308627, 676.742742179895, 658.348362102121, 679.631813583893, 698.297345551286, 677.424882041556, 698.419698822792, 639.718442384444, 702.762142359537, 650.844257831167, 657.170697529276, 657.771204914077, 685.64086812609, 682.812315965058, 658.092913467992, 651.490231927407, 657.471847204951, 656.507092288484, 660.822450910781, 674.732980551021, 658.364000346969, 675.71902584809, 694.271749540501, 658.683254827508, 681.85192785262, 657.742607783632, 671.480455855637, 689.199859181464, 671.795243974148, 673.488680833382, 682.238447597603, 664.016732563172, 695.960978437104, 671.660148199441, 651.184290122095, 661.05062889272, 671.805112281119, 667.752246818152, 646.712320293769, 652.04693352423, 674.282493869003, 680.99992250444, 672.733996294685, 661.078173230202, 688.773526654992, 678.584950027246, 682.287254533181, 681.485718278636, 631.5229802577, 689.404820795132, 673.078197264316, 656.064667133126, 661.713688676858, 665.189417650212, 667.913729418985, 689.265574923766, 679.388647071976, 664.478080342156, 675.822839397446, 665.24816166526, 671.189763710566, 663.973276938133, 701.681043059304, 664.831721986536, 696.885896699183, 671.294845451981, 657.579028478075, 667.132511965223, 690.292510598718, 675.807668897801, 679.362521432031, 649.061689343932, 679.800639411384, 699.105165377676, 693.742928649383, 679.255759413888, 640.439437560235, 670.78440082352, 685.168061660204, 662.811835717902, 658.55799391604, 671.971817674979, 674.04849638593, 674.334063310694, 665.405754449864, 672.821716369733, 690.509295355519, 673.152614005007, 671.069952491164, 650.102240483962, 666.079773484574, 664.381673279284, 637.370578286101, 668.227996426039, 707.278443301176, 631.343135866059, 643.981691585941, 700.285246416136, 682.505311782286, 669.724539438189, 650.326393822352, 671.08544142791, 648.557135569677, 673.928468879174, 684.810291830068, 655.049088942454, 658.213042744812, 639.015811218224, 664.364076317903, 657.220726125934, 660.938987827785, 644.417032168324, 688.478938301796, 658.477303481458, 675.27845407872, 679.778899260014, 689.634973746473, 621.897037606528, 681.560638387404, 649.877083696133, 668.920346840894, 688.939714375548, 656.8469698676, 657.489615043712, 688.994231304403, 687.287520545678, 665.962901502606, 677.41209385277, 667.778848530646, 690.359372994761, 659.724370840692, 655.158817943738, 681.071660867302, 673.346578650917, 680.393364213705, 654.972233213485, 652.965907091306, 662.277818806913, 676.734409173663, 638.307381644375, 654.932776417407, 677.036630295224, 666.440278607316, 663.204471406033, 684.336476756707, 630.939414316738, 681.695501875751, 667.207637702976, 656.957247238285, 697.611835597732, 668.090863283995, 694.330556123093, 650.992070724423, 657.797310437989, 653.698478328389, 688.554693277018, 677.819870570577, 664.8345003616, 660.003839236877, 689.867398058982, 640.532267973051, 661.229637397384, 663.048939131655, 678.834153017697, 679.055558761131, 692.587641478616, 658.800994111738, 687.138575744089, 703.934708673487, 700.844330680858, 663.191701274659, 651.754668792684, 645.712456298857, 685.949197496568, 686.449932415371, 654.477991474229, 660.211545521757, 687.059139711699, 638.996704433064, 652.647641669952, 656.913431891382, 668.915270683754, 665.893711292571, 688.679004425518, 676.452716752208, 642.497940005183, 678.605653989328, 690.846218444559, 686.245688038897, 646.831702720334, 633.309902789068, 666.239016751994, 642.824487793804, 651.474010672201, 688.647054036788, 670.310398091394, 679.216678841648, 695.695079855678, 668.272105143909, 659.258126453563, 656.963881640827, 687.338017118768, 673.448178696116, 657.819609229551, 661.852108405282, 684.031598353673, 657.844826313283, 675.706004116931, 673.706978231111, 690.003985448029, 644.11560375558, 665.655591548237, 646.947959650528, 654.859561777226, 664.191559613691, 659.981921335814, 643.593106783026, 689.921170212964, 659.563140286189, 665.713752933817, 669.95847949654, 679.788053142496, 649.521877272109, 646.021373464454, 706.669538111747, 683.152853983338, 685.779518671636, 660.127937383411, 683.39506595086, 673.071245336018, 645.237818842105, 668.184454472595, 648.45398194481, 642.253855526809, 665.985536460332, 675.602673678358, 670.589633877536, 685.847600329164, 663.976507887321, 661.276502135649, 666.841154790668, 670.087713330559, 671.944473285739, 690.654908004446, 675.954710498018, 680.214299504783, 675.512705648595, 680.774050400324, 681.02559846225, 669.450304715835, 681.37066434418, 650.140639894987, 697.638871940232, 689.396554995251, 662.424962673577, 684.345299756286, 692.588350395294, 679.180538251632, 660.420994999285, 680.990770792741, 669.2320750782, 650.258125268085, 666.181313551147, 685.34886112781, 710.680125690497, 658.131048983954, 681.140501963498, 660.594198813299, 675.450222211129, 712.010644643306, 707.684168724215, 681.517284424931, 690.269685139351, 686.487257099028, 654.884480879213, 689.05500485156, 684.049250939707, 675.063671961827, 667.855943753293, 674.694702815859, 675.246179004434, 674.256937371228, 669.805438954259, 640.962718691766, 653.593906081205, 665.092876422684, 674.203114968971, 628.055720442132, 659.064454245399, 672.048992279141, 694.944805946496, 670.354524965508, 661.975175679548, 700.127142850674, 695.08598038005, 649.37622098631, 672.079284781775, 656.905889815078, 682.32755858514, 653.422888918363, 657.48887096974, 703.287170716996, 666.108036194079, 674.109067835313, 660.981645369527, 664.947898127134, 671.064013506509, 669.55702566615, 683.453578343457, 679.819083572425, 666.322155293915, 665.333158393584, 689.97458437089, 693.498794547484, 658.392434792457, 663.603656459186, 665.481674280165, 653.513700863259, 642.683178768933, 688.450743059921, 647.277751829806, 678.684103070717, 687.383302804903, 695.340401023853, 688.26386074776, 666.747316043475, 661.567920778523, 670.349613092653, 657.107794878564, 665.894993910247, 690.307070314794, 642.375593331888, 664.430310451891, 685.995945733944, 673.302713773588, 640.631768190675, 679.259784433784, 669.949102872176, 675.826893614726, 669.025976579702, 677.265310499352, 675.559131775553, 639.855038507079, 672.386859790472, 663.351252233815, 719.766345110652, 682.917548522966, 670.190731253708, 646.713926474634, 645.047365922898, 646.319877125803, 650.374724463418, 670.356764842269, 701.184478787288, 668.851581926694, 683.777736266024, 685.336507335911, 652.751590895544, 672.151958465882, 685.237708673629, 681.560397522395, 669.097852851444, 669.431570874542, 659.315353934669, 694.476248953708, 684.331380679329, 662.040576049804, 653.416260966048, 642.356282603735, 679.707658803488, 681.229318712671, 654.386602058923, 679.781258332289, 660.257149269891, 655.98145395485, 673.608299337501, 672.598208052893, 667.084705039289, 676.18019237801, 694.403529950266, 665.207013889927, 656.674933751462, 654.299884142062, 689.909851273898, 640.756817897583, 673.988545990473, 642.928111709687, 660.057744099449, 679.836530032668, 668.700785642683, 672.542051312451, 660.895805014236, 660.812123391306, 661.947029169391, 686.84837075313, 667.232377790598, 664.411059228134, 682.803336424749, 661.02863588622, 671.460465922378, 692.636856894813, 668.037212007706, 674.695975865305, 652.195096604273, 639.678770192328, 677.750605670921, 669.734980148847, 655.668051380709, 691.50046168532, 654.032742083512, 672.445350567756, 666.874706570451, 650.940268008938, 706.744516551646, 662.363063660436, 691.336136371211, 675.989894626215, 673.759890536985, 652.505500938756, 671.64657837992, 693.838758161473, 665.303452771007, 671.970840133206, 667.288323306644, 687.9219474175, 677.563997298412, 655.550433837268, 658.343442342335, 703.827050719449, 666.706552955778, 658.04744408497, 647.589912883864, 670.345307982274, 699.592675554778, 657.545952939143, 670.192732312066, 649.450576751308, 669.828256790692, 670.949134571791, 656.919664936818, 679.274677342828, 666.21613594562, 665.476542432239, 647.137360091379, 654.5789536617, 662.461425441932, 682.268407812343, 673.2338853892, 665.507192261879, 679.973495973022, 666.215459647652, 637.598489458335, 670.064068009474, 675.195078390142, 657.060205016145, 653.757287173648, 663.709798972628, 685.291037618702, 659.346741187934, 655.780068582951, 681.301280555102, 691.750298147307, 670.626086471804, 644.180388950514, 677.712914869732, 686.13168225666, 692.045730792394, 675.443297082302, 682.290876287525, 672.824290177297, 654.911421260973, 658.448107956772, 678.951667488246, 682.052150264601, 654.025721368908, 668.996275982775, 663.121836054708, 675.998991595023, 651.160155873492, 697.277386772558, 710.493359396335, 672.248112021266, 657.055585001064, 676.488506700221, 689.371065572418, 680.174566877066, 682.128502977025, 660.373180553867, 667.195730155082, 662.610532960084, 663.307289010801, 663.75227319429, 666.545104806304, 684.287354233039, 626.217497743829, 630.164885598867, 660.782872343532, 699.621075869694, 688.239801209732, 666.669172203961, 666.737499309831, 672.449901848902, 660.471097581104, 663.078941768947, 691.805890558659, 635.652957366216, 666.219939652853, 651.877205851229, 665.90616929569, 652.473012737172, 639.827808315072, 675.624214144309, 700.30328155983, 656.284703187285, 660.017810955865, 672.067418279213, 681.207420117352, 642.568859759882, 651.501914216529, 663.867236816265, 663.129212803216, 680.367382701081, 649.557138487889, 681.788479183278, 675.629578108288, 685.143205160817, 683.623498155583, 681.941291752034, 663.965187923735, 647.887227271736, 688.564055010595, 665.47552233314, 677.892702472104, 681.821702538059, 674.724013492289, 657.293050000466, 644.418445782983, 641.346303662064, 661.807557499831, 649.585847905323, 684.647890267841, 651.649677273627, 686.725556984491, 695.632375235547, 653.103385709726, 656.970394197995, 687.781691782358, 660.378711778766, 684.696075504786, 670.430250429304, 670.292845575053, 708.916178215523, 638.356054900719, 675.026829461635, 665.056778439902, 652.614132577562, 705.711166932651, 667.407191104474, 685.122336486469, 665.434824399323, 676.413354837879, 653.541123166136, 664.267709517427, 666.389966072635, 672.602556130553, 678.810390857361, 658.004703017792, 680.816579114333, 669.301154763129, 661.496811664388, 674.33156679131, 673.454303024389, 664.90269472069, 676.246034709182, 668.064925688659, 681.521614281643, 669.793164366451, 683.350389101934, 651.860934161867, 626.088680753581, 656.719875742524, 684.804039187478, 669.872749299533, 678.639410145411, 661.780538862191, 674.593492220834, 642.610572049901, 677.559377518207, 673.500139952399, 683.954402862406, 700.572984876241, 673.566373812761, 716.478764563453, 688.34110841807, 674.994472264523, 686.781024519734, 671.58480836541, 672.451886989293, 667.412045135614, 694.01746695189, 666.772712576063, 668.726038525481, 649.881806518927, 697.312665030934, 670.584060295584, 683.901205711054, 662.700729335994, 697.036105681343, 709.438471171733, 676.898398004064, 678.312663349995, 692.838072379476, 661.701300126093, 680.41269570551, 678.478426128479, 700.339798004759, 669.334652452037, 674.138255231325, 678.800052012259, 669.033665032088, 656.592604592764, 692.473248807784, 690.52803762054, 661.366923296129, 666.255062663563, 663.671915811144, 652.031841220024, 670.380014141058, 664.046574262307, 674.213444122251, 658.727873363663, 655.498152451069, 672.500258176371, 684.962455888508, 665.794875590567, 683.662790372731, 657.502483642728, 677.02611438372, 679.077080311639, 677.293532464731, 663.285254080549, 666.323652601792, 664.044503278151, 680.63899416737, 671.44016027176, 678.616093874454, 671.66466698631, 684.009757601226, 700.180442864314, 674.778754098078, 683.09833114807, 671.098223387761, 686.637936013793, 672.08999484039, 691.580640611352, 668.79618694955, 656.566110111537, 641.282027824083, 675.286583078559, 669.83306584235, 663.401278196785, 674.548498293469, 676.546190528012, 648.411577882857, 678.550166286248, 694.900623440263, 652.148289897258, 648.114060549366, 681.490394350589, 684.220790857984, 688.454415912942, 657.252021926143, 669.874716748965, 671.488661402443, 653.565901812552, 690.633056596196, 682.066542514256, 689.30897586096, 661.98649298094, 676.057799591903, 658.025126476849, 692.454357019654, 645.261670309022, 700.180721783547, 681.613457757717, 665.723474588448, 668.096245581442, 661.661550598226, 692.109729414777, 685.203499235379, 681.243435349318, 654.84817735165, 654.04754821343, 666.659365598219, 683.20113898196, 667.118242579346, 667.88706729325, 634.291772511703, 639.122070210021, 675.15318741899, 670.849563289742, 655.059426457652, 689.853270747985, 646.294212684012, 677.184646828928, 654.897125857108, 656.756402874872, 651.342331231627, 638.618232246307, 676.797749930988, 668.502387579347, 692.949843416842, 650.386245859413, 670.371863253839, 674.538849737368, 666.95407188487, 665.131432305523, 692.205928400159, 676.986325373663, 661.143575487983, 661.163354771339, 650.794662339067, 685.082100432046, 660.837384544202, 667.704978149753, 678.105779339936, 688.111758633475, 657.170631072012, 667.952626786558, 667.536706330907, 636.182043000585, 680.302143602208, 684.86088228962, 672.228613616074, 681.15668429784, 674.83317070564, 612.20782395066, 648.803215098002, 659.457288125067, 669.825374696747, 669.726329798268, 662.294074393689, 671.950535726518, 664.966751543839, 685.889213183076, 677.550518228946, 660.932135813358, 700.118557757826, 683.228627343211, 671.014313245257, 691.87380795259, 688.547834174166, 683.167942537926, 685.939820410069, 657.902267383172, 654.566641764847, 679.825912591922, 676.860366967454, 699.992003054281, 642.857594174935, 665.146188358561, 669.712944305917, 661.464970754003, 663.065095476402, 635.903768852515, 639.061748431548, 692.725334284168, 657.146136957011, 652.114266638592, 659.670294411099, 693.396659585926, 649.819987640434, 644.132200921238, 656.491117307972, 662.825539745213, 677.692523052168, 655.724660401942, 679.416801510294, 665.042102897096, 656.877080353532, 672.037501883389, 679.75415249254, 644.131475531965, 661.872726716752, 679.737802846099, 689.142663268852, 679.997686017572, 672.493634542281, 665.836715022158, 691.513958119822, 678.381898656071, 670.847499051805, 677.449127851868, 669.72672591084, 669.007455433801, 724.176674300087, 647.231936792978, 655.33431930233, 674.007463930154, 701.573453798858, 673.705314727113, 694.793557883979, 659.240557366361, 668.738373664018, 681.067434921403, 660.645031282429, 683.274806741455, 681.362579372074, 667.380526602826, 663.343897914354, 633.847480412318, 690.519467498296, 677.67519075328, 680.189889711612, 658.7923006129, 690.398878459693, 651.238662809209, 664.703654972906, 660.534748058414, 655.282886552659, 690.144109085714, 680.291792509559, 652.027207291349, 692.357584165288, 652.035906884063, 672.437600469063, 638.445691620399, 707.461131516792, 666.401183495989, 641.780516561274, 695.775329540797, 685.586178543645, 660.228078892518, 641.049400458817, 666.11374861066, 663.426306604582, 717.596062233542, 650.974982859466, 654.365380067399, 697.753723259811, 668.001657453405, 658.956148787785, 681.583493517821, 648.802067107879, 668.540355687578, 697.526378540677, 668.016807390855, 679.869625632992, 691.404898469426, 707.577250122932, 668.8243480316, 666.673412356192, 659.820966943039, 684.182779395485, 672.727006811216, 680.816728651765, 698.614862833422, 659.01814141559, 677.972309501792, 690.733122601769, 691.202337382979, 656.678414036103, 661.003037015264, 696.002189517997, 671.054103133023, 688.615847869129, 637.848112347228, 683.412605226455, 667.17710799755, 664.688033183337, 675.652135213168, 660.926122830592, 701.156244676253, 697.377163719679, 648.60771734169, 674.790265732163, 684.632229536968, 682.708598398137, 697.166078430297, 661.865350852541, 672.283071961144, 683.57209651206, 686.458342623789, 692.16496044687, 674.234239286474, 696.457185181488, 650.118920615677, 687.536951948768, 658.882673124979, 670.015793208106, 668.130059361727, 695.367533516615, 677.334507004402, 677.030824890866, 666.000609463479, 657.20239282277, 683.872425824585, 688.761169537639, 683.742143739011, 647.392680710134, 671.69611184515, 680.696815685174, 693.114396567141, 673.105448644902, 651.12591439709, 657.78129392981, 692.640203285845, 648.998927624966, 666.346646867193, 694.542152638904, 684.589729693577, 668.350137331044, 682.276409807136, 684.053574101261, 679.523168626858, 677.369555179917, 712.983900660342, 669.054483527247, 680.688042349124, 655.720179693079, 657.456601770753, 642.999175163942, 682.431767229906, 699.037532621575, 668.567160467075, 690.096204051, 692.903882729828, 692.47401818767, 659.699638992751, 669.964441662885, 653.726748005268, 639.396424229177, 664.792552123386, 686.115443087141, 640.903120461803, 671.709473851713, 674.833780503128, 667.933891727786, 655.784999176377, 663.101124909419, 662.444859890414, 652.623996734904, 683.097602094548, 660.382302444737, 694.438293283765, 682.621016220861, 685.093456093304, 672.068724991094, 678.754945283201, 661.499878604064, 684.708751480509, 672.752692326572, 660.506732369443, 696.466926698221, 644.160784066352, 684.001186499778, 663.631642059058, 659.14206882382, 676.841851826049, 685.932729856475, 658.529505499813, 677.01262990843, 663.40283115016, 640.974537485484, 681.809086720375, 679.418767983369, 668.356612993619, 685.645031634231, 649.328317480952, 673.343147043668, 664.249040123392, 709.353156970435, 670.686491851664, 683.467419196187, 714.084635037879, 683.340927774309, 682.595164157603, 683.94231085476, 656.402046318677, 676.38862300547, 664.614960528345, 655.915581258696, 675.29521419053, 665.250290736692, 666.468769947783, 672.275261339128, 662.887815676731, 662.69987268482, 676.175071129785, 666.85404370484, 677.830085470038, 679.051801097256, 655.824760255977, 652.72709301222, 676.816167053573, 671.755469361944, 712.173879057783, 685.068305602277, 689.081180485767, 649.642285011217, 669.168134302761, 662.195760993075, 685.84871075728, 672.212771067611, 685.364449816903, 657.686446066778, 679.790190696643, 668.52832833466, 667.971537068893, 672.051566301004, 715.679548213486, 677.232345722835, 686.482998466222, 680.434046154108, 663.243182173966, 676.570432052227, 674.743163047344, 661.846781537787, 679.844469838708, 662.134692644872, 689.771831378156, 667.178905240048, 671.483012080988, 679.537360774637, 672.621211988458, 668.934915611498, 715.919085779647, 707.389022181822, 686.518382569395, 650.918353984615, 679.350085458765, 696.229782216287, 660.305454732834, 659.516454681284, 681.109722998311, 668.011570269371, 664.416644178222, 673.741485359483, 703.518927879137, 662.933944185119, 678.236128828348, 685.966699800832, 690.797272925588, 669.050559172571, 664.924202131383, 687.8335186587, 673.663314095769, 663.867801465674, 683.790749050863, 660.836618681324, 649.659932499766, 659.346328430863, 686.902843520761, 709.503598074258, 649.607798217775, 667.337509935871, 669.274222640997, 667.626503358595, 706.28713897918, 683.596880558527, 652.433660744529, 695.031403725714, 679.617124632052, 688.019996612189, 667.993181294399, 672.786780031722, 669.741591425891, 681.895396518427, 657.326576528016, 684.418030891147, 656.653394508697, 659.463041350716, 662.54696002759, 701.8199387336, 671.588160305602, 682.612945248138, 670.682942237201, 673.002632774919, 662.790333379242, 675.001574689957, 648.98668928483, 671.18529434095, 668.764001812557, 690.876265898357, 655.750765257555, 681.355907643269, 682.802783981747, 643.49777078371, 678.516230694002, 674.138329126285, 652.838323525422, 676.859862005602, 678.697747811916, 661.563604307259, 650.510952196848, 669.653617624881, 693.383664916762, 655.071402803968, 677.379945945366, 685.136132361278, 640.459141145783, 664.902915211455, 638.576903776963, 672.420541638921, 691.257173627816, 659.17218210131, 689.226493343368, 673.563997853607, 658.814306886737, 637.966486278078, 656.152175194741, 656.661768942992, 677.768079906974, 679.314236050315, 691.286227471952, 662.08552006199, 664.168618165555, 635.261357328725, 686.265848499756, 659.139355940021, 650.161774778307, 642.796005723442, 691.321199209324, 668.23168937582, 639.906638649867, 653.192921120307, 677.144181399202, 674.787890430373, 654.491863116586, 664.765706972027, 694.065210569183, 648.360181361873, 663.815438396667, 651.243992099097, 643.048658316685, 709.897503184344, 674.003452059538, 676.106320961272, 694.320186870195, 678.235203032862, 667.369089779129, 671.403543201305, 658.385046091736, 664.740125730804, 654.030302128253, 640.552173881619, 668.024705384366, 703.407997023704, 647.533740636503, 667.041104989943, 649.674038641855, 672.448335178594, 657.196984624, 697.425995280035, 663.695835367362, 695.721415750538, 683.513736534344, 687.464112520454, 673.423722591486, 686.727804383155, 671.223563795625, 694.840969094467, 673.486271271524, 670.596393710435, 661.35805194327, 647.472628501317, 693.697944550083, 654.757023245672, 673.691818361382, 646.522739879736, 696.49170271069, 674.525193200651, 669.752315359884, 662.280703542846, 673.876774322364, 670.976681155953, 657.992576303896, 662.783591687521, 655.281243214722, 686.278415276053, 688.174758681021, 675.525363506864, 670.681783645804, 693.16870245615, 673.657550649457, 636.190365191265, 687.966856381899, 680.97488708799, 658.416440005963, 678.383820071051, 661.344661325242, 670.589299934425, 655.796546474367, 638.625044711161, 696.371955125939, 675.40466079672, 704.593186053512, 688.299152541348, 679.442865180936, 694.042726182626, 684.229178032768, 650.553799737773, 670.011039986581, 694.850049711104, 684.538653723255, 671.499695145467, 692.762199960176, 692.989172216957, 676.376379119536, 661.539540307298, 689.219300378622, 669.473621069513, 657.01198554376, 683.65584973996, 675.42809493212, 648.662953748899, 649.913192207722, 685.318429183879, 674.025505197982, 698.916219718039, 677.344425670469, 657.680721549112, 698.058482418543, 684.960890996559, 678.228329568247, 681.43860241879, 693.121049781231, 673.739487249164, 653.243993594293, 651.261297975955, 665.643990033628, 687.768050737293, 683.411613096569, 661.604716483185, 668.172615809119, 674.34312166728, 682.644106136115, 666.386959228264, 654.364794496458, 651.861233331265, 666.202781307259, 666.332428746659, 663.888897598207, 668.925534280655, 667.693336264613, 642.283761897227, 675.182625682773, 678.892374135203, 699.764571488441, 670.141962290743, 664.544708675167, 676.226735610572, 672.537796649944, 683.186251777596, 693.627768081778, 623.899582009145, 684.094079202226, 676.537793667418, 658.859790009025, 652.491477492464, 650.207647641608, 662.661484175162, 674.857097391966, 693.562572084573, 684.488662221972, 690.77302999722, 677.44189791702, 680.373937262561, 662.984798388573, 677.890666285635, 683.405697817037, 633.803748823595, 684.088188685021, 683.423865319165, 637.129429155301, 684.699322377673, 663.959664314596, 680.165703193965, 681.638365841518, 661.894705857211, 684.345629322048, 648.226994586099, 669.113970847706, 665.521177003101, 652.966181632927, 679.230690829335, 663.039283103317, 665.396788362383, 658.930668785645, 685.348603230465, 681.137931722285, 659.760049076557, 651.488997212177, 701.537153404641, 663.808466837385, 690.548272216876, 687.843815513162, 668.11326602394, 654.698989623011, 672.83876152125, 654.983342946048, 706.64324756974, 678.7360779664, 698.461136950958, 660.140966583221, 661.118946921424, 668.371983440432, 671.024060955281, 647.741272643025, 653.795009119075, 678.546755102969, 689.193422520125, 665.837043144101, 661.910878659133, 646.995667224289, 672.506497545554, 676.220009743758, 688.003835054144, 638.848092519165, 667.610143966003, 628.183790287224, 674.634284213596, 661.373645453133, 649.970195352496, 678.859786639405, 685.861072196349, 671.924296748376, 679.389200853155, 682.51409243788, 669.845486784243, 668.428797774468, 682.232366638145, 662.4806377339, 653.974319045041, 668.24295724049, 664.838497251059, 674.109428341059, 679.588688096703, 625.111833723663, 656.587523449487, 690.324664007249, 646.572697874363, 667.715543965073, 687.739841005028, 626.250846767808, 663.120392618277, 684.128102433353, 663.55322299923, 691.618761406324, 693.494420056311, 658.986293839826, 672.410220554304, 714.458209806171, 642.675321910491, 645.528248521648, 684.561733955418, 681.476146819419, 663.292809047854, 684.565052742043, 689.337430977211, 661.729980962995, 658.50694168756, 665.991607434946, 681.335875510884, 656.454284129086, 696.174944644203, 696.600864103116, 653.472211029032, 655.426844432219, 641.649133949918, 662.156125538969, 683.649383671327, 640.480653489608, 660.010721797316, 663.158488161583, 686.135900454136, 635.595111229885, 687.506886641319, 642.389982996057, 676.730877072564, 667.915049682768, 659.416022267491, 688.922581603951, 680.824079899832, 660.253697955282, 690.074335337222, 653.788488930405, 684.930005441104, 654.665271892872, 674.373548040693, 687.592881822358, 701.969504962935, 671.037578258709, 658.954580593612, 686.417031701562, 689.220877116819, 657.49223082048, 682.76228689444, 672.265018482104, 696.065952058228, 663.637683626273, 661.192093601431, 652.720828785151, 688.916491449826, 707.331033142118, 644.415170432911, 685.313511219893, 703.791837589777, 655.200177858181, 672.322688806859, 697.517453850828, 703.869721811951, 663.87907754446, 663.48353033424, 642.184113531259, 613.450445225077, 665.407203615359, 690.307514773758, 654.839464108673, 654.208963749094, 691.731380799551, 658.848277366663, 672.508318520699, 662.670551464081, 701.083257018136, 683.697430232407, 681.269787990491, 655.83135906142, 681.039644485685, 676.892100239972, 694.192081427622, 654.720832180429, 665.914255937401, 699.968754875871, 647.881626368838, 658.991012777055, 688.287158852575, 668.175893378342, 644.227374793614, 663.376818013004, 656.12253023284, 674.237155940317, 655.103423954886, 679.767573812007, 674.667936471745, 706.109324408655, 654.658625743222, 680.313204356702, 683.142100955115, 676.776738581197, 690.436358866372, 689.132797125801, 662.900045511863, 647.518950962593, 653.966343316586, 650.969899338941, 680.744167648955, 713.564290682509, 663.223420119093, 653.556562049034, 662.935234854609, 673.052477466224, 681.866645579801, 656.120286702636, 634.562782632838, 663.860355878933, 680.740258133183, 672.96968694058, 666.438622677334, 662.335768837837, 676.129575267381, 669.876723943151, 698.57539800087, 674.815287246988, 691.191747664266, 647.469854094364, 620.782855456078, 672.558978583651, 652.070433524999, 658.879173619816, 666.560728753829, 661.642518926078, 681.473325938787, 653.557577195858, 671.462403766021, 647.893848795083, 685.135169244976, 680.587389916177, 674.181260446846, 662.555535328519, 647.298673975808, 702.736938027242, 687.605248112629, 679.739980930035, 681.299971252642, 682.434293057826, 672.486677035962, 659.015948928707, 673.84700755671, 670.074177252322, 712.632123579004, 691.676469859498, 677.440991537582, 684.064473380992, 691.686002981103, 685.185324996328, 709.157689891956, 682.183395646571, 659.457919067455, 675.401852470398, 654.354974639113, 684.968833218414, 673.274213284017, 687.493974013535, 677.39285456753, 693.790522815, 677.10021771254, 681.281526105233, 666.888643329968, 714.912231607649, 666.035116115734, 666.941948978253, 666.667854967475, 681.372509837484, 664.038801942051, 682.596440257273, 638.278868513597, 668.10354187997, 660.027616896332, 689.698347738851, 662.256552216759, 653.814664504685, 678.110434786255, 701.209605644768, 662.566782268027, 672.998912951269, 660.506614187544, 660.151054550443, 677.620588874251, 669.459459326075, 655.456158329187, 653.471567463219, 677.51921873206, 666.078533136081, 671.701438036823, 675.005267570433, 668.333003579972, 659.533922950053, 672.724146361603, 667.460755794934, 665.680086001495, 672.993022351108, 683.077463886842, 674.332940043101, 679.892972762728, 684.568933371946, 668.553206553048, 672.001618572628, 678.789319729624, 649.49331470221, 683.017576948814, 654.86586211761, 680.400841580427, 709.282709869403, 659.060982601615, 692.656759830649, 638.990882992082, 650.808886775444, 714.321753256188, 654.691343114112, 685.240270519785, 690.509858809977, 692.827940536065, 669.515107313571, 682.780042731335, 665.292197308144, 639.479058985117, 625.540404398795, 662.550527315452, 635.974077619947, 700.797794548381, 653.939642388575, 684.791746138759, 645.429608468565, 657.51949026864, 673.594883664842, 669.298224226833, 682.792212906926, 699.69551195209, 655.671590002891, 664.641381341258, 674.578583164143, 653.026907430878, 682.257880369, 667.162670957105, 675.752099070591, 669.644427290427, 645.708147553325, 653.047083074215, 687.751097585592, 646.734244932526, 697.463271672809, 684.111517970988, 677.617556211664, 668.837348756446, 657.199748327248, 667.770905391786, 687.924755904129, 681.594533426059, 684.393498304556, 678.906460374571, 664.517218270739, 662.950621433514, 665.429833593934, 662.623818308042, 689.80851417425, 691.367439693183, 653.499848723887, 648.539803095672, 676.966281196766, 659.339315104177, 690.209230105311, 679.023377488959, 643.834852499951, 699.630434823528, 673.923672859786, 645.437554209499, 666.397616370137, 697.657572188808, 663.240889112368, 643.838066831688, 705.567704921204, 678.230585623713, 650.400618029489, 673.655765834181, 693.227164179178, 670.468465057996, 697.572342407768, 685.762712918784, 660.022165389458, 648.395295849752, 650.451926779391, 684.179448632191, 674.703481722617, 674.508022042764, 665.446574478922, 686.544727813674, 665.999998994981, 678.961193514896, 660.677197856089, 683.179146854415, 675.494099997566, 659.055068281744, 663.440573993446, 669.576161463265, 682.338324405646, 665.812373126466, 677.881768096421, 652.72480941227, 666.02872714005, 689.489361935224, 700.753558995573, 685.677125116639, 664.508367951989, 666.292508038042, 695.96411948522, 637.884324656046, 687.492756285267, 682.219288936269, 692.431791956096, 666.876369784938, 654.995943166295, 674.732508330541, 678.391965544265, 695.509322711009, 668.834807065614, 698.131277585931, 668.544337494557, 670.590636221693, 641.132436445984, 661.800679592222, 675.099240009784, 703.725175991066, 659.402357965207, 698.387308357567, 660.051445463371, 677.810586582925, 697.35800905658, 644.178676965731, 685.140315115113, 685.891309628344, 686.210244505718, 673.974568976433, 659.22093733353, 660.69540227509, 675.449842877083, 671.560571599949, 660.463969624768, 663.461794417435, 669.17920143464, 670.264738178478, 681.68572633527, 683.880309045521, 681.187684744627, 659.343770429435, 652.095528314597, 654.451084606015, 659.531735002894, 675.855446979284, 689.227829155413, 680.655785700898, 704.600472999866, 663.676916821106, 687.242943687365, 689.987008423418, 678.848952187648, 677.519445136576, 654.186882517946, 679.790291532358, 673.385309126776, 671.879404608497, 674.877946261843, 646.541812082504, 656.689752329849, 667.181623010119, 678.217917460804, 667.684915344416, 657.981016406465, 655.29966537263, 634.118873369417, 664.790074694266, 657.124805303881, 638.921397889235, 678.105288262949, 693.032321310888, 675.213224520908, 682.950666254331, 695.695476796517, 670.897562998161, 678.174361502423, 660.09992141495, 671.242720181739, 672.244925914404, 644.482506780402, 668.779344864314, 677.274178953456, 640.229174022285, 666.261662336871, 690.369993624875, 657.034694567766, 654.688195520724, 662.666438885291, 659.281377641399, 716.206356725103, 655.788780980268, 694.124784433057, 683.619012051647, 678.831351825611, 678.596586839012, 671.333953017339, 654.270641607503, 694.199976884868, 661.311775640561, 674.29598145208, 652.968949827259, 700.557844719257, 653.62314701825, 643.226331968847, 683.180081094727, 664.067988610024, 640.536804024666, 658.08852486888, 682.990188863149, 681.593999326452, 662.842446745551, 706.404915879136, 692.710122415665, 695.511709569246, 681.801845495349, 665.67256979701, 675.356480883154, 674.515286132292, 679.10405089389, 688.673779208626, 658.223115648082, 651.663133237717, 647.796871870046, 682.53996256706, 642.575535555231, 677.414256094777, 665.689570090689, 685.716092149253, 675.075950797493, 667.747859784672, 639.377730636692, 683.164511315989, 671.791677402254, 660.688832521365, 671.639377927967, 689.599678440977, 642.001416049484, 691.774273830308, 688.532880563426, 659.048536937588, 693.4173989797, 656.083498643451, 676.957756811829, 678.384365195317, 667.473314379751, 668.895984061268, 671.817861894993, 672.358201019623, 636.690800542681, 671.764439864489, 685.13287979263, 700.285685359772, 686.914747623958, 704.974461287888, 687.631857763508, 653.385923976869, 640.751275725327, 675.483750959468, 641.62481468108, 680.23654683462, 662.008781548543, 666.733287864175, 683.211861088178, 669.970230491708, 677.273347284968, 663.125251269906, 680.442989145195, 659.754995940322, 703.846973858357, 666.968440076345, 691.075779903112, 671.645603922522, 682.275110875294, 676.660121845634, 663.98292157489, 668.773816733186, 664.876065381287, 661.947469682875, 701.6985986183, 709.533141064211, 625.828390836225, 684.564980076167, 666.526121287677, 676.78171571105, 693.152460830616, 658.289456368002, 638.258904297122, 658.510139768982, 664.238799383813, 677.957325659093, 688.337513147131, 681.809626754848, 662.324522532769, 694.005185206437, 660.800212738827, 665.291649065673, 630.23910551238, 675.587648825118, 663.043929580902, 671.825756345211, 668.757341847662, 676.242986439122, 680.701422578097, 683.17962987904, 682.556434250446, 686.548505527829, 709.868246879897, 656.381996550284, 675.582539740354, 656.97084606488, 672.190676900148, 672.676613835645, 685.84762989143, 676.147503669985, 685.295029542626, 705.383726089107, 700.715079140738, 645.343655989405, 667.658613611598, 694.410483588398, 691.604525810392, 655.608326664702, 666.174863582672, 668.99588350216, 695.059654255599, 681.810000673259, 666.100224525877, 669.898213142923, 664.286740169875, 667.501309452608, 695.047392032151, 657.454290202421, 681.203495354352, 652.385234360947, 676.673966536502, 690.405701798543, 711.453343908805, 677.82270706629, 663.355671623735, 643.619922489716, 653.188868235991, 642.35157245947, 665.989437779656, 681.858347994705, 677.73846669732, 678.340171641667, 658.964775073634, 677.359561439983, 696.775954519302, 694.633361722021, 652.422587706175, 679.388203133505, 682.304396768786, 677.958427530978, 671.860219732856, 671.744482928671, 626.058027795935, 702.634368782556, 659.604531861952, 720.17369012986, 686.383567400367, 670.195893302777, 708.404107850217, 689.412744501639, 683.73730969715, 666.716060185147, 655.865975666651, 680.719789029732, 675.058508387691, 637.179706353646, 680.053556568972, 661.975750881931, 662.948729122243, 672.410798647337, 677.792495832358, 661.120038633502, 671.990472116617, 658.814058518289, 672.793778921046, 645.975600527188, 649.330910902939, 672.979590839757, 673.995296176382, 682.482257087533, 660.227586157101, 666.905636284987, 664.613341904428, 677.854746841291, 626.516311616895, 657.507051907114, 677.35838772002, 680.307428610755, 674.213838840512, 677.688095889066, 655.972719769957, 649.484194661176, 659.443515173695, 663.75742776352, 666.360080274438, 649.583717792101, 695.799578804499, 682.589673973973, 679.902482691894, 682.488589414592, 678.042540111725, 683.037192359579, 671.341649087432, 678.326005095352, 662.44184858612, 704.936360718633, 675.004183947589, 688.164315603979, 680.00725710315, 675.72655628298, 714.714037902623, 652.138490902531, 682.960288872809, 699.571546252109, 678.996273275495, 679.898204696035, 710.798671083748, 680.736209000295, 653.449981926044, 670.284750775301, 673.971511751214, 651.803744739015, 672.798751457624, 661.576796729085, 675.470458639082, 699.843110993584, 691.461833674299, 691.463740075649, 646.632555445342, 695.006642310438, 679.80906805006, 687.590270834281, 681.769607756816, 700.656572121239, 666.633993405191, 675.54321214748, 681.659421160927, 650.446210870046, 694.158147569222, 661.732618574311, 672.684850011038, 729.748313518147, 665.91152781146, 672.416546411092, 664.630770630336, 675.782102593383, 690.402030220138, 706.192775543089, 645.73114947381, 665.120168177561, 669.99253732586, 659.666656148311, 685.301104501736, 688.163256520628, 694.481589720275, 669.065854474443, 684.687856391815, 654.07529686987, 655.51704515058, 660.030209405006, 694.113195296363, 660.533183363476, 649.188974403935, 680.402013540681, 685.730049548003, 659.744581704741, 683.973663503499, 672.663561294365, 702.882706180407, 680.108477173852, 650.207699468232, 643.086479023231, 695.156316353317, 645.643299891627, 660.768226937474, 648.451357929949, 670.148701632555, 658.305702458478, 656.507582159293, 677.031808511768, 697.651698879663, 673.813988396958, 683.314869798083, 659.719554173466, 670.413837327809, 665.353720241761, 685.582773950649, 681.225465711656, 679.335691463034, 663.057191589702, 649.473420746405, 695.367355796608, 692.223241900483, 672.696838665448, 675.5044736546, 645.049658367925, 679.274753915332, 654.242560037875, 664.856218463955, 647.558226500754, 669.557397680086, 663.941145435949, 637.154836022084, 685.913785795853, 667.389551935934, 664.775068119267, 679.787565692352, 679.192412457409, 659.863958935784, 656.858518633627, 665.209858421752, 678.482461348899, 657.974136070116, 679.948371292493, 681.166098354042, 694.262598868901, 648.926819326127, 692.976948611919, 660.464413194478, 673.373812738834, 669.455119971268, 656.741954521777, 685.214203118341, 662.502241167723, 680.769322199225, 642.28975710983, 683.886268320542, 629.039034452639, 651.798283407526, 678.160842386226, 658.95908632967, 664.215297665618, 665.994459393308, 674.081937131177, 681.507504520857, 650.457173886393, 681.251268043475, 685.767865695139, 676.432242430652, 676.135471896648, 653.203196827435, 672.450295255497, 649.052848285025, 683.952404014354, 682.264377071224, 658.631269136651, 667.947299568105, 659.325415012539, 668.916194439063, 674.309762637202, 676.468138217063, 664.948027414056, 666.776775101369, 647.565081740474, 696.976269851091, 676.329127066807, 693.074893828269, 681.922839161313, 655.938409886575, 662.608228326842, 642.881498264027, 675.006732428279, 679.380164684935, 662.659442969665, 694.769153401644, 668.362635851278, 687.619483313389, 673.095777160162, 686.044853936116, 658.815588177992, 699.541047394372, 657.857275144606, 676.097110510983, 683.683296006826, 683.761476861365, 670.852524487735, 664.709044476398, 663.31038682329, 665.416625808812, 664.070151206382, 662.036532131281, 659.639201831871, 695.047795153619, 667.376710761274, 680.342659266096, 680.880318257602, 694.861963724153, 649.386451777676, 633.927947142848, 653.994653913588, 671.744254702475, 656.676813338569, 671.456093291264, 672.005749952358, 653.012628999881, 653.606727884558, 667.524564750001, 655.521813768784, 697.779934738728, 657.816930183884, 681.544786711882, 672.991255753425, 687.087481708542, 673.485824561512, 673.672505035589, 672.396245599599, 671.374344396598, 669.171830459468, 686.80862850616, 660.773091106712, 670.455823008466, 645.99966946994, 649.961805347017, 680.133803266473, 670.767166119138, 678.546838674403, 639.428095484393, 676.608614013362, 663.836662691032, 667.452619387014, 700.95825181924, 662.243691067781, 643.540665479065, 683.447878663593, 658.286384367031, 675.910488670464, 646.712121673224, 679.025580608553, 666.933472798049, 634.000497642586, 680.972540788056, 691.554944320128, 698.989906944073, 710.602994442424, 634.074730833159, 629.175212071737, 685.815375789085, 689.623451607108, 679.221983780823, 677.058041696251, 660.994296657532, 668.229153387631, 661.030944288284, 673.266615871403, 685.809948430175, 697.118481328188, 672.540628484461, 672.164332487612, 691.234472273104, 633.698876275272, 688.390262481573, 681.558025149416, 668.747037279328, 659.198629993988, 689.648150048303, 688.382832464008, 678.490957759268, 681.939979852937, 660.432446724896, 662.010425936429, 657.020672993958, 648.283156708666, 680.483045704858, 678.113822983153, 675.50053109103, 680.924970267325, 651.113870428934, 652.743751861293, 668.117732774925, 682.161633419876, 667.782423575838, 660.811668016199, 700.294103808229, 674.757998746282, 687.246639686215, 703.850058470878, 681.415215860318, 690.52556056943, 664.287245206605, 664.23761236009, 643.334943863435, 643.96981997674, 682.843987551453, 674.397569438306, 677.717248506446, 643.289549480336, 683.637037666018, 655.985900944577, 712.686156606431, 650.092929190428, 695.636170132766, 671.899624110054, 654.737450705257, 657.88246170762, 643.047175439126, 680.911163781054, 673.793381876041, 641.409371156418, 649.062572109334, 692.658855863195, 652.063195516573, 669.51691139958, 704.053240818618, 671.168650842718, 666.665517196509, 698.129386451335, 679.554666003486, 681.590738717378, 675.519685910866, 676.497648321836, 677.994662772708, 680.65151406435, 691.242304187572, 665.105519642898, 668.524800397153, 705.427545241061, 671.70020274948, 667.269318023097, 649.78729639617, 710.786759975205, 686.309704866515, 641.228184646634, 689.54038895939, 658.526223728815, 659.418164607068, 669.461968164068, 656.330044562404, 679.792367847546, 672.755094571923, 674.815092561997, 673.438498715538, 681.202908156167, 664.825619605794, 674.319116315763, 672.730862581629, 673.151075226348, 682.669575173514, 665.811082866531, 658.511906435572, 702.320189868698, 660.282727226165, 674.790323942003, 679.39245199505, 676.989465482364, 666.461010254362, 686.160569845651, 675.801334805516, 661.741267876125, 680.811460773206, 642.708114264369, 681.898516968436, 649.024949165325, 705.142535590337, 688.614767214888, 684.563509619504, 693.330234480676, 679.350461862463, 673.556436877091, 677.084282594419, 630.146433919193, 696.214209249999, 680.446583104703, 665.016768311832, 657.22322000976, 710.459222672367, 666.126068597279, 653.600888124769, 680.61818185983, 647.070223947407, 671.035647216052, 678.813673730835, 665.730958598258, 673.453810288731, 672.582374576111, 654.025876649531, 679.025107163079, 683.383522442671, 680.248369758984, 632.438179252756, 695.533214959106, 656.769573406174, 651.592711700945, 676.505904092078, 675.338367508953, 675.010106834733, 695.395471493107, 691.821994312714, 656.347243819421, 650.901587197583, 656.555499154331, 673.834156396054, 664.209751459584, 667.684528856797, 682.824863528231, 687.212573559206, 686.739164116987, 667.225774331799, 665.897904655239, 649.294189826642, 692.785383855156, 668.963905139348, 665.936644707997, 681.797683485095, 682.105829540595, 689.783546018007, 664.823112296591, 693.496537809845, 685.346474122823, 672.068090288379, 676.706898531909, 678.078277225952, 683.874446243811, 655.709254784278, 671.492800909769, 678.593842741199, 694.036798759376, 688.12335628983, 638.287724646632, 667.642130625863, 660.191788403647, 662.050358716616, 665.621227027284, 663.607808135349, 700.231100582868, 693.026685335039, 697.435991261939, 680.359705037981, 683.353812944116, 666.742402910704, 687.114577200798, 670.564417172777, 681.933870609724, 668.335411272259, 692.810491875206, 647.559830328473, 688.244195026451, 691.603353201381, 687.772867937885, 672.77570617763, 663.436945366875, 664.57390184841, 670.047513998734, 661.376012417467, 673.442616440305, 683.782737992412, 672.795739764582, 696.033939663322, 649.963530513158, 675.239049512647, 690.856356317462, 662.315264567214, 664.041667487595, 643.67462640374, 668.870119051559, 677.208893377493, 674.106473722368, 678.887994011404, 647.67882796098, 668.376065005874, 674.524713029593, 677.390456899749, 639.609570566596, 676.232552399117, 695.786541789195, 655.789365282013, 655.685905065299, 667.349314053024, 676.005146702131, 645.760946119996, 662.468687475905, 681.269317780797, 667.257167690822, 662.200788460675, 680.801390406103, 667.151135495347, 661.683668152482, 627.791913093391, 671.217995628808, 652.680262309747, 679.933306231615, 671.208426558551, 659.609142467579, 643.896588089553, 652.562296883447, 713.334228077971, 665.317716649053, 639.416789216941, 666.130517155557, 692.736973699772, 671.120948515754, 700.334031929237, 665.279160627315, 675.826616342007, 697.493970839103, 665.919139779913, 688.959899695219, 686.703317179769, 676.859100814075, 645.682331927019, 660.967629716393, 696.224997428105, 675.847351977518, 672.711248260732, 680.26847681207, 653.60168479475, 674.304616638255, 669.956376560135, 680.887275627264, 677.713699415324, 699.086801654988, 680.913740929287, 657.034023933059, 694.94693912153, 713.660976057951, 670.057382393255, 661.843861327446, 684.14702290137, 678.367735882651, 680.887319973841, 694.477151290931, 690.534808402285, 659.743705654018, 667.558269068565, 670.445809661559, 679.930353763966, 641.840844609965, 656.177906082103, 649.675545604917, 701.084826681155, 642.633954684752, 675.775754004559, 651.787711975563, 659.955661974593, 680.889407757686, 673.687161873016, 687.084223437916, 645.265701172266, 674.429438357729, 639.615091344036, 689.269155462417, 686.799007464368, 656.611941552359, 663.195215202573, 650.243238049935, 684.644701299933, 685.18443802984, 668.553118399039, 691.861627587535, 682.399976845118, 677.382919990997, 678.848190814713, 674.308416661361, 634.986172529791, 664.658434677975, 657.073866787506, 668.909910606838, 661.645751797287, 689.426589874896, 687.385995407787, 672.120476014337, 660.945281206531, 670.762104384684, 704.444134827095, 676.012894035003, 673.780855489218, 662.035251176787, 672.38595648835, 665.978729726947, 652.150726686322, 697.182886028223, 680.41334306392, 659.623577096612, 671.229761462456, 650.697631715331, 672.350629066593, 661.969175564589, 671.132644001354, 646.409089933771, 636.975222375503, 692.613861330467, 693.229966593378, 658.977082392077, 675.891876603649, 676.156658838058, 670.556526107056, 652.90288922681, 668.970662481176, 641.307942652207, 649.755270357325, 664.966547200096, 650.604926142396, 695.752441689688, 665.156765142848, 653.53767922051, 677.415771344489, 673.31628515948, 686.727524608109, 695.302929697454, 674.275880293935, 672.277093805055, 642.545840524445, 676.667968987604, 680.359179874943, 681.229288144095, 651.389726611324, 688.840465258953, 687.853007096464, 702.760450002734, 666.399731403896, 633.429221039714, 691.621041390341, 668.46660100374, 674.037135581589, 668.326308005871, 669.23906914187, 647.722659534808, 684.303860130502, 662.274716301991, 651.520993270969, 710.241372602479, 686.282911486911, 658.341170374582, 665.435012130701, 679.167609006186, 673.181374798829, 638.02316245003, 678.700223128909, 705.308570682804, 678.933760778455, 668.088806172785, 677.446018519153, 661.439098646137, 620.246380330156, 680.513595756405, 681.30083184103, 694.678904110624, 671.015567067319, 681.903802306, 689.677298406295, 679.397642074416, 672.015579839861, 691.238516178581, 669.909309580619, 692.850002098001, 680.53256537313, 693.528562612399, 664.173750592298, 621.217415502546, 657.825698198103, 671.173410065213, 687.665747316471, 688.215507738853, 682.73638341494, 685.198749285849, 645.428279911858, 709.36076291259, 680.126694069801, 679.030433907591, 674.138891146251, 697.607197649481, 706.323877891474, 671.752278187344, 670.009002906673, 712.915765316291, 684.993379245737, 672.624953808199, 636.296358673705, 654.381263302241, 665.355442449379, 663.32018244171, 635.444118300084, 671.265549626062, 662.059737011904, 671.521573367687, 675.340762720214, 671.259988357884, 664.22127366653, 680.487157407304, 640.060646089205, 648.403946040073, 682.556919695924, 666.164585391673, 702.828813945745, 694.698851313491, 665.705847105816, 704.15204172395, 669.617406612935, 662.347886254332, 666.988533300624, 654.819288168498, 649.393753696001, 684.726930764245, 649.73842618567, 672.403600768359, 671.864058846787, 686.300181106705, 696.781308938077, 658.577103347254, 674.300763715314, 689.77897366644, 687.551766839916, 642.755374991578, 677.364678578148, 643.890805792147, 719.275873883222, 667.539252194961, 643.280533802183, 681.325180747243, 685.431098265318, 675.080545189883, 674.718811482366, 664.007804179831, 650.3877091064, 652.409752412565, 675.846490089611, 677.500540337967, 700.674283331994, 658.959431368177, 668.480775704162, 644.097185235393, 674.588901159974, 673.372424643691, 670.672843045483, 666.971408016321, 672.698663884525, 644.991446799238, 675.200799312492, 673.574974541645, 668.768466211748, 660.518614691101, 685.682226537032, 647.319455546724, 656.574806555441, 662.140425362334, 702.528171352248, 656.061398180909, 672.640360716637, 661.41521838538, 680.738657778729, 644.450877974165, 700.080571113108, 659.318601224518, 658.940105747795, 679.790917127817, 656.10706512195, 681.657734252766, 664.408692827953, 659.038487638529, 671.753040593934, 671.465615445128, 679.582104429737, 678.709622318924, 660.40982428153, 678.759161555827, 671.075715955938, 665.395997749875, 671.114158536208, 675.480265703778, 651.278646853436, 657.082070610625, 655.90850863752, 684.081241528234, 653.078160662608, 674.592684375497, 661.091690247198, 649.82999746416, 658.783135029242, 678.20861884691, 701.662507287517, 670.68588945623, 667.258892255849, 682.726402468235, 675.397881086383, 630.38384683224, 653.555703204755, 659.889694439586, 703.194584576588, 738.330115439898, 671.056866708203, 676.292386580687, 669.086485320489, 654.039652385755, 669.550277338229, 662.437164355492, 665.886809700442, 692.402381702861, 699.287060153708, 685.729813082079, 676.512868421426, 680.844326626432, 704.33975926309, 703.796496294185, 670.737637896819, 686.118525446634, 644.414660013034, 677.95341159542, 678.072297646631, 681.054795229537, 653.443999875925, 687.08647611525, 664.262433940343, 687.82433614552, 656.094576893652, 674.988586330315, 653.1449949358, 674.028111667359, 685.890660794623, 680.356064335158, 670.132015954148, 700.449340962527, 688.371842600318, 669.615424639206, 679.402128762595, 652.566639418833, 659.305402342232, 659.100871526765, 652.385553878372, 679.032646141768, 677.073360086103, 673.562000783447, 664.904218406248, 678.839700461187, 668.573563024972, 658.525297597394, 656.969010979365, 674.656397400619, 693.140806019583, 691.96131937975, 646.34583794069, 654.947973215759, 678.065625666564, 659.943511526861, 676.818407843083, 658.61521097355, 662.019603880265, 655.25906834571, 664.483328822349, 670.296908548895, 712.212229922249, 686.433507103743, 672.836347897096, 670.958606314323, 663.258305297682, 647.843386859226, 647.571939267445, 681.149318943204, 660.441846222295, 683.774138605252, 695.239274167252, 693.168264544104, 672.581947673368, 675.316125080538, 672.949763625631, 695.219333635775, 663.81357678545, 657.046533984275, 657.576043568943, 662.221253535518, 655.125032932407, 647.631406459686, 667.516225190838, 697.913578022077, 670.673911143675, 668.215291917562, 679.816701980132, 642.246725532865, 678.680628986986, 697.126102436697, 665.057459967549, 700.037172030072, 692.845274677591, 676.016245309322, 664.217578973264, 676.08446266127, 665.489875796518, 635.950390588751, 695.852197035599, 683.778985494264, 668.16663925535, 676.666189780263, 638.820778519189, 675.520199166224, 646.28967930766, 669.107750955093, 679.301588809881, 637.846736762761, 650.151914321405, 642.829625614177, 674.295118273472, 660.331861000667, 695.842011079775, 685.118588518232, 679.760589722541, 656.349417365552, 674.664792249136, 687.515615716658, 641.688618008897, 652.362837135969, 671.572440822019, 703.306554120618, 696.511977625553, 676.83605362221, 692.979082441094, 679.166081116091, 672.370749565998, 667.192930185164, 680.140046359696, 658.31685946565, 663.001901948522, 677.458642260098, 684.44397175435, 659.067868092369, 653.755724836861, 678.057239890575, 693.438482690187, 677.55013350664, 678.525556895743, 689.641196356646, 659.393413425931, 648.245956894486, 661.206519804209, 665.904779766531, 660.128785268857, 672.134242917069, 649.616916756234, 650.90540167403, 667.716567701696, 677.398070993477, 651.515404393446, 685.687790884552, 659.006017006599, 664.053210785926, 648.306315659938, 692.447746093873, 667.198589285262, 652.713504146728, 658.03933428466, 654.545160133078, 661.209178855472, 657.553094494521, 684.706695066042]];
