# Supplementary material for: Hypothetical Outcome Plots Outperform Error Bars and Violin Plots for Inferences about Reliability of Variable Ordering
Source: PLoS One. 2015 Nov 16;10(11):e0142444. doi: 10.1371/journal.pone.0142444 (PMC4646698; doi:10.1371/journal.pone.0142444)
Supplement: S4 File — All experiment interface and visualization stimuli code is available as a zipped file. (ZIP) [file pone.0142444.s004.zip › experiment_code/data/one/22.csv]

	sample_num	task1	task2	task3	task4
1	1	126.150311538322	346.949624954522	522.838579762863	701.428883672024
2	2	129.036357767437	352.510605250576	523.889761675358	670.943393098827
3	3	123.552934579182	337.744305033697	526.740518415514	668.322002559515
4	4	130.911366230805	353.017240213577	527.041638301963	663.026228864465
5	5	130.046261067103	320.287735776976	522.932038843867	670.936833330525
6	6	133.506233649282	363.782670190642	529.682836433063	665.14334796042
7	7	136.180385315314	345.415604234068	527.270390512879	663.324367866566
8	8	132.955659703806	327.837378732486	522.951818524631	672.32130481682
9	9	133.034309054613	351.777602227715	525.241609898238	678.701632347832
10	10	132.538030856299	329.372318781521	520.289903648684	674.025178530055
11	11	132.220147656776	368.06363823789	523.398139952256	677.046980741733
12	12	128.360429050105	329.19779130321	522.658334588908	680.770879026087
13	13	133.867914612722	352.58810753839	526.126610752641	650.977734220381
14	14	126.465976047032	350.094702765365	524.4080052	681.350144543965
15	15	123.528009500327	353.606985984195	519.209865454242	666.925181287162
16	16	129.792718546563	346.597401896159	522.307017233485	671.646661070551
17	17	127.147714314145	308.72894287357	523.999889834399	685.836577599182
18	18	130.685319968149	362.847123683833	520.938185311329	665.644033666284
19	19	129.117195163993	332.268753611833	529.643203449185	692.641923705479
20	20	132.86802973521	345.013488190515	523.25021230662	674.55888205949
21	21	133.017326259619	335.650346414365	522.101726701809	675.214698960019
22	22	129.890038343643	344.300129627755	519.604629125351	641.140295078057
23	23	130.145818616801	318.879938616485	526.019670230703	645.873577888518
24	24	131.21495462144	323.175791715461	520.127454199218	643.818570843594
25	25	122.879781530845	335.630680877025	521.54290416782	666.178565581045
26	26	133.877592416935	334.764903872597	520.767278133356	690.290139242385
27	27	129.977365955598	352.593804816518	526.499347369175	642.31938739243
28	28	129.040920457876	345.508338097572	526.403472860631	651.981710993188
29	29	137.088342927214	321.447331757712	520.254443160027	649.48297287266
30	30	130.015920813082	362.980072237684	522.325799358239	668.210207049538
31	31	130.895665644908	364.243849987647	525.574726668625	666.014081555849
32	32	129.894774786179	336.925579765349	522.394877557566	655.10793709727
33	33	130.195240650973	341.083537681784	517.803330499439	669.719480680542
34	34	133.462989159106	315.276029227847	521.492027340337	683.959110841115
35	35	125.8906163743	361.895377176014	525.58936194214	693.964883177639
36	36	130.025823239439	334.682326652836	525.187462340896	670.082936762045
37	37	128.890916600899	326.725085129248	523.140089618389	647.160983592231
38	38	134.030645156278	356.710052932355	523.010850256033	671.920990187111
39	39	129.132194755233	344.156252469897	526.391302816507	651.165429640203
40	40	131.438349963611	364.617519604767	524.470066915307	659.106959105158
41	41	129.525128323181	355.27314014553	524.711910810031	683.711448074857
42	42	128.779204613539	327.319525596255	518.093198058911	690.844692860079
43	43	127.221057429896	332.670711254218	523.973883034305	679.147833134811
44	44	132.750955061581	348.031476737761	519.194263803582	641.274249188335
45	45	133.294653346376	324.310258047712	520.689266495879	675.784822748071
46	46	134.956901026866	349.160871571997	523.033079423511	658.035755135203
47	47	128.557052882033	353.514140456125	521.060070398199	673.720206727567
48	48	131.473024235823	326.021828808456	524.306065441254	634.35312678101
49	49	137.269763590147	317.631492767236	522.176730834658	695.468033937559
50	50	127.839470654626	345.13078979865	528.584904642701	658.892731206428
51	51	133.588105718901	306.056281658404	521.398765530127	646.463425512557
52	52	133.111735715321	335.519748347565	519.873393912734	672.868966715525
53	53	135.610409845321	317.471010298491	522.710315141224	653.263402539569
54	54	129.7084631063	352.566371891932	521.272026053316	654.178207091752
55	55	128.182478558175	326.518792883487	526.776032867556	689.460039043166
56	56	137.149289518227	343.733900089929	529.083465737165	671.946335863852
57	57	129.362534297472	353.27712704252	524.424621172114	711.545321140866
58	58	134.310142993281	325.430394808256	522.416071750712	673.261078954208
59	59	130.876535774889	341.660783552555	524.114883851994	676.198991450742
60	60	128.969904466022	311.181065614493	525.592172795978	683.806315804829
61	61	130.109485880779	324.715834296272	520.939964487081	653.081448830625
62	62	129.353302051203	359.208108434412	525.185525558022	639.041118162671
63	63	132.444970068143	345.205163574974	521.804436363475	652.963999738615
64	64	132.286395217147	342.060093423584	522.951497964765	675.330176041565
65	65	128.431535579314	349.596138822572	519.072709966094	655.754529888795
66	66	133.597868303852	352.713180341505	520.295989665096	691.971508568058
67	67	132.456175025575	353.786484754146	519.940591483489	651.495008030014
68	68	128.877648348074	319.669044674257	521.299666799527	636.475097704931
69	69	131.961148222125	367.873351611313	516.678144883648	671.827412500349
70	70	132.900986766865	336.661149782692	521.594491751871	668.64852937616
71	71	131.163853092042	347.81064567093	526.130535475976	656.662968501761
72	72	128.115207911358	344.890155012982	524.265485971583	693.903685133555
73	73	133.646159790105	350.576277802716	518.965825679702	674.258070101256
74	74	131.311382530369	323.350103793203	521.265784406899	644.136828813069
75	75	126.196020045756	359.693524296739	525.155995128148	678.364307729179
76	76	133.267468640179	322.824381297009	522.137437286549	678.231985499929
77	77	129.299555834689	351.255547702786	525.515239101961	654.043602363227
78	78	132.510321179634	345.028034643446	517.572013074448	673.353193278776
79	79	129.399208126165	326.428459238895	518.492156444855	688.248094071198
80	80	132.466682713951	329.667438580517	529.629299582811	672.206944148409
81	81	131.703594109186	311.97605017378	524.666758719915	675.496425994611
82	82	132.672637838868	344.670524178665	521.282887982976	698.29055135479
83	83	127.795632637599	365.18723623289	523.101447593028	662.513470492952
84	84	133.506225403305	333.826505623155	519.704604144581	688.727964754189
85	85	133.685804429462	336.196136734344	518.086155927262	686.541506099639
86	86	136.145274167141	364.135877580067	522.717564391036	688.846379165442
87	87	124.678147900266	331.371308736618	523.240111730853	683.295391823605
88	88	128.759805169381	333.400768736597	515.715790857636	670.29402512578
89	89	130.235231401621	334.792408429203	521.596105787847	689.394112942136
90	90	127.421097013203	356.981408405441	519.744206732799	666.876761533934
91	91	127.508343681448	354.550156743256	521.820354673502	629.129444554602
92	92	132.15424604694	335.272440299656	520.530246187036	659.91692052648
93	93	125.375756860483	328.018998170891	523.836071679378	676.877752827227
94	94	129.016180716122	336.042844732652	516.172581663059	672.895485411019
95	95	132.507727633822	337.389837104817	521.520071522992	650.045473109578
96	96	131.110464462117	342.472900402251	526.321320512608	687.952553194815
97	97	131.168483500397	341.123590095732	522.367299501943	667.326824700137
98	98	132.948441981345	367.291356302673	522.141455781915	705.018896768787
99	99	130.329145715532	351.222384778882	524.166670005373	667.676585459409
100	100	127.599953317094	350.924089660248	518.434900637031	691.042005208195
101	101	132.097976429524	303.161057768297	524.651246150645	695.828428327705
102	102	130.864782795345	330.421758320683	518.950191939942	649.976662651678
103	103	129.957342761741	321.514152694185	518.077969315238	652.6924218294
104	104	130.973521443163	356.959543645264	517.906409121808	686.725449979126
105	105	129.484085682477	350.480201716323	524.344853288425	642.834009764486
106	106	131.731098033346	326.708600394761	530.902382527463	683.221380112123
107	107	127.474597203286	339.300356444456	524.322316228291	658.50286624492
108	108	131.714517120344	317.000415783749	522.192076619697	635.852774724707
109	109	129.393870345431	352.869366168481	522.425342219662	653.808388396571
110	110	131.01003671607	367.197921178462	518.009939254768	661.065609568987
111	111	126.115060632682	342.627726533612	523.38884270436	659.312568694
112	112	131.324011952351	339.730654863023	518.113959566158	667.479541811495
113	113	134.537311866939	352.792129414692	526.520724765851	685.617957617981
114	114	131.374724683827	355.897236038205	518.738707430723	662.315780540502
115	115	131.23039666795	355.29151836124	523.084202303698	665.663672627183
116	116	124.784194990578	351.621255311908	525.194797146104	662.221501226063
117	117	132.84942154013	326.071331075095	517.518343857679	639.885782071502
118	118	131.203379435411	339.618182884602	518.926719755292	667.76682046154
119	119	131.762223227414	333.896941160586	519.54765650176	672.919131570361
120	120	133.016885836043	337.093733904789	523.668555405122	661.796701358695
121	121	127.250124765612	330.217507335315	521.95437368427	639.165965403862
122	122	125.940710675368	315.637662237879	518.489112830669	694.115420178725
123	123	128.864028568668	334.793336356422	521.049189049062	679.599381054327
124	124	132.490798219759	360.472479063572	523.20130055058	637.528311625248
125	125	130.939475255187	348.773722340176	526.897918682982	696.970988471985
126	126	127.909652014259	341.135989245692	523.757943290466	677.438050159402
127	127	133.388143119094	367.210698500524	520.951392789602	671.779362362879
128	128	131.382649152947	338.042576386433	521.671807538561	688.109582203366
129	129	128.771069744957	364.628829337719	522.970125475726	670.078268040585
130	130	135.232873762062	313.428989826633	520.384625876186	664.996109743357
131	131	129.211442486335	381.686420764727	521.484801659257	688.52783424758
132	132	135.675984414958	370.991570432655	524.291290764326	663.498249889944
133	133	125.687553827423	327.148856981306	522.322725081426	676.09936756145
134	134	129.93177759774	299.048062194729	529.450099432858	654.285231801213
135	135	132.69322419102	318.606393962769	525.520993081039	682.428003222096
136	136	134.231397009796	334.377767875925	521.75205512075	679.943832264075
137	137	137.442017516631	322.770981850694	523.804385606874	643.975579319051
138	138	129.059169829433	326.224857487795	524.834659301029	665.063058121298
139	139	129.525380628363	343.460918352548	524.367670510495	673.057195581864
140	140	128.43198771045	363.044704524558	518.330589990942	680.87484018446
141	141	130.22387439778	345.017460180403	522.925832437961	665.138995407412
142	142	135.915507329746	322.490726168573	523.171289366294	686.636605865495
143	143	127.390599639663	348.685500587093	522.063701556546	691.558925053702
144	144	134.475948341575	363.596901155702	523.831568654471	688.162168386877
145	145	131.801721072785	345.856563767126	519.410272729475	655.364522274345
146	146	130.935509076199	338.656888932361	525.513135968504	680.402847687471
147	147	133.8063950461	328.937974030764	521.78339167032	685.263216010173
148	148	124.981985971505	318.93620532294	521.307771104203	676.463411634076
149	149	130.430088162889	307.662195729324	524.901835167115	672.554391106483
150	150	131.68954621802	371.370664656196	521.485442618851	670.23645336438
151	151	129.682470672172	367.058126790198	520.921306583133	630.959325578128
152	152	134.610940128796	339.337437865566	523.084220278657	656.293702962007
153	153	133.259151319202	359.671089543335	521.402140876103	660.560819696958
154	154	128.534623238626	327.780815191118	519.599081931915	667.965193906354
155	155	132.717233110323	327.811664306388	525.024109224706	659.839334236144
156	156	131.928159211494	363.486569848188	525.562449509593	670.581942304414
157	157	132.592435322845	368.25568553969	527.966060906881	679.721218773242
158	158	130.039392308555	361.247943107983	521.741626589464	691.00168658932
159	159	129.892449412497	330.301007714524	525.673856752452	649.232562172696
160	160	128.646035183547	353.941195854832	528.785346555793	665.184877576118
161	161	135.502745078547	346.65381904993	525.17223709526	695.929700828564
162	162	126.864580344948	354.396814204124	521.089096325362	696.289420684173
163	163	129.307679826828	324.701711138236	525.736683034101	661.891544975664
164	164	128.35091980937	333.822886292479	517.873341783908	648.9500411945
165	165	134.229162704419	318.68088630237	523.743780804124	652.077448341637
166	166	130.57718222987	330.544758006809	527.476917822511	652.940119321385
167	167	130.327802506812	360.157772271436	521.295575306963	684.686784690549
168	168	126.962586753409	320.564437184657	526.786131905663	687.758233116131
169	169	132.616506413434	327.262657130901	522.367880205906	692.772193426624
170	170	132.233343940649	351.150653002284	523.716386276728	674.054665255552
171	171	133.071851834707	336.835919147552	524.024961153983	670.623367414986
172	172	133.046619449518	314.137230467381	523.098819901677	652.019539885616
173	173	131.67574940633	339.829630790574	523.977983784073	640.163749049127
174	174	136.348274512416	337.391602546749	522.393118124682	654.574150275186
175	175	135.764231165644	346.937446963006	523.838384520193	692.550789074606
176	176	132.480712562829	335.112206144311	520.745451198997	687.954153583332
177	177	134.634078108796	336.818876982833	522.676180560221	674.099801018417
178	178	131.396127587722	348.188142074451	525.82721847318	679.887195746943
179	179	130.867878526592	355.48142862733	523.964178760976	652.582635727777
180	180	132.934686274567	347.311554609374	527.769711387276	685.831496731723
181	181	132.508196666802	326.883255624534	519.806391135044	692.801224840805
182	182	125.03041034624	333.525845335929	524.590128287504	700.743110912921
183	183	133.852023632451	344.129543403537	520.138478813129	658.780549620272
184	184	131.789855793611	346.345517228349	522.431445099544	697.727767178184
185	185	125.322458089063	332.11204561442	526.618068283469	661.630097636858
186	186	133.189605600255	335.035929741671	522.228432469594	681.407411172647
187	187	129.45702860472	350.305165449484	519.598444308489	652.031407769324
188	188	131.639140827888	344.596448012434	522.124639175746	710.135395238464
189	189	131.231848293456	342.624201816766	524.505130206001	664.104861642277
190	190	133.674339160023	360.192729884184	524.148847951342	668.93807869581
191	191	131.498119063785	335.355258393278	520.200478935957	701.048083588898
192	192	128.262935051775	327.571911192605	523.745243381885	649.288377778187
193	193	128.307509097065	370.353503031915	521.1322645491	688.765999240706
194	194	131.971535547052	356.777448145263	522.03372705421	679.133246758504
195	195	130.650318822862	338.257137250353	521.78999302935	645.259075272704
196	196	130.44971994072	338.05185208223	520.120497654374	688.161645925079
197	197	131.207102013286	352.551356180935	521.621857153487	668.206342912624
198	198	131.730348459157	318.906098616119	525.832638816588	686.961366633167
199	199	128.27413867657	311.394225818784	520.75361566568	657.802558487674
200	200	127.47034461169	350.499209378834	521.291803333097	655.269703355154
201	201	132.717479982925	342.86636229515	521.5162050461	684.809411926753
202	202	135.610072071618	342.820102907893	525.553616172451	672.086591354885
203	203	129.144785659665	321.307576700554	529.183040082563	658.213544916309
204	204	129.216010055818	354.70738009719	521.995240600311	657.163943530088
205	205	125.267034591824	369.471666209972	523.302864084978	660.3663377252
206	206	135.9781503866	349.680651816543	520.850861249417	643.589661810209
207	207	131.302932377228	353.0348969599	527.244258096613	654.230615324216
208	208	136.213691387931	329.840829637953	523.324004252667	678.335474431198
209	209	129.878165826681	376.815326209756	523.144526996845	687.663076010004
210	210	122.918352987457	325.538143545398	524.992780013052	702.304456092908
211	211	133.939926764436	353.433729858972	526.899297473486	650.44598255628
212	212	129.305577985824	357.850964355566	524.070122118549	645.184698082453
213	213	134.613842492017	344.918088761461	525.550742567593	668.01516227809
214	214	132.739484235241	342.074266298628	525.594165810071	659.804101253641
215	215	123.437181039962	351.311723396844	523.786832303446	691.701343850418
216	216	132.622025891824	364.58492346496	519.040259859881	677.73828996812
217	217	130.315621745702	345.26323737061	520.502014568552	682.068433077946
218	218	126.133968633082	336.110386377757	523.357986104837	673.050995332459
219	219	132.79698854994	342.577064061607	521.989711603816	660.661201358118
220	220	135.767821203095	343.070998309287	525.31603575417	641.721455293242
221	221	129.040896334747	352.429310829807	524.090830817806	660.974923288388
222	222	127.591151514023	345.367462666615	523.598739399786	684.7662420731
223	223	130.266389687793	366.348746014733	523.091232475425	664.272964767415
224	224	128.065585856681	360.458889743253	520.248567097264	687.850657766353
225	225	130.049426656739	365.205050322568	525.789990470117	688.080556690311
226	226	132.196938324144	314.954920826657	522.339028640086	671.252286739197
227	227	132.256711454215	351.002678523625	516.664002957929	651.7452728462
228	228	131.954158324033	353.133621810341	521.835951245951	707.749130163296
229	229	134.207344346884	342.082768765063	529.118301061319	657.249478858691
230	230	125.555321464389	334.960956007084	525.589767417868	691.486412788183
231	231	132.937276801789	331.947493649532	518.034345103075	676.550490795522
232	232	132.590270070231	363.025523241398	523.246724196522	676.47018394078
233	233	130.567457192155	349.254762980657	521.064088259562	683.987918301561
234	234	131.284882673769	341.308146562357	522.871948160093	654.974977338974
235	235	134.564288909573	364.019618052326	525.289542950979	681.768907805938
236	236	133.905393682177	332.910382673806	528.795950207646	655.050598487725
237	237	130.383340375228	350.734332000893	522.420991079688	662.235185901432
238	238	130.702959544282	311.494514110354	516.960182431455	681.922991518995
239	239	124.846236718407	330.506705972346	523.161809592599	642.197487483571
240	240	133.215830480774	363.790395369095	524.700909546923	688.845178174374
241	241	127.124879263112	354.558825533327	526.733707970377	651.066065148587
242	242	133.203325005274	294.961109592308	522.990588724702	658.495623222397
243	243	129.142138255991	355.958600669395	525.939883101277	687.474082750555
244	244	126.277695661164	344.056816849149	520.355347176333	705.599501423861
245	245	127.837373880754	300.766122217037	528.829671511805	667.736282993634
246	246	127.570113550954	336.12729462984	523.071460531955	675.58225650202
247	247	128.615988573789	361.100619420026	523.904558018017	671.386044517032
248	248	129.609092742462	352.717756531749	527.696484769899	685.85226575957
249	249	130.116462736285	341.021386566172	523.349659655023	668.994167060968
250	250	128.204002222891	339.449411382444	520.473281251276	685.463422966949
251	251	126.966786759781	358.285505360732	525.610757715783	658.633565511921
252	252	133.505998750567	339.147116590836	521.832728372591	689.152512596003
253	253	137.167422555403	358.494777345735	526.190414573452	668.452134576613
254	254	134.168529824363	364.015024871111	526.260881524939	659.75180336279
255	255	126.453890218819	362.407767954709	524.9507635269	691.67250725761
256	256	128.587279596996	362.209615839653	526.898394987523	663.80600289193
257	257	129.292076879299	359.259252454181	521.94689997842	669.154223917631
258	258	128.039767355075	341.499299455275	523.618540424248	698.506994529672
259	259	133.125290326135	328.087709114266	520.646624109747	691.366846291511
260	260	130.412117752667	331.371688134439	523.583122561495	695.985562312034
261	261	131.712972405604	364.922717534468	525.945315244367	661.355588998809
262	262	130.850745885938	350.542449800684	522.86060761195	670.042606191733
263	263	131.125371209826	349.37628262335	522.397186737842	647.894193398292
264	264	128.768839771619	357.987814495872	525.727169995242	680.918893877649
265	265	133.314052756779	333.876495893285	522.12397867183	667.294623641573
266	266	130.039314083554	340.381129139181	518.850842517657	685.933593561461
267	267	135.579727185709	328.875607452592	523.561751542023	713.581911518984
268	268	132.14635826787	328.335285645507	518.148196684123	651.98182752704
269	269	129.766408769407	341.921723376698	524.887988298576	695.281963431908
270	270	131.194928036338	339.029076630323	522.404908323633	688.167438321778
271	271	133.420938891397	321.126160688852	522.478125404748	648.233117110822
272	272	137.711367376065	320.189555076356	524.862107765949	663.771307144047
273	273	131.580003648457	322.095509612627	522.257745815023	648.161012959312
274	274	132.675591596936	348.517884810862	523.937677546843	670.056797504814
275	275	126.737932067189	373.71515236016	523.660491592525	665.446738042017
276	276	131.502800650464	329.347897073347	523.395521014668	653.294204246246
277	277	130.570234294386	341.440135480858	523.005794510139	681.979411934201
278	278	128.870316426887	331.632270635069	523.254198870364	689.965004713798
279	279	134.104886452559	310.206870818976	524.500185928692	688.823988432039
280	280	128.728406479027	334.302572059382	519.769910923892	701.145347352762
281	281	126.478249069366	339.250790486004	520.968699683696	661.785606038313
282	282	132.63468030452	342.261301474137	520.445500999212	679.325878482533
283	283	128.419512169053	377.339338285549	516.152066996113	684.185964258469
284	284	135.084213382119	344.35457833511	525.028003714876	662.680245489373
285	285	127.869595231339	345.308799080163	528.060024315147	657.580313810539
286	286	123.619832392273	359.775661274631	518.675363545863	670.831580318561
287	287	132.77954696712	360.028487949283	520.190118993974	664.345979045567
288	288	129.475735421172	374.631342352261	525.697623681764	666.836806659283
289	289	128.6633972011	349.772683658123	523.592910480659	683.490548274086
290	290	129.509188849551	332.365842528287	527.164809865869	678.428963208123
291	291	130.187730205622	320.434968543921	521.689664034198	658.771999127163
292	292	128.440943396059	357.93838183655	516.364564486407	679.480650258064
293	293	135.9717412104	341.750982701088	523.86241909917	672.641040383436
294	294	130.119262062776	348.906085682301	522.645740972725	683.979843271236
295	295	123.689269814746	340.184986810659	517.264356732046	689.457700795374
296	296	124.862767743764	317.860047256177	520.814602945574	689.115791280954
297	297	129.512929347467	350.667223841956	521.30195286869	651.534836314251
298	298	132.232153654948	349.658521128259	527.492838725701	668.18288583005
299	299	126.118231666751	307.955230231594	523.814223016163	670.722263675011
300	300	131.746498529927	337.885818102349	519.911888224965	694.717854829635
301	301	129.236881845849	354.769100140311	523.802292511933	676.691422730894
302	302	131.989708086743	339.080604731547	522.831058809396	635.241476263464
303	303	126.65763302246	341.045833509674	518.197368768843	670.957345030294
304	304	127.678092123052	344.426524064647	526.560070289584	683.152291134774
305	305	127.989771118628	339.456115222827	523.253276556416	676.545718443359
306	306	133.559909709157	328.281182497233	524.579325277001	679.514380631929
307	307	130.463602582066	346.002388797365	517.385372786972	664.212619810084
308	308	131.647002368518	316.689841464376	523.885472740051	685.836837804182
309	309	131.603226706568	348.0162353342	519.271959800117	678.55103777345
310	310	129.09291923033	339.49091931564	520.544117538961	692.992587732127
311	311	131.650746562897	363.917041553418	521.984243164443	670.998415736655
312	312	133.539417242575	324.014293760218	518.935265104329	661.001652857289
313	313	130.79342919988	345.646134738497	522.809052851246	694.017914505541
314	314	127.664627060898	350.265506528689	518.614596223913	677.464025745816
315	315	128.202304742853	317.370195056135	522.424576228826	649.676747029019
316	316	128.069780649453	345.863035384786	524.959284495594	640.961728118194
317	317	138.940904749056	342.004476145472	523.63547239274	676.768557747887
318	318	131.166748858797	302.618695577007	525.094411427975	680.993822240451
319	319	129.790111996151	351.748256263249	524.15854627749	643.766316093339
320	320	129.380021646621	332.64822373079	521.292581570791	688.143586990109
321	321	129.008186305592	325.222186915855	518.871858384756	663.184059760979
322	322	124.99703962498	336.286286219053	521.608993331488	691.183348222839
323	323	130.511666072259	364.979215555612	519.621714097088	674.490329471007
324	324	129.464025476308	331.31578016584	520.43388955449	692.122941297865
325	325	135.491787621983	345.835693302632	522.172231275889	650.245226669397
326	326	131.284442746124	340.224220926067	519.542812808433	689.989042378774
327	327	128.067316068581	343.198791604655	523.695967210444	687.99544242227
328	328	134.463585385998	336.944951003113	525.360721567572	645.12807454036
329	329	133.488045527272	328.910427791088	528.678493604555	667.244448938452
330	330	131.156069912461	383.223190436642	525.739514553739	667.371426480459
331	331	132.58125477233	323.017659293373	517.105708012819	676.254376258435
332	332	124.269879045904	340.221890087102	523.659463202643	685.318203179546
333	333	125.698680327833	357.052494322456	526.393649293716	670.167529483508
334	334	128.099354461669	366.21547669793	521.577320478799	657.790755441417
335	335	130.006944708691	348.990312111999	525.064753940463	662.976144942704
336	336	128.678484332897	350.011103089013	521.689639466291	685.478180467823
337	337	132.377223454693	352.341099539541	522.007132323701	672.724274241865
338	338	131.691982353507	357.146550914028	523.176039390365	690.963081833313
339	339	132.717057178983	338.423233776596	524.999845156098	685.612832932606
340	340	133.39294851764	371.945166730159	517.638620861597	684.461288833395
341	341	134.794293408289	342.213096491301	529.538652724327	661.535457803939
342	342	129.299549492484	367.386291671267	519.630536555915	699.557772850663
343	343	129.944615270186	335.588844974649	517.8224616275	687.743213641289
344	344	130.670846064394	326.174414391294	522.4383006522	665.340317527725
345	345	132.64688084721	338.592287390704	518.888038045174	655.851074465007
346	346	132.832192830106	352.713832353587	518.578298866079	656.31244493868
347	347	127.037820211592	372.596321755916	522.347527534806	665.878553415606
348	348	130.895213790404	361.298447223636	525.92195182492	648.925510160674
349	349	131.195163065736	357.289001918096	527.583884755626	674.661246641092
350	350	126.148117271701	340.526992435176	523.72466528618	708.374921736255
351	351	128.544565753071	345.031093057446	517.209130189982	662.957095681305
352	352	131.286706561145	335.092191014256	523.467613669391	692.439821285899
353	353	129.867675613697	368.620496617253	526.240872658205	650.078962035627
354	354	127.886870348882	323.767546188454	524.083385488896	673.125289580493
355	355	132.912126601803	368.847519856545	519.174806171922	644.664861803074
356	356	135.351171781077	334.540425306499	520.675274499943	674.649240428486
357	357	131.345741623727	339.745196841005	523.409040586658	692.101646432221
358	358	135.254709292704	340.242162268747	524.760635045957	654.03200214683
359	359	133.31603114744	336.542868691351	521.883002341432	683.545071260504
360	360	124.54264410367	312.284083464263	518.200201862845	662.610916147236
361	361	134.832677746734	325.321228616124	527.286715849835	641.680714346563
362	362	131.161134180404	340.595397292882	524.983234145382	669.001956660123
363	363	134.790058837661	333.493080820451	523.628777531412	688.50131198667
364	364	134.824344066843	329.647172475638	517.728822796279	669.148262470496
365	365	125.680778407472	351.237956960533	521.684139201663	693.198426583235
366	366	128.972249674829	369.304370312245	520.585081770541	700.374446038773
367	367	131.863629930964	337.064367014344	525.339171002477	661.721029986774
368	368	134.42270161749	362.60271744838	520.021949254251	696.357412247549
369	369	129.213144321426	327.007202240581	524.529441191101	662.923597459505
370	370	132.839643695298	331.458072687646	518.991264037603	687.930440068943
371	371	128.019943758919	344.48695560147	520.400244466401	640.722281985221
372	372	136.584028121984	334.198556005259	520.720550966731	681.167318433899
373	373	130.468770532148	327.180976818565	523.534865087582	700.93737868784
374	374	130.048840064297	361.619344415982	525.692090745813	683.034889041665
375	375	131.375774866321	326.481184985795	524.156995044723	648.468128739554
376	376	137.537079498175	334.955238978907	522.568901401269	668.541233025456
377	377	131.287189018522	334.017402800051	522.893596760497	675.267643564803
378	378	132.435407187997	322.348834859746	519.576333083986	633.987161202784
379	379	132.371625451709	348.266772840321	524.646974041933	623.565845193565
380	380	129.309544306469	344.348860964448	518.431337449751	671.519001985454
381	381	131.674613840022	350.873458818005	523.972440469487	650.172361322205
382	382	131.778509672414	352.687999923006	524.417699988704	651.007683740389
383	383	127.656671623421	341.996707939907	528.200552027325	653.013600417321
384	384	131.726300635656	338.292748980559	527.272009061234	660.834560361871
385	385	134.971236942523	336.68407393472	524.502473623212	667.435174639905
386	386	129.688666229882	354.696974998917	518.112442668054	634.122176092448
387	387	133.520023279509	327.119628930152	523.621671921311	669.003748722465
388	388	130.197648517566	355.196689989294	525.52211377623	672.008036533962
389	389	131.244490403198	322.539704124122	523.422570423423	641.164855755762
390	390	132.567105903794	345.352200366243	520.80210549826	707.557046742346
391	391	130.774067867297	357.504266917394	520.617114328311	697.1408139388
392	392	130.096866792801	313.197569543997	519.392580673163	664.216411280139
393	393	124.748043013562	349.585310048155	520.206071732877	687.524675115336
394	394	129.235135210833	332.888907072849	524.112474729429	661.028362051967
395	395	129.484226511655	337.053667924355	524.881705985268	690.118042939974
396	396	131.731708189366	362.922847738569	521.626685856514	664.862058283533
397	397	131.881107811087	352.728791046123	524.164036875476	658.988567915895
398	398	131.379759241609	343.412501656268	522.265752651743	686.34035210259
399	399	130.451439242567	349.612791191187	524.696795941111	663.317694837691
400	400	130.142977340769	377.31863939206	521.358786596388	693.660961305693
401	401	133.807092318814	332.869142844736	523.18356223039	654.954825668204
402	402	134.938653694109	344.867591811732	523.689773776863	691.670772589586
403	403	132.386928916598	358.393871040651	526.6221958446	684.591558236309
404	404	125.881564692059	309.864515145601	524.560495792967	670.166438870454
405	405	130.013707513147	343.966142573964	519.316354620987	641.37672039179
406	406	130.533011864523	367.205206226327	520.398898723153	655.341081370836
407	407	135.553108419644	340.911189958102	529.132177580845	652.664018528726
408	408	132.416408623802	309.223702923017	527.421821242858	650.740375180927
409	409	130.119547317125	353.381207603404	523.701613182687	668.215817181397
410	410	135.113330126088	323.698550065754	521.080884422735	666.904541713074
411	411	130.410477604776	367.181050701379	527.512020742915	647.883206391884
412	412	131.633562096725	323.264894614357	522.283499721269	677.906903844567
413	413	129.339926022086	358.186038786744	522.228702058792	676.740043082652
414	414	131.441678797217	358.302336012425	520.870375750984	634.357998847791
415	415	134.638454064307	333.306541907848	523.043967575956	678.713748254502
416	416	129.259539625321	369.503939349875	524.263589170815	663.941407812011
417	417	130.327525208405	334.298805355184	520.44746245892	673.276711353855
418	418	131.287700352122	327.184562932018	522.728539184856	660.388740645089
419	419	132.189889151874	361.787379661374	516.443952347598	684.626627890729
420	420	127.725303302262	352.135398789727	520.112497799985	642.023254304582
421	421	125.687137469541	342.913476494944	524.304467384062	678.728088594168
422	422	132.501833293572	349.135811924089	525.693988769237	660.748058500616
423	423	131.478940146097	333.911748172593	529.395457776352	669.474998449452
424	424	134.288201128502	355.275964657191	525.504872587735	675.521027052552
425	425	126.342517709954	343.859041978591	524.581689077908	671.853515314422
426	426	138.373930913815	335.41311584867	528.587046237452	697.009751293938
427	427	135.38564951136	354.522931339167	528.238875940198	674.954963384822
428	428	132.560441716583	332.278683142384	523.082910456647	688.698579700662
429	429	133.968556166728	357.292806088576	524.782614657546	660.997768447841
430	430	130.875694075593	347.831881079455	526.393142474967	665.623327453788
431	431	131.477779696631	356.014642209394	523.468767536645	653.85997154514
432	432	130.453737151595	327.547949692852	525.518451096365	664.904064848902
433	433	128.666660803035	346.968275290809	524.590436471406	672.612297087989
434	434	131.668077307646	342.694511363014	519.833350346542	655.876090961523
435	435	126.922104531573	344.470077781425	522.780923746752	685.255672085997
436	436	127.690088913523	366.792971785294	521.152611648159	650.232501524819
437	437	132.372202828008	368.67061978006	525.475254503167	712.243145726252
438	438	133.067073413824	333.910544953305	528.292705937063	700.359275708165
439	439	124.702934449205	342.014460190147	525.87027283257	675.538365036784
440	440	125.097213161268	340.933634414365	524.712813188516	665.466004187835
441	441	135.186573477631	365.788407363291	521.241243871721	675.25372379657
442	442	126.789777513033	340.446921143331	521.130142610835	667.820312705176
443	443	125.928734526867	359.286928969962	525.616220513817	673.707439790996
444	444	135.922765326583	335.507800575359	522.027067400042	691.968806236011
445	445	131.440467480955	371.362913455335	519.150242932731	679.875167830493
446	446	130.246837579392	344.58616228753	514.992358145423	670.971812513944
447	447	131.132295775549	347.803486685086	522.675251028814	643.668225794805
448	448	126.35897233728	343.50625868866	521.609288418418	685.56397625201
449	449	131.836004648478	344.611215676775	523.570288241622	662.464016007203
450	450	129.267547891039	306.712046245805	524.686319307341	665.855793365301
451	451	132.371898722463	356.185933417045	523.017467580594	642.237431841914
452	452	137.076365575318	358.506819498203	523.777233403742	645.009665711626
453	453	125.587358421971	334.326187349753	521.0439754465	625.135548799097
454	454	124.737069666189	319.74468408936	519.89590760366	672.602394228391
455	455	130.855690318803	329.329324224039	524.288351868572	663.839878627727
456	456	131.198410255811	351.790568558422	523.711680584185	676.380883720785
457	457	131.66403522792	310.920429257425	520.804660222409	678.347979040423
458	458	128.796213482641	339.864926169146	524.260741018423	672.701878983109
459	459	132.144738346839	317.974647300029	524.053141312203	697.659285147755
460	460	136.252156217962	338.650004297203	523.428492160377	673.117292312282
461	461	137.3504235096	332.711501701478	525.51731246421	670.581308564146
462	462	126.600020827819	328.373400272943	527.157712061077	688.280098150547
463	463	130.289787231015	333.149846002229	527.265695577062	687.671156249923
464	464	127.398888041066	332.095692252565	523.694944050469	639.439728278201
465	465	129.611323300777	365.753187496698	520.218289625492	642.265237023638
466	466	132.035287031595	363.06113132303	518.91758179009	688.268283973053
467	467	132.523709505107	327.557579745697	525.603182077028	690.017985905664
468	468	132.436438378259	361.196761940098	520.919076599468	681.89312378004
469	469	131.949265385715	321.475890177523	523.391943152228	652.974183322715
470	470	129.443287034648	385.358866895693	523.422341455726	665.282304541188
471	471	132.875796412973	333.13324273719	517.96886574108	695.061339334717
472	472	130.543766696489	349.693888388867	517.187018686597	693.747728883751
473	473	125.167239862695	370.353148247007	522.104422327906	654.319277685351
474	474	127.064035020037	301.27216976335	525.157871401405	659.541510584735
475	475	130.745892882747	343.817712413775	526.128989192512	696.146234990965
476	476	132.485279778398	299.497452835807	524.363912086223	641.081759390029
477	477	135.585711270989	380.967016423291	521.374912762507	672.1445042499
478	478	133.214905601244	349.041106526607	521.763753787501	670.155803912128
479	479	128.884383458744	335.019656029734	525.955096177734	688.72267148758
480	480	121.307901190054	344.151458952383	526.454816584363	676.278587825411
481	481	129.878614367353	366.368094889347	522.218659476149	665.365204714144
482	482	134.942434843604	362.78443192486	522.578740696728	675.5298217361
483	483	130.482620351931	344.415073306933	517.617394334884	665.81069355614
484	484	131.95742768864	320.135030406592	527.176466701914	692.890667907903
485	485	127.856224602368	343.641133018008	524.703931086855	693.604500453641
486	486	133.457810798626	330.841517612535	523.152846269611	661.639739908112
487	487	135.502060674011	335.540851531865	522.815386686786	707.640778011447
488	488	128.968797289335	330.195390483857	525.064134927876	668.364218012314
489	489	131.556557744444	307.450370582612	523.190493877442	689.929907042656
490	490	128.161695748248	353.105512067227	523.164656415187	680.628806081514
491	491	127.667286663838	333.34399811903	523.229466439694	696.354926588617
492	492	131.217217655001	358.770725027974	526.086161911745	633.637336774085
493	493	135.248496747939	345.355798309285	525.52595516477	676.163659914732
494	494	134.653405770765	331.865177266765	519.376007608873	678.445948929686
495	495	131.881915679223	337.060726431528	522.983307081723	685.774784034196
496	496	128.822737874906	353.892325201888	521.161641449606	653.540018555836
497	497	132.676612006444	339.21456154787	518.979231694337	672.473503844375
498	498	128.911504965919	343.940702286688	524.383550872245	660.810818685898
499	499	133.425515447474	359.086254841243	526.202304939683	684.00054275179
500	500	127.814188963387	339.907598284452	516.740539502627	688.899945234269
501	501	127.990632179127	352.332989155336	519.64640931272	670.81808323961
502	502	133.990151248886	363.329410834851	530.575246620526	679.40914802971
503	503	130.840824171566	366.537652412948	525.356195400763	670.171921280216
504	504	134.206958966657	343.496363042361	519.474457289984	668.214522589173
505	505	129.657692167189	347.632930454378	518.338899756283	694.622364258034
506	506	134.716500633445	370.854041463445	522.550530355772	678.738979467495
507	507	124.744875277927	330.124153837717	526.520912135296	660.100230848303
508	508	126.350706563166	319.323985397449	520.782724673876	637.986797880396
509	509	130.289070476924	344.552171073995	519.11459636725	673.433575269635
510	510	133.609798962739	347.136139966201	527.771892753341	684.637052892138
511	511	135.610130728788	297.857167287172	521.540593845314	697.349542225486
512	512	130.140636457496	357.731201552778	525.666350248735	663.250921910201
513	513	127.326986888185	312.673088717306	518.62320969492	662.219145629416
514	514	126.824280373516	341.963575437092	529.715633708298	690.334924057455
515	515	136.096530716317	341.469952327588	524.744507717422	654.904733930647
516	516	132.872082698243	344.617025543422	524.366344215395	655.456884769606
517	517	136.085180289709	335.036846752765	523.713884103674	656.758387928414
518	518	134.686924367425	326.315637286445	524.501738866492	643.251965143076
519	519	125.950285054965	363.197615103054	521.687760605522	648.909536696775
520	520	131.461538843916	351.914361132886	527.74462066239	687.306857026493
521	521	135.701524667458	337.852285593682	522.437999685527	658.397495890312
522	522	125.642448703724	334.837980690124	524.938309879263	689.876627623361
523	523	133.442589669229	366.985188911513	522.52011470485	685.46972936282
524	524	135.477932231199	362.512668287908	523.732578723304	680.895261005014
525	525	132.031783745751	365.298118276621	518.952826850772	662.473937976277
526	526	127.470811219095	386.301691377045	521.902035585481	686.051077809286
527	527	131.913776822982	323.065233519411	527.300446638272	680.759047184567
528	528	131.757434646127	340.370145934104	517.654745492002	666.449362400979
529	529	128.208523928782	354.179432193134	523.058102705811	668.669042733418
530	530	132.858239433883	344.123387001747	521.408245962815	650.825902175835
531	531	129.972575669729	357.422726193438	527.379586577	649.791756396639
532	532	130.770938338888	341.124410321864	521.963276073753	651.624366635043
533	533	133.240396042452	344.008194048355	518.049084187814	705.892138072229
534	534	130.99204140195	312.588389049545	521.632411414357	671.909489110914
535	535	131.306646657045	335.075122655659	523.314929554366	660.966081155338
536	536	131.469808703378	313.987470650704	522.657040416741	663.47573157812
537	537	132.887545794341	339.146199479496	523.912433250026	689.199867862931
538	538	137.990116385926	330.418446942709	523.823662755579	638.614458740856
539	539	129.809024479453	329.956756669433	525.985708607135	704.696084649462
540	540	129.215726558404	354.081242112472	525.863136158817	651.142192025886
541	541	132.410795311501	327.469006492747	518.62039024807	669.506351416273
542	542	125.480540951362	339.192809670387	521.303469145139	668.810300434316
543	543	130.353709191287	312.552903015197	525.416193684566	660.06554745373
544	544	127.092029077509	332.608863442163	520.581870887499	687.598800090671
545	545	134.470543821534	359.675082976104	522.878024205267	645.892377610834
546	546	127.008841792465	290.539701819419	524.231840222964	712.356164308442
547	547	132.335176212678	325.696159834757	521.534978816158	703.336583963499
548	548	127.341645585385	348.620995382908	522.454194432735	671.398706342548
549	549	136.839049918014	334.729223400112	527.246766493028	703.916258608303
550	550	134.031338075238	340.361924513801	523.931602991554	682.009034883692
551	551	129.492169670097	359.382398135744	523.579273294851	663.916485753881
552	552	132.322704084556	302.688316453548	523.044533794304	662.266288145981
553	553	130.685334175727	313.54411710011	525.600575675727	671.599676148903
554	554	130.155187871709	365.019083462221	521.428858694383	668.567095274258
555	555	133.764722507709	353.385171031353	523.082690975439	704.888474034288
556	556	129.683646040633	315.378978643746	525.364968804988	634.792715348496
557	557	135.365128183981	352.544831258569	519.262907513351	683.332834288874
558	558	132.961338491896	363.901218185724	527.453786128301	662.987293472794
559	559	133.702778482598	354.85384125809	520.142485638553	670.48490106596
560	560	133.62361054555	328.866298662122	517.260867965482	650.663106842371
561	561	133.269149729582	333.329745096493	523.169161137044	679.428138603084
562	562	130.763580095624	363.741944381688	524.147746671115	687.55744185367
563	563	128.871754993596	348.878380253846	518.370070001692	682.226773298512
564	564	130.593836544888	356.357508092612	527.352680145176	687.020621455922
565	565	131.923024476336	346.661928771316	521.939742640092	678.727666253296
566	566	128.864720752568	346.729222824631	523.407764399741	662.086338023841
567	567	131.409876676759	347.259567243923	522.790341110796	672.774025294128
568	568	135.605516566029	367.754688845259	525.982678694952	686.904133158029
569	569	131.155978320865	322.723773656268	519.040194069463	661.453834313014
570	570	133.158919054464	334.794023612933	524.218669213239	651.672897918852
571	571	138.785061517783	359.358823846447	524.003437953577	650.308260557893
572	572	129.060726787183	350.026302638317	522.383372322927	680.659550708391
573	573	133.03163249333	326.817694071474	526.467279957647	682.293526824124
574	574	136.880754619372	341.642895960863	525.563943997211	691.737187316514
575	575	130.928752803278	344.73855509216	525.414700789041	672.252502483193
576	576	130.600755242787	356.30009831569	518.986660625875	666.007202665653
577	577	137.113586647722	370.658912583888	524.821929515798	679.913233379209
578	578	131.575639737523	333.012912923627	522.269740305303	683.56853692717
579	579	127.063018137951	382.119067171399	520.167747341939	671.915143322465
580	580	130.236459648157	370.510846236784	523.553874723263	691.462375463287
581	581	128.622954061798	366.071806588443	521.613568185851	673.418635268821
582	582	125.232688655773	315.413037882699	528.253077706019	669.398305154876
583	583	128.760338718626	310.331255679909	521.990627838549	680.865020749479
584	584	132.822808876723	364.471501558225	518.892168560996	666.759190012713
585	585	135.299562328767	345.932086068101	521.901865450454	683.380796578895
586	586	130.906093569841	327.513333266023	517.586913262369	639.180152253868
587	587	135.857359597852	355.087452092416	524.436253271579	702.645373658773
588	588	129.529163034771	353.167210266286	523.68673893384	661.997520068434
589	589	136.957484168987	335.470533974197	522.449255000125	673.911777058462
590	590	135.540398809673	344.284113269072	519.939611168802	673.825447089314
591	591	131.294504513458	327.011402033028	517.30294028406	669.417067102042
592	592	130.259799592442	369.563228349191	524.138648809664	688.279806118115
593	593	131.116826041184	351.378585141534	522.339764450133	706.611404824592
594	594	132.914532844084	343.932727667798	522.351370599415	645.465113555798
595	595	131.343211132225	358.86049821485	523.458993035363	658.518733406684
596	596	130.016006080546	342.284024027868	527.905051754658	655.035982665914
597	597	138.617996015935	327.354996393607	523.39754673003	682.917245987191
598	598	133.547148322076	360.090508286932	522.583897987328	687.482237114639
599	599	131.451690595433	339.262200171725	515.405479704873	654.826390382544
600	600	125.408332997303	326.62763056886	527.223107942505	659.437752522668
601	601	131.298265601035	340.314162511297	522.162665536961	649.452802768577
602	602	128.847729320778	326.142860646415	524.009423434279	675.297295247359
603	603	129.7345134722	350.234088781509	527.89188297462	692.810884673164
604	604	132.29628408882	326.023480564979	524.758039681631	709.146139185522
605	605	134.536737266235	314.737729646224	524.702645288948	694.5905368617
606	606	127.70952206721	356.135447632073	526.511824280684	688.744530753191
607	607	135.639940551018	376.92578133885	527.483370381025	668.703201902193
608	608	133.353364761498	381.805192669783	521.671756920515	661.647115811271
609	609	135.636915701233	334.845968445502	522.39766581668	667.467760597098
610	610	130.540263533974	366.588730908736	525.806154166641	654.461660432049
611	611	130.797787387036	352.068141570264	518.542867479557	684.71268736813
612	612	126.905372659917	344.953066616121	520.333485019385	681.042048923436
613	613	132.51310871208	366.788065306527	520.801608589253	638.366314309488
614	614	129.536390371599	372.151575658128	519.883304203453	664.668355270828
615	615	133.20335389343	357.021176575146	522.811026928762	643.265464481272
616	616	130.383207435614	361.424383893877	524.691108844122	670.052715390584
617	617	133.405575134673	367.834437000653	521.515747416738	675.661350436956
618	618	129.646565180226	325.890380982704	522.089591144934	690.201731307499
619	619	130.500722640906	354.161004108534	518.589238455552	662.140907756466
620	620	131.731895411596	350.888641124475	519.433015772704	669.253027780443
621	621	129.396081100293	302.174685139812	522.947673652034	670.958675321963
622	622	132.886554564752	349.809494314767	525.444667873486	668.898038215827
623	623	130.766002219592	338.570242380189	521.33799619725	668.568695398194
624	624	133.165102566385	338.751584795955	522.638276127982	684.805137571493
625	625	128.417322479927	357.025692345197	524.0940517807	648.606074598014
626	626	132.480868222396	360.052064915876	522.5047093942	678.940025909532
627	627	130.370523508691	325.961586094801	525.567567361048	664.446974599598
628	628	128.584901895017	339.403122588664	520.187086761314	676.878635688747
629	629	127.788360817545	340.923507797171	525.277920590205	666.952682720316
630	630	130.469630693282	328.677357562324	518.944188680242	689.467382943958
631	631	130.411631238387	349.647198769948	523.502369771086	661.487538795008
632	632	130.120440450896	355.303070256564	519.154798448933	656.212360449144
633	633	128.841683141255	366.671481780817	519.562231820058	689.436208104234
634	634	131.507708389466	312.880252540668	518.093818523528	655.803702783125
635	635	133.948787643417	325.275762574726	525.683750667181	656.2823621949
636	636	131.435372572732	340.924509014501	521.661803739334	672.278963718165
637	637	133.91809077532	378.457546689128	521.977977570158	672.176841575114
638	638	130.872058533015	359.617272612085	528.279327972657	702.386051241007
639	639	137.100614551895	364.431285602227	525.408458642846	688.180301971093
640	640	127.391635946358	314.091302257649	522.2840821573	652.764432836621
641	641	132.522656040821	317.18036174832	526.115207303328	674.995219134698
642	642	125.33107820247	349.874159147264	520.866967773197	678.740677781567
643	643	136.025725939663	309.391057469122	528.386453746698	654.690280052277
644	644	131.181864217035	352.209525276506	530.08581517098	651.091577510079
645	645	129.720227747792	345.988779890476	523.073188467547	674.387060688951
646	646	137.456747155157	348.937921624269	522.006435699736	688.800560635542
647	647	127.660221403662	326.015489220506	519.924160603213	695.591836713131
648	648	136.113009858065	315.558754389948	522.428648339284	693.046347356317
649	649	132.368156303597	320.540458004263	524.335094758314	676.092833701679
650	650	130.959862771003	362.331553924628	518.847866363216	655.760818851271
651	651	127.752615746399	358.739152606352	522.232808841816	649.499983112343
652	652	136.125358329327	326.223601824715	525.141220825985	680.525627901951
653	653	129.953343368303	357.602363259142	521.945905060426	683.387938095483
654	654	130.265609649024	332.078245188643	521.95399138464	682.265586216356
655	655	132.398203048684	363.877133337706	525.122332078237	660.324814679158
656	656	123.878383432148	322.029078762482	528.941761653837	658.147582212993
657	657	131.342364378606	330.886009917393	524.073985801027	649.039172997022
658	658	129.518932881653	337.463178050063	527.734502733158	678.640731765826
659	659	132.134238400387	338.460235709155	524.211647323595	681.883201626079
660	660	131.608506640897	338.609007529381	523.534268882982	681.912592370385
661	661	133.569562183827	325.488095894278	517.951659354881	664.558025082872
662	662	130.194508707651	343.835451109541	526.703071353933	674.264100405753
663	663	131.367400115632	319.880993402995	520.732328460711	670.153861574344
664	664	135.660726315377	352.796463837657	522.535158721837	653.275985620797
665	665	128.788401208578	365.217587411571	524.668380034514	687.946308547409
666	666	129.029660475286	332.413425320472	524.813088986719	654.670416159545
667	667	130.47354027282	321.015854942321	524.25401447947	669.860285269092
668	668	134.609990100402	342.041606829672	523.189329769957	646.385337914716
669	669	132.987920149471	330.138304041857	522.085494985543	648.1709393364
670	670	127.827915562972	366.376247269938	520.163992637186	696.253751648052
671	671	130.99010125797	339.180323430409	523.13830561612	676.589600424821
672	672	131.002124779808	336.446937517801	520.106174982005	685.992129811966
673	673	131.346540561543	346.991576562563	521.996346930626	660.55802409432
674	674	131.801640233113	376.352543994536	529.586047332115	666.115695609
675	675	131.809235222556	337.239842640762	523.67955152764	664.93879122764
676	676	128.108774349534	334.064422008123	525.561756345594	651.318448864133
677	677	128.542953015775	353.702584055988	525.633963887447	680.457367802705
678	678	130.742910015145	365.494624333532	521.055461628473	704.614706996063
679	679	132.333694096984	331.681020289719	523.705676963235	676.523678459182
680	680	134.000294257731	375.050465718681	522.138105997434	676.087407672092
681	681	131.320077584653	364.986101140349	524.52826009017	678.316126312063
682	682	132.99342508582	329.868135231383	519.82646776517	686.29305584118
683	683	132.078299815624	361.725478555372	521.074670844597	655.071977212448
684	684	128.381225705676	340.309034850025	521.144692260682	689.252112213871
685	685	128.504796843254	341.978143564349	519.965994998493	661.090098252473
686	686	130.139855658147	334.455267030301	519.18708364643	692.94346642024
687	687	131.85315785993	329.189278588544	524.199437482971	680.51794416141
688	688	131.417927906885	362.990120273835	522.310942736387	678.035084252649
689	689	137.431026263737	353.849479348616	520.688553375791	657.021244702399
690	690	132.310487624309	350.480358737193	523.764066108009	670.226656808301
691	691	139.706725622732	346.508977239598	526.328283435455	700.709406955944
692	692	129.800010563303	340.614967449229	529.761319610374	665.010491389519
693	693	134.27346693789	317.543619879474	517.004157909258	674.173590306437
694	694	127.009716063914	337.687445703177	523.933822333787	682.471341066225
695	695	134.889593981758	320.743803741235	523.54586122238	695.996369224878
696	696	129.366777910703	345.681040478089	526.784324454515	706.333462072166
697	697	128.855458149003	342.482119439719	522.463152656485	692.367396793078
698	698	131.387636429213	309.145179632225	520.192222803104	642.355145506177
699	699	133.875129964269	347.340551244605	525.113043898481	688.152323245404
700	700	131.490836621816	341.475797138959	521.222360754668	676.235080736539
701	701	129.843053293013	321.393979106312	519.786372296783	683.467601540756
702	702	132.339449244665	324.430801619713	520.420641420296	677.188548257109
703	703	131.514702080099	339.963496564324	529.84350312511	661.079774603834
704	704	133.521637664073	345.298526611008	522.500917396842	702.127302478499
705	705	130.347369401801	339.796515114531	518.078823382037	636.435801063663
706	706	136.238987753	356.801322550991	520.073819415555	675.281646951639
707	707	134.968886973081	341.940421401891	521.192737843042	683.507616931909
708	708	133.251097981802	334.247961239384	526.137065906746	640.055389925513
709	709	132.630794131251	343.805630062263	522.282214270641	651.260133336404
710	710	133.744136646242	341.752799802057	519.489793434439	684.415908334034
711	711	129.655400366181	347.211225586616	523.515488512344	662.374103223974
712	712	131.147506647414	368.262564857125	523.835281166046	694.020469578881
713	713	128.818459959492	369.618274264363	523.675387660616	688.486950040425
714	714	133.050298965945	333.092362970181	530.723225806534	679.18930595919
715	715	133.154495263737	327.478627943898	528.852933513425	618.50113950435
716	716	126.474211074044	324.250259711584	520.374542349929	674.095770371714
717	717	134.354009467001	336.955958297387	517.403531440291	659.99169278067
718	718	129.26895132676	349.583921311849	516.761918832238	696.103690949383
719	719	130.496737165015	337.068565110454	526.595579197752	670.343387858483
720	720	130.739375942826	345.298046215348	523.224105460482	670.023233309534
721	721	125.945428954394	359.283767602567	525.553616555396	664.327186614765
722	722	133.405222411871	322.072511130227	522.936391988691	671.828823235253
723	723	131.24508807096	352.290969763674	521.944280875221	688.062853068533
724	724	132.116546169681	354.28052181334	528.863284015851	679.22270094251
725	725	133.896746992751	339.241308805937	525.25746077043	696.572711153303
726	726	131.073376355255	357.184293848004	520.688046457819	648.434074951993
727	727	131.735733223863	344.091432983736	522.184437744023	651.594962419064
728	728	127.098664674946	331.797128053747	520.901582661434	684.473877342942
729	729	134.072446869713	348.432711625892	525.147017174096	689.469099571931
730	730	129.25440625859	322.273967896988	520.058764450626	658.730523705358
731	731	130.974631007346	331.012447616734	524.728059350906	695.692071991987
732	732	127.661266528448	309.358783466243	525.179394948321	683.091818296513
733	733	131.62216721913	326.109175449118	524.995390987582	719.93604955156
734	734	127.073902568919	357.889650775442	519.469828353557	669.098480627227
735	735	133.800018965336	354.023126297773	522.71077163293	657.016352610373
736	736	128.25506101473	342.333423971513	522.085991186351	681.260922291761
737	737	134.219523245363	335.076282002546	524.341111810358	695.18938698272
738	738	131.421449498648	349.236632401519	526.156053221375	686.22689812271
739	739	130.254983742011	336.765671736102	524.731681430947	671.460356803214
740	740	131.007738769902	345.306524325172	521.524895646668	665.911489872786
741	741	128.235730677191	357.711992225723	525.721360265536	632.640493277046
742	742	128.212083770203	353.376871246754	524.559039888897	656.970655525276
743	743	130.682576832522	308.687112317336	523.300811232085	662.618867584507
744	744	132.578982175394	356.711456981568	526.242588514958	680.888429111656
745	745	135.868402407154	387.250569730912	518.731986802429	652.102660121757
746	746	131.102279440181	356.04337199131	524.458059778822	678.237410374555
747	747	136.601732364826	383.743087468624	521.74369385239	658.326332580404
748	748	130.745329376534	345.950442544347	527.410762303744	674.209448292013
749	749	129.501382092468	329.825826140047	521.862571578562	674.216509041885
750	750	133.409629361834	352.904810953954	525.671922367502	663.644231608943
751	751	131.226442126129	369.323408362918	519.655919121773	672.516831477684
752	752	131.081716164145	318.918561848825	519.903598943927	658.086305686439
753	753	127.89152083891	345.316573143113	525.15835807432	657.146883178328
754	754	132.328653659353	331.016855310919	523.411625954098	648.47150461355
755	755	131.920225491983	334.938547107144	519.066534974305	687.709227589805
756	756	129.444421674702	372.231582350105	523.858656840052	642.245400026688
757	757	132.237829105502	353.397285819206	524.756996235466	667.084845713518
758	758	130.663727321275	373.865788798255	525.781280682805	665.587212581415
759	759	131.082320832589	345.802053684085	521.393415081543	681.140326461391
760	760	132.011127273437	383.25496447942	521.51360715165	650.905205498926
761	761	133.392642382512	342.250144146565	526.76579777849	660.617652670954
762	762	133.006200008508	329.367279680509	523.932918243763	655.25077155138
763	763	130.709760090369	367.494234757965	524.080305184987	652.169751939692
764	764	132.583335368221	333.872480225755	519.008741301103	637.326185890837
765	765	131.681318598251	335.00918572945	522.366769267972	680.588709471149
766	766	133.969500995963	334.747972597985	522.266361395372	666.803618579746
767	767	128.935798222785	362.934472065803	519.602771566024	678.311378125214
768	768	134.364151896976	339.545693360784	522.656008581024	665.847305652574
769	769	132.337486941169	374.443333444056	520.686397202438	645.859565717705
770	770	130.770161554143	351.89765222149	521.409196919396	654.034523927968
771	771	131.799667278219	358.960728494083	525.433654905929	697.066848820155
772	772	129.91094843389	333.697771940377	516.595394609774	690.077941173204
773	773	130.070019355998	372.020654441215	522.553225085597	680.9191583103
774	774	130.877781328845	348.896253958843	523.856856133718	663.836885266797
775	775	131.878839798311	346.496390704092	523.727163213042	652.432274897552
776	776	130.01727686116	356.190277996761	524.327657532519	664.059604817103
777	777	132.187299038862	352.694446654154	523.149314102598	669.206187172276
778	778	130.344853897192	342.194736724548	522.410522695826	683.074049864601
779	779	129.809037053653	365.686570866354	519.9539758362	693.667409324814
780	780	131.745701694075	352.250578830859	527.17789411806	681.083309505859
781	781	130.406339568803	353.840893442367	518.593922596394	677.635894864072
782	782	132.30420262583	349.672771667283	523.324831288579	672.089920172111
783	783	128.934441089446	333.944109956723	524.940127334016	679.857710989396
784	784	129.267649867395	349.125286611914	526.115117932574	666.306383910984
785	785	133.93200187425	389.466673543323	523.997047764159	655.028821673562
786	786	130.296123148083	347.861733746482	524.021313327739	657.561335846457
787	787	134.811203923991	353.814037434184	521.856344343033	679.683038846327
788	788	123.407286160664	297.131571435586	520.321088984637	670.195934826615
789	789	130.496959330555	369.145400279433	524.343835028854	653.854514247997
790	790	132.878924473593	327.280942796552	522.497898074956	694.147624519633
791	791	133.880760605074	380.017562095694	525.878720598458	685.074982346895
792	792	130.899211620646	344.400421973345	520.934719444153	663.436630086947
793	793	129.158821152938	359.277108660919	521.528222829188	661.942319581479
794	794	134.624748578646	316.175212854867	529.201078702932	686.478693660108
795	795	136.456997812284	328.439549595575	523.562486760309	687.387933901818
796	796	133.428936157898	318.946797519331	523.981176339193	676.942750640382
797	797	131.889317515895	355.29610792416	524.005003781242	700.840001128029
798	798	129.444497057976	357.947038068552	520.331783953377	681.945352870071
799	799	135.964798338316	365.031604938488	524.85507836988	661.906655346672
800	800	133.103584498966	337.836567696434	521.765133221755	705.814163413913
801	801	133.306248694632	321.620537675831	525.854305061098	684.715407053714
802	802	125.770928626182	348.774996760984	527.819199483668	677.740601971389
803	803	131.210827657025	314.589771485289	518.733256154856	678.621676171152
804	804	133.706887939933	335.822596239277	518.395860369735	664.87620447668
805	805	130.953468083879	331.417205582321	524.485921771141	702.769619716185
806	806	128.232761138245	340.05449877682	523.617627006577	652.040190468882
807	807	129.670752325171	331.728085675967	519.976050727416	690.14042643907
808	808	131.848282143312	323.759044449441	529.020571123084	662.479235906656
809	809	132.502474216958	340.788110446827	525.216112816733	673.583863681984
810	810	132.410032449797	339.55997342398	524.039347456118	694.775200148834
811	811	133.496145525749	343.243099637027	524.056011955918	707.448037690059
812	812	134.78565930082	330.709614097407	517.907306096197	680.76827577514
813	813	133.832295206323	353.181075949889	516.560783845389	670.648029195613
814	814	128.478943625494	340.338483101422	517.736175520022	636.639229178769
815	815	130.143819128438	375.061943291709	524.11722754399	687.098495281914
816	816	131.388195163844	365.994634784697	520.739300354201	670.042831126932
817	817	130.879546823215	326.187950675248	524.587692389587	663.322859247756
818	818	130.133849575539	360.688720277586	523.716407786044	676.974361116537
819	819	133.80326019985	342.473742334031	522.138159321168	657.458010067747
820	820	132.169084679177	333.378070585714	527.573074803557	653.509734201154
821	821	133.316946651446	332.56303415891	520.520703965462	679.98333304626
822	822	135.795804382194	336.531830178912	525.770212697503	663.034384478936
823	823	131.965137760841	363.849034770874	519.664616631937	671.322902355501
824	824	126.374085422176	346.375124496971	520.152410772307	667.711671193566
825	825	126.391262002073	363.038203378549	524.513821762024	672.927105145532
826	826	133.606658510293	340.623018858048	526.399808014216	664.296309146381
827	827	132.216337441159	355.268510979913	522.908108963372	675.732434325767
828	828	131.141602480094	372.87145118922	521.659255023006	663.509707691421
829	829	128.742375467884	362.120220279927	521.287106458742	668.648428574124
830	830	127.701883508593	343.217581689585	527.212905985893	647.969722276494
831	831	131.018629524049	364.890729542406	523.52929883591	699.474240548833
832	832	134.190138402001	330.491309395059	521.088172118654	688.358170206852
833	833	128.244551240093	355.639237233852	522.895281034853	666.537467272969
834	834	126.877694655813	359.28778669823	528.283500072012	680.064139881939
835	835	127.783098576433	358.150668999619	519.053102637215	673.815297742657
836	836	127.903432001634	338.103276169627	522.66772792371	679.880031543913
837	837	134.087360202637	345.325023125025	524.437308527969	664.628483601705
838	838	132.08906196665	334.257735996136	521.77563570454	670.17484878118
839	839	130.678492398864	356.030370491978	528.210493595362	657.292743447425
840	840	133.845075984922	348.01125554075	524.892711309547	678.002679815997
841	841	131.016916779282	325.856191646181	523.345533182427	671.32410810116
842	842	129.042957711699	331.924642339831	522.049279623108	680.800631093054
843	843	133.175510329979	338.446514976187	529.931949494039	679.850987271374
844	844	132.514296122062	357.819339715946	529.952010672641	657.901829644468
845	845	131.407302314078	348.485706969268	523.747050409633	681.538628154953
846	846	128.543046383694	379.461826353455	524.001716567879	673.666915674978
847	847	127.02030126194	338.757266617548	524.175664888865	684.815456602989
848	848	129.060735528195	348.253566646992	523.592584848639	677.12974037179
849	849	135.549209948728	373.280733005854	527.699374749337	658.764882955657
850	850	130.459865471999	341.796654914789	525.144413231777	686.334848305689
851	851	129.140647270872	349.639178389443	520.670609580826	662.109258484589
852	852	126.860169806729	334.521271750807	524.670815066982	694.546819152782
853	853	133.386727102763	373.240082330369	522.895567776913	673.769031049275
854	854	126.618278543217	354.456416205334	515.89231844465	685.290977474605
855	855	136.381743635814	326.289456601162	526.323975598509	669.700308506912
856	856	132.514810919046	296.507120819781	520.583599306283	678.86813995224
857	857	129.346205468557	325.956763628426	522.858943394941	662.029690731552
858	858	134.642526410287	364.947823173276	518.835360712665	664.589524337665
859	859	130.835700598376	348.280601926759	528.114362038615	657.096344230235
860	860	131.73251077349	363.147215525214	527.341903522636	622.175612400701
861	861	131.50604072047	334.787729478294	525.219398351295	675.09068534683
862	862	128.316942884186	332.24725198583	524.212733882532	674.001902695277
863	863	130.326418700138	373.05929212889	525.657868973589	683.865622636163
864	864	132.429073470373	333.761695471276	523.784699652035	685.115088359631
865	865	130.293668539144	338.741108457729	524.894238865665	651.420026288201
866	866	125.423960750013	346.991378545827	517.903927374194	653.070130829716
867	867	130.55065010039	348.211726931638	521.241570402222	662.235558202738
868	868	128.786536562298	332.684863898579	525.63673422242	651.194272523532
869	869	134.63978532937	353.133280147484	522.969575058897	666.461497647805
870	870	134.36398639239	379.449819048069	523.413884009224	679.632750998612
871	871	131.532507203678	338.329499270673	520.09560216176	683.900896446656
872	872	129.914870911796	346.66484397911	523.651090517481	666.385431237046
873	873	132.701930937792	337.466460979809	524.358139861804	656.54177108177
874	874	129.708411768467	354.230995165297	522.773850121155	671.632722445876
875	875	133.47217767921	337.18775969372	526.632726270117	701.48144018982
876	876	130.588212946633	355.828521711831	517.691806328289	642.464032946982
877	877	124.493601518822	340.97991526577	520.683643657353	686.332628910314
878	878	130.545927881858	335.907544858924	524.098054730129	637.525770187333
879	879	131.384078830409	307.567249593594	523.373421613438	640.994173818508
880	880	127.155821486235	326.781848773148	524.850617351064	661.597549772424
881	881	132.394966016763	336.610637793377	523.528328253049	681.160891105175
882	882	130.458248076304	355.07692826219	521.303648475662	654.177298678245
883	883	131.002140705951	363.405621036373	520.779895929188	668.865687837741
884	884	131.54992352591	316.547497643533	527.123651355143	663.519368452339
885	885	132.424051887052	329.71344874579	520.214132175863	666.393314063407
886	886	138.260452273454	336.017492703957	521.287322124772	682.970996751339
887	887	138.235889462844	342.18994471477	522.738018743209	660.988554697739
888	888	132.325831682591	347.364068572756	528.071974742236	647.883391066518
889	889	127.326002178746	317.048642211493	522.967442977952	679.407950960072
890	890	130.801792878114	331.889970221803	518.846159070565	666.818373784055
891	891	132.371305335694	357.478544966723	521.577214482306	675.415519539351
892	892	134.329114354249	349.798419623368	522.56094034457	677.077505824659
893	893	137.364778940549	349.061481855507	519.170843291354	663.214050502298
894	894	131.635658786345	345.815696942802	522.174223765424	693.092924934159
895	895	132.758778373546	338.672318471286	526.606717549292	662.978301330343
896	896	126.792159879307	329.275766079411	522.636189795837	681.715673287554
897	897	126.653884403797	333.082246410403	518.709482614728	691.205689623322
898	898	127.630482358722	354.88089439185	526.13031073008	694.223221876459
899	899	130.946264983439	359.148773887598	524.436688538759	662.868678543268
900	900	128.689937001975	377.786667479999	519.237291731364	663.383953422519
901	901	131.123522604001	350.51426119364	526.03854433327	665.828047508447
902	902	136.901670502948	361.884085095427	528.064689922272	651.649212015378
903	903	128.570458859672	373.122655373595	520.872168111355	680.689555828602
904	904	131.243641488215	338.412919863825	523.97765798939	689.550885978487
905	905	136.33778374211	332.267218944501	522.337982908743	667.118860067386
906	906	129.417948423346	344.454711771856	522.873856488938	667.224438890179
907	907	126.927639321983	332.911940779122	521.551314233143	671.622070522654
908	908	131.238359979978	327.908335525441	522.800905491375	661.567786716063
909	909	128.109466476721	353.254640696548	523.385027149779	653.928681616139
910	910	131.390886060369	315.888728863809	519.605680213379	686.992406103199
911	911	132.400802668516	340.182707363326	522.003973995124	681.507417460278
912	912	130.115939497188	334.987701217706	524.108129119844	662.986519269961
913	913	130.454090700862	331.646118901505	528.098238466694	675.634884005107
914	914	125.044775834644	327.942050452203	523.460191352526	672.862637873329
915	915	128.8156507229	385.002442065606	521.640620857353	681.855906437456
916	916	131.151170079433	311.219551725578	521.495999136217	689.977943937374
917	917	134.718959140834	351.424644542762	523.620743618979	643.787471546257
918	918	130.425531039838	352.308702459344	521.585274719488	686.155823485592
919	919	129.473745710196	335.124354614983	526.224511273556	668.157090223128
920	920	130.942692053552	318.869773200781	526.418873430017	679.572185132942
921	921	130.702400076579	330.727966488747	521.713773410678	661.76643730318
922	922	127.53482432375	340.830362072422	522.249445883375	664.669714809465
923	923	132.000832806741	308.948674520962	518.344942151129	681.539925215393
924	924	135.854175973881	354.798405113083	523.224586192406	670.861016118183
925	925	130.866485162712	337.927542351892	524.781698605372	655.146108747674
926	926	126.401873510541	348.392624322854	520.766998402485	673.407144791096
927	927	131.431304078311	314.128067663147	521.224482648082	655.731697567108
928	928	134.431983071473	375.935303720454	522.391309980085	680.333903108096
929	929	130.334297961312	328.738010475107	521.788779279739	701.338229586112
930	930	128.954836262071	328.205963380219	519.634379423836	662.298955978446
931	931	133.113603302382	322.955273061602	527.450884256725	657.872617643013
932	932	128.637031244656	351.354366726038	525.783070893699	659.204224882942
933	933	131.778143479441	341.727589060389	523.016007722754	680.305236270574
934	934	130.692650587297	347.452590092878	520.877838428625	657.104157742824
935	935	131.30518312818	363.649391710583	516.238172373168	693.08042621963
936	936	130.787005874333	343.354651462893	523.116012628133	665.931976157761
937	937	132.470107770019	330.863748378853	521.295339805064	654.159383048573
938	938	134.4157064229	332.951803789978	527.726778180383	656.350594040766
939	939	131.769918184965	358.924903297209	522.0857889341	641.199473510108
940	940	129.428089460093	341.357202169969	523.11442263197	660.837244152641
941	941	130.517129834575	382.66128271168	522.803806845528	644.849463730954
942	942	136.184405376032	328.964170791756	522.838631607149	678.115086828397
943	943	130.047727931826	357.323786768552	524.763608079582	649.57243679744
944	944	136.774868586082	376.260642895028	519.142577022736	654.427719144811
945	945	130.447917742884	329.867601075881	525.85852052472	663.606739915097
946	946	129.640071695716	364.831841702752	521.286912327706	704.72495740812
947	947	127.219149598743	337.307940288203	523.607129929973	679.232177573885
948	948	132.163621813357	352.400122956449	525.110822308358	649.879441870723
949	949	134.080279449282	363.089868187895	520.030083373514	657.075378689656
950	950	131.020368418038	337.36131797749	523.153307566051	677.511681368901
951	951	132.988271964542	365.924453225678	525.186423706819	683.655363627552
952	952	133.249111998026	364.593437457381	521.074579676736	651.77726821085
953	953	135.774633863694	338.085482857665	518.061286026134	669.171854981147
954	954	132.156860585104	368.494444863746	522.664840993916	667.864283231631
955	955	132.260551320028	353.679648508658	528.110965567961	647.362856909832
956	956	124.844948700041	363.899704466454	524.038173000107	683.415330279234
957	957	130.022159875854	339.409104832232	528.064695431826	666.55544968083
958	958	133.831902054001	339.390088327625	525.974113713302	690.995167207494
959	959	128.940790143862	367.096973559592	521.327304301564	670.727234345598
960	960	132.462442526642	354.158079064916	523.924985757625	673.240023396596
961	961	133.279412009517	339.938893434598	526.917735186827	671.13299770268
962	962	125.659556934282	352.936737632422	526.875546318604	650.632259474494
963	963	129.62431403517	311.574289742147	529.726388042458	668.794534117731
964	964	134.38486347965	356.185934778376	521.887356524293	676.444044300434
965	965	127.968188671579	338.930961028006	520.458763218386	657.931964483299
966	966	131.577862577836	346.468898261336	520.045187266388	673.507694919338
967	967	132.102227841226	339.309500414367	519.373822627289	701.108266484368
968	968	133.90649450578	348.458158801305	516.144428707	657.095202361491
969	969	129.364220668857	332.692239373618	518.177650431448	655.471685016644
970	970	132.396982271645	332.001291377766	523.873175749391	683.90233296082
971	971	125.483063245003	311.000522472806	525.056394525315	709.505706955623
972	972	134.362623949799	343.430969124828	524.634828887591	674.604930682087
973	973	127.000407473963	342.27163583878	525.874418600403	680.01303514728
974	974	133.570444133906	365.764839344964	521.011841818617	668.576881755998
975	975	132.060300998596	338.847824090128	518.842784121936	683.66857648369
976	976	130.230661906546	346.010613436909	525.635118839912	656.802499648082
977	977	134.467860494333	350.645422854885	523.026376433604	677.141921697221
978	978	132.811038860452	331.42545353427	521.150354391188	681.972619355745
979	979	131.624881454367	337.490333892209	515.21161019205	680.072369443675
980	980	129.202411171859	368.640918129009	528.429520087608	680.748986333404
981	981	138.231180956409	332.70468215309	517.415075553661	680.874645556027
982	982	135.901989264268	344.873228123564	521.493518961277	684.767194376722
983	983	128.264861210405	327.983534056412	526.561608536747	652.805248503172
984	984	132.977894263086	356.821368695673	527.466178430801	674.933318576742
985	985	132.616353802163	317.36771299584	518.779459142115	681.793490381864
986	986	125.579195131698	334.67290890155	530.601241205794	661.15611858753
987	987	127.303460843234	342.965570862534	520.64495902444	665.1091733316
988	988	132.593552100153	342.268433032885	521.387541104231	689.127395386414
989	989	133.37913298881	336.159386227751	524.030374003877	660.423627704739
990	990	131.964307369943	341.589036007215	520.735548778027	677.339939514345
991	991	127.277270388356	377.530556507909	525.301954760311	648.488311987613
992	992	130.945428410063	341.237687209157	517.110487797102	678.891873220964
993	993	133.405898200722	342.295098779853	524.555377400693	690.079956566969
994	994	133.093813097894	335.488482261508	530.304956688025	642.571450062905
995	995	133.985269578866	359.151892203451	521.749816706564	667.290809527095
996	996	131.743220824949	349.820663997565	521.442060190534	690.882967838942
997	997	126.124126457747	333.847358583197	525.724779388984	649.446024230451
998	998	128.313906789272	336.717968824123	523.379289236373	658.3709759831
999	999	130.391602608771	337.819453147564	520.576186104901	658.79423563628
1000	1000	135.953565394736	345.555635608087	523.547306115823	700.892068076705
1001	1001	136.010892691405	352.963113233826	525.174630670627	676.368006282335
1002	1002	128.807804588952	307.018902507627	523.125810897056	661.055918389959
1003	1003	128.24593114119	336.617460228804	522.77681871404	659.271518633237
1004	1004	129.835777721428	363.410159202854	522.844473490657	662.941356988982
1005	1005	131.393442492261	360.441135831717	523.921030310735	667.046073035253
1006	1006	130.738253832712	355.938356220192	521.947221007763	660.933783885458
1007	1007	130.759898509571	332.228672890104	526.035951115877	690.285270520239
1008	1008	129.487754701348	350.445839908923	523.40644008895	675.927930136459
1009	1009	124.778110673017	339.985816611882	525.8264914854	676.605747352446
1010	1010	137.488136437191	315.791081187201	527.085015351797	674.770265911394
1011	1011	135.803218146641	310.313026100265	520.977862922297	671.939749438084
1012	1012	125.257387205178	312.294213803316	521.164145929962	640.432860426787
1013	1013	132.172466256832	351.974079633364	524.371822502154	687.757143219919
1014	1014	136.460724658737	336.856775624234	524.185447399793	706.403722185525
1015	1015	124.113690604527	334.964464309639	523.011822179512	656.122822140136
1016	1016	131.861845857732	362.174764094273	522.269594092085	684.469918190732
1017	1017	126.587583028461	358.23825933171	521.107999385202	659.882666480645
1018	1018	130.296678974203	328.887742878353	520.338898230685	663.869270500461
1019	1019	136.983045320691	341.817160318945	524.728800808163	647.534697528426
1020	1020	133.252577265132	329.245430769158	524.602602109881	677.032554054883
1021	1021	128.061320031792	379.246503261201	524.363138657293	672.832051710598
1022	1022	136.147437655618	323.061202766615	524.103766294289	659.310598509407
1023	1023	131.886966535712	361.190377948189	529.759576891456	631.057816474344
1024	1024	131.251939943819	333.169592485379	521.244122231725	672.74552444422
1025	1025	127.434103267114	362.064830913908	516.686205734957	693.426440195514
1026	1026	125.580019292163	348.596509672848	526.831734903284	646.183596452113
1027	1027	128.728678453777	321.520186214779	523.187658887581	651.12834374844
1028	1028	135.462319809278	341.618557532083	518.06772738763	667.03790136628
1029	1029	128.970211771652	309.885893047869	523.239208683505	655.10097964829
1030	1030	130.531784149671	349.852954991431	522.851933879205	673.222470721988
1031	1031	129.630196409516	346.07276202709	522.631772238109	681.072559872546
1032	1032	129.875090882858	337.899602343919	524.42239458873	652.293333257399
1033	1033	131.395416299212	344.721467945103	518.196189372331	651.739414838101
1034	1034	127.67920006202	329.52511448918	525.158846367733	646.366626244977
1035	1035	132.395842624252	348.531999095831	521.373733029552	643.965926723126
1036	1036	132.255802682118	364.697115391309	524.526297069583	679.711662768973
1037	1037	129.780056129682	326.849460930084	528.346938181719	682.982602223213
1038	1038	126.701827389707	333.007454955008	520.598820565117	673.720825550974
1039	1039	127.614539650682	357.901932570592	524.102311680543	678.552976944115
1040	1040	130.70391492325	386.406963444641	519.958423311998	666.634765324136
1041	1041	136.53687775593	343.391402836561	527.577386145185	679.342089478727
1042	1042	126.274473254133	355.7995553539	522.164449002366	681.840211510684
1043	1043	128.372939147122	335.516909970488	520.062262434034	687.148454072409
1044	1044	135.305722550857	322.541216667145	524.250924819443	661.031405772087
1045	1045	130.257342905851	343.127128529688	526.183297351613	703.974582087359
1046	1046	133.614880069352	329.519893707329	526.131903889872	670.74119251831
1047	1047	134.47626004838	337.891272411516	519.53872915658	710.130330391567
1048	1048	129.765094585478	361.084819692939	522.578539802479	658.985873608903
1049	1049	134.60179754722	337.89009884397	523.844235278207	660.622815859316
1050	1050	130.080833930432	338.389823295664	518.400921407439	669.760399890299
1051	1051	129.237544068477	350.76323325179	519.828793402298	704.254536105233
1052	1052	127.008788502008	338.981409403561	519.863360344911	683.666569908303
1053	1053	127.064020438014	350.990111364089	528.411908210684	682.480835860329
1054	1054	126.033957275128	317.258738596338	520.373325551528	681.580809777311
1055	1055	133.443428401815	356.907243635348	524.341022879547	685.921077939176
1056	1056	130.279962823217	313.723697760264	521.244720720681	656.60533742703
1057	1057	126.874021596377	351.245234674581	522.135061130149	719.197094517117
1058	1058	133.857970616611	353.570993686349	522.417911485275	678.622840811442
1059	1059	130.823165039193	344.61999639773	523.677525552697	660.672214560465
1060	1060	132.611345507959	363.643877713935	523.443970348901	693.399536006119
1061	1061	133.483887321762	353.083942397096	519.780976573997	660.149283121385
1062	1062	129.697559642056	346.440530194353	523.960165700062	653.824514866553
1063	1063	127.721376871349	326.492715359719	525.695331117943	682.632132594593
1064	1064	126.894013049803	291.877035479217	519.20379176706	681.619223656467
1065	1065	133.780337691088	340.407242477379	528.072065936446	655.905687926908
1066	1066	127.637965657106	357.789633674467	523.717010019167	678.300195551871
1067	1067	129.70561359765	367.588680252138	522.858543348497	682.00959997354
1068	1068	136.112216534222	323.031638934119	518.920927786816	673.571441575232
1069	1069	131.911828262283	320.797708064933	521.064940176266	646.903613905567
1070	1070	133.663696691653	348.396325166121	518.85369856002	665.160056965576
1071	1071	131.864422292334	370.410727931879	517.402748145098	678.34095115606
1072	1072	132.245718141762	313.685209912229	524.178561222321	666.380599333425
1073	1073	134.25448820175	351.275647462646	522.568945165374	662.110994212006
1074	1074	133.422067008452	330.568259772354	526.060247806069	669.797922970034
1075	1075	131.3393670664	340.786081136657	516.964540952398	678.531630850745
1076	1076	131.454340750395	361.706134964248	522.033500865224	652.985936892325
1077	1077	128.622502611529	377.715557532827	521.247290593073	688.316689941439
1078	1078	131.918137687511	383.490314731679	521.403296069892	668.00473507552
1079	1079	133.890336792433	346.446784990306	522.517807233348	668.811545531087
1080	1080	132.511842431621	347.637599051796	521.071791484664	661.199503094277
1081	1081	133.923075680597	336.930564969372	525.323060039273	680.63637793233
1082	1082	135.923712102063	323.799076610386	525.110621516982	681.867516469401
1083	1083	129.84784769793	341.548141238016	521.664072170415	668.867377295163
1084	1084	129.617825104895	352.001560981362	524.199534145995	669.00470587322
1085	1085	132.625418162343	344.026749687661	518.290776427483	658.890580118638
1086	1086	128.757692010769	333.583323346752	522.944432265824	652.60261012785
1087	1087	131.333233637065	345.648362323481	521.158709076164	687.144851399817
1088	1088	130.588412426053	332.330300952996	521.665693555014	687.666634549321
1089	1089	133.988982476579	372.143566451684	526.077202953618	681.861167207363
1090	1090	133.217102580851	342.207517994168	519.427087716738	654.195948063536
1091	1091	128.092749271458	327.264902832802	519.878598321016	681.895417085692
1092	1092	135.476620812875	329.439661961048	523.843371177046	696.485205121913
1093	1093	138.369280567548	357.028194358025	524.626772640371	666.568357946361
1094	1094	129.094053600591	370.767210298171	522.96913031164	657.168851142888
1095	1095	135.273552158852	331.78573081994	519.258598466537	681.862266383275
1096	1096	127.773135727579	329.476385533771	523.597469155232	678.569647852528
1097	1097	130.030618362444	334.839248714329	521.348819678567	657.664317405747
1098	1098	134.23419353559	341.646862289858	515.88111887476	659.84562316018
1099	1099	132.307396528583	351.145405884954	521.782008924688	668.750413172161
1100	1100	128.797201983498	369.312243863426	516.908071835023	671.601702805961
1101	1101	132.231427398939	341.478192925451	522.466466461418	688.774684027754
1102	1102	131.550553180444	315.34272831555	523.989133454155	661.808211870534
1103	1103	139.259750808995	322.664464378027	523.654457912642	667.467246471469
1104	1104	130.093453798752	339.657444094896	519.937308892431	659.337612247006
1105	1105	131.327235618499	347.696249149113	523.957610522528	643.189035761074
1106	1106	128.762453318716	349.956993533047	520.68261319764	655.298015863852
1107	1107	129.552656567948	366.42064358932	517.704821655139	686.854003155052
1108	1108	127.75784530898	351.263900134139	523.792397831958	683.867183441409
1109	1109	138.285034125816	334.234343430839	526.595229513708	659.330616954065
1110	1110	127.181122013842	353.567188602438	526.509546527585	676.609430468241
1111	1111	132.306706661875	354.524421538312	523.325773861995	668.692192157698
1112	1112	133.362029053953	345.831828439652	523.422650222177	657.513339473476
1113	1113	132.889964984396	376.914683024944	517.487482753699	661.547050377164
1114	1114	127.373141468675	358.410184273196	522.214953397537	670.999066200496
1115	1115	128.849689061511	356.150589716065	523.492448500578	666.387844867319
1116	1116	136.19678106607	338.714688169484	527.317604149732	683.132894738623
1117	1117	131.621387743349	362.897595439306	519.27886187509	692.479413166372
1118	1118	132.546437862288	360.393974198989	525.535893955766	682.388051131
1119	1119	125.995589440414	324.118906870761	519.055019667098	651.037521866178
1120	1120	130.866445811207	329.149554239109	522.859254939225	663.794384170271
1121	1121	130.303316989214	342.046799602338	532.093459251021	659.843795102316
1122	1122	128.821326178342	327.82466485904	526.912826169179	670.608473551187
1123	1123	137.245910371054	369.679322482681	519.649658992911	682.403191691332
1124	1124	127.747836697443	378.933177500794	526.100491418454	678.682398957496
1125	1125	127.141830615796	314.540434026422	512.269216110797	681.27768173156
1126	1126	130.888576352763	332.092972820895	525.495930562837	668.299326519621
1127	1127	130.574103232378	311.75859560978	520.541967065358	686.444668164285
1128	1128	126.55528918322	330.798721658094	521.880898429713	663.941091245716
1129	1129	125.853170171822	345.209006106953	519.498913721369	658.163102679746
1130	1130	131.096342261813	360.218621960803	525.748365218036	671.860171862443
1131	1131	126.879962214734	360.853482969493	520.878105226296	661.661595357778
1132	1132	131.188543038743	345.499660571	525.100665833562	652.008799524473
1133	1133	133.670144950375	379.846518443452	520.072395392979	695.918509875811
1134	1134	126.458882436546	327.755422788576	521.308644274759	658.132030290258
1135	1135	129.905081430175	336.862224105897	519.571166628312	672.69623338648
1136	1136	136.280553023974	336.405222201435	527.553185473064	698.845452624221
1137	1137	129.075700048061	351.964548762649	523.087843859358	645.610568100107
1138	1138	139.218217170722	310.081115390419	524.80817815115	680.912538643594
1139	1139	131.714418727418	364.858540641609	526.081800996042	684.128479324979
1140	1140	130.035469514399	359.592794545398	521.598763510627	679.301049754858
1141	1141	129.218559475611	345.252971488287	519.536086045472	674.202652458127
1142	1142	127.037644925139	317.261199007658	518.403098611242	661.094534372721
1143	1143	130.655285037886	333.473080288466	520.823708431555	669.35161352897
1144	1144	132.491834069307	354.13038731891	527.191928594729	662.112094868962
1145	1145	129.936778132968	361.043249357858	522.337340531399	721.563937259017
1146	1146	134.141764294334	379.582802993603	526.632713118561	689.072184032269
1147	1147	130.680407247216	381.546904702126	525.009782924656	692.221109467884
1148	1148	130.567098636812	350.62849290809	526.000123420505	664.756029587029
1149	1149	132.478621797856	338.455283361163	524.489714973823	688.770200291856
1150	1150	134.726814637715	341.089115949975	527.633000476261	680.766395802902
1151	1151	127.849160405798	353.121375117145	523.768124660876	665.41041949549
1152	1152	131.731000006754	364.531212689085	522.824281336538	696.095140049069
1153	1153	128.380180063534	353.192161375508	521.031585504706	691.267625973166
1154	1154	129.764609350013	315.921018021533	526.687952990304	645.403749514393
1155	1155	134.55374827616	322.500588751354	525.386576436809	679.018505964722
1156	1156	126.935751132319	339.444214322637	525.82697065622	665.651169700346
1157	1157	129.906948226631	367.04091473679	516.554065836244	689.608062662457
1158	1158	128.036041909039	369.605305667937	519.053082853422	661.218546021327
1159	1159	129.658024594498	336.257224744144	519.222458830656	662.627452489628
1160	1160	137.588174894538	337.352064698698	525.574981501993	674.90837809636
1161	1161	131.039525820774	362.348192749446	526.482134006132	672.396418286266
1162	1162	130.747851657298	342.757980796199	523.661478618543	663.771728144758
1163	1163	126.67137645042	299.872271248874	523.091072675961	676.23268545459
1164	1164	129.69034642997	377.784316470599	523.181517998347	690.587709997958
1165	1165	127.546315360403	353.206452961908	520.170852294956	693.430738556487
1166	1166	131.671115287681	358.400390061995	524.083612689292	664.471874110101
1167	1167	129.754680962641	337.757853181997	522.597466014283	683.005910947505
1168	1168	128.928921276544	373.726940104967	524.997189887976	638.265744371411
1169	1169	134.089513474886	336.671864993296	520.839051881492	671.180104109123
1170	1170	129.535604159923	335.447906612234	523.240098378819	692.062318116693
1171	1171	128.629569410695	358.166558328846	524.457526895351	651.698039378202
1172	1172	132.090140984906	320.813811810748	523.287014447841	662.417002510619
1173	1173	130.820568563335	336.540027453569	523.073892359838	709.009459311497
1174	1174	135.666295675348	348.807421811892	527.006962034858	680.635159947076
1175	1175	138.502852080258	332.911598133967	525.313694995824	650.758531705386
1176	1176	131.000652380491	324.979151457777	524.037637276621	684.043052318871
1177	1177	129.431597561477	313.44967792552	514.476449101918	663.455617250589
1178	1178	132.830004632702	336.331940049221	522.912261894952	720.42196133699
1179	1179	134.711247468674	341.847712740634	519.643363174325	677.902555580284
1180	1180	129.950731186165	347.825375670443	522.788645624559	637.221724551068
1181	1181	129.320252144142	354.875000815334	527.778837493765	689.115928639022
1182	1182	127.043876288981	329.398542914049	525.604513164541	675.867020836847
1183	1183	130.305498335278	355.700569237833	521.0319718171	638.761513763189
1184	1184	133.143313669918	345.971750337172	527.4711559164	684.660181735995
1185	1185	131.943643910704	337.599164936524	521.241105031453	712.224101433362
1186	1186	130.140716466166	333.030945625736	519.292086496599	699.752056494605
1187	1187	130.758439125935	331.044129717596	524.348142821222	643.007319782889
1188	1188	127.037179321838	310.046472070652	523.79527609105	677.346613139783
1189	1189	132.076142125987	339.486664058586	530.488602888478	664.398231710386
1190	1190	129.761553478115	376.68687706855	524.814524294077	670.382990313056
1191	1191	129.802382639833	347.858267999007	523.163307509441	635.288397907252
1192	1192	132.527185573412	342.288687289018	522.540167690185	670.694296699675
1193	1193	132.73344851802	358.662647659512	523.951703503976	703.076856559953
1194	1194	134.811958822173	362.49756270476	524.967526815369	668.170668427862
1195	1195	128.791311397878	323.622128314591	523.370510261139	678.461298870736
1196	1196	131.349129015536	328.494703292743	524.385478820179	671.68964492517
1197	1197	124.755753704384	397.850508670225	521.962601245293	654.460277454279
1198	1198	127.862728442053	341.647133278379	522.426582504288	679.083358340012
1199	1199	131.422671672736	340.854283767683	526.466618470352	633.828637580068
1200	1200	130.373655466478	348.362467809547	522.129712210748	678.467552007999
1201	1201	132.343469310295	327.248417450384	525.333840454243	677.990934504387
1202	1202	136.167051582325	345.306582280647	527.076903237067	678.215873284455
1203	1203	134.894906950141	359.717305560481	514.970031880168	666.930255958385
1204	1204	130.560056711808	342.942344451974	526.886057434394	692.288526254852
1205	1205	133.108996256367	358.791098269653	523.735288264968	655.936620607486
1206	1206	131.733132181448	343.221985037305	523.145164337369	687.283133774411
1207	1207	128.663944482676	351.516995054813	527.129312379665	673.134758086947
1208	1208	134.750959829209	359.692917042087	525.139363549774	669.001448215901
1209	1209	124.28177477614	339.482323003171	521.88982851897	679.791099475683
1210	1210	131.568001018938	352.6458649396	518.512826880214	678.182680756347
1211	1211	132.186848646665	330.674792878078	522.334934248754	688.458678684337
1212	1212	129.777840381306	367.901393820383	521.152184738443	664.168446468188
1213	1213	128.53556854439	346.130474371816	524.626583286	675.673958257633
1214	1214	128.013953494624	334.97100874879	517.139385750984	675.080588078163
1215	1215	127.597298661322	319.849012880332	524.913535486131	662.479877228491
1216	1216	136.73801705813	342.056537427697	525.631440421635	658.923990163623
1217	1217	135.424935513506	352.735855493158	523.686463659356	659.531994910268
1218	1218	133.013950885555	324.979892362989	519.763730670158	689.908267494208
1219	1219	124.635939018014	338.756463386088	525.242487806533	678.255834643353
1220	1220	127.910353805436	344.243297677248	516.627977959305	704.059065843528
1221	1221	134.709111446819	342.985155662952	527.3460413201	685.840326864057
1222	1222	131.571932911736	305.464770777674	522.823643873212	656.727365764715
1223	1223	129.011578547326	322.233562238454	524.257783218422	655.812680114765
1224	1224	131.927411086265	343.70109778547	522.178830296514	698.053537412411
1225	1225	135.303633916108	336.337536479953	521.844269543534	696.456706233767
1226	1226	134.281259699252	327.996028596701	524.649917073471	663.502054000974
1227	1227	132.64309264917	375.307798663733	520.697584506091	671.352641974921
1228	1228	128.180629528804	347.032910880415	524.552296160683	678.932338585587
1229	1229	129.033189555833	342.912237871537	518.213011776793	653.017310032788
1230	1230	132.596269621203	322.961912792686	524.278345790016	666.728244825983
1231	1231	132.155177686105	347.037833530119	520.277612954451	666.793440837085
1232	1232	132.090908634152	362.327794803179	519.610325441386	656.486750096148
1233	1233	133.881930684501	342.849610883385	525.250414660512	663.558340875289
1234	1234	129.266588158417	317.473633765957	519.236047536465	678.514836465567
1235	1235	129.359919165066	310.501758241752	522.884534121022	697.361947855291
1236	1236	127.815914193656	324.380280708262	523.267546462418	693.738242510632
1237	1237	131.385226045912	325.758300563622	523.635407074833	652.21561375666
1238	1238	129.140896615662	324.980737935334	523.919143604792	676.852926158847
1239	1239	128.580915221441	352.921001239213	522.987565199645	684.071041478765
1240	1240	129.377589928967	349.113734864203	517.398964134146	686.419053903279
1241	1241	132.43389358964	375.726540342578	524.433149864088	657.889436952939
1242	1242	128.583381895451	338.448398078632	515.375551660991	670.188911648273
1243	1243	131.253027041395	376.360451051994	526.210891327491	671.032341825943
1244	1244	135.411476023693	330.248143035202	519.408035794244	679.084398282616
1245	1245	131.748786552138	334.014992498172	523.303642833368	680.311672243622
1246	1246	134.042430887168	352.068194482604	526.684503645001	696.907862873682
1247	1247	133.717256302333	357.127044731774	518.923106193458	649.797429711622
1248	1248	127.518948668863	351.258297230981	522.645640562079	656.015751436073
1249	1249	134.540548019726	332.970145125222	517.587420382277	655.226407281277
1250	1250	134.205883518401	338.564978112801	524.507347028297	668.22104651078
1251	1251	128.528155631136	348.150862034059	523.554277319531	702.008976929846
1252	1252	132.084940767575	345.915399988925	523.649149515462	676.104212891398
1253	1253	130.849711938038	321.348986991043	522.442894156782	673.922618014199
1254	1254	137.908126964077	353.079543555434	526.994205177386	659.540748430518
1255	1255	125.482058560402	381.734488313183	523.821200527185	665.578305064871
1256	1256	124.826371722159	305.316005792188	523.183985577601	644.002136372558
1257	1257	129.792198804403	346.983574753352	520.843667559884	691.33913304221
1258	1258	129.080884920081	345.725587895561	523.504342098498	649.239327443432
1259	1259	130.988704629464	369.841069688555	528.336739699866	677.184153798785
1260	1260	134.89131529162	366.787778316242	517.236344873031	675.441726709028
1261	1261	132.317449484978	342.017077114593	524.16482407544	689.724085115131
1262	1262	134.55726111068	338.611495667293	522.269933970281	672.7758334383
1263	1263	130.458629508033	360.198206046745	516.972467043184	677.484715827845
1264	1264	134.419569318239	365.937796111367	526.915229176695	650.735422505581
1265	1265	134.582175261897	321.703332271198	525.988491384164	690.326222275808
1266	1266	129.788740125401	359.709080828231	523.800935317743	676.746664600272
1267	1267	130.758364565213	330.126935300425	526.416384540533	644.229527993142
1268	1268	127.26760283751	331.517070917865	522.688944794898	661.175464232892
1269	1269	131.660767200048	370.842531465783	520.787109858496	667.532553447936
1270	1270	128.067449367938	339.965143643368	519.120728047848	653.364949181411
1271	1271	136.411141264257	342.567700322853	524.014403066416	703.37713325548
1272	1272	127.243840531825	369.374470395637	521.198166766092	657.947646786193
1273	1273	129.338737622726	372.213446600093	526.056099860051	672.536656035285
1274	1274	133.662696543948	363.496135795193	524.447405244398	634.75438236696
1275	1275	132.845060482781	296.214272506624	525.381015547387	642.378936769747
1276	1276	129.794032332615	367.926214176969	522.493703614033	669.61832580365
1277	1277	130.359848588961	328.657710841092	522.529471576583	666.806793505596
1278	1278	126.021183441187	337.02902258083	522.596148188348	665.774932898822
1279	1279	133.239165178773	307.797381668313	527.106487062114	694.703108905268
1280	1280	124.187423006493	357.293042367962	524.718340471626	645.146387744248
1281	1281	133.798323462489	350.55907854848	524.498776821832	642.363056886656
1282	1282	131.915155430346	382.882667183928	522.639503098801	653.472090178372
1283	1283	132.222807283596	362.28627951082	525.133307425454	687.707949813809
1284	1284	132.289314473418	343.15692352378	523.765929338795	666.860504058643
1285	1285	129.280349451357	342.973911691767	521.216039858274	685.757286297913
1286	1286	127.9149544483	355.825549182562	523.69298689499	661.396135507775
1287	1287	127.211069069446	339.378441830492	520.286629289874	673.005097929816
1288	1288	135.254583010186	351.060633117958	522.518692208365	698.828704050604
1289	1289	130.322068833573	332.996132864913	524.282981067376	660.392140132711
1290	1290	134.798133429996	341.985237225296	522.950095051183	697.880019418944
1291	1291	131.028138882543	325.532690018557	522.617469036596	667.031625052177
1292	1292	133.349992811667	356.181803035524	520.331923436805	681.689373034339
1293	1293	128.890798594959	340.186039825746	523.927603977527	664.222459958896
1294	1294	127.913969865089	364.677924803652	526.839772072294	672.653148577621
1295	1295	131.212357503979	398.263998416196	521.577568271251	675.137927109836
1296	1296	133.542016137044	354.330003738295	526.9113858754	647.380543939573
1297	1297	126.320945772475	324.517344438468	520.395019159163	663.1797583493
1298	1298	133.157417723979	357.955551540237	521.358986090713	665.395220932307
1299	1299	132.106161859537	313.655144688235	520.720955038606	652.965534182918
1300	1300	133.458383980593	334.510374160895	514.627947794617	673.63057462076
1301	1301	133.357414147657	376.13156585661	517.779648334039	686.659123242011
1302	1302	133.662464264839	344.673320510995	514.949466132098	664.578365423676
1303	1303	131.563584430791	369.407680201422	523.267270336279	650.871377270772
1304	1304	132.168161343702	345.656438093158	526.512430216122	666.916710294865
1305	1305	132.968389729236	329.198269234339	524.043885692365	677.75671644468
1306	1306	129.171984778195	333.100221065919	526.112850715969	699.42988347802
1307	1307	135.104014563549	367.869745319766	524.599128386876	649.485962114429
1308	1308	132.838509832208	295.494120619861	525.802236746186	682.370114301378
1309	1309	130.455696189109	335.227484263431	523.178977940518	667.87932634729
1310	1310	128.657749251862	342.705971560451	519.871109617565	653.576221037962
1311	1311	134.344898469358	357.299162815203	519.024012882283	677.395817279471
1312	1312	128.982651777045	335.338194687892	522.818266948352	671.660649046941
1313	1313	129.497333551333	356.33286551603	525.024562496895	701.687006528487
1314	1314	130.341627885873	340.906139275365	524.171679693098	654.546975168998
1315	1315	128.792359780702	325.043692436677	518.704314141913	649.659235390418
1316	1316	128.494449820883	351.784942445484	527.320034963913	669.105769563335
1317	1317	131.689216254722	359.843231187434	524.727866987414	669.892338820281
1318	1318	133.563668439353	356.107700385659	523.333651412312	679.490631157502
1319	1319	129.541791280237	332.294054309277	525.742406384429	666.562648639651
1320	1320	132.527242146041	314.236745089705	523.00348911373	660.080121065454
1321	1321	126.120341713237	343.155713878717	522.085339106941	663.184695443352
1322	1322	128.579038517522	335.161007342864	524.705536559182	651.117218287517
1323	1323	129.549083604548	353.902002542367	519.234547214053	685.274785197195
1324	1324	125.042223100274	324.546963162161	519.591795084859	663.179129099862
1325	1325	132.112488432485	361.106868408358	519.970913614645	676.225565797354
1326	1326	130.553230995706	341.968615829443	527.734974406637	696.794206583382
1327	1327	131.249037104627	352.913131076071	522.070760613117	646.03501331188
1328	1328	132.762587296739	366.465012451005	520.512659847063	659.429148047631
1329	1329	130.981677536599	315.196135909615	519.268604934659	692.690809026914
1330	1330	128.406479977883	348.646371467063	522.402878309016	669.423362787473
1331	1331	129.353629958554	347.811546239624	526.268670684189	673.381205584082
1332	1332	128.445347541526	355.414649259922	519.09088745599	676.514191787579
1333	1333	128.182031902977	322.032539809947	523.009710852938	665.938332561528
1334	1334	137.53937649927	339.442180862047	518.264018790756	642.418745630737
1335	1335	132.620485528721	344.324740737315	524.646640889584	660.678014958472
1336	1336	129.137108765744	330.122472926304	519.925236065338	639.82262310239
1337	1337	134.001960971615	318.237303796545	523.706549280975	669.344396759396
1338	1338	129.09493427605	351.21712504321	527.128569962552	673.384072645715
1339	1339	138.812425669847	353.983827973072	520.547157156948	665.835535556788
1340	1340	130.365674685658	355.04307405503	523.316066929989	689.831778558102
1341	1341	129.349387270568	316.881451218552	522.738528035852	678.076645122775
1342	1342	123.6717023126	343.445319725709	524.652099995181	668.17695201946
1343	1343	134.160777426095	346.541679194951	523.36942352222	657.440822780401
1344	1344	127.775617419742	312.710809681349	522.144396724584	681.990750139327
1345	1345	133.299766687244	346.020483985986	523.277430759286	675.754693326614
1346	1346	128.914335154122	323.077239870281	521.243951923539	674.141180368793
1347	1347	133.799161466138	313.644200493996	520.669184757343	674.488665996316
1348	1348	127.12798025698	326.077035581429	524.435633414186	658.360546711751
1349	1349	130.027305653902	362.682952594478	528.112582184523	697.991308196094
1350	1350	129.424777765856	327.897882603408	527.649605393858	686.507201571762
1351	1351	131.763169494195	377.897904648552	517.908797770351	671.449630523176
1352	1352	128.874347371565	330.071598223168	520.546035098018	662.77538327407
1353	1353	129.612894740575	331.60930045071	526.32882968553	688.851870421126
1354	1354	125.440700470664	353.327128701302	523.94928776167	658.963983939631
1355	1355	123.90128558884	321.541964550925	523.710149016553	676.797050864833
1356	1356	128.466684210194	341.717808027979	524.479249712381	656.022337754931
1357	1357	131.577382725393	328.707069549216	524.369704869809	661.542486914615
1358	1358	128.66373617897	355.629495098402	523.178238832577	712.384404672687
1359	1359	130.67847342527	328.804617555217	522.602793314304	709.689633983714
1360	1360	135.055997460595	352.02925538137	525.145250576923	664.633461914794
1361	1361	126.495254370758	334.385231110135	525.841757143509	673.838001886542
1362	1362	131.023763319598	357.774717499851	525.036741977671	660.439026490903
1363	1363	132.087004968538	363.796000349445	520.748177518038	696.990623940833
1364	1364	131.270879648795	353.428338908884	523.332682248149	672.493169163478
1365	1365	129.410007480417	339.968514139381	524.963360603945	688.398359335072
1366	1366	130.727109348764	360.983666255593	520.984540246653	673.559383976998
1367	1367	129.280907719275	337.511210437971	522.589445946562	650.304505723256
1368	1368	133.735015876187	346.18013663992	523.264752405558	668.877549875525
1369	1369	128.304270418453	326.515536292074	522.742482616011	640.43660506901
1370	1370	130.184397095279	341.546186882342	518.640796617797	671.00867212356
1371	1371	128.898583767531	367.699961053905	519.758112398363	696.672430015586
1372	1372	134.649647330098	368.687095586239	521.53343046905	675.724584445835
1373	1373	131.304277771515	318.431992744323	528.425893016876	683.354006018453
1374	1374	136.452523847651	353.463101968293	522.254929591951	656.95394109588
1375	1375	130.824491145916	333.424145635891	524.907353903063	687.639194646296
1376	1376	132.702847366772	340.69980889749	519.506049465121	656.487137577306
1377	1377	133.169676930971	321.652640437166	523.676479913565	658.214231415546
1378	1378	126.91880689786	325.504026125136	525.34846272988	719.307193961195
1379	1379	126.705034384041	342.642546308738	523.594085699291	697.101503539784
1380	1380	131.713794206957	372.378403769315	518.278217352046	663.964475962788
1381	1381	131.505892507785	343.571906893726	522.181008509124	654.957148614864
1382	1382	130.811954095189	317.058103268008	518.340674802366	671.842665448818
1383	1383	131.374863026721	353.098836078253	525.425224608133	665.118935572358
1384	1384	128.175669578341	364.232615011194	525.09097496366	683.721024296266
1385	1385	126.661427860028	335.324848606613	520.772375623737	703.564486193699
1386	1386	133.849242041011	353.446280290491	523.294869605073	678.28973501763
1387	1387	130.707183700241	359.448182963527	523.378629012495	662.584261325855
1388	1388	130.979232677843	350.549432164388	521.370768454626	649.942553038524
1389	1389	127.649254432846	333.955530146984	528.533971592488	659.879570084251
1390	1390	130.157104819573	345.378341377137	524.002470410169	679.062399521818
1391	1391	126.919988523212	332.988707754095	521.993842024506	694.335571035252
1392	1392	131.688113507655	373.592339723971	526.274293718034	675.45307550883
1393	1393	133.409988482585	313.790103652181	524.418157771064	684.211700958308
1394	1394	129.39951144331	343.30559363358	525.102202923214	683.30530288355
1395	1395	130.396943833641	377.401574598961	524.363917203155	687.945522896876
1396	1396	129.182980117201	364.029536480885	522.402724826772	671.211225650707
1397	1397	132.983898535286	335.306670389631	527.809744877071	689.545736583861
1398	1398	129.80645545224	352.928973656226	522.42588295079	659.482853199182
1399	1399	131.629316572113	350.834416317921	522.836651191534	663.696214173711
1400	1400	123.703689291169	350.802148744579	527.447772838696	666.778443082222
1401	1401	133.550983392922	325.460644596667	524.875327843211	645.131422786393
1402	1402	134.017182534542	344.69653144055	520.219722850237	689.773015479572
1403	1403	128.854851626349	351.377602527223	520.769822322279	697.335202005966
1404	1404	132.791532630755	330.33056781175	520.417201478556	685.072315244351
1405	1405	134.674672825591	330.149374732149	525.567464649165	671.360387633905
1406	1406	128.209895267969	324.55953650388	521.259836461184	656.458018125219
1407	1407	127.558865693439	338.512083575485	526.404637846756	707.661605620787
1408	1408	135.802074046005	323.219154116452	522.450184201602	671.6559404093
1409	1409	132.229404758457	341.0515201746	517.761026516392	718.989272920399
1410	1410	130.692965003672	370.666601156542	524.252829022407	661.310402185975
1411	1411	134.901195531213	368.9173004508	523.457356137847	686.944162701609
1412	1412	129.900847472102	323.250998118523	525.671201249875	718.182823600184
1413	1413	130.371273830733	363.954755685146	520.856257037471	656.087569992411
1414	1414	132.881764499548	311.936490850816	521.194987075292	715.93512008778
1415	1415	136.47211062605	354.599735844772	523.532571250283	685.007216563486
1416	1416	127.882961902829	352.584285827279	521.655537949107	669.414043718665
1417	1417	135.099014941423	341.868249465121	525.329687516402	666.714573458287
1418	1418	129.782609000022	353.099518340507	523.744510528456	636.531246669349
1419	1419	131.215311720197	358.270268831829	529.141711908093	660.437284707128
1420	1420	133.348390157547	352.508741762476	518.418748071364	651.344726782692
1421	1421	126.864625668853	336.596836520251	522.627689678647	702.846454335771
1422	1422	133.045989956158	353.338223288947	528.113039772476	662.87908217747
1423	1423	133.362645218822	336.333025170519	520.475601752779	640.634481253234
1424	1424	132.358302734137	351.022436253724	524.247702714485	665.474755256752
1425	1425	129.46738023408	358.982278708565	516.152244286399	678.335014242664
1426	1426	131.130287750871	364.010491913394	523.330520090312	670.055380526705
1427	1427	133.347126262961	339.594689786868	523.159714758405	668.153934742751
1428	1428	130.302917040755	362.239455557158	522.462820785912	702.716021555418
1429	1429	136.044819907207	328.931597288275	523.591883485558	665.011904038596
1430	1430	128.545004723997	342.814752961184	525.659775351129	667.032423024905
1431	1431	132.02500261827	345.418134078608	520.417084890646	672.020023643936
1432	1432	125.033098116897	311.017076154592	522.439790748709	664.414811996565
1433	1433	123.51999738564	329.758271136215	522.500691860967	712.292690074262
1434	1434	133.000794940486	351.71270857439	520.647266786312	670.553259391173
1435	1435	126.868337144757	359.489990474157	526.634485285614	640.503826219985
1436	1436	135.092001725367	372.547132560972	522.041330780235	664.92538581174
1437	1437	133.689614890071	322.641901499561	521.803151784641	661.907128176438
1438	1438	127.860665442902	339.393368757486	516.4407958517	672.900234474895
1439	1439	127.410053400522	368.737479885208	526.651751653633	652.229192786659
1440	1440	121.942440763143	345.31566864074	525.125931050383	697.587655266333
1441	1441	130.84098406205	358.106522839733	520.804136527717	665.763969948567
1442	1442	129.345524076607	321.584787455155	526.492020522301	679.578758387321
1443	1443	127.673496886266	319.646032843486	524.682246497913	651.042563996837
1444	1444	131.331891639385	380.348418393211	527.672656787205	687.465301835907
1445	1445	132.263716237806	353.374369607946	524.25325850145	670.208189993483
1446	1446	136.621348626413	358.311446819795	525.556663323386	666.035959705309
1447	1447	131.055133297446	338.86212885349	521.404455798511	662.540684152729
1448	1448	131.484676839469	361.207640487989	522.30932656277	663.561426896428
1449	1449	131.365410375832	338.267422167584	521.14901967134	676.411347670441
1450	1450	132.31826072683	333.665812837758	524.312853821157	676.077362508349
1451	1451	128.022423183812	312.713249411524	519.908320158326	666.693208039876
1452	1452	131.053364756126	377.118836732334	516.479298956231	717.177358619726
1453	1453	129.596982984211	341.486834299238	523.715331186359	660.074482098556
1454	1454	131.595660633654	372.022996537615	521.15728894754	662.650018908478
1455	1455	131.65252261186	344.125869388813	522.806188610488	667.853578087525
1456	1456	127.098946161496	339.435092990908	521.547236213774	658.234285921963
1457	1457	134.199848590701	358.789959391351	521.784753891805	675.012595532384
1458	1458	129.940320428726	362.059295011322	521.167204970324	679.318531960947
1459	1459	129.603736468619	340.529877817816	521.868018940254	684.62147039395
1460	1460	130.46459037351	331.12703689448	520.351730065885	690.968140604726
1461	1461	130.697833844847	328.535499176353	526.058636453667	664.650926196724
1462	1462	127.2741212516	337.277917400006	521.15514762918	648.242276647649
1463	1463	132.292920217146	341.361211895277	524.611862525775	690.618805533054
1464	1464	133.29984204956	363.822136688875	520.940944177393	651.907203855843
1465	1465	129.832419799547	334.521562005572	517.583826062243	667.675500168856
1466	1466	136.932479958066	333.327946755935	525.180841486605	682.085942574264
1467	1467	131.628777632931	366.344056723047	521.501252712549	674.767050962273
1468	1468	127.464857394897	361.90616856006	523.744641524322	681.518663711423
1469	1469	129.95396707171	346.731005805113	521.272485999821	665.890537862391
1470	1470	136.874295413466	324.257032054664	521.614334306889	659.218651317237
1471	1471	129.707852203196	337.722761990311	519.345623014256	682.716834459157
1472	1472	133.937631932766	360.257797995061	523.549668011846	664.078860963976
1473	1473	128.705125404597	353.526534506241	520.338233101906	661.108322854592
1474	1474	130.995523734229	310.748021014046	523.684398648387	641.798418883992
1475	1475	131.707913585335	352.507882834365	527.104900665734	682.488519056889
1476	1476	134.761517418817	339.720455062622	522.660046257547	690.3383882225
1477	1477	134.179079315028	372.668269099089	519.589851717997	642.493903632359
1478	1478	126.402656474402	341.933068574092	525.070296784796	711.051192039766
1479	1479	131.102507043605	367.96214173876	523.788546034663	682.239941039694
1480	1480	128.049978296217	352.984401150518	523.082075135627	651.183328622482
1481	1481	135.692681500426	348.421939142559	529.248403466571	683.783592062697
1482	1482	130.430800512054	369.082855791576	521.22685852431	673.31039968607
1483	1483	131.600716801483	351.745949590815	525.863330029857	651.640962092214
1484	1484	134.926478549768	352.395642038216	522.295490978117	651.693293794441
1485	1485	127.467946972819	323.186860086148	527.375847137446	664.031964432228
1486	1486	127.365503961454	344.457992027712	518.291721706232	673.402056213543
1487	1487	134.110416162563	365.87303580174	526.128526077443	697.408886833701
1488	1488	127.837730110997	317.835490769054	525.902759922768	684.847976723317
1489	1489	129.801789434805	327.333857704509	522.423411653213	661.649182590667
1490	1490	127.940541472386	323.436943293776	524.153462692062	664.052179204443
1491	1491	130.983340548228	361.234525610334	515.216951863254	693.956138559732
1492	1492	129.608898513956	354.210680735926	526.105172373201	667.059186770815
1493	1493	127.55581297023	346.924633903767	525.558015185405	650.009280336513
1494	1494	130.008802744216	355.79382656459	521.876149662361	676.737362330384
1495	1495	132.253200445603	347.888687939259	526.433950920631	693.916767101069
1496	1496	127.212574108162	354.677129055204	523.507710829605	674.5684230721
1497	1497	136.463853234809	335.950797815358	524.808386858728	693.824272735473
1498	1498	127.695913570209	335.192592777877	521.396260003555	680.050565997409
1499	1499	128.476574118874	304.52312271041	520.897098719353	650.621447894443
1500	1500	124.810989624665	349.384471885732	523.566504894287	676.505620665475
1501	1501	130.801740303622	346.937785587841	520.693553760602	680.981523728473
1502	1502	131.817287717649	325.760478549796	521.613994939327	689.915806530989
1503	1503	133.12972509969	340.485510159544	522.89385905988	684.890127314871
1504	1504	131.246299976473	347.224739783639	521.933705856474	670.879047086704
1505	1505	130.113800694693	345.802622423082	521.508495381644	685.331108012891
1506	1506	129.27133959521	339.609170143722	528.129282251592	675.306822962917
1507	1507	132.105988719784	350.273791722745	521.874672122674	658.782321221865
1508	1508	126.975554165509	352.158955604154	518.096911157027	700.14353797743
1509	1509	122.440091552727	359.638918812871	523.341906149693	676.294870126767
1510	1510	126.426014225382	329.890575861981	526.000236077113	668.312635179771
1511	1511	130.135104305615	335.985028481729	526.870076067319	684.942208364775
1512	1512	131.849222186482	389.033073912731	520.185267449207	698.614285358946
1513	1513	128.802519946699	330.779642440291	522.650816612217	665.759211250906
1514	1514	129.948178267557	364.713940009269	518.311895941731	675.254189352057
1515	1515	136.28404766091	347.518023546359	524.84227399429	661.497844596954
1516	1516	131.582186734158	340.841258669159	523.791860662936	674.999536712982
1517	1517	131.586521835435	345.535368351477	522.882072910508	666.82412708882
1518	1518	135.060214404615	367.418489515017	522.089414331839	662.556805318596
1519	1519	129.396669701383	345.021069457277	521.890086318584	670.591024040167
1520	1520	129.087212777945	310.158409253606	521.786539605019	694.676362414622
1521	1521	127.744381618298	335.786511196076	522.772191687661	671.088906117669
1522	1522	128.805837041265	387.237987623718	521.43290392006	677.160002180671
1523	1523	132.166780656668	356.852050058206	523.049315692132	667.845817863823
1524	1524	125.907939089128	312.883181200144	518.359804177821	652.705337435676
1525	1525	130.091507752453	339.83676203691	511.400773245987	689.55948096593
1526	1526	131.815920029305	370.997631167199	523.430083118727	658.982589359034
1527	1527	133.348646206034	353.857993006231	520.113372726022	700.281533218001
1528	1528	128.019321190718	397.653159844473	526.749760138461	699.548568682648
1529	1529	131.634233446797	314.786220814759	526.923721447915	657.637673335006
1530	1530	129.092742400516	341.684055724598	522.42707775857	658.501294140073
1531	1531	126.178575825363	343.807126042358	520.389607923559	674.868668498136
1532	1532	129.880682351651	326.539224951979	528.769101515293	677.759738052902
1533	1533	129.656944617475	344.661570615465	522.984073761849	712.096335305111
1534	1534	137.022480411822	317.238732111123	520.395414561002	703.977116907579
1535	1535	130.329387635959	325.551305532228	523.058619611394	668.145546453907
1536	1536	129.443245543083	344.438175605587	524.980995614944	667.030760928323
1537	1537	128.169253607289	339.297156466666	530.292107935312	673.046492261598
1538	1538	132.251189284722	348.555018641396	519.976201782498	671.789616204359
1539	1539	128.469005464562	351.597994545817	522.792642095122	671.331161528279
1540	1540	128.806610500711	364.346860628602	524.139965503761	681.342615798576
1541	1541	132.601515484517	336.230515900469	524.73323608952	668.610285879819
1542	1542	126.884500778064	336.322906587507	520.623997075959	662.296433769758
1543	1543	126.881618697846	341.969261188502	522.856192814199	662.409542674131
1544	1544	126.567452125963	333.226902147564	528.023867945403	669.724519568508
1545	1545	130.829664539133	332.737317881257	527.27440483736	675.978689089441
1546	1546	132.678690319248	358.377725304183	525.826833957754	672.585320687189
1547	1547	132.355081112144	324.796362711811	520.766008382816	673.247585992457
1548	1548	130.972562994167	341.66120592624	522.350812168154	664.310230036165
1549	1549	130.338756435331	373.876184832437	526.298665279309	673.489712569164
1550	1550	130.959939953288	337.046016553351	526.749165065645	665.131240463466
1551	1551	132.285130902259	349.704228783253	523.945458073347	697.85642087537
1552	1552	126.742431737114	377.552041347385	525.129839095998	666.847349266619
1553	1553	130.848738221882	337.22290967404	525.94033444357	643.241926073829
1554	1554	128.546748610098	342.326424318395	523.206641679956	697.15929822496
1555	1555	126.301685770598	343.431321369276	524.251649103663	657.96728788566
1556	1556	134.551771933682	341.579613547778	523.763347292391	687.44974546456
1557	1557	131.173379478317	346.06319850954	519.80697598464	682.189780017388
1558	1558	129.998302051511	348.344139854966	530.080454951836	663.909889431026
1559	1559	127.5107140072	326.623896410941	522.514253996261	706.573783706608
1560	1560	132.642378757529	360.67958960726	522.715966515451	642.081464831877
1561	1561	133.799853961453	345.673946155751	520.118004059916	658.024403919246
1562	1562	130.949941215362	349.501476966025	523.140775374342	691.369601973769
1563	1563	132.922656913225	346.573091089522	524.155056636132	621.071789141326
1564	1564	131.379911641636	362.426483373222	523.942433997428	662.575144070255
1565	1565	132.848602098536	343.941974056364	523.210717799116	654.805863828451
1566	1566	132.430066326969	337.668129950231	528.629947314424	666.603150314779
1567	1567	130.502716896017	330.460291608231	527.780950089387	672.098623763111
1568	1568	130.849102396029	348.111503009819	525.410690792842	666.32057488061
1569	1569	127.450160717609	339.668556073982	522.984089628005	676.407549533499
1570	1570	129.937676415594	313.94276297139	518.362662302823	674.091465255934
1571	1571	132.539627484338	311.099495624953	521.519823993863	672.670447722382
1572	1572	130.167821918305	358.465282758554	516.842304587263	658.098032279731
1573	1573	130.66892114045	390.758585179445	521.74823726564	660.609638239745
1574	1574	127.077315493132	345.076629868415	522.503435590913	670.012228209144
1575	1575	131.666465897945	336.396657731575	518.433676786821	667.571900727396
1576	1576	129.610910188836	362.384985986496	524.002160410214	664.679519715377
1577	1577	135.019514440538	344.28619564391	522.019878126247	655.172108176297
1578	1578	131.549003495096	326.821051332776	520.660710108514	671.67796902567
1579	1579	130.935167163569	340.094745745832	522.350220623133	680.043975103101
1580	1580	127.545757733277	364.483823782967	524.801090865251	662.740747749297
1581	1581	135.560018749871	383.642679817909	526.640974230007	689.875521393945
1582	1582	133.074180470622	366.69022332875	525.411676011867	669.491424566777
1583	1583	130.644464494765	342.970461015869	524.546032520361	693.361756693477
1584	1584	121.845045413619	343.269919811669	524.294421382191	671.462768817269
1585	1585	131.182419017852	345.817401290622	524.967124663587	681.157920011022
1586	1586	129.755598369542	329.365456447278	524.38952861247	684.825187448446
1587	1587	129.43424112204	355.940866478282	523.752767615725	683.483990585778
1588	1588	132.268646689969	333.358415525673	526.665261097223	674.852197346986
1589	1589	129.113347377331	362.439987833132	525.615583391546	662.895027772681
1590	1590	131.869847641629	386.188917569916	526.616073220428	690.205388816078
1591	1591	126.410333793012	371.206624678955	528.065743426106	677.488823877962
1592	1592	136.130319770148	340.870868658245	520.204869003189	641.871581959146
1593	1593	132.457169643583	335.021961147119	516.491554504958	670.64729590313
1594	1594	132.231905731063	325.117373943625	525.250113389442	665.909526867331
1595	1595	127.903929860973	334.730971318391	519.552398481944	694.33036569596
1596	1596	128.688439290011	336.768934926752	521.536036445402	664.881466941872
1597	1597	132.813857741837	337.524406276991	527.525402817547	696.088480753753
1598	1598	126.271080357916	321.757586399177	527.499944503445	654.124111215821
1599	1599	132.686280000396	341.553737058016	524.467525289337	682.130190584269
1600	1600	124.675916961241	352.976957790941	517.025470753163	640.421239692324
1601	1601	126.387821871066	340.968040968605	520.504690638044	668.100418056808
1602	1602	128.722410595795	354.879481268422	527.119552212112	672.920202547249
1603	1603	129.445739003449	355.277872459224	521.385182379764	688.063373905263
1604	1604	129.709047960621	359.381548663594	523.872101771454	683.640945352071
1605	1605	133.231394483841	394.353250442603	527.606541307563	690.434103186883
1606	1606	129.279156499261	379.990110155012	524.694350189878	706.122829134312
1607	1607	129.549252079463	332.740910778377	531.813863414442	679.800798480079
1608	1608	130.35259167042	346.813898546644	514.509832792865	658.866231222014
1609	1609	131.145072909897	323.028114708887	526.282900847861	686.179910019421
1610	1610	133.612158515859	320.656721816126	520.25941831533	660.89881635562
1611	1611	133.181204447996	337.731611205775	524.685498272885	681.22917520279
1612	1612	133.292345080748	342.671394253094	526.884129092143	648.926615924796
1613	1613	132.433083285708	357.033864921381	525.290216317263	700.978004225148
1614	1614	131.823720660009	353.935096025473	521.697754765878	692.062348410254
1615	1615	132.600719649446	348.591437848697	525.097810400223	686.260898940771
1616	1616	126.286203535665	335.496268169455	523.74204281691	686.297248249904
1617	1617	129.40251292619	336.241471828851	521.080876058708	645.646066077777
1618	1618	127.139885617686	346.635243819537	517.538760826477	653.980066436221
1619	1619	128.894060647318	352.632140390852	522.986578825222	665.349967887466
1620	1620	134.491999990633	337.656957327611	522.124752296834	666.533687790127
1621	1621	133.139165657521	323.516308467197	522.6201259951	652.795595229402
1622	1622	131.882962074624	369.578211961399	523.641466046308	652.549378648122
1623	1623	133.333080521178	345.647034398799	518.840429835333	669.135664328543
1624	1624	133.04302841594	353.18375514896	523.424471973634	683.504276052521
1625	1625	130.520326758377	342.725885676078	524.724534909083	652.933891111783
1626	1626	128.84658822638	372.555583839417	522.369015717715	674.340077582307
1627	1627	130.022905992602	358.896569428697	521.586741463805	638.144621894721
1628	1628	127.109895332601	322.492032726172	521.662884088919	663.487762121381
1629	1629	124.877235051272	341.175480946359	521.010752714163	677.311627695294
1630	1630	130.356413538818	346.256139064099	523.493477837607	689.333419963719
1631	1631	131.738939361101	356.073182586056	518.662609553289	641.304456331225
1632	1632	134.001138375718	341.039390934515	520.740907079142	699.408881229443
1633	1633	125.755421086429	358.515142420839	520.766198284989	672.031622589788
1634	1634	130.268391745407	341.88099035418	524.723188545492	666.247090199055
1635	1635	128.200347362134	327.867481166988	523.799849486345	669.932871506611
1636	1636	127.140564340946	355.499986748271	524.785712801028	680.634128874091
1637	1637	131.249193222259	339.61346601935	524.871010429562	700.155321015352
1638	1638	138.588689929108	358.11744750266	525.178161291767	658.053132365704
1639	1639	129.245049338796	365.375476134746	528.664909498243	666.458445614475
1640	1640	130.269358787819	323.325544280405	521.817974632762	674.599663981751
1641	1641	130.723155437738	329.419419455461	525.785004467215	673.377557698571
1642	1642	130.356863856381	350.286721653217	527.328707353459	654.694995243819
1643	1643	129.792619536278	375.569227054151	518.716626114477	720.691947783093
1644	1644	130.948028495962	354.014683499809	523.546842712	696.145413862509
1645	1645	132.738972157531	332.344847074734	521.594207142564	670.312488916229
1646	1646	130.704203488791	358.456722821941	519.323778417654	676.617790678141
1647	1647	133.189486075382	317.763491552272	525.410458201152	699.83691688454
1648	1648	129.30953062053	335.861898811864	521.467388168161	640.403640129411
1649	1649	134.633967192964	342.746523203208	528.015094240282	684.83855020274
1650	1650	131.932897965017	358.457129251772	522.487168871913	689.505107331691
1651	1651	128.496250472399	344.925532154334	517.008774931097	681.062057139011
1652	1652	138.252074766126	355.178631657107	522.788693379015	704.229388330738
1653	1653	128.665664243018	331.902176675151	523.165244786154	660.834622881136
1654	1654	130.080655447712	369.706491983584	523.753831219926	665.589007213848
1655	1655	133.480385590309	331.015354633327	513.418492109175	666.263116498548
1656	1656	130.149507034475	303.456367500098	519.085725519464	704.603296810307
1657	1657	133.083007055458	361.012226725551	523.498629448225	665.023861635253
1658	1658	130.540607484104	312.346602940392	520.086126357217	705.786842032512
1659	1659	132.266147117242	349.533897466657	522.429679844598	692.586360699341
1660	1660	134.220652617199	342.375484017765	523.080121721299	665.434498243577
1661	1661	129.071421229152	348.056489116891	523.82249006061	664.145605785452
1662	1662	132.161796704698	348.980205514054	524.571685684956	676.284405527609
1663	1663	130.144167019707	326.3037305239	522.482341225034	649.504161777213
1664	1664	127.058082421498	365.79485562199	525.357059006575	702.698863094145
1665	1665	127.103326507858	337.097456688302	520.643691716827	717.346672943101
1666	1666	130.139484684885	342.887257451332	519.61617771408	660.080115850809
1667	1667	127.259775430134	362.644506510506	522.205201272955	683.808849743409
1668	1668	127.090880874746	334.893869612394	526.776426758509	678.091775277955
1669	1669	131.087800046416	346.433742528263	528.616641466522	696.571535290526
1670	1670	132.116266831895	355.724632427928	523.988525772739	683.28551756266
1671	1671	128.988961219719	342.633511252485	523.816999693528	655.219807078599
1672	1672	128.83098892477	348.722584625673	523.570373226062	681.893413477691
1673	1673	130.341965719555	351.767147493777	530.42981237144	662.969090759112
1674	1674	130.316790632885	348.393877588577	518.395655714361	672.430590675984
1675	1675	131.296982153409	325.731601737843	526.499762929971	649.170156062135
1676	1676	132.235311972491	348.591862652576	520.64967409968	690.707923985743
1677	1677	133.021583129667	345.868838210736	525.970489618797	693.983515369487
1678	1678	124.108084833531	341.429849715988	519.700444655216	707.053116020061
1679	1679	131.893965440332	335.039730781304	528.475828419777	633.906577433133
1680	1680	133.864407233817	361.444504112162	519.930775149022	666.039034727032
1681	1681	130.950458685489	335.917938639686	523.472391234642	685.036909563184
1682	1682	133.998990272039	372.755332292942	526.169904635387	656.110643533137
1683	1683	131.327117707589	299.791674381707	519.704092231599	672.950189265825
1684	1684	128.180886412505	311.872603665426	528.091317411065	678.446601762414
1685	1685	132.16163497471	329.056058271636	523.500407242734	686.374865630818
1686	1686	127.443229881613	352.855431349918	524.183496992657	664.698735131206
1687	1687	131.401405480041	332.746751118725	526.427343421571	667.350616991259
1688	1688	136.82219727188	359.729941525283	524.782155412677	703.667152178519
1689	1689	127.709775414204	318.359739434615	526.551129496226	712.157991513958
1690	1690	129.064630206597	388.340955228536	525.358301874632	655.228512321268
1691	1691	131.44634012288	357.047691748085	522.487558542268	692.662540482632
1692	1692	130.412426971646	361.763748831415	521.660883259297	654.381275066542
1693	1693	128.473285835778	307.536562739497	527.424193423553	667.913484634356
1694	1694	127.719139967802	359.552380571019	522.783918838286	631.559287705775
1695	1695	132.761712266528	328.761647824429	522.923719777252	672.060678634671
1696	1696	134.070801811408	346.825582452006	520.040743368153	675.276083775528
1697	1697	130.218157773152	316.24322672658	525.374656978201	666.995672848876
1698	1698	126.832029514007	353.803393270418	520.712988152456	679.456754413075
1699	1699	128.670052266442	338.842704128088	524.373054690907	681.773723624225
1700	1700	128.620701284482	333.190492237129	522.255874231062	671.265454089738
1701	1701	134.34487501265	362.525566443024	519.719978142654	691.97005172674
1702	1702	129.090510194411	324.999538420442	527.545185812498	667.234197551537
1703	1703	133.360587905214	363.394966833467	522.040564559488	676.820775514931
1704	1704	132.354577605332	352.234478246289	526.307496109455	669.46264616423
1705	1705	130.150252088491	374.94715419592	525.392306464632	669.123304994322
1706	1706	131.978601730447	342.202593292692	524.235524320666	680.923992893453
1707	1707	132.843647569858	339.610203390361	522.326833116817	665.599699866572
1708	1708	125.771995516639	350.007715238316	521.346974653359	672.018033657875
1709	1709	133.273956268923	351.725896821907	530.302160024542	680.664396485317
1710	1710	125.458443270656	359.595494969992	522.383126652583	633.59413810057
1711	1711	127.164633447012	327.638192981399	525.604882199071	688.292061785908
1712	1712	133.808436253521	331.456289693846	522.696307146798	683.820876921106
1713	1713	126.563632982527	324.553474614018	522.934014390814	671.534839127158
1714	1714	131.051160484715	331.279081505612	523.209008034657	714.547799796142
1715	1715	131.536376462133	320.157639729179	522.480371505195	650.508369385853
1716	1716	132.820025302809	373.660481349689	523.205608991503	673.445065463545
1717	1717	135.341211084103	365.756334539822	526.345039405854	687.389087175666
1718	1718	129.560324341094	319.126374019293	524.578299799702	690.80709298542
1719	1719	127.850082450538	350.830153142574	522.864901259171	672.583825435087
1720	1720	133.483313503746	346.346647614566	523.217682742464	693.713147371258
1721	1721	129.62124854203	347.009180565695	523.580487780113	672.701389040843
1722	1722	131.507368238141	347.471989724073	520.08729629297	672.500772458454
1723	1723	130.43579604833	311.529343090346	520.354623527226	684.9429892872
1724	1724	130.463202033497	324.868998369465	518.410742926448	651.609143301293
1725	1725	131.903967840892	345.832922045956	519.444535174871	665.937286799738
1726	1726	130.031197809264	369.509904049571	521.962033341276	699.595188537674
1727	1727	131.861262213887	351.737690793922	522.135778429634	662.300204486277
1728	1728	136.675961840466	351.190156469721	525.289406569315	666.027332290298
1729	1729	129.253123465361	328.176732021875	527.526952528964	640.398236372121
1730	1730	131.657037062343	325.437153983989	528.751063186479	670.962417817157
1731	1731	125.064903082448	318.876570862498	522.03931029525	658.398776325368
1732	1732	128.516756533468	342.80160971889	522.809261037879	668.670752601356
1733	1733	131.852437313856	350.388678446987	520.03425242923	668.673106238468
1734	1734	128.299063242041	349.878836069031	522.68503504394	650.652240376824
1735	1735	130.779354170033	351.911150199131	519.669952950497	684.616830234575
1736	1736	133.708477721019	346.226952382793	520.383321296743	714.529745465348
1737	1737	128.314406445911	366.167710730295	526.426083363991	662.041505461772
1738	1738	131.862019116799	331.821742427775	526.311195104658	698.320781464831
1739	1739	124.655323751986	341.288486809013	521.260136247606	677.233165725527
1740	1740	127.382608636704	362.379103454802	527.551445654975	660.969520817929
1741	1741	129.420398585715	333.57277344181	523.238527899678	665.350622337113
1742	1742	134.801645359853	328.015558214703	519.763986735639	674.256747479383
1743	1743	137.615213031847	312.4408961416	523.144082123156	660.691756189553
1744	1744	132.525523092413	349.629703392845	520.450584921005	684.528426344418
1745	1745	128.15415447456	313.028480305208	527.932117850969	676.760192706453
1746	1746	134.880426461227	338.018386735426	521.445089050383	662.574283084103
1747	1747	136.199466496783	325.357072809238	519.709518167746	669.584852703238
1748	1748	137.130063786785	311.344455215557	524.878609597372	648.035292577503
1749	1749	128.380250170061	322.043925745296	520.153853415148	693.193279117657
1750	1750	129.898245190873	330.306244252879	518.972756829317	674.742041886139
1751	1751	129.519865061029	340.530446076048	520.341179433001	694.413389273384
1752	1752	128.012180569323	333.378436539937	523.524225368321	704.527839404444
1753	1753	126.459447199085	339.891311376252	524.99888004465	675.672104182978
1754	1754	134.041472414422	359.651119512222	520.641338383247	652.992262603691
1755	1755	130.978095043904	335.703230675861	519.773041650963	676.762904573215
1756	1756	133.739029029396	321.539159927886	523.854717426032	667.218462490245
1757	1757	132.654704283038	354.503773542585	523.999021130519	670.15870300229
1758	1758	135.004649586386	370.666860049075	519.609667943454	667.559891017574
1759	1759	131.931959883602	349.033932800322	521.840197739875	678.96919521717
1760	1760	128.695200241486	351.421317593219	527.603024493826	692.408813847234
1761	1761	127.409815099683	354.377239818991	523.445798381769	706.096984970868
1762	1762	132.827471620944	347.115550196419	527.159686934694	700.069557058104
1763	1763	130.709280399234	332.232023048984	522.099698729326	660.906337630583
1764	1764	133.029815556231	329.421004124228	527.011785068005	689.405512932326
1765	1765	132.051744381602	337.685718481171	520.262437378174	689.368584404934
1766	1766	126.541611287546	372.565654455802	523.215972927833	647.600109823235
1767	1767	127.658014293352	334.181863341943	519.326308098933	643.074871650949
1768	1768	129.078279302674	368.089952081161	520.380018882985	652.116964632501
1769	1769	129.004683505654	361.414383606898	524.041373341453	685.998241139311
1770	1770	132.647190678275	352.857064216038	527.856223787572	625.293400677678
1771	1771	127.172114246919	339.089200496982	518.574477601172	658.680972628978
1772	1772	123.225808712786	338.909461053284	526.482775483049	666.202468321763
1773	1773	128.411971202276	354.004732845872	520.585783065817	658.111695893344
1774	1774	131.327928930588	305.334348368001	522.602186582911	638.340360509202
1775	1775	132.771747134623	331.319071058869	518.03708347345	688.033583859466
1776	1776	129.512856666008	346.838485169296	519.986794655612	660.162679399346
1777	1777	131.35343216731	335.581811407414	523.98318426047	692.453405846272
1778	1778	129.97935478016	361.480782882148	523.297934688588	673.339153589394
1779	1779	126.43144566388	322.113149703256	526.068640191731	666.405127391512
1780	1780	134.937848255373	336.657554363699	525.033701413687	672.421417347514
1781	1781	133.670251723554	354.974135423496	524.660236610245	691.564278880501
1782	1782	133.087355942352	358.95706223216	521.044522640912	683.269586164942
1783	1783	137.24172374156	339.113914302116	522.121069879305	649.616037933058
1784	1784	129.036986077071	316.913730075479	525.832724397258	692.783180712433
1785	1785	138.296886143808	343.528116236151	525.613971398791	660.185859734624
1786	1786	131.232297155891	361.609255624432	518.54491310127	687.69769357073
1787	1787	133.550456453139	336.090410121634	532.953006438343	660.629986426183
1788	1788	129.663232523224	314.245666207668	525.524489618454	650.531635004175
1789	1789	131.997477206233	342.66358776095	524.897485108275	653.744426241568
1790	1790	124.899708712693	349.803564263994	521.761889640927	690.80810079092
1791	1791	129.266264899815	319.718491710227	526.791406512677	653.792835385281
1792	1792	124.806935761028	338.703978582587	524.037014651241	692.549826822647
1793	1793	131.50431581487	326.166420744902	521.70972699139	667.084922272561
1794	1794	132.374152630259	349.269437224655	526.719567970304	681.234694078289
1795	1795	129.931787480885	376.477871505832	524.637065101968	698.756924296864
1796	1796	135.619205993315	335.855194799707	525.22333900795	655.532721300638
1797	1797	127.653008764661	344.605482164551	525.402182892798	663.858688177669
1798	1798	130.785057769874	343.22539229728	523.434036180247	669.860915947199
1799	1799	131.924362735122	372.368580442636	522.798477649537	703.026670503645
1800	1800	132.720337927948	376.024074544528	519.938583074358	696.346719842842
1801	1801	126.564813473959	342.772563714112	522.063558453649	683.83829756116
1802	1802	129.043652659343	327.613123637894	524.169677003678	682.914386584431
1803	1803	133.582389264948	328.186198284579	521.43564560639	666.195164629519
1804	1804	133.603388647558	360.630210608498	521.607458576213	677.38473447519
1805	1805	129.401619376507	359.934836395508	519.109009818794	662.091718100686
1806	1806	129.650001632705	331.724763701044	524.809502065016	671.853364752694
1807	1807	131.736796316745	353.29432525824	522.003237062845	676.681832049368
1808	1808	127.134410053561	350.529327880226	519.757877342159	650.228652944203
1809	1809	128.288389238958	339.246467038244	528.197036705899	667.433871496022
1810	1810	131.440166801619	337.002309288019	521.664572121955	666.678291474686
1811	1811	129.74590240739	346.187549476463	524.213753151775	683.797940779999
1812	1812	131.180315732264	356.954212421534	525.758822534382	648.912097709052
1813	1813	132.11830791881	351.905946076639	523.772035298214	646.724922962815
1814	1814	126.327078564314	344.477050582318	525.223342728538	663.751722450522
1815	1815	132.572705211083	314.839222913407	518.748478584909	687.478568200723
1816	1816	132.240378884752	327.447508905459	521.360795248489	667.696049950552
1817	1817	125.515247869244	323.083457939912	520.055019411385	668.929165671637
1818	1818	133.634478860217	358.9678623998	525.441771765992	669.994682602267
1819	1819	134.104360226688	333.183397566912	516.528065462816	672.403790725123
1820	1820	132.124594594419	337.639913925764	522.353185040536	689.278607865627
1821	1821	132.962018154156	367.078857889947	521.360337551307	669.328457387838
1822	1822	132.317843712657	338.365381341226	522.690813237982	668.043073350853
1823	1823	124.531116261857	324.093215263751	522.229223025069	683.46575700113
1824	1824	129.799219582911	342.418210918661	520.474792448838	670.013322985936
1825	1825	129.73701344431	343.343019032464	522.680768466472	657.785703457506
1826	1826	130.568077078462	349.204157007258	525.023845749594	667.637546870229
1827	1827	129.854915019397	341.146385202937	516.298562004783	693.623857363351
1828	1828	132.185215528668	335.370619257978	519.69725739414	655.599065199868
1829	1829	129.141885036129	344.239252889789	522.661070348963	676.157155496655
1830	1830	126.843193494779	337.171136547716	522.96452131265	685.964968043408
1831	1831	129.831366304997	323.283979903646	526.664951193865	674.205013986182
1832	1832	128.095354179686	349.457736650256	527.847419924297	678.443481450333
1833	1833	133.934842714528	345.121176117486	520.12973287018	669.436754655852
1834	1834	133.586025741367	331.491361357343	528.583928757958	680.291904375225
1835	1835	129.556915477326	343.395099428823	520.069046625396	673.061185060154
1836	1836	129.124634072667	352.361760829178	527.991386126477	680.960715957938
1837	1837	131.833154691273	341.673934337021	528.380210395037	657.477496076966
1838	1838	132.222329926079	350.253960885549	522.550989675092	702.834838275431
1839	1839	134.685460785064	322.011908166819	523.556047474237	658.908575840729
1840	1840	129.262313130761	359.42262980393	521.567958255745	675.361212387345
1841	1841	131.412564946218	347.817929701178	524.675269385669	673.429015972325
1842	1842	129.386484915693	327.728393663379	525.720023688073	651.319479258292
1843	1843	130.085725504162	378.239200983686	520.813926059773	643.97690264399
1844	1844	131.526427896389	322.118880323753	520.288286619744	702.053192327582
1845	1845	129.976295403724	365.823320151419	519.517440041298	658.870002734022
1846	1846	133.168467038105	350.202326549737	521.249954123143	652.076535093089
1847	1847	131.13162715343	355.410753169854	524.015142264985	671.461550669703
1848	1848	135.024170410636	322.984397149931	521.688636911357	695.877166749322
1849	1849	133.817365975983	322.106942215366	525.593817045668	654.758511656101
1850	1850	131.090623192576	356.761532442076	523.023257881975	700.722199025188
1851	1851	120.733483344288	353.672986123965	526.497255529489	668.927868395102
1852	1852	124.540728909279	307.786252302915	518.297986152453	667.614455023417
1853	1853	126.140430784206	315.94748986682	526.517877465628	652.968849393432
1854	1854	132.445899922432	368.159397927619	520.395151314383	670.634902943958
1855	1855	126.676389207223	350.035347640036	524.398446627497	695.053650751942
1856	1856	133.353255392655	349.198783381955	520.943155959368	714.100037798025
1857	1857	123.723740576672	323.245244063195	521.301959747492	661.01681824548
1858	1858	133.571888175905	351.895647478857	524.233245551731	681.904280297707
1859	1859	124.887145225849	310.031300806378	522.620496547572	654.729760972516
1860	1860	131.42840333213	358.975163151762	523.387435761075	680.513421671093
1861	1861	132.296124477362	303.512096995289	525.821151445228	655.968025908474
1862	1862	131.00896634225	335.675020042131	522.666843397179	634.671692230489
1863	1863	128.870305758359	333.23498948123	524.795969589244	648.488322016104
1864	1864	124.290006909891	320.220609582786	518.151163494002	645.216476401173
1865	1865	133.689620795795	363.266079999601	525.293264613354	672.4205477485
1866	1866	133.576503108778	310.930367537425	522.113627428732	678.97374722246
1867	1867	132.428249063953	358.77080263328	523.662425574393	667.416561796741
1868	1868	129.268503619555	347.672914294678	525.449552514829	690.157771827904
1869	1869	129.293843366808	333.500863299089	523.988080882918	676.27246478892
1870	1870	137.199834245816	338.311510266654	524.423462934696	645.771777765424
1871	1871	127.558580809814	368.884553540981	521.639120509345	674.275121174669
1872	1872	136.50822151722	353.173832246932	520.823792521981	660.466773696213
1873	1873	136.229817479677	339.168232512403	518.805282037509	656.600281900646
1874	1874	131.978585358655	356.270792290349	523.650577325416	710.835841168477
1875	1875	128.648789216338	345.216467523254	523.383742301868	671.309648553918
1876	1876	137.485762741817	338.450473399997	520.573435514257	676.194385593446
1877	1877	129.579228351388	349.236699346423	525.595507534958	659.609172247975
1878	1878	127.806131163341	332.677684592049	524.698394217255	676.68526165097
1879	1879	125.238764431962	336.073824168164	521.939357279374	666.877403524009
1880	1880	128.429462151594	334.982949632846	518.332606364308	678.360152590688
1881	1881	128.591420441918	353.545312718999	526.138386928725	681.065265198543
1882	1882	133.57108627914	335.628529040793	518.998876170444	648.098902254385
1883	1883	127.116836820457	342.056168102977	521.63369443159	658.815644569532
1884	1884	135.032893329361	308.657038026377	521.544749434658	657.54756852066
1885	1885	132.642212207045	352.83858414076	523.21009153685	682.800261642341
1886	1886	129.020795109682	336.442617904519	523.539699486405	665.580954446777
1887	1887	130.54897517695	366.30662169855	529.937437976869	645.152704894437
1888	1888	132.492163757499	368.871458610419	526.286204021581	665.41035775957
1889	1889	129.372134622656	355.251564418892	522.747536691894	694.50302431937
1890	1890	131.895532147729	328.242495379617	519.743241926593	657.380789237463
1891	1891	136.294829520633	375.202804637303	523.523981181565	666.292532915043
1892	1892	124.791918611773	330.538370802674	525.419132725858	688.566390455798
1893	1893	124.220571563322	366.932299255959	519.699222635908	664.975428296152
1894	1894	127.797329137349	326.788738893334	521.213324569647	647.993916765266
1895	1895	131.643211576646	322.456093415268	520.008082796202	642.148183062934
1896	1896	131.434910005885	350.382409773265	523.523651519122	660.253101760766
1897	1897	133.387389797376	347.726629022333	524.919780209993	681.643551391507
1898	1898	131.498618151642	332.028815113026	522.974050595115	692.336013878513
1899	1899	136.109855771369	328.097337065119	518.419932226659	664.751457662667
1900	1900	129.211169966751	338.166163157735	527.312621815298	687.442924228318
1901	1901	129.969653004769	327.792281137535	517.77336585694	681.276165757538
1902	1902	128.378060740877	336.526295975889	524.889544101818	665.341727997313
1903	1903	131.102400782615	340.637880636321	523.88122862519	672.556735839142
1904	1904	129.738760619526	313.798134239635	525.524217809678	709.030228938206
1905	1905	130.617782402332	321.882357112523	519.916432782889	697.437699444742
1906	1906	126.063149552063	301.570620332482	520.966154821736	669.82155449011
1907	1907	131.728532012452	318.251548079769	522.261564225703	667.365816285384
1908	1908	133.923190361795	331.066730387881	524.359115908078	681.343618804973
1909	1909	132.549985487475	299.084742252761	527.175922228597	642.633648512214
1910	1910	130.385915472081	340.878719497039	521.333097901457	659.635749046669
1911	1911	128.802658807471	326.190389977203	518.200919664369	683.070769315533
1912	1912	124.344515601218	358.823689594617	520.752768440635	662.600936014951
1913	1913	125.985186056632	346.772070057725	525.230105639398	670.680972977903
1914	1914	135.408149166283	319.987715184847	524.064334549713	666.188582964454
1915	1915	137.227021004586	356.178153789483	525.835944699902	673.258370446884
1916	1916	127.159152578259	310.949356169915	521.752624906837	690.440837701337
1917	1917	134.46224574879	328.306120813049	523.073308381395	647.972200187063
1918	1918	132.409353561386	347.139218080474	518.991664317598	693.598887723113
1919	1919	137.731545525765	356.693747540768	527.638367188117	707.219322077118
1920	1920	130.695492364811	337.202306078334	522.45250247248	649.36209975237
1921	1921	135.57975965281	329.168459171687	524.974788957039	694.922404105738
1922	1922	135.255622361015	328.637857672222	520.637113605856	669.236927564143
1923	1923	130.999226906709	333.388393390844	523.358917939227	663.021233541583
1924	1924	131.802555918289	333.651106091413	523.295167938065	665.001032637517
1925	1925	128.759843289757	357.822794709546	523.386336020328	637.404671785025
1926	1926	129.328602865123	311.231880191048	523.933338267071	653.286586141207
1927	1927	131.878718820315	336.715758494947	518.691984798413	675.449905016762
1928	1928	133.961918462461	355.082825689811	519.864371316836	671.906031425299
1929	1929	130.881815234669	344.692218529142	520.745810131754	687.780804731884
1930	1930	132.428753332863	340.292897611984	524.370827448255	668.284186916113
1931	1931	133.670794376128	363.941984688801	526.789571595058	665.03552267738
1932	1932	127.826661200744	344.180763663498	522.347064795213	667.439289541009
1933	1933	132.855493372827	350.02075912827	523.125295139928	679.956588731315
1934	1934	131.914062340498	366.015776407963	523.604671697728	665.222755368775
1935	1935	129.0394992151	336.059399509321	528.77016942942	664.167357993427
1936	1936	139.025188439483	320.365128275331	524.725574640359	691.200068513559
1937	1937	126.987974548906	332.01293047337	528.080314365931	669.14467928412
1938	1938	133.284066539687	366.725267832045	520.16523503171	646.706193019362
1939	1939	136.616777138009	340.040423414492	525.826081741153	671.147977068305
1940	1940	131.076376499819	315.349607042518	529.014352167657	637.36343347098
1941	1941	132.259866990497	347.919699515116	523.36931703734	659.651857900974
1942	1942	133.526262027477	307.850604402789	520.645786694091	654.150978698752
1943	1943	134.484215393082	337.295353050668	519.617381194113	690.716200101883
1944	1944	138.449560984356	323.554501657809	525.704150328526	674.531434441939
1945	1945	132.227346333685	323.361160453314	518.799412664708	695.601456517935
1946	1946	132.632135221858	363.762085547547	522.668704438356	652.654440708916
1947	1947	134.84935070203	331.779656280681	519.144351225606	701.638103378843
1948	1948	130.345614646816	315.367554896024	515.67548084205	684.395235235988
1949	1949	132.12391268576	336.946100920971	514.68507030813	668.80810721066
1950	1950	130.479819960244	327.178788558363	526.451403889841	673.924778132217
1951	1951	127.751409628816	295.365628710511	525.698558786364	686.033678081646
1952	1952	126.002208904478	362.238456865398	522.415910408544	687.388440782627
1953	1953	129.289576575056	345.543674698294	521.568965843682	661.842177118703
1954	1954	130.293504408192	359.857127422814	521.802007181333	677.363362203901
1955	1955	129.275244500263	325.343436478193	527.855893714622	704.366863399825
1956	1956	132.069876524355	365.30322992448	524.104364359512	646.85695371608
1957	1957	126.786863932974	316.809662231946	522.360677211812	661.754691416146
1958	1958	129.60611623539	337.591728828809	526.718560249351	681.274703170853
1959	1959	131.944423944532	320.189622232686	521.660979824431	685.865196515542
1960	1960	137.716201193806	377.560126702982	517.764839137366	656.001790744032
1961	1961	131.125401672876	334.075726311718	521.603486014474	658.544963478355
1962	1962	131.598134787186	322.782400592864	525.907186426219	655.465775260871
1963	1963	132.635366493333	328.392549214717	520.587823094024	668.083426189594
1964	1964	130.740014685214	331.945799906486	526.509961959659	660.250304304367
1965	1965	125.781740549978	327.129111853793	525.561909132169	680.94863714836
1966	1966	131.726093984854	354.796785696312	524.371014002713	668.40296199879
1967	1967	134.99819131345	379.435467925432	521.62720778808	694.857297888556
1968	1968	130.71076839334	367.952559292967	519.293050792892	670.621400502919
1969	1969	133.818007380949	338.522840987342	522.947436837628	668.467400250064
1970	1970	132.842295470801	327.865780880896	522.653374643403	683.304223771242
1971	1971	127.90207118566	346.201587239084	524.849402180442	666.490319443105
1972	1972	129.401743282944	339.70269237583	521.728277130925	644.818077450714
1973	1973	129.628513195344	318.787591403826	522.058222864931	657.783909219286
1974	1974	127.2007253068	342.519973957473	521.063921512175	706.007349174913
1975	1975	136.214391946224	357.467947833961	528.532988532483	674.02011036486
1976	1976	126.999372871692	311.48976641545	525.208343026447	689.150496343928
1977	1977	134.980143567686	336.846254237348	523.117152373291	636.736716527598
1978	1978	133.214149492438	339.102611218654	525.490759359513	673.982975766324
1979	1979	130.05792649663	353.121232479162	520.850397750401	691.958428312524
1980	1980	127.947708804494	367.281879515158	524.328187112377	648.566221564055
1981	1981	128.971960706835	337.516810695211	528.960060575444	689.135378317095
1982	1982	129.360247869807	339.437521761897	521.223682493415	650.192600333245
1983	1983	128.448503561935	342.607997926137	522.948290721485	697.662243790094
1984	1984	130.284530790171	339.858445842627	523.371287054158	690.067463628823
1985	1985	127.121935981943	347.462457948729	519.831854291801	664.21695428181
1986	1986	136.4424512595	354.181143626755	525.920157966941	676.591807598718
1987	1987	127.129880154894	312.953201228696	524.037660181163	645.865113766594
1988	1988	136.095943209817	344.486281797357	521.565260189163	648.051737394404
1989	1989	132.969265391973	352.607285409516	519.49421974081	649.073094012881
1990	1990	135.03682444275	366.038633510082	523.343937990069	690.501938040989
1991	1991	132.954633695067	360.784916617773	525.052140800913	660.628743200837
1992	1992	132.925742565498	329.136432003234	526.258874859828	651.3480245929
1993	1993	133.959235134933	373.403391688398	518.264291383506	687.267966428897
1994	1994	130.651812239916	343.286610929454	519.386444819772	656.13213436931
1995	1995	132.072389933957	353.637538737047	524.986868602153	688.827423030729
1996	1996	131.107820225852	344.515693530095	524.166138084318	683.063397590218
1997	1997	136.658901246097	347.086258775394	525.537109898522	688.382638990139
1998	1998	130.915884958387	351.055012529465	522.508746813028	676.705871932504
1999	1999	128.32753827919	334.175044609266	516.880066077013	672.450248189082
[truncated: 3,001 more rows]
