# Supplementary material for: Hypothetical Outcome Plots Outperform Error Bars and Violin Plots for Inferences about Reliability of Variable Ordering
Source: PLoS One. 2015 Nov 16;10(11):e0142444. doi: 10.1371/journal.pone.0142444 (PMC4646698; doi:10.1371/journal.pone.0142444)
Supplement: S4 File — All experiment interface and visualization stimuli code is available as a zipped file. (ZIP) [file pone.0142444.s004.zip › experiment_code/data/one/22.js]

var results = [[126.150311538322, 129.036357767437, 123.552934579182, 130.911366230805, 130.046261067103, 133.506233649282, 136.180385315314, 132.955659703806, 133.034309054613, 132.538030856299, 132.220147656776, 128.360429050105, 133.867914612722, 126.465976047032, 123.528009500327, 129.792718546563, 127.147714314145, 130.685319968149, 129.117195163993, 132.86802973521, 133.017326259619, 129.890038343643, 130.145818616801, 131.21495462144, 122.879781530845, 133.877592416935, 129.977365955598, 129.040920457876, 137.088342927214, 130.015920813082, 130.895665644908, 129.894774786179, 130.195240650973, 133.462989159106, 125.8906163743, 130.025823239439, 128.890916600899, 134.030645156278, 129.132194755233, 131.438349963611, 129.525128323181, 128.779204613539, 127.221057429896, 132.750955061581, 133.294653346376, 134.956901026866, 128.557052882033, 131.473024235823, 137.269763590147, 127.839470654626, 133.588105718901, 133.111735715321, 135.610409845321, 129.7084631063, 128.182478558175, 137.149289518227, 129.362534297472, 134.310142993281, 130.876535774889, 128.969904466022, 130.109485880779, 129.353302051203, 132.444970068143, 132.286395217147, 128.431535579314, 133.597868303852, 132.456175025575, 128.877648348074, 131.961148222125, 132.900986766865, 131.163853092042, 128.115207911358, 133.646159790105, 131.311382530369, 126.196020045756, 133.267468640179, 129.299555834689, 132.510321179634, 129.399208126165, 132.466682713951, 131.703594109186, 132.672637838868, 127.795632637599, 133.506225403305, 133.685804429462, 136.145274167141, 124.678147900266, 128.759805169381, 130.235231401621, 127.421097013203, 127.508343681448, 132.15424604694, 125.375756860483, 129.016180716122, 132.507727633822, 131.110464462117, 131.168483500397, 132.948441981345, 130.329145715532, 127.599953317094, 132.097976429524, 130.864782795345, 129.957342761741, 130.973521443163, 129.484085682477, 131.731098033346, 127.474597203286, 131.714517120344, 129.393870345431, 131.01003671607, 126.115060632682, 131.324011952351, 134.537311866939, 131.374724683827, 131.23039666795, 124.784194990578, 132.84942154013, 131.203379435411, 131.762223227414, 133.016885836043, 127.250124765612, 125.940710675368, 128.864028568668, 132.490798219759, 130.939475255187, 127.909652014259, 133.388143119094, 131.382649152947, 128.771069744957, 135.232873762062, 129.211442486335, 135.675984414958, 125.687553827423, 129.93177759774, 132.69322419102, 134.231397009796, 137.442017516631, 129.059169829433, 129.525380628363, 128.43198771045, 130.22387439778, 135.915507329746, 127.390599639663, 134.475948341575, 131.801721072785, 130.935509076199, 133.8063950461, 124.981985971505, 130.430088162889, 131.68954621802, 129.682470672172, 134.610940128796, 133.259151319202, 128.534623238626, 132.717233110323, 131.928159211494, 132.592435322845, 130.039392308555, 129.892449412497, 128.646035183547, 135.502745078547, 126.864580344948, 129.307679826828, 128.35091980937, 134.229162704419, 130.57718222987, 130.327802506812, 126.962586753409, 132.616506413434, 132.233343940649, 133.071851834707, 133.046619449518, 131.67574940633, 136.348274512416, 135.764231165644, 132.480712562829, 134.634078108796, 131.396127587722, 130.867878526592, 132.934686274567, 132.508196666802, 125.03041034624, 133.852023632451, 131.789855793611, 125.322458089063, 133.189605600255, 129.45702860472, 131.639140827888, 131.231848293456, 133.674339160023, 131.498119063785, 128.262935051775, 128.307509097065, 131.971535547052, 130.650318822862, 130.44971994072, 131.207102013286, 131.730348459157, 128.27413867657, 127.47034461169, 132.717479982925, 135.610072071618, 129.144785659665, 129.216010055818, 125.267034591824, 135.9781503866, 131.302932377228, 136.213691387931, 129.878165826681, 122.918352987457, 133.939926764436, 129.305577985824, 134.613842492017, 132.739484235241, 123.437181039962, 132.622025891824, 130.315621745702, 126.133968633082, 132.79698854994, 135.767821203095, 129.040896334747, 127.591151514023, 130.266389687793, 128.065585856681, 130.049426656739, 132.196938324144, 132.256711454215, 131.954158324033, 134.207344346884, 125.555321464389, 132.937276801789, 132.590270070231, 130.567457192155, 131.284882673769, 134.564288909573, 133.905393682177, 130.383340375228, 130.702959544282, 124.846236718407, 133.215830480774, 127.124879263112, 133.203325005274, 129.142138255991, 126.277695661164, 127.837373880754, 127.570113550954, 128.615988573789, 129.609092742462, 130.116462736285, 128.204002222891, 126.966786759781, 133.505998750567, 137.167422555403, 134.168529824363, 126.453890218819, 128.587279596996, 129.292076879299, 128.039767355075, 133.125290326135, 130.412117752667, 131.712972405604, 130.850745885938, 131.125371209826, 128.768839771619, 133.314052756779, 130.039314083554, 135.579727185709, 132.14635826787, 129.766408769407, 131.194928036338, 133.420938891397, 137.711367376065, 131.580003648457, 132.675591596936, 126.737932067189, 131.502800650464, 130.570234294386, 128.870316426887, 134.104886452559, 128.728406479027, 126.478249069366, 132.63468030452, 128.419512169053, 135.084213382119, 127.869595231339, 123.619832392273, 132.77954696712, 129.475735421172, 128.6633972011, 129.509188849551, 130.187730205622, 128.440943396059, 135.9717412104, 130.119262062776, 123.689269814746, 124.862767743764, 129.512929347467, 132.232153654948, 126.118231666751, 131.746498529927, 129.236881845849, 131.989708086743, 126.65763302246, 127.678092123052, 127.989771118628, 133.559909709157, 130.463602582066, 131.647002368518, 131.603226706568, 129.09291923033, 131.650746562897, 133.539417242575, 130.79342919988, 127.664627060898, 128.202304742853, 128.069780649453, 138.940904749056, 131.166748858797, 129.790111996151, 129.380021646621, 129.008186305592, 124.99703962498, 130.511666072259, 129.464025476308, 135.491787621983, 131.284442746124, 128.067316068581, 134.463585385998, 133.488045527272, 131.156069912461, 132.58125477233, 124.269879045904, 125.698680327833, 128.099354461669, 130.006944708691, 128.678484332897, 132.377223454693, 131.691982353507, 132.717057178983, 133.39294851764, 134.794293408289, 129.299549492484, 129.944615270186, 130.670846064394, 132.64688084721, 132.832192830106, 127.037820211592, 130.895213790404, 131.195163065736, 126.148117271701, 128.544565753071, 131.286706561145, 129.867675613697, 127.886870348882, 132.912126601803, 135.351171781077, 131.345741623727, 135.254709292704, 133.31603114744, 124.54264410367, 134.832677746734, 131.161134180404, 134.790058837661, 134.824344066843, 125.680778407472, 128.972249674829, 131.863629930964, 134.42270161749, 129.213144321426, 132.839643695298, 128.019943758919, 136.584028121984, 130.468770532148, 130.048840064297, 131.375774866321, 137.537079498175, 131.287189018522, 132.435407187997, 132.371625451709, 129.309544306469, 131.674613840022, 131.778509672414, 127.656671623421, 131.726300635656, 134.971236942523, 129.688666229882, 133.520023279509, 130.197648517566, 131.244490403198, 132.567105903794, 130.774067867297, 130.096866792801, 124.748043013562, 129.235135210833, 129.484226511655, 131.731708189366, 131.881107811087, 131.379759241609, 130.451439242567, 130.142977340769, 133.807092318814, 134.938653694109, 132.386928916598, 125.881564692059, 130.013707513147, 130.533011864523, 135.553108419644, 132.416408623802, 130.119547317125, 135.113330126088, 130.410477604776, 131.633562096725, 129.339926022086, 131.441678797217, 134.638454064307, 129.259539625321, 130.327525208405, 131.287700352122, 132.189889151874, 127.725303302262, 125.687137469541, 132.501833293572, 131.478940146097, 134.288201128502, 126.342517709954, 138.373930913815, 135.38564951136, 132.560441716583, 133.968556166728, 130.875694075593, 131.477779696631, 130.453737151595, 128.666660803035, 131.668077307646, 126.922104531573, 127.690088913523, 132.372202828008, 133.067073413824, 124.702934449205, 125.097213161268, 135.186573477631, 126.789777513033, 125.928734526867, 135.922765326583, 131.440467480955, 130.246837579392, 131.132295775549, 126.35897233728, 131.836004648478, 129.267547891039, 132.371898722463, 137.076365575318, 125.587358421971, 124.737069666189, 130.855690318803, 131.198410255811, 131.66403522792, 128.796213482641, 132.144738346839, 136.252156217962, 137.3504235096, 126.600020827819, 130.289787231015, 127.398888041066, 129.611323300777, 132.035287031595, 132.523709505107, 132.436438378259, 131.949265385715, 129.443287034648, 132.875796412973, 130.543766696489, 125.167239862695, 127.064035020037, 130.745892882747, 132.485279778398, 135.585711270989, 133.214905601244, 128.884383458744, 121.307901190054, 129.878614367353, 134.942434843604, 130.482620351931, 131.95742768864, 127.856224602368, 133.457810798626, 135.502060674011, 128.968797289335, 131.556557744444, 128.161695748248, 127.667286663838, 131.217217655001, 135.248496747939, 134.653405770765, 131.881915679223, 128.822737874906, 132.676612006444, 128.911504965919, 133.425515447474, 127.814188963387, 127.990632179127, 133.990151248886, 130.840824171566, 134.206958966657, 129.657692167189, 134.716500633445, 124.744875277927, 126.350706563166, 130.289070476924, 133.609798962739, 135.610130728788, 130.140636457496, 127.326986888185, 126.824280373516, 136.096530716317, 132.872082698243, 136.085180289709, 134.686924367425, 125.950285054965, 131.461538843916, 135.701524667458, 125.642448703724, 133.442589669229, 135.477932231199, 132.031783745751, 127.470811219095, 131.913776822982, 131.757434646127, 128.208523928782, 132.858239433883, 129.972575669729, 130.770938338888, 133.240396042452, 130.99204140195, 131.306646657045, 131.469808703378, 132.887545794341, 137.990116385926, 129.809024479453, 129.215726558404, 132.410795311501, 125.480540951362, 130.353709191287, 127.092029077509, 134.470543821534, 127.008841792465, 132.335176212678, 127.341645585385, 136.839049918014, 134.031338075238, 129.492169670097, 132.322704084556, 130.685334175727, 130.155187871709, 133.764722507709, 129.683646040633, 135.365128183981, 132.961338491896, 133.702778482598, 133.62361054555, 133.269149729582, 130.763580095624, 128.871754993596, 130.593836544888, 131.923024476336, 128.864720752568, 131.409876676759, 135.605516566029, 131.155978320865, 133.158919054464, 138.785061517783, 129.060726787183, 133.03163249333, 136.880754619372, 130.928752803278, 130.600755242787, 137.113586647722, 131.575639737523, 127.063018137951, 130.236459648157, 128.622954061798, 125.232688655773, 128.760338718626, 132.822808876723, 135.299562328767, 130.906093569841, 135.857359597852, 129.529163034771, 136.957484168987, 135.540398809673, 131.294504513458, 130.259799592442, 131.116826041184, 132.914532844084, 131.343211132225, 130.016006080546, 138.617996015935, 133.547148322076, 131.451690595433, 125.408332997303, 131.298265601035, 128.847729320778, 129.7345134722, 132.29628408882, 134.536737266235, 127.70952206721, 135.639940551018, 133.353364761498, 135.636915701233, 130.540263533974, 130.797787387036, 126.905372659917, 132.51310871208, 129.536390371599, 133.20335389343, 130.383207435614, 133.405575134673, 129.646565180226, 130.500722640906, 131.731895411596, 129.396081100293, 132.886554564752, 130.766002219592, 133.165102566385, 128.417322479927, 132.480868222396, 130.370523508691, 128.584901895017, 127.788360817545, 130.469630693282, 130.411631238387, 130.120440450896, 128.841683141255, 131.507708389466, 133.948787643417, 131.435372572732, 133.91809077532, 130.872058533015, 137.100614551895, 127.391635946358, 132.522656040821, 125.33107820247, 136.025725939663, 131.181864217035, 129.720227747792, 137.456747155157, 127.660221403662, 136.113009858065, 132.368156303597, 130.959862771003, 127.752615746399, 136.125358329327, 129.953343368303, 130.265609649024, 132.398203048684, 123.878383432148, 131.342364378606, 129.518932881653, 132.134238400387, 131.608506640897, 133.569562183827, 130.194508707651, 131.367400115632, 135.660726315377, 128.788401208578, 129.029660475286, 130.47354027282, 134.609990100402, 132.987920149471, 127.827915562972, 130.99010125797, 131.002124779808, 131.346540561543, 131.801640233113, 131.809235222556, 128.108774349534, 128.542953015775, 130.742910015145, 132.333694096984, 134.000294257731, 131.320077584653, 132.99342508582, 132.078299815624, 128.381225705676, 128.504796843254, 130.139855658147, 131.85315785993, 131.417927906885, 137.431026263737, 132.310487624309, 139.706725622732, 129.800010563303, 134.27346693789, 127.009716063914, 134.889593981758, 129.366777910703, 128.855458149003, 131.387636429213, 133.875129964269, 131.490836621816, 129.843053293013, 132.339449244665, 131.514702080099, 133.521637664073, 130.347369401801, 136.238987753, 134.968886973081, 133.251097981802, 132.630794131251, 133.744136646242, 129.655400366181, 131.147506647414, 128.818459959492, 133.050298965945, 133.154495263737, 126.474211074044, 134.354009467001, 129.26895132676, 130.496737165015, 130.739375942826, 125.945428954394, 133.405222411871, 131.24508807096, 132.116546169681, 133.896746992751, 131.073376355255, 131.735733223863, 127.098664674946, 134.072446869713, 129.25440625859, 130.974631007346, 127.661266528448, 131.62216721913, 127.073902568919, 133.800018965336, 128.25506101473, 134.219523245363, 131.421449498648, 130.254983742011, 131.007738769902, 128.235730677191, 128.212083770203, 130.682576832522, 132.578982175394, 135.868402407154, 131.102279440181, 136.601732364826, 130.745329376534, 129.501382092468, 133.409629361834, 131.226442126129, 131.081716164145, 127.89152083891, 132.328653659353, 131.920225491983, 129.444421674702, 132.237829105502, 130.663727321275, 131.082320832589, 132.011127273437, 133.392642382512, 133.006200008508, 130.709760090369, 132.583335368221, 131.681318598251, 133.969500995963, 128.935798222785, 134.364151896976, 132.337486941169, 130.770161554143, 131.799667278219, 129.91094843389, 130.070019355998, 130.877781328845, 131.878839798311, 130.01727686116, 132.187299038862, 130.344853897192, 129.809037053653, 131.745701694075, 130.406339568803, 132.30420262583, 128.934441089446, 129.267649867395, 133.93200187425, 130.296123148083, 134.811203923991, 123.407286160664, 130.496959330555, 132.878924473593, 133.880760605074, 130.899211620646, 129.158821152938, 134.624748578646, 136.456997812284, 133.428936157898, 131.889317515895, 129.444497057976, 135.964798338316, 133.103584498966, 133.306248694632, 125.770928626182, 131.210827657025, 133.706887939933, 130.953468083879, 128.232761138245, 129.670752325171, 131.848282143312, 132.502474216958, 132.410032449797, 133.496145525749, 134.78565930082, 133.832295206323, 128.478943625494, 130.143819128438, 131.388195163844, 130.879546823215, 130.133849575539, 133.80326019985, 132.169084679177, 133.316946651446, 135.795804382194, 131.965137760841, 126.374085422176, 126.391262002073, 133.606658510293, 132.216337441159, 131.141602480094, 128.742375467884, 127.701883508593, 131.018629524049, 134.190138402001, 128.244551240093, 126.877694655813, 127.783098576433, 127.903432001634, 134.087360202637, 132.08906196665, 130.678492398864, 133.845075984922, 131.016916779282, 129.042957711699, 133.175510329979, 132.514296122062, 131.407302314078, 128.543046383694, 127.02030126194, 129.060735528195, 135.549209948728, 130.459865471999, 129.140647270872, 126.860169806729, 133.386727102763, 126.618278543217, 136.381743635814, 132.514810919046, 129.346205468557, 134.642526410287, 130.835700598376, 131.73251077349, 131.50604072047, 128.316942884186, 130.326418700138, 132.429073470373, 130.293668539144, 125.423960750013, 130.55065010039, 128.786536562298, 134.63978532937, 134.36398639239, 131.532507203678, 129.914870911796, 132.701930937792, 129.708411768467, 133.47217767921, 130.588212946633, 124.493601518822, 130.545927881858, 131.384078830409, 127.155821486235, 132.394966016763, 130.458248076304, 131.002140705951, 131.54992352591, 132.424051887052, 138.260452273454, 138.235889462844, 132.325831682591, 127.326002178746, 130.801792878114, 132.371305335694, 134.329114354249, 137.364778940549, 131.635658786345, 132.758778373546, 126.792159879307, 126.653884403797, 127.630482358722, 130.946264983439, 128.689937001975, 131.123522604001, 136.901670502948, 128.570458859672, 131.243641488215, 136.33778374211, 129.417948423346, 126.927639321983, 131.238359979978, 128.109466476721, 131.390886060369, 132.400802668516, 130.115939497188, 130.454090700862, 125.044775834644, 128.8156507229, 131.151170079433, 134.718959140834, 130.425531039838, 129.473745710196, 130.942692053552, 130.702400076579, 127.53482432375, 132.000832806741, 135.854175973881, 130.866485162712, 126.401873510541, 131.431304078311, 134.431983071473, 130.334297961312, 128.954836262071, 133.113603302382, 128.637031244656, 131.778143479441, 130.692650587297, 131.30518312818, 130.787005874333, 132.470107770019, 134.4157064229, 131.769918184965, 129.428089460093, 130.517129834575, 136.184405376032, 130.047727931826, 136.774868586082, 130.447917742884, 129.640071695716, 127.219149598743, 132.163621813357, 134.080279449282, 131.020368418038, 132.988271964542, 133.249111998026, 135.774633863694, 132.156860585104, 132.260551320028, 124.844948700041, 130.022159875854, 133.831902054001, 128.940790143862, 132.462442526642, 133.279412009517, 125.659556934282, 129.62431403517, 134.38486347965, 127.968188671579, 131.577862577836, 132.102227841226, 133.90649450578, 129.364220668857, 132.396982271645, 125.483063245003, 134.362623949799, 127.000407473963, 133.570444133906, 132.060300998596, 130.230661906546, 134.467860494333, 132.811038860452, 131.624881454367, 129.202411171859, 138.231180956409, 135.901989264268, 128.264861210405, 132.977894263086, 132.616353802163, 125.579195131698, 127.303460843234, 132.593552100153, 133.37913298881, 131.964307369943, 127.277270388356, 130.945428410063, 133.405898200722, 133.093813097894, 133.985269578866, 131.743220824949, 126.124126457747, 128.313906789272, 130.391602608771, 135.953565394736, 136.010892691405, 128.807804588952, 128.24593114119, 129.835777721428, 131.393442492261, 130.738253832712, 130.759898509571, 129.487754701348, 124.778110673017, 137.488136437191, 135.803218146641, 125.257387205178, 132.172466256832, 136.460724658737, 124.113690604527, 131.861845857732, 126.587583028461, 130.296678974203, 136.983045320691, 133.252577265132, 128.061320031792, 136.147437655618, 131.886966535712, 131.251939943819, 127.434103267114, 125.580019292163, 128.728678453777, 135.462319809278, 128.970211771652, 130.531784149671, 129.630196409516, 129.875090882858, 131.395416299212, 127.67920006202, 132.395842624252, 132.255802682118, 129.780056129682, 126.701827389707, 127.614539650682, 130.70391492325, 136.53687775593, 126.274473254133, 128.372939147122, 135.305722550857, 130.257342905851, 133.614880069352, 134.47626004838, 129.765094585478, 134.60179754722, 130.080833930432, 129.237544068477, 127.008788502008, 127.064020438014, 126.033957275128, 133.443428401815, 130.279962823217, 126.874021596377, 133.857970616611, 130.823165039193, 132.611345507959, 133.483887321762, 129.697559642056, 127.721376871349, 126.894013049803, 133.780337691088, 127.637965657106, 129.70561359765, 136.112216534222, 131.911828262283, 133.663696691653, 131.864422292334, 132.245718141762, 134.25448820175, 133.422067008452, 131.3393670664, 131.454340750395, 128.622502611529, 131.918137687511, 133.890336792433, 132.511842431621, 133.923075680597, 135.923712102063, 129.84784769793, 129.617825104895, 132.625418162343, 128.757692010769, 131.333233637065, 130.588412426053, 133.988982476579, 133.217102580851, 128.092749271458, 135.476620812875, 138.369280567548, 129.094053600591, 135.273552158852, 127.773135727579, 130.030618362444, 134.23419353559, 132.307396528583, 128.797201983498, 132.231427398939, 131.550553180444, 139.259750808995, 130.093453798752, 131.327235618499, 128.762453318716, 129.552656567948, 127.75784530898, 138.285034125816, 127.181122013842, 132.306706661875, 133.362029053953, 132.889964984396, 127.373141468675, 128.849689061511, 136.19678106607, 131.621387743349, 132.546437862288, 125.995589440414, 130.866445811207, 130.303316989214, 128.821326178342, 137.245910371054, 127.747836697443, 127.141830615796, 130.888576352763, 130.574103232378, 126.55528918322, 125.853170171822, 131.096342261813, 126.879962214734, 131.188543038743, 133.670144950375, 126.458882436546, 129.905081430175, 136.280553023974, 129.075700048061, 139.218217170722, 131.714418727418, 130.035469514399, 129.218559475611, 127.037644925139, 130.655285037886, 132.491834069307, 129.936778132968, 134.141764294334, 130.680407247216, 130.567098636812, 132.478621797856, 134.726814637715, 127.849160405798, 131.731000006754, 128.380180063534, 129.764609350013, 134.55374827616, 126.935751132319, 129.906948226631, 128.036041909039, 129.658024594498, 137.588174894538, 131.039525820774, 130.747851657298, 126.67137645042, 129.69034642997, 127.546315360403, 131.671115287681, 129.754680962641, 128.928921276544, 134.089513474886, 129.535604159923, 128.629569410695, 132.090140984906, 130.820568563335, 135.666295675348, 138.502852080258, 131.000652380491, 129.431597561477, 132.830004632702, 134.711247468674, 129.950731186165, 129.320252144142, 127.043876288981, 130.305498335278, 133.143313669918, 131.943643910704, 130.140716466166, 130.758439125935, 127.037179321838, 132.076142125987, 129.761553478115, 129.802382639833, 132.527185573412, 132.73344851802, 134.811958822173, 128.791311397878, 131.349129015536, 124.755753704384, 127.862728442053, 131.422671672736, 130.373655466478, 132.343469310295, 136.167051582325, 134.894906950141, 130.560056711808, 133.108996256367, 131.733132181448, 128.663944482676, 134.750959829209, 124.28177477614, 131.568001018938, 132.186848646665, 129.777840381306, 128.53556854439, 128.013953494624, 127.597298661322, 136.73801705813, 135.424935513506, 133.013950885555, 124.635939018014, 127.910353805436, 134.709111446819, 131.571932911736, 129.011578547326, 131.927411086265, 135.303633916108, 134.281259699252, 132.64309264917, 128.180629528804, 129.033189555833, 132.596269621203, 132.155177686105, 132.090908634152, 133.881930684501, 129.266588158417, 129.359919165066, 127.815914193656, 131.385226045912, 129.140896615662, 128.580915221441, 129.377589928967, 132.43389358964, 128.583381895451, 131.253027041395, 135.411476023693, 131.748786552138, 134.042430887168, 133.717256302333, 127.518948668863, 134.540548019726, 134.205883518401, 128.528155631136, 132.084940767575, 130.849711938038, 137.908126964077, 125.482058560402, 124.826371722159, 129.792198804403, 129.080884920081, 130.988704629464, 134.89131529162, 132.317449484978, 134.55726111068, 130.458629508033, 134.419569318239, 134.582175261897, 129.788740125401, 130.758364565213, 127.26760283751, 131.660767200048, 128.067449367938, 136.411141264257, 127.243840531825, 129.338737622726, 133.662696543948, 132.845060482781, 129.794032332615, 130.359848588961, 126.021183441187, 133.239165178773, 124.187423006493, 133.798323462489, 131.915155430346, 132.222807283596, 132.289314473418, 129.280349451357, 127.9149544483, 127.211069069446, 135.254583010186, 130.322068833573, 134.798133429996, 131.028138882543, 133.349992811667, 128.890798594959, 127.913969865089, 131.212357503979, 133.542016137044, 126.320945772475, 133.157417723979, 132.106161859537, 133.458383980593, 133.357414147657, 133.662464264839, 131.563584430791, 132.168161343702, 132.968389729236, 129.171984778195, 135.104014563549, 132.838509832208, 130.455696189109, 128.657749251862, 134.344898469358, 128.982651777045, 129.497333551333, 130.341627885873, 128.792359780702, 128.494449820883, 131.689216254722, 133.563668439353, 129.541791280237, 132.527242146041, 126.120341713237, 128.579038517522, 129.549083604548, 125.042223100274, 132.112488432485, 130.553230995706, 131.249037104627, 132.762587296739, 130.981677536599, 128.406479977883, 129.353629958554, 128.445347541526, 128.182031902977, 137.53937649927, 132.620485528721, 129.137108765744, 134.001960971615, 129.09493427605, 138.812425669847, 130.365674685658, 129.349387270568, 123.6717023126, 134.160777426095, 127.775617419742, 133.299766687244, 128.914335154122, 133.799161466138, 127.12798025698, 130.027305653902, 129.424777765856, 131.763169494195, 128.874347371565, 129.612894740575, 125.440700470664, 123.90128558884, 128.466684210194, 131.577382725393, 128.66373617897, 130.67847342527, 135.055997460595, 126.495254370758, 131.023763319598, 132.087004968538, 131.270879648795, 129.410007480417, 130.727109348764, 129.280907719275, 133.735015876187, 128.304270418453, 130.184397095279, 128.898583767531, 134.649647330098, 131.304277771515, 136.452523847651, 130.824491145916, 132.702847366772, 133.169676930971, 126.91880689786, 126.705034384041, 131.713794206957, 131.505892507785, 130.811954095189, 131.374863026721, 128.175669578341, 126.661427860028, 133.849242041011, 130.707183700241, 130.979232677843, 127.649254432846, 130.157104819573, 126.919988523212, 131.688113507655, 133.409988482585, 129.39951144331, 130.396943833641, 129.182980117201, 132.983898535286, 129.80645545224, 131.629316572113, 123.703689291169, 133.550983392922, 134.017182534542, 128.854851626349, 132.791532630755, 134.674672825591, 128.209895267969, 127.558865693439, 135.802074046005, 132.229404758457, 130.692965003672, 134.901195531213, 129.900847472102, 130.371273830733, 132.881764499548, 136.47211062605, 127.882961902829, 135.099014941423, 129.782609000022, 131.215311720197, 133.348390157547, 126.864625668853, 133.045989956158, 133.362645218822, 132.358302734137, 129.46738023408, 131.130287750871, 133.347126262961, 130.302917040755, 136.044819907207, 128.545004723997, 132.02500261827, 125.033098116897, 123.51999738564, 133.000794940486, 126.868337144757, 135.092001725367, 133.689614890071, 127.860665442902, 127.410053400522, 121.942440763143, 130.84098406205, 129.345524076607, 127.673496886266, 131.331891639385, 132.263716237806, 136.621348626413, 131.055133297446, 131.484676839469, 131.365410375832, 132.31826072683, 128.022423183812, 131.053364756126, 129.596982984211, 131.595660633654, 131.65252261186, 127.098946161496, 134.199848590701, 129.940320428726, 129.603736468619, 130.46459037351, 130.697833844847, 127.2741212516, 132.292920217146, 133.29984204956, 129.832419799547, 136.932479958066, 131.628777632931, 127.464857394897, 129.95396707171, 136.874295413466, 129.707852203196, 133.937631932766, 128.705125404597, 130.995523734229, 131.707913585335, 134.761517418817, 134.179079315028, 126.402656474402, 131.102507043605, 128.049978296217, 135.692681500426, 130.430800512054, 131.600716801483, 134.926478549768, 127.467946972819, 127.365503961454, 134.110416162563, 127.837730110997, 129.801789434805, 127.940541472386, 130.983340548228, 129.608898513956, 127.55581297023, 130.008802744216, 132.253200445603, 127.212574108162, 136.463853234809, 127.695913570209, 128.476574118874, 124.810989624665, 130.801740303622, 131.817287717649, 133.12972509969, 131.246299976473, 130.113800694693, 129.27133959521, 132.105988719784, 126.975554165509, 122.440091552727, 126.426014225382, 130.135104305615, 131.849222186482, 128.802519946699, 129.948178267557, 136.28404766091, 131.582186734158, 131.586521835435, 135.060214404615, 129.396669701383, 129.087212777945, 127.744381618298, 128.805837041265, 132.166780656668, 125.907939089128, 130.091507752453, 131.815920029305, 133.348646206034, 128.019321190718, 131.634233446797, 129.092742400516, 126.178575825363, 129.880682351651, 129.656944617475, 137.022480411822, 130.329387635959, 129.443245543083, 128.169253607289, 132.251189284722, 128.469005464562, 128.806610500711, 132.601515484517, 126.884500778064, 126.881618697846, 126.567452125963, 130.829664539133, 132.678690319248, 132.355081112144, 130.972562994167, 130.338756435331, 130.959939953288, 132.285130902259, 126.742431737114, 130.848738221882, 128.546748610098, 126.301685770598, 134.551771933682, 131.173379478317, 129.998302051511, 127.5107140072, 132.642378757529, 133.799853961453, 130.949941215362, 132.922656913225, 131.379911641636, 132.848602098536, 132.430066326969, 130.502716896017, 130.849102396029, 127.450160717609, 129.937676415594, 132.539627484338, 130.167821918305, 130.66892114045, 127.077315493132, 131.666465897945, 129.610910188836, 135.019514440538, 131.549003495096, 130.935167163569, 127.545757733277, 135.560018749871, 133.074180470622, 130.644464494765, 121.845045413619, 131.182419017852, 129.755598369542, 129.43424112204, 132.268646689969, 129.113347377331, 131.869847641629, 126.410333793012, 136.130319770148, 132.457169643583, 132.231905731063, 127.903929860973, 128.688439290011, 132.813857741837, 126.271080357916, 132.686280000396, 124.675916961241, 126.387821871066, 128.722410595795, 129.445739003449, 129.709047960621, 133.231394483841, 129.279156499261, 129.549252079463, 130.35259167042, 131.145072909897, 133.612158515859, 133.181204447996, 133.292345080748, 132.433083285708, 131.823720660009, 132.600719649446, 126.286203535665, 129.40251292619, 127.139885617686, 128.894060647318, 134.491999990633, 133.139165657521, 131.882962074624, 133.333080521178, 133.04302841594, 130.520326758377, 128.84658822638, 130.022905992602, 127.109895332601, 124.877235051272, 130.356413538818, 131.738939361101, 134.001138375718, 125.755421086429, 130.268391745407, 128.200347362134, 127.140564340946, 131.249193222259, 138.588689929108, 129.245049338796, 130.269358787819, 130.723155437738, 130.356863856381, 129.792619536278, 130.948028495962, 132.738972157531, 130.704203488791, 133.189486075382, 129.30953062053, 134.633967192964, 131.932897965017, 128.496250472399, 138.252074766126, 128.665664243018, 130.080655447712, 133.480385590309, 130.149507034475, 133.083007055458, 130.540607484104, 132.266147117242, 134.220652617199, 129.071421229152, 132.161796704698, 130.144167019707, 127.058082421498, 127.103326507858, 130.139484684885, 127.259775430134, 127.090880874746, 131.087800046416, 132.116266831895, 128.988961219719, 128.83098892477, 130.341965719555, 130.316790632885, 131.296982153409, 132.235311972491, 133.021583129667, 124.108084833531, 131.893965440332, 133.864407233817, 130.950458685489, 133.998990272039, 131.327117707589, 128.180886412505, 132.16163497471, 127.443229881613, 131.401405480041, 136.82219727188, 127.709775414204, 129.064630206597, 131.44634012288, 130.412426971646, 128.473285835778, 127.719139967802, 132.761712266528, 134.070801811408, 130.218157773152, 126.832029514007, 128.670052266442, 128.620701284482, 134.34487501265, 129.090510194411, 133.360587905214, 132.354577605332, 130.150252088491, 131.978601730447, 132.843647569858, 125.771995516639, 133.273956268923, 125.458443270656, 127.164633447012, 133.808436253521, 126.563632982527, 131.051160484715, 131.536376462133, 132.820025302809, 135.341211084103, 129.560324341094, 127.850082450538, 133.483313503746, 129.62124854203, 131.507368238141, 130.43579604833, 130.463202033497, 131.903967840892, 130.031197809264, 131.861262213887, 136.675961840466, 129.253123465361, 131.657037062343, 125.064903082448, 128.516756533468, 131.852437313856, 128.299063242041, 130.779354170033, 133.708477721019, 128.314406445911, 131.862019116799, 124.655323751986, 127.382608636704, 129.420398585715, 134.801645359853, 137.615213031847, 132.525523092413, 128.15415447456, 134.880426461227, 136.199466496783, 137.130063786785, 128.380250170061, 129.898245190873, 129.519865061029, 128.012180569323, 126.459447199085, 134.041472414422, 130.978095043904, 133.739029029396, 132.654704283038, 135.004649586386, 131.931959883602, 128.695200241486, 127.409815099683, 132.827471620944, 130.709280399234, 133.029815556231, 132.051744381602, 126.541611287546, 127.658014293352, 129.078279302674, 129.004683505654, 132.647190678275, 127.172114246919, 123.225808712786, 128.411971202276, 131.327928930588, 132.771747134623, 129.512856666008, 131.35343216731, 129.97935478016, 126.43144566388, 134.937848255373, 133.670251723554, 133.087355942352, 137.24172374156, 129.036986077071, 138.296886143808, 131.232297155891, 133.550456453139, 129.663232523224, 131.997477206233, 124.899708712693, 129.266264899815, 124.806935761028, 131.50431581487, 132.374152630259, 129.931787480885, 135.619205993315, 127.653008764661, 130.785057769874, 131.924362735122, 132.720337927948, 126.564813473959, 129.043652659343, 133.582389264948, 133.603388647558, 129.401619376507, 129.650001632705, 131.736796316745, 127.134410053561, 128.288389238958, 131.440166801619, 129.74590240739, 131.180315732264, 132.11830791881, 126.327078564314, 132.572705211083, 132.240378884752, 125.515247869244, 133.634478860217, 134.104360226688, 132.124594594419, 132.962018154156, 132.317843712657, 124.531116261857, 129.799219582911, 129.73701344431, 130.568077078462, 129.854915019397, 132.185215528668, 129.141885036129, 126.843193494779, 129.831366304997, 128.095354179686, 133.934842714528, 133.586025741367, 129.556915477326, 129.124634072667, 131.833154691273, 132.222329926079, 134.685460785064, 129.262313130761, 131.412564946218, 129.386484915693, 130.085725504162, 131.526427896389, 129.976295403724, 133.168467038105, 131.13162715343, 135.024170410636, 133.817365975983, 131.090623192576, 120.733483344288, 124.540728909279, 126.140430784206, 132.445899922432, 126.676389207223, 133.353255392655, 123.723740576672, 133.571888175905, 124.887145225849, 131.42840333213, 132.296124477362, 131.00896634225, 128.870305758359, 124.290006909891, 133.689620795795, 133.576503108778, 132.428249063953, 129.268503619555, 129.293843366808, 137.199834245816, 127.558580809814, 136.50822151722, 136.229817479677, 131.978585358655, 128.648789216338, 137.485762741817, 129.579228351388, 127.806131163341, 125.238764431962, 128.429462151594, 128.591420441918, 133.57108627914, 127.116836820457, 135.032893329361, 132.642212207045, 129.020795109682, 130.54897517695, 132.492163757499, 129.372134622656, 131.895532147729, 136.294829520633, 124.791918611773, 124.220571563322, 127.797329137349, 131.643211576646, 131.434910005885, 133.387389797376, 131.498618151642, 136.109855771369, 129.211169966751, 129.969653004769, 128.378060740877, 131.102400782615, 129.738760619526, 130.617782402332, 126.063149552063, 131.728532012452, 133.923190361795, 132.549985487475, 130.385915472081, 128.802658807471, 124.344515601218, 125.985186056632, 135.408149166283, 137.227021004586, 127.159152578259, 134.46224574879, 132.409353561386, 137.731545525765, 130.695492364811, 135.57975965281, 135.255622361015, 130.999226906709, 131.802555918289, 128.759843289757, 129.328602865123, 131.878718820315, 133.961918462461, 130.881815234669, 132.428753332863, 133.670794376128, 127.826661200744, 132.855493372827, 131.914062340498, 129.0394992151, 139.025188439483, 126.987974548906, 133.284066539687, 136.616777138009, 131.076376499819, 132.259866990497, 133.526262027477, 134.484215393082, 138.449560984356, 132.227346333685, 132.632135221858, 134.84935070203, 130.345614646816, 132.12391268576, 130.479819960244, 127.751409628816, 126.002208904478, 129.289576575056, 130.293504408192, 129.275244500263, 132.069876524355, 126.786863932974, 129.60611623539, 131.944423944532, 137.716201193806, 131.125401672876, 131.598134787186, 132.635366493333, 130.740014685214, 125.781740549978, 131.726093984854, 134.99819131345, 130.71076839334, 133.818007380949, 132.842295470801, 127.90207118566, 129.401743282944, 129.628513195344, 127.2007253068, 136.214391946224, 126.999372871692, 134.980143567686, 133.214149492438, 130.05792649663, 127.947708804494, 128.971960706835, 129.360247869807, 128.448503561935, 130.284530790171, 127.121935981943, 136.4424512595, 127.129880154894, 136.095943209817, 132.969265391973, 135.03682444275, 132.954633695067, 132.925742565498, 133.959235134933, 130.651812239916, 132.072389933957, 131.107820225852, 136.658901246097, 130.915884958387, 128.32753827919, 132.304876480188, 128.736443037923, 128.738973726953, 129.499880652905, 137.480131861659, 131.960114102082, 132.369233452288, 132.055246771706, 131.446607878321, 136.516993726644, 130.461748452211, 134.208533552535, 130.578232354991, 132.92529272976, 129.506673717554, 134.383652843851, 124.524585072427, 130.796263985939, 130.879141622325, 126.880743290554, 127.74413009345, 132.084799643327, 130.849936322989, 128.416303517333, 133.647017918747, 136.781675167728, 126.813796572768, 129.049021955584, 126.914201446343, 131.744860142568, 131.981058984095, 133.112571319102, 129.018058640785, 128.832674221521, 129.257984061362, 129.838250426272, 133.884174829282, 132.309836575934, 131.390913418868, 135.443841332666, 129.515031950974, 131.60555963749, 130.37469978753, 127.995904644131, 130.161880764, 135.723762892896, 126.999637438773, 126.576589095216, 129.763091467786, 133.197987362472, 129.943225373015, 131.876298268857, 134.133745526067, 129.765680080604, 129.631932235427, 128.217519827675, 134.376554823351, 129.568152934691, 128.638035873318, 135.235692313559, 131.786964174394, 128.972900567725, 127.506043259947, 129.901791911869, 131.256279524243, 126.394317005288, 139.510469203019, 125.751381081837, 132.35558478987, 128.876235620803, 130.794876774284, 128.880881596074, 131.374440585003, 131.812752505623, 132.128606283555, 132.007857725678, 127.311994735931, 131.661365157285, 129.59072617926, 133.265546311798, 133.969631728024, 128.945975883858, 131.425658471459, 127.69205270906, 128.378015103857, 127.349436033742, 127.898066094396, 130.525245556948, 132.447393695629, 129.900050362289, 130.307652306857, 129.999146525246, 130.031426435014, 133.556981528011, 133.107784604045, 129.525683646898, 131.173669267322, 130.915375891253, 129.969143469515, 132.839343974723, 127.142350152862, 134.099634738997, 130.76368994591, 135.811832240837, 135.194660564115, 136.47443383019, 130.393365973242, 131.595679648433, 132.09307563107, 134.081745649278, 127.707482432228, 133.116105808774, 127.685668633623, 131.026034466976, 126.518525824776, 138.381139812662, 127.790198070213, 133.89817152262, 132.480257256743, 131.363124705012, 131.257893414135, 130.269982610391, 135.203383809607, 135.388586607515, 131.530893189888, 132.326075389662, 129.596905912002, 130.718069394774, 126.724010916774, 130.833715025527, 133.763316578646, 134.089891063423, 127.953518563683, 133.472780102198, 134.562666157905, 128.458235942705, 130.376403017672, 133.023523450285, 128.009928402561, 129.419618682292, 129.537927056302, 126.545922061941, 130.442893732379, 133.046386639022, 129.015535204044, 134.939190034837, 133.450515331496, 129.487027764886, 131.878315974633, 132.134665109041, 130.785723411871, 129.864930936398, 132.078663760939, 134.703947462266, 131.729649962371, 126.263981911365, 130.180181914868, 134.395561299181, 125.550570756585, 126.095864964463, 127.465326466555, 133.378953409176, 129.064379481782, 130.201256634069, 132.651080953184, 131.814977900022, 131.653342230408, 125.226787439952, 134.140498665569, 134.228034427384, 131.334724526135, 133.514725000591, 131.206010926222, 129.866994926653, 130.126301046438, 125.274543553688, 128.997532671111, 131.674266728565, 130.849438257169, 132.67453977719, 130.745689093287, 129.204735635107, 128.863818418921, 129.066197479305, 129.649389321074, 135.520357103572, 131.561402580284, 132.959679003558, 134.550842456806, 130.547330847654, 134.382939716512, 127.562611493281, 132.57532803671, 132.921673569017, 132.574457118151, 134.335590987533, 133.30405227315, 127.681102264196, 128.821203086205, 129.337608326563, 133.682996764042, 127.199314611667, 127.68323176261, 131.383429704373, 128.427457194559, 126.627409266723, 131.870168768303, 131.449022347936, 134.917819318144, 129.43680357908, 126.611779659772, 136.01485265255, 137.190411411396, 132.356596859398, 130.172029444823, 131.235103839279, 134.878293364006, 132.345562654778, 131.064725874128, 133.072601980785, 134.259214027788, 131.491459726493, 133.39388873232, 127.716285826599, 130.073163647209, 133.300702017461, 132.342529370344, 134.170672975638, 133.697536405832, 128.504015814305, 132.041777550438, 127.33302266776, 125.068089786742, 130.105664955687, 134.963103327555, 125.948333909895, 129.440724105425, 128.668579254705, 125.224049744907, 128.785281915756, 128.078840077014, 123.577950736078, 134.996401727202, 131.333665211021, 134.278444995476, 132.422123440973, 136.522612924746, 132.431813206314, 131.883342652405, 132.238274566025, 130.463903473998, 130.394877758201, 129.369441878141, 135.395042291271, 129.40008501429, 130.966525860059, 133.314413528694, 129.570186863354, 132.835722364778, 128.3568855427, 127.77747396678, 130.023060124812, 130.766046591942, 131.662713208805, 131.564308490717, 133.155617454354, 125.382846094188, 130.150947996549, 131.31476573141, 123.114041203063, 129.630770028069, 128.590468784765, 129.313376639462, 133.120569122679, 128.792492054112, 128.364856781027, 129.955179694707, 137.1888039052, 128.770438140189, 127.192810572851, 128.24993400503, 129.23376750541, 128.042061834965, 126.979412445987, 133.718416967321, 135.5704624, 134.97010106791, 137.576977146277, 130.538093574784, 125.017907583942, 135.672131469066, 129.373217975803, 138.157246973025, 132.32313246403, 134.397301429699, 128.799643820784, 130.544703412966, 129.39472307877, 130.345043580329, 132.527778763465, 128.614557066098, 133.689019298909, 127.608676310672, 130.668228469151, 134.210218380739, 135.197212934018, 130.101932901331, 133.671339641719, 131.718799625082, 132.213342695793, 132.929228920487, 131.215166899107, 133.532124865596, 130.385962680503, 130.097153988332, 132.588156274291, 131.736673518092, 127.443842315349, 130.412017579172, 132.840550529299, 135.444306893587, 130.373518011547, 125.696310220592, 133.666687549535, 130.885532166348, 131.670683599458, 132.024687123453, 128.519579509154, 131.495415196534, 132.640521858073, 129.104511859571, 126.597905476535, 125.660546265005, 134.830183419215, 130.240926974558, 135.202244005095, 131.489088626191, 128.687808133844, 132.90285723793, 134.940020959424, 135.147132164903, 132.350717611413, 127.537528682514, 126.74844980155, 130.521387576685, 135.976057297408, 131.578564602507, 128.947630298462, 137.410276565621, 131.034571572152, 128.408308278279, 127.683740101165, 133.199687915872, 129.069236859937, 127.541329135908, 127.980151334881, 135.459679206196, 128.51850254162, 129.925178739057, 135.872002238376, 135.332673139028, 128.867407902977, 132.100004889171, 126.519179461042, 136.455668617364, 137.268832043506, 134.315250794519, 130.752400282085, 133.485803630164, 132.985310081724, 129.473538412361, 132.223924139399, 132.194025664155, 125.499817227059, 131.592067782619, 132.60689171813, 128.234189278635, 131.210909267305, 134.762481824485, 133.997904487176, 135.113293149458, 131.672998277798, 129.357685888582, 133.349451310766, 130.809262374875, 128.695668489855, 133.294497093473, 128.137430731011, 127.089857600375, 134.538274563211, 132.153603645464, 131.250016766212, 127.906246181376, 131.325912313005, 136.390191092228, 134.903772275617, 120.051321703238, 127.481168535924, 130.977545289916, 130.313519292958, 131.333031416975, 133.361972356263, 124.924518876041, 137.336854587316, 127.819794974731, 129.271642736667, 135.421924010543, 133.967570148432, 130.19152266487, 129.812574766247, 132.200997677822, 132.653099184531, 129.556856911371, 127.736822721936, 127.757649727459, 130.472841428195, 130.706826809972, 126.656662276073, 136.559420827666, 130.854292546856, 130.20436962417, 134.107656850726, 131.861409559594, 133.72339213822, 130.933829962769, 127.30101296106, 135.255157014783, 128.973662533052, 129.719746737578, 132.080832194035, 126.85185951849, 129.635979221901, 129.679573343027, 128.601736635712, 131.785991504496, 132.887992803371, 131.384706537703, 128.308381127287, 130.611607376336, 126.762081772618, 130.570862045734, 135.729793549228, 127.972495185013, 131.940614675735, 131.868982063385, 132.925541853406, 131.135732828358, 130.082438477496, 132.049286898031, 132.893794856481, 132.575934741052, 131.782563900228, 133.496328319988, 131.330964858729, 132.816363029858, 132.885661315811, 125.022793031587, 128.94650070944, 128.828954064741, 128.260244601256, 133.471023064739, 127.030390497971, 131.229593298658, 130.683764942272, 131.007190370458, 135.163581789058, 128.371851676299, 129.650886839654, 130.817322579155, 127.915930700363, 129.988346515981, 132.679903831187, 135.378408147784, 133.477661754185, 129.234226121174, 130.96864552497, 133.193967114067, 129.200152810199, 137.294473777422, 135.075890477183, 128.283398127425, 130.853270229191, 130.55093307382, 128.247841326192, 133.906464314866, 125.453611439335, 131.108368265086, 131.938254669201, 129.770447417385, 128.330159530867, 124.189148445787, 132.107456803363, 128.951467024049, 136.120040543323, 128.910032071943, 137.171441268772, 132.449104695301, 127.730130411627, 129.785287122701, 136.720153132926, 132.864956922474, 132.478220383515, 131.410244536938, 126.141611580655, 130.058278377071, 131.587385932972, 126.946841068544, 132.719862827157, 132.893878639836, 131.580394770904, 125.287754493156, 132.853364579029, 130.983370709434, 131.517773778636, 129.943466562117, 132.710063224404, 133.252158284563, 131.272033889666, 130.107605872659, 132.713196424673, 129.054997578255, 130.391733320906, 122.809676932704, 131.514013861398, 127.474950687518, 128.782353391309, 128.823243018481, 131.335370303573, 135.952417481, 129.49594066596, 132.006245322192, 126.059227715592, 132.240921491539, 128.544475193303, 126.665408261254, 132.724784628784, 133.68508905901, 131.774473765599, 128.923845779877, 130.550479979207, 132.00135100336, 128.04757520867, 129.152139539151, 129.65616989283, 130.231343510126, 126.199873911723, 135.314634815463, 126.522791012776, 129.37083951629, 132.318600333338, 132.544311495479, 136.154283464064, 127.603317130376, 133.854145377487, 132.318950425953, 129.248177374772, 132.834480210644, 128.482527868087, 128.949209842211, 129.39581654067, 132.392012594737, 129.206854000867, 132.813810101976, 128.400709779295, 130.79034877494, 127.894610505219, 130.308028027965, 130.080321023429, 131.882917143024, 137.030341884899, 132.252370543282, 131.484290670373, 133.39525978392, 131.359932762045, 131.572562858523, 127.128666385834, 134.427205068323, 128.146514620979, 135.222697830257, 125.433324082358, 126.739317272703, 134.107621031341, 131.793879952477, 123.431073062127, 134.734310899261, 131.642139824805, 128.812598931885, 130.47644504491, 125.67594585786, 134.503595135133, 133.774188110629, 129.183185538523, 132.778704747611, 132.172625839243, 131.946462793033, 134.419919815483, 127.802255726807, 134.41316216935, 130.325749621029, 133.065073913603, 130.186517068887, 134.025276583485, 127.212088033497, 138.437221269632, 131.945127477951, 137.823642799862, 128.962589713412, 129.68883670563, 133.152122216696, 126.740054847941, 133.163691336371, 131.448150009166, 122.122430754789, 134.183918174803, 136.064412695915, 132.625843859105, 129.394414667074, 134.73909241496, 131.767145804656, 127.835783160791, 135.905768937463, 133.038203305751, 128.736182063592, 132.764526412332, 134.915798005899, 126.004446951461, 134.413897828519, 134.611926666711, 130.549223927303, 127.01387113529, 129.089394549888, 129.981733418496, 132.341382381955, 127.998673292502, 130.02903849671, 127.529395140797, 133.273121419607, 127.963314354304, 132.526041005565, 131.833287238301, 129.814716985842, 129.317420990107, 128.342919150714, 131.974085540143, 131.205218699245, 130.453339434521, 128.872738291444, 135.800857919743, 128.098592380805, 123.11562349845, 130.768333055918, 132.559135428194, 129.415425830688, 130.344122311335, 133.502674503538, 131.369682242524, 127.848917814007, 130.850831397406, 130.242044663038, 134.214525974302, 127.777395628187, 128.81669713715, 125.775846428427, 130.327860228378, 126.511495451054, 129.282645820563, 132.465941737856, 130.539332937357, 128.584691542291, 133.166504539074, 132.650911146527, 131.833831540596, 131.038300560916, 128.865538143579, 129.170265938378, 129.33083791236, 124.896731948624, 126.426815022408, 131.819017494142, 131.023472760319, 130.871262229178, 131.768320941349, 126.946754814809, 126.010158484021, 130.656667929096, 133.342222123736, 132.559903457342, 134.094001599744, 128.394294019783, 132.393329851903, 130.186041375376, 128.000055720001, 132.932522815234, 127.972718543803, 128.738634129001, 128.980457703722, 127.540481526214, 131.92592246453, 130.217741797028, 129.067613992666, 131.395595489289, 129.291728266621, 130.371903074456, 135.428353689162, 132.261833571696, 127.863261082268, 132.22333628346, 126.389351039184, 129.606334267312, 131.10135345292, 133.985551359072, 131.212823434677, 126.276634580895, 129.866713990714, 131.47454529009, 131.846726278679, 130.166259003227, 130.319815272553, 131.770249679298, 127.211930577164, 127.772782038652, 128.748968276502, 130.246934957253, 131.854315751192, 133.213727344638, 134.477766808548, 130.035786455938, 133.131915674267, 130.244294762285, 131.170435370998, 129.879387215241, 128.835106865984, 130.723684819358, 133.384056272254, 129.525537306574, 135.229344591697, 130.359638692964, 127.898675011272, 131.708065366093, 131.936044404155, 134.895692422927, 132.623151439262, 129.187567941435, 128.042420683558, 131.372967030608, 131.134286871495, 130.27235938915, 128.484052368835, 132.338070591682, 129.910614629136, 133.809146994284, 135.668623923255, 129.328990843528, 130.860917962145, 131.571438820566, 134.337043894851, 134.731056277676, 129.773372928023, 133.987172608116, 129.258249248449, 134.792320772902, 136.267669464939, 131.44496350191, 133.81942046923, 129.254163035549, 135.338395947155, 133.169227588059, 133.908031961002, 133.580933922652, 127.603294190204, 131.713307630244, 132.60362010974, 134.282681415925, 133.460040959405, 131.572383520472, 130.628335811654, 125.800205698479, 125.343292181863, 127.57920646039, 129.926804386262, 135.899786920691, 132.153046013054, 133.698742421967, 129.905750831555, 132.011145872408, 127.861682353361, 138.248764976313, 125.481849322927, 128.277753654292, 134.361790559618, 131.707325221042, 132.061752079706, 126.961681411497, 130.703992775365, 124.168345436501, 127.583885847927, 130.770541989358, 131.518126322857, 129.118004906587, 124.77390993808, 134.203639643407, 128.159319063661, 126.107127014195, 128.949032914616, 129.385158362937, 131.892187975112, 134.670850540288, 125.580499404263, 132.599010472995, 124.066334123012, 128.742433752316, 127.023059559863, 129.109834748025, 128.380936110607, 131.498363505199, 128.324540078075, 128.273181982025, 131.134890442271, 130.798475424875, 134.542280483732, 131.997605609616, 133.956144419846, 132.501538675727, 129.477982206202, 126.54903422212, 129.784707873114, 130.781015874167, 130.593031571756, 132.010843956495, 135.627684393144, 133.516198497183, 132.386824693182, 128.230773168226, 129.981894910118, 129.023370501408, 133.214244444072, 131.672776502303, 132.840902686794, 129.465337113414, 130.510931154269, 131.468912060503, 126.385573016323, 134.740577718425, 128.214033982759, 130.209773056827, 126.193734668799, 130.168412365467, 131.576859022002, 126.423403075037, 126.562286254328, 129.818049191196, 132.577072423961, 132.034292189736, 131.358115571938, 132.968838838449, 129.039647749014, 126.928816950657, 129.661172498041, 126.336717707028, 134.019463962333, 132.585583555157, 129.814062413208, 135.529124811635, 128.663004512913, 131.247830660102, 136.209073055435, 137.018007054483, 128.444195753942, 135.276430979898, 134.391860460436, 127.466713692218, 133.356264233776, 131.250269613727, 130.506244811376, 131.633205607576, 130.421430893547, 134.509029112638, 129.055638901744, 133.040919207662, 134.948765053839, 129.847144294702, 130.54077633628, 134.405522493648, 129.127521184523, 129.699748690617, 121.779314159238, 132.397400129099, 132.53608541294, 128.310178745599, 133.003084040691, 129.739227693599, 127.553985399549, 130.830095344042, 134.305506805457, 129.948791482014, 129.56099026905, 128.716126858617, 139.090796398305, 127.903383040277, 133.557642285427, 127.196035407892, 131.089520584074, 132.21027566517, 126.196022599032, 128.878076972351, 129.584672605651, 125.731556635185, 132.546291648483, 132.545175715295, 132.466018629879, 129.703972975804, 136.671555260018, 130.554394754851, 131.056922045298, 137.977544881837, 126.486391058867, 127.82112671088, 131.51378988204, 128.672721836357, 130.640699605261, 134.552548179264, 135.919212652144, 130.720735804188, 126.0232699104, 133.328762163853, 134.26649600952, 130.232200552175, 127.182263574083, 128.980273588992, 127.399398705107, 133.262370289091, 133.590155883382, 132.712869000455, 134.729758300832, 133.986926457789, 130.435953660272, 132.366948196603, 127.177924007174, 134.769786844561, 131.387379681959, 128.169054895217, 131.889745609378, 130.847548367331, 129.279133889249, 131.653113223037, 132.033482154381, 129.286683702837, 133.859366862266, 129.487608050177, 134.908631062485, 132.560926133509, 129.625729386757, 126.720483837368, 132.192572268127, 131.820140610333, 129.037234187203, 129.438401295645, 130.52198726569, 132.494846982719, 131.016984184286, 130.037055799713, 132.850059404364, 134.611672542598, 131.343746459959, 135.534145231317, 128.92530672085, 133.231428652806, 129.586616500634, 128.9454140533, 134.094536155542, 131.684469638826, 131.854264107989, 130.476921611107, 133.261656247774, 133.688177406081, 132.078157737738, 126.887199659235, 133.498310524923, 133.821852754007, 133.407806781873, 136.986849451919, 133.064708258002, 133.432121303212, 131.490211150946, 128.108541650803, 127.846062349412, 134.137232029717, 127.958787396908, 132.878040695204, 132.963007078738, 128.013941484837, 132.045729218268, 129.478066623668, 130.583854828676, 132.286277097451, 130.532897807863, 139.317767350907, 127.544593935404, 128.057743765042, 132.523871259994, 132.220713337709, 127.21313201609, 132.249031064825, 129.420574070632, 137.580057115806, 134.473819940436, 130.965604019029, 128.563535064068, 128.086130789023, 131.094013823621, 132.52475294159, 132.627353565432, 132.990405147361, 123.564364728366, 140.365861462351, 131.101095113213, 127.304343646024, 132.925567334752, 135.294312883829, 127.819207359098, 134.106942864722, 131.303419596731, 128.472473957354, 129.761889733822, 131.045450174873, 128.494187405501, 129.820225319121, 129.565534031657, 132.850494059961, 131.249703232486, 129.521367781788, 126.716179130123, 131.879765602796, 126.456522530464, 132.817510178227, 128.154271205612, 136.520530362887, 127.256986528986, 133.010971421901, 127.050281953864, 133.162891786743, 134.834405803458, 133.600419719773, 134.811759045624, 134.208544015489, 131.243087523384, 128.185168625953, 132.994906102829, 134.839716883988, 132.844631883873, 130.093451530526, 123.350757364137, 132.406641115885, 131.568715119066, 131.314400687995, 132.707256571118, 128.092459160858, 124.432013791121, 132.039521587883, 131.264316508256, 130.961200258741, 132.822333895639, 130.969929743222, 131.416015679992, 129.120541675716, 133.220080088677, 133.410335877928, 135.026058165803, 134.18127387888, 130.149085172413, 128.696865158339, 130.64134008935, 133.447013156935, 133.313187069614, 131.518276797653, 128.271283712578, 129.832245314334, 130.11077853074, 135.678830439131, 135.450317580936, 133.94126358422, 137.345306742309, 132.28620108297, 127.978538766682, 125.354231917138, 133.326683805809, 131.88018809643, 130.169336561684, 133.574363075277, 135.733229362477, 127.156290856281, 132.155768038536, 130.650875914029, 135.681688560231, 131.363083434209, 129.073501297057, 135.471093134104, 137.011038886498, 132.127763149591, 130.238938130219, 125.155000023565, 129.27615479579, 132.00381981664, 131.623805198486, 129.552734444, 129.440301578893, 131.09486596237, 130.827326744516, 134.232414312278, 127.495735066549, 133.204564554091, 128.676392279501, 137.111958483243, 132.07984587359, 130.244144748069, 134.889742538374, 129.720869256037, 127.751784037575, 136.110211957178, 130.624254012284, 125.75095632168, 135.274008558849, 130.781983615657, 124.51759190712, 136.165179243202, 126.139966542238, 129.259200838515, 134.208943364263, 127.795164514846, 132.038779618552, 133.330099731935, 130.177287341038, 135.021562019613, 129.836438814507, 127.778095404061, 130.617375733968, 127.300191180231, 130.20411555463, 128.594719815301, 133.627062472172, 133.374427579262, 132.213771637866, 133.590832153604, 128.606465197216, 132.53628993242, 135.216784154292, 127.682027733152, 127.108033211781, 131.22200430944, 129.79728975669, 128.512531729821, 134.035089800716, 129.838175234901, 134.229155333278, 133.851668950365, 133.337037377638, 132.430174292701, 129.851998359752, 128.851137379225, 132.809615269987, 134.323922179946, 132.108728811485, 135.169948306863, 129.739805372467, 128.179240509706, 131.576847427807, 126.851269455291, 128.313956365329, 132.682423379372, 136.56826009319, 130.507698140989, 128.410851736611, 130.950568037449, 126.136318424775, 127.906966235253, 130.101587133373, 129.182915682526, 130.243803365107, 130.028379487228, 132.454178052768, 130.751997399114, 127.930691101246, 130.247796563488, 133.017787413168, 120.898273973462, 132.909655536288, 130.318160049768, 131.565983074718, 126.811131144492, 127.781074693529, 129.287679317215, 135.660426351289, 131.250148260242, 130.001797285337, 131.350780636965, 126.20022183092, 130.335018261776, 138.082326212518, 133.36698356092, 131.466200421247, 128.219313661654, 131.129308685798, 126.648559367533, 128.361594595508, 129.384631058276, 129.412658821505, 130.419260947809, 135.948920079228, 124.44845137757, 132.592394729748, 126.016143899515, 128.418070957941, 130.795097653114, 130.319975918477, 133.475636123157, 126.991666349136, 133.781769064185, 127.41342055366, 132.939342346088, 123.436442593522, 135.899199626263, 132.28430034769, 132.76157019022, 133.039524724236, 130.9274688029, 125.523889136141, 132.868172396134, 135.271904691575, 132.223619113096, 133.855485049109, 127.593200866777, 131.525956981083, 133.639550793579, 128.697992505144, 130.286713628059, 132.494780092597, 130.506933323796, 131.399460094398, 128.511130271886, 130.610015738761, 132.995119035218, 128.911623225538, 135.572892958532, 131.640506001408, 135.032623004005, 130.878350031898, 130.175994546796, 131.308349786705, 130.989538818939, 133.865363829853, 135.225524689565, 134.376525633795, 132.132767106374, 135.46143079939, 127.150309048635, 122.956017821167, 132.352162928842, 129.33616062599, 128.889847952035, 128.82378346215, 129.704489479726, 128.148050102702, 132.454329177661, 130.510472456818, 130.288258639834, 136.06273573487, 130.699298976084, 130.777206536188, 125.90995157568, 127.738733108232, 131.006603877332, 133.970597170638, 128.475278981002, 127.29186712179, 131.650743692074, 132.515770167967, 129.953427450786, 131.13531111449, 132.497395445984, 128.307594448998, 129.189123531003, 132.155183858681, 131.677969013398, 130.580315223056, 131.040219109253, 124.484271385879, 130.68947618936, 130.283844558907, 137.503972436129, 134.815663648092, 131.85407364764, 131.737019278417, 130.115913343851, 133.285263616536, 127.350393977922, 131.211885820178, 131.836895123496, 126.24156766288, 126.407362724923, 129.708130584326, 132.286827827564, 130.731745189873, 132.770728121833, 131.747244044433, 131.996024963629, 131.348477250912, 126.92375353539, 132.146895821017, 130.51152250419, 128.380117164483, 131.131013823685, 125.649854148007, 134.063223353662, 128.205066838025, 130.059525593581, 133.55537928412, 131.793132830752, 132.611281550343, 128.20352029535, 129.444576573111, 131.518937249754, 131.461017478147, 131.253447097819, 132.560117146277, 131.909263657995, 135.370972011027, 131.397168037978, 132.221397575798, 131.510256386617, 137.027619893831, 130.146619271451, 134.75166097025, 128.962679399927, 134.783249608068, 130.66615148592, 129.882368576846, 128.608005503534, 131.188127997291, 134.334984766914, 126.796490040642, 128.098713554527, 130.430594724921, 133.698990001991, 131.909662830866, 129.000323227483, 129.218402563666, 135.897203977671, 135.995612630065, 135.261019938196, 132.855916523253, 132.260978686858, 131.252456223058, 136.739277461343, 135.482867572361, 135.835517239821, 130.615743318025, 129.018446842969, 127.133120401412, 136.419650284337, 139.944539899223, 131.776343808249, 131.501608810548, 129.61701687841, 127.838372399361, 134.257990072793, 136.72384206639, 127.700503863282, 135.478458091583, 137.06989016523, 125.77247664358, 129.358572008299, 134.173379828623, 129.156878551758, 130.08032031787, 130.255607733437, 133.740473956894, 130.385742466772, 132.884607711427, 131.779248865196, 131.008647665512, 125.684408125733, 136.041770345453, 134.938286568481, 132.431890179384, 130.307841365751, 127.914331675736, 130.947425360154, 125.981289198424, 127.779834371575, 137.489085376029, 126.590226123989, 130.964774683705, 130.784000491315, 135.037621719127, 131.93258886502, 129.250392878493, 127.355923414807, 134.54547990912, 130.748911504174, 131.968004287749, 132.056773732336, 135.87304366507, 130.933975101503, 128.000280323955, 128.274458740049, 130.419618229301, 133.260164275901, 132.230072403444, 132.925526208861, 131.64957648836, 132.226225742731, 132.976348175094, 129.532982977724, 134.55462781437, 132.662321108356, 132.831076188726, 128.573379802183, 129.730618430156, 130.392356794586, 127.26034985652, 131.923130629744, 131.251235222825, 132.573977169396, 133.076940312714, 130.929522946256, 128.165286949775, 129.911305014209, 131.887200965715, 129.054749629741, 129.622977683207, 132.953362277842, 129.519669939058, 133.786937276704, 128.360245869376, 134.444287268839, 130.854645827189, 132.129518990843, 128.472402638519, 131.813230825335, 127.204037407281, 126.663613167784, 128.999377243904, 126.873226370926, 130.762023396893, 127.297843535523, 129.911803450456, 129.151222685637, 130.423643944966, 132.243307049493, 125.734256989622, 129.945031666231, 131.606416170648, 132.42603906981, 128.700394207529, 133.139785529001, 130.965529570591, 130.435337437347, 131.893131619448, 126.415862803163, 134.977648026623, 132.094566729837, 132.76827593071, 133.62805737454, 137.368572051724, 125.702136531238, 134.627987049939, 137.91547224852, 134.023852291083, 129.716979050266, 131.291931812173, 131.07422646544, 127.47626965491, 128.862563879015, 129.355899157155, 127.479498828302, 127.696802894129, 129.203564776187, 134.122438441954, 132.650727233332, 132.945356086275, 129.254507878507, 128.155652636749, 129.845873685883, 131.484786800263, 132.324584570646, 136.204838277911, 130.347398277344, 132.169310077463, 129.696772414887, 134.127254272678, 134.795787063757, 130.148084609937, 131.652475581822, 137.00657938827, 129.658927799488, 128.43138787919, 135.272871248066, 131.465601014473, 130.953168774106, 134.796294795873, 135.096036303978, 127.192329183164, 132.828646799688, 133.336878768331, 126.166110939202, 131.850962806016, 131.258648856598, 128.12838561499, 128.600680084657, 128.866781748817, 129.44742769066, 132.399375179243, 134.913956069387, 128.745944495191, 131.203099120224, 127.89848680517, 129.845680798582, 129.983272852119, 129.855398740965, 131.775828604672, 125.188647195682, 131.452526517373, 129.904779716692, 132.625072317664, 135.475977023741, 131.08572893782, 131.028833873107, 131.495856421614, 128.51473969422, 134.59097156536, 135.689547738703, 132.90250068073, 127.73277125359, 133.387332304589, 129.870710585844, 133.845145123329, 128.38159116487, 132.254060731192, 126.629320784942, 131.819886121777, 128.309004192569, 131.250728783673, 131.980205725964, 130.945060616249, 129.783210359477, 137.847819600108, 133.165502033434, 130.474067498978, 128.512841443335, 129.150913987747, 129.556171495723, 129.203276490447, 130.803235208576, 128.169628047385, 131.414948765658, 129.289674840564, 128.905509478804, 131.969475708935, 130.144091907657, 134.625646767973, 132.974773864946, 131.707319929687, 132.634398217987, 129.587042699034, 130.707194586723, 132.015231984773, 129.531715993589, 125.313595654594, 131.501617681739, 129.627370369897, 125.424728510345, 127.570877522995, 131.467640369208, 128.544613698605, 121.985260462459, 133.531612051678, 127.185853398319, 124.314316796858, 136.324644481254, 136.400655457266, 133.365178610759, 131.696292699799, 136.992520263814, 129.879561760468, 127.484067523476, 131.570765024832, 137.717818085981, 129.292789045515, 130.136766376052, 129.019353270861, 128.702298451413, 136.248293355226, 131.239061970009, 131.331587398198, 130.443406994412, 133.36570045078, 134.433118410524, 134.405135643074, 126.642267624558, 126.252891286868, 130.217870662673, 131.297256578194, 126.217420966674, 127.589643404625, 128.774171649358, 133.941863465214, 126.169243391789, 127.734950416641, 134.911253637942, 129.685434468815, 127.521580417714, 126.043834588084, 132.132863159028, 127.198508745831, 136.846433639924, 125.594296505586, 131.515222433796, 123.999806658826, 130.314205447413, 135.269276079138, 131.175028466885, 134.471169839202, 134.866120779692, 130.923282265531, 129.863403732592, 129.500478586757, 127.847058230697, 125.747936661093, 127.492176638105, 126.112054220252, 130.597438708194, 132.125486609613, 126.447440296407, 127.633800761645, 129.23125978709, 132.401894526157, 131.837721293585, 129.2004801051, 129.210806106527, 129.941849039491, 129.561155322546, 128.554932378132, 129.988574309543, 131.522569028954, 135.704639746561, 130.081426011189, 135.816518830927, 126.935264600871, 129.953712565234, 133.091416360175, 131.123375739119, 133.39949703442, 133.202394135272, 132.3171812953, 127.344946150724, 129.050087141586, 131.255296796465, 136.702736257629, 131.346856521532, 131.289549068774, 134.020902200413, 131.20286119286, 134.982499106411, 132.561883944971, 133.754847206631, 134.748904340786, 133.001142346912, 128.208038784515, 134.581835114541, 127.825621632829, 131.606170719469, 131.90148348686, 125.920482063309, 129.666333601578, 127.730055783018, 129.94131357516, 129.876725327329, 136.035557084089, 131.458710922085, 129.895476654677, 130.659592517709, 130.038491207382, 131.396803525684, 132.294491142561, 132.307066418354, 132.449466343037, 132.605156300635, 130.96051760518, 129.982623634207, 132.483277453671, 127.195720529392, 130.745993678512, 129.814492055403, 133.650089269208, 127.889629384476, 131.395785789961, 128.496951471526, 136.173787292878, 129.267911978285, 131.767283786014, 128.808021133775, 132.547552676444, 125.872126022153, 127.269842764273, 132.952275255297, 125.224189205731, 129.971616212911, 130.775510250924, 131.754120018207, 125.160669118018, 130.682568232449, 130.09777480687, 127.650857456909, 129.031951678071, 129.445949462482, 127.406353689773, 130.055223553213, 132.840806722513, 130.587792265726, 127.553220210989, 132.746169431756, 132.187196503896, 128.672167155915, 128.999695722773, 125.948038327861, 130.829467654114, 134.066334776965, 130.775806734205, 123.808414799637, 130.362265999413, 133.760117776593, 129.163293175998, 130.896578267105, 135.002077712379, 125.869705352034, 133.253247065001, 137.337741476815, 136.000608694157, 130.488108033414, 133.595112028337, 134.289941455567, 135.568580672959, 125.111150475932, 130.450022092429, 129.215328818531, 130.47277143771, 130.951911342146, 131.532669626118, 128.602678095394, 133.502275273155, 130.997144761154, 125.939800794938, 132.23958805997, 131.084006170639, 136.522652963265, 126.184652880031, 131.539424649101, 129.392773939316, 135.944354138354, 126.964432866418, 136.577880305967, 127.804150156647, 130.776383870688, 130.08573953772, 125.532219184001, 131.413172105882, 135.175298606178, 130.384176973767, 130.064418717116, 132.31682342247, 129.606429966546, 121.209250349565, 127.810594371354, 125.271471972307, 133.486360184951, 132.737700611899, 129.619156862641, 129.295365471005, 129.985076041668, 135.003363528442, 130.091173311337, 130.676057585094, 134.577853788139, 128.146003168649, 127.459090647696, 131.209162353244, 130.887161758821, 127.621967645816, 127.580783505296, 130.881855652652, 127.054124125776, 132.19384435226, 132.515285831921, 130.248749974495, 134.199982953524, 123.624647740673, 132.561243454867, 133.902539953415, 135.011376287456, 129.283515199725, 128.56840577482, 129.676718435441, 134.983832791855, 132.716666643826, 138.668663918778, 130.73057307605, 130.557481247898, 128.634252706263, 133.506752403602, 134.661164483906, 130.39739948481, 128.447190555031, 132.669794903086, 129.22996287444, 126.946133828342, 133.090666801082, 129.250490104329, 125.901425115965, 126.898603855909, 130.080004558802, 134.836659234176, 129.518168073639, 127.098294372829, 129.734432757608, 129.655282243367, 131.665420852901, 131.066882947749, 133.678769939675, 132.002653132703, 129.798030949821, 131.705389907776, 128.894802830012, 128.988724105995, 131.873557102937, 130.410109361011, 133.832525436098, 129.667070687506, 131.131321623084, 132.313591560069, 129.524543293654, 134.916260043475, 131.798314887375, 131.541247607811, 133.098155975379, 127.881566224137, 132.607574335687, 130.969975642796, 134.45131008342, 129.155405377795, 128.488596366794, 136.934828512154, 128.554738339907, 132.543251428523, 131.707064407038, 127.57290966975, 127.536527586666, 128.407956213598, 131.11777358509, 131.5487331899, 132.910815964626, 134.502137341698, 139.046531906193, 127.914597142966, 127.452089267439, 131.714196742243, 133.031595667231, 131.674861890678, 133.160983513029, 131.909890758473, 133.135445649462, 132.476766883125, 131.985571976247, 128.774071229337, 132.88464994862, 132.292149798826, 130.476278835545, 128.253306149964, 133.565884828392, 130.458903794874, 135.686098479313, 131.919773624108, 129.958510361039, 130.212332709325, 133.759035592152, 125.095422760848, 131.94795137886, 130.330315767239, 136.452012295516, 128.458980811681, 129.52498722123, 129.815805790269, 131.738074202119, 126.791970408399, 129.514648596809, 133.239007796334, 130.58796395918, 132.853689582346, 130.040818018639, 126.330338072598, 135.02273758714, 129.741333995608, 134.346422124776, 130.447593817825, 136.009618921306, 131.419184425111, 134.611169636988, 134.993556629888, 135.222161024178, 128.38866539038, 127.914436210167, 126.338207477826, 133.103776015672, 131.695224487036, 132.460582410922, 125.932355386781, 126.167614124839, 136.089436768035, 131.462889238828, 128.638872104646, 133.138608291464, 127.647289639027, 129.734631377984, 121.566972299396, 132.936221726561, 135.444172374262, 131.587686316224, 127.488693248588, 128.601373145887, 129.082925639538, 131.458919453089, 132.978166202593, 128.723884945312, 132.40558883351, 129.451730232315, 125.541995251725, 133.369734465772, 128.478582603508, 128.518888715389, 133.339340273818, 135.017545643199, 130.552453633515, 132.557206064336, 132.16859977277, 127.063501886924, 128.635954630344, 130.768252597986, 134.97063219783, 131.183553132165, 128.654323613783, 132.267626026684, 133.817282064592, 130.836066208151, 128.301452569689, 130.468566467395, 128.055373708393, 132.855054855579, 129.69581293337, 132.077237582393, 133.28687232792, 130.069844512625, 127.025962727276, 134.678856890552, 133.27924081638, 134.999281851802, 127.056111930412, 129.564690212706, 130.071683321478, 129.078269244835, 127.208362229129, 133.266836508964, 131.947054186306, 136.192288127646, 127.44376719619, 128.078404055973, 135.220914892831, 128.126699466265, 128.337810844732, 129.43596000696, 127.907231965484, 130.127287171646, 134.275241220705, 127.475074048203, 130.479427972668, 137.560679986527, 136.247808079711, 134.653194542981, 134.45216554314, 131.024865696065, 127.68801080574, 131.865896507923, 135.793318352155, 126.698035750654, 125.59751509573, 124.765143704548, 128.618657305304, 131.436702766438, 133.090412182813, 129.091529463845, 130.940941084394, 130.057341235334, 134.47491050653, 129.10352349987, 129.186163371737, 132.174019202577, 126.736272954053, 124.362534361058, 135.979318682472, 128.114677251935, 129.033076823158, 135.566960244648, 129.331505923594, 126.388493222396, 133.70681229946, 128.832869515655, 130.961002585473, 127.742953408397, 133.993140350346, 127.356503217708, 133.937572480847, 131.780931109674, 126.826591732374, 131.029845243972, 132.773825194681, 133.222263281501, 133.29663907297, 132.877870699227, 127.404244093935, 135.970593382069, 131.221190217767, 133.452620777591, 127.977810471844, 130.61375087238, 128.353597823449, 127.72960091299, 125.729899541942, 133.824603230298, 129.87280415383, 133.482256103029, 132.258795124281, 136.594116955744, 133.834536611213, 128.147445175365, 129.482615078652, 130.285753373434, 130.780686668528, 134.878845896869, 129.88321212234, 132.79976775273, 131.638008915227, 129.248621344197, 130.77526996425, 130.356473429907, 125.664554247913, 126.431332067586, 127.111339242463, 128.419752646619, 130.156472280385, 125.35743208912, 129.603693038205, 128.733209399392, 133.670943589291, 126.723077764423, 129.201243535165, 130.897914427139, 133.539685670262, 129.555967914033, 134.086369837702, 134.010221687439, 131.152258679882, 135.140020058273, 127.930080100243, 130.529020763224, 135.357530057978, 132.673507994159, 127.748075494224, 128.636854688288, 129.704926785715, 133.916319100088, 132.44878729415, 126.834920633683, 128.245899787639, 133.41757933496, 127.614653070596, 135.830772059841, 130.513679605266, 130.748495659033, 128.596377423304, 126.749692858354, 128.931371656405, 130.642720525934, 134.986723709344, 128.961677172565, 128.562643235418, 134.877661464283, 130.028435214028, 131.728893105437, 133.504487431748, 136.117229258109, 127.23559959341, 130.52119503821, 126.641218134693, 128.910247256598, 131.315657555576, 129.758592191944, 131.851432434048, 131.039290499134, 127.666625931559, 135.443047200046, 134.228004289472, 130.643868818399, 129.750387698523, 138.613468556434, 129.128384615627, 131.107590652187, 132.219956857582, 127.441901387467, 129.700258594613, 130.988069083012, 128.182289018756, 128.447016264029, 128.972798167777, 134.931845907665, 136.427564842366, 130.407497506875, 129.358213124551, 132.559420224723, 132.391869332458, 129.6907929406, 130.127507497882, 132.633287435077, 131.225073398779, 129.349030199879, 125.706872759314, 131.234480672527, 129.920202711025, 131.985864455917, 132.891061983333, 133.318300693377, 134.157921605253, 127.166342707854, 128.43064072098, 133.535811960877, 128.112168115297, 130.980499366475, 131.502193011719, 127.938691322459, 126.232955385034, 128.625145318688, 133.995225920765, 134.96596087149, 128.254471037687, 131.330806215646, 133.287784337259, 135.245665238382, 136.21231523656, 135.15875440815, 135.145807770768, 125.626129325158, 129.989310386192, 128.117424202154, 133.016909014985, 128.597395537549, 133.130503824374, 131.593817266815, 128.724889969555, 129.473964643051, 132.038694308364, 135.853377669602, 130.016123094015, 134.173760081088, 130.25145158496, 126.077489496056, 135.955700009396, 129.229052746456, 127.777914789593, 128.266139491011, 130.782781756264, 130.760527859522, 129.272375582868, 129.785905575179, 132.326840425623, 128.509519827752, 132.447682416655, 129.322248854543, 128.728872072459, 130.409130437714, 136.911583549649, 124.47598820611, 131.203449274352, 136.63696658962, 135.263820198567, 127.643722786584, 125.821955009817, 129.152981419343, 128.002213787785, 127.70754197961, 134.573689468627, 129.202774947128, 131.677406187118, 129.045397789397, 132.760618412516, 127.373753579871, 134.497165331419, 130.133037749039, 129.163040063412, 131.451844499124, 131.529663414462, 130.231338653851, 133.612735704231, 129.187395736674, 127.244081195546, 129.6971141207, 134.264230364403, 132.794781134942, 133.859937149039, 133.368186019756, 130.441521290393, 136.101092817011, 127.480487633158, 132.706796858284, 128.628700629337, 130.423741082082, 128.934636253119, 129.822369127959, 128.662857937266, 129.702196266956, 128.061524433715, 127.487033961062, 135.55952061835, 129.299061095873, 134.644656754968, 128.947533389532, 131.907615922447, 128.90432217788, 129.002236775527, 133.488888806302, 130.780196789152, 132.888515479614, 126.241526198712, 127.316716791181, 130.26155075423, 135.222424698076, 131.10503119428, 132.037213940644, 131.895558308635, 127.923098568805, 128.792191623712, 138.932198376507, 126.308465023546, 131.012133334587, 132.717786245016, 127.620384167239, 137.611553780441, 129.555312144344, 131.783639924571, 130.361969779928, 129.855338905626, 130.203587739763, 128.149189963935, 130.51730683733, 128.29336567492, 128.819609715132, 126.91424512736, 129.396167323393, 130.53262529702, 130.939217125252, 129.818426290007, 128.099377883023, 132.035514512633, 133.615074481928, 130.115096138519, 128.236103409219, 136.607558806223, 131.660433392599, 132.73592526066, 132.143853183042, 131.570062402294, 130.460830374079, 128.051124115101, 131.172446862203, 134.724363805692, 128.67952497027, 130.786211752755, 129.800152151572, 130.643511436824, 132.5113806186, 129.760064297472, 129.281712553853, 132.492407383149, 131.151299409565, 130.275154014017, 128.524021611634, 132.294938169895, 130.337510416577, 130.513686313676, 126.74711518269, 131.156230741226, 134.434107065852, 135.106093187383, 137.320609605443, 127.380619810978, 129.511438042687, 129.804720241418, 129.937889717983, 126.150139549582, 134.407204090329, 132.310810435532, 131.144964508021, 130.424797542593, 131.49792908497, 129.142796879627, 126.300236331587, 128.795804241554, 130.79704472856, 126.421303920379, 127.670668636184, 133.472077848428, 132.373706406532, 132.046380255724, 135.516724188015, 127.000266636446, 125.447654396986, 134.582643731113, 129.508647754968, 133.136765394403, 132.428510737822, 130.082033764775, 124.427814820291, 134.154409388085, 131.396414411236, 130.051481666528, 128.586881440634, 125.66580879229, 130.767354001062, 132.470508655742, 126.966854741256, 132.045473590674, 131.114221536335, 132.45247592212, 134.075340804466, 131.668410992581, 134.502743855863, 129.457212108917, 130.388324582817, 129.858653376376, 128.137975847691, 130.295881009456, 128.384753512083, 131.372445645419, 130.438890030441, 138.604084627703, 129.581978352188, 130.513770370953, 128.734446623781, 126.646878830372, 131.793561208638, 135.599861891788, 129.571842788393, 134.194482921002, 127.041947315579, 136.327737215175, 129.961970811041, 131.497825409927, 138.237479709002, 129.94897396919, 129.780285042785, 129.528773574837, 127.534128597874, 133.922353520926, 129.862401235148, 132.986503681836, 130.716179072127, 127.694222402109, 130.709175359638, 130.065548052625, 132.351921081993, 133.70430191684, 134.105718521953, 131.133828322424, 128.63057941376, 135.127703563085, 130.094876586146, 131.841571896779, 127.163961653988, 131.50709193256, 127.583309267968, 138.411047094757, 131.259322922884, 137.126755366203, 127.510736549199, 135.395660604613, 128.050998811409, 124.451181330107, 134.920164559963, 128.749433589031, 130.941530780503, 130.913976824101, 130.98146495594, 134.716051211654, 126.921742070678, 133.207798381713, 128.097548560715, 131.065208895373, 131.871380217168, 132.322676383125, 132.464514577254, 134.030230261926, 131.051919336391, 130.003669819907, 133.970411932132, 132.076056619061, 130.65736448291, 129.240994226478, 131.905988544316, 130.583317327923, 132.356565722507, 127.960426924583, 134.601626882672, 128.547576803166, 127.656099758356, 129.05990806047, 129.616649782176, 128.645629791288, 132.921357737499, 131.550709896594, 130.914325845626, 131.845746287464, 137.061575116775, 132.449009923933, 128.697886771811, 131.38788189948, 126.37201877713, 131.933750875624, 136.123326013763, 128.22078493469, 128.573302417968, 129.138679678658, 135.615663490213, 135.541770905726, 136.495944970362, 126.485370596734, 134.723581050575, 135.265879110719, 131.265584565053, 126.909376947364, 131.721067950346, 134.512273626628, 131.687984500066, 132.95112883562, 130.937395931802, 130.051614012026, 132.851695219763, 130.754285238336, 129.736125982501, 133.357413151318, 130.61280195941, 132.830176156363, 130.357397123829, 140.659376158009, 132.574716258531, 132.32493482339, 128.520231133143, 128.043288535491, 127.518417652507, 134.042456777807, 128.949761975441, 135.097855075707, 129.073783294052, 121.595046709629, 135.507758619426, 130.933046939097, 128.257963046565, 132.307290943147, 130.089703626669, 129.031279536938, 133.566631177706, 129.662331162675, 134.640440485255, 133.969643064856, 132.847390305301, 130.438535992378, 132.825908665793, 130.854608427035, 134.791334166019, 131.741684986402, 129.23675029424, 127.844937071392, 123.349976438703, 127.196428963382, 128.072081225284, 132.135214473256, 127.929829090204, 136.592857019238, 130.841033471905, 130.891480686799, 128.504624503322, 134.524086904694, 132.826973656725, 124.342172503247, 130.007027115886, 126.526991875665, 132.31885200459, 135.681968910644, 132.547038858593, 128.617204884832, 133.800660163755, 129.849258044247, 130.936414096554, 133.966209025193, 129.06172358669, 131.665697330351, 131.530749069578, 134.579569257549, 130.901834592572, 132.577518953435, 130.259887745131, 128.776731746425, 133.113450059689, 134.463221384149, 132.797424523968, 128.19609314339, 134.55140876073, 129.319235111341, 131.519097251108, 131.790848633836, 135.390202123361, 128.90185100527, 136.725760721516, 130.723889876346, 130.268557468781, 134.180974841139, 126.365421560542, 132.025424125947, 130.302596048129, 128.540524015667, 127.602263658877, 130.841149874839, 127.054709413444, 133.625921094808, 127.057625457324, 132.5164992936, 129.465462751282, 130.188791783556, 127.165034405032, 133.508365211648, 129.60476338861, 129.340542585298, 136.909690665198, 131.824677638731, 130.596130741243, 133.927378684046, 129.632332197747, 131.292859486017, 131.034025365736, 137.299296338834, 135.432241453106, 128.556808179549, 131.857153428651, 128.181695949141, 134.821258746109, 130.462314674221, 132.265488109471, 133.694126367147, 130.203786596392, 137.544901397093, 136.447794185216, 132.598222334419, 129.583281743766, 127.764704417367, 132.995907435801, 127.259687415692, 130.099300155797, 133.53783728167, 124.820460981057, 133.551666479597, 134.722764178158, 132.674322698437, 127.5713931236, 132.129033940174, 127.198783586138, 134.840842267559, 132.592459102624, 130.968114792382, 136.219179583334, 130.368153440812, 134.313590725162, 133.221561399397, 131.737671648855, 130.888776491772, 129.32652236785, 130.210121364513, 134.540515289355, 133.760142633209, 129.662153607632, 133.697817753535, 127.736774293708, 130.724322949819, 126.064311371312, 136.80626916911, 129.104846778269, 137.515309927588, 123.35443637162, 134.560588756958, 132.838998113238, 132.418133338337, 134.783286070452, 132.652353041427, 128.236383704049, 130.178333782677, 128.960390936466, 130.584315490832, 130.089694857007, 127.464411967104, 130.007925727405, 132.508438417444, 134.880247464971, 130.441051930902, 133.630134961811, 132.714650691787, 133.608953640569, 129.568662001037, 131.924570995308, 129.237545612514, 136.40768537028, 131.058840060433, 134.821855513641, 127.07458955293, 133.358455667382, 134.16362738698, 124.959323941239, 127.741210327432, 129.466670485169, 129.502078724468, 130.597650695473, 129.672855201684, 134.475063347024, 132.830258718853, 129.880337136253, 137.152799292548, 131.092926430793, 132.705143261198, 130.273194997934, 127.691729802453, 126.562861215901, 129.447492549353, 132.859968384653, 130.344467588536, 133.367166612419, 131.16773674921, 133.972775023118, 133.279703796461, 127.267741201438, 132.700411185786, 131.000613364428, 129.022005551901, 130.420113408759, 128.882302046597, 131.922564645597, 133.062810773892, 128.779001527274, 132.120747342166, 132.425644652828, 136.19121959939, 128.031665340258, 131.321222623894, 125.236955741509, 131.331235884492, 130.574048430624, 133.307509279685, 134.353402286354, 127.474977835149, 130.23781631199, 128.272007409592, 138.306328605623, 130.768042947512, 130.675202735893, 133.564044739523, 128.740012891122, 129.572351255094, 131.058219881953, 137.224976273664, 132.379292651887, 129.836407018719, 128.754861951672, 133.059742229398, 131.637851651141, 126.959136846738, 132.829578534581, 133.819396536048, 131.765497690919, 126.698155832902, 134.015671049221, 131.916245555932, 131.946052158446, 131.83791679935, 135.531706621874, 128.534254795638, 129.477190530153, 132.72186417484, 123.86651726088, 134.021730047659, 127.927438769587, 134.416393629164, 128.932377485958, 127.223994728784, 130.748957477639, 127.627747693827, 132.033003535513, 132.266571791676, 133.82386466422, 133.250380296234, 132.910096338987, 128.348554945696, 134.008540155758, 128.296330773104, 129.286372790371, 132.764112169597, 131.523567911306, 133.904673710961, 129.648090640696, 134.741107026013, 137.166413857678, 130.214548162964, 130.523504699577, 128.135981326253, 128.463010799581, 128.002128968559, 131.626197998483, 130.958913444796, 132.159659651282, 136.18244134988, 129.886332786013, 132.932454390185, 130.203400205964, 128.333145696624, 125.074443009196, 131.053641527345, 133.137058848529, 129.55742907688, 130.082538655113, 128.098848834396, 131.873621208689, 130.696824659409, 131.932922539924, 131.1124206813, 132.466233677727, 135.380756825552, 128.736568339248, 134.298095868856, 132.415891567164, 130.828203366638, 130.361617512069, 127.654032792096, 133.97823025614, 127.312266518696, 127.142243852324, 128.291464081711, 131.79198403996, 128.943097152225, 132.20340013849, 126.571473676176, 129.848262674465, 126.429401025512, 128.623600688514, 128.00932002346, 134.660288521675, 130.098972557661, 133.242934791142, 132.911557008671, 132.692451090397, 131.684916768019, 133.318490284362, 131.461365458795, 131.385765669294, 132.137307575906, 132.093532927663, 132.73738236289, 130.720859690857, 129.924176506228, 132.888068976591, 135.163104722704, 129.802329726731, 129.856109661243, 132.532680073077, 127.579937944077, 130.811285312293, 134.318236106776, 133.246364938171, 126.987643625857, 131.764402722433, 133.757186102414, 130.428146770768, 137.047641011821, 131.251992894717, 128.928803883797, 139.048384755741, 132.545060774621, 131.205318928249, 127.988465460149, 131.826292027586, 126.420301938051, 125.237881350941, 127.734923870491, 132.511206223578, 125.993804676054, 135.109287074057, 126.82444437992, 128.971523665223, 132.519909448071, 132.144902392118, 127.670424070544, 125.837314971232, 133.109034990345, 134.742897092263, 126.315130206804, 133.785740699056, 130.130178873031, 132.087933967528, 135.635877373602, 132.289976258769, 133.116793852634, 133.036354144739, 136.601893189861, 127.603618495342, 128.319302849692, 136.010703862968, 131.898303859684, 129.130031129386, 129.114065609628, 129.364688472799, 131.955661960222, 132.123438361439, 132.861468286411, 133.941093988729, 127.46115319018, 124.794448303956, 132.701416385625, 124.7221747372, 129.376057956987, 133.515251285401, 131.485882907926, 131.995583380696, 125.787229578319, 130.360575862122, 131.851090404739, 131.386391823026, 128.196602050917, 136.134358212048, 138.252375288513, 128.437921735825, 131.230155928857, 134.990812432318, 136.619839686963, 129.795887487684, 130.284325471986, 129.756161800621, 138.590894791438, 131.767209092817, 126.93037664374, 126.758258067009, 127.211738585505, 135.970737750813, 131.592679577055, 130.75796767019, 126.38793063332, 132.060985686092, 136.315695011451, 131.424099119538, 136.016117145382, 128.758197116091, 133.354233852893, 125.571791877343, 123.376222522297, 131.578856064534, 129.667265544026, 134.436778887136, 131.134263849523, 128.949968380607, 127.036829131475, 124.985850160678, 131.918583246826, 131.104390080393, 136.191044830243, 128.072925702404, 132.840715927875, 136.339859100734, 131.7877773231, 128.788639525256, 130.877130652996, 135.804398777118, 129.629698411661, 132.029708470454, 131.472997533398, 133.02172851419, 134.48423251338, 130.622624607455, 132.012378585515, 132.266855312106, 126.396541317596, 127.468000464121, 123.408220786334, 130.824919498638, 130.575928120544, 136.772272305002, 123.279074644425, 130.006101320183, 135.127969769347, 130.149386108832, 129.080282910434, 128.463399428185, 129.422480711937, 133.165058998511, 131.352909898509, 132.731026674498, 134.271290366106, 133.115877010602, 134.302846182675, 129.422934294954, 131.413530423929, 134.887608160986, 130.406295350431, 128.662477867365, 134.507201710814, 134.71740386478, 133.318582475724, 129.399331953268, 130.917052953339, 129.801794611738, 137.009415734604, 128.07650010422, 128.333481770143, 128.163705435687, 134.208028499693, 135.94687697289, 135.128774609322, 128.594978794618, 137.11530191309, 129.260854127647, 132.078198562985, 127.458177171944, 133.698065000081, 128.825390058548, 127.896876998012, 130.605646911335, 130.28963789914, 126.918590326222, 130.607895885691, 130.57219178917, 134.539206571121, 128.13411247445, 134.714553375079, 129.33836573845, 134.407862183011, 128.424872092616, 132.670604907019, 131.521174838245, 132.208209026279, 129.041941307386, 133.256606430976, 127.27837181838, 132.476842486081, 128.743005739276, 124.816745218623, 129.289503335335, 127.135380930812, 133.523503542774, 132.338583703942, 128.566525705831, 132.983724701663, 134.971373406752, 128.570968480547, 130.40230861904, 130.024916441154, 128.982119360198, 132.501794626128, 132.021009452631, 133.43002780418, 132.485423654312, 135.335655763667, 131.9968053884, 133.151399568989, 133.991885216772, 134.709946661955, 131.740652757419, 128.115527175744, 128.939162154564, 132.178337138046, 128.340897835461, 125.654187196269, 134.439549818119, 130.424998031975, 131.875640125734, 135.847031094422, 130.926813471459, 128.481031383337, 132.432453899428, 128.978039841355, 125.90596232542, 130.174772093365, 127.972983957213, 134.828545979834],[346.949624954522, 352.510605250576, 337.744305033697, 353.017240213577, 320.287735776976, 363.782670190642, 345.415604234068, 327.837378732486, 351.777602227715, 329.372318781521, 368.06363823789, 329.19779130321, 352.58810753839, 350.094702765365, 353.606985984195, 346.597401896159, 308.72894287357, 362.847123683833, 332.268753611833, 345.013488190515, 335.650346414365, 344.300129627755, 318.879938616485, 323.175791715461, 335.630680877025, 334.764903872597, 352.593804816518, 345.508338097572, 321.447331757712, 362.980072237684, 364.243849987647, 336.925579765349, 341.083537681784, 315.276029227847, 361.895377176014, 334.682326652836, 326.725085129248, 356.710052932355, 344.156252469897, 364.617519604767, 355.27314014553, 327.319525596255, 332.670711254218, 348.031476737761, 324.310258047712, 349.160871571997, 353.514140456125, 326.021828808456, 317.631492767236, 345.13078979865, 306.056281658404, 335.519748347565, 317.471010298491, 352.566371891932, 326.518792883487, 343.733900089929, 353.27712704252, 325.430394808256, 341.660783552555, 311.181065614493, 324.715834296272, 359.208108434412, 345.205163574974, 342.060093423584, 349.596138822572, 352.713180341505, 353.786484754146, 319.669044674257, 367.873351611313, 336.661149782692, 347.81064567093, 344.890155012982, 350.576277802716, 323.350103793203, 359.693524296739, 322.824381297009, 351.255547702786, 345.028034643446, 326.428459238895, 329.667438580517, 311.97605017378, 344.670524178665, 365.18723623289, 333.826505623155, 336.196136734344, 364.135877580067, 331.371308736618, 333.400768736597, 334.792408429203, 356.981408405441, 354.550156743256, 335.272440299656, 328.018998170891, 336.042844732652, 337.389837104817, 342.472900402251, 341.123590095732, 367.291356302673, 351.222384778882, 350.924089660248, 303.161057768297, 330.421758320683, 321.514152694185, 356.959543645264, 350.480201716323, 326.708600394761, 339.300356444456, 317.000415783749, 352.869366168481, 367.197921178462, 342.627726533612, 339.730654863023, 352.792129414692, 355.897236038205, 355.29151836124, 351.621255311908, 326.071331075095, 339.618182884602, 333.896941160586, 337.093733904789, 330.217507335315, 315.637662237879, 334.793336356422, 360.472479063572, 348.773722340176, 341.135989245692, 367.210698500524, 338.042576386433, 364.628829337719, 313.428989826633, 381.686420764727, 370.991570432655, 327.148856981306, 299.048062194729, 318.606393962769, 334.377767875925, 322.770981850694, 326.224857487795, 343.460918352548, 363.044704524558, 345.017460180403, 322.490726168573, 348.685500587093, 363.596901155702, 345.856563767126, 338.656888932361, 328.937974030764, 318.93620532294, 307.662195729324, 371.370664656196, 367.058126790198, 339.337437865566, 359.671089543335, 327.780815191118, 327.811664306388, 363.486569848188, 368.25568553969, 361.247943107983, 330.301007714524, 353.941195854832, 346.65381904993, 354.396814204124, 324.701711138236, 333.822886292479, 318.68088630237, 330.544758006809, 360.157772271436, 320.564437184657, 327.262657130901, 351.150653002284, 336.835919147552, 314.137230467381, 339.829630790574, 337.391602546749, 346.937446963006, 335.112206144311, 336.818876982833, 348.188142074451, 355.48142862733, 347.311554609374, 326.883255624534, 333.525845335929, 344.129543403537, 346.345517228349, 332.11204561442, 335.035929741671, 350.305165449484, 344.596448012434, 342.624201816766, 360.192729884184, 335.355258393278, 327.571911192605, 370.353503031915, 356.777448145263, 338.257137250353, 338.05185208223, 352.551356180935, 318.906098616119, 311.394225818784, 350.499209378834, 342.86636229515, 342.820102907893, 321.307576700554, 354.70738009719, 369.471666209972, 349.680651816543, 353.0348969599, 329.840829637953, 376.815326209756, 325.538143545398, 353.433729858972, 357.850964355566, 344.918088761461, 342.074266298628, 351.311723396844, 364.58492346496, 345.26323737061, 336.110386377757, 342.577064061607, 343.070998309287, 352.429310829807, 345.367462666615, 366.348746014733, 360.458889743253, 365.205050322568, 314.954920826657, 351.002678523625, 353.133621810341, 342.082768765063, 334.960956007084, 331.947493649532, 363.025523241398, 349.254762980657, 341.308146562357, 364.019618052326, 332.910382673806, 350.734332000893, 311.494514110354, 330.506705972346, 363.790395369095, 354.558825533327, 294.961109592308, 355.958600669395, 344.056816849149, 300.766122217037, 336.12729462984, 361.100619420026, 352.717756531749, 341.021386566172, 339.449411382444, 358.285505360732, 339.147116590836, 358.494777345735, 364.015024871111, 362.407767954709, 362.209615839653, 359.259252454181, 341.499299455275, 328.087709114266, 331.371688134439, 364.922717534468, 350.542449800684, 349.37628262335, 357.987814495872, 333.876495893285, 340.381129139181, 328.875607452592, 328.335285645507, 341.921723376698, 339.029076630323, 321.126160688852, 320.189555076356, 322.095509612627, 348.517884810862, 373.71515236016, 329.347897073347, 341.440135480858, 331.632270635069, 310.206870818976, 334.302572059382, 339.250790486004, 342.261301474137, 377.339338285549, 344.35457833511, 345.308799080163, 359.775661274631, 360.028487949283, 374.631342352261, 349.772683658123, 332.365842528287, 320.434968543921, 357.93838183655, 341.750982701088, 348.906085682301, 340.184986810659, 317.860047256177, 350.667223841956, 349.658521128259, 307.955230231594, 337.885818102349, 354.769100140311, 339.080604731547, 341.045833509674, 344.426524064647, 339.456115222827, 328.281182497233, 346.002388797365, 316.689841464376, 348.0162353342, 339.49091931564, 363.917041553418, 324.014293760218, 345.646134738497, 350.265506528689, 317.370195056135, 345.863035384786, 342.004476145472, 302.618695577007, 351.748256263249, 332.64822373079, 325.222186915855, 336.286286219053, 364.979215555612, 331.31578016584, 345.835693302632, 340.224220926067, 343.198791604655, 336.944951003113, 328.910427791088, 383.223190436642, 323.017659293373, 340.221890087102, 357.052494322456, 366.21547669793, 348.990312111999, 350.011103089013, 352.341099539541, 357.146550914028, 338.423233776596, 371.945166730159, 342.213096491301, 367.386291671267, 335.588844974649, 326.174414391294, 338.592287390704, 352.713832353587, 372.596321755916, 361.298447223636, 357.289001918096, 340.526992435176, 345.031093057446, 335.092191014256, 368.620496617253, 323.767546188454, 368.847519856545, 334.540425306499, 339.745196841005, 340.242162268747, 336.542868691351, 312.284083464263, 325.321228616124, 340.595397292882, 333.493080820451, 329.647172475638, 351.237956960533, 369.304370312245, 337.064367014344, 362.60271744838, 327.007202240581, 331.458072687646, 344.48695560147, 334.198556005259, 327.180976818565, 361.619344415982, 326.481184985795, 334.955238978907, 334.017402800051, 322.348834859746, 348.266772840321, 344.348860964448, 350.873458818005, 352.687999923006, 341.996707939907, 338.292748980559, 336.68407393472, 354.696974998917, 327.119628930152, 355.196689989294, 322.539704124122, 345.352200366243, 357.504266917394, 313.197569543997, 349.585310048155, 332.888907072849, 337.053667924355, 362.922847738569, 352.728791046123, 343.412501656268, 349.612791191187, 377.31863939206, 332.869142844736, 344.867591811732, 358.393871040651, 309.864515145601, 343.966142573964, 367.205206226327, 340.911189958102, 309.223702923017, 353.381207603404, 323.698550065754, 367.181050701379, 323.264894614357, 358.186038786744, 358.302336012425, 333.306541907848, 369.503939349875, 334.298805355184, 327.184562932018, 361.787379661374, 352.135398789727, 342.913476494944, 349.135811924089, 333.911748172593, 355.275964657191, 343.859041978591, 335.41311584867, 354.522931339167, 332.278683142384, 357.292806088576, 347.831881079455, 356.014642209394, 327.547949692852, 346.968275290809, 342.694511363014, 344.470077781425, 366.792971785294, 368.67061978006, 333.910544953305, 342.014460190147, 340.933634414365, 365.788407363291, 340.446921143331, 359.286928969962, 335.507800575359, 371.362913455335, 344.58616228753, 347.803486685086, 343.50625868866, 344.611215676775, 306.712046245805, 356.185933417045, 358.506819498203, 334.326187349753, 319.74468408936, 329.329324224039, 351.790568558422, 310.920429257425, 339.864926169146, 317.974647300029, 338.650004297203, 332.711501701478, 328.373400272943, 333.149846002229, 332.095692252565, 365.753187496698, 363.06113132303, 327.557579745697, 361.196761940098, 321.475890177523, 385.358866895693, 333.13324273719, 349.693888388867, 370.353148247007, 301.27216976335, 343.817712413775, 299.497452835807, 380.967016423291, 349.041106526607, 335.019656029734, 344.151458952383, 366.368094889347, 362.78443192486, 344.415073306933, 320.135030406592, 343.641133018008, 330.841517612535, 335.540851531865, 330.195390483857, 307.450370582612, 353.105512067227, 333.34399811903, 358.770725027974, 345.355798309285, 331.865177266765, 337.060726431528, 353.892325201888, 339.21456154787, 343.940702286688, 359.086254841243, 339.907598284452, 352.332989155336, 363.329410834851, 366.537652412948, 343.496363042361, 347.632930454378, 370.854041463445, 330.124153837717, 319.323985397449, 344.552171073995, 347.136139966201, 297.857167287172, 357.731201552778, 312.673088717306, 341.963575437092, 341.469952327588, 344.617025543422, 335.036846752765, 326.315637286445, 363.197615103054, 351.914361132886, 337.852285593682, 334.837980690124, 366.985188911513, 362.512668287908, 365.298118276621, 386.301691377045, 323.065233519411, 340.370145934104, 354.179432193134, 344.123387001747, 357.422726193438, 341.124410321864, 344.008194048355, 312.588389049545, 335.075122655659, 313.987470650704, 339.146199479496, 330.418446942709, 329.956756669433, 354.081242112472, 327.469006492747, 339.192809670387, 312.552903015197, 332.608863442163, 359.675082976104, 290.539701819419, 325.696159834757, 348.620995382908, 334.729223400112, 340.361924513801, 359.382398135744, 302.688316453548, 313.54411710011, 365.019083462221, 353.385171031353, 315.378978643746, 352.544831258569, 363.901218185724, 354.85384125809, 328.866298662122, 333.329745096493, 363.741944381688, 348.878380253846, 356.357508092612, 346.661928771316, 346.729222824631, 347.259567243923, 367.754688845259, 322.723773656268, 334.794023612933, 359.358823846447, 350.026302638317, 326.817694071474, 341.642895960863, 344.73855509216, 356.30009831569, 370.658912583888, 333.012912923627, 382.119067171399, 370.510846236784, 366.071806588443, 315.413037882699, 310.331255679909, 364.471501558225, 345.932086068101, 327.513333266023, 355.087452092416, 353.167210266286, 335.470533974197, 344.284113269072, 327.011402033028, 369.563228349191, 351.378585141534, 343.932727667798, 358.86049821485, 342.284024027868, 327.354996393607, 360.090508286932, 339.262200171725, 326.62763056886, 340.314162511297, 326.142860646415, 350.234088781509, 326.023480564979, 314.737729646224, 356.135447632073, 376.92578133885, 381.805192669783, 334.845968445502, 366.588730908736, 352.068141570264, 344.953066616121, 366.788065306527, 372.151575658128, 357.021176575146, 361.424383893877, 367.834437000653, 325.890380982704, 354.161004108534, 350.888641124475, 302.174685139812, 349.809494314767, 338.570242380189, 338.751584795955, 357.025692345197, 360.052064915876, 325.961586094801, 339.403122588664, 340.923507797171, 328.677357562324, 349.647198769948, 355.303070256564, 366.671481780817, 312.880252540668, 325.275762574726, 340.924509014501, 378.457546689128, 359.617272612085, 364.431285602227, 314.091302257649, 317.18036174832, 349.874159147264, 309.391057469122, 352.209525276506, 345.988779890476, 348.937921624269, 326.015489220506, 315.558754389948, 320.540458004263, 362.331553924628, 358.739152606352, 326.223601824715, 357.602363259142, 332.078245188643, 363.877133337706, 322.029078762482, 330.886009917393, 337.463178050063, 338.460235709155, 338.609007529381, 325.488095894278, 343.835451109541, 319.880993402995, 352.796463837657, 365.217587411571, 332.413425320472, 321.015854942321, 342.041606829672, 330.138304041857, 366.376247269938, 339.180323430409, 336.446937517801, 346.991576562563, 376.352543994536, 337.239842640762, 334.064422008123, 353.702584055988, 365.494624333532, 331.681020289719, 375.050465718681, 364.986101140349, 329.868135231383, 361.725478555372, 340.309034850025, 341.978143564349, 334.455267030301, 329.189278588544, 362.990120273835, 353.849479348616, 350.480358737193, 346.508977239598, 340.614967449229, 317.543619879474, 337.687445703177, 320.743803741235, 345.681040478089, 342.482119439719, 309.145179632225, 347.340551244605, 341.475797138959, 321.393979106312, 324.430801619713, 339.963496564324, 345.298526611008, 339.796515114531, 356.801322550991, 341.940421401891, 334.247961239384, 343.805630062263, 341.752799802057, 347.211225586616, 368.262564857125, 369.618274264363, 333.092362970181, 327.478627943898, 324.250259711584, 336.955958297387, 349.583921311849, 337.068565110454, 345.298046215348, 359.283767602567, 322.072511130227, 352.290969763674, 354.28052181334, 339.241308805937, 357.184293848004, 344.091432983736, 331.797128053747, 348.432711625892, 322.273967896988, 331.012447616734, 309.358783466243, 326.109175449118, 357.889650775442, 354.023126297773, 342.333423971513, 335.076282002546, 349.236632401519, 336.765671736102, 345.306524325172, 357.711992225723, 353.376871246754, 308.687112317336, 356.711456981568, 387.250569730912, 356.04337199131, 383.743087468624, 345.950442544347, 329.825826140047, 352.904810953954, 369.323408362918, 318.918561848825, 345.316573143113, 331.016855310919, 334.938547107144, 372.231582350105, 353.397285819206, 373.865788798255, 345.802053684085, 383.25496447942, 342.250144146565, 329.367279680509, 367.494234757965, 333.872480225755, 335.00918572945, 334.747972597985, 362.934472065803, 339.545693360784, 374.443333444056, 351.89765222149, 358.960728494083, 333.697771940377, 372.020654441215, 348.896253958843, 346.496390704092, 356.190277996761, 352.694446654154, 342.194736724548, 365.686570866354, 352.250578830859, 353.840893442367, 349.672771667283, 333.944109956723, 349.125286611914, 389.466673543323, 347.861733746482, 353.814037434184, 297.131571435586, 369.145400279433, 327.280942796552, 380.017562095694, 344.400421973345, 359.277108660919, 316.175212854867, 328.439549595575, 318.946797519331, 355.29610792416, 357.947038068552, 365.031604938488, 337.836567696434, 321.620537675831, 348.774996760984, 314.589771485289, 335.822596239277, 331.417205582321, 340.05449877682, 331.728085675967, 323.759044449441, 340.788110446827, 339.55997342398, 343.243099637027, 330.709614097407, 353.181075949889, 340.338483101422, 375.061943291709, 365.994634784697, 326.187950675248, 360.688720277586, 342.473742334031, 333.378070585714, 332.56303415891, 336.531830178912, 363.849034770874, 346.375124496971, 363.038203378549, 340.623018858048, 355.268510979913, 372.87145118922, 362.120220279927, 343.217581689585, 364.890729542406, 330.491309395059, 355.639237233852, 359.28778669823, 358.150668999619, 338.103276169627, 345.325023125025, 334.257735996136, 356.030370491978, 348.01125554075, 325.856191646181, 331.924642339831, 338.446514976187, 357.819339715946, 348.485706969268, 379.461826353455, 338.757266617548, 348.253566646992, 373.280733005854, 341.796654914789, 349.639178389443, 334.521271750807, 373.240082330369, 354.456416205334, 326.289456601162, 296.507120819781, 325.956763628426, 364.947823173276, 348.280601926759, 363.147215525214, 334.787729478294, 332.24725198583, 373.05929212889, 333.761695471276, 338.741108457729, 346.991378545827, 348.211726931638, 332.684863898579, 353.133280147484, 379.449819048069, 338.329499270673, 346.66484397911, 337.466460979809, 354.230995165297, 337.18775969372, 355.828521711831, 340.97991526577, 335.907544858924, 307.567249593594, 326.781848773148, 336.610637793377, 355.07692826219, 363.405621036373, 316.547497643533, 329.71344874579, 336.017492703957, 342.18994471477, 347.364068572756, 317.048642211493, 331.889970221803, 357.478544966723, 349.798419623368, 349.061481855507, 345.815696942802, 338.672318471286, 329.275766079411, 333.082246410403, 354.88089439185, 359.148773887598, 377.786667479999, 350.51426119364, 361.884085095427, 373.122655373595, 338.412919863825, 332.267218944501, 344.454711771856, 332.911940779122, 327.908335525441, 353.254640696548, 315.888728863809, 340.182707363326, 334.987701217706, 331.646118901505, 327.942050452203, 385.002442065606, 311.219551725578, 351.424644542762, 352.308702459344, 335.124354614983, 318.869773200781, 330.727966488747, 340.830362072422, 308.948674520962, 354.798405113083, 337.927542351892, 348.392624322854, 314.128067663147, 375.935303720454, 328.738010475107, 328.205963380219, 322.955273061602, 351.354366726038, 341.727589060389, 347.452590092878, 363.649391710583, 343.354651462893, 330.863748378853, 332.951803789978, 358.924903297209, 341.357202169969, 382.66128271168, 328.964170791756, 357.323786768552, 376.260642895028, 329.867601075881, 364.831841702752, 337.307940288203, 352.400122956449, 363.089868187895, 337.36131797749, 365.924453225678, 364.593437457381, 338.085482857665, 368.494444863746, 353.679648508658, 363.899704466454, 339.409104832232, 339.390088327625, 367.096973559592, 354.158079064916, 339.938893434598, 352.936737632422, 311.574289742147, 356.185934778376, 338.930961028006, 346.468898261336, 339.309500414367, 348.458158801305, 332.692239373618, 332.001291377766, 311.000522472806, 343.430969124828, 342.27163583878, 365.764839344964, 338.847824090128, 346.010613436909, 350.645422854885, 331.42545353427, 337.490333892209, 368.640918129009, 332.70468215309, 344.873228123564, 327.983534056412, 356.821368695673, 317.36771299584, 334.67290890155, 342.965570862534, 342.268433032885, 336.159386227751, 341.589036007215, 377.530556507909, 341.237687209157, 342.295098779853, 335.488482261508, 359.151892203451, 349.820663997565, 333.847358583197, 336.717968824123, 337.819453147564, 345.555635608087, 352.963113233826, 307.018902507627, 336.617460228804, 363.410159202854, 360.441135831717, 355.938356220192, 332.228672890104, 350.445839908923, 339.985816611882, 315.791081187201, 310.313026100265, 312.294213803316, 351.974079633364, 336.856775624234, 334.964464309639, 362.174764094273, 358.23825933171, 328.887742878353, 341.817160318945, 329.245430769158, 379.246503261201, 323.061202766615, 361.190377948189, 333.169592485379, 362.064830913908, 348.596509672848, 321.520186214779, 341.618557532083, 309.885893047869, 349.852954991431, 346.07276202709, 337.899602343919, 344.721467945103, 329.52511448918, 348.531999095831, 364.697115391309, 326.849460930084, 333.007454955008, 357.901932570592, 386.406963444641, 343.391402836561, 355.7995553539, 335.516909970488, 322.541216667145, 343.127128529688, 329.519893707329, 337.891272411516, 361.084819692939, 337.89009884397, 338.389823295664, 350.76323325179, 338.981409403561, 350.990111364089, 317.258738596338, 356.907243635348, 313.723697760264, 351.245234674581, 353.570993686349, 344.61999639773, 363.643877713935, 353.083942397096, 346.440530194353, 326.492715359719, 291.877035479217, 340.407242477379, 357.789633674467, 367.588680252138, 323.031638934119, 320.797708064933, 348.396325166121, 370.410727931879, 313.685209912229, 351.275647462646, 330.568259772354, 340.786081136657, 361.706134964248, 377.715557532827, 383.490314731679, 346.446784990306, 347.637599051796, 336.930564969372, 323.799076610386, 341.548141238016, 352.001560981362, 344.026749687661, 333.583323346752, 345.648362323481, 332.330300952996, 372.143566451684, 342.207517994168, 327.264902832802, 329.439661961048, 357.028194358025, 370.767210298171, 331.78573081994, 329.476385533771, 334.839248714329, 341.646862289858, 351.145405884954, 369.312243863426, 341.478192925451, 315.34272831555, 322.664464378027, 339.657444094896, 347.696249149113, 349.956993533047, 366.42064358932, 351.263900134139, 334.234343430839, 353.567188602438, 354.524421538312, 345.831828439652, 376.914683024944, 358.410184273196, 356.150589716065, 338.714688169484, 362.897595439306, 360.393974198989, 324.118906870761, 329.149554239109, 342.046799602338, 327.82466485904, 369.679322482681, 378.933177500794, 314.540434026422, 332.092972820895, 311.75859560978, 330.798721658094, 345.209006106953, 360.218621960803, 360.853482969493, 345.499660571, 379.846518443452, 327.755422788576, 336.862224105897, 336.405222201435, 351.964548762649, 310.081115390419, 364.858540641609, 359.592794545398, 345.252971488287, 317.261199007658, 333.473080288466, 354.13038731891, 361.043249357858, 379.582802993603, 381.546904702126, 350.62849290809, 338.455283361163, 341.089115949975, 353.121375117145, 364.531212689085, 353.192161375508, 315.921018021533, 322.500588751354, 339.444214322637, 367.04091473679, 369.605305667937, 336.257224744144, 337.352064698698, 362.348192749446, 342.757980796199, 299.872271248874, 377.784316470599, 353.206452961908, 358.400390061995, 337.757853181997, 373.726940104967, 336.671864993296, 335.447906612234, 358.166558328846, 320.813811810748, 336.540027453569, 348.807421811892, 332.911598133967, 324.979151457777, 313.44967792552, 336.331940049221, 341.847712740634, 347.825375670443, 354.875000815334, 329.398542914049, 355.700569237833, 345.971750337172, 337.599164936524, 333.030945625736, 331.044129717596, 310.046472070652, 339.486664058586, 376.68687706855, 347.858267999007, 342.288687289018, 358.662647659512, 362.49756270476, 323.622128314591, 328.494703292743, 397.850508670225, 341.647133278379, 340.854283767683, 348.362467809547, 327.248417450384, 345.306582280647, 359.717305560481, 342.942344451974, 358.791098269653, 343.221985037305, 351.516995054813, 359.692917042087, 339.482323003171, 352.6458649396, 330.674792878078, 367.901393820383, 346.130474371816, 334.97100874879, 319.849012880332, 342.056537427697, 352.735855493158, 324.979892362989, 338.756463386088, 344.243297677248, 342.985155662952, 305.464770777674, 322.233562238454, 343.70109778547, 336.337536479953, 327.996028596701, 375.307798663733, 347.032910880415, 342.912237871537, 322.961912792686, 347.037833530119, 362.327794803179, 342.849610883385, 317.473633765957, 310.501758241752, 324.380280708262, 325.758300563622, 324.980737935334, 352.921001239213, 349.113734864203, 375.726540342578, 338.448398078632, 376.360451051994, 330.248143035202, 334.014992498172, 352.068194482604, 357.127044731774, 351.258297230981, 332.970145125222, 338.564978112801, 348.150862034059, 345.915399988925, 321.348986991043, 353.079543555434, 381.734488313183, 305.316005792188, 346.983574753352, 345.725587895561, 369.841069688555, 366.787778316242, 342.017077114593, 338.611495667293, 360.198206046745, 365.937796111367, 321.703332271198, 359.709080828231, 330.126935300425, 331.517070917865, 370.842531465783, 339.965143643368, 342.567700322853, 369.374470395637, 372.213446600093, 363.496135795193, 296.214272506624, 367.926214176969, 328.657710841092, 337.02902258083, 307.797381668313, 357.293042367962, 350.55907854848, 382.882667183928, 362.28627951082, 343.15692352378, 342.973911691767, 355.825549182562, 339.378441830492, 351.060633117958, 332.996132864913, 341.985237225296, 325.532690018557, 356.181803035524, 340.186039825746, 364.677924803652, 398.263998416196, 354.330003738295, 324.517344438468, 357.955551540237, 313.655144688235, 334.510374160895, 376.13156585661, 344.673320510995, 369.407680201422, 345.656438093158, 329.198269234339, 333.100221065919, 367.869745319766, 295.494120619861, 335.227484263431, 342.705971560451, 357.299162815203, 335.338194687892, 356.33286551603, 340.906139275365, 325.043692436677, 351.784942445484, 359.843231187434, 356.107700385659, 332.294054309277, 314.236745089705, 343.155713878717, 335.161007342864, 353.902002542367, 324.546963162161, 361.106868408358, 341.968615829443, 352.913131076071, 366.465012451005, 315.196135909615, 348.646371467063, 347.811546239624, 355.414649259922, 322.032539809947, 339.442180862047, 344.324740737315, 330.122472926304, 318.237303796545, 351.21712504321, 353.983827973072, 355.04307405503, 316.881451218552, 343.445319725709, 346.541679194951, 312.710809681349, 346.020483985986, 323.077239870281, 313.644200493996, 326.077035581429, 362.682952594478, 327.897882603408, 377.897904648552, 330.071598223168, 331.60930045071, 353.327128701302, 321.541964550925, 341.717808027979, 328.707069549216, 355.629495098402, 328.804617555217, 352.02925538137, 334.385231110135, 357.774717499851, 363.796000349445, 353.428338908884, 339.968514139381, 360.983666255593, 337.511210437971, 346.18013663992, 326.515536292074, 341.546186882342, 367.699961053905, 368.687095586239, 318.431992744323, 353.463101968293, 333.424145635891, 340.69980889749, 321.652640437166, 325.504026125136, 342.642546308738, 372.378403769315, 343.571906893726, 317.058103268008, 353.098836078253, 364.232615011194, 335.324848606613, 353.446280290491, 359.448182963527, 350.549432164388, 333.955530146984, 345.378341377137, 332.988707754095, 373.592339723971, 313.790103652181, 343.30559363358, 377.401574598961, 364.029536480885, 335.306670389631, 352.928973656226, 350.834416317921, 350.802148744579, 325.460644596667, 344.69653144055, 351.377602527223, 330.33056781175, 330.149374732149, 324.55953650388, 338.512083575485, 323.219154116452, 341.0515201746, 370.666601156542, 368.9173004508, 323.250998118523, 363.954755685146, 311.936490850816, 354.599735844772, 352.584285827279, 341.868249465121, 353.099518340507, 358.270268831829, 352.508741762476, 336.596836520251, 353.338223288947, 336.333025170519, 351.022436253724, 358.982278708565, 364.010491913394, 339.594689786868, 362.239455557158, 328.931597288275, 342.814752961184, 345.418134078608, 311.017076154592, 329.758271136215, 351.71270857439, 359.489990474157, 372.547132560972, 322.641901499561, 339.393368757486, 368.737479885208, 345.31566864074, 358.106522839733, 321.584787455155, 319.646032843486, 380.348418393211, 353.374369607946, 358.311446819795, 338.86212885349, 361.207640487989, 338.267422167584, 333.665812837758, 312.713249411524, 377.118836732334, 341.486834299238, 372.022996537615, 344.125869388813, 339.435092990908, 358.789959391351, 362.059295011322, 340.529877817816, 331.12703689448, 328.535499176353, 337.277917400006, 341.361211895277, 363.822136688875, 334.521562005572, 333.327946755935, 366.344056723047, 361.90616856006, 346.731005805113, 324.257032054664, 337.722761990311, 360.257797995061, 353.526534506241, 310.748021014046, 352.507882834365, 339.720455062622, 372.668269099089, 341.933068574092, 367.96214173876, 352.984401150518, 348.421939142559, 369.082855791576, 351.745949590815, 352.395642038216, 323.186860086148, 344.457992027712, 365.87303580174, 317.835490769054, 327.333857704509, 323.436943293776, 361.234525610334, 354.210680735926, 346.924633903767, 355.79382656459, 347.888687939259, 354.677129055204, 335.950797815358, 335.192592777877, 304.52312271041, 349.384471885732, 346.937785587841, 325.760478549796, 340.485510159544, 347.224739783639, 345.802622423082, 339.609170143722, 350.273791722745, 352.158955604154, 359.638918812871, 329.890575861981, 335.985028481729, 389.033073912731, 330.779642440291, 364.713940009269, 347.518023546359, 340.841258669159, 345.535368351477, 367.418489515017, 345.021069457277, 310.158409253606, 335.786511196076, 387.237987623718, 356.852050058206, 312.883181200144, 339.83676203691, 370.997631167199, 353.857993006231, 397.653159844473, 314.786220814759, 341.684055724598, 343.807126042358, 326.539224951979, 344.661570615465, 317.238732111123, 325.551305532228, 344.438175605587, 339.297156466666, 348.555018641396, 351.597994545817, 364.346860628602, 336.230515900469, 336.322906587507, 341.969261188502, 333.226902147564, 332.737317881257, 358.377725304183, 324.796362711811, 341.66120592624, 373.876184832437, 337.046016553351, 349.704228783253, 377.552041347385, 337.22290967404, 342.326424318395, 343.431321369276, 341.579613547778, 346.06319850954, 348.344139854966, 326.623896410941, 360.67958960726, 345.673946155751, 349.501476966025, 346.573091089522, 362.426483373222, 343.941974056364, 337.668129950231, 330.460291608231, 348.111503009819, 339.668556073982, 313.94276297139, 311.099495624953, 358.465282758554, 390.758585179445, 345.076629868415, 336.396657731575, 362.384985986496, 344.28619564391, 326.821051332776, 340.094745745832, 364.483823782967, 383.642679817909, 366.69022332875, 342.970461015869, 343.269919811669, 345.817401290622, 329.365456447278, 355.940866478282, 333.358415525673, 362.439987833132, 386.188917569916, 371.206624678955, 340.870868658245, 335.021961147119, 325.117373943625, 334.730971318391, 336.768934926752, 337.524406276991, 321.757586399177, 341.553737058016, 352.976957790941, 340.968040968605, 354.879481268422, 355.277872459224, 359.381548663594, 394.353250442603, 379.990110155012, 332.740910778377, 346.813898546644, 323.028114708887, 320.656721816126, 337.731611205775, 342.671394253094, 357.033864921381, 353.935096025473, 348.591437848697, 335.496268169455, 336.241471828851, 346.635243819537, 352.632140390852, 337.656957327611, 323.516308467197, 369.578211961399, 345.647034398799, 353.18375514896, 342.725885676078, 372.555583839417, 358.896569428697, 322.492032726172, 341.175480946359, 346.256139064099, 356.073182586056, 341.039390934515, 358.515142420839, 341.88099035418, 327.867481166988, 355.499986748271, 339.61346601935, 358.11744750266, 365.375476134746, 323.325544280405, 329.419419455461, 350.286721653217, 375.569227054151, 354.014683499809, 332.344847074734, 358.456722821941, 317.763491552272, 335.861898811864, 342.746523203208, 358.457129251772, 344.925532154334, 355.178631657107, 331.902176675151, 369.706491983584, 331.015354633327, 303.456367500098, 361.012226725551, 312.346602940392, 349.533897466657, 342.375484017765, 348.056489116891, 348.980205514054, 326.3037305239, 365.79485562199, 337.097456688302, 342.887257451332, 362.644506510506, 334.893869612394, 346.433742528263, 355.724632427928, 342.633511252485, 348.722584625673, 351.767147493777, 348.393877588577, 325.731601737843, 348.591862652576, 345.868838210736, 341.429849715988, 335.039730781304, 361.444504112162, 335.917938639686, 372.755332292942, 299.791674381707, 311.872603665426, 329.056058271636, 352.855431349918, 332.746751118725, 359.729941525283, 318.359739434615, 388.340955228536, 357.047691748085, 361.763748831415, 307.536562739497, 359.552380571019, 328.761647824429, 346.825582452006, 316.24322672658, 353.803393270418, 338.842704128088, 333.190492237129, 362.525566443024, 324.999538420442, 363.394966833467, 352.234478246289, 374.94715419592, 342.202593292692, 339.610203390361, 350.007715238316, 351.725896821907, 359.595494969992, 327.638192981399, 331.456289693846, 324.553474614018, 331.279081505612, 320.157639729179, 373.660481349689, 365.756334539822, 319.126374019293, 350.830153142574, 346.346647614566, 347.009180565695, 347.471989724073, 311.529343090346, 324.868998369465, 345.832922045956, 369.509904049571, 351.737690793922, 351.190156469721, 328.176732021875, 325.437153983989, 318.876570862498, 342.80160971889, 350.388678446987, 349.878836069031, 351.911150199131, 346.226952382793, 366.167710730295, 331.821742427775, 341.288486809013, 362.379103454802, 333.57277344181, 328.015558214703, 312.4408961416, 349.629703392845, 313.028480305208, 338.018386735426, 325.357072809238, 311.344455215557, 322.043925745296, 330.306244252879, 340.530446076048, 333.378436539937, 339.891311376252, 359.651119512222, 335.703230675861, 321.539159927886, 354.503773542585, 370.666860049075, 349.033932800322, 351.421317593219, 354.377239818991, 347.115550196419, 332.232023048984, 329.421004124228, 337.685718481171, 372.565654455802, 334.181863341943, 368.089952081161, 361.414383606898, 352.857064216038, 339.089200496982, 338.909461053284, 354.004732845872, 305.334348368001, 331.319071058869, 346.838485169296, 335.581811407414, 361.480782882148, 322.113149703256, 336.657554363699, 354.974135423496, 358.95706223216, 339.113914302116, 316.913730075479, 343.528116236151, 361.609255624432, 336.090410121634, 314.245666207668, 342.66358776095, 349.803564263994, 319.718491710227, 338.703978582587, 326.166420744902, 349.269437224655, 376.477871505832, 335.855194799707, 344.605482164551, 343.22539229728, 372.368580442636, 376.024074544528, 342.772563714112, 327.613123637894, 328.186198284579, 360.630210608498, 359.934836395508, 331.724763701044, 353.29432525824, 350.529327880226, 339.246467038244, 337.002309288019, 346.187549476463, 356.954212421534, 351.905946076639, 344.477050582318, 314.839222913407, 327.447508905459, 323.083457939912, 358.9678623998, 333.183397566912, 337.639913925764, 367.078857889947, 338.365381341226, 324.093215263751, 342.418210918661, 343.343019032464, 349.204157007258, 341.146385202937, 335.370619257978, 344.239252889789, 337.171136547716, 323.283979903646, 349.457736650256, 345.121176117486, 331.491361357343, 343.395099428823, 352.361760829178, 341.673934337021, 350.253960885549, 322.011908166819, 359.42262980393, 347.817929701178, 327.728393663379, 378.239200983686, 322.118880323753, 365.823320151419, 350.202326549737, 355.410753169854, 322.984397149931, 322.106942215366, 356.761532442076, 353.672986123965, 307.786252302915, 315.94748986682, 368.159397927619, 350.035347640036, 349.198783381955, 323.245244063195, 351.895647478857, 310.031300806378, 358.975163151762, 303.512096995289, 335.675020042131, 333.23498948123, 320.220609582786, 363.266079999601, 310.930367537425, 358.77080263328, 347.672914294678, 333.500863299089, 338.311510266654, 368.884553540981, 353.173832246932, 339.168232512403, 356.270792290349, 345.216467523254, 338.450473399997, 349.236699346423, 332.677684592049, 336.073824168164, 334.982949632846, 353.545312718999, 335.628529040793, 342.056168102977, 308.657038026377, 352.83858414076, 336.442617904519, 366.30662169855, 368.871458610419, 355.251564418892, 328.242495379617, 375.202804637303, 330.538370802674, 366.932299255959, 326.788738893334, 322.456093415268, 350.382409773265, 347.726629022333, 332.028815113026, 328.097337065119, 338.166163157735, 327.792281137535, 336.526295975889, 340.637880636321, 313.798134239635, 321.882357112523, 301.570620332482, 318.251548079769, 331.066730387881, 299.084742252761, 340.878719497039, 326.190389977203, 358.823689594617, 346.772070057725, 319.987715184847, 356.178153789483, 310.949356169915, 328.306120813049, 347.139218080474, 356.693747540768, 337.202306078334, 329.168459171687, 328.637857672222, 333.388393390844, 333.651106091413, 357.822794709546, 311.231880191048, 336.715758494947, 355.082825689811, 344.692218529142, 340.292897611984, 363.941984688801, 344.180763663498, 350.02075912827, 366.015776407963, 336.059399509321, 320.365128275331, 332.01293047337, 366.725267832045, 340.040423414492, 315.349607042518, 347.919699515116, 307.850604402789, 337.295353050668, 323.554501657809, 323.361160453314, 363.762085547547, 331.779656280681, 315.367554896024, 336.946100920971, 327.178788558363, 295.365628710511, 362.238456865398, 345.543674698294, 359.857127422814, 325.343436478193, 365.30322992448, 316.809662231946, 337.591728828809, 320.189622232686, 377.560126702982, 334.075726311718, 322.782400592864, 328.392549214717, 331.945799906486, 327.129111853793, 354.796785696312, 379.435467925432, 367.952559292967, 338.522840987342, 327.865780880896, 346.201587239084, 339.70269237583, 318.787591403826, 342.519973957473, 357.467947833961, 311.48976641545, 336.846254237348, 339.102611218654, 353.121232479162, 367.281879515158, 337.516810695211, 339.437521761897, 342.607997926137, 339.858445842627, 347.462457948729, 354.181143626755, 312.953201228696, 344.486281797357, 352.607285409516, 366.038633510082, 360.784916617773, 329.136432003234, 373.403391688398, 343.286610929454, 353.637538737047, 344.515693530095, 347.086258775394, 351.055012529465, 334.175044609266, 341.550077379472, 334.988144730704, 306.420531041617, 333.110449900865, 328.406234764662, 350.985404406806, 333.019806808264, 318.969496335875, 360.500838163965, 349.853808804068, 333.236620815807, 330.620125023233, 373.636703264326, 300.317784880806, 333.695439191237, 321.018531031951, 337.132079124858, 329.073363793274, 354.414418335141, 339.108990552835, 346.18324767199, 309.136438532618, 374.865353061937, 345.141324057606, 327.276165405039, 349.96828000183, 336.481561595073, 340.570974003319, 357.094560919213, 357.307199170891, 328.963887649173, 346.783002203469, 332.388851998349, 345.920582583762, 358.094071553447, 347.505919774165, 374.718238962297, 341.285971629169, 325.677816509906, 316.184323849976, 389.27578953498, 333.50788292977, 351.250678586532, 360.06302300599, 360.979995387966, 358.983742945122, 347.121888851172, 361.690349105741, 325.522308031646, 340.558162061189, 367.802451853232, 337.489749554981, 345.111398740559, 354.064900055154, 334.676513782201, 331.585968959265, 352.850866374174, 369.869450245057, 338.241518406021, 333.63923426869, 343.839383788618, 323.23153878339, 333.095160296829, 343.51525711256, 330.650637896259, 374.515397114547, 351.769222148888, 362.078476794767, 342.175255959234, 345.257024062962, 320.553901980867, 324.486599709443, 353.377674093897, 340.361172537891, 331.627734342966, 351.715599322396, 322.709752823028, 325.143846918477, 364.946429526131, 357.412538684658, 348.364338657228, 348.884355367422, 344.10095984236, 342.463428108426, 337.671317913366, 358.664242172301, 325.089688945777, 364.419664132665, 325.264772814741, 325.626865365122, 379.667314516785, 327.382659324698, 350.50145427994, 349.089615462504, 350.506888067025, 356.239000621716, 361.434004693214, 333.457657339611, 356.794264941889, 359.952080091565, 340.999411537879, 347.617548580814, 330.394612622984, 345.224105960569, 348.21765424371, 368.599391473138, 328.590508032726, 348.540366295599, 326.821904455504, 354.402659384293, 325.432612735995, 354.649879369728, 312.345861130476, 329.346495159724, 360.4437367822, 363.570559837453, 334.487989620938, 337.836558094447, 334.072323170682, 335.926801374466, 352.946386253301, 318.483726014017, 328.353376495494, 345.676308398439, 343.050588541257, 302.380500847574, 314.276399624839, 348.489988654758, 321.626191632361, 350.291615361925, 355.255892667138, 330.640079867192, 330.876459337323, 357.47130145045, 361.458047800361, 358.015198493396, 386.452122640797, 347.22217383756, 377.555692271981, 358.277060763704, 365.352322670952, 337.604501622058, 355.004480331875, 344.649743731796, 355.346508942492, 336.263780492801, 372.561962645048, 332.109898031267, 364.81491726863, 333.631499460877, 352.103599292615, 342.437795962666, 346.562188640613, 378.773632271947, 345.356907803926, 356.792705355088, 351.517024854024, 363.996372103272, 365.164409950376, 324.592253382194, 329.216297608929, 372.964212028424, 361.550316126588, 362.544717645958, 314.258061701117, 363.875081709316, 336.783579414811, 379.680961670982, 348.898586781448, 345.896568820419, 328.557996384248, 386.108428694472, 341.646615390871, 338.583885736982, 365.632229758987, 345.600963458018, 348.39193785979, 380.15002188259, 332.429647150156, 354.644096443102, 345.327970878088, 340.459503914206, 338.468929419988, 331.819254400118, 346.300026593506, 361.503670052586, 363.268388266479, 356.96646629546, 354.264262595683, 348.940603650614, 337.051361464291, 335.237425218617, 327.389776767406, 374.018949781612, 344.485452826225, 343.792695244323, 327.955456410623, 337.964381239634, 313.732571668625, 364.861893458601, 380.111669567109, 331.724645344719, 341.751682884006, 366.725287481216, 326.840604181703, 338.466473983105, 333.801561853432, 340.601958286469, 344.780329428522, 393.639195446589, 339.953938712948, 364.556946486214, 338.206314474692, 328.485761111441, 341.303889321217, 341.384524401531, 334.354292278328, 363.404693994274, 337.13422368811, 369.929981210508, 359.400220127756, 328.755321758335, 343.894422326654, 318.951188360934, 326.049886774923, 350.032471504189, 323.53706258176, 314.064145755135, 379.779552429336, 366.551049622386, 356.95822559642, 343.829580894442, 332.495290526159, 332.916810058487, 326.694233078642, 340.486507570512, 339.017158515971, 334.843365540847, 343.709055556568, 362.93769429511, 341.936474352928, 343.749036729654, 365.22145385006, 329.006928172731, 332.544273644226, 360.114444888358, 326.171918328148, 341.185327483652, 328.743544847784, 350.943368321951, 359.255155086123, 351.115047648188, 350.866395855955, 316.464434357465, 377.400527394809, 344.163239773056, 342.684780575417, 326.33023783595, 299.308555054663, 362.255586907742, 341.043196100902, 335.181797599126, 335.780304486677, 331.449273277676, 357.649804668118, 341.05086098433, 325.047701028771, 371.304321220203, 365.801284386122, 346.129703293027, 342.699413598734, 341.56728067152, 339.468752811337, 319.560497294263, 338.137613347156, 338.022538894991, 330.62376386684, 333.427782160926, 338.949986961262, 341.495142047095, 375.868503806719, 341.057373782745, 322.760543620088, 335.374519570357, 343.823900303748, 358.999498691733, 348.232806139133, 347.295354149196, 336.590444301134, 325.533778905954, 369.797825428946, 330.277448052262, 357.13462915654, 337.80138921464, 331.576447112255, 357.709737829892, 358.685867957938, 356.206311252712, 342.280977150467, 313.371555365987, 345.985017989459, 349.648295591643, 354.650111846391, 384.737407826658, 375.66753130331, 364.349308393848, 329.348092031436, 322.4165543344, 368.394052420538, 334.950862412097, 373.878639953006, 320.18283432736, 353.404059045217, 385.157420962003, 294.415929052941, 336.906502066238, 353.661346492132, 341.701423256653, 345.511489249958, 321.872463034698, 345.040311970021, 333.907635919608, 319.763097560416, 351.374734374111, 351.086174924507, 318.376503000091, 340.954195129563, 339.961838865804, 343.516073609917, 320.401249687916, 351.447259351381, 332.811598846458, 376.290689178021, 316.029355301419, 338.621331428809, 346.015382153167, 310.508954402644, 338.602685246129, 314.544380716316, 352.258922678912, 328.764750387247, 347.921418491831, 341.505032482582, 352.017520135316, 355.34238481678, 328.144438814552, 352.334924810741, 376.000859635349, 310.773433830516, 359.259437640586, 361.573247606188, 357.118130223324, 333.559561640651, 341.298687671791, 341.760534934405, 330.107694117335, 347.522612939161, 310.923174967222, 355.623008632015, 366.266788920238, 344.742048799941, 356.158503879912, 367.273333687521, 359.290281506267, 364.684641262783, 368.272255904308, 341.548161405911, 302.177254857994, 336.328776819342, 350.71590955118, 333.847235193264, 339.031149270691, 331.69501838932, 351.35012405014, 346.533144608751, 336.245894564128, 322.209350209098, 352.827512990628, 359.939042728352, 341.713877239103, 377.046196116644, 332.829004786696, 341.628251225942, 347.989022903738, 343.221598327423, 369.366730044033, 308.462219557001, 327.268318044274, 355.433216638, 321.571121509639, 329.515295908817, 342.803099803018, 332.457223027212, 340.934420189641, 339.864135034916, 348.094006704439, 343.739296519918, 374.969072143167, 318.773726634825, 357.1456890869, 358.923529976067, 385.56684070439, 351.106238085889, 346.124998636907, 347.072791893639, 355.855819873652, 363.765843110154, 355.399985593865, 368.612881913138, 342.188849903542, 365.764273271278, 352.221890207922, 326.582217673193, 356.577335439132, 352.775907579488, 358.841792902366, 302.535367336048, 346.722375001366, 344.436194635369, 353.228921428948, 366.093055376484, 330.014562945566, 335.544389975614, 369.361878918628, 318.678451037371, 318.249041917513, 342.361438430492, 329.170865710482, 306.305457163361, 364.630857500408, 369.097131192495, 358.863077388985, 342.13842452465, 331.368700010056, 338.406748864686, 361.839995617665, 335.280153559825, 312.88185947507, 360.212970429607, 367.941902566354, 319.537459218634, 335.423347558742, 359.508811062482, 362.512533072007, 362.49377455813, 347.107583523951, 344.605429978031, 356.037561382264, 341.678061684978, 351.21561350677, 342.624560584942, 368.383655141193, 343.150666565251, 302.41290934817, 347.341043465341, 343.613858561644, 351.170569432633, 342.82094012903, 353.274526983474, 320.154318704749, 341.322167133407, 349.090499704772, 357.484965384698, 350.607790398165, 313.464160069264, 335.404193074058, 347.337099821685, 323.382392366634, 368.073964892936, 352.658140848127, 321.555918221893, 359.620595932472, 324.55550586817, 329.506942328253, 344.127944741226, 313.383799500337, 335.724514098811, 364.092500953632, 318.900938931636, 333.2210912582, 356.43206969436, 357.703608092351, 356.249512472686, 356.810287259151, 337.066507324277, 353.258992435204, 331.026159516839, 334.897322828129, 339.119927667089, 336.380760305612, 341.809134057064, 322.731812590447, 341.559200938222, 343.205613623958, 345.034678908032, 345.213907377161, 355.095755244229, 379.173090746624, 349.235295715538, 375.40382645238, 348.158146908254, 314.971125880361, 365.688492960653, 345.326012010719, 332.102902500996, 373.358847137616, 343.463302691945, 320.085143139023, 327.99637630896, 328.122679433941, 357.575180541121, 324.00885224613, 335.168919021113, 333.688234907462, 312.933796472479, 362.570754234281, 315.697848133609, 347.219359165295, 355.721368210172, 339.154629065666, 357.22265129426, 338.005660702989, 370.984340086157, 330.345032208233, 352.878990165619, 351.157576908633, 348.434202267094, 363.482932284113, 344.435432949549, 357.405383574488, 287.143855986549, 326.302281765521, 362.871866619453, 363.628967162556, 343.353150067524, 352.346009786038, 323.695012341883, 317.56042417668, 304.006866340675, 321.800970225075, 340.789627790018, 362.103588204658, 359.200851897737, 357.285011149565, 360.4261065861, 357.192916114863, 334.090950711055, 324.325045236879, 336.261133061565, 335.058632299612, 368.267501386786, 318.298431356662, 351.89372201162, 329.8075216495, 340.325930727557, 321.199118654318, 352.377793850553, 332.764270176861, 315.450386642063, 345.417266363459, 331.806765089386, 318.973356393095, 363.753664216269, 344.395529855186, 351.300775716014, 324.905062218035, 355.847545610135, 348.358529316811, 374.099681734037, 364.607812494632, 335.272607810459, 337.321718201584, 374.107101945045, 344.8456810222, 348.632792176388, 361.015367911535, 328.456149194437, 362.352415780736, 332.494215198332, 372.881560191614, 372.431192235275, 331.200988498286, 364.030435008534, 320.122585020509, 330.645892848783, 308.857271724895, 358.8994806578, 359.937757057344, 332.895064290119, 351.341092432322, 337.308606972056, 321.684621279619, 334.83221763924, 349.822863530636, 348.649796876964, 330.711557743558, 334.286494835644, 367.85663954743, 344.367139507284, 358.930151735519, 353.757217535272, 320.522320976832, 340.405089761533, 331.522429518845, 328.714573437208, 334.839086621995, 343.83718520778, 325.400894091596, 338.315753089678, 356.123773500831, 364.553560054491, 361.621042692308, 338.199283503557, 371.512139948076, 320.182607930642, 352.273648566474, 358.918052436189, 325.394733249891, 352.038425214303, 360.928184959005, 322.755283326683, 353.879040700803, 353.43674040021, 354.719499899279, 324.911387031497, 360.13250856251, 359.848272865077, 352.993862299813, 336.690430772309, 312.145950458584, 314.867909832742, 362.733423244316, 346.622911719571, 332.594878672727, 341.328020601026, 337.704712448096, 340.646803767628, 367.51851894566, 329.81166587259, 355.232694315734, 320.18691718196, 360.226813525724, 365.885440630805, 307.412664265576, 371.40228860591, 351.819274184605, 339.893100449067, 358.472631811135, 350.601706321009, 328.023925135265, 340.644588108985, 321.37062432017, 360.474502582024, 337.662311773528, 336.133900036045, 340.566050206005, 371.833683699377, 345.97469775242, 346.35559235079, 351.374572608435, 359.304934029573, 351.874990543616, 346.999667548006, 348.341947407653, 293.559055165781, 380.319921838309, 329.698841204989, 341.251650537179, 349.536750093898, 341.973259617377, 356.605795960887, 328.291988001239, 329.600100750162, 373.902679471492, 318.611957818658, 333.023285397826, 334.839772071573, 353.74520905189, 339.335738444942, 321.205718474553, 338.362676564674, 346.863145612599, 330.246954554055, 379.469209051319, 319.699925146957, 338.836186914885, 346.623066415223, 326.50647378519, 352.507224337295, 328.811203600722, 340.146135401855, 343.387891804756, 356.34430224575, 364.665918979379, 368.64828030499, 373.702647736936, 325.004515163681, 358.908054285102, 357.831411318027, 319.313892892624, 354.021829355102, 379.849867154812, 347.964314961807, 335.545796862163, 373.017338514267, 330.749873367754, 353.459072001483, 335.187911063857, 339.909110020175, 330.120249960307, 343.049803930271, 343.36963221005, 350.849895301689, 364.654688028355, 352.629589121151, 339.689005483538, 361.053816795359, 359.646602241644, 364.474960048645, 378.174063907086, 337.288614812433, 351.392105620422, 339.263276724959, 334.652527398452, 360.167493695509, 318.803371907557, 316.486872130864, 338.201952911692, 344.935117604688, 348.490788746773, 355.186798634439, 356.227081857357, 336.165313604649, 331.298243853573, 346.692854325521, 338.897989582352, 331.364624718182, 357.352103249056, 343.765598033682, 335.593624446966, 320.669213305106, 358.38599320175, 346.142596817685, 321.97232948776, 367.445389361221, 336.922579270805, 337.917666445794, 360.925322990829, 328.630649020417, 340.079275896589, 372.29712756089, 335.359087289801, 360.439437445604, 323.228733863578, 368.313776710962, 310.127214093856, 324.124662903447, 360.282633194757, 361.861617442657, 365.388953266521, 351.319274474878, 317.749153007566, 337.46165754762, 363.085043431847, 346.676381754152, 330.678271731461, 384.171675987705, 352.613359202992, 350.380134379857, 313.62800198054, 365.942558872485, 307.54681705254, 326.477125702995, 365.21095470973, 337.004621807498, 327.777288200982, 342.62772809491, 320.366785545036, 344.704971847423, 340.134774121714, 296.808245909069, 349.583869535834, 363.877637479092, 326.491316201205, 360.733437335743, 331.115767575084, 353.898629183309, 316.680099280556, 335.078986680811, 350.588428633723, 371.483709520241, 346.174758777328, 345.655642768476, 345.98521479551, 347.722490394564, 359.742699361003, 342.664717565003, 331.345468215713, 355.541131683494, 348.725821997431, 339.93191456668, 333.302704125256, 338.872553920397, 353.277019036419, 358.127196453163, 313.889551502238, 346.43614529462, 369.916729451519, 355.904016848414, 336.086681661953, 334.767447898973, 325.128528851887, 323.156153984216, 352.354545616116, 365.042307793061, 327.993994694092, 365.840223869283, 371.102009419306, 321.17520430757, 345.73716214755, 332.268367923523, 353.439926458232, 331.86981945688, 335.855245901084, 345.269750884146, 345.639467092502, 329.775886140215, 336.332265322036, 338.781020684669, 353.317495247884, 327.436782603863, 315.945499836574, 353.148329367288, 344.734567683307, 339.257799452163, 354.356518599138, 345.476120505949, 353.364359191201, 341.387865678771, 363.348331735537, 334.163419883484, 319.042317698802, 331.507670291478, 341.83343336262, 340.548220458536, 363.980291987492, 338.276172380867, 330.462544729541, 338.164813712737, 358.710986133218, 333.663563617424, 323.862132957896, 331.874637496699, 365.098963472288, 336.98890604346, 302.740375504485, 324.975936485484, 317.96679005633, 343.386113031217, 342.031092393423, 352.318444940743, 345.074799479716, 347.477318202078, 350.135062789725, 363.259302008889, 339.434052067916, 344.503361619477, 337.984933533363, 351.335891343118, 338.818383818313, 367.729658151664, 366.878697954929, 343.918682549937, 351.247669580315, 375.042929988256, 333.19549882533, 329.893937010179, 352.851876145845, 362.214792098682, 358.885520945564, 345.476136305437, 354.556072712831, 351.547886953823, 358.956500223514, 357.787863719392, 344.879957310114, 344.178248551451, 365.931674487268, 337.961744170539, 312.923903623518, 328.188718068859, 349.831690339749, 309.775054362989, 364.866812904986, 346.244699136203, 329.000800443653, 326.716295785288, 315.434165018661, 356.387080830945, 357.34884598224, 358.061264974058, 334.470959098868, 323.766680197522, 396.378868661055, 315.150958188622, 334.449228393056, 322.164287465501, 380.931377666065, 364.282355262107, 354.984959864948, 345.800719564066, 379.091442759666, 314.714859081698, 324.422741974386, 363.725336855881, 341.320455126807, 344.190452978662, 365.511316366008, 352.80937906563, 335.0972638543, 338.450474239705, 293.772933456804, 327.473876825147, 330.552253653787, 349.259634913462, 342.211804943933, 351.193865561484, 348.540398215852, 312.251820373411, 362.828424260402, 359.277513982757, 326.641624453352, 317.833144762007, 349.093632161983, 342.363347721523, 353.83483696782, 358.811658809113, 356.388200326512, 347.545282916395, 335.370557094369, 356.775907386394, 356.281063258674, 364.733600590732, 348.770602643849, 350.421001575644, 339.645892982874, 365.821150579178, 368.685383494223, 352.517313908879, 332.833111499254, 352.458785581523, 337.274828796999, 345.155919732242, 354.282429518399, 369.655239080237, 328.249731563932, 318.050201353792, 356.110814771145, 352.534471820013, 345.831477308374, 307.939527065205, 334.870665171607, 364.543486406981, 351.076892654496, 362.520439528221, 361.420286619474, 330.682347740656, 369.700705952054, 324.816920472097, 334.428194603641, 339.538124358204, 346.63598132631, 308.784005921804, 324.541013727843, 359.766880921957, 351.127796442239, 345.028881023791, 332.93356813912, 330.769474973933, 341.622490095834, 339.894638095661, 323.223973240219, 353.872858448973, 340.375192648556, 328.555077355068, 343.587692945251, 348.787494674376, 320.415305439878, 361.039219289067, 338.983895557934, 354.752560963778, 331.069586317563, 317.208034353529, 331.552425863145, 367.595915450065, 339.461376981306, 343.833888667682, 323.77068886279, 348.008594378562, 324.478058646979, 332.667954618763, 359.248725249941, 345.870619676398, 337.207905129319, 367.101645586025, 328.873452819114, 318.342799579508, 341.812195002145, 362.375712871724, 328.365596806118, 332.274067477314, 350.679088381594, 353.789597088544, 340.621546890622, 330.888664655557, 327.430349078224, 342.950542012023, 351.835542178897, 336.080210008516, 315.82881189436, 343.125576988766, 343.386874211172, 333.265876059016, 315.259251767994, 363.403531583062, 306.312268869763, 347.723578344467, 338.899597250636, 310.157527711386, 362.034209179308, 350.346891003722, 325.002407997904, 348.693536262333, 335.081068909392, 340.692215147324, 357.475527240623, 340.695831748486, 349.371627512957, 341.048991090624, 378.449062116192, 345.30939032097, 325.756437885045, 357.656028899468, 351.186469540293, 342.49915999744, 342.240766067831, 327.532851571974, 344.999846605765, 374.665912920406, 332.49403419083, 331.276486693246, 340.312799071799, 353.16394470262, 336.812793897235, 349.199017431576, 377.80275434891, 346.555766516166, 355.601870020571, 345.180439753228, 346.080665432331, 331.999310950618, 338.207894104217, 353.478005339644, 364.514974672778, 330.784984462222, 345.927473734169, 343.828673599287, 342.815604990493, 338.513611623076, 317.751892392669, 357.412157678269, 354.214914836966, 349.493890190747, 325.544718267074, 359.734935576792, 334.455725993359, 345.008092347541, 345.296265016664, 323.5368686317, 325.154371940043, 327.321210542029, 365.678829024056, 345.12323627708, 348.748717374282, 324.759867935369, 319.556427319108, 352.281630912954, 342.649141288875, 309.721049055064, 317.315745335955, 322.75178946786, 338.973849510008, 357.95374206525, 349.037803424521, 314.957822942943, 349.871986201515, 316.072571941111, 315.780400896299, 321.852051194753, 337.164155138685, 360.560163302527, 343.731638446344, 324.29880397212, 333.230850676833, 350.62640331673, 338.475434000716, 347.925632881522, 378.556360395719, 350.56563494127, 374.053961529926, 363.924817535566, 329.185019732136, 369.110419870828, 353.675047920091, 362.269491114309, 337.151934267882, 349.664700058518, 371.695743965023, 350.402786609866, 341.272434242348, 333.024635233743, 315.887254585991, 344.235898612872, 317.179114886316, 294.767557330224, 327.865516295082, 310.307471240571, 347.013530430401, 322.890522062519, 323.545233341136, 330.815625518195, 351.852027425996, 333.461799222754, 332.561090940329, 332.838625284186, 344.677782495025, 370.12055393886, 335.550433310235, 339.105900692556, 352.910894775056, 362.581185630658, 310.989317330317, 361.282920314348, 351.994520929174, 322.908781544331, 336.087160134983, 336.49559283407, 348.96567181398, 354.543163597617, 333.809666969027, 313.308205871479, 354.456250558707, 367.155274171529, 326.165400510238, 357.00263058285, 343.389695000432, 349.94114364104, 347.924581277732, 336.34339353134, 332.614750867205, 337.500036144798, 348.288789749887, 321.131457026217, 347.316507606493, 348.1665888546, 363.138991692144, 343.460679059884, 318.181299882007, 332.225144500275, 341.024685446911, 329.152733322208, 334.634627909252, 365.60042121319, 371.299755955241, 362.519001286389, 358.107090107541, 355.122537833299, 342.264997504587, 338.25769736378, 368.079270801356, 330.717203462694, 319.682330650061, 337.608827297525, 345.13053075879, 321.508085432065, 345.188445037394, 346.181659603752, 360.139974336442, 348.564954160284, 352.866361144443, 324.70356495061, 341.746292257205, 345.092653247397, 371.719946139173, 368.130336716057, 335.943903711664, 320.720405219848, 345.246664961111, 341.077967637436, 325.59117389812, 341.439384995585, 365.458080308888, 327.614918206755, 346.941547236204, 340.804158899967, 355.729378077069, 340.541849951132, 340.9225925339, 310.527996400214, 353.032488478773, 344.78959324717, 350.491514787093, 326.796609857046, 361.092890822461, 338.823538688759, 336.275870393557, 333.355292782091, 334.050577368874, 335.004756225812, 342.173451984151, 361.981021731241, 305.242969594818, 358.864224319147, 319.392699775512, 333.839241937709, 339.689601982838, 344.634235516948, 318.556978273753, 326.166290625476, 325.251217872341, 366.135062849524, 324.316370551067, 360.270521432263, 324.757738544277, 345.173103035175, 358.680406949704, 344.048226711529, 354.69844666351, 349.214093209878, 350.832371526184, 347.091047596524, 329.53567306101, 345.374626429606, 349.462633705138, 368.292061721608, 331.786156484711, 324.555617189074, 326.002463611589, 356.733866959883, 293.862994816722, 333.187779476418, 348.058180853467, 336.397795699591, 327.479531455079, 365.000494597167, 317.372211346285, 338.684434927953, 330.570102634381, 343.345412281031, 316.178177402666, 356.727584696852, 325.471074103769, 333.352239905074, 363.002993910628, 371.780475826974, 344.326816247632, 328.705737100902, 326.091104181826, 350.316431450208, 339.326607064649, 380.302127851864, 341.111211673871, 329.718945988181, 349.181814103779, 344.799753185431, 337.784253020701, 357.752563840816, 329.636470809374, 316.916405541061, 338.04682623995, 338.795022153873, 358.994395679692, 345.456589557373, 340.776603043911, 325.566919314078, 356.046282298981, 335.657387572778, 345.520090792563, 319.358036148237, 318.647253445633, 328.999335740295, 351.871443384242, 349.972641672442, 366.325545073558, 364.735471122463, 323.153935686947, 359.831820122318, 323.470580344501, 323.35578072689, 350.359799864349, 351.499562685849, 365.590436956359, 368.474786409071, 340.983538865602, 335.445371892216, 341.281703734849, 356.696972814999, 334.331437096259, 326.563141771947, 348.38358364279, 331.044619068888, 343.288783331525, 345.115762498497, 347.98015662533, 348.21373196146, 360.2854183637, 367.312292301829, 354.583951069193, 356.71126449235, 369.412511037565, 346.888441564912, 367.468607858484, 366.519346936602, 336.171231240361, 329.055200898171, 340.338987511033, 350.04536774821, 337.996289878159, 327.495699381635, 328.479260336853, 340.563335626211, 321.494787611823, 319.087448165111, 350.048863167063, 333.775787164611, 339.774921449261, 323.956800205696, 358.41815502408, 338.920658459346, 372.409439788852, 371.999057995189, 327.754839405587, 365.275394256257, 364.27708099452, 360.411137014903, 331.865173632299, 373.28209496757, 349.377259348117, 339.437522208523, 333.844156919502, 343.900142675306, 328.107655594645, 339.864730939176, 354.936819117469, 340.52024669244, 344.683139119416, 317.689894465788, 375.857181346333, 333.391583907328, 343.688509455009, 342.544339617579, 339.04494495574, 340.11789138326, 311.457662755444, 348.421364849526, 337.88664468788, 359.070919730241, 330.289541860202, 340.900448815451, 348.665401416281, 339.868397568974, 354.092784614809, 318.963413277876, 340.854641223837, 327.750429198665, 309.863197037694, 332.846417690127, 300.91896049016, 319.023749946211, 312.394423584802, 316.603253611348, 341.511126049369, 344.890349489598, 335.040714941787, 354.072690116463, 328.794004769042, 352.972735129644, 341.142046396755, 342.030028791402, 361.006892799899, 330.800218209928, 331.050731852816, 340.752979606603, 357.071217962541, 347.811860823703, 316.160038239265, 344.304750726983, 344.663885393192, 337.708112625443, 357.191145551885, 353.145265195522, 345.324310660249, 336.031142542875, 341.816634042267, 364.883423216328, 363.73183536251, 334.474284648291, 344.482428798672, 350.026216378016, 354.798633055579, 334.655757621804, 341.436335862841, 370.828282968942, 350.274472520354, 346.666842384154, 373.663278920725, 361.95648154477, 332.474708655278, 341.704650925598, 337.153881838437, 337.536922122411, 374.610471786875, 341.888895675689, 312.902934290605, 352.842266579685, 346.767236503759, 346.650137125978, 326.524547560946, 339.152423600666, 319.170372522976, 338.582263851995, 329.55036461205, 332.234052237588, 335.561604312076, 335.056014848556, 341.961613964756, 337.270973699124, 338.182761562246, 345.699470709051, 343.968386568559, 342.708582789764, 326.159779016862, 332.107089982502, 341.893657878416, 334.085089975034, 335.608767333975, 334.828585862261, 338.876724061881, 347.378360764796, 321.035727109651, 320.564070508694, 355.56766654733, 337.99820056446, 342.240993959924, 362.849501699995, 358.687153506738, 322.286851242617, 334.027452922453, 367.036577500155, 335.091074401321, 324.277900738984, 341.528139909469, 345.214808445283, 360.173581528414, 359.511137667221, 358.074283575726, 339.613324565634, 337.912142920251, 331.557695317131, 343.2024067094, 352.175608451225, 394.657120935384, 341.919877257382, 325.133773362811, 344.886985253496, 322.779847926861, 343.376619263985, 333.638262129434, 338.951751239352, 312.276359311821, 333.144709117878, 335.155761559078, 361.503061584783, 326.132846878722, 340.631629440237, 329.05534443799, 360.227658230548, 355.173539566539, 376.183196942067, 346.131105403658, 373.255057352549, 329.937459242667, 327.229143800887, 372.768546537865, 360.949604690775, 337.243337098477, 344.88981786418, 350.636884123136, 336.068440353491, 351.117356545439, 368.548260954613, 330.122659716155, 381.712848769046, 368.93975762822, 349.880548803633, 315.961923835665, 358.383964147607, 355.797513245709, 350.908476546467, 336.188123366835, 367.25910484417, 309.744659817098, 372.449047391372, 349.826551820453, 330.200112103932, 355.488349531808, 365.806882538747, 340.10286806066, 356.648958926036, 325.790476415343, 349.239759348451, 334.706985654943, 331.451499301725, 326.678375693176, 329.11013371931, 345.217219556141, 336.460380731499, 328.650693422485, 327.441536155113, 366.412570814873, 350.00996339906, 384.78594804314, 326.229373835969, 348.21374632987, 366.454096205053, 308.082728088186, 365.871283150721, 315.274200632231, 358.504807096176, 340.017054181528, 300.675235591234, 354.607994055586, 334.055009981052, 359.466152455456, 350.817654562187, 354.755487030387, 353.595422590656, 341.023409454868, 365.523152236544, 339.65530346045, 320.045798900659, 333.765685945515, 373.179329568514, 348.376492702521, 383.598241266577, 362.305565433737, 357.669730674942, 316.51506003159, 348.657910264851, 362.83995408266, 351.233993762619, 319.312308752062, 315.841131463508, 360.058382485941, 350.914279044871, 315.194506177685, 325.393868007502, 321.381834622199, 334.300049963568, 336.468919243242, 317.316902836386, 336.619487127332, 335.06662797896, 353.265128397565, 341.597794021446, 364.911868310018, 325.227751604905, 320.066964091919, 367.633314149633, 349.038607528677, 349.798167807591, 363.632375949572, 320.557705382861, 346.311993079073, 340.262619761243, 323.910802453043, 347.848529424759, 357.036853353799, 348.266315545341, 317.294858739217, 384.620683395029, 333.941322891547, 338.619771349573, 342.014284344979, 347.267397029319, 302.231210119241, 351.980520939392, 330.33063485075, 348.520217357829, 329.65648082958, 327.474037278113, 322.493567564785, 320.071528274958, 364.210212375691, 339.962062435454, 316.579012750964, 378.428400135727, 347.597393265685, 368.155409077215, 337.78906885335, 376.140708197687, 339.316743918717, 341.682493482536, 331.16583955663, 364.007944773683, 364.762506518689, 347.405187999765, 322.62735069836, 336.129895694654, 374.118553567459, 320.401639925501, 370.835113039381, 334.624586621159, 315.703034338318, 309.011301553768, 369.43613144704, 326.36382707306, 388.55784384211, 313.096520932189, 335.196824283958, 346.262335423766, 334.421199703332, 322.231640525219, 331.975621258825, 359.358842161049, 362.118339620256, 348.626420499756, 335.899809012019, 338.929392833923, 337.872816752044, 364.061446641072, 369.613243931284, 357.070881480193, 349.647118446756, 343.923612575999, 322.124758139449, 326.26126419853, 361.618514501647, 328.387299660668, 337.440801958863, 375.387660167716, 339.292075770581, 326.306499725912, 335.937153746897, 333.37675802916, 327.125861768837, 342.57663340639, 326.655205454647, 348.508407697473, 367.615609893249, 341.96118159508, 347.144491728833, 334.336281633225, 373.76521983968, 333.874439324428, 308.208796979531, 321.446637947669, 362.108851536161, 330.104673371499, 315.509183222359, 347.969626080488, 336.036291091409, 379.813346233296, 357.318680429182, 356.576599578784, 351.069256947872, 359.921671131558, 349.712060452212, 355.550645949574, 339.253555409106, 333.978818775644, 350.387700872811, 360.615321884762, 371.471282895621, 335.032589017104, 332.593026605101, 348.027402368464, 373.947360181815, 342.77181365509, 336.285475015688, 338.455038393574, 337.505594296158, 348.40569559824, 360.70632730612, 333.603172024549, 359.807840729203, 344.935447134889, 339.860243537189, 336.478947537536, 353.649546295948, 370.036847641612, 318.753863623279, 350.372521160222, 363.460519988634, 333.498380325808, 336.363073190385, 339.443150892049, 356.266476851722, 326.365278857086, 335.391552985868, 349.120642984316, 338.021650665094, 360.770727169198, 350.534647882766, 349.118877255981, 370.030585863902, 320.506277212906, 332.610193850641, 333.636598874722, 368.261382187288, 341.440521561229, 338.548358661646, 336.896581830518, 382.310607235845, 355.370935958795, 327.961618889874, 315.957347071714, 336.539645527534, 349.126540153922, 336.208813571395, 332.347212125111, 316.792744088799, 321.50173909677, 335.754071104265, 356.565122691375, 338.635470650497, 356.170876442835, 315.922057267006, 349.163835778557, 346.292201351744, 323.825141354848, 338.202556456339, 359.902823126684, 362.023451788199, 344.614305078668, 349.535737093764, 360.643717621495, 331.481081216986, 339.442520251092, 343.547055607851, 376.705678025917, 353.358253261887, 351.036257266612, 323.06408661764, 326.090045887274, 335.858859231938, 325.996687184247, 334.430138092173, 347.025927060373, 342.154844179377, 344.220680992476, 344.061057176483, 346.773225555964, 358.357478453889, 339.340728961573, 371.130755379724, 338.961753914959, 362.428387926573, 355.27680446245, 356.581222882744, 364.091359119194, 355.99341910782, 343.46515860695, 352.852425161724, 349.205932219859, 346.80833398883, 342.62119680425, 362.555641878125, 345.905033831151, 353.215085020516, 320.860957487991, 343.560412662117, 347.225759864207, 340.383940675813, 356.440375797716, 324.948233182464, 351.810780968846, 340.50683545106, 325.752111136918, 324.800479702293, 339.017225477839, 346.589315409534, 340.793792105992, 345.796011652927, 338.411571435386, 381.586125754871, 319.960516606091, 328.745479786756, 340.031687156292, 369.017113781716, 306.123837065178, 346.658059199007, 350.232611012243, 333.643684137923, 328.052876834501, 324.772548962328, 348.137955571795, 350.968331139932, 347.363467620201, 339.572508103005, 362.152981149855, 341.435321737782, 330.382105613287, 349.922665733076, 332.839815428814, 298.930598431859, 377.513933218149, 348.006021264086, 377.723981142551, 365.948825620382, 329.66419466399, 322.382707227541, 360.145830247598, 338.906593154559, 362.818180628616, 345.185490814045, 337.985187016995, 316.501251859983, 342.654375099232, 361.324858458874, 342.551260470832, 338.365049813783, 349.254517193299, 359.759526874535, 372.350436020639, 363.588943587693, 330.104323150658, 344.03654760759, 364.374701052705, 375.531208682113, 383.48781418369, 356.161849179067, 349.661991468885, 318.816683350601, 357.475223120251, 354.472167249879, 324.585654551687, 339.909015855964, 370.4448565484, 334.153430313598, 343.698127396243, 322.485587924843, 334.298995381454, 355.376239267312, 326.472219642688, 340.493946407585, 354.788734565796, 330.789860622298, 330.441523787911, 352.99024021991, 347.265094106267, 337.725846108327, 328.168452042266, 355.479176033449, 352.579746896815, 332.989129935288, 333.267945188094, 330.791614529395, 329.463896456464, 331.90794719438, 317.103372236991, 344.990336064428, 356.155908002225, 349.274081829876, 335.448810471978, 338.549701139248, 320.791070511473, 335.662138565274, 361.988781256305, 345.358326952728, 358.41381652329, 347.075729440088, 324.197111085158, 342.009580705944, 349.064442772745, 349.402609929776, 350.669728306425, 372.795472665724, 343.47214938281, 353.14825660613, 353.598221358631, 305.815583718537, 355.060409919445, 341.577553645198, 309.158345042139, 357.883191933054, 344.455917677424, 328.957526599986, 358.607817703842, 320.057768143054, 329.831798046411, 382.320728943604, 332.60021704992, 338.470639182349, 297.539014885113, 355.25567699465, 345.189279163791, 340.794362645826, 342.290905366063, 315.373098020115, 359.361858688436, 308.69892021284, 350.037764416233, 335.092835309987, 339.497594248025, 338.207324956636, 344.862191365985, 335.951318459131, 366.339283684693, 342.122602261742, 334.664113579875, 349.870285977419, 305.648492370669, 341.961574031107, 351.351994478125, 336.256758955442, 337.091266949764, 359.45196384788, 359.282077379779, 336.210491924995, 323.080559746004, 370.102636762963, 346.072744765989, 337.603591946188, 328.743898599668, 353.923488599576, 338.990166042799, 346.470822236644, 358.933559014642, 334.45540787943, 364.666038839184, 358.415581340369, 337.580213922015, 318.992609465896, 339.804096184895, 362.903734009419, 336.343650304675, 357.018492376552, 325.985624668384, 371.040561698106, 367.131090304811, 343.021504018478, 331.467699115445, 346.720000807338, 299.208248599395, 314.306029161422, 367.448769857367, 333.261774495612, 341.663888241001, 328.541977367543, 339.494328571061, 318.98379437742, 363.01000992288, 330.094682227698, 353.696087143331, 347.232866832554, 367.226093206966, 343.596809037313, 320.762919431525, 330.86318998798, 336.902531944159, 338.223907546814, 338.87288532115, 341.349735439041, 340.271447827046, 350.376909727423, 373.216127508227, 344.458324151818, 345.62192995337, 365.17634030459, 335.446747670321, 363.419017585424, 357.952020779108, 326.448047898474, 338.466119822693, 316.678639264342, 359.490808543187, 344.034644030657, 337.566454675228, 335.433433410677, 353.69802288364, 339.388159766212, 319.17434282172, 362.102403918541, 354.272007446561, 331.435347454823, 354.870522745377, 316.353877735988, 333.981354525499, 339.509497413969, 336.428788028423, 347.411029704312, 339.021635409397, 345.838040009114, 340.137509460448, 358.607666496618, 338.963339901909, 335.979591981814, 367.733410683964, 357.263695672502, 349.582935526104, 345.107177841375, 335.392764147232, 309.422948029283, 327.123763732035, 317.355227173351, 361.95902218342, 355.395685964212, 324.27124805246, 337.518683006299, 339.619968429721, 345.241269127033, 361.845622898664, 346.385398275595, 360.61011637386, 315.42222079408, 358.73026715363, 338.851951057486, 320.185468262832, 314.569769689252, 365.832358045545, 349.699493636506, 349.890987299001, 347.183859001341, 339.120598860156, 354.509721601355, 341.939627187507, 331.011182597079, 365.033611341951, 328.25124945037, 350.482110343438, 309.17829641181, 331.263761501532, 353.835413268671, 350.416593665097, 334.602153556341, 353.622277869663, 339.546838080049, 312.602103986713, 330.649554450651, 365.833882000023, 356.23986413373, 350.915367403608, 333.435770616419, 369.736846739584, 346.276421175449, 341.470260169813, 357.299392932404, 371.223785407145, 325.697211139144, 312.801720345214, 366.888805848742, 351.243487126977, 359.742841684069, 337.406453513653, 317.943794475052, 350.32567840128, 354.723584182481, 319.257020144421, 362.053592469991, 355.574416224961, 348.777288883636, 339.01663237405, 343.188274490461, 320.519940847717, 352.720608180901, 360.173684681015, 347.51431427725, 340.648340491918, 320.182291326291, 341.95860966135, 359.425395652481, 349.420495038672, 345.596715158653, 362.790219237588, 344.77229687548, 361.773022194788, 366.243670772541, 335.195740625061, 330.610355038434, 330.413885694117, 382.388380042707, 345.645823621893, 343.576820803998, 336.137495953515, 360.775299798705, 340.936327922229, 365.616365862674, 341.511807400724, 317.224927789435, 333.049130996101, 328.045432408451, 339.073496329767, 345.029816093285, 330.490489404848, 332.636910425376, 341.693088784676, 360.028110345707, 360.016134204516, 329.910989961715, 316.234273257575, 337.836866377026, 326.813862501679, 345.236994951541, 336.504145102794, 345.760410634238, 347.477669806511, 376.975006931266, 329.375912999358, 327.081510303199, 314.529310084784, 352.838138043952, 335.753340953925, 337.939090080784, 346.276162810998, 344.439616015529, 317.55550361167, 335.959917962931, 342.644440076589, 328.131464305822, 339.041903716031, 338.433342525713, 354.040577940719, 352.448210200609, 357.876374350111, 347.743137854521, 313.31163946666, 321.134065552059, 354.245983563339, 332.016792595509, 357.045928238013, 337.317382023653, 370.885390424856, 321.555249851031, 352.594709962983, 347.777171915999, 347.64919993161, 329.987069090176, 348.085390582829, 378.780005274975, 380.281916353443, 352.466776450323, 343.135166256158, 357.507360898279, 361.481401026249, 327.621183958543, 359.251028473153, 344.353686283755, 340.534446197864, 338.337940042844, 343.977178064281, 342.476951463056, 366.32827715507, 370.267405640095, 348.753210510131, 335.25179369436, 324.052605797632, 340.619870447539, 341.752791963613, 329.519733762064, 344.238428316044, 385.517015933411, 309.77140756483, 349.689903920314, 371.066705080474, 351.622460156705, 333.224129013209, 368.253326890714, 342.066276809498, 343.381750204072, 317.363697724856, 380.207120059869, 362.454666593895, 347.6109043669, 316.669819702093, 346.226910622088, 310.688174578425, 358.527900587417, 370.124194106986, 372.529424907271, 355.841799414058, 344.041133633583, 378.20776007064, 375.524741959007, 332.159340864424, 330.972047062429, 340.727418586082, 346.563722626937, 344.372297463171, 374.506146364094, 377.595161917328, 370.519067615802, 339.084482145355, 350.161940090788, 336.151862437182, 316.930485571398, 342.69855523008, 311.438532318518, 374.452666609069, 337.131916849496, 348.043209742291, 293.962906447411, 363.768059888502, 359.933099216725, 345.968724377012, 350.709026186775, 357.175581911812, 346.126272220411, 340.406488553664, 349.12922866231, 387.337467960725, 331.740644062927, 346.632742851327, 342.009606913846, 354.396560785281, 353.970608293646, 369.0393444258, 306.319880880757, 336.362033681489, 355.000668709468, 347.728878510139, 334.595764802662, 345.483778500992, 378.156410263193, 352.419416364413, 339.155466174265, 370.181713172541, 350.619175499816, 341.101998657219, 343.757624685863, 366.773282595996, 344.694968946814, 337.731481171053, 320.53866181671, 373.8512569267, 334.241172330569, 346.807819114021, 339.162394114172, 340.02845107379, 340.624434299577, 361.729166792291, 331.792128866141, 342.467458650164, 338.075504487936, 332.908543748792, 342.480532640215, 316.538859686023, 329.165219688396, 328.166409247458, 353.043940216552, 348.476054550127, 302.970592402915, 340.492144881205, 341.339489438286, 358.627847422403, 340.868732576594, 358.965416856946, 334.581290845378, 348.478430943865, 346.157393190304, 326.905948673365, 348.333625148335, 334.071558681435, 343.848545137238, 324.750799106109, 298.961674347005, 330.372025446534, 314.871261884722, 353.20988659304, 348.776905474936, 361.663218750576, 320.775507033896, 366.025286216421, 335.184615590413, 343.434271726689, 319.843683432411, 376.329214066158, 320.612334970216, 361.861373855686, 350.618512540875, 338.247114140705, 345.527706482983, 347.188042092012, 342.442197911282, 330.811597928438, 345.803099346481, 350.730425888969, 340.75084404649, 344.428441590532, 353.793772064199, 294.211162243719, 369.234174272918, 327.388421230478, 331.011481714527, 357.615276676939, 327.693049448348, 341.385943009453, 357.005625116125, 310.108719005925, 347.017040829866, 341.803373837968, 349.498121541102, 325.427734393827, 334.501100376255, 327.851396635006, 350.863081773348, 345.807440210893, 343.762940834984, 359.859303533495, 357.738124008074, 350.138128798602, 366.311028770466, 339.277378332109, 345.550563558678, 363.864985296556, 359.093296667831, 360.894154073036, 331.583155085133, 344.510621029118, 330.669189194312, 335.160519436807, 336.081096869937, 366.78211961346, 319.137452216108, 346.0037278838, 337.633280148, 333.6075991957, 330.067564430201, 335.790498050029, 310.478731218841, 318.152889509098, 325.838012406391, 357.815821319312, 347.976727290394, 345.563658102059, 326.086184356786, 344.905140958844, 380.67730837241, 330.340255482076, 337.208235733847, 325.094571639369, 339.745552679539, 349.601069375309, 350.139532861509, 368.946132317959, 317.452696721934, 341.568977467326, 310.996654259266, 328.156869820235, 380.391391894282, 338.879999708587, 360.972750303811, 319.150194238135, 370.00618992893, 334.054792942324, 325.936160912508, 353.950374132929, 373.076198527037, 350.893373728306, 333.141492431145, 339.766489063024, 333.067686499373, 341.470797919663, 309.720762638139, 338.802205780016, 354.581852461833, 330.948930190211, 332.050376962729, 361.026665346158, 372.160398783077, 341.417675229341, 365.740810807403, 371.702934866679, 340.042973162234, 327.25358589228, 327.857064279842, 368.028141424029, 335.36261126714, 366.380798783367, 326.25642640112, 370.281024313055, 336.358808759812, 355.954841968437, 325.621263491309, 371.461878803844, 341.012566531753, 341.354928770587, 300.072243908123, 352.993833778307, 339.764928248961, 325.1539589855, 349.205361214312, 331.410202405657, 338.664663615203, 340.574794149479, 344.235947744678, 326.596883459816, 353.587858266433, 331.290511561958, 310.021998611653, 345.921860361754, 330.190902565999, 360.848619582147, 350.047443032511, 320.787937571234, 355.577319161654, 354.007318544244, 363.427806693875, 349.174005448575, 322.895019315562, 352.407598180583, 357.372612296944, 363.265064596747, 372.858995324076, 343.36947681006, 330.82258924897, 333.57904347383, 355.829781743574, 326.299652816414, 342.781939850541, 353.048787656382, 356.307170783304, 340.570386745048, 366.489829317252, 340.558054277013, 325.560267950285, 333.134719791018, 361.762407354286, 341.9580482689, 320.166467827762, 361.704859210357, 324.351829428368, 351.804534041611, 326.365152008345, 353.36027201057, 352.482936068019, 366.338758050585, 329.383240709973, 337.797087066125, 311.680233561739, 351.344723662678, 330.844679777193, 338.910489219398, 369.197116919668, 346.475695733707, 327.424436665192, 372.383736513477, 333.235160327383, 296.230570905098, 331.15948384503, 328.369142220329, 330.468857820426, 342.05383718109, 325.85992906411, 331.452643853987, 336.164815934086, 393.058540616417, 334.000920097708, 333.955408739883, 352.598510285508, 352.410918629777, 368.111356638104, 310.36613106974, 341.571807417157, 344.801719305559, 342.112154910344, 337.659879536161, 321.43078393834, 315.309069619626, 318.819607216994, 350.380323831624, 386.56609631186, 338.564305082773, 339.712956437885, 327.03116350579, 355.758841896218, 298.578098078155, 362.406111786608, 339.66769945976, 339.41235163659, 346.522436413113, 366.260171859961, 329.014028282222, 321.428009985386, 312.361062928656, 330.642587550654, 330.95216032207, 348.492392733323, 321.18691412315, 383.158510670369, 344.441913530353, 319.763549757065, 330.605830195141, 325.602353528721, 321.820052189917, 334.959316640322, 334.768606592053, 360.951682684633, 331.319700022054, 355.723201614373, 332.010939347546, 344.638970597459, 331.742564927438, 332.693378474973, 348.598173359613, 316.652814405344, 333.755318154858, 324.928973123721, 328.887711547646, 367.256814103418, 342.771477340257, 352.444276008754, 349.809518847707, 362.664416465615, 366.67969723371, 334.166957291072, 360.921588248699, 312.241455252072, 308.517552380119, 333.15085702272, 341.471690033739, 371.364678520763, 342.047026794287, 366.38734992303, 365.656778667044, 350.411394395865, 329.327094055009, 348.15211964235, 325.329698449611, 338.960888712586, 335.337777789239, 332.909076462359, 378.52126682267, 359.079157750305, 371.413841788251, 347.053863880044, 353.323656971552, 341.851367133717, 358.194541347225, 321.65128779411, 310.869299376986, 354.549443957276, 326.564491313034, 326.817101081895, 355.308095931985, 340.632195133614, 367.650833263811, 349.633473966147, 309.760974367262, 350.103537434188, 333.164987104097, 359.918665000659, 342.075183316778, 362.652582389264, 363.302188287391, 334.20317007226, 339.314603045721, 365.870680338583, 349.908938080311, 351.237410553334, 326.734477413122, 356.055331873862, 365.712124490259, 369.449633008378, 335.449450974968, 350.992140497921, 378.594639685396, 324.543080418763, 324.082137556059, 347.989564213661, 322.83002766171, 354.663913887907, 351.999142173938, 293.562409489905, 372.856508620573, 335.194526678109, 368.871167596271, 359.181964562252, 356.839258508377, 369.50800250472, 336.719482418678, 342.735810893665, 358.943411611906, 354.478444304745, 346.769520967398, 333.513035450432, 320.888374218991, 373.212584873333, 365.363406238308, 357.970394955512, 328.390272010747, 345.993374496534, 344.990823483327, 312.807666948015, 333.991163180803, 365.121617452967, 355.79905364757, 334.541301757199, 350.125128937533, 346.314691005333, 352.930067659927, 354.352284279551, 342.873346860326, 340.082685747789, 332.976293878992, 343.434453091527, 344.970179154355, 381.254872160365, 340.620484341062, 359.714482828259, 336.112210447525, 332.802175629433, 345.824522807426, 323.38687403274, 342.416798480626, 324.105255671032, 338.301343554512, 362.137005240955, 331.091038174996, 338.301248338701, 345.838181066478, 322.257056697337, 333.005723611896, 382.038886121159, 347.266992332619, 335.767511820183, 331.108636277657, 296.264724828084, 368.418278678149, 338.814395872274, 329.265241644946, 350.817358514978, 335.360867053057, 343.29934725017, 350.615459379337, 351.372840836393, 333.765304566353, 339.978992243332, 337.133325688786, 376.091370621165, 365.718145289362, 343.978266847581, 332.66421741316, 333.761008754707, 361.145292080098, 363.942247573448, 337.18138130458, 363.44265781984, 336.020808613598, 337.228589630212, 360.214786232895, 351.272679830929, 344.984319752925, 352.608937967389, 362.093343240545, 362.473612531453, 343.491253757477, 347.80660914821, 318.515653911486, 348.694507083817, 326.022048529068, 355.253779772343, 320.331867444309, 351.379281251601, 357.272049222128, 352.507408364778, 331.061079031436, 369.657539282821, 337.014226620356, 339.907393320382, 331.388609142872, 349.311235496191, 327.098008009953, 344.03560226758, 303.151839964011, 332.092229607595, 354.391591211719, 361.529783312079, 354.946223764824, 350.266027858612, 352.452275379429, 351.398610495338, 334.27404699813, 323.539784588665, 331.639082091263, 315.319026456273, 385.183325001361, 349.130478851133, 332.002385618762, 359.724384504112, 350.365633425371, 367.048093251223, 324.014803717739, 359.586046004548, 374.72613794536, 346.613807197295, 332.511276913613, 327.612237546631, 343.439467803394, 343.815139911686, 341.451685171584, 342.004893865952, 336.608808314762, 326.174780276066, 349.601656452316, 368.097587272436, 348.946557181431, 366.280212809236, 330.881705386665, 337.328328112382, 351.912018156275, 339.519231333601, 335.281653178024, 368.113814436055, 383.934518588108, 361.985948335392, 338.418562866813, 335.037152168802, 307.124678123079, 341.946365039785, 360.054558501288, 365.377842876918, 344.688316302339, 334.934972500557, 308.737860882232, 318.359680375312, 328.584076727145, 355.695414016013, 352.012834777629, 364.635334791655, 347.494942600532, 375.10750897973, 356.86774850116, 327.855739341829, 332.407828276316, 357.977553292401, 353.558017177559, 340.551229965286, 320.614419820588, 344.663293291227, 358.300282180648, 345.70715498431, 351.635357992618, 335.089365344819, 362.120642548749, 358.086674194774, 359.521548856127, 331.506691624108, 347.092760080837, 338.875975276454, 346.687088659763, 351.644210399486, 349.486915105949, 345.049683020645, 347.486271933288, 352.230181219385, 350.946314761744, 352.741001770829, 361.616017885233, 360.20949122154, 298.725754173747, 336.884882678487, 344.710479193498, 316.680471141502, 352.947016666544, 330.221752969671, 335.3651653751, 337.234968845348, 352.953364899216, 341.725937810639, 367.193992711415, 360.956940638335, 364.042489059684, 360.222732229071, 343.893687552397, 347.788573012267, 328.547191084654, 316.599064374571, 320.502895015073, 348.534126414378, 338.10567844851, 328.934082783243, 357.629985734496, 349.583547504775, 323.386836135741, 381.679885682871, 339.103499126284, 345.302376216222, 323.746059243401, 377.787945366773, 322.584987750021, 346.471819009958, 319.230704798986, 370.193326475896, 336.248493099028, 330.654438231927, 350.030563689638, 346.069072188472, 347.545210836402, 359.645884848874, 348.197444844391, 353.373336059835, 361.392119310403, 354.068378768687, 363.776703458804, 340.162691155441, 344.445768805324, 354.530030545182, 347.781436527434, 363.590328594832, 347.327066856835, 331.629310165147, 333.294549096398, 330.366805190526, 343.047480280909, 351.988390424703, 350.560990208677, 354.527136983874, 364.477585973625, 369.151294354243, 304.195614630267, 327.784744934141, 330.626804588791, 326.714294498986, 342.12612783437, 349.737963791145, 330.774781531066, 339.196145146389, 353.170810481007, 321.150914439857, 324.423109259404, 363.529532635463, 340.407574440693, 372.597104725783, 363.329279939631, 388.905181207519, 338.326254470056, 336.770615830608, 356.422141666258, 332.227747159173, 366.489788622787, 330.471002156913, 328.328506912148, 344.721311947825, 368.405602128577, 339.490644653254, 365.983728964421, 349.643305973239, 323.182380430074, 337.439725279941, 340.243923831791, 327.678539144958, 345.963908329935, 354.712910437342, 371.938215522755, 344.239878829201, 363.049670333452, 331.090305015899, 329.676965483585, 362.57730177433, 332.500720493142, 326.085794010477, 344.326659626501, 362.115712703359, 348.791386016138, 349.341212955508, 317.90929523801, 316.037025614884, 333.456002848982, 368.438805990682, 323.332840794151, 363.96368809065, 318.63698744312, 348.586490475571, 353.67326117398, 387.579479578216, 351.297806318805, 356.968464768159, 337.489797460377, 325.161300748679, 363.326795691182, 336.460563194643, 352.56030390121, 308.840045880519, 321.930353764978, 353.441139147891, 334.482486278245, 343.750772969584, 371.931286215384, 382.995244704713, 348.821391080424, 354.292101741119, 330.204945050946, 384.051003723046, 331.218380230815, 321.372468155648, 309.653671472807, 356.711959464584, 340.552284665025, 352.321789227535, 350.275887841104, 366.766569664525, 361.223424499148, 344.506347593724, 351.212007536317, 345.213695325366, 334.450460075218, 336.925739065195, 350.444378892392, 335.711899692513, 341.437540616968, 341.825714189289, 322.962729842867, 333.118303353035, 356.304267049295, 345.22812797532, 338.660766309277, 337.255863763558, 337.091738858424, 356.288916548732, 329.587875843259, 366.461862608621, 359.222474254976, 336.186860175232, 360.70813975314, 355.557166034447, 340.208204653592, 310.975020133588, 343.423942599585, 341.653439029854, 324.164249867555, 383.908138292042, 323.160693239798, 359.560082669741, 362.632663901965, 366.458378809698, 365.999238318118, 353.137248860446, 323.218987482173, 338.111303491038, 351.039308083343, 333.645817056804, 329.03713302349, 339.817260825596, 345.378800199558, 365.090079786201, 368.164665718045, 322.51294931518, 365.557494513389, 341.21070357603, 354.316338522658, 365.066980949429, 361.252458041819, 338.351507175589, 366.748389519775, 355.443232173548, 371.279387283423, 327.757074107291, 329.34183585722, 347.054378802899, 328.083430837133, 362.830569700715, 347.690546920907, 354.448654146622, 341.276522219318, 347.890510094923, 335.473280235303, 343.033010793152, 346.373206498017, 352.217384944617, 349.061759706204, 338.622911153257, 309.240663963049, 343.840356280635, 341.165827960548, 330.310836673042, 314.289682100561, 311.842343248813, 354.936505922018, 347.517829966269, 344.781781707282, 355.673295114003, 363.431533732197, 355.745772452121, 313.627190891334, 350.74190268097, 354.560480981555, 337.356965138203, 347.332126105183, 357.778919778847, 314.749391199773],[522.838579762863, 523.889761675358, 526.740518415514, 527.041638301963, 522.932038843867, 529.682836433063, 527.270390512879, 522.951818524631, 525.241609898238, 520.289903648684, 523.398139952256, 522.658334588908, 526.126610752641, 524.4080052, 519.209865454242, 522.307017233485, 523.999889834399, 520.938185311329, 529.643203449185, 523.25021230662, 522.101726701809, 519.604629125351, 526.019670230703, 520.127454199218, 521.54290416782, 520.767278133356, 526.499347369175, 526.403472860631, 520.254443160027, 522.325799358239, 525.574726668625, 522.394877557566, 517.803330499439, 521.492027340337, 525.58936194214, 525.187462340896, 523.140089618389, 523.010850256033, 526.391302816507, 524.470066915307, 524.711910810031, 518.093198058911, 523.973883034305, 519.194263803582, 520.689266495879, 523.033079423511, 521.060070398199, 524.306065441254, 522.176730834658, 528.584904642701, 521.398765530127, 519.873393912734, 522.710315141224, 521.272026053316, 526.776032867556, 529.083465737165, 524.424621172114, 522.416071750712, 524.114883851994, 525.592172795978, 520.939964487081, 525.185525558022, 521.804436363475, 522.951497964765, 519.072709966094, 520.295989665096, 519.940591483489, 521.299666799527, 516.678144883648, 521.594491751871, 526.130535475976, 524.265485971583, 518.965825679702, 521.265784406899, 525.155995128148, 522.137437286549, 525.515239101961, 517.572013074448, 518.492156444855, 529.629299582811, 524.666758719915, 521.282887982976, 523.101447593028, 519.704604144581, 518.086155927262, 522.717564391036, 523.240111730853, 515.715790857636, 521.596105787847, 519.744206732799, 521.820354673502, 520.530246187036, 523.836071679378, 516.172581663059, 521.520071522992, 526.321320512608, 522.367299501943, 522.141455781915, 524.166670005373, 518.434900637031, 524.651246150645, 518.950191939942, 518.077969315238, 517.906409121808, 524.344853288425, 530.902382527463, 524.322316228291, 522.192076619697, 522.425342219662, 518.009939254768, 523.38884270436, 518.113959566158, 526.520724765851, 518.738707430723, 523.084202303698, 525.194797146104, 517.518343857679, 518.926719755292, 519.54765650176, 523.668555405122, 521.95437368427, 518.489112830669, 521.049189049062, 523.20130055058, 526.897918682982, 523.757943290466, 520.951392789602, 521.671807538561, 522.970125475726, 520.384625876186, 521.484801659257, 524.291290764326, 522.322725081426, 529.450099432858, 525.520993081039, 521.75205512075, 523.804385606874, 524.834659301029, 524.367670510495, 518.330589990942, 522.925832437961, 523.171289366294, 522.063701556546, 523.831568654471, 519.410272729475, 525.513135968504, 521.78339167032, 521.307771104203, 524.901835167115, 521.485442618851, 520.921306583133, 523.084220278657, 521.402140876103, 519.599081931915, 525.024109224706, 525.562449509593, 527.966060906881, 521.741626589464, 525.673856752452, 528.785346555793, 525.17223709526, 521.089096325362, 525.736683034101, 517.873341783908, 523.743780804124, 527.476917822511, 521.295575306963, 526.786131905663, 522.367880205906, 523.716386276728, 524.024961153983, 523.098819901677, 523.977983784073, 522.393118124682, 523.838384520193, 520.745451198997, 522.676180560221, 525.82721847318, 523.964178760976, 527.769711387276, 519.806391135044, 524.590128287504, 520.138478813129, 522.431445099544, 526.618068283469, 522.228432469594, 519.598444308489, 522.124639175746, 524.505130206001, 524.148847951342, 520.200478935957, 523.745243381885, 521.1322645491, 522.03372705421, 521.78999302935, 520.120497654374, 521.621857153487, 525.832638816588, 520.75361566568, 521.291803333097, 521.5162050461, 525.553616172451, 529.183040082563, 521.995240600311, 523.302864084978, 520.850861249417, 527.244258096613, 523.324004252667, 523.144526996845, 524.992780013052, 526.899297473486, 524.070122118549, 525.550742567593, 525.594165810071, 523.786832303446, 519.040259859881, 520.502014568552, 523.357986104837, 521.989711603816, 525.31603575417, 524.090830817806, 523.598739399786, 523.091232475425, 520.248567097264, 525.789990470117, 522.339028640086, 516.664002957929, 521.835951245951, 529.118301061319, 525.589767417868, 518.034345103075, 523.246724196522, 521.064088259562, 522.871948160093, 525.289542950979, 528.795950207646, 522.420991079688, 516.960182431455, 523.161809592599, 524.700909546923, 526.733707970377, 522.990588724702, 525.939883101277, 520.355347176333, 528.829671511805, 523.071460531955, 523.904558018017, 527.696484769899, 523.349659655023, 520.473281251276, 525.610757715783, 521.832728372591, 526.190414573452, 526.260881524939, 524.9507635269, 526.898394987523, 521.94689997842, 523.618540424248, 520.646624109747, 523.583122561495, 525.945315244367, 522.86060761195, 522.397186737842, 525.727169995242, 522.12397867183, 518.850842517657, 523.561751542023, 518.148196684123, 524.887988298576, 522.404908323633, 522.478125404748, 524.862107765949, 522.257745815023, 523.937677546843, 523.660491592525, 523.395521014668, 523.005794510139, 523.254198870364, 524.500185928692, 519.769910923892, 520.968699683696, 520.445500999212, 516.152066996113, 525.028003714876, 528.060024315147, 518.675363545863, 520.190118993974, 525.697623681764, 523.592910480659, 527.164809865869, 521.689664034198, 516.364564486407, 523.86241909917, 522.645740972725, 517.264356732046, 520.814602945574, 521.30195286869, 527.492838725701, 523.814223016163, 519.911888224965, 523.802292511933, 522.831058809396, 518.197368768843, 526.560070289584, 523.253276556416, 524.579325277001, 517.385372786972, 523.885472740051, 519.271959800117, 520.544117538961, 521.984243164443, 518.935265104329, 522.809052851246, 518.614596223913, 522.424576228826, 524.959284495594, 523.63547239274, 525.094411427975, 524.15854627749, 521.292581570791, 518.871858384756, 521.608993331488, 519.621714097088, 520.43388955449, 522.172231275889, 519.542812808433, 523.695967210444, 525.360721567572, 528.678493604555, 525.739514553739, 517.105708012819, 523.659463202643, 526.393649293716, 521.577320478799, 525.064753940463, 521.689639466291, 522.007132323701, 523.176039390365, 524.999845156098, 517.638620861597, 529.538652724327, 519.630536555915, 517.8224616275, 522.4383006522, 518.888038045174, 518.578298866079, 522.347527534806, 525.92195182492, 527.583884755626, 523.72466528618, 517.209130189982, 523.467613669391, 526.240872658205, 524.083385488896, 519.174806171922, 520.675274499943, 523.409040586658, 524.760635045957, 521.883002341432, 518.200201862845, 527.286715849835, 524.983234145382, 523.628777531412, 517.728822796279, 521.684139201663, 520.585081770541, 525.339171002477, 520.021949254251, 524.529441191101, 518.991264037603, 520.400244466401, 520.720550966731, 523.534865087582, 525.692090745813, 524.156995044723, 522.568901401269, 522.893596760497, 519.576333083986, 524.646974041933, 518.431337449751, 523.972440469487, 524.417699988704, 528.200552027325, 527.272009061234, 524.502473623212, 518.112442668054, 523.621671921311, 525.52211377623, 523.422570423423, 520.80210549826, 520.617114328311, 519.392580673163, 520.206071732877, 524.112474729429, 524.881705985268, 521.626685856514, 524.164036875476, 522.265752651743, 524.696795941111, 521.358786596388, 523.18356223039, 523.689773776863, 526.6221958446, 524.560495792967, 519.316354620987, 520.398898723153, 529.132177580845, 527.421821242858, 523.701613182687, 521.080884422735, 527.512020742915, 522.283499721269, 522.228702058792, 520.870375750984, 523.043967575956, 524.263589170815, 520.44746245892, 522.728539184856, 516.443952347598, 520.112497799985, 524.304467384062, 525.693988769237, 529.395457776352, 525.504872587735, 524.581689077908, 528.587046237452, 528.238875940198, 523.082910456647, 524.782614657546, 526.393142474967, 523.468767536645, 525.518451096365, 524.590436471406, 519.833350346542, 522.780923746752, 521.152611648159, 525.475254503167, 528.292705937063, 525.87027283257, 524.712813188516, 521.241243871721, 521.130142610835, 525.616220513817, 522.027067400042, 519.150242932731, 514.992358145423, 522.675251028814, 521.609288418418, 523.570288241622, 524.686319307341, 523.017467580594, 523.777233403742, 521.0439754465, 519.89590760366, 524.288351868572, 523.711680584185, 520.804660222409, 524.260741018423, 524.053141312203, 523.428492160377, 525.51731246421, 527.157712061077, 527.265695577062, 523.694944050469, 520.218289625492, 518.91758179009, 525.603182077028, 520.919076599468, 523.391943152228, 523.422341455726, 517.96886574108, 517.187018686597, 522.104422327906, 525.157871401405, 526.128989192512, 524.363912086223, 521.374912762507, 521.763753787501, 525.955096177734, 526.454816584363, 522.218659476149, 522.578740696728, 517.617394334884, 527.176466701914, 524.703931086855, 523.152846269611, 522.815386686786, 525.064134927876, 523.190493877442, 523.164656415187, 523.229466439694, 526.086161911745, 525.52595516477, 519.376007608873, 522.983307081723, 521.161641449606, 518.979231694337, 524.383550872245, 526.202304939683, 516.740539502627, 519.64640931272, 530.575246620526, 525.356195400763, 519.474457289984, 518.338899756283, 522.550530355772, 526.520912135296, 520.782724673876, 519.11459636725, 527.771892753341, 521.540593845314, 525.666350248735, 518.62320969492, 529.715633708298, 524.744507717422, 524.366344215395, 523.713884103674, 524.501738866492, 521.687760605522, 527.74462066239, 522.437999685527, 524.938309879263, 522.52011470485, 523.732578723304, 518.952826850772, 521.902035585481, 527.300446638272, 517.654745492002, 523.058102705811, 521.408245962815, 527.379586577, 521.963276073753, 518.049084187814, 521.632411414357, 523.314929554366, 522.657040416741, 523.912433250026, 523.823662755579, 525.985708607135, 525.863136158817, 518.62039024807, 521.303469145139, 525.416193684566, 520.581870887499, 522.878024205267, 524.231840222964, 521.534978816158, 522.454194432735, 527.246766493028, 523.931602991554, 523.579273294851, 523.044533794304, 525.600575675727, 521.428858694383, 523.082690975439, 525.364968804988, 519.262907513351, 527.453786128301, 520.142485638553, 517.260867965482, 523.169161137044, 524.147746671115, 518.370070001692, 527.352680145176, 521.939742640092, 523.407764399741, 522.790341110796, 525.982678694952, 519.040194069463, 524.218669213239, 524.003437953577, 522.383372322927, 526.467279957647, 525.563943997211, 525.414700789041, 518.986660625875, 524.821929515798, 522.269740305303, 520.167747341939, 523.553874723263, 521.613568185851, 528.253077706019, 521.990627838549, 518.892168560996, 521.901865450454, 517.586913262369, 524.436253271579, 523.68673893384, 522.449255000125, 519.939611168802, 517.30294028406, 524.138648809664, 522.339764450133, 522.351370599415, 523.458993035363, 527.905051754658, 523.39754673003, 522.583897987328, 515.405479704873, 527.223107942505, 522.162665536961, 524.009423434279, 527.89188297462, 524.758039681631, 524.702645288948, 526.511824280684, 527.483370381025, 521.671756920515, 522.39766581668, 525.806154166641, 518.542867479557, 520.333485019385, 520.801608589253, 519.883304203453, 522.811026928762, 524.691108844122, 521.515747416738, 522.089591144934, 518.589238455552, 519.433015772704, 522.947673652034, 525.444667873486, 521.33799619725, 522.638276127982, 524.0940517807, 522.5047093942, 525.567567361048, 520.187086761314, 525.277920590205, 518.944188680242, 523.502369771086, 519.154798448933, 519.562231820058, 518.093818523528, 525.683750667181, 521.661803739334, 521.977977570158, 528.279327972657, 525.408458642846, 522.2840821573, 526.115207303328, 520.866967773197, 528.386453746698, 530.08581517098, 523.073188467547, 522.006435699736, 519.924160603213, 522.428648339284, 524.335094758314, 518.847866363216, 522.232808841816, 525.141220825985, 521.945905060426, 521.95399138464, 525.122332078237, 528.941761653837, 524.073985801027, 527.734502733158, 524.211647323595, 523.534268882982, 517.951659354881, 526.703071353933, 520.732328460711, 522.535158721837, 524.668380034514, 524.813088986719, 524.25401447947, 523.189329769957, 522.085494985543, 520.163992637186, 523.13830561612, 520.106174982005, 521.996346930626, 529.586047332115, 523.67955152764, 525.561756345594, 525.633963887447, 521.055461628473, 523.705676963235, 522.138105997434, 524.52826009017, 519.82646776517, 521.074670844597, 521.144692260682, 519.965994998493, 519.18708364643, 524.199437482971, 522.310942736387, 520.688553375791, 523.764066108009, 526.328283435455, 529.761319610374, 517.004157909258, 523.933822333787, 523.54586122238, 526.784324454515, 522.463152656485, 520.192222803104, 525.113043898481, 521.222360754668, 519.786372296783, 520.420641420296, 529.84350312511, 522.500917396842, 518.078823382037, 520.073819415555, 521.192737843042, 526.137065906746, 522.282214270641, 519.489793434439, 523.515488512344, 523.835281166046, 523.675387660616, 530.723225806534, 528.852933513425, 520.374542349929, 517.403531440291, 516.761918832238, 526.595579197752, 523.224105460482, 525.553616555396, 522.936391988691, 521.944280875221, 528.863284015851, 525.25746077043, 520.688046457819, 522.184437744023, 520.901582661434, 525.147017174096, 520.058764450626, 524.728059350906, 525.179394948321, 524.995390987582, 519.469828353557, 522.71077163293, 522.085991186351, 524.341111810358, 526.156053221375, 524.731681430947, 521.524895646668, 525.721360265536, 524.559039888897, 523.300811232085, 526.242588514958, 518.731986802429, 524.458059778822, 521.74369385239, 527.410762303744, 521.862571578562, 525.671922367502, 519.655919121773, 519.903598943927, 525.15835807432, 523.411625954098, 519.066534974305, 523.858656840052, 524.756996235466, 525.781280682805, 521.393415081543, 521.51360715165, 526.76579777849, 523.932918243763, 524.080305184987, 519.008741301103, 522.366769267972, 522.266361395372, 519.602771566024, 522.656008581024, 520.686397202438, 521.409196919396, 525.433654905929, 516.595394609774, 522.553225085597, 523.856856133718, 523.727163213042, 524.327657532519, 523.149314102598, 522.410522695826, 519.9539758362, 527.17789411806, 518.593922596394, 523.324831288579, 524.940127334016, 526.115117932574, 523.997047764159, 524.021313327739, 521.856344343033, 520.321088984637, 524.343835028854, 522.497898074956, 525.878720598458, 520.934719444153, 521.528222829188, 529.201078702932, 523.562486760309, 523.981176339193, 524.005003781242, 520.331783953377, 524.85507836988, 521.765133221755, 525.854305061098, 527.819199483668, 518.733256154856, 518.395860369735, 524.485921771141, 523.617627006577, 519.976050727416, 529.020571123084, 525.216112816733, 524.039347456118, 524.056011955918, 517.907306096197, 516.560783845389, 517.736175520022, 524.11722754399, 520.739300354201, 524.587692389587, 523.716407786044, 522.138159321168, 527.573074803557, 520.520703965462, 525.770212697503, 519.664616631937, 520.152410772307, 524.513821762024, 526.399808014216, 522.908108963372, 521.659255023006, 521.287106458742, 527.212905985893, 523.52929883591, 521.088172118654, 522.895281034853, 528.283500072012, 519.053102637215, 522.66772792371, 524.437308527969, 521.77563570454, 528.210493595362, 524.892711309547, 523.345533182427, 522.049279623108, 529.931949494039, 529.952010672641, 523.747050409633, 524.001716567879, 524.175664888865, 523.592584848639, 527.699374749337, 525.144413231777, 520.670609580826, 524.670815066982, 522.895567776913, 515.89231844465, 526.323975598509, 520.583599306283, 522.858943394941, 518.835360712665, 528.114362038615, 527.341903522636, 525.219398351295, 524.212733882532, 525.657868973589, 523.784699652035, 524.894238865665, 517.903927374194, 521.241570402222, 525.63673422242, 522.969575058897, 523.413884009224, 520.09560216176, 523.651090517481, 524.358139861804, 522.773850121155, 526.632726270117, 517.691806328289, 520.683643657353, 524.098054730129, 523.373421613438, 524.850617351064, 523.528328253049, 521.303648475662, 520.779895929188, 527.123651355143, 520.214132175863, 521.287322124772, 522.738018743209, 528.071974742236, 522.967442977952, 518.846159070565, 521.577214482306, 522.56094034457, 519.170843291354, 522.174223765424, 526.606717549292, 522.636189795837, 518.709482614728, 526.13031073008, 524.436688538759, 519.237291731364, 526.03854433327, 528.064689922272, 520.872168111355, 523.97765798939, 522.337982908743, 522.873856488938, 521.551314233143, 522.800905491375, 523.385027149779, 519.605680213379, 522.003973995124, 524.108129119844, 528.098238466694, 523.460191352526, 521.640620857353, 521.495999136217, 523.620743618979, 521.585274719488, 526.224511273556, 526.418873430017, 521.713773410678, 522.249445883375, 518.344942151129, 523.224586192406, 524.781698605372, 520.766998402485, 521.224482648082, 522.391309980085, 521.788779279739, 519.634379423836, 527.450884256725, 525.783070893699, 523.016007722754, 520.877838428625, 516.238172373168, 523.116012628133, 521.295339805064, 527.726778180383, 522.0857889341, 523.11442263197, 522.803806845528, 522.838631607149, 524.763608079582, 519.142577022736, 525.85852052472, 521.286912327706, 523.607129929973, 525.110822308358, 520.030083373514, 523.153307566051, 525.186423706819, 521.074579676736, 518.061286026134, 522.664840993916, 528.110965567961, 524.038173000107, 528.064695431826, 525.974113713302, 521.327304301564, 523.924985757625, 526.917735186827, 526.875546318604, 529.726388042458, 521.887356524293, 520.458763218386, 520.045187266388, 519.373822627289, 516.144428707, 518.177650431448, 523.873175749391, 525.056394525315, 524.634828887591, 525.874418600403, 521.011841818617, 518.842784121936, 525.635118839912, 523.026376433604, 521.150354391188, 515.21161019205, 528.429520087608, 517.415075553661, 521.493518961277, 526.561608536747, 527.466178430801, 518.779459142115, 530.601241205794, 520.64495902444, 521.387541104231, 524.030374003877, 520.735548778027, 525.301954760311, 517.110487797102, 524.555377400693, 530.304956688025, 521.749816706564, 521.442060190534, 525.724779388984, 523.379289236373, 520.576186104901, 523.547306115823, 525.174630670627, 523.125810897056, 522.77681871404, 522.844473490657, 523.921030310735, 521.947221007763, 526.035951115877, 523.40644008895, 525.8264914854, 527.085015351797, 520.977862922297, 521.164145929962, 524.371822502154, 524.185447399793, 523.011822179512, 522.269594092085, 521.107999385202, 520.338898230685, 524.728800808163, 524.602602109881, 524.363138657293, 524.103766294289, 529.759576891456, 521.244122231725, 516.686205734957, 526.831734903284, 523.187658887581, 518.06772738763, 523.239208683505, 522.851933879205, 522.631772238109, 524.42239458873, 518.196189372331, 525.158846367733, 521.373733029552, 524.526297069583, 528.346938181719, 520.598820565117, 524.102311680543, 519.958423311998, 527.577386145185, 522.164449002366, 520.062262434034, 524.250924819443, 526.183297351613, 526.131903889872, 519.53872915658, 522.578539802479, 523.844235278207, 518.400921407439, 519.828793402298, 519.863360344911, 528.411908210684, 520.373325551528, 524.341022879547, 521.244720720681, 522.135061130149, 522.417911485275, 523.677525552697, 523.443970348901, 519.780976573997, 523.960165700062, 525.695331117943, 519.20379176706, 528.072065936446, 523.717010019167, 522.858543348497, 518.920927786816, 521.064940176266, 518.85369856002, 517.402748145098, 524.178561222321, 522.568945165374, 526.060247806069, 516.964540952398, 522.033500865224, 521.247290593073, 521.403296069892, 522.517807233348, 521.071791484664, 525.323060039273, 525.110621516982, 521.664072170415, 524.199534145995, 518.290776427483, 522.944432265824, 521.158709076164, 521.665693555014, 526.077202953618, 519.427087716738, 519.878598321016, 523.843371177046, 524.626772640371, 522.96913031164, 519.258598466537, 523.597469155232, 521.348819678567, 515.88111887476, 521.782008924688, 516.908071835023, 522.466466461418, 523.989133454155, 523.654457912642, 519.937308892431, 523.957610522528, 520.68261319764, 517.704821655139, 523.792397831958, 526.595229513708, 526.509546527585, 523.325773861995, 523.422650222177, 517.487482753699, 522.214953397537, 523.492448500578, 527.317604149732, 519.27886187509, 525.535893955766, 519.055019667098, 522.859254939225, 532.093459251021, 526.912826169179, 519.649658992911, 526.100491418454, 512.269216110797, 525.495930562837, 520.541967065358, 521.880898429713, 519.498913721369, 525.748365218036, 520.878105226296, 525.100665833562, 520.072395392979, 521.308644274759, 519.571166628312, 527.553185473064, 523.087843859358, 524.80817815115, 526.081800996042, 521.598763510627, 519.536086045472, 518.403098611242, 520.823708431555, 527.191928594729, 522.337340531399, 526.632713118561, 525.009782924656, 526.000123420505, 524.489714973823, 527.633000476261, 523.768124660876, 522.824281336538, 521.031585504706, 526.687952990304, 525.386576436809, 525.82697065622, 516.554065836244, 519.053082853422, 519.222458830656, 525.574981501993, 526.482134006132, 523.661478618543, 523.091072675961, 523.181517998347, 520.170852294956, 524.083612689292, 522.597466014283, 524.997189887976, 520.839051881492, 523.240098378819, 524.457526895351, 523.287014447841, 523.073892359838, 527.006962034858, 525.313694995824, 524.037637276621, 514.476449101918, 522.912261894952, 519.643363174325, 522.788645624559, 527.778837493765, 525.604513164541, 521.0319718171, 527.4711559164, 521.241105031453, 519.292086496599, 524.348142821222, 523.79527609105, 530.488602888478, 524.814524294077, 523.163307509441, 522.540167690185, 523.951703503976, 524.967526815369, 523.370510261139, 524.385478820179, 521.962601245293, 522.426582504288, 526.466618470352, 522.129712210748, 525.333840454243, 527.076903237067, 514.970031880168, 526.886057434394, 523.735288264968, 523.145164337369, 527.129312379665, 525.139363549774, 521.88982851897, 518.512826880214, 522.334934248754, 521.152184738443, 524.626583286, 517.139385750984, 524.913535486131, 525.631440421635, 523.686463659356, 519.763730670158, 525.242487806533, 516.627977959305, 527.3460413201, 522.823643873212, 524.257783218422, 522.178830296514, 521.844269543534, 524.649917073471, 520.697584506091, 524.552296160683, 518.213011776793, 524.278345790016, 520.277612954451, 519.610325441386, 525.250414660512, 519.236047536465, 522.884534121022, 523.267546462418, 523.635407074833, 523.919143604792, 522.987565199645, 517.398964134146, 524.433149864088, 515.375551660991, 526.210891327491, 519.408035794244, 523.303642833368, 526.684503645001, 518.923106193458, 522.645640562079, 517.587420382277, 524.507347028297, 523.554277319531, 523.649149515462, 522.442894156782, 526.994205177386, 523.821200527185, 523.183985577601, 520.843667559884, 523.504342098498, 528.336739699866, 517.236344873031, 524.16482407544, 522.269933970281, 516.972467043184, 526.915229176695, 525.988491384164, 523.800935317743, 526.416384540533, 522.688944794898, 520.787109858496, 519.120728047848, 524.014403066416, 521.198166766092, 526.056099860051, 524.447405244398, 525.381015547387, 522.493703614033, 522.529471576583, 522.596148188348, 527.106487062114, 524.718340471626, 524.498776821832, 522.639503098801, 525.133307425454, 523.765929338795, 521.216039858274, 523.69298689499, 520.286629289874, 522.518692208365, 524.282981067376, 522.950095051183, 522.617469036596, 520.331923436805, 523.927603977527, 526.839772072294, 521.577568271251, 526.9113858754, 520.395019159163, 521.358986090713, 520.720955038606, 514.627947794617, 517.779648334039, 514.949466132098, 523.267270336279, 526.512430216122, 524.043885692365, 526.112850715969, 524.599128386876, 525.802236746186, 523.178977940518, 519.871109617565, 519.024012882283, 522.818266948352, 525.024562496895, 524.171679693098, 518.704314141913, 527.320034963913, 524.727866987414, 523.333651412312, 525.742406384429, 523.00348911373, 522.085339106941, 524.705536559182, 519.234547214053, 519.591795084859, 519.970913614645, 527.734974406637, 522.070760613117, 520.512659847063, 519.268604934659, 522.402878309016, 526.268670684189, 519.09088745599, 523.009710852938, 518.264018790756, 524.646640889584, 519.925236065338, 523.706549280975, 527.128569962552, 520.547157156948, 523.316066929989, 522.738528035852, 524.652099995181, 523.36942352222, 522.144396724584, 523.277430759286, 521.243951923539, 520.669184757343, 524.435633414186, 528.112582184523, 527.649605393858, 517.908797770351, 520.546035098018, 526.32882968553, 523.94928776167, 523.710149016553, 524.479249712381, 524.369704869809, 523.178238832577, 522.602793314304, 525.145250576923, 525.841757143509, 525.036741977671, 520.748177518038, 523.332682248149, 524.963360603945, 520.984540246653, 522.589445946562, 523.264752405558, 522.742482616011, 518.640796617797, 519.758112398363, 521.53343046905, 528.425893016876, 522.254929591951, 524.907353903063, 519.506049465121, 523.676479913565, 525.34846272988, 523.594085699291, 518.278217352046, 522.181008509124, 518.340674802366, 525.425224608133, 525.09097496366, 520.772375623737, 523.294869605073, 523.378629012495, 521.370768454626, 528.533971592488, 524.002470410169, 521.993842024506, 526.274293718034, 524.418157771064, 525.102202923214, 524.363917203155, 522.402724826772, 527.809744877071, 522.42588295079, 522.836651191534, 527.447772838696, 524.875327843211, 520.219722850237, 520.769822322279, 520.417201478556, 525.567464649165, 521.259836461184, 526.404637846756, 522.450184201602, 517.761026516392, 524.252829022407, 523.457356137847, 525.671201249875, 520.856257037471, 521.194987075292, 523.532571250283, 521.655537949107, 525.329687516402, 523.744510528456, 529.141711908093, 518.418748071364, 522.627689678647, 528.113039772476, 520.475601752779, 524.247702714485, 516.152244286399, 523.330520090312, 523.159714758405, 522.462820785912, 523.591883485558, 525.659775351129, 520.417084890646, 522.439790748709, 522.500691860967, 520.647266786312, 526.634485285614, 522.041330780235, 521.803151784641, 516.4407958517, 526.651751653633, 525.125931050383, 520.804136527717, 526.492020522301, 524.682246497913, 527.672656787205, 524.25325850145, 525.556663323386, 521.404455798511, 522.30932656277, 521.14901967134, 524.312853821157, 519.908320158326, 516.479298956231, 523.715331186359, 521.15728894754, 522.806188610488, 521.547236213774, 521.784753891805, 521.167204970324, 521.868018940254, 520.351730065885, 526.058636453667, 521.15514762918, 524.611862525775, 520.940944177393, 517.583826062243, 525.180841486605, 521.501252712549, 523.744641524322, 521.272485999821, 521.614334306889, 519.345623014256, 523.549668011846, 520.338233101906, 523.684398648387, 527.104900665734, 522.660046257547, 519.589851717997, 525.070296784796, 523.788546034663, 523.082075135627, 529.248403466571, 521.22685852431, 525.863330029857, 522.295490978117, 527.375847137446, 518.291721706232, 526.128526077443, 525.902759922768, 522.423411653213, 524.153462692062, 515.216951863254, 526.105172373201, 525.558015185405, 521.876149662361, 526.433950920631, 523.507710829605, 524.808386858728, 521.396260003555, 520.897098719353, 523.566504894287, 520.693553760602, 521.613994939327, 522.89385905988, 521.933705856474, 521.508495381644, 528.129282251592, 521.874672122674, 518.096911157027, 523.341906149693, 526.000236077113, 526.870076067319, 520.185267449207, 522.650816612217, 518.311895941731, 524.84227399429, 523.791860662936, 522.882072910508, 522.089414331839, 521.890086318584, 521.786539605019, 522.772191687661, 521.43290392006, 523.049315692132, 518.359804177821, 511.400773245987, 523.430083118727, 520.113372726022, 526.749760138461, 526.923721447915, 522.42707775857, 520.389607923559, 528.769101515293, 522.984073761849, 520.395414561002, 523.058619611394, 524.980995614944, 530.292107935312, 519.976201782498, 522.792642095122, 524.139965503761, 524.73323608952, 520.623997075959, 522.856192814199, 528.023867945403, 527.27440483736, 525.826833957754, 520.766008382816, 522.350812168154, 526.298665279309, 526.749165065645, 523.945458073347, 525.129839095998, 525.94033444357, 523.206641679956, 524.251649103663, 523.763347292391, 519.80697598464, 530.080454951836, 522.514253996261, 522.715966515451, 520.118004059916, 523.140775374342, 524.155056636132, 523.942433997428, 523.210717799116, 528.629947314424, 527.780950089387, 525.410690792842, 522.984089628005, 518.362662302823, 521.519823993863, 516.842304587263, 521.74823726564, 522.503435590913, 518.433676786821, 524.002160410214, 522.019878126247, 520.660710108514, 522.350220623133, 524.801090865251, 526.640974230007, 525.411676011867, 524.546032520361, 524.294421382191, 524.967124663587, 524.38952861247, 523.752767615725, 526.665261097223, 525.615583391546, 526.616073220428, 528.065743426106, 520.204869003189, 516.491554504958, 525.250113389442, 519.552398481944, 521.536036445402, 527.525402817547, 527.499944503445, 524.467525289337, 517.025470753163, 520.504690638044, 527.119552212112, 521.385182379764, 523.872101771454, 527.606541307563, 524.694350189878, 531.813863414442, 514.509832792865, 526.282900847861, 520.25941831533, 524.685498272885, 526.884129092143, 525.290216317263, 521.697754765878, 525.097810400223, 523.74204281691, 521.080876058708, 517.538760826477, 522.986578825222, 522.124752296834, 522.6201259951, 523.641466046308, 518.840429835333, 523.424471973634, 524.724534909083, 522.369015717715, 521.586741463805, 521.662884088919, 521.010752714163, 523.493477837607, 518.662609553289, 520.740907079142, 520.766198284989, 524.723188545492, 523.799849486345, 524.785712801028, 524.871010429562, 525.178161291767, 528.664909498243, 521.817974632762, 525.785004467215, 527.328707353459, 518.716626114477, 523.546842712, 521.594207142564, 519.323778417654, 525.410458201152, 521.467388168161, 528.015094240282, 522.487168871913, 517.008774931097, 522.788693379015, 523.165244786154, 523.753831219926, 513.418492109175, 519.085725519464, 523.498629448225, 520.086126357217, 522.429679844598, 523.080121721299, 523.82249006061, 524.571685684956, 522.482341225034, 525.357059006575, 520.643691716827, 519.61617771408, 522.205201272955, 526.776426758509, 528.616641466522, 523.988525772739, 523.816999693528, 523.570373226062, 530.42981237144, 518.395655714361, 526.499762929971, 520.64967409968, 525.970489618797, 519.700444655216, 528.475828419777, 519.930775149022, 523.472391234642, 526.169904635387, 519.704092231599, 528.091317411065, 523.500407242734, 524.183496992657, 526.427343421571, 524.782155412677, 526.551129496226, 525.358301874632, 522.487558542268, 521.660883259297, 527.424193423553, 522.783918838286, 522.923719777252, 520.040743368153, 525.374656978201, 520.712988152456, 524.373054690907, 522.255874231062, 519.719978142654, 527.545185812498, 522.040564559488, 526.307496109455, 525.392306464632, 524.235524320666, 522.326833116817, 521.346974653359, 530.302160024542, 522.383126652583, 525.604882199071, 522.696307146798, 522.934014390814, 523.209008034657, 522.480371505195, 523.205608991503, 526.345039405854, 524.578299799702, 522.864901259171, 523.217682742464, 523.580487780113, 520.08729629297, 520.354623527226, 518.410742926448, 519.444535174871, 521.962033341276, 522.135778429634, 525.289406569315, 527.526952528964, 528.751063186479, 522.03931029525, 522.809261037879, 520.03425242923, 522.68503504394, 519.669952950497, 520.383321296743, 526.426083363991, 526.311195104658, 521.260136247606, 527.551445654975, 523.238527899678, 519.763986735639, 523.144082123156, 520.450584921005, 527.932117850969, 521.445089050383, 519.709518167746, 524.878609597372, 520.153853415148, 518.972756829317, 520.341179433001, 523.524225368321, 524.99888004465, 520.641338383247, 519.773041650963, 523.854717426032, 523.999021130519, 519.609667943454, 521.840197739875, 527.603024493826, 523.445798381769, 527.159686934694, 522.099698729326, 527.011785068005, 520.262437378174, 523.215972927833, 519.326308098933, 520.380018882985, 524.041373341453, 527.856223787572, 518.574477601172, 526.482775483049, 520.585783065817, 522.602186582911, 518.03708347345, 519.986794655612, 523.98318426047, 523.297934688588, 526.068640191731, 525.033701413687, 524.660236610245, 521.044522640912, 522.121069879305, 525.832724397258, 525.613971398791, 518.54491310127, 532.953006438343, 525.524489618454, 524.897485108275, 521.761889640927, 526.791406512677, 524.037014651241, 521.70972699139, 526.719567970304, 524.637065101968, 525.22333900795, 525.402182892798, 523.434036180247, 522.798477649537, 519.938583074358, 522.063558453649, 524.169677003678, 521.43564560639, 521.607458576213, 519.109009818794, 524.809502065016, 522.003237062845, 519.757877342159, 528.197036705899, 521.664572121955, 524.213753151775, 525.758822534382, 523.772035298214, 525.223342728538, 518.748478584909, 521.360795248489, 520.055019411385, 525.441771765992, 516.528065462816, 522.353185040536, 521.360337551307, 522.690813237982, 522.229223025069, 520.474792448838, 522.680768466472, 525.023845749594, 516.298562004783, 519.69725739414, 522.661070348963, 522.96452131265, 526.664951193865, 527.847419924297, 520.12973287018, 528.583928757958, 520.069046625396, 527.991386126477, 528.380210395037, 522.550989675092, 523.556047474237, 521.567958255745, 524.675269385669, 525.720023688073, 520.813926059773, 520.288286619744, 519.517440041298, 521.249954123143, 524.015142264985, 521.688636911357, 525.593817045668, 523.023257881975, 526.497255529489, 518.297986152453, 526.517877465628, 520.395151314383, 524.398446627497, 520.943155959368, 521.301959747492, 524.233245551731, 522.620496547572, 523.387435761075, 525.821151445228, 522.666843397179, 524.795969589244, 518.151163494002, 525.293264613354, 522.113627428732, 523.662425574393, 525.449552514829, 523.988080882918, 524.423462934696, 521.639120509345, 520.823792521981, 518.805282037509, 523.650577325416, 523.383742301868, 520.573435514257, 525.595507534958, 524.698394217255, 521.939357279374, 518.332606364308, 526.138386928725, 518.998876170444, 521.63369443159, 521.544749434658, 523.21009153685, 523.539699486405, 529.937437976869, 526.286204021581, 522.747536691894, 519.743241926593, 523.523981181565, 525.419132725858, 519.699222635908, 521.213324569647, 520.008082796202, 523.523651519122, 524.919780209993, 522.974050595115, 518.419932226659, 527.312621815298, 517.77336585694, 524.889544101818, 523.88122862519, 525.524217809678, 519.916432782889, 520.966154821736, 522.261564225703, 524.359115908078, 527.175922228597, 521.333097901457, 518.200919664369, 520.752768440635, 525.230105639398, 524.064334549713, 525.835944699902, 521.752624906837, 523.073308381395, 518.991664317598, 527.638367188117, 522.45250247248, 524.974788957039, 520.637113605856, 523.358917939227, 523.295167938065, 523.386336020328, 523.933338267071, 518.691984798413, 519.864371316836, 520.745810131754, 524.370827448255, 526.789571595058, 522.347064795213, 523.125295139928, 523.604671697728, 528.77016942942, 524.725574640359, 528.080314365931, 520.16523503171, 525.826081741153, 529.014352167657, 523.36931703734, 520.645786694091, 519.617381194113, 525.704150328526, 518.799412664708, 522.668704438356, 519.144351225606, 515.67548084205, 514.68507030813, 526.451403889841, 525.698558786364, 522.415910408544, 521.568965843682, 521.802007181333, 527.855893714622, 524.104364359512, 522.360677211812, 526.718560249351, 521.660979824431, 517.764839137366, 521.603486014474, 525.907186426219, 520.587823094024, 526.509961959659, 525.561909132169, 524.371014002713, 521.62720778808, 519.293050792892, 522.947436837628, 522.653374643403, 524.849402180442, 521.728277130925, 522.058222864931, 521.063921512175, 528.532988532483, 525.208343026447, 523.117152373291, 525.490759359513, 520.850397750401, 524.328187112377, 528.960060575444, 521.223682493415, 522.948290721485, 523.371287054158, 519.831854291801, 525.920157966941, 524.037660181163, 521.565260189163, 519.49421974081, 523.343937990069, 525.052140800913, 526.258874859828, 518.264291383506, 519.386444819772, 524.986868602153, 524.166138084318, 525.537109898522, 522.508746813028, 516.880066077013, 518.645293115937, 523.692633653241, 524.063499562319, 521.338059675952, 524.888091241507, 525.811549695176, 519.817552782818, 524.75727519967, 522.733673178379, 526.801338279812, 518.993359692723, 520.318300974895, 517.829176292767, 526.165653225148, 522.798455345039, 526.081148720519, 524.568325628736, 519.981923020173, 525.448606543806, 524.054461372386, 520.913477135148, 520.122740904304, 517.197462084588, 527.650449298225, 522.663339349488, 522.115912265778, 520.513964638484, 517.314694870355, 522.396675200187, 522.622649332339, 523.954520646192, 521.424133968473, 528.03971558879, 526.13942198564, 520.29596527319, 523.530936447552, 523.195755909135, 524.950558817396, 523.058843903125, 525.538984374416, 520.215365022932, 523.917275772415, 518.973194495312, 525.12228574854, 525.397608580225, 524.199563254162, 524.042404916644, 519.573536995662, 523.90781080857, 524.830233934667, 527.268769581517, 524.941201862131, 524.378316101269, 520.2723330406, 523.34973134402, 528.056187743447, 520.840392999986, 523.345672202363, 525.079588362727, 523.278071698746, 526.386235086135, 524.068301883256, 526.07646726683, 523.234227551591, 524.889309415953, 518.753812006901, 518.459966677809, 526.800137071525, 520.310798991966, 526.162570611033, 521.97840555354, 524.42580003282, 520.967157191785, 522.820723360159, 520.363422197544, 524.055484800699, 524.581478597586, 521.360995262226, 520.668462587628, 519.18082550632, 522.381709181579, 525.212343136617, 526.096717218548, 520.368507626356, 518.756357520533, 526.6432687231, 524.222521369341, 528.358346739881, 524.916401979663, 521.745583386801, 526.566521430088, 519.461923986311, 524.578694334377, 522.088293622418, 518.264674879604, 521.167691386202, 524.166008417697, 524.720632775905, 520.046766726683, 524.758968708743, 524.302333662447, 526.470956270904, 524.343948350608, 525.974275678753, 525.915509557553, 525.591530781364, 521.573484622456, 522.79472947833, 524.814721781099, 519.79287117527, 521.482480216653, 518.533054296813, 521.602361645136, 522.559818792982, 529.836546215842, 520.962773222968, 524.147308670053, 518.770637296093, 521.590263328939, 525.655010936484, 524.631749354198, 523.064942992192, 519.466215341672, 521.378698002939, 519.189496475024, 520.540563999334, 527.441693134397, 521.882693347886, 519.17532779109, 524.735793023647, 526.421091053256, 519.158048709178, 522.317283517714, 521.407366746957, 524.334827735755, 518.6842047171, 523.122772041832, 523.76963581452, 526.297081812948, 521.580276795012, 523.641796689386, 523.114053042302, 530.39177231644, 524.523418789883, 518.181121356551, 519.745381844179, 522.165234728136, 520.545280035542, 526.849985475165, 518.054280180593, 521.991503194415, 520.777820683065, 524.01012349837, 522.548022233288, 522.834023108852, 527.964541022785, 525.768684847385, 522.607856696589, 520.676105959082, 521.269069456919, 523.321026674202, 527.742629943343, 520.56035508247, 519.677796452028, 523.772435091631, 521.801258107695, 525.296826968916, 524.651193927078, 525.510064435888, 519.7321347765, 524.513940886502, 522.830285987815, 518.6053408715, 523.304289647576, 518.58767863128, 525.492351452704, 516.401654583894, 524.293932294149, 521.915028566105, 522.70964688018, 523.88238378883, 518.624431403292, 522.298149299967, 514.330023738054, 516.627712209713, 523.068194434605, 518.159956642757, 524.390607498523, 523.631032080429, 522.70002034736, 524.130538476656, 525.639312326117, 520.388339977629, 523.971425480906, 525.126067454298, 521.884086714892, 522.111228727144, 523.429284180798, 521.162935458729, 525.661078745911, 526.430819875294, 522.964266040815, 522.468992439064, 523.879717163444, 524.555447820485, 524.559447785836, 517.487699304184, 529.796285305788, 525.902579621312, 524.528568149027, 519.964547481266, 525.736340381048, 526.267405775732, 524.725077988777, 526.348091254638, 519.541389813458, 527.090226246505, 528.612726206485, 525.29822309497, 522.914730901471, 525.346983842418, 530.284664560192, 524.30556676581, 519.972512686282, 521.619019536059, 518.576471947557, 520.590756860916, 523.917208252033, 519.985400682939, 522.202598139478, 522.061713364351, 520.953723978983, 523.681269592242, 516.016600168898, 525.476180659246, 529.247246948793, 524.146276613246, 524.147593965396, 525.299006711947, 527.309395234478, 518.759365473623, 518.201874604904, 519.734654634946, 526.232593563849, 520.229849867044, 523.555148976689, 525.118498199726, 523.649820870705, 515.318440021456, 517.947455845769, 520.278438213091, 528.743603535025, 525.636878710179, 521.7869262796, 523.740798346012, 522.620458060332, 517.11927570746, 527.520967844109, 517.565971367252, 522.570162351718, 515.869380927007, 519.372222989661, 526.651460644572, 523.217921695338, 520.291695775008, 520.286417634322, 526.200379927607, 526.151848527348, 527.90446906268, 521.299259955266, 523.308312954907, 523.547451780091, 520.450728102147, 521.263552656594, 519.458563068972, 519.561742473644, 522.383864283469, 521.59584651928, 522.71429103417, 526.429785278762, 523.495491115915, 520.772457298633, 518.74982891455, 522.247288510883, 526.612677928663, 522.02142411223, 524.068620558269, 526.496668763544, 524.278290327948, 526.648288243522, 531.227271577334, 519.539019381835, 517.982229564311, 522.905005894751, 522.832462129589, 528.25455182459, 522.522994997384, 522.813950995476, 523.655291160762, 522.997059067692, 523.646837607378, 528.203862765936, 519.820358626433, 526.160224146312, 520.834617223641, 528.050704676892, 525.737833026996, 524.287455045847, 527.66561476326, 526.658303938544, 520.562606570337, 523.836808757688, 520.323937971975, 519.729751232878, 520.578996432616, 526.381346565121, 522.864470975868, 519.551998859922, 516.809351323822, 521.335721372643, 524.029953241184, 517.523604044715, 519.185340563234, 525.47868464338, 521.656529386562, 519.441350464636, 523.79405736224, 519.550546947429, 522.541394755135, 525.923692610795, 524.935243786409, 520.391578468989, 525.846597548796, 520.526129592375, 517.882121975091, 521.30764024463, 521.68923478489, 521.269762943551, 523.033679296543, 522.39804970222, 525.225222921916, 524.185852662539, 530.467104457725, 525.034229316099, 523.290270011871, 519.105912720028, 529.921365989181, 521.992083985387, 524.693688760055, 518.721086833015, 526.420757273281, 521.807892222561, 517.962959558863, 522.16554851187, 522.463535533922, 522.547045492426, 524.758143858074, 521.552574773403, 522.24429526078, 523.657737063587, 521.313105347647, 523.886617430809, 522.45000451488, 526.100301999556, 526.703422349356, 522.634697490695, 521.938601479242, 526.202429179685, 524.231750463696, 519.128885141873, 528.873468805236, 525.323063309867, 527.385572615079, 520.167262196928, 525.097557046887, 524.130537111378, 522.356587069974, 520.66304766921, 524.125577065276, 521.085660567899, 529.472636394928, 528.744225575948, 524.743205085061, 523.080605090889, 527.254384538315, 527.781575517609, 523.377568806636, 522.911036878274, 524.528064574753, 520.565683858749, 521.138678803997, 520.835118475888, 521.879233935668, 523.880834355301, 521.680632834886, 519.226452996673, 520.498630795335, 518.034494698058, 523.455422493787, 522.70945614583, 525.133231784155, 525.939146056201, 522.201089974832, 522.055190573939, 523.990735003881, 526.970985459155, 523.715675342483, 524.660677274255, 523.532406782742, 521.835865922317, 521.364693778081, 519.570593120159, 519.0614341411, 526.200327753343, 523.564931208712, 519.406398947085, 518.924412991909, 521.860395936632, 525.182558048309, 524.741506323825, 521.189352920018, 526.214484881162, 524.090785053852, 521.374666815957, 525.190326753729, 527.500558193855, 523.107071848756, 520.532615882699, 525.855077148088, 523.641727704245, 526.917557888065, 526.202708454637, 519.725968811882, 525.542553926667, 524.072495789927, 525.01092718862, 526.688500221985, 522.917826294845, 521.297443357132, 520.062431146417, 526.40907994321, 520.386662537616, 519.809081815311, 523.972287039116, 523.601342097506, 523.638032576992, 524.292243913854, 519.920530618944, 521.966279201086, 519.246622088146, 522.832588842675, 524.79293946695, 522.557844251244, 527.018172229954, 524.351527359548, 525.555811674812, 517.439532846663, 516.579966113072, 520.203785599505, 524.811267992801, 523.925617504697, 525.92262886084, 525.154829793547, 521.801977754396, 522.371981924356, 522.916059369018, 517.835851447819, 524.835571819089, 524.008907667274, 522.125656666356, 516.053126032565, 525.225659952507, 529.384059277574, 524.07771686615, 523.952029150222, 524.352387983534, 525.829898843239, 523.62205534031, 526.034893527508, 524.889519925339, 522.126065006334, 520.313443155183, 521.279811234623, 517.260828386833, 523.810952147019, 523.734465819802, 528.180002611212, 521.414372414282, 521.84252827124, 526.061202153328, 520.133764540007, 521.151005527259, 521.203256614902, 520.421147249727, 522.452198809242, 522.783403270755, 531.142515564817, 528.40058972306, 519.600208824168, 525.971061432884, 522.787232087047, 521.072008163826, 532.043046013404, 516.182955509897, 522.614926960329, 521.63693327416, 520.937312190095, 522.26316777047, 525.393433487056, 516.619833541595, 519.433100938424, 519.975428096078, 523.166289516997, 521.064365743714, 520.264603060785, 518.057508815839, 522.30276592694, 525.542487318264, 520.110356255557, 521.766350827806, 522.138171491592, 527.641728367137, 521.91029854529, 520.121995415352, 525.463029560092, 525.254568338435, 522.838383312596, 524.332836388387, 520.037226313772, 526.390987750888, 526.054975715359, 523.657695835156, 527.394309934771, 526.182207406831, 525.054640654048, 523.7025212395, 522.413170812193, 526.453311848791, 523.72132060319, 521.306887363082, 525.893198493407, 522.307960101608, 520.351462200161, 518.397166576788, 523.546333545583, 522.999618919233, 524.051006455514, 519.291944884303, 526.607516488536, 521.147873954905, 527.387503587695, 519.764030628598, 522.867305867969, 531.045176201082, 526.849550451175, 524.285796323293, 524.148108207529, 529.6077991936, 526.830459290945, 524.78634156538, 519.320828484686, 523.591351055403, 527.696244661739, 522.882849408485, 514.941258779038, 520.963853392434, 525.145177649856, 526.611779632407, 527.034472431022, 523.253741424124, 522.411553729977, 515.455254382898, 523.290476371269, 522.751533097056, 525.881942762365, 519.599059929277, 524.88134612454, 523.827496812583, 523.105863806895, 523.745532931102, 517.04036942526, 526.169776761225, 516.516628534954, 519.76329513623, 521.133696059549, 524.125225213014, 522.624690539944, 524.161876742548, 523.270799764273, 518.667286865308, 523.720610447152, 523.833395260281, 524.337568903328, 526.418474869745, 518.847677012782, 528.087629939044, 523.559515953641, 524.313534197831, 523.638084527951, 522.305611483375, 521.720771763395, 522.241231669392, 524.904887118724, 527.875756841872, 523.22638160665, 526.267751395217, 520.806690804941, 515.907519850255, 527.270453399091, 523.239835468677, 524.60561472303, 519.97874792364, 525.372635572679, 525.10356371501, 515.896543796559, 522.369234538537, 519.916730667416, 525.031330489532, 518.734473777868, 530.908018281389, 523.072428053222, 522.648069584964, 517.182612214188, 521.090594239575, 528.295386974746, 520.65878890279, 521.310220163401, 526.012091639145, 520.045316757228, 519.459127318205, 520.571559180361, 522.318287700861, 525.45738411509, 520.113773966996, 528.315831119796, 525.695916103979, 519.559048491519, 529.026457289118, 516.900834802135, 516.096550397139, 526.238903286245, 522.946556696864, 517.404541585275, 525.725695939692, 524.875415665625, 527.763146145673, 523.394183421033, 525.289328208168, 526.436278577283, 521.59219569839, 524.666438372512, 517.691488508876, 526.453279896958, 519.940953743645, 521.134314215834, 518.059168670071, 518.858345264102, 518.874938948862, 525.670278717881, 523.383130911559, 522.077267303765, 522.522486546365, 521.924264254418, 521.206988786566, 521.69903706497, 525.629693956813, 528.525793833384, 526.119985655658, 518.259795880793, 517.256785370452, 531.163062211095, 522.827781190893, 526.06998558903, 524.58336736238, 524.780120629708, 520.228658268653, 527.089462724556, 523.886771842984, 524.355692881994, 523.187017754081, 529.763023010418, 524.13093045918, 521.772755806235, 523.853129164313, 522.100261154073, 524.436790816837, 516.472191767817, 521.500283971805, 523.103725262568, 522.811547505507, 520.933972193482, 521.72984783099, 525.288256626009, 526.686930430005, 522.647619559984, 524.954690275681, 525.005431838084, 523.81934250707, 529.212117681312, 521.417872573698, 520.075719621987, 526.506413269173, 523.08311158544, 522.03304292294, 525.802110382823, 521.406382786862, 520.150185150285, 521.170886958631, 525.199784476219, 523.564999267314, 525.546345323046, 529.003070928783, 519.944405835668, 518.777610180766, 522.420733652744, 526.845960763265, 520.877455891793, 529.116743704036, 523.234423512475, 522.765754002574, 519.152463707399, 524.463887263908, 524.867313924323, 522.884755693104, 517.963272851517, 519.698394603873, 519.278725435558, 525.447091393027, 520.534133742494, 523.383743977884, 523.600210035387, 525.133657138756, 523.054962671056, 519.891751864815, 524.261159741862, 519.896395090308, 527.045807429092, 523.359299459835, 520.506433725722, 519.484408576944, 520.688436299845, 523.839959017509, 523.908151792274, 522.245819525023, 520.409675794534, 519.049664348247, 521.305806410711, 524.478764114312, 518.262586126375, 522.23492293679, 525.278707997973, 524.470389960662, 520.47395386409, 521.924764939555, 524.238984018831, 528.903935469862, 521.484883759664, 527.807615691889, 525.007280698788, 521.714569300062, 524.943290262883, 524.87019041348, 522.824622630942, 520.412721684729, 519.286198473235, 519.150123192386, 525.679790615543, 521.385182248495, 523.744806792931, 524.586000597878, 524.536992750393, 528.456567092579, 518.413424717189, 523.001597857283, 527.476529528487, 523.565092736254, 525.118875047593, 523.761443497723, 523.401930098884, 519.884832163112, 521.592483898152, 520.59244994169, 521.326125260107, 521.017931525056, 527.007277646768, 520.894859465396, 519.299151919837, 526.597221629276, 523.007588038543, 522.283846155, 525.378439529536, 520.180220616335, 523.187474745504, 524.165320353018, 514.953259214052, 520.534059642325, 528.584271579135, 528.80137960745, 525.084506090267, 521.725871232908, 523.087201229451, 516.967483564571, 524.446231183158, 524.188258640764, 526.914820370316, 524.127756396007, 523.206359480124, 515.691102653109, 519.21025419522, 519.834137157086, 526.808504641985, 518.489989680377, 526.655945013409, 528.525908510019, 521.912020062519, 526.506541506321, 518.664199952312, 524.547624502223, 521.425421950486, 522.738860713953, 520.802626174808, 523.821379338062, 519.888225724414, 525.909521051355, 528.94703044823, 521.773188955542, 522.171572363832, 518.059357860997, 527.408086876792, 523.63000097601, 520.972813062303, 524.778073633452, 523.173641204086, 519.86113429221, 524.138348660384, 520.165153288446, 527.042506760675, 520.437530137166, 521.212697502454, 519.747429914767, 517.202551791386, 525.067218067644, 521.295830751733, 526.324452806748, 525.159838049568, 521.308174953425, 520.304097264969, 527.571002975762, 527.69164357081, 531.368629371918, 525.388948762816, 524.954031073484, 522.186246000497, 516.513072020502, 521.102655794373, 520.518381282865, 525.864878386079, 523.897335111572, 523.749588073179, 522.984420858815, 519.662831590077, 525.105935036254, 523.247553802622, 527.415952241022, 521.098083408324, 525.020852687524, 527.072451926828, 524.074964896946, 527.936737372889, 523.826255846049, 523.519726564859, 523.497023003953, 526.438945895488, 520.419384550994, 523.744322300404, 522.000322975888, 522.926223149469, 518.714606312889, 521.964178819881, 518.838181463039, 525.083599579439, 519.32948512654, 524.760814129812, 524.046005471431, 525.954276117849, 519.246806115556, 522.416525483277, 526.578523581342, 521.53819983568, 521.916686592823, 522.031999795438, 521.951699094734, 523.552145185428, 522.469316294221, 523.557178270964, 518.908163632886, 520.194568543765, 527.410097355908, 525.401986276948, 523.510517554694, 520.29338640849, 516.8632331857, 517.339462374319, 521.151430216026, 527.172160628265, 524.122771655453, 522.519049062116, 525.639448874004, 521.708281703798, 524.579575250273, 520.389742782017, 524.626726031505, 525.741380648653, 523.053551907508, 520.920758233324, 523.79351129467, 522.02921434084, 520.771165468385, 519.352964916783, 518.958286545473, 521.163430689504, 526.64404836509, 518.106445142118, 525.69853824518, 522.654786635625, 520.273059503986, 523.623741047665, 522.760771047806, 529.925352183928, 518.783758972661, 525.459834397641, 521.627663987733, 519.82314092483, 523.535680774255, 524.541737697229, 521.325147835121, 517.778996967964, 523.416101059981, 524.330469746966, 523.68897212614, 525.708942137516, 515.198219087647, 521.389400155135, 521.150732248458, 517.936851539406, 520.252708120069, 522.76079145845, 520.707481488855, 525.503271830962, 524.711674179128, 522.283156769208, 524.199967239181, 525.874860017886, 522.649672213385, 525.223133091681, 528.794807807178, 523.551102388167, 522.859163756727, 521.44820032549, 520.798337729685, 524.796975046219, 523.502081945348, 525.999360588079, 526.866506232809, 530.124101270791, 524.754230424235, 523.01053854945, 525.159944861206, 519.460930474318, 526.671032928498, 525.196433705352, 525.399832864617, 525.214542787431, 529.122494152003, 520.331679093739, 523.902765808857, 520.864013305461, 519.552420060373, 523.173930730067, 523.605918571384, 523.003628843973, 524.811246343235, 523.388540994149, 526.39688841133, 522.595224189483, 523.40509788642, 525.217023042806, 518.398758323612, 523.451950393836, 525.318467951339, 521.978906336926, 518.620638703333, 519.856083993492, 526.477443841772, 521.506960284324, 518.007649317027, 524.101851099177, 526.587726807245, 522.66362095346, 523.857420309297, 524.769894208697, 525.004513897786, 519.967115230585, 522.567238057586, 521.954511106161, 518.64410852239, 526.862878029998, 522.428962323681, 521.646701785136, 523.897504505, 522.189061212943, 520.299222371955, 521.135630791871, 521.813039973458, 528.27452712812, 524.022855052292, 517.294609437603, 523.187697904924, 522.984138476601, 522.724078587671, 521.648104604339, 526.330253295081, 520.309050863906, 519.11055624493, 522.408516596048, 523.457821109709, 520.06116223503, 522.587818050477, 523.204063257396, 520.778578555652, 525.488235305094, 523.237889087377, 517.352691301392, 521.68669451862, 521.886067392124, 526.032220687811, 524.394989223269, 524.312709668798, 524.20233450109, 524.654483200967, 523.287334696187, 521.556749492289, 526.224405696856, 525.341277278218, 521.301558811761, 519.155315832569, 521.769133139404, 521.116834122062, 522.51119021492, 521.430629968152, 523.228053448819, 524.75548474467, 522.185813063603, 526.55662686845, 526.249126420681, 520.437806789722, 521.300652254598, 526.959792267732, 527.069819750188, 521.416928326313, 522.206259473935, 521.492442984075, 525.240142076253, 522.943398549107, 523.321802564021, 525.784869931613, 524.744503851891, 523.533698014984, 523.565939669757, 522.440215856137, 523.340009412026, 519.883698600811, 524.246165489149, 526.067025538154, 528.715456866769, 519.864117732932, 523.738695860709, 524.676721738073, 518.977177005519, 524.944115093459, 522.518779256863, 520.420622067517, 516.389242108787, 524.767289241247, 521.063431351768, 525.138013367285, 522.122010514233, 527.11914613252, 525.632409953091, 518.775026821316, 523.738912813624, 523.947582460345, 524.75709355314, 521.861510115842, 514.690866481431, 526.039757059061, 523.213868387755, 522.704484544801, 525.982461479877, 523.35880713828, 524.25045287225, 522.076351826039, 520.307079297595, 524.413361388745, 523.622611750071, 523.724777783902, 524.34968040057, 523.665381041994, 526.479404121567, 516.303969602186, 523.35914249642, 521.914832442604, 523.540020093743, 523.192332658867, 522.907221347837, 523.718714301982, 522.848895942503, 520.681753248224, 517.37842998845, 528.627333831085, 520.520930145362, 531.399719476508, 527.055656310846, 520.394838968473, 524.880517858202, 520.852320805667, 526.635757430757, 517.541525785047, 521.703124383255, 524.806966501303, 516.687230807909, 524.792408990135, 521.565178836573, 523.755320373224, 525.430775797972, 524.364228684277, 527.519080558052, 521.002388993095, 525.379131795825, 525.17437259104, 524.284006236283, 519.200648031869, 525.923619795304, 524.963872677963, 526.803914624402, 522.961442497393, 527.707452222317, 522.566093072418, 521.465969809565, 517.98230563203, 524.015234144676, 517.757760183997, 520.156050628374, 520.401325533383, 518.048955854279, 519.007829134034, 523.302771056023, 521.91078503346, 521.502246800565, 525.428735922699, 522.773506610145, 523.114172735169, 523.490003890954, 521.292546055089, 523.131426026059, 521.400633461618, 523.98734607449, 527.177060917725, 524.301574797177, 523.511382670981, 520.931161458815, 524.036817504877, 520.988671190309, 530.736140869064, 527.203274821036, 524.7582325785, 523.268586384482, 524.576240152455, 526.565575587783, 528.62069257764, 523.062685760228, 521.783432781411, 523.736803764647, 522.429942486939, 525.768224733254, 521.808678428984, 528.292636241755, 523.690699053095, 523.141821407966, 521.884522633183, 516.651655002916, 525.760959351623, 525.333759648546, 522.027788109994, 524.524688366443, 524.761791622749, 522.366804915678, 522.297711837081, 518.623228616243, 526.01443969884, 521.498896408978, 518.32341740968, 519.905113993122, 520.924638291617, 518.324737792107, 523.24986809223, 516.015905768923, 520.284569782617, 524.482493572154, 526.530421799366, 527.437265641448, 522.947697944331, 518.245227975595, 520.404086266688, 522.254462365765, 521.577894576195, 529.586377996644, 525.577384246215, 525.75755782094, 530.194973130108, 521.563969801623, 525.242911838358, 526.770350409256, 522.494369763436, 524.08137277698, 524.880751244411, 528.236488719859, 525.144059276947, 529.059490431488, 519.606823508323, 515.728742330678, 522.116231399997, 523.274930261207, 521.861612411823, 520.689675250841, 519.665957079257, 525.952140668058, 519.360280363406, 520.797767742347, 527.881958282487, 526.724182759664, 527.05202225639, 521.780019135052, 521.631404360735, 526.831098017914, 522.512044348474, 521.858545979241, 518.125361879831, 522.036573781991, 523.086087423101, 526.663901383829, 520.564188221649, 524.964602799036, 523.752505443063, 520.72562884992, 521.460003222636, 524.475949633171, 520.300033614029, 520.74898935088, 521.289370872503, 519.208946784289, 522.813895685101, 519.78683722662, 523.262897855689, 523.492125251304, 518.733216172277, 522.191806526358, 525.940756949764, 524.062624543258, 522.284624812278, 527.648908024232, 522.924305867121, 521.365080004826, 522.82632940369, 519.036871732149, 521.453980971503, 523.823680314501, 523.055717939748, 520.013425961534, 525.20983587767, 521.510502537099, 521.80370865647, 522.104489926211, 528.563041363218, 523.317681708517, 520.646777297926, 525.18292832753, 523.954274182346, 523.174837486209, 517.583060605494, 521.662087767849, 523.226476244407, 526.159605924847, 524.519332903234, 521.229831952441, 524.3541236346, 526.064823928558, 521.85907109993, 518.431598699388, 523.922151138203, 522.088469983394, 524.345107336034, 521.792082071793, 524.043148845953, 520.321339712934, 523.697961228739, 528.237512968519, 522.017138482445, 524.991553191621, 522.840475865169, 519.378025269755, 522.343419099502, 526.683148136608, 527.28638236727, 516.330049902764, 526.669574795104, 519.145339643267, 521.820745617054, 528.068353453674, 521.477418302321, 517.805313358053, 523.628856954235, 519.953358675807, 527.329570446735, 524.487672961353, 526.230335258153, 525.101143752285, 523.44070972248, 525.976698827842, 521.980493902696, 522.341354460102, 525.15128382626, 524.485790250891, 523.562002856799, 521.737654284622, 522.427232786642, 520.493165035282, 519.168553207125, 525.699068798345, 519.616592268319, 519.418074904651, 523.32591205114, 522.226572695986, 524.212802337876, 524.234205876271, 527.852378868193, 524.782730064667, 523.977142833932, 527.491151268645, 524.373672667508, 522.220465172944, 523.831291738757, 523.582771908878, 522.706621005951, 523.553830749377, 518.794107750782, 522.687115445618, 522.013691584151, 524.118582139966, 522.596597554537, 519.198271808481, 526.224174376846, 527.759200247092, 516.288590787472, 517.415967755644, 528.547849255101, 526.662805483333, 516.555160421802, 519.887340552265, 525.711657995609, 526.767717625157, 521.741884798855, 523.119094653866, 526.989426048374, 520.01374434207, 521.817927353711, 524.089274215781, 526.334204215298, 524.321181708392, 523.329232383036, 520.656982471487, 522.399957059961, 520.272870793771, 522.622130950446, 518.533491944161, 526.502346708317, 521.647410547968, 521.477276617729, 521.874690026673, 519.184449521743, 526.084034799746, 521.178084489636, 526.140612448825, 526.142431740586, 523.444708644216, 527.16054874842, 526.027021053851, 525.790696062577, 526.032368869701, 525.312751319167, 521.915691580242, 522.90805464891, 521.124408662872, 524.611330131418, 520.827678704638, 518.850628161026, 526.159886122991, 521.885401151899, 529.187279595794, 528.156793320738, 524.599175227014, 520.147792034359, 525.763981019337, 524.172624396498, 523.709897685401, 525.804398020067, 522.339615368767, 524.903424638004, 523.417858218556, 519.650893283699, 525.134884205384, 522.210564665992, 521.288560060437, 526.373894009495, 525.452704647596, 521.328208366896, 523.557618564504, 525.968875208887, 522.212117292246, 525.508402158127, 523.136800138885, 525.314446206264, 526.507887164957, 526.411747896971, 522.564715593093, 524.537317331074, 516.479358517475, 523.678011772928, 525.838083788323, 524.470535469212, 522.908915961596, 525.858515256742, 521.98464520797, 526.475697921712, 523.020978922542, 525.191325927381, 523.431688628181, 525.462340022601, 516.383369104431, 527.525290643226, 522.048123015814, 523.917952121763, 524.703556018349, 521.82694450923, 522.918539713108, 522.110937724276, 522.74612105762, 521.697810449703, 525.228685149318, 524.506271140463, 524.652062034196, 517.859695158592, 523.825213087886, 522.012494571557, 524.331644089478, 517.911807936839, 523.94970959989, 521.478742568532, 521.207208025216, 527.345638613967, 527.269358593268, 521.386028249537, 518.553918204994, 525.805602483672, 520.945204190386, 521.378513470566, 524.135578123015, 519.618279006972, 523.32267881877, 528.441050897188, 524.568290407941, 519.810416531979, 523.04917137945, 524.405892739428, 525.690473661851, 523.865980756965, 519.146931190066, 522.748808108589, 524.28969535552, 523.26786637934, 524.697900489764, 523.982080238221, 523.218943310953, 522.769536387054, 524.845178987806, 520.92323792522, 524.469502960424, 518.991440119057, 518.586849504262, 526.657151379687, 522.739566758042, 528.701962272482, 524.192197738363, 517.935556603855, 524.555039784577, 524.053026640055, 519.813257904893, 519.37491396893, 523.049569913312, 527.703073288837, 522.805108954923, 524.866721556798, 525.56307208276, 521.107374529681, 520.797698598149, 525.903013268207, 521.434384800651, 524.521500080344, 522.057645004707, 524.568608354747, 522.378387741239, 523.133054160534, 523.169797501967, 524.907223843449, 525.673892604616, 528.33384660431, 521.253853518939, 525.494299160412, 522.692614609037, 522.577045677446, 523.480091721239, 524.011300421253, 523.250713439333, 519.874699833335, 516.758381985851, 523.272189256586, 517.941683056004, 521.594244282514, 521.633250615341, 515.684246746483, 523.202938673877, 522.641374492111, 518.284344152697, 521.237452274143, 521.849645625525, 520.23025950636, 517.498123571999, 514.149572917973, 522.00154608373, 523.34157582384, 523.386200324526, 518.597105259322, 518.866612077324, 521.439071605927, 522.537184042827, 521.765248669235, 524.132904325658, 523.501945049888, 522.918566074019, 524.746579742412, 524.462155510079, 525.446615770198, 521.317538250713, 525.007912359524, 530.146822558241, 524.756756771223, 521.967201993699, 523.938194689658, 520.730429976137, 520.330715789923, 524.672617249276, 521.564364117103, 523.82493314661, 524.132358948083, 524.834815432111, 524.147261129688, 523.863332022327, 517.530329326451, 520.379401620053, 525.974101214978, 523.695023412136, 526.536081909368, 520.545687157068, 522.459990176824, 524.481089502774, 519.925544323572, 521.106443024517, 525.29311748828, 519.185211454749, 523.695481076178, 522.74915620732, 522.939049021989, 522.949899132347, 523.520081129686, 522.67007749968, 517.960111370144, 521.166037169862, 522.65544996001, 523.747676936421, 526.710962474932, 526.509986795618, 523.504627856656, 523.63895846061, 519.030824964465, 524.784408818412, 523.245309133015, 519.977093380995, 521.115683441907, 520.123692977907, 522.130731847941, 524.007786972689, 523.007327195906, 521.292110404946, 520.284371686756, 525.447268290791, 525.949215546192, 528.187148075275, 517.711759529529, 518.617511890644, 526.695678601935, 523.307573836146, 526.564559784755, 525.378698610292, 521.215951847717, 521.672796993653, 522.0052924667, 517.306694863467, 527.860480734961, 517.895048936063, 522.837677046726, 525.942033811192, 518.089099074819, 526.061588277624, 519.470507471993, 523.995489575875, 526.779826242339, 524.876098980158, 521.158077512198, 525.705117024756, 525.656315590048, 523.907811285794, 521.669945870857, 519.599485479817, 520.513949681745, 520.398400082146, 521.910928266026, 525.319182570373, 515.83544398046, 525.541625831953, 522.256312643831, 522.334499583269, 521.671478354664, 524.740764715007, 521.323046372202, 520.613351217975, 523.064854408402, 524.702270041767, 519.690443532241, 522.551816224758, 524.520560170009, 527.426263484714, 520.520648149139, 519.516378540788, 520.68894179972, 524.164638260505, 521.080430387007, 526.630118499544, 523.261279949413, 523.693888556711, 524.770251231526, 522.625273323237, 520.040896391713, 515.087543590389, 525.088198048743, 525.520951708232, 521.876619662543, 523.574384230471, 523.840015466734, 525.659314116026, 523.32211664598, 521.871532780032, 526.445474926117, 524.054156420403, 526.947191139859, 523.388841684549, 519.656182716507, 523.378888854106, 520.749116160053, 517.971752961617, 520.563645216258, 521.037084491141, 523.468640521052, 520.876557345367, 528.177392182521, 516.179428762955, 518.715606466305, 521.633466120473, 522.017767687223, 520.12779031863, 524.536799383185, 522.075742344596, 520.318749292305, 528.215838597088, 524.481686729386, 525.643895243756, 525.959673371672, 523.583876111213, 521.507997299597, 525.020154886087, 525.288345605315, 519.541691849079, 521.237095606394, 527.644334931627, 528.328519873302, 520.161782577268, 522.22709574211, 523.936568736265, 526.559053525478, 520.774251276229, 523.918656125467, 522.15966121977, 521.746102647186, 520.607314233616, 522.855100910355, 523.143671453453, 525.142357432153, 526.949528067672, 520.700131069161, 521.904729156126, 522.509738568053, 514.608996266047, 529.711423402687, 519.928959256277, 518.584157605982, 523.25444158519, 522.859759246895, 525.55802481605, 523.657418774262, 523.084169311592, 524.645598863513, 523.77136780169, 518.297934539893, 523.044976973772, 527.232051503527, 522.029083391779, 520.719742782995, 527.279856508238, 522.809146084851, 526.608855489937, 521.187648224778, 524.670847889798, 527.904478500077, 522.744425505624, 520.216738682511, 524.004889754327, 523.968841608367, 520.088572130771, 522.580817203754, 526.884897846175, 521.538005474346, 523.687155159277, 523.303613382104, 520.199976128552, 525.134800205796, 519.537761339056, 520.929112237845, 522.780051577955, 523.365119754389, 524.758802273198, 522.303633455269, 523.937538326609, 516.734158528118, 524.409974588651, 523.154547553598, 522.581316842652, 526.583813877114, 525.973502976593, 517.708602393273, 525.980756178239, 522.800910505619, 522.507247939994, 529.22094563314, 518.339349419873, 528.771668165237, 519.546883764174, 527.598853430545, 522.491136733585, 517.985243368417, 524.590471703497, 521.593870754318, 520.720956147811, 527.495417655009, 528.919615552131, 524.55513546406, 520.81097753808, 522.524380165898, 518.240970473617, 522.570436674634, 527.32988211876, 522.12871617575, 523.582306039851, 527.183919014631, 519.781113964026, 530.236012301121, 520.709104228453, 524.727362478108, 525.650076241065, 524.746165527433, 521.866283372708, 518.408554077322, 527.63997478639, 527.16779532437, 523.279752036121, 517.885190819385, 524.107602508597, 523.44999962306, 521.928227998667, 522.294163499858, 522.698493481133, 520.546600656913, 523.514212071212, 529.445699407576, 528.462488185414, 521.915833801788, 521.629123553683, 522.174301805938, 521.108859530908, 521.918369223273, 524.01765007381, 522.169882588467, 522.472553497138, 522.126836443965, 516.604477300273, 524.104382677875, 516.884082542221, 522.522747597162, 525.941020569022, 523.447761275261, 521.384202127511, 521.933006640955, 523.050505117015, 517.594430472076, 521.714636184068, 523.148159750936, 527.551731312121, 529.448174645722, 522.306863342635, 521.720697524389, 520.54108010254, 524.349237121489, 524.18073535108, 523.045731750214, 523.105785926512, 519.278878849896, 524.185725223796, 519.545507670365, 519.840394911224, 521.817865660914, 523.596781638786, 524.332094834736, 524.18537012242, 523.590800290042, 530.007663232794, 521.359165274133, 518.497233673679, 521.912229842436, 521.88084553447, 522.561335133418, 527.966550908835, 519.480508520221, 525.231290010176, 530.52211254512, 517.044353622022, 524.936474736097, 522.131975046072, 526.164177009127, 526.966747778735, 522.489326864896, 526.28605777478, 519.450515887309, 522.324983968958, 528.393245585483, 525.771445658411, 521.008286558241, 525.192374951408, 520.735899156989, 520.389484200703, 524.40704791381, 524.749689656585, 526.012658278413, 525.013913423481, 520.993690295824, 525.267478371385, 522.096751952151, 521.060094683029, 521.698895256011, 528.84161239055, 517.744653786912, 522.947635878383, 531.668211256107, 521.654577920031, 521.378742158251, 524.747785576086, 523.979560858898, 522.775213065208, 521.655160889315, 521.438875833058, 523.535592490055, 521.995703317685, 528.606702392291, 524.993989947124, 527.61520138801, 520.215399780755, 518.847312213155, 526.708574482215, 522.33930107984, 517.530727306327, 520.582750494676, 515.163505618619, 520.071220985433, 523.383935208588, 514.55540960649, 522.850412166264, 522.229929923732, 521.471001893528, 521.111527995761, 524.895476198879, 528.368029994698, 523.803350705356, 524.489127005518, 530.031086070831, 518.289072367817, 518.897781131705, 522.959256640756, 523.635993627717, 522.622380997206, 517.968544069498, 527.713056555116, 523.013223944963, 521.076913065175, 522.635938083588, 528.397135518605, 518.404627890198, 521.681312915013, 520.492143986239, 522.371078861001, 518.845835545376, 518.188676459296, 524.471169981101, 526.724664861586, 520.367881420484, 517.694574253423, 525.802970673171, 526.782380705282, 523.418365758884, 525.371948924251, 525.535206250663, 526.413796062591, 520.18141544965, 518.998970231433, 523.192561215594, 524.094709975277, 526.874902532033, 521.811338275701, 523.945936402628, 523.898143014278, 523.282140611973, 521.362822023388, 518.629788758418, 524.494336390821, 524.185809810266, 524.583589958387, 521.048333891386, 522.986608259768, 527.56073393898, 521.248898739464, 518.246424167569, 523.350561094829, 526.583894448559, 519.609893563405, 516.869273652532, 519.245930797922, 528.61660287722, 519.104310353757, 516.848204299758, 520.617138681936, 524.828507513893, 523.760980560795, 522.272197231815, 523.483197784437, 524.528271512034, 525.934571751054, 521.215622529169, 531.411874911749, 525.455794778324, 523.019535768925, 526.567518273579, 522.969757699826, 524.60425912523, 524.113183340002, 518.196607593264, 523.127999236054, 521.420457807005, 521.140271012321, 523.934005022821, 517.829435806476, 521.111128791537, 524.016626966795, 520.845744998025, 527.072207071695, 525.440661469435, 528.267953623426, 524.525808764437, 524.911223896603, 525.840907972495, 525.191369563131, 525.799895132061, 527.214306584389, 520.497328002688, 523.688793591631, 515.260626215328, 521.175290985442, 518.881782229541, 522.154467810862, 525.754055322331, 519.97628074988, 528.119886339673, 526.046814695346, 519.445400076275, 515.995181640158, 520.928825050719, 522.081221166784, 527.618331811063, 523.62336497409, 528.105608153573, 524.96540678717, 520.065138875703, 524.673660982703, 523.731922114006, 520.186507034866, 518.312028290394, 521.659888179777, 522.441588771249, 523.039896683284, 520.823066945539, 524.748889451071, 521.166937666802, 525.818284187865, 524.691160276045, 525.114796788429, 522.349983389771, 523.921554614833, 520.794216825567, 521.543674600165, 520.539894722884, 523.536436867305, 517.806932097164, 526.007662827129, 520.788053999128, 522.5645590125, 528.884172474336, 519.614588393155, 531.508517686662, 524.114694681516, 522.227167809259, 518.881949306929, 520.89665189664, 521.493151763532, 524.551917392771, 523.029976878584, 521.498732115355, 524.326610248204, 525.850484292933, 523.918409251018, 530.145829052878, 526.381314020325, 525.124452158154, 519.054947230798, 524.969791117166, 523.517117007054, 521.34372665901, 523.530752014681, 521.853864489745, 520.74051270889, 521.284541673346, 522.069150879209, 525.171293066506, 522.826793580468, 516.568970086227, 523.687986122791, 521.328005572498, 524.746325675728, 525.333009548325, 529.037806307661, 521.139331984762, 525.394746360544, 523.163042068767, 524.189745801444, 527.90479729929, 523.40237764068, 520.817516621643, 519.182315854662, 521.815436119597, 523.148503214796, 525.349442616337, 524.443041211504, 522.321095517178, 516.65669907168, 526.700717007409, 523.0582112257, 523.980222345503, 520.854444137456, 522.457550458756, 523.434848543271, 524.782885538977, 520.202836743297, 521.731850989186, 520.109425838543, 526.845508466697, 526.80968894347, 520.985433895629, 518.893377232225, 518.301901359622, 520.873649319904, 520.630096407294, 526.847877087744, 518.277778165396, 523.592570598163, 523.404742453054, 524.034141894275, 520.981170763654, 525.248112306067, 518.799721425041, 523.136963709098, 525.967653145954, 520.97188787348, 521.867702994821, 520.177058750256, 523.308885851606, 527.291652705518, 524.188943019518, 521.013053206719, 524.271293276052, 520.741205965054, 523.184349909966, 528.311020256427, 526.726232867689, 527.110354437257, 524.876796233494, 525.736588380703, 524.194157455966, 522.513592065501, 520.237447163374, 522.155682427812, 523.248245740964, 520.899449390802, 519.018063636936, 527.646331992261, 523.882829464333, 518.034943669124, 522.814497458846, 522.409407820028, 526.509646765407, 522.807292326441, 512.868829566592, 527.922738312666, 518.913815378266, 523.364398570673, 526.773782226706, 521.880988676982, 523.455475953966, 525.540018983341, 524.399770210365, 521.539858892401, 519.991224227041, 520.728069570289, 517.831000038153, 520.096689610818, 528.626462580556, 525.230636574441, 526.301625210069, 521.294656236324, 516.481454101891, 520.015907916795, 521.381310103081, 521.279324998528, 522.59230267659, 528.59379766435, 518.688084715851, 524.356447231868, 524.410930937123, 521.033574653226, 520.921619092168, 523.457342549684, 519.395290751668, 516.402616540807, 517.217225485702, 527.691643109121, 517.740179631679, 524.280346626711, 525.891588916265, 521.206242731568, 524.455087378741, 524.089308454438, 518.456335764197, 524.40933464552, 518.72727307883, 526.747752475517, 521.256880457179, 523.435070023163, 521.38592977512, 527.563278327889, 526.23695629683, 521.187986178321, 527.015690339574, 520.08181804788, 521.815795302892, 528.156797814528, 525.439044677529, 525.802740763432, 522.956437714146, 524.821171480756, 518.146698922434, 520.720964513009, 521.166944427203, 522.624136231427, 519.243411725745, 526.293780912937, 525.019853164788, 521.70076974109, 523.733488703073, 524.626104974932, 520.949716638521, 526.675973511553, 522.161819356829, 520.183558706767, 522.149524134325, 519.574385665986, 519.005785755436, 522.386872243319, 517.537383263996, 521.886968955706, 522.290689372264, 522.330603937552, 526.054232600599, 523.825830219461, 519.680232524785, 525.72342705094, 515.944360177514, 522.297258419961, 521.729893262284, 521.3325562138, 524.788003217079, 523.566998501249, 525.84775057348, 520.631482050143, 522.937028332248, 523.33514646195, 522.932401012402, 517.833381674374, 518.782219398727, 529.123507687784, 523.534648732609, 524.230086918017, 524.932090243734, 525.728789562982, 523.776159030937, 518.509621882089, 521.084913655782, 528.320260564874, 528.592330646978, 521.60259669971, 530.757509466986, 522.74159883198, 522.544783870545, 523.516581340103, 524.786166457041, 519.401291403958, 522.454869728171, 524.199603896752, 521.667470946091, 519.2970573015, 516.702343431714, 520.91954931425, 523.369418036885, 526.052875091543, 528.339562278133, 521.70400291344, 518.85733047475, 526.45139516456, 519.957707184852, 528.298230400652, 516.842747641982, 518.881085126929, 524.262578540697, 519.646246081653, 521.21195788338, 523.85889885368, 523.177671587221, 525.827092938264, 520.595113271939, 521.565791498615, 528.297786647074, 520.357695633312, 522.473308343028, 524.167470826212, 529.908335187322, 520.388518114355, 523.21108635807, 524.075841264859, 528.171775985416, 520.936133150647, 518.148899251106, 523.294984102225, 527.048143750157, 516.506656779751, 521.910378993087, 521.459275658323, 526.163392116999, 524.068651147371, 521.58080776624, 518.893467890991, 526.283869176434, 523.86382533725, 523.095713498548, 518.501504202149, 521.674104288638, 516.981739354708, 523.450829359514, 521.903853085676, 523.693833960716, 524.53057753897, 520.940444954344, 518.296304947977, 526.644743950704, 523.09026114432, 521.33900319852, 518.049635616175, 515.001951175815, 520.573902707114, 524.144491877396, 519.723318213964, 524.638597336613, 526.715671238117, 522.788242270134, 527.06327319642, 520.227284446086, 527.264268473155, 524.805578759333, 518.688257692428, 520.865280842676, 521.667405356488, 524.979985508798, 519.335331502773, 520.173793191852, 526.100481929532, 517.530003366361, 523.550572759983, 528.163397270893, 520.336041769759, 526.236563769552, 521.565733361296, 525.73084019608, 517.023068213298, 525.78151095578, 520.205203083924, 526.743297726396, 519.693301989148, 525.337581726211, 519.999313268459, 526.996475892739, 520.296284948761, 519.886131610718, 518.977569689099, 520.78597342919, 518.979391190967, 528.621398402362, 524.285719883234, 525.557539611, 525.683055864705, 521.583002363832, 526.226878620357, 520.594237955867, 521.505932698596, 519.609285879817, 522.21756279315, 525.599057233146, 530.003535591401, 519.439698213217, 526.767363744071, 520.345171095539, 523.224505001359, 523.256009226327, 518.010951822047, 525.226740600593, 521.690028337551, 523.061650073634, 520.832537566766, 521.274241190162, 522.542960647145, 524.011958785124, 519.855461183921, 528.639645908998, 522.672109838711, 525.315221655939, 516.693444519946, 520.782470260614, 518.927694957008, 518.995776799173, 523.296794869207, 521.449643919207, 523.583701625169, 522.113797715905, 523.727937355665, 527.463654216463, 521.842456433382, 524.318559731826, 522.744738139268, 523.903865652397, 525.380777889685, 524.668985633591, 522.079269889939, 522.633185802365, 526.888475432266, 520.536928776734, 521.999779433527, 524.783960674922, 521.000368904452, 520.620631047077, 520.779131710203, 521.473291096538, 524.078159460671, 522.846269553776, 519.568243143465, 526.950615333149, 528.560830099314, 520.359055139686, 523.587252345902, 523.213398062058, 524.140406177161, 519.254579624386, 523.324730231081, 521.29754843046, 519.483150266117, 521.772886214878, 528.31392838621, 521.141276699593, 528.699638746465, 524.655900401621, 524.616860637693, 524.750472590432, 530.014903657146, 522.513164949249, 526.182058755514, 521.710855345204, 523.262587000545, 524.023247111667, 524.109713898469, 521.501080149204, 525.809134930205, 518.778641456454, 520.898008241541, 520.347291012946, 522.757786757466, 519.472598479708, 517.925496110342, 531.51446280417, 524.244992107631, 522.678846671504, 517.079191428227, 525.730284698553, 525.99245642841, 525.203220479892, 522.95474742566, 523.53288846691, 520.046839364353, 523.236205448384, 524.57062730897, 522.127546446806, 525.06835447499, 519.942778504852, 520.310762270026, 520.228342007861, 528.371776662034, 524.97971440087, 525.63021334859, 523.43664321657, 521.156725979733, 523.789825355536, 522.920507486257, 519.744573717333, 526.679453947187, 526.059934661086, 526.41830612006, 520.106309673184, 525.681358316976, 525.908475315004, 526.121380705885, 525.704866176833, 520.648185399233, 519.551874859598, 523.621578100809, 522.02146340646, 520.083449598269, 523.906694806782, 526.294089677688, 524.030989850961, 523.436074022082, 521.92332033242, 527.272224253262, 521.156397904339, 519.227848138536, 526.126834251519, 517.000250662473, 524.347869577352, 525.164072153646, 519.192532830067, 525.878461227481, 522.755617238219, 522.034107943055, 521.872764716949, 522.326438412229, 524.770264304238, 519.915460946298, 521.264859327495, 521.983548708817, 521.702810893054, 521.884142764426, 523.164235538134, 520.090055003384, 522.76606446645, 523.119820368674, 517.512698522683, 523.085177046628, 525.886143850127, 522.487359562503, 526.799905742238, 517.299144211683, 525.277477630246, 516.680186103648, 520.886372886537, 520.059604976209, 519.167891719906, 517.729994376182, 523.186510321906, 522.714059820448, 523.538122131586, 521.973099648803, 518.85804077555, 528.347967975338, 522.281320822838, 524.802056445972, 523.816602338389, 525.345445655543, 525.504023139146, 521.137696212581, 522.215726081891, 522.343508839356, 523.706584045192, 520.658825450998, 518.660591858379, 524.890276228737, 522.154619127642, 526.899361699752, 522.830842036153, 523.298257102442, 524.693808604159, 520.710737973429, 524.303089861989, 526.468535771852, 524.70831916553, 518.471823073572, 523.20391724543, 519.12718157938, 524.751927178516, 520.010955503988, 522.204367407188, 527.234760782876, 526.023402963939, 522.635843649007, 523.724576333734, 522.862518067416, 526.444472692663, 521.863724414531, 521.192202370851, 521.832526763829, 524.234139447805, 521.567936496845, 526.881113202708, 529.294940471348, 522.000392402251, 523.269927620104, 520.605054129674, 521.82406708782, 521.450298228281, 519.993343283631, 524.843062033677, 524.862445986435, 524.80003314522, 516.113518403529, 525.150091786657, 518.852760714272, 519.91088226606, 521.872415447711, 523.429651119432, 519.646585292473, 523.1819766322, 520.02120705966, 524.819258877547, 527.473277074767, 522.964900620831, 523.122176692644, 523.998515125619, 513.760012416016, 521.94116550895, 523.870503453431, 523.527782845214, 523.256833699323, 521.88403771162, 524.970481874761, 523.937039667096, 522.960947784355, 522.763977589427, 523.795033677369, 530.424562814722, 522.07604534988, 518.985238265113, 519.39474604188, 525.308391439703, 523.930338372032, 527.944216823648, 519.209865135299, 528.056782597097, 525.032839718369, 526.842999485204, 522.679506428193, 521.578492631008, 527.162358047675, 521.684621787702, 520.410390702201, 528.804058849367, 522.212047426822, 523.109063574011, 517.759502642976, 526.791869897912, 525.035761322194, 522.190960342108, 523.430426429454, 518.500215664821, 516.273904133804, 524.576395989129, 522.93103980775, 523.140811486708, 519.942636191441, 526.11228604846, 522.665365362118, 518.683668421982, 524.294125377243, 520.01402780876, 522.036314065175, 526.494587863308, 518.520664568944, 521.416608046115, 525.524122668411, 520.114417089643, 529.294238978973, 525.749900739152, 528.244765171072, 524.985349375107, 521.627461378583, 524.030373040774, 524.104697461972, 521.972069438442, 518.00499873541, 522.23813565441, 527.390650825297, 520.628975417332, 518.506864113442, 523.233878167364, 527.688312120443, 524.847712063009, 524.052058918548, 525.107718578153, 524.165989642027, 524.506177575367, 523.633081285874, 523.531839604716, 527.45785474054, 521.87733046947, 523.988202676325, 530.367444399791, 522.948491696706, 526.114341219081, 522.624330295749, 522.689488579962, 523.563391604977, 524.718277722526, 526.946624536993, 518.31777683222, 520.277798015898, 521.412166570428, 520.598306448806, 528.672335780832, 520.847196560201, 525.158468786864, 524.616059102337, 523.905251490098, 523.234051658738, 525.163968635692, 515.792304032258, 521.49902584954, 528.119132453322, 525.507149589034, 525.364366753442, 526.101588226458, 523.734101189717, 514.75367040897, 525.294107380102, 526.073116324865, 522.877635713035, 523.43764279194, 523.316663727248, 521.107568731697, 523.878533442596, 521.706962581409, 523.350199025559, 522.291425962108, 522.082666085345, 523.014364517541, 523.812128285433, 522.782331910182, 522.171256083448, 519.86248678202, 522.188045324313, 527.427073001955, 524.887613200051, 521.059197072471, 520.602594232631, 523.757048223643, 519.599480928989, 528.030349050626, 521.378417506968, 522.692996682541, 521.043261225529, 518.367418818918, 515.66930449829, 520.436864614808, 520.191854393868, 522.943935157849, 521.325582554379, 522.79723481169, 518.083443621128, 519.935176215818, 522.84150587463, 517.094899446801, 528.948412762351, 520.543854283788, 525.645858007295, 520.437707607579, 520.4233490755, 524.095600489838, 519.855042609446, 523.268071914121, 529.014934838467, 527.686403850352, 523.623596576769, 517.488522153081, 521.55889056682, 522.616075396854, 523.603247093228, 522.876328470262, 520.565383949216, 519.572953845588, 518.654785419445, 519.191633301818, 522.68304881647, 527.663185812244, 523.52034861622, 519.805193363975, 521.338727595693, 522.948341703787, 521.62778675431, 520.491323874339, 522.034916520268, 520.11446001169, 523.629639693063, 524.660154886711, 527.370825683295, 524.409967826913, 520.537386584295, 523.564949569668, 525.327912622076, 523.829381868684, 516.971190651016, 526.199932271935, 519.65505242448, 522.903699623037, 526.214511877514, 520.875186030274, 522.655513140338, 523.770763646453, 522.103396829865, 524.95890765066, 522.72259782295, 517.177532092682, 517.614274064317, 522.165918610897, 526.389922208993, 520.23108278601, 519.815159062075, 519.272268205176, 519.869756638275, 518.870311230144, 516.523569663973, 524.609614407572, 523.850957495391, 525.69830344454, 520.393722224138, 522.849989245193, 520.381469460346, 519.678411706073, 528.487756741397, 524.539955521517, 522.05936239082, 526.030672105471, 517.195514702083, 525.619003659566, 528.474137589426, 523.188573141716, 518.781029002185, 518.228109746644, 521.042125769207, 521.010978289346, 525.975245668535, 527.219864140115, 523.475935960859, 526.911785695965, 521.301407938651, 521.948557215096, 523.698317451761, 523.346251474, 521.575254166375, 519.245499969503, 524.123297892808, 524.154811713004, 524.15158963331, 518.858356558548, 525.17172428374, 523.495729841719, 521.044233039445, 524.812265059612, 524.439819435331, 526.046185251087, 522.479033626795, 523.273651891479, 524.851517501623, 522.595064146254, 522.40630541962, 524.656137648539, 524.811121883878, 530.804296673312, 522.370775110042, 523.558039796058, 520.485523928403, 527.675423505241, 522.448158546267, 522.683245729087, 521.278035585152, 513.602442831577, 519.452536991959, 522.497432322234, 523.435943703923, 524.525573655193, 522.969167880522, 522.377086226661, 525.028946835598, 523.219407365337, 528.733593356539, 526.16557939489, 520.054829307698, 522.081597627766, 520.270716497046, 514.401695953083, 523.353677714095, 519.224607210667, 522.296458421044, 522.450292596886, 526.65065016748, 517.316904982296, 519.385855014226, 525.33154214339, 524.705216534499, 516.31387579326, 521.260903760525, 528.482625838954, 523.738193142839, 517.605322852346, 527.582055039026, 528.399670535627, 524.863423789946, 523.594289986514, 525.616407298177, 521.503178974373, 518.485845576651, 522.87436311495, 521.983320129251, 521.971050004762, 527.711547797106, 520.508267747788, 520.682763225935, 525.161801395184, 521.14355971698, 523.571890752779, 516.898994257818, 519.654499391036, 520.375964004493, 527.755094243613, 524.185676259288, 520.075004994226, 525.876609294516, 522.996448886317, 516.452729370166, 520.832067733058, 523.995578042232, 518.80654234924, 524.062393749991, 524.62915900652, 524.884433955126, 526.063899461223, 522.935416169925, 524.47174436447, 518.473993103176, 523.659962465616, 525.302447365758, 523.558462501147, 521.409662728507, 524.153736019272, 524.548276210523, 527.73293721176, 521.564868952792, 526.923876712592, 523.089168053618, 520.408226537942, 523.843076552582, 518.66359122541, 524.746774587478, 520.806200844491, 526.52424124639, 525.476720646695, 517.360921057289, 522.588636076251, 522.52272520037, 522.883590697292, 526.646296463648, 528.796541275124, 522.008507531722, 523.924113474761, 523.236645471011, 529.150729831663, 524.817071921497, 522.297052770519, 523.743955532196, 526.525212440056, 524.295905307403, 522.788187771606, 517.95195491805, 521.651189832182, 521.187015366402, 518.703085186701, 522.434592706303, 525.633657896881, 521.305227988684, 522.059409691845, 521.630851406491, 526.930916223866, 518.7333321755, 520.951675337992, 522.003104951082, 524.08484282492, 526.324890863078, 527.639622205907, 524.51173204746, 524.664880133977, 524.157685149253, 518.046109088589, 527.430875879109, 525.645526299287, 516.18342811286, 518.894139980907, 527.136325755671, 523.79216412728, 523.010273304227, 524.253934843767, 521.931936086254, 526.596980299086, 526.836486530066, 528.346442809438, 523.674928907698, 523.34053889985, 525.250377066678, 525.770232948232],[701.428883672024, 670.943393098827, 668.322002559515, 663.026228864465, 670.936833330525, 665.14334796042, 663.324367866566, 672.32130481682, 678.701632347832, 674.025178530055, 677.046980741733, 680.770879026087, 650.977734220381, 681.350144543965, 666.925181287162, 671.646661070551, 685.836577599182, 665.644033666284, 692.641923705479, 674.55888205949, 675.214698960019, 641.140295078057, 645.873577888518, 643.818570843594, 666.178565581045, 690.290139242385, 642.31938739243, 651.981710993188, 649.48297287266, 668.210207049538, 666.014081555849, 655.10793709727, 669.719480680542, 683.959110841115, 693.964883177639, 670.082936762045, 647.160983592231, 671.920990187111, 651.165429640203, 659.106959105158, 683.711448074857, 690.844692860079, 679.147833134811, 641.274249188335, 675.784822748071, 658.035755135203, 673.720206727567, 634.35312678101, 695.468033937559, 658.892731206428, 646.463425512557, 672.868966715525, 653.263402539569, 654.178207091752, 689.460039043166, 671.946335863852, 711.545321140866, 673.261078954208, 676.198991450742, 683.806315804829, 653.081448830625, 639.041118162671, 652.963999738615, 675.330176041565, 655.754529888795, 691.971508568058, 651.495008030014, 636.475097704931, 671.827412500349, 668.64852937616, 656.662968501761, 693.903685133555, 674.258070101256, 644.136828813069, 678.364307729179, 678.231985499929, 654.043602363227, 673.353193278776, 688.248094071198, 672.206944148409, 675.496425994611, 698.29055135479, 662.513470492952, 688.727964754189, 686.541506099639, 688.846379165442, 683.295391823605, 670.29402512578, 689.394112942136, 666.876761533934, 629.129444554602, 659.91692052648, 676.877752827227, 672.895485411019, 650.045473109578, 687.952553194815, 667.326824700137, 705.018896768787, 667.676585459409, 691.042005208195, 695.828428327705, 649.976662651678, 652.6924218294, 686.725449979126, 642.834009764486, 683.221380112123, 658.50286624492, 635.852774724707, 653.808388396571, 661.065609568987, 659.312568694, 667.479541811495, 685.617957617981, 662.315780540502, 665.663672627183, 662.221501226063, 639.885782071502, 667.76682046154, 672.919131570361, 661.796701358695, 639.165965403862, 694.115420178725, 679.599381054327, 637.528311625248, 696.970988471985, 677.438050159402, 671.779362362879, 688.109582203366, 670.078268040585, 664.996109743357, 688.52783424758, 663.498249889944, 676.09936756145, 654.285231801213, 682.428003222096, 679.943832264075, 643.975579319051, 665.063058121298, 673.057195581864, 680.87484018446, 665.138995407412, 686.636605865495, 691.558925053702, 688.162168386877, 655.364522274345, 680.402847687471, 685.263216010173, 676.463411634076, 672.554391106483, 670.23645336438, 630.959325578128, 656.293702962007, 660.560819696958, 667.965193906354, 659.839334236144, 670.581942304414, 679.721218773242, 691.00168658932, 649.232562172696, 665.184877576118, 695.929700828564, 696.289420684173, 661.891544975664, 648.9500411945, 652.077448341637, 652.940119321385, 684.686784690549, 687.758233116131, 692.772193426624, 674.054665255552, 670.623367414986, 652.019539885616, 640.163749049127, 654.574150275186, 692.550789074606, 687.954153583332, 674.099801018417, 679.887195746943, 652.582635727777, 685.831496731723, 692.801224840805, 700.743110912921, 658.780549620272, 697.727767178184, 661.630097636858, 681.407411172647, 652.031407769324, 710.135395238464, 664.104861642277, 668.93807869581, 701.048083588898, 649.288377778187, 688.765999240706, 679.133246758504, 645.259075272704, 688.161645925079, 668.206342912624, 686.961366633167, 657.802558487674, 655.269703355154, 684.809411926753, 672.086591354885, 658.213544916309, 657.163943530088, 660.3663377252, 643.589661810209, 654.230615324216, 678.335474431198, 687.663076010004, 702.304456092908, 650.44598255628, 645.184698082453, 668.01516227809, 659.804101253641, 691.701343850418, 677.73828996812, 682.068433077946, 673.050995332459, 660.661201358118, 641.721455293242, 660.974923288388, 684.7662420731, 664.272964767415, 687.850657766353, 688.080556690311, 671.252286739197, 651.7452728462, 707.749130163296, 657.249478858691, 691.486412788183, 676.550490795522, 676.47018394078, 683.987918301561, 654.974977338974, 681.768907805938, 655.050598487725, 662.235185901432, 681.922991518995, 642.197487483571, 688.845178174374, 651.066065148587, 658.495623222397, 687.474082750555, 705.599501423861, 667.736282993634, 675.58225650202, 671.386044517032, 685.85226575957, 668.994167060968, 685.463422966949, 658.633565511921, 689.152512596003, 668.452134576613, 659.75180336279, 691.67250725761, 663.80600289193, 669.154223917631, 698.506994529672, 691.366846291511, 695.985562312034, 661.355588998809, 670.042606191733, 647.894193398292, 680.918893877649, 667.294623641573, 685.933593561461, 713.581911518984, 651.98182752704, 695.281963431908, 688.167438321778, 648.233117110822, 663.771307144047, 648.161012959312, 670.056797504814, 665.446738042017, 653.294204246246, 681.979411934201, 689.965004713798, 688.823988432039, 701.145347352762, 661.785606038313, 679.325878482533, 684.185964258469, 662.680245489373, 657.580313810539, 670.831580318561, 664.345979045567, 666.836806659283, 683.490548274086, 678.428963208123, 658.771999127163, 679.480650258064, 672.641040383436, 683.979843271236, 689.457700795374, 689.115791280954, 651.534836314251, 668.18288583005, 670.722263675011, 694.717854829635, 676.691422730894, 635.241476263464, 670.957345030294, 683.152291134774, 676.545718443359, 679.514380631929, 664.212619810084, 685.836837804182, 678.55103777345, 692.992587732127, 670.998415736655, 661.001652857289, 694.017914505541, 677.464025745816, 649.676747029019, 640.961728118194, 676.768557747887, 680.993822240451, 643.766316093339, 688.143586990109, 663.184059760979, 691.183348222839, 674.490329471007, 692.122941297865, 650.245226669397, 689.989042378774, 687.99544242227, 645.12807454036, 667.244448938452, 667.371426480459, 676.254376258435, 685.318203179546, 670.167529483508, 657.790755441417, 662.976144942704, 685.478180467823, 672.724274241865, 690.963081833313, 685.612832932606, 684.461288833395, 661.535457803939, 699.557772850663, 687.743213641289, 665.340317527725, 655.851074465007, 656.31244493868, 665.878553415606, 648.925510160674, 674.661246641092, 708.374921736255, 662.957095681305, 692.439821285899, 650.078962035627, 673.125289580493, 644.664861803074, 674.649240428486, 692.101646432221, 654.03200214683, 683.545071260504, 662.610916147236, 641.680714346563, 669.001956660123, 688.50131198667, 669.148262470496, 693.198426583235, 700.374446038773, 661.721029986774, 696.357412247549, 662.923597459505, 687.930440068943, 640.722281985221, 681.167318433899, 700.93737868784, 683.034889041665, 648.468128739554, 668.541233025456, 675.267643564803, 633.987161202784, 623.565845193565, 671.519001985454, 650.172361322205, 651.007683740389, 653.013600417321, 660.834560361871, 667.435174639905, 634.122176092448, 669.003748722465, 672.008036533962, 641.164855755762, 707.557046742346, 697.1408139388, 664.216411280139, 687.524675115336, 661.028362051967, 690.118042939974, 664.862058283533, 658.988567915895, 686.34035210259, 663.317694837691, 693.660961305693, 654.954825668204, 691.670772589586, 684.591558236309, 670.166438870454, 641.37672039179, 655.341081370836, 652.664018528726, 650.740375180927, 668.215817181397, 666.904541713074, 647.883206391884, 677.906903844567, 676.740043082652, 634.357998847791, 678.713748254502, 663.941407812011, 673.276711353855, 660.388740645089, 684.626627890729, 642.023254304582, 678.728088594168, 660.748058500616, 669.474998449452, 675.521027052552, 671.853515314422, 697.009751293938, 674.954963384822, 688.698579700662, 660.997768447841, 665.623327453788, 653.85997154514, 664.904064848902, 672.612297087989, 655.876090961523, 685.255672085997, 650.232501524819, 712.243145726252, 700.359275708165, 675.538365036784, 665.466004187835, 675.25372379657, 667.820312705176, 673.707439790996, 691.968806236011, 679.875167830493, 670.971812513944, 643.668225794805, 685.56397625201, 662.464016007203, 665.855793365301, 642.237431841914, 645.009665711626, 625.135548799097, 672.602394228391, 663.839878627727, 676.380883720785, 678.347979040423, 672.701878983109, 697.659285147755, 673.117292312282, 670.581308564146, 688.280098150547, 687.671156249923, 639.439728278201, 642.265237023638, 688.268283973053, 690.017985905664, 681.89312378004, 652.974183322715, 665.282304541188, 695.061339334717, 693.747728883751, 654.319277685351, 659.541510584735, 696.146234990965, 641.081759390029, 672.1445042499, 670.155803912128, 688.72267148758, 676.278587825411, 665.365204714144, 675.5298217361, 665.81069355614, 692.890667907903, 693.604500453641, 661.639739908112, 707.640778011447, 668.364218012314, 689.929907042656, 680.628806081514, 696.354926588617, 633.637336774085, 676.163659914732, 678.445948929686, 685.774784034196, 653.540018555836, 672.473503844375, 660.810818685898, 684.00054275179, 688.899945234269, 670.81808323961, 679.40914802971, 670.171921280216, 668.214522589173, 694.622364258034, 678.738979467495, 660.100230848303, 637.986797880396, 673.433575269635, 684.637052892138, 697.349542225486, 663.250921910201, 662.219145629416, 690.334924057455, 654.904733930647, 655.456884769606, 656.758387928414, 643.251965143076, 648.909536696775, 687.306857026493, 658.397495890312, 689.876627623361, 685.46972936282, 680.895261005014, 662.473937976277, 686.051077809286, 680.759047184567, 666.449362400979, 668.669042733418, 650.825902175835, 649.791756396639, 651.624366635043, 705.892138072229, 671.909489110914, 660.966081155338, 663.47573157812, 689.199867862931, 638.614458740856, 704.696084649462, 651.142192025886, 669.506351416273, 668.810300434316, 660.06554745373, 687.598800090671, 645.892377610834, 712.356164308442, 703.336583963499, 671.398706342548, 703.916258608303, 682.009034883692, 663.916485753881, 662.266288145981, 671.599676148903, 668.567095274258, 704.888474034288, 634.792715348496, 683.332834288874, 662.987293472794, 670.48490106596, 650.663106842371, 679.428138603084, 687.55744185367, 682.226773298512, 687.020621455922, 678.727666253296, 662.086338023841, 672.774025294128, 686.904133158029, 661.453834313014, 651.672897918852, 650.308260557893, 680.659550708391, 682.293526824124, 691.737187316514, 672.252502483193, 666.007202665653, 679.913233379209, 683.56853692717, 671.915143322465, 691.462375463287, 673.418635268821, 669.398305154876, 680.865020749479, 666.759190012713, 683.380796578895, 639.180152253868, 702.645373658773, 661.997520068434, 673.911777058462, 673.825447089314, 669.417067102042, 688.279806118115, 706.611404824592, 645.465113555798, 658.518733406684, 655.035982665914, 682.917245987191, 687.482237114639, 654.826390382544, 659.437752522668, 649.452802768577, 675.297295247359, 692.810884673164, 709.146139185522, 694.5905368617, 688.744530753191, 668.703201902193, 661.647115811271, 667.467760597098, 654.461660432049, 684.71268736813, 681.042048923436, 638.366314309488, 664.668355270828, 643.265464481272, 670.052715390584, 675.661350436956, 690.201731307499, 662.140907756466, 669.253027780443, 670.958675321963, 668.898038215827, 668.568695398194, 684.805137571493, 648.606074598014, 678.940025909532, 664.446974599598, 676.878635688747, 666.952682720316, 689.467382943958, 661.487538795008, 656.212360449144, 689.436208104234, 655.803702783125, 656.2823621949, 672.278963718165, 672.176841575114, 702.386051241007, 688.180301971093, 652.764432836621, 674.995219134698, 678.740677781567, 654.690280052277, 651.091577510079, 674.387060688951, 688.800560635542, 695.591836713131, 693.046347356317, 676.092833701679, 655.760818851271, 649.499983112343, 680.525627901951, 683.387938095483, 682.265586216356, 660.324814679158, 658.147582212993, 649.039172997022, 678.640731765826, 681.883201626079, 681.912592370385, 664.558025082872, 674.264100405753, 670.153861574344, 653.275985620797, 687.946308547409, 654.670416159545, 669.860285269092, 646.385337914716, 648.1709393364, 696.253751648052, 676.589600424821, 685.992129811966, 660.55802409432, 666.115695609, 664.93879122764, 651.318448864133, 680.457367802705, 704.614706996063, 676.523678459182, 676.087407672092, 678.316126312063, 686.29305584118, 655.071977212448, 689.252112213871, 661.090098252473, 692.94346642024, 680.51794416141, 678.035084252649, 657.021244702399, 670.226656808301, 700.709406955944, 665.010491389519, 674.173590306437, 682.471341066225, 695.996369224878, 706.333462072166, 692.367396793078, 642.355145506177, 688.152323245404, 676.235080736539, 683.467601540756, 677.188548257109, 661.079774603834, 702.127302478499, 636.435801063663, 675.281646951639, 683.507616931909, 640.055389925513, 651.260133336404, 684.415908334034, 662.374103223974, 694.020469578881, 688.486950040425, 679.18930595919, 618.50113950435, 674.095770371714, 659.99169278067, 696.103690949383, 670.343387858483, 670.023233309534, 664.327186614765, 671.828823235253, 688.062853068533, 679.22270094251, 696.572711153303, 648.434074951993, 651.594962419064, 684.473877342942, 689.469099571931, 658.730523705358, 695.692071991987, 683.091818296513, 719.93604955156, 669.098480627227, 657.016352610373, 681.260922291761, 695.18938698272, 686.22689812271, 671.460356803214, 665.911489872786, 632.640493277046, 656.970655525276, 662.618867584507, 680.888429111656, 652.102660121757, 678.237410374555, 658.326332580404, 674.209448292013, 674.216509041885, 663.644231608943, 672.516831477684, 658.086305686439, 657.146883178328, 648.47150461355, 687.709227589805, 642.245400026688, 667.084845713518, 665.587212581415, 681.140326461391, 650.905205498926, 660.617652670954, 655.25077155138, 652.169751939692, 637.326185890837, 680.588709471149, 666.803618579746, 678.311378125214, 665.847305652574, 645.859565717705, 654.034523927968, 697.066848820155, 690.077941173204, 680.9191583103, 663.836885266797, 652.432274897552, 664.059604817103, 669.206187172276, 683.074049864601, 693.667409324814, 681.083309505859, 677.635894864072, 672.089920172111, 679.857710989396, 666.306383910984, 655.028821673562, 657.561335846457, 679.683038846327, 670.195934826615, 653.854514247997, 694.147624519633, 685.074982346895, 663.436630086947, 661.942319581479, 686.478693660108, 687.387933901818, 676.942750640382, 700.840001128029, 681.945352870071, 661.906655346672, 705.814163413913, 684.715407053714, 677.740601971389, 678.621676171152, 664.87620447668, 702.769619716185, 652.040190468882, 690.14042643907, 662.479235906656, 673.583863681984, 694.775200148834, 707.448037690059, 680.76827577514, 670.648029195613, 636.639229178769, 687.098495281914, 670.042831126932, 663.322859247756, 676.974361116537, 657.458010067747, 653.509734201154, 679.98333304626, 663.034384478936, 671.322902355501, 667.711671193566, 672.927105145532, 664.296309146381, 675.732434325767, 663.509707691421, 668.648428574124, 647.969722276494, 699.474240548833, 688.358170206852, 666.537467272969, 680.064139881939, 673.815297742657, 679.880031543913, 664.628483601705, 670.17484878118, 657.292743447425, 678.002679815997, 671.32410810116, 680.800631093054, 679.850987271374, 657.901829644468, 681.538628154953, 673.666915674978, 684.815456602989, 677.12974037179, 658.764882955657, 686.334848305689, 662.109258484589, 694.546819152782, 673.769031049275, 685.290977474605, 669.700308506912, 678.86813995224, 662.029690731552, 664.589524337665, 657.096344230235, 622.175612400701, 675.09068534683, 674.001902695277, 683.865622636163, 685.115088359631, 651.420026288201, 653.070130829716, 662.235558202738, 651.194272523532, 666.461497647805, 679.632750998612, 683.900896446656, 666.385431237046, 656.54177108177, 671.632722445876, 701.48144018982, 642.464032946982, 686.332628910314, 637.525770187333, 640.994173818508, 661.597549772424, 681.160891105175, 654.177298678245, 668.865687837741, 663.519368452339, 666.393314063407, 682.970996751339, 660.988554697739, 647.883391066518, 679.407950960072, 666.818373784055, 675.415519539351, 677.077505824659, 663.214050502298, 693.092924934159, 662.978301330343, 681.715673287554, 691.205689623322, 694.223221876459, 662.868678543268, 663.383953422519, 665.828047508447, 651.649212015378, 680.689555828602, 689.550885978487, 667.118860067386, 667.224438890179, 671.622070522654, 661.567786716063, 653.928681616139, 686.992406103199, 681.507417460278, 662.986519269961, 675.634884005107, 672.862637873329, 681.855906437456, 689.977943937374, 643.787471546257, 686.155823485592, 668.157090223128, 679.572185132942, 661.76643730318, 664.669714809465, 681.539925215393, 670.861016118183, 655.146108747674, 673.407144791096, 655.731697567108, 680.333903108096, 701.338229586112, 662.298955978446, 657.872617643013, 659.204224882942, 680.305236270574, 657.104157742824, 693.08042621963, 665.931976157761, 654.159383048573, 656.350594040766, 641.199473510108, 660.837244152641, 644.849463730954, 678.115086828397, 649.57243679744, 654.427719144811, 663.606739915097, 704.72495740812, 679.232177573885, 649.879441870723, 657.075378689656, 677.511681368901, 683.655363627552, 651.77726821085, 669.171854981147, 667.864283231631, 647.362856909832, 683.415330279234, 666.55544968083, 690.995167207494, 670.727234345598, 673.240023396596, 671.13299770268, 650.632259474494, 668.794534117731, 676.444044300434, 657.931964483299, 673.507694919338, 701.108266484368, 657.095202361491, 655.471685016644, 683.90233296082, 709.505706955623, 674.604930682087, 680.01303514728, 668.576881755998, 683.66857648369, 656.802499648082, 677.141921697221, 681.972619355745, 680.072369443675, 680.748986333404, 680.874645556027, 684.767194376722, 652.805248503172, 674.933318576742, 681.793490381864, 661.15611858753, 665.1091733316, 689.127395386414, 660.423627704739, 677.339939514345, 648.488311987613, 678.891873220964, 690.079956566969, 642.571450062905, 667.290809527095, 690.882967838942, 649.446024230451, 658.3709759831, 658.79423563628, 700.892068076705, 676.368006282335, 661.055918389959, 659.271518633237, 662.941356988982, 667.046073035253, 660.933783885458, 690.285270520239, 675.927930136459, 676.605747352446, 674.770265911394, 671.939749438084, 640.432860426787, 687.757143219919, 706.403722185525, 656.122822140136, 684.469918190732, 659.882666480645, 663.869270500461, 647.534697528426, 677.032554054883, 672.832051710598, 659.310598509407, 631.057816474344, 672.74552444422, 693.426440195514, 646.183596452113, 651.12834374844, 667.03790136628, 655.10097964829, 673.222470721988, 681.072559872546, 652.293333257399, 651.739414838101, 646.366626244977, 643.965926723126, 679.711662768973, 682.982602223213, 673.720825550974, 678.552976944115, 666.634765324136, 679.342089478727, 681.840211510684, 687.148454072409, 661.031405772087, 703.974582087359, 670.74119251831, 710.130330391567, 658.985873608903, 660.622815859316, 669.760399890299, 704.254536105233, 683.666569908303, 682.480835860329, 681.580809777311, 685.921077939176, 656.60533742703, 719.197094517117, 678.622840811442, 660.672214560465, 693.399536006119, 660.149283121385, 653.824514866553, 682.632132594593, 681.619223656467, 655.905687926908, 678.300195551871, 682.00959997354, 673.571441575232, 646.903613905567, 665.160056965576, 678.34095115606, 666.380599333425, 662.110994212006, 669.797922970034, 678.531630850745, 652.985936892325, 688.316689941439, 668.00473507552, 668.811545531087, 661.199503094277, 680.63637793233, 681.867516469401, 668.867377295163, 669.00470587322, 658.890580118638, 652.60261012785, 687.144851399817, 687.666634549321, 681.861167207363, 654.195948063536, 681.895417085692, 696.485205121913, 666.568357946361, 657.168851142888, 681.862266383275, 678.569647852528, 657.664317405747, 659.84562316018, 668.750413172161, 671.601702805961, 688.774684027754, 661.808211870534, 667.467246471469, 659.337612247006, 643.189035761074, 655.298015863852, 686.854003155052, 683.867183441409, 659.330616954065, 676.609430468241, 668.692192157698, 657.513339473476, 661.547050377164, 670.999066200496, 666.387844867319, 683.132894738623, 692.479413166372, 682.388051131, 651.037521866178, 663.794384170271, 659.843795102316, 670.608473551187, 682.403191691332, 678.682398957496, 681.27768173156, 668.299326519621, 686.444668164285, 663.941091245716, 658.163102679746, 671.860171862443, 661.661595357778, 652.008799524473, 695.918509875811, 658.132030290258, 672.69623338648, 698.845452624221, 645.610568100107, 680.912538643594, 684.128479324979, 679.301049754858, 674.202652458127, 661.094534372721, 669.35161352897, 662.112094868962, 721.563937259017, 689.072184032269, 692.221109467884, 664.756029587029, 688.770200291856, 680.766395802902, 665.41041949549, 696.095140049069, 691.267625973166, 645.403749514393, 679.018505964722, 665.651169700346, 689.608062662457, 661.218546021327, 662.627452489628, 674.90837809636, 672.396418286266, 663.771728144758, 676.23268545459, 690.587709997958, 693.430738556487, 664.471874110101, 683.005910947505, 638.265744371411, 671.180104109123, 692.062318116693, 651.698039378202, 662.417002510619, 709.009459311497, 680.635159947076, 650.758531705386, 684.043052318871, 663.455617250589, 720.42196133699, 677.902555580284, 637.221724551068, 689.115928639022, 675.867020836847, 638.761513763189, 684.660181735995, 712.224101433362, 699.752056494605, 643.007319782889, 677.346613139783, 664.398231710386, 670.382990313056, 635.288397907252, 670.694296699675, 703.076856559953, 668.170668427862, 678.461298870736, 671.68964492517, 654.460277454279, 679.083358340012, 633.828637580068, 678.467552007999, 677.990934504387, 678.215873284455, 666.930255958385, 692.288526254852, 655.936620607486, 687.283133774411, 673.134758086947, 669.001448215901, 679.791099475683, 678.182680756347, 688.458678684337, 664.168446468188, 675.673958257633, 675.080588078163, 662.479877228491, 658.923990163623, 659.531994910268, 689.908267494208, 678.255834643353, 704.059065843528, 685.840326864057, 656.727365764715, 655.812680114765, 698.053537412411, 696.456706233767, 663.502054000974, 671.352641974921, 678.932338585587, 653.017310032788, 666.728244825983, 666.793440837085, 656.486750096148, 663.558340875289, 678.514836465567, 697.361947855291, 693.738242510632, 652.21561375666, 676.852926158847, 684.071041478765, 686.419053903279, 657.889436952939, 670.188911648273, 671.032341825943, 679.084398282616, 680.311672243622, 696.907862873682, 649.797429711622, 656.015751436073, 655.226407281277, 668.22104651078, 702.008976929846, 676.104212891398, 673.922618014199, 659.540748430518, 665.578305064871, 644.002136372558, 691.33913304221, 649.239327443432, 677.184153798785, 675.441726709028, 689.724085115131, 672.7758334383, 677.484715827845, 650.735422505581, 690.326222275808, 676.746664600272, 644.229527993142, 661.175464232892, 667.532553447936, 653.364949181411, 703.37713325548, 657.947646786193, 672.536656035285, 634.75438236696, 642.378936769747, 669.61832580365, 666.806793505596, 665.774932898822, 694.703108905268, 645.146387744248, 642.363056886656, 653.472090178372, 687.707949813809, 666.860504058643, 685.757286297913, 661.396135507775, 673.005097929816, 698.828704050604, 660.392140132711, 697.880019418944, 667.031625052177, 681.689373034339, 664.222459958896, 672.653148577621, 675.137927109836, 647.380543939573, 663.1797583493, 665.395220932307, 652.965534182918, 673.63057462076, 686.659123242011, 664.578365423676, 650.871377270772, 666.916710294865, 677.75671644468, 699.42988347802, 649.485962114429, 682.370114301378, 667.87932634729, 653.576221037962, 677.395817279471, 671.660649046941, 701.687006528487, 654.546975168998, 649.659235390418, 669.105769563335, 669.892338820281, 679.490631157502, 666.562648639651, 660.080121065454, 663.184695443352, 651.117218287517, 685.274785197195, 663.179129099862, 676.225565797354, 696.794206583382, 646.03501331188, 659.429148047631, 692.690809026914, 669.423362787473, 673.381205584082, 676.514191787579, 665.938332561528, 642.418745630737, 660.678014958472, 639.82262310239, 669.344396759396, 673.384072645715, 665.835535556788, 689.831778558102, 678.076645122775, 668.17695201946, 657.440822780401, 681.990750139327, 675.754693326614, 674.141180368793, 674.488665996316, 658.360546711751, 697.991308196094, 686.507201571762, 671.449630523176, 662.77538327407, 688.851870421126, 658.963983939631, 676.797050864833, 656.022337754931, 661.542486914615, 712.384404672687, 709.689633983714, 664.633461914794, 673.838001886542, 660.439026490903, 696.990623940833, 672.493169163478, 688.398359335072, 673.559383976998, 650.304505723256, 668.877549875525, 640.43660506901, 671.00867212356, 696.672430015586, 675.724584445835, 683.354006018453, 656.95394109588, 687.639194646296, 656.487137577306, 658.214231415546, 719.307193961195, 697.101503539784, 663.964475962788, 654.957148614864, 671.842665448818, 665.118935572358, 683.721024296266, 703.564486193699, 678.28973501763, 662.584261325855, 649.942553038524, 659.879570084251, 679.062399521818, 694.335571035252, 675.45307550883, 684.211700958308, 683.30530288355, 687.945522896876, 671.211225650707, 689.545736583861, 659.482853199182, 663.696214173711, 666.778443082222, 645.131422786393, 689.773015479572, 697.335202005966, 685.072315244351, 671.360387633905, 656.458018125219, 707.661605620787, 671.6559404093, 718.989272920399, 661.310402185975, 686.944162701609, 718.182823600184, 656.087569992411, 715.93512008778, 685.007216563486, 669.414043718665, 666.714573458287, 636.531246669349, 660.437284707128, 651.344726782692, 702.846454335771, 662.87908217747, 640.634481253234, 665.474755256752, 678.335014242664, 670.055380526705, 668.153934742751, 702.716021555418, 665.011904038596, 667.032423024905, 672.020023643936, 664.414811996565, 712.292690074262, 670.553259391173, 640.503826219985, 664.92538581174, 661.907128176438, 672.900234474895, 652.229192786659, 697.587655266333, 665.763969948567, 679.578758387321, 651.042563996837, 687.465301835907, 670.208189993483, 666.035959705309, 662.540684152729, 663.561426896428, 676.411347670441, 676.077362508349, 666.693208039876, 717.177358619726, 660.074482098556, 662.650018908478, 667.853578087525, 658.234285921963, 675.012595532384, 679.318531960947, 684.62147039395, 690.968140604726, 664.650926196724, 648.242276647649, 690.618805533054, 651.907203855843, 667.675500168856, 682.085942574264, 674.767050962273, 681.518663711423, 665.890537862391, 659.218651317237, 682.716834459157, 664.078860963976, 661.108322854592, 641.798418883992, 682.488519056889, 690.3383882225, 642.493903632359, 711.051192039766, 682.239941039694, 651.183328622482, 683.783592062697, 673.31039968607, 651.640962092214, 651.693293794441, 664.031964432228, 673.402056213543, 697.408886833701, 684.847976723317, 661.649182590667, 664.052179204443, 693.956138559732, 667.059186770815, 650.009280336513, 676.737362330384, 693.916767101069, 674.5684230721, 693.824272735473, 680.050565997409, 650.621447894443, 676.505620665475, 680.981523728473, 689.915806530989, 684.890127314871, 670.879047086704, 685.331108012891, 675.306822962917, 658.782321221865, 700.14353797743, 676.294870126767, 668.312635179771, 684.942208364775, 698.614285358946, 665.759211250906, 675.254189352057, 661.497844596954, 674.999536712982, 666.82412708882, 662.556805318596, 670.591024040167, 694.676362414622, 671.088906117669, 677.160002180671, 667.845817863823, 652.705337435676, 689.55948096593, 658.982589359034, 700.281533218001, 699.548568682648, 657.637673335006, 658.501294140073, 674.868668498136, 677.759738052902, 712.096335305111, 703.977116907579, 668.145546453907, 667.030760928323, 673.046492261598, 671.789616204359, 671.331161528279, 681.342615798576, 668.610285879819, 662.296433769758, 662.409542674131, 669.724519568508, 675.978689089441, 672.585320687189, 673.247585992457, 664.310230036165, 673.489712569164, 665.131240463466, 697.85642087537, 666.847349266619, 643.241926073829, 697.15929822496, 657.96728788566, 687.44974546456, 682.189780017388, 663.909889431026, 706.573783706608, 642.081464831877, 658.024403919246, 691.369601973769, 621.071789141326, 662.575144070255, 654.805863828451, 666.603150314779, 672.098623763111, 666.32057488061, 676.407549533499, 674.091465255934, 672.670447722382, 658.098032279731, 660.609638239745, 670.012228209144, 667.571900727396, 664.679519715377, 655.172108176297, 671.67796902567, 680.043975103101, 662.740747749297, 689.875521393945, 669.491424566777, 693.361756693477, 671.462768817269, 681.157920011022, 684.825187448446, 683.483990585778, 674.852197346986, 662.895027772681, 690.205388816078, 677.488823877962, 641.871581959146, 670.64729590313, 665.909526867331, 694.33036569596, 664.881466941872, 696.088480753753, 654.124111215821, 682.130190584269, 640.421239692324, 668.100418056808, 672.920202547249, 688.063373905263, 683.640945352071, 690.434103186883, 706.122829134312, 679.800798480079, 658.866231222014, 686.179910019421, 660.89881635562, 681.22917520279, 648.926615924796, 700.978004225148, 692.062348410254, 686.260898940771, 686.297248249904, 645.646066077777, 653.980066436221, 665.349967887466, 666.533687790127, 652.795595229402, 652.549378648122, 669.135664328543, 683.504276052521, 652.933891111783, 674.340077582307, 638.144621894721, 663.487762121381, 677.311627695294, 689.333419963719, 641.304456331225, 699.408881229443, 672.031622589788, 666.247090199055, 669.932871506611, 680.634128874091, 700.155321015352, 658.053132365704, 666.458445614475, 674.599663981751, 673.377557698571, 654.694995243819, 720.691947783093, 696.145413862509, 670.312488916229, 676.617790678141, 699.83691688454, 640.403640129411, 684.83855020274, 689.505107331691, 681.062057139011, 704.229388330738, 660.834622881136, 665.589007213848, 666.263116498548, 704.603296810307, 665.023861635253, 705.786842032512, 692.586360699341, 665.434498243577, 664.145605785452, 676.284405527609, 649.504161777213, 702.698863094145, 717.346672943101, 660.080115850809, 683.808849743409, 678.091775277955, 696.571535290526, 683.28551756266, 655.219807078599, 681.893413477691, 662.969090759112, 672.430590675984, 649.170156062135, 690.707923985743, 693.983515369487, 707.053116020061, 633.906577433133, 666.039034727032, 685.036909563184, 656.110643533137, 672.950189265825, 678.446601762414, 686.374865630818, 664.698735131206, 667.350616991259, 703.667152178519, 712.157991513958, 655.228512321268, 692.662540482632, 654.381275066542, 667.913484634356, 631.559287705775, 672.060678634671, 675.276083775528, 666.995672848876, 679.456754413075, 681.773723624225, 671.265454089738, 691.97005172674, 667.234197551537, 676.820775514931, 669.46264616423, 669.123304994322, 680.923992893453, 665.599699866572, 672.018033657875, 680.664396485317, 633.59413810057, 688.292061785908, 683.820876921106, 671.534839127158, 714.547799796142, 650.508369385853, 673.445065463545, 687.389087175666, 690.80709298542, 672.583825435087, 693.713147371258, 672.701389040843, 672.500772458454, 684.9429892872, 651.609143301293, 665.937286799738, 699.595188537674, 662.300204486277, 666.027332290298, 640.398236372121, 670.962417817157, 658.398776325368, 668.670752601356, 668.673106238468, 650.652240376824, 684.616830234575, 714.529745465348, 662.041505461772, 698.320781464831, 677.233165725527, 660.969520817929, 665.350622337113, 674.256747479383, 660.691756189553, 684.528426344418, 676.760192706453, 662.574283084103, 669.584852703238, 648.035292577503, 693.193279117657, 674.742041886139, 694.413389273384, 704.527839404444, 675.672104182978, 652.992262603691, 676.762904573215, 667.218462490245, 670.15870300229, 667.559891017574, 678.96919521717, 692.408813847234, 706.096984970868, 700.069557058104, 660.906337630583, 689.405512932326, 689.368584404934, 647.600109823235, 643.074871650949, 652.116964632501, 685.998241139311, 625.293400677678, 658.680972628978, 666.202468321763, 658.111695893344, 638.340360509202, 688.033583859466, 660.162679399346, 692.453405846272, 673.339153589394, 666.405127391512, 672.421417347514, 691.564278880501, 683.269586164942, 649.616037933058, 692.783180712433, 660.185859734624, 687.69769357073, 660.629986426183, 650.531635004175, 653.744426241568, 690.80810079092, 653.792835385281, 692.549826822647, 667.084922272561, 681.234694078289, 698.756924296864, 655.532721300638, 663.858688177669, 669.860915947199, 703.026670503645, 696.346719842842, 683.83829756116, 682.914386584431, 666.195164629519, 677.38473447519, 662.091718100686, 671.853364752694, 676.681832049368, 650.228652944203, 667.433871496022, 666.678291474686, 683.797940779999, 648.912097709052, 646.724922962815, 663.751722450522, 687.478568200723, 667.696049950552, 668.929165671637, 669.994682602267, 672.403790725123, 689.278607865627, 669.328457387838, 668.043073350853, 683.46575700113, 670.013322985936, 657.785703457506, 667.637546870229, 693.623857363351, 655.599065199868, 676.157155496655, 685.964968043408, 674.205013986182, 678.443481450333, 669.436754655852, 680.291904375225, 673.061185060154, 680.960715957938, 657.477496076966, 702.834838275431, 658.908575840729, 675.361212387345, 673.429015972325, 651.319479258292, 643.97690264399, 702.053192327582, 658.870002734022, 652.076535093089, 671.461550669703, 695.877166749322, 654.758511656101, 700.722199025188, 668.927868395102, 667.614455023417, 652.968849393432, 670.634902943958, 695.053650751942, 714.100037798025, 661.01681824548, 681.904280297707, 654.729760972516, 680.513421671093, 655.968025908474, 634.671692230489, 648.488322016104, 645.216476401173, 672.4205477485, 678.97374722246, 667.416561796741, 690.157771827904, 676.27246478892, 645.771777765424, 674.275121174669, 660.466773696213, 656.600281900646, 710.835841168477, 671.309648553918, 676.194385593446, 659.609172247975, 676.68526165097, 666.877403524009, 678.360152590688, 681.065265198543, 648.098902254385, 658.815644569532, 657.54756852066, 682.800261642341, 665.580954446777, 645.152704894437, 665.41035775957, 694.50302431937, 657.380789237463, 666.292532915043, 688.566390455798, 664.975428296152, 647.993916765266, 642.148183062934, 660.253101760766, 681.643551391507, 692.336013878513, 664.751457662667, 687.442924228318, 681.276165757538, 665.341727997313, 672.556735839142, 709.030228938206, 697.437699444742, 669.82155449011, 667.365816285384, 681.343618804973, 642.633648512214, 659.635749046669, 683.070769315533, 662.600936014951, 670.680972977903, 666.188582964454, 673.258370446884, 690.440837701337, 647.972200187063, 693.598887723113, 707.219322077118, 649.36209975237, 694.922404105738, 669.236927564143, 663.021233541583, 665.001032637517, 637.404671785025, 653.286586141207, 675.449905016762, 671.906031425299, 687.780804731884, 668.284186916113, 665.03552267738, 667.439289541009, 679.956588731315, 665.222755368775, 664.167357993427, 691.200068513559, 669.14467928412, 646.706193019362, 671.147977068305, 637.36343347098, 659.651857900974, 654.150978698752, 690.716200101883, 674.531434441939, 695.601456517935, 652.654440708916, 701.638103378843, 684.395235235988, 668.80810721066, 673.924778132217, 686.033678081646, 687.388440782627, 661.842177118703, 677.363362203901, 704.366863399825, 646.85695371608, 661.754691416146, 681.274703170853, 685.865196515542, 656.001790744032, 658.544963478355, 655.465775260871, 668.083426189594, 660.250304304367, 680.94863714836, 668.40296199879, 694.857297888556, 670.621400502919, 668.467400250064, 683.304223771242, 666.490319443105, 644.818077450714, 657.783909219286, 706.007349174913, 674.02011036486, 689.150496343928, 636.736716527598, 673.982975766324, 691.958428312524, 648.566221564055, 689.135378317095, 650.192600333245, 697.662243790094, 690.067463628823, 664.21695428181, 676.591807598718, 645.865113766594, 648.051737394404, 649.073094012881, 690.501938040989, 660.628743200837, 651.3480245929, 687.267966428897, 656.13213436931, 688.827423030729, 683.063397590218, 688.382638990139, 676.705871932504, 672.450248189082, 668.860188491985, 653.0120055236, 670.201708693707, 670.89226731573, 667.911862888274, 688.49282055969, 640.650370097613, 628.653962411997, 664.684501244437, 672.822079163639, 652.829905839492, 656.125681733679, 659.276999494253, 678.456446910701, 667.625070044281, 650.726781923051, 715.062958214733, 668.058992121081, 689.773453535134, 660.284453533538, 681.658635311865, 691.885853603803, 663.729103923416, 672.052783595816, 656.951714618939, 684.377893679182, 684.912354657029, 681.428624480737, 679.871114571442, 653.33896095436, 655.925374601854, 662.144965685903, 694.250692275074, 673.49993376156, 646.805124494963, 645.917765539171, 701.181765741128, 640.570702136837, 669.98958770227, 655.803830750265, 678.229530436522, 679.737707021832, 666.337199984345, 669.545023859933, 676.112393391064, 686.100311689623, 666.463193956062, 665.324810699666, 652.91655794221, 678.411015303554, 674.51312307623, 686.133555457106, 657.583465087423, 669.210219984854, 663.778880786083, 663.855320787597, 674.180167996248, 659.113385087346, 662.830079688776, 666.268160060172, 657.38371233252, 648.974515276925, 665.136469851385, 655.360899851973, 658.553073459815, 677.421118373678, 662.487848570162, 636.825199176466, 677.920537543656, 706.30286732085, 668.812171448931, 687.467061609858, 662.991776241212, 695.531145643983, 656.096951631381, 673.22866955888, 652.504152183581, 642.81188255242, 663.13881710032, 661.416929779499, 677.213964867638, 658.316304901698, 667.926010247551, 660.835742911712, 641.968019958763, 676.361913689605, 682.063875897622, 661.479176025052, 656.743307526419, 650.820516942581, 675.130726002252, 657.421997681441, 683.273531716479, 645.385454299799, 666.194623305313, 674.118157826613, 641.685054906422, 671.057091704023, 655.838160490343, 684.207923886486, 692.015057331138, 659.653927045815, 635.280536615228, 681.122949796219, 679.438876399299, 703.689985962554, 657.325603074622, 694.731890590388, 642.748617503246, 688.488284115077, 673.480562761493, 661.505387312522, 666.34251330303, 681.367938647149, 681.221566728857, 700.748987304464, 673.783767192294, 676.547229412997, 683.69984082736, 658.696304294323, 695.865845199236, 691.738036270958, 690.421451421825, 679.938595656973, 662.681869639689, 669.694996900669, 661.904415374964, 680.019451597567, 660.332071125833, 667.13225997751, 642.499409134747, 657.488309038912, 668.951301221578, 665.451271080159, 682.591881595594, 677.741159780738, 660.994308983198, 674.157105879812, 690.300298090865, 666.775800890225, 662.935522986678, 658.217873764905, 657.935943954259, 639.642999928105, 689.186665299659, 684.108319025365, 673.334539124614, 659.006242172943, 633.911867509301, 670.408433810452, 676.147290577275, 674.956918913053, 666.334767534312, 675.724669842012, 673.756476796393, 710.240441742831, 687.325632585581, 678.470684835726, 645.398918407381, 678.610901664752, 643.653543878767, 670.989319717644, 631.538568980407, 667.739466096338, 677.732919007396, 695.048810088095, 681.920439807377, 625.408928729046, 651.25292797658, 660.120655201398, 651.381332720121, 666.217601732758, 659.782188182606, 666.28819994515, 672.38479676036, 683.178354189655, 628.534226708235, 679.562498976858, 674.850414620186, 646.619689788364, 680.841885577515, 650.025035352089, 653.53208648944, 659.159570156874, 712.593792692633, 643.020243254602, 687.732812577, 663.833596870868, 689.32653690566, 637.063936075139, 678.321503579179, 677.269460436477, 683.119403792977, 692.080308586966, 700.431363113707, 680.55292187968, 667.429578162288, 685.025082019878, 659.031819163845, 678.272553245536, 694.028813468294, 660.930246462993, 661.278690958411, 694.738759053697, 677.295370055874, 668.243436110136, 689.610577323626, 699.035474000707, 704.685788066982, 649.52013063358, 663.747881499789, 652.993004057344, 670.114456897711, 674.921535959189, 666.399682135988, 667.572882444919, 675.167603550946, 668.980581109236, 667.839399358296, 662.901829307136, 656.017474329642, 684.655550194929, 663.780638117583, 679.11168263891, 654.777973995936, 673.651948633798, 664.96983110664, 674.568062532408, 689.476258403713, 658.727000695564, 638.315306035564, 660.766535531447, 680.238455873076, 694.74524887658, 675.881235811768, 662.796491683395, 659.473548961282, 695.004693822427, 677.615362589981, 684.312968402482, 656.149143794309, 700.465694909401, 678.595899610207, 699.201798847826, 685.383181878359, 678.879198880756, 680.077122590081, 646.5910197152, 669.866156980581, 660.377798842207, 669.890992393949, 669.606347118853, 661.236253983311, 682.070077014212, 694.335362299037, 668.710483035892, 695.729724148293, 636.624055141006, 692.191757700256, 684.843906242824, 656.454114942301, 669.816453724965, 673.188580122386, 666.791082177231, 656.113884616808, 659.516288365503, 691.020084249744, 663.455153757079, 673.392422888077, 660.879849311163, 681.518890418898, 662.785531255433, 665.187679689375, 671.136449527265, 672.653211876549, 672.377864800724, 640.800304284277, 700.573482201696, 687.362563170259, 703.009114567507, 667.289777749551, 700.114410291076, 696.991580222768, 674.280306893946, 660.351419348715, 656.086688009166, 707.750643660714, 675.921132081904, 643.991411583301, 639.254034680574, 672.08877569974, 665.844461301348, 688.811511109053, 656.200340048009, 677.382743850294, 696.537200556449, 665.529647259614, 642.421253161309, 672.421610953747, 696.523417113149, 702.865303795016, 653.894128787047, 640.081174018633, 669.299026828061, 661.272427438683, 687.028898387679, 686.341098977887, 665.370476761312, 685.518120821726, 659.07318466748, 674.00113502847, 676.80191032877, 673.678156688265, 668.994833133132, 670.103987370739, 684.025045595249, 649.652028603968, 680.542161806958, 682.392643102932, 696.309027590528, 682.313104878542, 666.077096430362, 664.053983049955, 687.094319250119, 683.232636481479, 682.401937998815, 685.891436539494, 674.470814538717, 682.951173680119, 655.830876933778, 666.399941997914, 659.793861185129, 662.447864404839, 673.995728137642, 685.94706272588, 678.410733536604, 685.62182743189, 680.766687540906, 706.971894173202, 659.795766922884, 681.725127835141, 680.158244174266, 680.879484820414, 704.446101775832, 680.93214255298, 666.860923470844, 668.198367762249, 663.354318579291, 675.758008857749, 673.709416610865, 684.670607411084, 672.64780968967, 653.172271773397, 687.717497533639, 645.103517373493, 671.557548818995, 635.954159126935, 697.232186799665, 677.143118448667, 700.788279747856, 669.963078200703, 704.312103894684, 653.063593175589, 670.499358465071, 697.445385275289, 660.933154650078, 685.081999661817, 651.629391654356, 653.418561313933, 642.902119600336, 666.434363384306, 678.93339251004, 651.407991296095, 664.857036132897, 662.56972039978, 684.248727979433, 682.751673254933, 689.401321328152, 671.811431367738, 657.007951295443, 675.356648782185, 664.5320473133, 650.335608026402, 670.087985051124, 665.765310113098, 693.284231290553, 655.041599091258, 652.060597561396, 690.43281700228, 672.661887862623, 660.882379486488, 649.514810157265, 648.727049853992, 684.046537823081, 667.599423811266, 638.112216638938, 684.572913161799, 678.57847041825, 685.840302911569, 669.013475224979, 683.186347446753, 670.46428705685, 676.825498210202, 685.835663338964, 678.47030947309, 659.22274506039, 670.619730534872, 671.660630877601, 679.849624036186, 669.200518490334, 658.905386433466, 656.632174085792, 698.874872275803, 662.164118560692, 682.696627437181, 684.551972105877, 661.692775525824, 692.219473173154, 671.911438492298, 681.35173256305, 649.945926167287, 665.410935794526, 661.174987090165, 663.763367040433, 672.974980335468, 680.366764173972, 656.43066031505, 648.189740941661, 694.308496769344, 649.873006007051, 658.325182979619, 685.021123045502, 697.690711441663, 707.464635311795, 655.48824430021, 659.094076873807, 672.055777322441, 656.412777496783, 678.653867083847, 681.958737647023, 690.161397183026, 621.293941442686, 665.754779106523, 683.633840879271, 731.068504226176, 702.113540408492, 665.797174217333, 680.160581239703, 671.319506912434, 678.014499414267, 679.739429589566, 665.656500347365, 666.879367630102, 697.557065593297, 666.464717324436, 677.806511715721, 670.715307586606, 696.858766704353, 667.852066129607, 674.360197883287, 650.926377002379, 668.044395592946, 658.672732362733, 645.185575837845, 672.172189901697, 658.150486453549, 685.638840219249, 658.160493830688, 681.584960323578, 675.634837466587, 653.503463318873, 660.251810763584, 659.029357434179, 684.761743144477, 639.288802518777, 665.101451685213, 696.683421774037, 673.3500450103, 648.60982268779, 673.177617028569, 696.166199289439, 668.390129500347, 656.389703092867, 679.194910751185, 661.676636625914, 664.868270749648, 700.668430005529, 672.831298727157, 663.168364412261, 673.486513283187, 675.037911186187, 693.200815450649, 694.114368034228, 680.225078453702, 669.623060911278, 637.512777384002, 679.600198029582, 659.949213878455, 681.104744079592, 648.558415689676, 670.122330231047, 693.188650876712, 661.505118377693, 692.970828231793, 643.818514851535, 676.580689207733, 655.379542636387, 641.283050917251, 674.731688000314, 688.059313305361, 664.422136438217, 677.876953441756, 673.775263134715, 673.883847849714, 698.681335101612, 654.016147039635, 643.059967887579, 682.335728924277, 674.108139760141, 693.87962557338, 674.185084076995, 653.982430494596, 641.0136949122, 697.964596134243, 636.850738335135, 699.012151747902, 674.177847047916, 667.090633255222, 670.589314556202, 697.394286786394, 679.297332768433, 660.108448953914, 632.500859475031, 677.911765060864, 675.293743479861, 646.372419640457, 664.318216246824, 647.197734020872, 692.953947562148, 679.417831549457, 684.180651685601, 697.011058711288, 671.677146038646, 654.2657779539, 691.226387817519, 686.581257974422, 637.268375172041, 682.282284100592, 667.870424988271, 679.239319121635, 670.298158689285, 653.842173178773, 660.431967209985, 699.951008477247, 688.310011331467, 658.37853453721, 651.109367282716, 658.530907465311, 677.810996654746, 668.903234112201, 660.913195776853, 645.400573591143, 661.810134442767, 663.997618510401, 683.878780593579, 688.238663683443, 677.207706826322, 686.894088901823, 698.748301660414, 703.704381790337, 672.40330211433, 684.104063204713, 681.000829454433, 678.750688073026, 668.000027567076, 685.651265422641, 660.841990098269, 654.356497386758, 689.426225614721, 686.659994370222, 646.201754113076, 638.854038572187, 672.833853471268, 642.299223021692, 676.573613864124, 658.670354515257, 688.792289622446, 670.694524432812, 686.532250338934, 662.811507817422, 684.406713634555, 650.296542258024, 647.128828595659, 692.180829895117, 667.402732575092, 654.652336931025, 681.391509846425, 718.591849033874, 679.776667631354, 642.812496071826, 681.6919477408, 665.711859057094, 678.916931076596, 674.987658926534, 656.256482655619, 677.953484837044, 689.837569507246, 694.542210234087, 670.001983781461, 648.717392627597, 659.572098674932, 686.107646127324, 661.633450529102, 673.17811433631, 651.167463402157, 670.802474065256, 682.504481483675, 699.577771471023, 679.131498414732, 687.728424728355, 649.589550645474, 671.022533001298, 650.410280187172, 696.351264295451, 665.928280478758, 658.243307059613, 700.836379321129, 677.103604689396, 691.92461234825, 649.687807784401, 697.362877339055, 656.797526332132, 637.391810669874, 678.056958262065, 669.7236836113, 664.82829535044, 646.591055879906, 640.4866810815, 652.318358512287, 664.544141476685, 668.795787998431, 699.037811928241, 673.213553678461, 645.096311261925, 629.61500459008, 674.935383702253, 690.66502157059, 669.324959596746, 663.135212252753, 678.836750145048, 643.343233788484, 661.541237826027, 649.74894814639, 688.704887570845, 667.303975703884, 668.316584912793, 673.574864579247, 700.693389323212, 652.948991114494, 672.29484290984, 653.744103517146, 680.550685433886, 650.543517219508, 676.04759827241, 651.368799008468, 698.389504855203, 655.347875730757, 688.56885810752, 642.81197913476, 671.23007254657, 704.64841267444, 666.486753528347, 653.312845538802, 672.953726450372, 665.655078364908, 690.276500061299, 684.63758120505, 707.419796152161, 644.809184478694, 690.034391878785, 642.421165027905, 673.64054789899, 649.798208561963, 702.483503145583, 699.777193395844, 641.283504943688, 671.534640073108, 634.72891124871, 667.491234038207, 685.305517559273, 660.354509138295, 650.971065068821, 664.247541368407, 663.516848120164, 650.600807400146, 685.149555096008, 685.723003355373, 649.275090436138, 666.661481411117, 656.019042417557, 696.13725254401, 683.884722749423, 694.361843396403, 675.187631983144, 644.022567672073, 661.053590084964, 700.066089406027, 667.491745817725, 708.179937833306, 659.702397014063, 685.274229315973, 694.120138499683, 666.51493217808, 647.905256343449, 657.505866542123, 683.323037177065, 675.619616817244, 685.037089176839, 666.949940351234, 678.278703085278, 676.416114920634, 663.941754756681, 666.568478112866, 690.336686432192, 705.800557327695, 673.117557964479, 688.540133711606, 689.755607670081, 674.468101990168, 645.77904251177, 669.613728659863, 687.882086968155, 628.776592386573, 674.778779753632, 685.079769588434, 681.321349349107, 649.197134902763, 677.079223936752, 670.216386635132, 680.471753231865, 692.950842802836, 671.8424331752, 675.24319110512, 673.060290882636, 672.618393506549, 649.369718503991, 685.345912446415, 654.698440465406, 697.827278049948, 697.863869207233, 663.659810543948, 673.373978919945, 675.961264690679, 679.160628638646, 678.431096983196, 643.464440112035, 644.061251714126, 681.333929985664, 678.931492741758, 668.59539323942, 666.601454378462, 626.824502110106, 676.182291425849, 656.673079639123, 686.818197458089, 692.464561699134, 682.683574777717, 680.515134993358, 707.299386573725, 671.106815459206, 660.134111940147, 681.584983226566, 669.912237725873, 672.79475229573, 686.917779429762, 653.91773929523, 644.761008575935, 664.553905303256, 678.837767479348, 684.334486405666, 684.342125503598, 672.947212011456, 654.712547258441, 671.775612790085, 662.795785414172, 686.698596235932, 649.521185797497, 682.733121918617, 664.552483700082, 679.730125867342, 674.764902402719, 649.010946487478, 676.320937633495, 691.617330478755, 678.526481608567, 658.406394442154, 640.463046097943, 671.889078773074, 702.938074934967, 695.862597747358, 656.1334055942, 655.994572483476, 670.168505478589, 673.346794407013, 669.68185676697, 658.211481462401, 691.102650555461, 657.577430869054, 678.261694598721, 660.871039387595, 686.615266718542, 675.753280091417, 662.111540467604, 689.944852203173, 659.829162331087, 681.352777499671, 670.014234538745, 651.828391020195, 655.576529549891, 695.817371881958, 687.242811079713, 661.542684338715, 674.62937566309, 668.362364479621, 662.138670211968, 679.710833255616, 682.235131636261, 667.61454001312, 677.697747900141, 671.465889449748, 669.375250109671, 647.408453269716, 677.209802322893, 683.045956510598, 672.429333395482, 688.588661665609, 680.355491485363, 696.855917249186, 661.951557210551, 645.11787523858, 701.56341200095, 653.255203391663, 699.184999705569, 677.238190174067, 663.800060311562, 665.447645161579, 698.7391498932, 678.993046691591, 678.433418343314, 654.661368096851, 681.526689601531, 702.644078479993, 678.544012196779, 668.688209724035, 684.293189013102, 672.845742556264, 697.842685364118, 664.547586908275, 644.105587998882, 692.132611344338, 677.382636245944, 643.749664116732, 692.010129298194, 716.140780338633, 647.749892480123, 652.522509287738, 670.831951363689, 701.77928720188, 624.373375358403, 659.776598557539, 669.402809117439, 686.766116822277, 662.775538185867, 667.389895348842, 680.063574594171, 671.564175025889, 695.114859972756, 691.84909477888, 666.020397528119, 661.077044306169, 642.686227450264, 668.756297531633, 672.912934835335, 670.261271795146, 642.836970216206, 660.556821027219, 677.810583301688, 677.329105861328, 702.01892366008, 663.907964030358, 647.978069069221, 685.914890287, 692.072820948454, 692.361741255093, 698.238510648444, 728.849812787941, 703.258136297794, 667.823532658566, 672.795386877482, 656.373663461919, 661.610955839889, 663.331498301579, 679.088162117397, 672.066175929342, 669.420864030277, 681.73223193721, 687.892636459815, 657.131446686237, 649.994757791097, 669.438915374552, 686.376757162826, 673.349937336378, 692.288080768937, 651.135730603971, 662.267851561915, 670.513670049721, 688.989272021782, 656.004286363737, 690.238644366044, 649.472025890467, 690.48822682575, 681.066151461875, 656.746154213414, 690.800031811413, 684.840544739135, 701.342281327898, 678.840757026723, 660.058882854335, 663.24438041937, 684.622126140199, 688.101591803912, 665.07022142803, 679.969206659631, 678.80623606591, 638.006196774277, 657.017757098032, 662.311945846985, 640.575100992302, 660.208447670154, 663.546150209545, 671.233134543842, 675.938352936558, 674.478696505248, 673.172804107054, 675.627672176225, 665.390452089108, 681.140349283818, 655.053497216311, 690.96094274772, 694.004317905312, 651.437282715731, 668.776260462822, 644.753020819362, 658.851574478051, 693.439028877021, 673.099472124053, 686.802997171672, 679.687744933221, 678.909867662505, 692.350884720201, 667.51959068946, 684.221246414461, 686.610627656189, 671.980960984328, 680.946588174822, 672.51991825299, 676.866165989688, 681.993005136757, 674.188343103075, 681.096018922296, 692.681932198321, 663.73697763125, 645.370380705156, 666.987468908918, 688.696779676344, 655.902310666639, 688.732086057387, 674.644744011263, 651.755879121921, 658.598778481192, 664.846404929943, 664.008241234406, 660.720564569911, 679.807813177093, 674.860155169644, 668.553823145431, 666.976352092609, 645.416916889647, 662.342591414135, 691.064022624325, 640.193033316711, 669.155690991795, 645.508525968505, 637.807960437808, 659.425455359669, 682.203505298798, 682.569505711656, 671.678859849876, 656.128990852566, 689.589091705132, 690.961290109773, 674.179698661092, 666.197684979209, 666.693398581997, 685.417264926921, 656.237111721828, 630.597961221492, 693.718362565195, 680.344246006251, 684.326804323314, 670.347704008199, 710.297635558097, 654.25075916948, 675.065394056116, 684.726503950261, 677.690269454761, 668.698157007468, 721.741673533758, 664.947113692731, 689.676448471288, 670.546876781159, 664.617195845079, 660.145683201914, 656.027650959508, 702.043548275709, 692.12597987508, 675.610464646698, 681.886670322546, 672.392993512457, 671.134707898678, 682.705797512869, 664.708868940884, 670.595644932569, 681.977106252839, 689.405497556506, 676.916170626125, 662.509635049707, 668.275601482403, 663.417382913436, 647.102588871828, 661.495621597796, 678.421284075943, 667.77868660276, 714.088333965351, 665.886129770615, 664.751998967566, 680.119605464858, 652.456525058595, 676.937566531167, 674.033252706601, 679.069734629848, 698.347571881072, 661.09730576359, 655.548353465963, 667.768338807336, 707.435846063612, 691.886485216191, 686.875188154708, 696.779889730123, 684.629798083153, 692.547364920814, 639.130365738454, 639.35924945378, 707.125784116103, 704.026662484737, 668.118125001816, 669.007412702954, 667.721681862558, 694.751118063651, 656.840571701303, 673.482055841369, 675.29484934921, 655.455391537055, 667.535994678011, 676.409838617234, 679.537288838783, 658.628235641943, 647.247717054314, 663.701241915194, 683.47364691205, 686.45635253794, 662.334826611031, 657.605760130565, 683.781139518532, 698.353480097555, 666.029707167798, 665.45180673444, 700.560075031948, 665.193965595134, 697.270925371174, 664.831807247392, 666.990448580148, 707.649920156914, 676.426253835864, 645.157174897598, 665.391098349237, 684.697141967608, 697.125345727356, 674.559293899793, 694.038391629089, 667.114832062792, 661.747228743506, 685.955249906871, 697.509492990958, 674.359531277213, 677.368027007675, 684.796779499448, 688.07555331425, 680.442133392677, 665.938211276136, 679.822987673029, 676.643237063037, 671.667088243445, 683.826865639158, 632.570500069638, 679.154978672631, 696.23114237864, 685.320970649256, 700.748304044677, 689.504463383883, 654.182889928392, 651.709097329485, 674.156972427574, 670.774956226443, 656.206777305819, 641.612197806503, 682.749485670525, 657.97133737082, 703.120650863288, 682.686719044615, 680.597662948718, 677.898621359203, 694.689185130046, 667.038631455382, 658.414193851866, 677.163582545548, 686.43595377691, 702.536125735933, 656.868386149376, 682.753058551376, 669.551189488546, 690.051966441887, 709.236297850977, 677.268161375462, 683.074759755392, 670.292182064826, 710.691686906095, 706.726713211691, 682.13495439739, 683.136064591507, 662.599408110958, 713.141979313716, 702.892314881121, 657.507034284734, 671.712117599835, 670.693856035045, 675.775176518628, 674.350525982324, 669.846706421783, 673.468407966262, 683.037614280804, 687.145461676216, 674.510813854839, 643.688958237062, 653.461854829952, 688.653778766469, 687.511456055453, 654.534635716191, 663.488568686844, 686.348534065173, 663.706117743513, 659.056443648534, 676.412082506746, 671.069260476466, 657.358325695449, 695.301985266524, 693.150758714247, 677.363217234563, 689.25586393506, 661.155896674128, 669.849296466761, 669.753979805069, 678.06148923521, 687.495240196197, 657.270534410325, 665.397456498063, 664.642549515791, 679.103039538926, 687.46146095394, 661.809287190707, 675.003733907147, 668.810532900446, 682.259493062192, 645.618728704655, 700.870042274254, 669.272530782017, 708.632422231104, 699.69384642244, 674.277315265594, 663.409633215151, 684.727210965165, 681.867625482378, 667.732161412429, 678.798918345521, 680.18439407466, 634.450354663417, 670.101896602843, 682.567539657421, 657.794940122018, 693.417318335536, 691.103004602511, 650.654159791704, 676.606494979136, 705.564484868773, 651.991336883106, 695.759292074332, 677.802253111564, 665.11843250926, 678.249116589282, 679.517629264671, 661.399563651472, 671.501729887886, 672.658822792255, 687.050221889864, 634.493413123488, 651.8705486819, 633.28269992404, 688.155325265312, 675.523138144612, 660.607808777656, 690.662198258848, 660.376675787466, 660.627366377719, 672.662354211555, 691.621780026547, 671.617746045165, 663.497418320326, 661.849620528837, 704.004620576667, 672.465605816097, 701.419851206234, 642.536027217065, 662.873943945842, 681.613395309505, 648.830493702388, 665.616713361104, 665.644111725115, 700.861027548963, 661.354803653886, 652.65001192615, 677.748618614236, 653.47463744982, 673.058460005466, 662.698536429538, 661.297020569107, 685.291426122518, 657.73988021063, 676.608234930856, 679.423810900963, 674.509325894495, 637.085106978882, 695.908213176634, 677.143322438047, 660.098131782669, 667.985040919012, 657.674610869829, 676.693472525321, 658.730743951172, 684.928793987153, 663.741357210624, 706.37280725549, 646.023649932013, 639.782162054736, 706.826480678181, 683.733238293315, 682.571542624381, 684.171738082073, 668.264334787796, 664.645396429097, 648.808773069206, 690.72764133573, 652.933295226847, 684.166701210816, 690.896759471235, 649.872816414341, 688.667983266301, 713.836409679283, 661.302125865713, 637.047565756377, 689.16642213782, 656.518612810423, 677.600692268172, 664.228033095389, 653.181204115832, 691.059752792698, 681.952626930996, 682.300105901792, 686.993043002302, 695.005872364653, 707.687240216964, 704.350341772146, 670.111128011921, 675.142382654051, 689.493149105138, 679.761836975647, 662.391149682512, 661.452245451057, 683.605852256275, 689.09701933977, 671.226007771151, 674.298237502433, 700.29037576814, 671.180546004164, 679.596564149257, 665.215683837198, 693.663622103213, 659.833691512017, 669.544087552494, 650.652131527906, 681.927504035802, 653.147961901117, 664.93615005579, 671.909537910531, 680.736995939583, 660.607829855807, 682.479184325257, 671.011459850522, 663.30523693457, 673.21825658055, 672.167146244966, 653.694021703877, 678.309345428424, 672.226229598161, 682.622016407139, 664.860658541886, 677.70126146201, 664.479448366001, 639.522801746494, 649.092294271155, 673.949285214252, 674.382660933937, 657.558849539379, 672.456561151406, 641.269441779453, 694.976023460082, 678.496009347254, 659.735220916927, 687.205272838789, 660.354097147902, 678.498206600285, 662.0474673014, 678.051816842471, 697.418435115423, 639.859164052426, 699.939145166568, 661.463441574428, 674.139094621482, 697.081506573556, 673.233258087493, 668.690422244268, 700.545367122184, 665.262235742448, 672.779800710822, 660.458740374098, 680.740136056384, 675.540012599392, 646.285993248352, 686.238396271288, 651.739391462071, 685.555766159342, 686.528774160974, 657.841854702578, 659.111561542319, 664.799421984175, 667.629007893924, 668.469711603441, 651.601432910296, 655.203009137664, 681.157700223682, 660.799958673201, 669.408702995482, 692.009181012884, 661.28785002051, 640.121894352798, 646.707926450893, 675.705569828235, 664.778286702898, 687.929534712838, 679.430697335276, 682.48799468962, 695.583522558508, 668.439914928445, 717.952334108863, 683.892747008648, 680.18781224201, 675.27015248106, 661.386473932318, 677.200454079793, 658.472361662294, 675.098813045342, 669.250547649261, 671.175037578791, 655.476332181349, 672.674357265911, 689.790727205195, 697.215450647829, 677.161664847311, 657.76051329564, 649.243749532037, 668.214814758275, 670.53789502537, 682.099089700307, 700.328634353589, 649.641836332913, 684.350704310248, 662.083769305769, 703.291612723764, 654.410781123271, 688.29035986424, 650.113788911207, 688.882806422894, 691.625979333755, 705.179092478714, 708.323826888533, 682.568873627362, 652.440799820423, 675.770398852903, 697.641428592515, 663.513967960049, 648.2509983587, 657.542859568918, 674.842773271321, 682.801226291762, 681.297395781723, 666.745755420989, 686.678112813871, 658.144722891914, 668.185876626185, 712.957729985314, 728.59816310614, 682.865434078015, 665.166242747551, 681.059547770145, 667.143522430725, 670.525577866275, 683.517037167001, 692.598464578281, 689.177492978842, 686.767912169653, 651.508814459002, 675.348540169679, 680.875413208758, 652.271769986061, 687.575780014274, 691.172075212536, 678.524953627856, 667.525439353315, 695.617914404299, 688.756119436901, 708.124332887677, 671.351362898114, 670.436737274275, 679.418675489671, 679.918396321019, 703.224461871548, 664.697485264078, 700.663010274569, 665.331540740961, 673.654360373018, 666.837037892447, 686.141044432471, 665.351301615969, 681.198631340372, 682.698848681403, 666.106500428111, 692.914140150256, 671.817103258899, 656.722650465124, 668.661789025349, 672.336197589228, 665.950401990187, 657.700504676227, 682.014329307632, 674.630663111256, 675.910415077799, 665.701342834637, 631.376017090686, 680.354779981303, 666.174165271314, 714.740578007104, 652.93411971281, 669.957321854882, 653.954111230483, 661.196512589721, 675.667058138084, 673.003591954683, 677.698442260053, 669.289633238184, 665.916163153482, 677.378581963465, 693.388955206477, 691.540921693658, 653.600573154519, 697.689575283748, 672.624199501195, 673.151937613773, 671.123653736032, 658.93632030036, 665.00894274492, 655.355632267979, 672.910610104021, 649.423516922349, 662.901896827218, 701.853266133428, 689.277955848589, 684.958686065148, 677.687499439233, 648.932412148904, 677.137806166115, 668.014795130547, 697.651744480592, 656.609079888907, 700.029628950696, 650.101135107931, 700.79212313709, 664.863806322799, 653.488301316069, 678.456077329956, 684.560990038583, 691.431185179182, 667.517202785265, 684.657648199081, 651.375028896844, 665.634830964743, 659.6430357233, 645.576686120986, 655.862219828736, 686.125182451428, 644.223635234614, 665.58736546505, 682.437375727064, 666.501813015003, 678.449143611109, 678.641028511566, 656.20351389558, 660.161600215935, 665.454584431104, 667.248252528629, 683.293186038837, 632.871805724355, 681.427583542941, 666.522780513808, 666.712433660752, 675.039595160767, 652.344151868447, 669.021153802079, 708.255402572132, 668.584135700571, 676.895638232346, 665.415619255425, 672.427731975532, 670.043062098289, 681.13230155524, 667.209229808867, 680.382540259555, 681.70235190364, 669.490597295104, 673.402934019345, 689.081398464625, 635.059956171593, 659.178719128559, 684.475633474868, 644.290893627494, 658.181444168462, 684.14236431267, 668.102764161911, 669.707798179738, 677.195750883533, 678.672544605627, 679.327586995521, 671.793582630236, 652.283175030104, 678.929211891368, 664.589371993001, 697.097881860686, 651.268073646466, 660.017722747886, 673.105248350088, 682.931823117631, 683.874028356982, 666.651641651801, 665.361931684452, 657.540583411098, 664.986187346251, 661.452797414481, 679.282340710941, 673.466219834918, 693.184442744201, 669.75033888931, 646.554935258248, 702.151528634389, 667.717357558392, 669.612494305377, 673.3192804626, 694.753886126653, 674.569819882272, 653.411012451209, 674.425992212764, 685.465775082448, 668.630402233268, 653.884029636712, 691.275032019077, 725.857679112, 664.367658569292, 677.102269930302, 652.946272408897, 651.899697604696, 658.657251310067, 698.094601671048, 659.304269000625, 710.313965690556, 632.224504463876, 667.693517468435, 644.04998483924, 691.284766819187, 633.817702030911, 656.968942639881, 636.736110613045, 687.280627368568, 707.818030153041, 665.989460454927, 646.09063464897, 683.925336705726, 675.848198963098, 672.438841733299, 646.880047734032, 648.98748961339, 675.326185072598, 677.486006898283, 670.643446771042, 657.571014880804, 675.864915277554, 685.226478419378, 666.202732783015, 655.672566367526, 650.900606994046, 677.540808564376, 693.052081204801, 670.334023963046, 695.377971923243, 702.426511465936, 641.4752531451, 675.640174683758, 677.000952636302, 697.51792439357, 648.639863234562, 661.125692250205, 672.12219826148, 676.425013195655, 639.946292550971, 683.546668013513, 654.246980970355, 649.000570423659, 663.721000323833, 656.446564869859, 685.378622881646, 639.516670774098, 670.359086008164, 721.389244040269, 666.42767021165, 695.37620522601, 647.797269180349, 650.797408852549, 687.563744645342, 678.918963589753, 689.437466856378, 681.01479217034, 676.714781206757, 670.045215189995, 674.816861298341, 649.996428240816, 668.324134135471, 650.949924728369, 653.446923010631, 634.419317390226, 661.275796586299, 672.353263842485, 675.765998096816, 682.282880470429, 654.576980410458, 689.656425401113, 684.746192575778, 646.535437459488, 674.999306197741, 639.523103144879, 664.163169436578, 691.31141324521, 693.138298460994, 669.434251078386, 674.855450121877, 679.188271564714, 658.659667262584, 678.734609036347, 674.368862225822, 653.428217813034, 672.783983077521, 677.642447839265, 652.347936530044, 660.230534827895, 663.971068057198, 696.533872389099, 704.120120834774, 648.148218646452, 664.280650647624, 639.514054759227, 662.224957821546, 706.191915373428, 678.128803660722, 685.355740161716, 682.380350833515, 673.875187469155, 662.99025478146, 674.023438070896, 639.503190451701, 671.405437340354, 649.88510260019, 683.227906534768, 685.352178920824, 665.760128003059, 686.330956460001, 704.069474389146, 649.623172697175, 659.159526685545, 690.061368482329, 642.949382304416, 700.726868705125, 665.799780256529, 675.361744411499, 651.982597608632, 638.04653002408, 659.459596713585, 665.177155718152, 664.968266948386, 656.613062551171, 669.356715877207, 668.931927530489, 703.592940403159, 677.401404850164, 680.400862992356, 674.527291936614, 656.638035375692, 683.916706341747, 670.845455454986, 642.234066404491, 673.936075231827, 679.791303794544, 671.650834549992, 685.629425701985, 708.715185697355, 709.377267946951, 661.409329633136, 618.447459420456, 667.855884453328, 677.187243675917, 656.556078471614, 690.112584725122, 675.318751076286, 693.40063240058, 680.57986100046, 678.302107638322, 657.155105946415, 669.50019968177, 666.372696074313, 677.183312112689, 697.39757574487, 665.87668853832, 671.396425822546, 693.610764020151, 671.250611422336, 722.880509709427, 650.948661430574, 673.311727841323, 675.968784956512, 702.159953125297, 656.322419759382, 672.845655347802, 675.412836420989, 679.337038163496, 646.318731504961, 673.524507707255, 670.891868365463, 670.321804361744, 676.775000753524, 677.604557562385, 652.305331918118, 678.104590388111, 692.939608098383, 675.300232051324, 658.295951423524, 692.67265461347, 673.828926991698, 669.552018701456, 688.891953534701, 668.248800203438, 663.059840881707, 682.38101143156, 672.897310503878, 650.665995239214, 676.162596446088, 671.004328131227, 688.10236127839, 685.249560985269, 660.979328822607, 662.862084549414, 674.853689145654, 688.874296223375, 674.737953486328, 668.312620155712, 648.857544668618, 663.05687898269, 655.908241815567, 677.309522493525, 696.262912252211, 656.036657840207, 699.061478260027, 670.57341048582, 695.105567716858, 707.097622704312, 660.081359952261, 690.390814186707, 668.588895440998, 641.797221075083, 655.957417852351, 667.40438993038, 644.737506648019, 633.64588998396, 699.021304899455, 670.235419756154, 669.950883095468, 686.732545352777, 693.778053451156, 668.339186469542, 676.626583262287, 673.02841813836, 700.4128772072, 678.43968081996, 663.577764704059, 691.745649270802, 695.88307843342, 665.91832578609, 670.154397512335, 667.704820105973, 670.050000693283, 698.34386103998, 656.878123494814, 689.645295437246, 656.106301698903, 672.520477203867, 670.272556592377, 677.281164913684, 668.619346093127, 679.800580288179, 667.858310895419, 676.72190730584, 666.220225648765, 677.532862379278, 669.043234072693, 653.10673468331, 673.193382564301, 686.619265869509, 673.760562826727, 669.861272450339, 699.360948410508, 687.500706301844, 683.344966865998, 694.892535908226, 669.214708288773, 658.891677572321, 672.928785032289, 667.264439396944, 658.326102278044, 715.132437662566, 691.975272813667, 679.00511720132, 661.407475940096, 684.018776667958, 664.848252220706, 663.464857913149, 662.644364787837, 684.926607037124, 662.885825010905, 667.19764581672, 655.884324947779, 688.685252008443, 684.318790784507, 655.908582872499, 682.754523875916, 701.506243187023, 689.156619437323, 674.924759900767, 672.429602273952, 676.971035170413, 677.533503278881, 702.851615130137, 657.874839346909, 675.820823228302, 678.580554972947, 651.70273289799, 671.87194152902, 655.490786652543, 655.186547943686, 695.568380400981, 694.28796206073, 669.747520225276, 672.405269030422, 670.044918845298, 672.526861149242, 663.595653477095, 652.074548115453, 705.416589652264, 706.061186754984, 647.170143942675, 644.439753834452, 670.051616974987, 658.341567714747, 680.097176656681, 671.673222780936, 671.165329506702, 654.84000407659, 683.170004335256, 685.457106401299, 677.467819559925, 683.275495736508, 703.762580233546, 693.49557392203, 648.733834220509, 665.365707501651, 688.913925206372, 676.404581856144, 697.30439962982, 687.859024388353, 720.694229639919, 687.296395643335, 664.59088510689, 683.630248272837, 680.849721924829, 671.730665887492, 650.493972988022, 676.518397697696, 661.363893435594, 692.102378992283, 633.44904713543, 643.325507598015, 677.582203650314, 658.173083429034, 656.473370237288, 668.853012719967, 656.858187909265, 667.300569441384, 653.428893945865, 681.810614493952, 673.701943882766, 672.491358744763, 676.25347667214, 678.770734502223, 657.527304646663, 654.616513477336, 685.352551517254, 691.660694105873, 684.778629483304, 680.804790835393, 679.347790762874, 665.379274000115, 694.442797661409, 671.906383689442, 674.226583456037, 689.821286201167, 687.17266146305, 660.525562270628, 665.26643864044, 668.18542073364, 689.405061485851, 695.089482277442, 663.549523521093, 672.510040854004, 666.565148528501, 696.488734747505, 663.52708499674, 674.904161131367, 674.0234300685, 663.056156227125, 686.453361916533, 674.009157877524, 664.410477547888, 665.62923457375, 633.425449031775, 687.27231970216, 685.75884314678, 679.028463377366, 663.292759242851, 673.914903593693, 686.963971129933, 673.048801108877, 710.824219251283, 674.695059058394, 684.480061392042, 659.173907685994, 661.130365846075, 672.637731748765, 691.564733875335, 657.748029762153, 681.186842154205, 708.608795897599, 690.499156215571, 698.623875896817, 689.601436043377, 691.280737519719, 684.768551733362, 661.412961509599, 657.615824153688, 615.369483243266, 699.486572611361, 694.850787872414, 682.894333402692, 646.786583926507, 668.886793403201, 665.165221383305, 671.474926187845, 684.1351388296, 669.119902293443, 673.27792377355, 667.422758524493, 687.736112585252, 681.569923945164, 680.774621479263, 703.477617208174, 656.520292631871, 689.433091557737, 691.96676305479, 705.254987271657, 672.155130944687, 659.476097799493, 644.912222126456, 656.019806023131, 665.626404548023, 681.099472067758, 687.713539421831, 674.397026321686, 653.629008661369, 647.673322239753, 717.976681865352, 688.382635848213, 675.98248771147, 681.737779121633, 679.900206440768, 682.926085906065, 681.720624243942, 701.137800665508, 647.830577829614, 679.003951152877, 681.797857429878, 683.220662766878, 657.074844208908, 667.343186408831, 706.877398965544, 668.839079824423, 705.207123658484, 704.800973094165, 691.87520744757, 676.339601394937, 658.8756649484, 658.776422829598, 686.679297964847, 686.482595148929, 696.566002553721, 628.631469211876, 669.602655087989, 674.932233097714, 688.336453360666, 686.386635460294, 668.029767100765, 685.340124349628, 691.837039623203, 696.020610205303, 674.30590390857, 636.852564161809, 663.319715462213, 677.114109185705, 666.884959058258, 664.826409282552, 630.062259074554, 680.493767164797, 673.983892430236, 668.535520539136, 678.113259968351, 668.608399241957, 667.708779649715, 682.518451810575, 682.6553019609, 677.995093573703, 698.600547397465, 642.220422994941, 668.387409374246, 661.740664607699, 698.782377656229, 689.010259873854, 670.4855382798, 705.063738499863, 654.160899186265, 697.1538348175, 681.438888152627, 693.784553222927, 675.162489210872, 635.986972306607, 659.676615017274, 688.009836689509, 685.998367758804, 653.372980887543, 649.620049042901, 694.163128711786, 686.652681564327, 670.467314576748, 684.099350827594, 658.41588738324, 651.727913337715, 645.212272626293, 653.199347612364, 671.921129035745, 657.827516545202, 650.099264855701, 696.133599956808, 682.904349481049, 649.742961545921, 672.847306839493, 663.150610099604, 638.995454813171, 690.301003835408, 693.622791280552, 677.456385719507, 663.358382598209, 672.334585192365, 679.971698147612, 670.179610710992, 669.367345893847, 672.577862170419, 682.496672810627, 662.48237101653, 699.033509461396, 652.285434762274, 683.682976924553, 663.662736082318, 679.662965727525, 654.566635077617, 658.689426388863, 688.499782934452, 663.871541287636, 693.010796126637, 692.836416508097, 676.019735006897, 689.564045758528, 684.876061470292, 654.827863270255, 677.860089067731, 706.377335769652, 686.212376155287, 690.990653135264, 688.469816143362, 643.058851015706, 674.855636150574, 686.249544765072, 684.877178387432, 634.942713977652, 684.09388403257, 692.646473445229, 680.367523687783, 650.03965432989, 666.761325912672, 653.803705334249, 682.14177508746, 662.328306019853, 676.926805784781, 686.650902045251, 679.423583518548, 638.283184129142, 690.98395371643, 649.396506244015, 656.618511406289, 675.232639971943, 701.262226639556, 677.817309927068, 666.459973689159, 678.034613229448, 660.525980221524, 717.593526981196, 687.702972435899, 680.563242387677, 655.568032331748, 668.076311272048, 663.723017723441, 688.05304099893, 706.506074753206, 684.231376115561, 667.383467328741, 704.729436345321, 664.400965929151, 675.775160240563, 650.815067808827, 659.454519034076, 676.409200841996, 662.615714510605, 646.669681012374, 658.586332067362, 655.510505181247, 655.648939884211, 698.56036952273, 679.556174041332, 697.491448559982, 666.950372055084, 670.525322408742, 691.527418519625, 653.222727849223, 675.239426196479, 668.23156323198, 667.441394658145, 677.228883842581, 653.46229605404, 658.229996321697, 678.837976560886, 660.040093069423, 687.644275763742, 649.995495549143, 680.039165446731, 670.389223021951, 681.823212987801, 673.53269956691, 652.027741319223, 639.878904205758, 665.201343591479, 660.189605102497, 661.006782533482, 701.813929903404, 640.753203942044, 695.577004534502, 669.322295396436, 686.278384605197, 657.909003260296, 674.038518672167, 661.931870322869, 687.793750571107, 681.176419052646, 669.558138357589, 663.743934703303, 659.177443165062, 678.25513013481, 632.39435240184, 655.857818181182, 663.41280885216, 683.361613315562, 682.453455678916, 669.700231883224, 706.804633769556, 647.43425716966, 665.480417465648, 694.176720439195, 706.335101995019, 660.977979679739, 677.317020279696, 714.478942278759, 663.485239957406, 674.359438433552, 663.585027446621, 644.88268932072, 688.985881957436, 659.387402895524, 664.203187738157, 660.250243844425, 680.113402835243, 657.961303760696, 700.300096293927, 690.365691468054, 667.27480739128, 683.215165565434, 668.629159333301, 664.495875158394, 691.134010430073, 654.189143266378, 683.505747214821, 666.496685209665, 651.175945454216, 684.928665153761, 658.775498257157, 679.660858489617, 715.362028393906, 666.177425584542, 653.999459965451, 662.231969735873, 688.388852638851, 682.374589926593, 678.68238325398, 666.986933186157, 671.752592805987, 688.823407344468, 650.914524385523, 680.958860653994, 671.005853281066, 682.563082237129, 674.6655941024, 696.728600758103, 675.9073972772, 653.174176352954, 679.862182145648, 689.733356057242, 681.606605324822, 648.387000278598, 691.097649542935, 675.029388098807, 676.868600644085, 697.570444723828, 683.592039759826, 682.574268984605, 654.681655512167, 653.691912585231, 685.636491702543, 642.58382679887, 670.503575086084, 681.751395590912, 685.584040896935, 679.655481059977, 673.917855379658, 661.972575058425, 687.938456090558, 705.108364803247, 663.193972911735, 655.937431432234, 675.050522116231, 631.70162380909, 660.020009656728, 632.717309696935, 673.680923478122, 655.482978766719, 679.533986371304, 698.011213247717, 678.053254307009, 664.986288221274, 672.540677435968, 662.875446264534, 633.306921121901, 678.254996489057, 680.000192807406, 646.972451029676, 683.251740696832, 670.335272778762, 666.529422246364, 679.919047583407, 661.870991698979, 664.308687327445, 654.845851864147, 671.430194921071, 679.14583463015, 704.992589648215, 659.877558694476, 656.232881940381, 691.736545939402, 669.009292108996, 663.337479308712, 641.672485109163, 671.236381445815, 684.83314823542, 660.9644745779, 705.636037488796, 643.63142834905, 686.493153765226, 668.866666294897, 680.456650885609, 667.190604009908, 691.415836716373, 686.058030991613, 657.085949088738, 668.091765305955, 675.645817000662, 661.783997597177, 687.351675133781, 683.604679329154, 681.100162418624, 674.460166572041, 687.696945041414, 661.706534160579, 697.710136949553, 685.425994621975, 648.398910752915, 673.13986706698, 704.769302220533, 657.81264389111, 694.528435596361, 672.164920265857, 677.456918310885, 681.739304691874, 669.928200832484, 680.587027232632, 662.52058117697, 658.074950220533, 662.667304910601, 668.535638573496, 690.189282213821, 682.386077001332, 652.103264465405, 680.259567043863, 676.428589819239, 657.648932305232, 678.990014368894, 670.773392347243, 637.952651994531, 639.218568119324, 694.905104901246, 682.799859561478, 658.804779019072, 649.580156412772, 665.591550760956, 668.294166142683, 684.966989973126, 667.067319688193, 646.12491602928, 645.338944237111, 684.11010860274, 710.477909695588, 686.340962859658, 716.386368095684, 691.391032137215, 696.717853233528, 660.599176331707, 679.190042580988, 672.249384172794, 679.696413686395, 695.974654937037, 680.805175234766, 667.865897221262, 655.333537672627, 661.110924578404, 670.169724918207, 651.011953378209, 693.942955492324, 673.543806785197, 668.978318067015, 685.85568273689, 671.461408139132, 655.820717936812, 646.067592862241, 687.150975841075, 670.572625236559, 693.682756245283, 686.830221348252, 683.91675885633, 709.933992453043, 689.975023972232, 679.135820090616, 671.893682982871, 667.756206091873, 669.636572843895, 665.945844145799, 664.527908956089, 632.902987594146, 667.146607602409, 647.318206848287, 671.135543224419, 685.915261757816, 672.466200371434, 655.307229548931, 672.751676864039, 692.804441727929, 675.292405768504, 668.272324614426, 685.999978013562, 661.748963235324, 669.681381518444, 651.984671682639, 667.328425468259, 702.183899607877, 660.607782715006, 675.742000182503, 678.008262214956, 666.017867345466, 696.356484723188, 655.569361550087, 664.672951378324, 681.745539016932, 669.85641610102, 676.557667025066, 688.823655472962, 648.714889643937, 679.982348564994, 653.560437397455, 695.014399465294, 679.815172502854, 677.24993324132, 676.156997642049, 688.141949747317, 663.647093410368, 673.556262306259, 639.077507338903, 667.95520241158, 652.531841610495, 653.360795815904, 659.07677165239, 681.873448091157, 656.246731097742, 676.28433264181, 690.125702706108, 654.950867081883, 697.764100800748, 703.940648980865, 678.067231302594, 635.278496794611, 685.664530843113, 687.254138888984, 691.500326860096, 655.938373865732, 632.013772172404, 656.954314856781, 670.765943771333, 703.28401765395, 680.148545941223, 670.283597326314, 672.788656859098, 629.600812581711, 688.582096927083, 664.473859421429, 643.060446279841, 669.214054595943, 671.947305524208, 684.86810654362, 673.213317019721, 684.70295012633, 684.289685907404, 669.675566853355, 666.988838436788, 676.638378463605, 651.08086611734, 631.702810557266, 702.321028023994, 669.412480680363, 686.604664054558, 665.900002422657, 673.866211807588, 681.111763507455, 680.636810719558, 664.615494987543, 673.085943312449, 678.216769731877, 659.874307017518, 665.696162977546, 694.624383757749, 692.851800301993, 661.849503169301, 679.245370447395, 656.640255433055, 682.043407614587, 661.079335236647, 663.180663692678, 643.117695505996, 688.764076846059, 696.06263533523, 655.186676099059, 659.450120793718, 649.304212256284, 667.943545482072, 665.475021987654, 666.648710252756, 684.955630673111, 648.16554493892, 667.60619800074, 641.943362775875, 696.641726989197, 683.386926500299, 671.147552496992, 666.042844567879, 649.195707594628, 631.865304928284, 658.108103135294, 664.200411155201, 668.48087992516, 657.47059422536, 669.005434395707, 676.224931242104, 676.327622852894, 679.149424646796, 655.921207184673, 668.870907555026, 692.790580430808, 685.623435349867, 707.900560642735, 681.16242473674, 670.479320851927, 651.408608001784, 662.364305900537, 660.800330824956, 687.892644784284, 666.769165384709, 651.047528569848, 680.274637176356, 657.552646729684, 687.847951732821, 668.55985131186, 693.107095648405, 682.194003888723, 671.972050238033, 666.599489161914, 663.031338801041, 658.432256295251, 663.941050994476, 672.310096585717, 698.56337455791, 687.424134699223, 674.751635840163, 667.769414136571, 691.621325771449, 643.199525137569, 692.008014628738, 661.50516817386, 655.76194965733, 646.81274864379, 660.360692439063, 667.73294832724, 680.992450167664, 658.650133196712, 675.766325435186, 656.555325338298, 675.067517025393, 669.402222016723, 672.370204400505, 686.71800994045, 683.301586006661, 663.05045066424, 676.026905188057, 667.333874048558, 660.752599198818, 664.564649328288, 706.365364289414, 650.913271489509, 696.920410039645, 659.436899973368, 664.805276327096, 655.719610521089, 677.305589602356, 680.722938113752, 663.428653244398, 679.105535739047, 654.699006102416, 689.3695683887, 680.868126834027, 659.291770224281, 637.528419117884, 666.554519969447, 672.121411472121, 703.020929054801, 687.37945866993, 697.533941132327, 650.581296444397, 668.018487779428, 667.6713094456, 679.866946185704, 670.361934493826, 678.422900065893, 670.731405976262, 637.345881767391, 673.588428586963, 688.662096736214, 671.617700652455, 682.860175700435, 686.8304211967, 689.070924546233, 675.608788951959, 695.426144767926, 618.847161069612, 681.845625360929, 663.596166823843, 652.815010233461, 645.982116478971, 670.241320819822, 648.223655806243, 662.844105947138, 652.407259184471, 689.883739556849, 677.286878655658, 656.64181235595, 667.064250523356, 693.974754447345, 676.829866726835, 658.385054363596, 680.792892803086, 665.464474113455, 643.156942328638, 661.407350171706, 679.235222314102, 690.704156342572, 639.794770062309, 652.666400724083, 679.086559097913, 663.405401155971, 679.336689897219, 668.023993223022, 679.391660031601, 672.403770914338, 642.975919743862, 655.909703975253, 675.243459978092, 670.368551076198, 668.392359283498, 648.66470623314, 681.27743082536, 670.895949505994, 702.78550749892, 666.186496490898, 689.863434606818, 675.36851499168, 700.691005595587, 643.864480240579, 656.209247956652, 672.796755736271, 672.477030047482, 695.348762535505, 665.601693765446, 694.005861029254, 672.740819165659, 687.365533457321, 674.145135668004, 682.722294645226, 680.312984655268, 679.111863554698, 673.749517998407, 631.186296613111, 639.755665883758, 672.615078226386, 662.863558208987, 670.514909563158, 700.184805470615, 648.005514608526, 645.469536176383, 686.707253281756, 671.447563908392, 663.892868729792, 705.601271813688, 679.080163287774, 668.390188845007, 709.912421496, 684.494794956821, 691.184262860277, 685.093427507687, 662.700391454699, 682.143419023231, 699.540008791407, 696.50369096831, 683.631233887049, 698.609129306864, 698.68581949399, 652.003804913028, 698.684611323783, 658.661752855394, 693.93756167557, 680.02799284247, 659.198589929841, 685.24657865721, 662.805773801457, 664.456016225628, 693.686363092566, 670.493715670498, 662.22733165717, 684.233121157806, 642.18950228725, 670.589173509902, 667.821664633191, 675.803989142397, 660.738746234546, 647.934706864757, 682.888868728677, 680.289216760644, 688.592986779674, 690.285775395742, 657.394099581068, 658.998365476401, 673.57561301384, 675.369854938794, 696.451054833133, 696.955851561139, 656.180546411247, 693.883243870816, 673.492145504576, 668.823082453762, 687.598408274249, 668.891332284305, 667.463017615567, 688.203694736154, 674.838966274941, 663.454024855129, 647.29917154975, 680.303642854508, 699.286826743697, 674.776562280409, 674.430751522079, 690.404335887897, 692.247998892058, 634.997773991931, 706.065286434108, 656.566155578472, 668.801293865177, 679.732347600085, 720.610695180541, 677.054921437927, 677.574360118487, 672.300352816803, 680.68067722764, 654.704271227652, 676.278393829004, 665.046952905189, 639.721465718712, 703.915886211417, 660.386378796416, 660.776325636574, 686.788584520741, 662.843393068831, 658.848654274674, 693.529497725797, 655.435472743164, 673.96158083644, 658.349392542104, 646.653205695397, 683.982690493792, 705.293313876141, 660.422840623792, 662.832042011543, 707.593842706196, 666.204031683831, 674.525997559274, 677.434353729057, 655.589769720402, 649.938479818478, 657.832594344611, 676.214772315628, 680.291640104101, 654.581309364812, 655.09325748068, 696.370079823071, 688.692786637283, 654.32661360964, 666.922037713844, 664.265159604829, 669.346290464042, 690.057187632755, 680.802270063004, 684.637758187505, 674.701722181704, 654.864048070437, 692.689582998166, 667.230176572185, 664.638202425292, 692.441369882418, 679.306619207566, 736.426413278728, 669.67090300833, 670.628526705757, 690.938630037359, 663.550051989806, 673.037734445637, 685.810463868546, 658.954243503258, 717.121954243937, 662.96315485135, 690.938899831836, 692.568839839946, 684.215007098616, 672.25430946813, 680.059389389123, 697.848739952056, 672.618128703295, 669.989444400797, 674.566635836136, 666.718338928715, 702.30778371977, 666.298465073459, 670.580066042033, 664.699367269176, 678.787938866282, 653.165464269955, 629.975232635683, 692.986158919825, 654.224722250253, 694.082417981925, 651.642930788028, 666.212893820767, 695.904802496289, 698.350909674824, 683.559056793305, 690.483120809001, 672.321594632091, 672.46109359333, 659.428539064436, 687.342035674988, 679.110171393702, 640.872153569512, 674.634538449619, 662.494716988948, 679.266215889466, 652.325794600945, 699.6187743254, 661.594585482759, 648.144031316678, 668.922729658959, 683.723068323707, 665.789508675921, 666.53876646387, 682.77086739842, 682.518774453658, 683.351735625316, 648.245902758038, 669.452782446358, 674.469938927771, 690.175602229268, 672.281755495476, 683.001831357221, 677.368326744106, 685.79759040496, 673.51602186036, 703.974051111089, 677.74689368162, 679.706790672892, 656.572449508277, 650.710531436506, 678.865953312963, 661.029826573694, 653.886822356032, 662.057719962549, 649.722789295606, 636.88934028162, 705.783176298843, 641.785966714174, 669.362247918984, 676.891953120784, 683.271261137677, 658.038046939737, 671.722917141876, 684.344007042021, 662.999037477338, 674.474986329372, 671.03278907251, 693.358288021858, 697.120299064251, 711.12013343639, 687.417890842127, 680.077663925242, 675.014401724428, 690.35805193317, 670.203722370541, 681.726381237818, 669.357911288684, 687.584570301076, 668.449485986647, 664.419135160004, 680.387441762541, 666.229849842716, 700.62708751249, 670.426243507158, 657.06746470856, 711.657848228867, 676.365145261331, 689.975948935736, 690.584838434037, 676.130702111421, 660.807061419795, 702.604428760356, 663.162389539245, 666.554344550468, 660.714769595155, 695.966312717808, 694.631491426099, 680.63607350565, 663.978416228533, 666.663623935548, 651.28540325339, 670.46536984379, 673.7493999129, 694.122525256594, 683.46571627976, 651.593242884191, 673.845216863922, 687.030350359218, 688.649250973553, 668.649820521661, 690.457030879164, 659.842511100044, 670.152524848201, 659.816153501761, 678.686037467498, 653.975999181252, 648.910995001847, 658.456902372725, 663.107342947677, 676.634685956767, 660.630192432438, 685.811291758808, 666.012712446606, 686.295758202074, 667.127131628033]];
