# Supplementary material for: Hypothetical Outcome Plots Outperform Error Bars and Violin Plots for Inferences about Reliability of Variable Ordering
Source: PLoS One. 2015 Nov 16;10(11):e0142444. doi: 10.1371/journal.pone.0142444 (PMC4646698; doi:10.1371/journal.pone.0142444)
Supplement: S4 File — All experiment interface and visualization stimuli code is available as a zipped file. (ZIP) [file pone.0142444.s004.zip › experiment_code/data/one/23.csv]

	sample_num	task1	task2	task3	task4
1	1	132.668390704218	343.740983347035	546.49630319398	701.874785181506
2	2	132.216979703452	347.829081826753	519.611605974563	703.938928229794
3	3	135.10990170557	340.094752051403	540.289025983952	685.3528375333
4	4	130.682285511964	343.389474051938	499.91741313053	676.370117463809
5	5	131.757185592509	337.963890682966	533.441239245301	655.528942898813
6	6	129.047830344562	345.65718490697	501.320963474828	667.041227111933
7	7	133.10509444301	341.936160749112	520.944418068591	656.431227033175
8	8	124.188093760419	343.357758708201	540.930264799059	644.44625385965
9	9	133.498600727029	343.170963982101	514.492183386653	679.536646769467
10	10	133.216295690272	341.402808734997	537.439290055143	693.47206456176
11	11	134.598580932331	348.236050409307	542.929506542393	653.655655952517
12	12	126.082771672066	341.397117056281	522.067090037682	641.02294943749
13	13	130.817031008411	348.578810095803	531.249897151865	676.308506899572
14	14	126.2182807517	347.560086524117	534.782887539111	680.1609948272
15	15	130.783063007877	336.368976741497	544.377704024912	669.774785429346
16	16	137.9888535473	343.154688720655	524.527872873557	657.54483645656
17	17	131.968453466377	344.241918773698	537.54526753653	642.621747076899
18	18	132.379941895371	342.968782364664	535.246808801013	677.40221845141
19	19	129.716618552317	349.622865926969	528.508994915508	693.085705075408
20	20	131.154381263506	346.043822628849	520.945845259725	669.810475219808
21	21	127.694263332857	343.089249090243	528.940188038678	691.768235353481
22	22	130.192329663795	344.408700788537	531.109447143082	702.507320965323
23	23	133.127807572571	343.662925575566	514.078340149974	678.728174063215
24	24	132.511424869077	347.466979785349	523.689702936455	675.27990662197
25	25	134.001674530443	340.731913203536	557.784287476811	663.922426767782
26	26	135.028078154743	343.23787556875	530.866222383521	692.482976587431
27	27	130.715103380885	343.090645859438	538.989353507427	651.35557089299
28	28	126.370846847597	342.734800560604	550.983898177998	665.269843250467
29	29	127.724755676281	340.682712815236	520.973611511659	674.447572335463
30	30	130.316050692794	342.375808385681	519.75237244574	667.100597436292
31	31	132.483174288302	340.27435301132	530.951807162797	677.50281164502
32	32	124.571725187007	342.609173508106	503.719649710774	651.125190539927
33	33	131.327287527323	346.499732946533	511.696699189401	691.022886097742
34	34	133.750436119837	348.235639228005	549.576648716167	694.189352297173
35	35	130.217023907352	341.58692891766	506.253355545779	690.948552293349
36	36	130.987221046379	350.220111386438	545.790549409562	688.732368021396
37	37	130.286656594813	349.183371445079	538.064744806587	688.314605032176
38	38	135.040507979746	341.864566751493	496.23585822822	681.95918635342
39	39	127.862351220576	344.23221273967	551.956126408824	646.11225792833
40	40	129.822474768313	347.67951964188	528.928012168302	661.121568671269
41	41	128.934616101316	349.932578728041	526.80112301741	661.26946827133
42	42	132.392948428375	340.949733788467	528.422999917225	676.551426935119
43	43	130.233787826065	345.50280679425	501.541510997503	659.889813492226
44	44	128.788447148053	342.787053150911	515.027561961185	667.375438442957
45	45	131.189732120044	348.190105630599	537.503411899261	679.437898410716
46	46	134.218897854006	344.054080140751	521.283845218953	722.417190888355
47	47	133.537956295176	337.991763144632	513.346259945771	696.80519630678
48	48	134.185635422213	347.680505527688	504.673065778095	668.245403931856
49	49	128.883299869272	342.153470362668	525.070561917119	681.534440322159
50	50	130.94081669659	347.305570825219	510.061285480254	705.15388125583
51	51	127.678161778367	341.069250221868	511.968456994441	651.944355609044
52	52	128.391197032246	343.603428178673	528.649430782996	668.48550734658
53	53	133.05942104872	346.364454268477	542.401049441187	681.467745287165
54	54	128.22780067056	345.876445414464	553.112669118671	678.541463325985
55	55	133.002577498928	345.641902176552	530.001228599333	652.083822101728
56	56	132.204850021633	346.914154595089	521.52204290981	660.986115756927
57	57	123.716633863356	347.863532133665	540.534381044338	672.265558716431
58	58	129.217786492248	340.630758713132	566.093139131176	667.081163520814
59	59	132.656533034728	343.079058270356	508.738228540589	657.81970936089
60	60	128.329212751144	339.49982260363	520.160135343778	679.602582003533
61	61	129.131302867967	346.669360834384	507.027274171335	682.167757720397
62	62	135.663930670564	347.353951692541	500.503111068797	681.528252446323
63	63	131.280203704636	344.948894306514	528.328345380623	675.446021515172
64	64	127.810927439565	346.704093282473	557.242087614075	667.534213786389
65	65	128.420920352547	338.932286937995	519.70900588999	656.990863181496
66	66	127.853697916419	347.450874696119	501.608553108031	666.185458735553
67	67	133.71600991802	343.259262657879	505.223480500237	682.999898222002
68	68	129.601788104163	347.15603507999	562.967283528115	650.935857930564
69	69	128.978869722549	346.056694183822	525.485486028321	663.993267831568
70	70	135.489931942674	346.644796713925	524.847188759461	658.004441786246
71	71	130.28243062054	349.63047948984	488.235409063793	649.863479715394
72	72	133.174047572174	348.103763828763	500.890737287198	658.398226755332
73	73	127.9645646068	342.502738202949	561.737040056332	663.138585259994
74	74	131.796392384127	345.77686055659	526.158344132097	661.828867105328
75	75	127.439075415033	344.848385481244	480.593273291576	682.528874860992
76	76	127.005023031611	336.722265632894	535.095702543567	675.861397943632
77	77	133.990836486069	343.128618176096	559.189038539394	657.504157577751
78	78	128.183408601254	337.669877191328	522.722933642313	669.622747390947
79	79	135.562969604662	339.527200919437	493.739703474018	673.339879792941
80	80	134.27122482729	346.743220670562	503.833585249592	666.304537866038
81	81	131.011385826852	341.649614575092	530.894313885368	667.26004389699
82	82	137.798154852394	343.900788740123	537.685261620212	679.086159512964
83	83	133.179931930599	344.895257638725	522.977536228027	670.5483464215
84	84	129.366614723757	343.539306231465	512.873182253428	675.44257457605
85	85	133.123094880535	340.64187092087	513.300728690433	697.551452795102
86	86	135.969474332023	338.222987473498	547.470417194993	657.201757493327
87	87	129.442808213733	340.028590775114	524.827498790298	653.778883240618
88	88	130.685559612738	344.709717613931	521.336755307646	690.500826859381
89	89	128.27254940006	342.143164467717	514.478498651776	665.027010826188
90	90	133.166457442534	341.433794506744	533.303648475266	680.351145473381
91	91	132.865903613268	344.589244162217	514.499693223302	702.013321177859
92	92	131.86441545308	339.911251424529	516.785624735624	686.028566893258
93	93	133.783499168452	347.31303354517	519.519496437197	661.013008372319
94	94	130.324703915718	350.584961768362	508.183955858253	638.250845395053
95	95	132.766381908612	341.475853948421	528.318664793726	657.875120309237
96	96	137.722115411701	344.924672894356	524.491947776309	694.195558831747
97	97	133.966911455187	342.95797312512	521.795376620404	674.808119923359
98	98	128.729957242237	345.921669471639	518.603506563829	706.125572797186
99	99	126.817940983011	342.832085756768	522.55648470147	654.749825759643
100	100	129.745026052279	343.952204786982	526.409839155158	657.43870370127
101	101	128.988039971563	346.355073600351	513.85555451376	701.664881548777
102	102	122.653954558753	342.887252329446	520.844311034573	681.62263781713
103	103	134.279261560718	339.67419134136	528.097034201105	690.795093285215
104	104	133.857915580126	342.480116273094	528.492290350619	694.995812299428
105	105	134.930453038282	346.289330899669	531.848991235767	687.197820632548
106	106	131.687556057135	347.793352180929	527.397914880608	674.280534323694
107	107	127.131181349913	345.508900266878	509.350877441171	670.82901342811
108	108	128.750415672866	346.488486324723	534.855896777385	676.129040380246
109	109	129.314913974631	344.075591980436	521.165762213875	648.917562224795
110	110	130.693952541554	350.70068698589	496.764284037579	645.947016831055
111	111	127.701038764939	346.32570579382	534.82774654773	654.326896358916
112	112	131.751127833709	344.455299353937	540.144327859025	642.286971969294
113	113	134.151537062494	346.851540557036	550.230693501926	666.764358062131
114	114	126.310652949351	338.584357002835	548.232216225294	672.728573033702
115	115	132.806975091794	346.004447032889	490.691564232692	689.443532555456
116	116	135.487483333558	348.332727180297	538.968689147576	682.966314926272
117	117	130.188462884009	345.822670234854	525.077649401784	670.641796353802
118	118	133.749046923151	341.535255173517	549.664832734749	679.740830077269
119	119	130.064868954272	345.980043974238	513.448319481792	679.693748379751
120	120	128.636525185344	349.704042978651	551.517447963688	682.425865868606
121	121	129.819794128424	346.904952709867	545.982981439009	693.739399703132
122	122	131.109363055319	350.383753005155	520.352066182878	650.18930954523
123	123	125.371722363266	343.059189492481	569.364648151797	674.543875827429
124	124	129.016627455802	343.504329964766	530.91658908481	670.108826595564
125	125	129.797015202394	339.262377196623	514.645989005821	655.958594486722
126	126	137.174415280046	339.778342719565	524.480644430314	659.241021470147
127	127	128.552953423093	345.501814203279	523.333795288386	684.422149719696
128	128	131.369820390428	340.356781955068	531.519723480637	670.970271406782
129	129	131.246125243416	343.22269012408	517.531979769559	653.792647069237
130	130	134.12449781428	342.378095201309	523.309192441433	664.738918906496
131	131	133.571114192351	345.720103527839	572.889489420935	685.595379101376
132	132	134.227575217123	343.338206952029	527.300794229604	645.726044076931
133	133	132.745390976012	342.51645636388	516.834721781178	675.988344725329
134	134	128.481475866843	341.340120124766	505.141162852672	669.897725188995
135	135	129.879049362795	337.990766575444	560.327209203252	666.897769890529
136	136	129.257252301005	340.554560412724	520.481654190893	701.03182141631
137	137	133.831755617323	344.559132768104	528.474983806324	649.131761754909
138	138	127.554220810358	338.877989992193	559.030880924102	685.053433982075
139	139	128.571205050155	341.938862769948	507.530547657625	667.041483068911
140	140	134.06942751195	349.323589497854	529.709331699846	693.881870660232
141	141	132.011118305016	342.851201983094	509.193197354847	664.553812749504
142	142	132.182965643969	346.647601936909	521.654483085904	700.725834689562
143	143	132.164043561057	346.229676518713	535.769648816855	716.737212318979
144	144	131.656960300597	344.402037223365	519.220411831436	679.860821874387
145	145	136.60525261352	341.732242565688	518.187209351155	648.753112526114
146	146	136.237354353502	341.390480513754	530.706362817157	666.207315927788
147	147	126.839679091887	345.760934632067	486.495199477326	688.613315464389
148	148	126.3984354948	347.401082037587	499.474104895976	698.869559625904
149	149	128.951189224569	343.20328500303	512.030127880145	683.923389565097
150	150	128.698246082239	345.127830606854	524.172390800418	674.699740988176
151	151	127.36579982894	341.728892744047	523.454804109715	678.393694595922
152	152	128.955915996628	342.261092635945	531.789174693508	685.938280456564
153	153	131.32104386514	341.791839748076	496.855428497262	670.2736939731
154	154	131.378461286257	344.525109309685	525.679816550016	696.015978851145
155	155	130.147006522797	345.828301688737	526.749973756698	681.10229857665
156	156	127.49287534231	343.607161485456	530.237766393357	674.122406917582
157	157	128.402775914331	341.706412577573	534.397854105067	659.407565964993
158	158	134.306115039835	343.403237055493	556.182668557981	656.714005057475
159	159	126.948879816485	345.002949797944	529.873771012373	662.886444804939
160	160	127.650591915774	340.856023176123	528.882645785848	674.851507856603
161	161	133.099219867491	342.028511835069	542.016395788218	664.2593424168
162	162	132.728336830527	341.709002737639	513.366395312782	699.317237337504
163	163	137.279395719137	346.701071211313	513.921502069832	650.124133378828
164	164	133.169346304057	344.419018464336	538.007172557754	666.821547942612
165	165	131.972993841776	345.541724300153	512.410505265981	695.208554344634
166	166	132.64190624907	339.579915055452	524.775181386666	671.072808272989
167	167	137.898786016415	341.718524009398	507.025779493486	655.01232707505
168	168	132.057093897384	343.399040142988	508.947411318764	695.718387573911
169	169	129.535090811271	345.674552416069	512.581906472574	659.470484683311
170	170	127.712354334865	343.707440130198	518.64702328551	686.757222265778
171	171	130.648418772796	343.340703907426	555.902982383691	627.355490883663
172	172	130.730406135737	344.709607929453	504.26633596865	664.726711490359
173	173	128.535040568775	338.570249298158	534.728090074553	684.487819491592
174	174	136.718128148487	345.269546062983	559.665054678337	655.548689549099
175	175	133.363698957947	343.171991337537	519.474678029524	710.321477156158
176	176	132.520686571026	340.834384404573	502.780451289402	667.716459702974
177	177	137.377747173239	342.472354029305	524.660192307812	645.941456215313
178	178	131.612513204191	345.273737203241	492.874042480789	659.344982314418
179	179	129.376421813311	342.656421534252	554.466350991145	675.00046481098
180	180	124.962856092615	343.642530486882	531.952566837368	683.342906351732
181	181	132.541508324871	344.973773666956	493.40330513743	657.260100992183
182	182	133.465248366404	345.263769478308	508.801154756248	704.287065838395
183	183	133.020622243869	341.458721904378	508.076481251719	689.039221968162
184	184	126.350330748455	341.755441282459	553.277988180512	663.116685422163
185	185	134.384461531244	339.909363956238	511.090120464055	635.62369641135
186	186	132.07723573374	341.33838693756	510.216788730032	675.713443988484
187	187	133.18517242827	338.221480373537	532.533270606665	673.395603793229
188	188	133.075843688149	345.029236814741	508.828719262491	650.765000039657
189	189	132.713632663963	346.067037528346	508.161695804916	687.074117251134
190	190	129.641719190072	343.56927640251	506.632610113831	657.244274059823
191	191	128.428436179648	341.021874570364	548.713567453974	660.310287572673
192	192	135.316263655051	346.504129334243	515.170384232543	685.595285844093
193	193	132.07078028398	345.414334746217	548.553711419795	655.403935571481
194	194	134.69389024304	347.270540861002	530.092651455012	695.012322389323
195	195	132.166101726231	344.74225687083	505.28389046121	660.611422384927
196	196	136.657739988537	351.371212423709	534.131066194072	705.301354962239
197	197	135.329054122103	341.98681340001	497.297954979681	672.872760836968
198	198	131.584965519098	340.141042132251	514.506816476396	662.845985369319
199	199	129.666216138249	345.248379512291	511.996607463885	672.652758957831
200	200	133.521371135918	350.441225961715	532.609841188631	692.911921167795
201	201	130.426808198591	346.279650389996	524.127188467988	679.933262343346
202	202	132.141209740699	345.944354046424	524.899967007821	679.305770178242
203	203	132.521582514121	345.504430292609	500.4595830078	630.461659097549
204	204	129.306359100752	344.293460417676	479.777993929924	694.911179936787
205	205	129.131545927642	344.53488931299	531.779825259542	666.354875104832
206	206	134.331862063576	345.707780063685	529.553143054684	671.52915417586
207	207	129.858044380381	341.342890896644	531.864051856717	690.50956916735
208	208	126.609948090917	343.227588516093	500.908565661259	651.96389028986
209	209	133.786315390225	346.883743796418	501.334002908933	654.31867401006
210	210	129.458358933876	342.503364227912	522.402295615678	661.508631609977
211	211	130.645293445001	346.190292772554	512.603974794307	665.722291588963
212	212	132.407013271821	344.854674685198	538.823803144935	678.960287608666
213	213	131.688463227005	345.538904882055	500.908274984011	666.523497894772
214	214	130.305299515911	346.489357069751	510.200022121153	665.431609523081
215	215	126.69018042601	342.955961544966	516.194724783202	692.624614024275
216	216	135.142407777393	345.848146872938	541.797680704227	650.926629181319
217	217	132.651657163494	346.537249005818	526.184482912566	637.012062506692
218	218	130.530370352982	348.643333164724	544.853803628151	683.183924851173
219	219	132.739680245755	346.12520322736	530.220311692539	669.760457112273
220	220	136.483693704128	345.447689370087	526.764660410065	654.299082872878
221	221	128.886882772952	347.26508944318	497.438486678781	700.275654409389
222	222	130.73330710147	341.105899270214	506.775804036016	674.076859237561
223	223	128.01384065159	348.808423252384	553.115419443942	664.804039269902
224	224	133.377320809383	344.274282184445	540.753325070399	683.534579928515
225	225	126.42530870971	343.134532186437	512.777406887027	656.077747455073
226	226	130.554541050935	345.074242313551	543.652884000276	684.521835091079
227	227	130.121476796534	343.071452026137	518.914756351136	662.736511877374
228	228	131.310696648957	344.467183929195	515.684587550154	686.534320715438
229	229	123.028187822515	346.236059662738	514.08079114928	645.222811186468
230	230	137.220384134095	346.618667188643	537.254050322924	680.818935032679
231	231	130.821666632835	345.173581738344	500.127811021558	681.809538220468
232	232	123.432950097933	340.745295230645	520.047036869549	694.853997094497
233	233	129.847688258021	345.414069542333	494.17315413524	643.156394636392
234	234	134.073468697463	347.567826366451	514.576360949506	669.952421075715
235	235	133.817007940007	339.416131331062	517.059560992781	712.871985894391
236	236	129.789577807141	342.223963795085	539.815139161933	687.175606418968
237	237	126.874239595133	343.88311322084	497.665430713293	644.597211121041
238	238	133.574079867489	346.611989858287	557.006425100118	706.958445011977
239	239	125.733220237459	340.793677322272	550.402296040603	651.026656178736
240	240	132.031858478152	343.215454525121	524.628798277974	677.514120381699
241	241	133.560015449145	343.291692231877	533.239353428159	696.898616986038
242	242	130.618449267595	345.187947705871	519.714827558565	677.409314914436
243	243	128.323233333869	345.858404912325	518.414643072115	672.027124980384
244	244	130.338583181643	342.552220728504	525.965767977799	662.297401352642
245	245	129.764263837214	341.063894665473	514.986550197336	684.493935014399
246	246	128.597379610269	339.72687011579	528.556804702429	687.871964798921
247	247	130.680249828414	344.224581176357	518.909527376926	656.051953687655
248	248	132.748972038751	343.581759249498	550.355114009986	667.035616712735
249	249	130.405325275242	336.130635000128	560.871687786229	663.966125679553
250	250	132.7692370813	342.714640880333	507.02774507967	675.289376731185
251	251	128.074036785596	343.872538162678	558.568358141246	694.548730894507
252	252	129.475248759273	345.308187312645	522.890047033542	627.351268750819
253	253	132.740346756133	346.957319020582	499.167069089988	672.853864315419
254	254	129.932949100612	346.465765047372	513.84159368565	692.871614095473
255	255	132.298281676867	343.160296984988	537.670043430176	648.936560326507
256	256	129.008784121235	341.202750887535	524.736947172996	677.179529745603
257	257	131.462436269559	342.229211491969	555.764161778781	691.491362025566
258	258	129.114677425135	343.416625840243	547.222512845565	665.343878009413
259	259	131.859013573188	338.044991745565	513.971681979863	696.265085835318
260	260	133.958088569369	339.358429666632	513.982259553986	672.35505210111
261	261	134.057296197595	345.024469563716	529.733777380972	697.330616076621
262	262	131.054120777083	347.735969259291	526.112671530747	672.578969158743
263	263	133.853283870608	347.010748814179	487.434007008972	677.759799569065
264	264	129.624311527117	345.835358071596	536.309212104877	673.993808305509
265	265	129.30497512419	342.462048329981	490.826535761979	674.395711350783
266	266	138.321388096396	352.034039531636	519.919858816099	633.761882994666
267	267	134.219979108917	342.338064778708	533.683460512452	686.394608044211
268	268	128.944581363622	341.729349056101	524.261538446513	689.273028440539
269	269	132.358541736987	343.781716332435	507.598621342455	647.709854140379
270	270	130.791584695427	341.581609985036	521.604379259545	658.952091396829
271	271	131.001305669553	339.538149168406	508.144357503942	642.691682220817
272	272	127.871108990502	346.53636006138	553.682640251382	665.944160683121
273	273	131.885262787044	343.725533541837	505.693101207473	658.352892344422
274	274	129.911619860862	345.429461742573	523.829418803502	672.100207336508
275	275	126.9022039879	342.847869972997	539.577361237232	657.061753395396
276	276	136.404871310979	341.207571327122	548.092136474883	715.042802779419
277	277	130.535889729977	340.270000763118	533.805375739597	687.999957688185
278	278	132.116761493417	346.529750633845	514.193256558483	694.728084720584
279	279	131.16436455944	343.611981195869	520.009320784766	669.474980029322
280	280	129.791256180409	340.583962811403	529.422815100521	650.905277400584
281	281	133.775510144898	340.924631556419	535.564583954069	692.957759020388
282	282	132.669856975768	348.030695231752	521.878689152901	657.917347977609
283	283	125.219876236694	342.959401671035	533.261737395258	669.904464356831
284	284	129.086365272391	344.990276240311	517.813556487358	679.342749648291
285	285	127.903706380467	344.218386658838	513.223406683829	656.111750680232
286	286	139.584578704969	342.492329412186	537.503693183226	672.281892710799
287	287	133.166861852127	342.299668207427	507.758489840872	651.505219910508
288	288	132.179884253947	345.005069866902	528.712335608019	664.232382158469
289	289	131.657032692264	346.633394908268	523.904848930142	654.426756697108
290	290	133.553142631346	346.521259703024	482.120166815491	697.867952863131
291	291	125.944892912587	343.496729748705	518.400836791756	673.810414907594
292	292	131.625851225753	342.237772713053	517.146717017858	671.806931992132
293	293	130.437462348534	348.859907816138	523.26532762263	691.779359982867
294	294	127.570362608084	344.287063628278	542.497140876348	667.548259901265
295	295	130.59852322997	345.151063953299	527.167995029814	701.008297244172
296	296	132.614050081369	342.614087144088	481.230951135467	664.461001109827
297	297	127.217491807166	341.214858616496	532.183991020214	651.769094371419
298	298	130.586353649848	346.058165023622	496.93108838911	690.033191754164
299	299	129.632356010394	343.153124790286	530.209320020371	672.979796734207
300	300	129.159863221949	346.545171733994	510.09740830136	667.814988709446
301	301	133.628965077515	343.944404981537	505.412765495786	689.776538088422
302	302	129.490480614153	344.708987602519	529.091671459255	676.775367343497
303	303	130.343869928029	346.016003811309	521.654834463489	690.122256253205
304	304	131.712968691912	342.584892580703	513.258091466625	667.40933893262
305	305	127.625506506235	339.70334945719	537.65185422012	690.191696473242
306	306	132.53219905636	347.862097423181	532.395865272559	685.278013074638
307	307	128.660153548545	341.680214769831	538.928730119054	672.933322489633
308	308	129.514596634997	353.3924219158	504.107614075612	652.613547974754
309	309	134.251988626828	340.597926620021	508.435283076363	670.280069062091
310	310	125.717919503036	338.843384566614	531.686506028243	671.031500902392
311	311	130.37495370037	346.834154094125	555.904759103067	667.467892946696
312	312	139.20183903843	347.357054485873	535.350023735898	679.620812585936
313	313	131.004016166559	347.210079947437	514.080563554934	698.969620247186
314	314	129.789160253964	346.08123621698	528.097638779631	695.177450908242
315	315	132.917582128289	349.335988805652	528.287925401796	682.094253160253
316	316	130.613841011383	344.034594104165	526.77184842466	655.450935635791
317	317	141.342204339985	343.895148226642	515.546715754775	647.549190627384
318	318	126.593077347158	340.485323189192	521.913101362619	674.412115028005
319	319	129.628703748521	344.859144313866	524.043846932366	683.500850740301
320	320	135.888405785018	347.325372551342	557.588264308083	677.321593066215
321	321	132.710973506041	347.384347695517	508.638173131934	700.656142378627
322	322	134.075081001826	348.424961285057	506.95731644972	666.129809987259
323	323	129.117457873531	347.110510651834	515.874876123388	677.418397165823
324	324	129.307294347378	342.774086857144	554.806182304059	682.007680428766
325	325	134.01523260867	341.531540985417	508.656917910872	685.313201136028
326	326	123.731407843607	346.820782773819	538.500087058109	690.207332848889
327	327	130.157794752723	343.991930825442	520.0888439247	661.834681094096
328	328	129.771923382527	341.320662999394	543.862986879079	679.700597289651
329	329	130.148676562152	344.462933974528	523.2225547517	664.562377194724
330	330	131.024070434862	344.01425274849	558.075474506659	686.279350972546
331	331	130.513260916472	344.967215717664	529.93590985809	649.072861856445
332	332	129.799114066755	342.085635089494	542.136069572948	667.373012336491
333	333	133.881546247442	341.468365458351	515.193920897608	697.036568402116
334	334	134.448733173765	344.449232059145	497.833961074265	683.814538331521
335	335	131.185782333133	349.853423510267	528.251540799611	646.279131275371
336	336	132.324800737372	346.870808411534	533.811794265795	653.760062640515
337	337	133.270754768928	343.803067752229	532.84480286146	634.58041322678
338	338	133.603972892736	346.488840765769	544.202354350393	645.644144235422
339	339	128.74255487589	344.414147984662	495.202607221023	661.982749006665
340	340	129.631579114158	345.320676728524	512.947470685117	683.445720832206
341	341	133.052653794707	345.102855853076	502.176070331618	672.15909174312
342	342	132.329095734907	348.240605806462	513.364503839409	672.808478680093
343	343	133.477250252129	340.860860727674	527.589269792501	673.713580843762
344	344	137.882543928848	340.620772770887	536.84560196505	688.859434087782
345	345	134.974503660488	345.433755924558	457.633087276	639.975787102396
346	346	128.227743876934	347.32062845972	485.205249891458	671.571393177189
347	347	128.752303911624	344.490302874618	501.786303498154	669.306013447118
348	348	132.182199510582	338.233529210916	529.650454016521	681.911956186411
349	349	128.704380860269	345.01478391599	517.148916867813	676.200542414291
350	350	130.391733969851	344.462063069079	510.693778376464	644.552094561861
351	351	131.417672939094	350.167904645218	543.21679293716	702.545715632573
352	352	127.316979707349	340.907670980596	528.787684902079	679.168014361712
353	353	131.703876038848	341.721959345065	505.032297776871	688.949213549771
354	354	124.951067794417	346.672274531525	506.640519151886	683.100948365586
355	355	128.608737407369	345.297478386926	527.000068253349	707.94010519458
356	356	134.073805229877	342.195775562709	543.353595203177	682.166105148198
357	357	128.776986110699	343.392719221941	549.658187886947	687.395401654289
358	358	129.345624352047	344.851282618949	521.786997919421	682.307363609528
359	359	134.057189766496	346.218028333048	506.150999515277	687.290697343616
360	360	135.517285856698	346.247340281201	531.576452237919	689.847956848311
361	361	128.694379188243	342.866786564655	523.33144105917	677.8901257402
362	362	128.059818243157	345.423760038385	524.414401020351	655.089189255029
363	363	134.895897887234	345.477094482336	509.743271880013	656.715312687662
364	364	133.995368427177	346.622786665452	529.47702232577	674.74638279375
365	365	134.508770138643	344.367809554855	501.123514939257	668.564374485226
366	366	123.92692518488	342.446065023204	522.941008337835	714.282027813452
367	367	131.642539321786	340.039428214167	538.532675456877	699.641725336343
368	368	126.838062120899	340.929667895998	534.452004965093	684.703733357378
369	369	131.429905197959	337.502410233175	543.121120578221	658.01343763797
370	370	127.377445555844	343.343515699297	504.589983990288	661.637362594505
371	371	128.385046426275	344.033883595963	481.384507678409	691.410344750454
372	372	132.856496031292	340.681757701398	500.623302001599	655.147513496594
373	373	136.151353452708	338.839331529488	532.168655289431	668.390927468404
374	374	127.781490424812	351.221897539187	518.413962810267	672.117431981431
375	375	132.654026491008	341.167763863186	522.658582309767	680.927791889463
376	376	129.705070187479	340.109227726224	517.311056132849	677.213996118915
377	377	131.210727322019	342.832376076321	519.47606472459	675.06121650032
378	378	130.216857742209	344.76485783295	514.737851196043	726.342306304729
379	379	132.536960230946	343.459917295522	518.356107569592	667.833603120589
380	380	128.473175201852	342.75728740822	509.013140301942	657.280971068957
381	381	136.112632173376	340.835026377969	489.200006057805	682.367344739265
382	382	129.266183108661	348.686927798024	517.680613477764	679.800358875255
383	383	130.4960034077	344.083508297569	553.894099442292	662.250386994304
384	384	127.412480191714	342.122269175381	505.85349166964	666.689818151808
385	385	129.433682143252	343.735920597416	536.474825091707	679.012532037308
386	386	131.896073878435	344.084109391705	526.092188835816	659.682767985325
387	387	129.946963895357	341.403309287507	522.955529481687	677.278503948813
388	388	123.348134433901	349.01351255067	536.209644645456	667.969350770375
389	389	130.916531691606	343.27059479887	509.533011860238	675.749935373812
390	390	133.813846572908	348.285113642176	516.535482466134	659.318333500952
391	391	136.261321801079	345.989390044801	487.693297234786	655.551028315043
392	392	131.153577542266	338.76667980003	506.057741517145	679.271898051186
393	393	134.253338031889	341.173608611073	517.47518262091	679.953622019341
394	394	128.39089626397	341.881103013105	533.490847422047	660.606503738902
395	395	124.873837299527	342.997180620891	527.441651605971	677.514189042149
396	396	129.78014736507	348.341068429776	503.970228336793	696.579990228277
397	397	133.607023918412	345.561025123853	528.558495703694	678.18933954092
398	398	125.582923502221	340.395930498259	542.176407356934	708.123281557335
399	399	124.325031895475	346.965073760167	522.731334844579	657.064320031069
400	400	130.466191096483	343.275025104854	521.3804695145	680.285868176862
401	401	131.236099197695	346.762397912798	523.264230314521	608.599038699738
402	402	126.306812234112	343.870450708496	510.678481824481	642.160618657549
403	403	131.641271734825	344.192072078433	519.677194232171	675.845880914062
404	404	129.098170424462	347.65050506756	513.582422769772	665.159573027466
405	405	131.396904341242	344.098545992624	534.520408263825	679.326699286269
406	406	132.580749576143	346.072637312193	521.121538860873	687.244047812011
407	407	132.016050861381	342.57905945421	526.938677368379	690.237251486102
408	408	130.478257294545	341.865116755319	528.629903203515	688.889779542526
409	409	132.388859912311	346.701023300581	512.318754960781	673.635134077551
410	410	128.144214407935	343.702981086901	532.914286507578	679.764677850221
411	411	129.361216168057	344.785339952063	516.436567928495	635.999538669668
412	412	128.427575998551	338.764307416023	502.520708189458	672.032759783779
413	413	133.076028305174	342.393463435581	524.886065306319	649.851183331677
414	414	125.5865135214	343.641287663167	508.304617182547	703.743227650347
415	415	136.119895234192	342.539612478677	531.599192468488	665.446574334162
416	416	126.103611585556	344.512424754022	513.636104711151	663.545606994108
417	417	131.673269887346	343.014952190422	551.491296222764	673.743183506725
418	418	133.432701349121	343.057242290674	513.652712307713	655.624188710509
419	419	129.372075030083	350.138342487361	529.149281031194	683.608269845282
420	420	132.893052965775	343.739976047357	524.336385490255	675.40746358204
421	421	132.361404429982	344.250806632216	524.852031229917	653.942906541176
422	422	130.176406391355	347.16800482093	510.265596626476	660.419840658536
423	423	129.801637860451	345.52103951558	546.442783547534	689.889535881628
424	424	133.098750492617	345.213880495957	512.496904845258	657.996775443747
425	425	133.081898463497	341.160198183503	504.775964926261	649.868829457123
426	426	123.747106844168	342.024725445839	525.130440367407	646.334681064993
427	427	128.979375267777	345.561150511599	525.085189685297	681.452750516256
428	428	133.01959259794	343.832206057179	542.848244217387	649.011747290574
429	429	126.025852348666	340.710967584795	513.282402487959	678.464483683748
430	430	130.219928555793	338.005813377331	516.415155833874	661.485765349857
431	431	129.526127668003	346.119047392417	496.017206237353	669.688438395845
432	432	130.509967112905	345.934878858446	524.745514522884	669.0193205288
433	433	133.083173109099	345.607725196701	539.230997730196	670.47891781406
434	434	128.532930548179	345.735053289771	530.470507838821	651.74255417175
435	435	129.218479442758	345.559240549807	498.89323867781	663.772413226202
436	436	128.897461533063	344.449792129151	500.379263228975	646.23296036402
437	437	137.804602599835	346.702494362464	484.349680853798	677.123297601058
438	438	125.936495139977	343.350444780122	501.359171452617	692.276800423893
439	439	131.896580232089	345.585144062848	507.380041510494	677.366381890144
440	440	132.186078581934	341.829397300601	525.640083276658	694.127881419798
441	441	137.224340272428	343.67560091601	526.204448731292	667.275252643916
442	442	124.736412575015	343.258750420311	557.596840401326	691.703002164551
443	443	134.926819855756	342.791042052488	508.764814910134	692.757988447729
444	444	130.563907336294	340.633907445883	511.277643841867	694.561591153747
445	445	127.651524455584	347.433045466723	529.588826541594	655.794892392627
446	446	129.342171832618	340.676656662969	533.768743024666	684.086123728618
447	447	127.264769647501	341.516907252579	503.924478962528	681.553841416997
448	448	125.730615480816	341.110356641013	549.489899980523	681.629651467132
449	449	130.040384848264	344.240803107298	506.281745144456	681.071790427142
450	450	127.731096331138	344.717076176028	530.524675833045	643.716587282546
451	451	129.491858348387	340.661832154943	514.932280569462	654.604735279028
452	452	136.301001163183	345.001353656492	565.100951466537	700.161391170598
453	453	130.198146190826	345.601164946885	492.766066757904	689.80716325321
454	454	132.690411956487	343.963309448525	480.681297044781	673.988957792859
455	455	125.953690538325	347.054765032089	520.037345028723	654.976176756919
456	456	127.045053428341	346.417520579599	501.16635135499	654.991529634694
457	457	137.127359814595	348.150842914165	530.379695791489	642.653583224148
458	458	134.714673854805	344.571443405146	546.603095457919	693.836635426707
459	459	126.171793497002	348.315007247416	538.417104812781	673.666489690108
460	460	126.839978955917	343.194343551845	528.994165386491	650.027055198446
461	461	133.678233882155	346.855657437621	519.269210101808	673.662445544494
462	462	132.713429008831	337.806654761868	533.595592022001	696.164351821798
463	463	127.650933956925	339.307706781445	501.519462414239	685.74563609727
464	464	131.790483489052	338.327655348287	527.645227632519	654.605836720837
465	465	134.073692871214	348.335851791408	514.235990749377	681.95890446765
466	466	129.348505193804	344.740348581098	522.883870200742	673.574020995307
467	467	130.103874335993	341.144297806035	509.179753740305	654.171506747848
468	468	133.043752043244	341.607912235452	508.141313992944	655.775996332717
469	469	131.114187372675	340.62692622595	537.268288947802	693.279547381583
470	470	134.282772614383	340.927396392585	512.751441198091	650.582790837953
471	471	128.855411675096	342.984495955371	517.8471932281	656.314580350229
472	472	130.065978759427	345.952911435822	528.809822072046	660.704998879974
473	473	129.798604076201	340.072897008235	522.329561806511	666.821340881716
474	474	127.357087546963	342.016224449243	548.332599596649	694.195753533205
475	475	130.435275389827	342.825983753914	525.205943265642	679.07540677067
476	476	136.007406743753	344.066769542597	507.484889787577	660.749128260858
477	477	125.892961372124	340.924764130924	541.980554302672	694.919140236748
478	478	128.186387912607	347.604817107714	532.745727160282	701.635280818199
479	479	136.700279492268	346.436158669187	500.632436853353	656.322066192903
480	480	136.027684969321	343.698100473464	536.548314120098	665.536078516258
481	481	136.575348429687	342.023114336348	529.485282855227	664.917138447185
482	482	125.951436811993	348.927820539391	511.233700516564	694.476476819281
483	483	123.946809649372	349.096812949446	561.650806017769	653.681390705988
484	484	132.311140485135	343.59257768461	516.405748573134	643.914724432585
485	485	128.73233341357	341.638062784122	551.745882352709	692.164619342386
486	486	135.393156834247	344.879870795862	505.97973414433	666.702506369087
487	487	137.500592735713	348.192883609751	532.026329713143	656.302003354915
488	488	132.883171031763	341.298066064075	530.967448396696	635.016388378723
489	489	131.054792188378	344.33430626135	546.383824403973	713.051300261117
490	490	128.370645692478	340.585411121486	511.316025070596	677.518135055975
491	491	128.786657900988	346.524649592247	544.236779349039	658.937327728641
492	492	137.249557896334	341.524943436323	507.106384964156	662.677898268524
493	493	134.055964392905	350.126989930847	503.174751013372	680.398934973038
494	494	137.122285192254	348.277367845878	544.032803606555	677.36428159275
495	495	134.340749944876	350.379713136655	531.154508428453	676.916728326503
496	496	129.771574770956	344.320477416918	522.582688088124	683.143139787713
497	497	124.859007002058	339.26598211307	525.928819717573	666.58633119173
498	498	133.730218169012	337.997275739097	532.695171557878	673.857665613245
499	499	124.225444675845	343.129055326125	522.658876777094	674.831115213982
500	500	130.024142287101	342.807511223993	566.002727902099	648.681152693612
501	501	129.477452810293	346.770237859069	552.882252106459	685.46238612119
502	502	129.844145308277	342.869074111201	540.06733759488	694.988764649746
503	503	132.80694721407	346.786679286296	506.400926691735	666.073858049663
504	504	132.668145548708	351.770714804517	572.387576035768	639.908772867446
505	505	129.874907125661	344.301540594748	522.325754266429	658.260152887183
506	506	132.034676956696	339.792332884078	527.936672799175	672.543598613464
507	507	125.959921880771	345.661959599697	530.562648589489	686.16499634535
508	508	128.388369392378	347.395947010112	500.608880320301	666.839263314756
509	509	132.210528279868	347.574069557918	510.036160754421	671.933190229209
510	510	130.421924668425	344.801783648672	545.686592338435	703.514830418606
511	511	133.371107552746	345.800600829374	513.793445276177	685.039434579696
512	512	132.401501802435	348.615729241892	506.742275635689	679.010158113135
513	513	129.89532206226	347.026189252943	547.524505454963	670.516865380835
514	514	129.704846195611	338.160084996694	521.340938537452	664.548798247124
515	515	136.599131005455	339.595552583093	513.310650764319	683.46147280972
516	516	130.360323743029	345.799816472561	516.242734190918	668.59330277631
517	517	129.079316618312	341.580255844854	512.829935635748	664.317294945507
518	518	128.194206301493	338.410477921278	496.390793558583	668.258975981132
519	519	132.008618666458	347.513942716012	492.492950594916	678.451038282248
520	520	131.333514029541	337.848441717933	484.773505561346	668.009744264492
521	521	131.682215767423	345.635719811808	543.119053811795	693.195460245066
522	522	129.833191083089	341.675303508533	488.11686525129	702.810710680873
523	523	132.557318963775	344.11309397639	506.561115060281	688.986627397448
524	524	133.147603226973	342.14895294926	531.614965522797	667.01508845689
525	525	130.382019269931	342.515993766155	521.356643808746	679.018651356613
526	526	132.140960856679	337.819147523738	542.441488905547	690.344009200243
527	527	131.579087987592	349.089748257812	532.275360327114	666.571425033797
528	528	136.851601791501	341.538057745382	513.553794449933	649.491199477475
529	529	128.576611094066	345.882002164397	531.96194711685	682.166842796436
530	530	132.832878400183	345.049694406045	526.544854389691	677.526692151782
531	531	128.161889658135	346.449472759343	516.878804374634	669.591903622617
532	532	134.584584069646	342.666333877834	546.947568669625	665.237144558566
533	533	133.611310954297	344.237512174468	539.122596194621	652.532111024304
534	534	131.270686831605	343.101182328393	525.74739702642	692.153067101802
535	535	130.876113192646	344.97688431066	542.178613000361	673.165343141997
536	536	134.037560668953	341.70428527248	556.292425718276	679.883709513441
537	537	130.904623398674	342.467522524392	518.246578966123	688.943634261372
538	538	128.215144999609	344.269176305925	492.816516125454	691.115106759337
539	539	134.013756537921	340.621601066302	529.920768933696	692.466388653944
540	540	127.82917747307	343.588526534466	532.371649666782	689.58770393142
541	541	132.071860734258	348.572615529961	534.659384614075	699.622390232388
542	542	132.952843305247	343.815262184963	539.996508827987	675.611045058849
543	543	127.947902946197	344.643393299339	520.180811689673	695.920403895831
544	544	131.980665269521	345.130051804871	499.513983934273	698.769000010952
545	545	133.030934689775	346.050498641418	513.934388025258	680.202323614452
546	546	129.679853149799	341.699176020868	500.164272511559	703.457153019284
547	547	132.147067836232	346.238527396998	537.743110801761	681.834714015147
548	548	132.413811317401	340.608479592786	521.986821378521	647.272347404817
549	549	129.495033250336	339.212771125798	497.825217042535	664.074876979292
550	550	131.484604030312	344.574426023129	526.712810810909	710.676525839112
551	551	131.736558662298	344.584557611333	536.385769694469	654.075005409671
552	552	135.591190428763	340.697319054306	516.703194737215	656.315809859603
553	553	136.146105317364	343.095116408056	528.79854714178	692.649750434364
554	554	131.324759317482	348.322585952282	509.170879416465	711.49226168499
555	555	132.140077500224	340.074915057754	521.864719154544	669.626483436496
556	556	128.848365124087	345.556727400875	511.906580337564	658.040988885797
557	557	129.236714070839	344.651992894409	530.510498832993	670.903815176952
558	558	135.571978226023	343.546894868903	517.376707543429	671.068020477892
559	559	127.39171880737	342.862814555567	509.921662675523	656.187767610931
560	560	130.421761291198	345.433550883088	496.742375397493	668.594752661638
561	561	129.623034219583	344.575164677459	525.377585878726	677.348568410554
562	562	130.297330034712	342.189388551646	552.803647026331	701.612772196818
563	563	131.149446000768	344.037578659051	496.594932475946	644.556290348777
564	564	131.440972717193	340.986301957097	500.224072185693	639.766345269739
565	565	131.249219318339	347.028744259133	510.700212257457	644.111247708806
566	566	131.349886942221	343.257942766167	504.732667369745	705.581239623821
567	567	131.187579814648	348.620964122706	506.659826584851	680.481790400764
568	568	131.409383398364	341.826252403659	540.054674100876	684.467612796185
569	569	131.546142914461	343.813390495651	549.080777927614	667.48751556179
570	570	131.404414109688	345.462312122364	525.287303589204	662.592296476247
571	571	129.782738652195	340.677255049842	513.439393716878	681.944051434812
572	572	126.906055267358	344.570077294923	499.695834860723	685.372392515703
573	573	133.896816561925	345.17025215679	525.699835044473	670.909187095604
574	574	127.924901817202	339.921715215891	523.809584860964	679.936864703591
575	575	124.844023274461	346.665623208994	526.799291849848	654.899140122787
576	576	125.092336342289	340.888057170527	550.692748780915	675.708087603794
577	577	131.8009598422	343.804803197011	522.556949573165	655.958732687331
578	578	128.7154795607	343.613116135445	522.34612466022	656.136976546055
579	579	135.350468562913	345.858671828357	516.761396246696	674.160924589186
580	580	128.922705749408	345.398991984233	546.409199337699	665.127223055233
581	581	124.935668638589	347.622363329524	515.814399563613	658.004367549208
582	582	130.981386250829	343.345071345192	527.835390946524	679.952492716363
583	583	127.041538359766	347.359630054267	520.553625288088	674.16059511678
584	584	128.012657201355	346.953078677355	542.999498641868	667.101398317357
585	585	127.169212924768	343.986028985332	536.912020990043	664.750110238227
586	586	131.146612701059	345.074940225272	522.524140569774	698.414255596213
587	587	131.333106211889	338.626234739533	537.620766674367	672.850429467516
588	588	132.963930753803	341.371170550587	557.769700422949	685.040200963783
589	589	136.717812410026	344.909440808688	527.449928308974	646.660828110469
590	590	129.375136120275	339.716206729777	507.108831704915	696.807899204571
591	591	132.617360740439	344.40080888015	545.253022601838	672.450389477051
592	592	128.753561452593	344.431043891953	514.060569183501	703.040968032288
593	593	125.496845153665	348.081994723832	519.274167669917	678.822341877019
594	594	131.625207183251	341.284805739757	520.049407975773	683.714860736976
595	595	127.357777033638	344.665545926578	501.508718718377	640.486246627118
596	596	129.526822493918	344.472371775312	523.212157983676	675.634236381111
597	597	134.315821831644	345.755801798658	537.425073587648	668.049793746753
598	598	129.119298494301	348.431615230951	512.228066520078	674.580168429795
599	599	131.454716374511	347.873319687102	523.228974805662	700.252797570897
600	600	128.560295782547	342.140147904951	555.38009606778	666.879617416601
601	601	130.442283741308	342.14655886656	497.033233292525	671.782963128805
602	602	133.622975428242	350.334359001041	521.63171026657	648.249509642953
603	603	133.669336394369	348.750090845217	548.04779642933	702.196478139994
604	604	128.955811828661	342.766962506496	523.854791546163	697.150343606459
605	605	128.221331656782	347.908299050839	529.578290796998	677.4045084281
606	606	131.016837320214	349.192486432531	535.337866417361	697.341021714602
607	607	125.746532587636	348.632984264442	556.501890551306	645.468210841865
608	608	127.161887344122	350.047428724198	546.248971845522	683.616659512757
609	609	130.32130214626	347.100480760067	512.454868103265	678.118636592579
610	610	132.741381114269	345.450697839787	533.019551438428	669.329217474398
611	611	131.548185628786	341.070330378092	505.065729731645	679.180325014636
612	612	134.721157937154	338.808847073605	524.991543560114	683.269111446183
613	613	132.156106994952	342.869633385451	495.278491537244	692.266905255196
614	614	135.894065296885	344.792961717486	535.320660602208	700.642051001363
615	615	132.708276222355	345.97759315955	525.768359499408	667.146270527666
616	616	135.656108260196	344.592535820033	533.886740590586	664.135884017714
617	617	131.859662077115	344.063092440153	528.608719299006	662.038406977537
618	618	131.709721455788	347.967008698565	547.590492702389	650.890611212737
619	619	133.726107283358	348.673863608344	517.566010549714	688.382382162965
620	620	128.148564630241	340.289123215175	527.090566426582	661.333442183018
621	621	125.911567880605	345.406601265994	504.647599021355	693.101844575089
622	622	133.74997318718	344.13450334641	533.123440917187	664.752877687541
623	623	129.926869869103	345.565752237784	536.878163871477	660.986258173908
624	624	131.567855604584	340.054071784633	538.410417084391	671.605250708286
625	625	135.009077485832	345.367265228359	554.028956074054	677.921638975063
626	626	127.998040836891	339.361020674047	466.346920726966	664.029561541454
627	627	133.690253009727	348.297688836666	519.899662718426	669.889651781306
628	628	132.714129791596	344.264344512133	482.368668612301	692.237627675539
629	629	128.134310513769	341.26798290471	514.699145740639	659.805079324103
630	630	129.690930918814	344.493185771675	545.742979402955	669.807377976019
631	631	132.481832828873	343.959553655656	523.818160190637	676.470522781454
632	632	129.283950074012	341.762551628524	539.339572179241	687.985077517151
633	633	134.877966541983	348.729346623171	526.683458046661	683.962240104858
634	634	131.256828690117	344.458394457835	548.733359207588	663.458997497825
635	635	134.019839708217	344.913034978532	519.541184971298	680.544417036085
636	636	134.886641156581	344.632466030274	522.747639826423	699.039526496177
637	637	130.681873298591	348.632872970619	520.688735597485	660.465047262207
638	638	131.512307229427	347.664461874284	545.937974352793	675.222106621342
639	639	128.616312996173	349.148941762103	551.597625888182	684.540123526199
640	640	128.741700917045	338.980714811479	544.395461551818	642.901557638354
641	641	132.441707942631	343.737479035883	523.224721100159	633.864105571396
642	642	135.806062351771	340.895047818983	502.016411990427	653.406166699636
643	643	131.069013504581	343.111590668672	530.456341505596	702.407360040769
644	644	130.848321072421	342.166205729251	512.70209866881	682.445599330479
645	645	131.295075875959	347.225598813906	516.981344954989	683.229934852936
646	646	130.322791142837	344.58447033958	532.364663332479	690.674857741526
647	647	130.145494041256	343.571924609723	491.93973801716	665.87883156704
648	648	133.851484140534	340.656937437798	513.473436762341	647.612817693366
649	649	131.54190461033	340.488666698412	520.227203623086	684.098677446793
650	650	129.237316818258	340.816466273541	533.700859327686	707.516655943158
651	651	133.578375911249	346.899787206267	534.521686849538	687.599725914885
652	652	132.762111201712	343.048105609073	524.727501466217	673.026762997791
653	653	129.054516202651	343.229761441123	516.495777678794	688.315198956268
654	654	130.370551203442	346.760558485913	526.8826682068	652.197447373029
655	655	132.583155614842	347.144365462231	516.188272370708	658.973907933701
656	656	131.557943418639	348.397797494997	562.206503069444	649.29783047348
657	657	133.45587961067	344.737939499125	549.065579011672	669.205954052515
658	658	125.660603295464	347.803101702558	510.894337402492	671.495045300756
659	659	128.204150058866	345.138253393412	513.597169134175	648.062275963485
660	660	127.519832391656	342.981024517421	499.249801674434	670.010580177962
661	661	132.571814262708	343.981750413369	512.156751806956	675.886896696419
662	662	130.000524382875	339.855797707031	510.295679355592	655.022846694859
663	663	130.605507429477	344.491158622856	499.829579230714	684.090699879209
664	664	132.292909742056	343.085066376726	495.577249256313	668.21478878112
665	665	131.62875362813	341.892740323441	529.424999307993	680.118399799972
666	666	133.390193927587	342.846119634886	523.355257173738	652.296292727281
667	667	135.004517685092	350.149069670127	528.691824709156	691.829003377063
668	668	132.919773433542	343.048704912101	516.361582130085	633.606498195923
669	669	132.024900842884	346.444370440316	531.256475480881	663.563125613369
670	670	135.146731011089	340.91691911605	522.848527157239	678.081734506201
671	671	134.498158967877	346.499205902509	534.497190512462	670.250477841869
672	672	128.242061404568	347.932763305544	531.705355926112	659.443279451612
673	673	129.203271752339	340.307481212046	514.993432294961	676.666014525969
674	674	134.6976572624	346.165150566744	532.776204461423	641.538208582807
675	675	130.112951354643	343.265786838871	498.515412666841	665.863866963537
676	676	133.015646614399	342.207869896826	547.413751278657	674.553866794158
677	677	128.705721363947	346.789196710785	501.362156977638	682.43912349738
678	678	132.291932737778	345.114526776937	533.371675361523	688.086359246628
679	679	131.62136911652	344.918440272757	519.787186807492	690.997706695523
680	680	127.070887700148	344.598205808445	523.55564323058	701.828584592128
681	681	130.30261324745	345.253789360739	528.495038759726	664.162344536091
682	682	128.061481069293	341.863009820942	511.180548260309	665.050265020707
683	683	129.416478057722	343.925430457925	491.714611729332	669.764267939118
684	684	126.605201964581	336.606634942333	507.297289671934	666.740779741675
685	685	132.670691772306	338.929781521104	518.941567209653	699.82453649312
686	686	127.405366583569	343.279503963901	507.102746177964	696.092668215375
687	687	131.973164908885	338.393628096247	504.264161876614	662.742991516586
688	688	130.097650803139	343.033613732825	518.37135631016	656.835316833773
689	689	130.374979243416	344.339747076572	500.604504698892	681.375566888257
690	690	126.554337938038	341.4801150306	526.762548162208	662.487388888073
691	691	124.651455992888	347.929112986867	480.072538116313	685.408836319741
692	692	133.566636200428	338.881893880738	512.232295526131	670.991572153209
693	693	130.66735639399	341.679142679492	525.530269170574	669.966822207246
694	694	128.675322638639	345.117144466358	504.153434783665	688.365177156676
695	695	132.898463468124	338.235351410997	498.265377340315	664.433402362079
696	696	131.574718938689	340.377208755089	545.698877009371	645.633649177996
697	697	133.500228385521	335.290690644662	524.119015859292	680.31036109436
698	698	125.902283085295	342.376977899194	524.761339474667	673.14205437273
699	699	136.467740994117	346.051688530462	504.47688399208	683.370406516323
700	700	130.976093291839	343.027172262728	541.972074617302	700.101770082201
701	701	131.150911801352	342.107969961606	509.112131366702	678.756881228903
702	702	130.449219530493	343.657645353649	521.633539312476	653.559448451538
703	703	125.918418351786	343.067856119509	508.975405459042	668.539817913648
704	704	134.914254463076	344.36380145166	522.289949775021	678.082882865916
705	705	136.52563739066	350.27073485144	521.493297573861	663.066556073449
706	706	128.77053931274	346.238634760187	518.856054948254	656.768568745317
707	707	134.005593937292	341.557299284232	507.178242516551	671.748779065176
708	708	128.361681811873	339.316636041257	540.763969948288	689.210733949415
709	709	128.386067801932	340.421691029718	526.363911388769	680.050384230791
710	710	128.859410456496	348.215999012844	535.361425952795	677.420283355507
711	711	133.386913157136	341.556921832638	533.780618401224	634.546774310196
712	712	131.087937006883	345.525533142137	514.053750464636	670.579074208339
713	713	135.147756242553	339.01459367721	493.051379651851	690.364410558494
714	714	133.378105921948	344.637399240249	547.145339927743	670.570439927977
715	715	130.273025475763	339.041711413297	517.801242300946	656.818822024491
716	716	133.379390080708	339.635783161331	527.809962642519	680.336422320366
717	717	135.586115950101	338.739376111049	543.90054608798	664.353726287639
718	718	133.65272190161	349.575781656915	530.629334855686	645.868715218834
719	719	129.679687095314	344.141071875375	527.084884814468	663.170762677849
720	720	128.593844642063	343.141915448789	529.682723013781	665.47675595025
721	721	134.727817006243	343.004514399752	533.284673180536	649.369138785922
722	722	128.392024126689	338.799126616281	561.95365763593	630.583258585983
723	723	129.021247387556	345.222468432846	529.041739671968	694.610489649457
724	724	125.932439264143	346.364731853913	530.563028547175	659.530773254676
725	725	133.805159597453	342.597185054872	537.55124383077	712.926792317346
726	726	131.749883953333	345.19151321439	498.319040213082	678.371032580889
727	727	135.505533689298	343.966821673426	507.028411977139	685.714816296304
728	728	133.029499085994	344.74371065089	529.830125049156	671.714722549252
729	729	129.921746208266	344.396752270098	522.080452805644	700.474475509408
730	730	132.815691782148	348.704866303327	542.214564279443	675.091297581952
731	731	127.368525687995	340.192987413537	504.970891316788	681.485522118622
732	732	129.18835465131	345.305475100535	545.567254226137	657.407163649411
733	733	131.194688581733	346.047021102416	500.403277379979	653.09188148689
734	734	129.903573831317	340.255539346953	531.388875207931	665.166349869294
735	735	132.82350171174	346.235419055878	536.856267005054	673.093455915644
736	736	129.33552382005	342.421169516547	529.19210968801	666.374145097669
737	737	132.179517071676	342.584263898948	520.766177958012	648.814963902401
738	738	129.330344711931	347.084514407629	513.846641172102	682.354321472738
739	739	131.180574780152	341.450397245061	544.810683378353	678.612418811568
740	740	129.724786962034	341.067808864625	506.445552823349	656.347529539279
741	741	130.412875997585	345.673241887504	516.460482603844	658.895222591291
742	742	128.17907618578	340.581864539963	528.380703463797	675.532666432228
743	743	133.975910461986	345.995832473988	505.329603327862	682.314701334616
744	744	130.115828162198	346.927176226739	518.802867761951	657.588797833752
745	745	131.879558755073	343.456035307947	528.945088457329	636.592518333955
746	746	128.050487239389	343.087480104439	532.889079612092	690.253085227006
747	747	137.661812192922	344.240596796044	499.438523745697	724.927632258703
748	748	124.654282585937	341.057972687861	554.157489136901	667.683671606444
749	749	132.788711531215	347.324359998017	542.416876717698	679.639308714923
750	750	133.93378225501	343.911488943766	540.137708162098	652.74570604913
751	751	128.182574975085	345.097821851813	535.345663587215	644.44414378942
752	752	128.099833612591	346.603540573678	518.310887776149	660.01416699688
753	753	134.35826048834	346.922458852219	508.480995401736	623.354525912417
754	754	131.474427092055	345.04761016888	521.998573886444	678.052003567419
755	755	131.407103459176	340.179278524082	522.857306812408	662.409296743155
756	756	131.825501440932	347.053144750247	515.815985858748	654.704198486157
757	757	128.201265029398	343.405594398482	526.989137037286	664.835676337087
758	758	134.221321188063	342.515053906311	520.649186864255	683.219756086016
759	759	130.136445168025	347.611071915268	531.279708525078	673.133871143865
760	760	132.272841843128	352.898242799609	505.354589530221	670.550891442029
761	761	132.64211218983	350.29268132287	511.864279917012	679.09454498011
762	762	129.320906579148	346.502869788138	530.185352685669	665.919239314307
763	763	131.967024488336	345.068554394038	525.618143254918	674.04622167995
764	764	129.45303619802	343.070938281869	507.484415160151	681.465462068964
765	765	133.101919006656	347.956215289907	512.775622808796	707.10234448163
766	766	130.593566025479	341.627369938691	568.597360744835	653.040192750337
767	767	132.535448468961	344.59569499519	545.848928795442	655.742606646799
768	768	134.172804740954	343.896986195659	533.909130205855	691.51095095198
769	769	124.999292714267	340.568663128859	564.419985401845	682.308743937945
770	770	131.893740827412	343.449555711997	525.340045407581	650.633140820826
771	771	132.972888497987	343.730074110599	548.290663476281	683.683026647017
772	772	127.681931655152	341.581233959962	539.41818617853	652.176230497427
773	773	127.277763470684	340.53575134589	514.686772356935	644.151214333215
774	774	127.971244178166	349.456008372947	544.456655715322	675.968951315141
775	775	126.307445315144	344.741626883607	547.978922990944	694.744889066969
776	776	131.862613649391	345.447920442869	530.988153423565	688.616416742614
777	777	127.293753087164	344.217199143409	498.024385292377	682.723160368241
778	778	132.141861976112	345.773219067288	504.79763139379	691.25676976903
779	779	128.613564120527	338.502569250789	519.064730675347	677.669147014444
780	780	131.362854753259	345.552513749601	549.46022860513	682.523306502409
781	781	132.35664060829	349.442502401648	535.457615750762	682.859905633024
782	782	133.378456153845	343.96566083075	524.786663453415	668.619913248354
783	783	136.817096095738	344.510844739707	514.989793880454	657.587424035079
784	784	130.389034738321	348.916962113261	501.847775499426	694.8223560482
785	785	137.699574783991	344.45880023143	530.284435324579	645.549588078556
786	786	130.893953067889	344.566045127801	519.458423102931	665.736819629685
787	787	130.283508858098	338.559581096124	523.61961332557	701.670328250439
788	788	132.505228417879	346.033363776263	568.139233251712	680.774985970955
789	789	132.648152173259	342.428298363744	526.172782193484	650.43989846226
790	790	129.539336426098	344.05355934122	520.088399457954	668.213288363463
791	791	127.305524608152	344.258535369954	534.944540206652	648.714993946836
792	792	135.152101326921	342.790135828973	509.325905934781	680.735962640651
793	793	134.147030203003	344.089701489739	527.983162071654	670.356568951814
794	794	127.721027993448	347.083476859315	522.549120801141	683.820743166286
795	795	131.059679720703	344.690766134881	522.874906805745	687.73694167336
796	796	129.184247307208	343.593832889517	528.989954623277	654.369710443082
797	797	133.410381012711	346.256657874728	528.521381058822	682.569221704234
798	798	124.118406969761	345.485661486309	518.752899688078	670.807368757929
799	799	134.497400869738	351.253081183061	491.703246672639	664.68908167498
800	800	128.076210483746	343.036994943092	499.180443633434	664.532550188342
801	801	132.227870605015	340.812419848543	536.258843280297	659.218003548625
802	802	135.343476176331	344.024350874151	528.961756728306	664.922697571631
803	803	132.979977085896	341.806658424589	508.72674552119	679.359877580108
804	804	138.514252605616	347.552264594636	496.07418284262	679.074548223349
805	805	127.825870822687	345.682294768535	521.371899118861	656.54045724957
806	806	133.847271074271	345.540456762335	540.312430311002	682.155281059751
807	807	128.74579687611	342.314727588783	495.064554592645	676.107828099539
808	808	132.200148900085	338.125690152108	516.963229096254	649.776622807422
809	809	127.86276551033	345.962246796675	532.505367520381	694.945682300066
810	810	133.924284154502	343.722043256497	495.215765497	669.399357968129
811	811	126.002957902759	341.889819824075	529.526054232881	657.03137503844
812	812	136.25364689492	343.041319222691	531.58163961415	702.098069175047
813	813	130.600560114165	347.4436629052	501.362388304425	676.218022946851
814	814	130.605665494912	344.318790285693	506.807747204346	669.709431166704
815	815	130.492513349955	343.071567997329	509.310473495151	687.708624171668
816	816	129.780496588871	344.375510508791	522.448575600288	655.653849584419
817	817	128.205013642471	343.538980555503	518.11389074897	699.238877386413
818	818	133.609431077709	343.526772922423	495.240484799468	682.647256525181
819	819	131.149560894141	346.326809728255	491.407874155174	655.833444033255
820	820	127.243245387018	343.127707353269	514.275025972144	658.146004991994
821	821	126.41519303755	348.217930367219	525.06386889647	660.7960397501
822	822	129.987256562625	342.950387005209	530.844674141136	661.921710888089
823	823	136.861123594015	346.94520065348	527.786648783861	657.959207844596
824	824	131.435734624935	342.95894239056	533.719941655489	695.950159684421
825	825	127.778601638672	343.053513598706	530.159351372271	686.519117553871
826	826	136.435984635321	349.56911499958	532.198867069121	667.041778812349
827	827	127.951689728801	345.358964873814	524.66283257422	681.053208967364
828	828	135.676636585779	342.995207931717	528.559285583371	707.25141791831
829	829	135.125544650214	347.821209529517	537.221113206916	653.861188354446
830	830	132.123775371519	341.052482553838	534.061736173481	664.182422372876
831	831	129.028514968178	342.205087071913	526.037760075185	673.834015832022
832	832	127.408377688662	336.196280542973	534.842388572517	686.144043607306
833	833	123.875912707077	345.450011614986	509.296561898014	682.266416545751
834	834	130.872670574949	342.320036712427	534.05778917177	667.664917900156
835	835	125.772335830928	344.350012584084	509.361808182604	651.901487208072
836	836	134.393473268487	341.929260219436	526.731763108906	641.662824267692
837	837	126.861775738633	341.613442599839	502.046442755232	653.57048418936
838	838	132.249359858602	342.729621699548	525.461086189601	647.613307659473
839	839	129.858140447892	347.552610723053	537.158216172044	688.016449396634
840	840	128.027013844257	342.034893903647	474.594689665302	672.772909069829
841	841	130.013052541522	341.082890346233	532.260347647748	669.084475423647
842	842	132.724245372641	337.760465053826	532.818994269115	668.493069123953
843	843	132.679963697495	344.161578963025	533.974648554791	693.358138399764
844	844	127.733818633424	343.407336493936	513.328756043962	685.369399590798
845	845	127.827910836335	342.220156691832	486.599559830695	674.111514477382
846	846	131.607916167481	340.147392688885	573.358570845881	674.897142364006
847	847	123.22153358662	344.949442554412	538.846143104292	679.198902545719
848	848	128.658479195341	347.184872111921	542.852885804997	658.916514681137
849	849	133.938672169557	340.92837473139	515.13507412414	674.84157864052
850	850	131.899689088258	344.881666141415	525.031650687294	648.691758385104
851	851	130.174016733183	343.056253729877	533.34807925639	664.798787365959
852	852	131.662113425565	346.47450480758	515.41354329365	690.478255419988
853	853	128.10321949662	346.889098226712	536.638381770152	667.484282011902
854	854	132.055708510037	346.796087238292	533.66221551444	670.401878443846
855	855	128.841181405066	343.517016141711	541.406942724352	681.962847815636
856	856	128.812026980201	335.559413957484	534.326369778878	672.131580645322
857	857	130.201246136869	341.051784871372	530.564255670578	722.205982344089
858	858	129.289367115303	350.831417977427	534.794203101226	644.366452096137
859	859	134.585304172698	345.265465390123	504.122509032092	673.919768726192
860	860	130.320529080882	348.445826891767	548.95607657653	667.57960087784
861	861	134.869787130377	345.978170767079	502.41988956866	662.859837143362
862	862	131.246014045405	340.719641901595	522.342675354054	664.766466850631
863	863	127.046957972127	341.762200418871	514.83570627819	706.188424950578
864	864	127.625014259801	345.045926875482	514.854436708839	648.310594939413
865	865	129.624605921164	343.403277794449	533.448922413604	681.423864732033
866	866	134.469722603984	344.259217073067	535.696436861615	671.677572117466
867	867	128.602532254935	346.372948694626	510.442530775581	670.666175331206
868	868	130.579709564982	345.400070204698	535.606457699328	659.099857227065
869	869	133.346550394297	341.96821837065	537.986073381385	651.363488886599
870	870	129.730546344311	345.238669553038	509.183951951744	702.592122899766
871	871	134.603658638937	342.002120338239	519.555294094194	677.193212653112
872	872	134.473654842632	345.218324094394	539.583749497175	678.507862133237
873	873	134.236094852552	346.480014686107	494.516462339987	660.403855006632
874	874	133.467430367497	345.77979628867	512.038022999374	702.806847010911
875	875	131.240402702044	343.879413296009	507.628255502243	662.952709596208
876	876	131.488588175204	340.275911171407	498.368933652743	640.607732988059
877	877	127.891173864392	346.116443644917	542.96037132635	687.049202220529
878	878	127.855339799823	346.144111102203	521.171485243194	654.467010398234
879	879	129.950332034542	343.731195281486	519.605834231561	686.581950765647
880	880	133.484232752159	339.587716780252	507.739281907394	699.576530016605
881	881	130.743970971833	346.583569373565	522.558068001257	668.688480943762
882	882	130.271927990819	343.390952717016	507.139686505714	669.481961511069
883	883	129.755290714512	345.664824900332	540.355896433227	696.987155409989
884	884	131.764829497547	340.685869278396	507.267992843096	657.320143380742
885	885	129.773985793922	345.816787202794	515.02438032802	659.651394982239
886	886	136.345645224309	345.16209270834	522.71558263343	673.253581992206
887	887	132.249446423566	342.696301888582	556.777224626695	675.129662361032
888	888	123.938544350163	345.004590103789	514.718026375836	673.67993291635
889	889	122.523085675712	348.544736798439	509.949040036173	692.105750456566
890	890	127.091581939238	342.547974797241	520.450607101494	666.435030464156
891	891	129.83757246812	343.569710228109	512.220949606659	675.573389153923
892	892	126.309781447753	348.16516384122	532.102807156559	672.065344238758
893	893	127.864509932277	342.911341809757	523.993774395702	646.341412800317
894	894	125.348417017658	345.081314408841	512.890681415435	656.236433763671
895	895	130.957810839407	347.731707776954	511.758996630584	664.89085043645
896	896	129.33227599311	344.76855616167	516.284892619561	666.058104925006
897	897	134.965659074839	344.572519452734	526.52083662221	670.976272449099
898	898	131.316484323263	341.789293557051	528.639167763991	694.243669533807
899	899	130.545780042133	343.310926339192	494.326430459616	675.88593319579
900	900	125.933256919146	347.48807182827	502.857845651963	659.63130827916
901	901	128.86652758722	344.976739428775	525.120742487666	676.128386632668
902	902	125.668577083618	339.998843784176	502.753200627491	659.266427567755
903	903	133.031411367506	346.805110255622	526.975326470674	675.026307950578
904	904	133.834221364593	340.969803231283	535.931784624093	677.004194723052
905	905	126.62588846659	339.058745555237	523.316728254466	660.450943850052
906	906	132.612996896952	345.34746987067	524.984276781966	679.734866050556
907	907	133.893530623819	344.097206331713	514.92791642174	664.273178870197
908	908	130.985418693371	344.995608940624	491.481986898443	676.90404272887
909	909	123.061456258278	345.626881784109	542.539270909199	679.441968500359
910	910	127.607161315683	349.735658235079	521.784939818506	667.189246648813
911	911	133.786557709202	343.252634838645	518.396287871016	649.723170894128
912	912	131.884042700693	347.917522158253	515.838490353839	687.249707926177
913	913	126.766088499052	341.470321933425	540.127264919194	665.528402795984
914	914	130.633204892146	338.53430070326	552.70181339693	673.504759394952
915	915	127.448338343242	345.71399762996	515.481122958881	702.071753452968
916	916	128.918529844913	344.1445148715	501.380810271198	683.710304000695
917	917	132.191190054845	340.699804746828	546.427920724947	692.087859084986
918	918	131.86399748631	345.232616058776	517.858487625409	654.445227969303
919	919	136.476983171926	342.413352099074	527.991972537096	668.731633976096
920	920	128.418727257905	343.487157047697	507.654950752926	647.466772617598
921	921	135.6141760202	345.819150122372	510.787854214823	675.613805920877
922	922	131.617784595896	342.705319640804	536.512250339423	681.869853012736
923	923	130.993698160569	347.732456557314	516.487612559853	689.021299863443
924	924	129.154177311073	341.388151173917	512.719802696679	687.844432038521
925	925	132.929929089876	343.732518263614	509.703095847677	687.924544383186
926	926	130.451836567396	343.454571282886	531.260332685886	689.351008879214
927	927	134.294888877263	338.269865243737	517.879987823745	688.581835868613
928	928	132.679490408021	343.219314254699	521.968651954039	678.530702821881
929	929	128.72204298497	344.85905679334	514.801737758845	680.393476526121
930	930	132.147965069013	346.890464935157	544.425509822623	660.241407499602
931	931	134.780645941004	343.790599295076	542.239188945332	690.699768685974
932	932	130.322814592122	343.002337819407	532.558794181528	648.758889167386
933	933	129.81349652892	345.974348836992	527.113134914822	710.146836129638
934	934	132.404201106866	344.715081333437	523.653674637488	690.970576852872
935	935	137.469741363111	344.189255151279	526.272020361213	684.62040692442
936	936	126.522338946004	341.621985121487	529.886066200399	688.095171164423
937	937	127.496955763999	342.417568594573	502.496956300258	651.283191974141
938	938	126.440831248522	350.298236054645	513.313779218017	677.870931309687
939	939	128.930020496927	344.774364373872	516.799703642954	659.464832930269
940	940	132.233620823459	345.308154106432	525.039792159184	657.690881822903
941	941	136.168699831866	345.034288009101	525.655829880842	664.619648701809
942	942	131.108946664564	343.910765709734	528.603478332179	689.86325436478
943	943	127.621189917103	345.394726158132	547.550805277824	687.61540478791
944	944	130.571343205937	343.348914747208	524.449155130995	656.087070219317
945	945	126.032998514069	343.813003987308	512.89920794854	666.477380938103
946	946	125.032477968936	346.372086893147	512.45605575934	651.75804722252
947	947	133.497968407556	342.229931273172	530.140741501622	674.547602763963
948	948	130.821321041696	344.615964129407	530.007498870858	664.402903310998
949	949	128.883609734374	349.904673756197	497.583449551205	653.399960477883
950	950	135.142916249728	342.103131816875	504.78519071495	680.222142826722
951	951	130.650160058394	344.836510643799	499.925618869924	678.174703450043
952	952	130.388114491487	336.758085643629	516.201759176036	691.973937090568
953	953	132.304349357749	343.746498500962	539.116716376123	689.617171608323
954	954	129.719607735993	350.670802465333	536.204229545864	681.566525189731
955	955	129.977164635457	344.963532468629	550.117988794065	663.982274035716
956	956	134.465966411278	345.056346441428	503.742257488471	637.508676482367
957	957	124.471157188228	341.933224274051	535.777761396375	699.591746487663
958	958	130.479307685562	341.254808293184	556.49482630162	675.849090162173
959	959	132.158434018387	344.367644053037	516.487870774169	690.182493744939
960	960	135.273785216253	345.206648175082	502.3220166287	642.41689199834
961	961	136.018850482553	346.855064557797	512.90150845185	680.892935749483
962	962	126.652201720623	341.808208466503	525.553993770456	663.703157939951
963	963	132.046331713421	342.953507090181	524.638598307333	642.788612241724
964	964	128.802403946653	340.644177056627	521.617072896757	678.423882155708
965	965	122.506059146605	346.997534448184	532.45025740712	667.265360856886
966	966	129.326072918428	343.932350698187	526.959466454512	681.114392324731
967	967	132.378364556933	341.122345995798	527.056347419771	673.064394898817
968	968	131.782177241281	338.111662878654	512.375532994834	665.598500486141
969	969	132.921953940885	338.249895299922	504.181798707857	700.086144274182
970	970	130.143792063665	344.681823638271	514.75577820871	690.667314021826
971	971	126.547675117543	344.466124002884	507.996024088767	639.156294189371
972	972	134.976369868752	342.098005047991	492.60300433149	688.631019532112
973	973	132.788850409815	341.952238964759	498.30701895558	650.518027153136
974	974	125.073266372187	344.744843657202	521.607088144762	683.127064489721
975	975	128.556776517534	342.557324509401	535.958642803139	663.931371033621
976	976	128.98224691022	343.689734968498	537.608799392045	672.894762471737
977	977	129.670731447794	339.700843573166	507.555493155081	668.129129303385
978	978	131.904851322314	348.829511020783	558.938709187614	687.262345582916
979	979	134.192552538955	345.747626469889	499.706933664675	676.202126903531
980	980	128.434110128951	337.827647013435	515.228011163665	658.121069915888
981	981	129.776776543783	345.560623246562	533.003083407311	676.930930766177
982	982	127.45205800076	341.500626180295	520.3160114242	656.293724438875
983	983	128.715023443084	343.532684666307	518.518271664526	693.511219870775
984	984	127.15349794189	347.926291917074	493.918471209939	681.887037197712
985	985	134.428519411349	338.816108241784	508.024596239159	680.820778884104
986	986	132.959776707064	344.674352511885	518.315015292994	659.634078305272
987	987	137.120327061554	341.514675643153	529.027584783637	668.029622786111
988	988	130.807612335307	346.561626370773	501.688021919133	669.238264130789
989	989	131.192358988595	343.009935741159	517.609549118512	658.792482671655
990	990	130.783413564427	345.111032102677	485.192741780946	693.189662799542
991	991	133.601907778384	339.959496920422	529.057079896755	694.036530693769
992	992	121.626244211701	344.707280322378	494.923863988176	685.680728971215
993	993	126.77194228824	350.360960866074	510.909185698376	665.38022328832
994	994	131.555692547013	346.928980371091	503.222520083004	676.896838146038
995	995	123.238123432317	343.357720694843	517.210748572301	676.376924386217
996	996	132.986230889831	341.531830586857	549.905766390921	689.205083927643
997	997	127.660257409336	343.476035521027	517.781376913777	671.577323474958
998	998	133.39092567531	343.259536681345	539.421812386105	670.370839827136
999	999	134.876867800632	343.937470452501	513.554122031818	689.277874069697
1000	1000	130.751656466706	344.410450856959	544.675463019119	649.973168215974
1001	1001	128.778197483585	344.618038382406	488.165886267146	666.796914896358
1002	1002	131.669615978266	341.381650471398	519.722450803853	648.273249585775
1003	1003	133.245311286248	348.209796808516	499.83175462784	665.919583776269
1004	1004	132.078577393543	343.533987355076	537.430772696456	665.378368696917
1005	1005	132.262751526421	341.289034993477	518.448532394791	642.177048070382
1006	1006	127.635605677703	341.875390530974	509.171083717393	683.173791440953
1007	1007	132.572356337615	341.026530213994	526.862441631901	690.918541459291
1008	1008	128.020142472783	342.193812145868	540.91318741683	663.730614510527
1009	1009	131.920698616228	348.322191685136	525.503152031885	663.297061140754
1010	1010	131.512166770432	349.970868583128	502.02597306516	670.634196853217
1011	1011	135.976152012492	353.03243427846	545.317284853539	637.923687943423
1012	1012	130.809066458652	345.294794365083	511.786136196105	683.124795248375
1013	1013	137.302818343721	343.134635603368	527.765749356802	701.526040004142
1014	1014	129.97806906002	349.672338933026	510.737540538164	666.971890077194
1015	1015	136.92581358759	342.448283348344	512.171267381471	679.083847164489
1016	1016	126.504795741595	346.415065704473	519.487800816519	694.391106929129
1017	1017	133.416244692932	350.034057137482	491.358309273533	678.620389706038
1018	1018	132.667949678478	348.581098223414	494.301210787425	673.368203720356
1019	1019	128.081591397218	339.46281335965	498.353670654837	688.912010590196
1020	1020	126.778177232455	343.484817062154	553.355226819961	673.143244894262
1021	1021	127.867544640352	342.023242555854	528.96254921907	666.712066709261
1022	1022	131.779081299855	344.640570771607	525.918859676065	655.156441163342
1023	1023	129.736515433074	344.030409089931	510.391456339751	670.313828747791
1024	1024	134.328282651069	339.748206096021	518.726603146215	633.664618885621
1025	1025	129.458291797684	343.031775654338	545.554485068633	676.451185306236
1026	1026	130.000939153938	346.775681619537	493.696049699664	680.686560898385
1027	1027	129.168343645895	341.975691085506	528.237979336009	673.832841692686
1028	1028	134.604041424227	345.198210612119	524.075092546047	653.643329921933
1029	1029	132.139129172212	343.503685341205	522.622426440108	670.147629908909
1030	1030	130.379797230214	343.926275701638	512.167342313352	646.212793116158
1031	1031	126.518442075539	340.275010613301	525.051565830059	679.807704459935
1032	1032	134.011682787042	340.828037179957	533.983140481452	691.766309880257
1033	1033	133.631398591158	345.424082725109	505.858456425922	666.299138406587
1034	1034	129.776835218273	343.104761074016	515.73107763807	689.65442839648
1035	1035	134.032501005135	342.321778311713	525.908862991024	672.403752179969
1036	1036	131.398038843429	342.737413016263	487.397408779201	646.46104174518
1037	1037	131.939087164497	339.262110014253	528.286556257621	655.314617635338
1038	1038	135.123123822895	345.706843335009	524.739969482991	671.966438774471
1039	1039	138.000370299255	349.614565574499	530.549078744211	683.904344667008
1040	1040	128.598239527471	339.603833773825	557.412918728539	641.73138918027
1041	1041	132.001349606978	344.85375217243	539.646256791597	688.652343426074
1042	1042	125.454117444747	343.757153002663	505.139136904916	657.260925159889
1043	1043	133.535951776811	341.982152720841	522.163842434598	674.778589456463
1044	1044	134.424892266594	343.806118872108	521.276523189098	678.053590925943
1045	1045	132.840750581315	343.966422298351	522.294522268252	693.545428362326
1046	1046	128.086608801625	345.265267232567	495.586444975547	693.416429993513
1047	1047	126.602472094746	347.235901845082	546.339686161786	673.402327673326
1048	1048	132.690858007595	346.141060472266	538.227783909588	676.697761851813
1049	1049	130.406140530742	342.198909024237	530.874617455534	680.201906116997
1050	1050	130.716727788355	344.059897342395	489.752366294532	671.784801071655
1051	1051	130.767561707806	341.509976194597	484.848315030028	698.332542086098
1052	1052	127.567921629783	340.818132798778	537.932660927273	667.24628928731
1053	1053	132.813089184108	346.19749845695	514.473303956953	670.628908514562
1054	1054	133.454672898643	341.66085884055	514.074452727412	658.535637065818
1055	1055	129.809919235235	347.19269377418	519.639013388242	685.199209036342
1056	1056	130.995863474339	341.984460270321	523.705459038026	678.706037644655
1057	1057	132.311397086383	346.421086311708	494.832175551991	672.794722625819
1058	1058	134.211773194795	350.599509631693	511.541601066953	658.404525746733
1059	1059	132.723764158665	342.289248286117	535.592504900813	701.051775448249
1060	1060	128.661640298295	344.3288967104	548.284017920821	649.255523345974
1061	1061	128.080278997122	345.074293445577	542.904369043575	644.078741212785
1062	1062	131.761946056349	344.51805386041	546.116227904213	684.155732479725
1063	1063	132.311294637815	345.455062688763	540.919801808864	654.449578112671
1064	1064	132.820529725802	345.11997891605	501.344619413261	665.927154244317
1065	1065	125.312539729755	346.12536590737	499.33203683839	716.832880665751
1066	1066	135.098260865797	342.788701779784	534.493690533793	669.273900096131
1067	1067	131.184433240331	345.240717562561	549.315056932975	660.556372492318
1068	1068	137.167931144784	342.365356646396	504.425066610218	670.885689984438
1069	1069	131.499845087294	345.130483955702	510.126292573252	669.482696736869
1070	1070	131.208984890677	346.790657157893	504.707064429511	653.013992920917
1071	1071	133.346559625793	347.84835245622	528.835104421361	675.204144363872
1072	1072	135.164507021987	343.665996435681	530.731851552607	698.171130569348
1073	1073	132.570482058311	340.629254093608	550.810498776878	665.086808989745
1074	1074	126.486074009326	344.137215881109	534.455416131044	671.464925199923
1075	1075	139.078876023186	344.280497588697	552.647379106915	646.386360509318
1076	1076	125.939640415576	345.6707511087	521.381852965641	698.272531092706
1077	1077	127.941645630692	347.817979589271	521.517156017763	664.691244011935
1078	1078	131.890874340971	343.285283647388	566.889988966323	663.766847968976
1079	1079	128.16052077545	340.985440704069	518.04845161145	676.515882791633
1080	1080	132.030198876624	344.454918746379	503.447091135074	665.982059447038
1081	1081	131.677849456201	340.594098394925	528.764210827244	697.051214928704
1082	1082	132.447139362175	334.314292951819	534.58772397674	683.635675705516
1083	1083	127.277618160893	339.519687042255	540.488506072939	674.822860866198
1084	1084	131.029630688136	339.995141466428	509.734365371268	672.043106382318
1085	1085	131.705347194635	348.615098257797	503.175294645454	665.747604209343
1086	1086	133.119870547185	346.531272382588	501.267286843798	664.427191715731
1087	1087	129.076948052379	345.06081771091	521.158751894968	673.539858069274
1088	1088	132.841817134196	342.949458354659	560.526779158158	690.710541284674
1089	1089	130.789835971207	343.412485599575	499.795737168665	667.229568412844
1090	1090	135.068411217593	345.544804205673	548.750219138983	655.37633487291
1091	1091	131.258515029353	338.232194683099	509.385467246976	656.071135127127
1092	1092	130.355726284455	346.055672270159	538.229515300416	676.173455016667
1093	1093	133.389770018794	346.997348196891	554.314799118509	646.854603162564
1094	1094	132.561064832937	343.426853764488	517.555109705739	667.455562761096
1095	1095	132.621516876784	342.327462330445	529.173124598272	659.644040918132
1096	1096	135.591777181461	339.442559326135	532.471187066297	686.163832923154
1097	1097	132.395482780562	345.896814406868	505.91247632404	694.336289850726
1098	1098	133.900334148844	345.110396423674	512.207611020639	679.736082477204
1099	1099	129.074710233776	345.850702953333	521.724138675827	724.366921437423
1100	1100	130.067615717108	342.020293642238	524.865953949334	643.131855646375
1101	1101	131.682890938607	342.703948369195	520.953543588452	659.224489773203
1102	1102	125.762693928989	342.76007050214	507.779602110031	663.550709666862
1103	1103	128.328000159113	345.300147562381	499.854452729101	644.11761584969
1104	1104	128.313648420489	342.33318240982	493.225419593226	679.395224920129
1105	1105	131.537153471772	346.285524802863	539.255169856533	699.312723862505
1106	1106	130.735917854007	344.137138118918	540.093662992715	655.513404983921
1107	1107	129.881265044129	345.167425563924	502.572854281616	662.152558495721
1108	1108	136.333254868738	348.842080509453	517.483995210062	706.984235979985
1109	1109	127.565857759026	344.575289333121	549.935913509327	659.900471225629
1110	1110	134.527935443853	342.590062109063	542.065700661179	664.125082989426
1111	1111	132.537962558681	343.584984135016	531.64925725771	683.737414715738
1112	1112	130.244509537361	341.769319136431	492.694134599679	651.355845102966
1113	1113	131.283507066776	337.810406321797	563.262692646635	675.815770425811
1114	1114	135.433799691282	343.319983588098	508.249365088967	671.391387691481
1115	1115	130.813998038824	344.125068361954	513.07408235152	657.296488524004
1116	1116	130.435650123358	344.943503366434	501.688213663027	660.4668939613
1117	1117	132.34653480401	341.229046714419	513.686651884113	671.087335721015
1118	1118	129.112168540972	344.37655251894	526.784726845008	676.260269150269
1119	1119	131.207539599791	342.159693064762	529.121976374435	661.547188610543
1120	1120	131.797252102082	347.570198760543	512.995338265207	677.541788653663
1121	1121	136.762107182053	345.936227963345	531.129461153403	661.016593015123
1122	1122	133.373091619258	344.658393085705	524.458249674736	717.827559864591
1123	1123	127.374981010418	341.941154366165	550.238187132848	670.325819180808
1124	1124	133.365759529527	342.277681712525	530.299954425317	667.195162725865
1125	1125	132.887811080441	345.320950043565	521.186682156404	659.73296269426
1126	1126	131.878215183441	345.505483810781	508.81693194419	688.403201190056
1127	1127	128.458060734259	346.095714742181	536.427523433812	685.811522162239
1128	1128	135.558262007975	346.159947400503	509.018187963709	678.987393040148
1129	1129	134.284019753066	345.090686294646	525.941791655295	674.545854720913
1130	1130	130.975081726804	342.058768644959	509.22645113423	668.121825491501
1131	1131	137.311678291104	347.964400883701	530.359064808491	670.107434629394
1132	1132	132.09879435195	338.958642876745	517.502657634163	688.351762800108
1133	1133	133.840294962861	340.552888007168	515.938941794517	679.175705966119
1134	1134	132.79838469376	340.686324395233	508.501677181068	654.692040612983
1135	1135	129.219371139771	343.024808702754	520.877936494577	679.058519916044
1136	1136	130.18014560005	342.364815639116	542.877999397554	655.55612256935
1137	1137	126.864861503246	342.887304005769	519.163731243712	695.951198320342
1138	1138	134.296522315187	336.918858898477	549.589860963433	696.627048384808
1139	1139	126.664891725666	346.85307923114	520.099962058222	683.031042052643
1140	1140	128.477080100266	347.920846521986	523.596227268215	657.363605985838
1141	1141	131.131991189315	344.970974970567	509.263969370576	696.783142631912
1142	1142	131.228913753162	345.420968845087	531.762172408795	654.784697468847
1143	1143	132.533295934472	341.111606198739	515.104304362795	664.683486667497
1144	1144	131.496045709867	345.053740372921	514.824119660512	689.754349774189
1145	1145	131.518878792375	343.574064018327	523.30605976727	672.309065328991
1146	1146	129.230126280357	342.897454166852	497.507926378688	666.228468316681
1147	1147	127.678715012198	346.675621383998	525.875471057683	689.19580164887
1148	1148	136.205084234706	345.270695288719	499.233661473888	695.347247711343
1149	1149	132.817853831569	345.505517082789	506.851953425295	645.906664017581
1150	1150	129.731749607202	336.73285060138	479.698014604436	696.83015948598
1151	1151	134.208407949379	343.017833767982	525.39460852961	702.165870618412
1152	1152	134.764940371081	343.948685992049	516.331543461626	693.832154639456
1153	1153	134.549584392037	344.228958320389	504.286378828096	653.868346260538
1154	1154	129.934881120071	348.564106450431	486.495547362729	679.673928017025
1155	1155	132.520873835147	344.198173746435	520.587597602019	672.295534286662
1156	1156	127.081106888628	341.55581201946	540.461707960871	654.139499801712
1157	1157	133.243219427882	342.898391428991	529.323258774145	652.871757666868
1158	1158	128.582982577988	345.665155021738	514.712327011814	677.286358132874
1159	1159	131.036578048301	340.997466510206	532.417778127504	694.223073033381
1160	1160	127.526732308447	348.698102175466	517.299031691452	691.553428667262
1161	1161	128.911521188868	342.53976564684	529.434133195178	639.594329444254
1162	1162	129.182627756026	345.783337845552	516.217667466895	676.167800551458
1163	1163	131.61760955342	344.958186591838	528.081015159214	682.674147306783
1164	1164	136.861615055632	348.229119966441	514.338692877247	666.912597150884
1165	1165	131.626294821265	343.539638727551	529.673198535081	661.827588765498
1166	1166	130.605916973069	345.25406460917	518.156348800203	655.010178522122
1167	1167	132.437946521422	350.606030604016	532.367811530831	685.595925768177
1168	1168	133.705821676341	342.741946338537	538.052043057497	652.763180506824
1169	1169	132.051901058155	340.691886525617	538.291566446637	659.686576594356
1170	1170	131.321379591959	341.40015795076	539.269269994586	648.323568861683
1171	1171	125.470064552559	345.108326598691	548.957197818504	655.606329210391
1172	1172	138.340467292761	343.557694466632	535.851082050738	692.32297979099
1173	1173	128.93244757707	344.248664968903	533.523645774747	682.437400391457
1174	1174	127.025652172672	341.540783344094	500.537453950865	637.043485752982
1175	1175	137.116947115664	346.037996372937	506.71344413732	666.89137174506
1176	1176	131.008719873461	343.363818991938	512.72121971019	649.582030399377
1177	1177	132.041780503695	345.431392734826	540.912712369814	654.554023077151
1178	1178	131.275001674105	342.394346428451	536.967644017697	672.684090977308
1179	1179	129.834277177996	347.137562176153	536.587101843901	678.140868208262
1180	1180	129.955436667714	343.988484344245	525.019527696957	720.306469915642
1181	1181	128.617896964573	345.089795735861	515.910897549366	680.838363888366
1182	1182	134.526476494243	346.111710104527	512.438995997071	677.456468812724
1183	1183	128.553536845876	340.67047666887	534.80876075213	656.979312658925
1184	1184	128.382333030559	342.287174661527	539.42300116096	665.412649206053
1185	1185	129.231691475191	343.445236898937	531.501103485256	676.487645972768
1186	1186	128.127041665602	345.922630705456	522.2224479365	678.297610062228
1187	1187	128.841874132611	343.195461686448	522.884284567033	656.883725599789
1188	1188	128.337688638772	346.233825611558	519.877943940345	681.787846512866
1189	1189	127.863400622187	345.780013459306	528.990143892852	647.140825240208
1190	1190	129.389525062505	338.886920212614	534.743459436766	674.571099250533
1191	1191	132.367120862378	342.960938141833	537.699660144378	660.120590479609
1192	1192	131.153264670457	343.404171462124	506.026236958824	686.15466577496
1193	1193	125.019525804916	350.902344429726	525.132678853233	710.899314764343
1194	1194	126.582022074654	350.236631325123	501.752551445384	654.984579114553
1195	1195	129.641072359134	345.00873871979	507.269462854669	678.032302798972
1196	1196	135.782327833445	341.591897499334	530.968508594751	662.960913476472
1197	1197	130.603243874441	344.886147535554	502.198855581963	670.529777261345
1198	1198	134.871945716983	345.929784173852	532.302168234542	661.004131605904
1199	1199	130.738989842665	341.23755643209	535.719364315377	684.919763524431
1200	1200	126.044535063498	346.763704386591	546.763278319446	674.700342633079
1201	1201	135.963723485073	348.613439291092	488.70619047301	685.92828660713
1202	1202	128.959863079872	339.459483495773	519.201856980112	668.753314242624
1203	1203	129.849340013645	340.038190420341	511.12842471829	686.758195059812
1204	1204	132.022624233942	341.00863454383	520.491079881045	656.270321874291
1205	1205	131.079492693088	342.918928498232	521.551093066544	657.145811635517
1206	1206	130.478725442461	339.641532500566	551.841034945257	666.849026204831
1207	1207	131.965025998188	344.93390999615	527.271884741072	677.810739181481
1208	1208	129.067485299887	344.048375325003	544.671083888582	677.168187144153
1209	1209	130.327992470011	346.895714711407	500.796868536081	675.692920352317
1210	1210	125.444599511643	344.520628165993	516.958253119646	652.929326923176
1211	1211	130.320213119067	339.334164752865	532.261281877335	696.801862873979
1212	1212	129.570152763706	347.881749333442	530.033359767089	659.313066503801
1213	1213	130.69385762511	343.027971475199	555.385085597736	645.613468959245
1214	1214	128.014978291588	344.824370069844	535.025856672467	661.720441620196
1215	1215	131.279915455237	340.752998290026	520.949073100344	683.512953570243
1216	1216	130.988512752467	344.882794676029	509.02757504949	659.64375711694
1217	1217	130.756756849817	346.900394223198	542.380148810359	667.633266947595
1218	1218	129.333821454494	340.13166535855	510.78086961657	681.888657191999
1219	1219	129.053877601182	341.096972522402	506.599036190033	626.202750564449
1220	1220	130.382682481849	336.758276478296	532.039277652904	652.135161176675
1221	1221	135.097216125502	344.639104060792	509.331027231614	654.537389122763
1222	1222	127.17753053025	347.60043294112	506.141915025506	695.484610550844
1223	1223	134.162131131789	343.069567584769	502.036786348979	685.008801527206
1224	1224	131.877156101387	344.275887302274	514.588531766747	680.561053948796
1225	1225	134.336001054478	351.490262258564	512.161686330207	668.972281949523
1226	1226	131.12669217355	340.082004926916	526.764591953023	654.244132408249
1227	1227	134.292894149999	346.258889142832	509.305315397917	700.827800941525
1228	1228	129.703150864899	344.394393610737	496.158934582964	674.98522477752
1229	1229	127.413550559267	345.634998505975	530.27010526146	648.839800287535
1230	1230	131.986001104623	343.919279969616	537.973660489582	705.62246528293
1231	1231	128.476653630297	344.352992924331	512.427938006832	673.434623051882
1232	1232	131.800934781245	345.823323153951	520.953051464715	671.685317726076
1233	1233	131.563342394231	347.948956554901	544.736175810366	657.186906190604
1234	1234	127.954093737428	342.172082015613	498.546821442567	678.627777737051
1235	1235	136.80082663177	341.867973644036	519.022595500263	683.405110103022
1236	1236	132.311961344488	346.146315943955	516.076390642835	689.939903298047
1237	1237	129.406512973326	349.580642342435	506.235212049123	658.896079177056
1238	1238	129.671015449215	344.964700645401	502.694449235009	683.84800299562
1239	1239	129.524441094383	339.394643190872	512.417724874646	638.9688918761
1240	1240	132.782377897782	338.368627535641	506.639428551966	690.734164835408
1241	1241	132.520949397498	344.672814406438	569.827412636427	683.642766998279
1242	1242	126.699636889281	344.810357636942	543.939886804772	658.184765881102
1243	1243	127.135639878397	339.681190031867	535.58140410148	651.187911589961
1244	1244	129.09459784489	345.93806278793	516.697356224311	663.970863087534
1245	1245	130.239118471272	345.489277068924	509.89756545154	656.986247549819
1246	1246	131.5184465781	345.310414075152	520.785126677028	667.939297119501
1247	1247	132.757996594689	349.660790406779	537.581560696156	680.260168807318
1248	1248	134.185258951079	347.712576974014	526.271075600364	670.809717207254
1249	1249	126.187990736805	345.230657406622	518.91537926884	694.735825282373
1250	1250	128.850300721475	348.662812709724	574.59067027309	687.193906392075
1251	1251	133.662151772103	341.389397150777	504.738728692961	659.133527125671
1252	1252	132.441585407375	344.05096033853	487.755025005255	684.25411662848
1253	1253	126.569174000845	349.276868400556	484.423573596069	663.133144444162
1254	1254	132.447057590249	348.179115915515	525.439970653948	661.693392252798
1255	1255	134.679357118608	339.749065614728	543.85104286993	659.422738852826
1256	1256	129.212042968252	342.399416231336	505.19744352182	675.61426789534
1257	1257	129.289540811447	341.288237884733	542.768690312983	653.161324436934
1258	1258	132.179106062308	341.473726127282	518.224766986515	697.868163429083
1259	1259	131.898865850824	344.813953273588	517.133587246648	655.144281518285
1260	1260	133.606178233213	344.150163930738	521.861412007373	668.264349144675
1261	1261	130.923560096422	347.780286366249	521.730454837874	684.114624615821
1262	1262	129.925532446619	338.773775529757	494.935256784031	663.144369385978
1263	1263	130.663151180155	345.101294026352	515.353505968204	659.1570897838
1264	1264	130.094061357674	346.976927797177	520.246530406479	638.446464712248
1265	1265	133.96294289925	342.050499825731	515.611677096095	656.446213641542
1266	1266	131.686540763245	343.518803198984	564.458849635346	641.19617312275
1267	1267	133.04290060601	344.694411704416	511.681111920171	689.283495769793
1268	1268	129.586728005311	343.694475263071	524.05298151007	674.328240598609
1269	1269	131.364136503098	339.077933802481	497.687340153607	644.153187058257
1270	1270	131.016531838069	345.5190683881	512.958635025589	662.821611747171
1271	1271	134.44409655071	342.361285455949	549.244083524484	642.725442994584
1272	1272	132.108228244665	342.492111273917	519.194451335773	658.933141057446
1273	1273	127.58930384135	344.450844267752	507.288359751559	640.386202628662
1274	1274	131.890038592245	343.194003336069	525.386248467533	663.782753138732
1275	1275	130.402275165267	342.464889892713	527.687076551298	686.549630169304
1276	1276	137.629466302678	340.150649307317	539.060576809945	686.909486853276
1277	1277	130.437858417375	345.164257984804	522.903006656744	652.320928229013
1278	1278	128.614445600469	345.691750861083	516.783665593631	673.049081530482
1279	1279	130.74950241105	348.301603737926	550.618213936275	688.60361807836
1280	1280	131.875195314311	351.451811629762	501.794567529657	680.943548112021
1281	1281	128.461896336121	342.107594078519	541.866280521407	649.772347719332
1282	1282	133.367536305121	345.697636402934	548.548076876675	649.283618728545
1283	1283	133.043136740594	337.231303206754	525.884454398609	638.444886966628
1284	1284	135.142669607248	345.882602748206	520.004853787702	700.511678689974
1285	1285	131.955628214503	340.80069213834	525.797326985321	679.069167288154
1286	1286	140.218727448096	341.871457624195	543.958733797056	672.280224013642
1287	1287	129.578881608595	344.634393487351	547.906914828209	706.29131446124
1288	1288	133.405589782945	347.335978720316	520.356314812543	675.109131523839
1289	1289	131.182244376899	340.767858435162	536.125654243175	656.276534878091
1290	1290	130.248054763504	349.254193920484	525.393927849278	659.009237595823
1291	1291	131.887633857146	342.120893926908	503.0251294123	652.094802662292
1292	1292	133.244898721554	344.102005760404	506.493293904061	666.818223956929
1293	1293	131.16483214083	344.137449139197	541.741575719123	673.646876758659
1294	1294	129.630768816664	347.042163946517	520.683573980552	660.98404154873
1295	1295	127.165232847123	348.010932553767	495.361150917857	661.164842168369
1296	1296	132.064715335397	336.19551092724	544.974253256704	691.968245220673
1297	1297	131.00115648872	340.620345618795	500.147414025964	680.901045468812
1298	1298	132.277730160418	341.758710143941	540.234328901882	669.919025069243
1299	1299	131.568358078338	345.631089348018	535.26684537168	686.176798613017
1300	1300	131.117716236795	345.712652310905	554.788638413821	679.97565722219
1301	1301	128.010974226556	347.239405454637	510.796295761843	680.399522219724
1302	1302	133.877255706714	345.782584257188	485.583554147212	658.027852455617
1303	1303	129.305810012115	343.520838670487	525.060920576304	690.493688983691
1304	1304	132.809092506273	348.024138115293	491.422031344818	660.829985948415
1305	1305	127.393677254895	343.089265805007	515.840841674755	663.541133940072
1306	1306	127.962687154267	347.53018411168	522.90908597439	658.591861356482
1307	1307	131.630118016534	350.263569226826	519.913617740439	623.617412241541
1308	1308	134.834366571188	343.711175456872	542.734510874557	658.611022774598
1309	1309	133.735924428331	340.28200229144	524.724508118776	676.752403836415
1310	1310	136.349990610562	346.665223511641	531.719588317416	685.756882094383
1311	1311	128.002007067578	345.931301143365	523.00559162502	701.358834385744
1312	1312	130.015044961173	346.756995639957	522.08944642455	661.833720869398
1313	1313	132.235655297248	348.683935854169	525.996361555738	652.159691979753
1314	1314	128.50358314547	342.750546705984	534.935061277109	670.809688498808
1315	1315	123.897238354281	348.756455816182	504.752422914072	676.345684203356
1316	1316	130.645714882048	343.966385027545	557.565820785507	686.314382233078
1317	1317	133.133308861096	343.897048809558	527.84806948073	667.31815250062
1318	1318	131.003868817752	345.7855147747	519.238212270187	671.505955917214
1319	1319	138.547067863379	344.703731325256	503.687125159148	655.560431780781
1320	1320	134.016242362988	343.505865628626	551.36877320161	678.981806807817
1321	1321	130.612333796067	344.528492933041	517.537182920852	656.44723710152
1322	1322	131.856847291173	346.124676030159	539.389628921018	687.802274045656
1323	1323	129.140993786871	343.446775836095	545.057019487364	642.449546443399
1324	1324	129.068145113292	341.584561403005	528.421965503563	645.895566770123
1325	1325	131.650875759101	342.976277080484	547.230307717652	674.414224880063
1326	1326	130.289766999046	348.214206461697	520.882859169875	675.584185626423
1327	1327	131.366114923594	340.152643886467	525.846723438359	712.488428406866
1328	1328	131.486618252317	351.231095350647	533.255643960234	638.47936141145
1329	1329	131.039858397468	347.626329921148	515.409963516443	683.626652376147
1330	1330	130.612399946142	346.541977840343	501.393703612537	668.555401256455
1331	1331	129.331591310866	343.552520835031	505.883073065393	701.890645067818
1332	1332	123.814389695332	344.260918314205	512.821892106847	663.297208296237
1333	1333	127.803479812966	350.045162496257	504.227670698229	680.409253907358
1334	1334	132.417591987616	340.081973861331	551.194733061557	668.42499065347
1335	1335	132.291668199256	348.249054269989	542.664986755538	674.888227234862
1336	1336	128.710889285304	344.68472154481	509.462739139213	682.418220702837
1337	1337	129.463593727577	342.842179613805	543.502361190114	686.373603726353
1338	1338	129.315719735085	340.177923130039	546.074398188072	706.591118749663
1339	1339	129.520448424982	346.073252392478	560.320467986379	663.278059355451
1340	1340	131.418134021928	347.035883164783	504.672420987655	652.371063003752
1341	1341	128.904247636541	343.625922312461	526.678304966743	702.366269918075
1342	1342	133.810974442538	341.680249743035	538.050788947701	684.563643869132
1343	1343	128.849743772397	346.350625954876	527.976867610173	671.59342411371
1344	1344	136.918417459396	343.383585717254	509.424392968109	688.321869452305
1345	1345	135.816651448161	346.688210262269	531.173091819105	669.792323993518
1346	1346	130.507792845464	339.637431981598	502.571271840368	687.934567449764
1347	1347	128.656887833643	349.013692787153	516.036835614135	669.131341431807
1348	1348	126.656175405082	345.809688625793	539.514742121166	674.190759234326
1349	1349	126.627742962806	345.613989045929	533.580774533179	690.705063320505
1350	1350	125.215863001873	342.851037224508	499.709384811729	678.253699431663
1351	1351	124.731099305302	345.051211838148	520.127762717468	681.954335502864
1352	1352	129.699173293397	346.570706552647	525.689663556189	689.997439009208
1353	1353	130.342183022849	342.099105396277	529.337032752677	665.183643581273
1354	1354	129.658296055137	336.420633735634	528.392792245556	659.102506947656
1355	1355	133.048935988776	344.394496543111	511.58794511777	665.434796604192
1356	1356	126.410857311175	341.889038227569	523.849833910245	676.230250158378
1357	1357	131.750638834271	344.984905381244	529.038501302772	671.487138049888
1358	1358	130.112472403097	344.58198834468	533.558597028938	686.682591128812
1359	1359	130.80589727827	348.935062178216	527.588512384383	680.707657998018
1360	1360	128.111575434299	344.28493127993	504.145122125396	675.165843476698
1361	1361	129.92627424781	343.514052761695	513.851376490525	684.063679496486
1362	1362	130.430273541606	342.019541615573	531.84390943542	671.647457142869
1363	1363	136.711247208693	346.110197473374	537.712728347333	665.099142577836
1364	1364	136.656464426351	342.214097641502	521.598143344262	671.07840456708
1365	1365	128.803798390674	343.201561103609	504.620317595301	642.149810404608
1366	1366	125.940229493956	344.952757959257	523.794170667157	652.49656896722
1367	1367	132.289656483862	338.952584367435	495.925681383477	674.185985910413
1368	1368	134.201562125956	344.43367970295	513.621823025155	660.269803260684
1369	1369	126.890722176822	350.298411178493	530.38724992244	672.285123328778
1370	1370	133.472822946285	347.732558337491	504.676786984719	682.315912379448
1371	1371	131.097161104395	344.623962783529	521.804259494299	657.241411389426
1372	1372	132.513653009076	348.857663103857	528.431877631091	682.180975803939
1373	1373	131.273368070377	340.519519851271	542.480248285659	668.338416926685
1374	1374	124.555588052072	346.003489255669	525.965850728254	673.189242511471
1375	1375	128.884093387545	346.655467724217	517.135902138843	656.310798347381
1376	1376	129.225616062883	339.194978189471	550.521466366081	671.101228293809
1377	1377	130.303833222388	341.064990694501	508.271106604831	647.083748201776
1378	1378	133.157507283309	340.918527491473	501.190141561755	694.685578295539
1379	1379	124.107963172365	337.976109097659	536.91389413179	673.905440376338
1380	1380	131.0051643468	340.961855641955	503.071810501853	693.8736191885
1381	1381	133.975848913219	342.607877354785	499.795579436223	654.078751092679
1382	1382	132.684887470365	341.156878754234	547.395275095379	648.730093809722
1383	1383	132.253797565299	340.80572744011	526.722052670602	669.512896785338
1384	1384	130.063131942136	344.204351628095	530.697040055782	656.122529707351
1385	1385	133.102141964122	341.191803351777	495.306451040735	689.592638908884
1386	1386	126.669207953658	338.934245452238	518.977468787784	654.986698628325
1387	1387	133.829690585959	342.546351500571	529.872296843535	693.717959846786
1388	1388	125.701080423883	347.454804008638	527.818358190999	685.737426563323
1389	1389	126.334303686525	348.029316331596	578.005188692295	650.358269229152
1390	1390	133.018946603782	346.896114458542	519.061684152299	680.665656136305
1391	1391	131.914222430305	347.274100533866	523.108853468905	685.959074570965
1392	1392	133.231622689933	343.963811598736	515.162710539315	662.439454127768
1393	1393	130.693259442964	339.486008658495	548.529780224085	668.277096933729
1394	1394	129.918072643131	341.470665793072	503.34130739192	647.920066244846
1395	1395	126.444661569442	347.422744814394	518.468929792177	674.711334591537
1396	1396	134.594318636839	343.346691459182	522.467396049179	657.93599838245
1397	1397	130.921398894927	345.348543931345	519.190815445747	665.639838192077
1398	1398	127.775939296042	345.448163525707	543.39407323705	653.337080446636
1399	1399	130.53411965977	343.951021429244	523.249943867051	687.065870653972
1400	1400	128.542079055099	337.389794954795	546.516821347721	679.065443189799
1401	1401	131.520633473937	337.364433131112	514.667215640436	663.554436937074
1402	1402	131.719662114037	346.761353767903	535.568672880165	635.301859372113
1403	1403	128.426321273087	342.895952097508	512.238575275535	664.394702560213
1404	1404	130.711496235424	342.611191954305	510.670640999422	672.453888430376
1405	1405	132.541807118115	342.417093614704	516.759595400769	701.85644419192
1406	1406	131.770747034482	349.232590239341	528.365449676217	691.562235387311
1407	1407	135.345576315542	341.659623109638	531.718860840649	677.707515562824
1408	1408	131.394573935706	339.645157554355	527.06649435922	648.691107568644
1409	1409	130.652699744338	341.898993909874	553.979148864681	653.100949143575
1410	1410	132.985124612516	342.274251841338	489.516249971201	638.248235696782
1411	1411	129.006893965556	342.024416060332	525.244921664783	674.914907518608
1412	1412	132.305348500926	346.824450549098	539.700979603385	646.999411121389
1413	1413	132.651245570313	340.741191997901	495.872476808868	685.223157500244
1414	1414	123.744517829645	346.848612034466	536.169431999327	680.879070657391
1415	1415	133.138342615158	344.764602807897	511.455773007921	657.352195119081
1416	1416	127.366820773009	337.928889731968	523.462634944491	674.283974648038
1417	1417	125.990330645718	341.864670226625	518.845840577506	680.991935198569
1418	1418	136.254948996652	341.738602928038	498.96656235243	646.560316470417
1419	1419	131.785467553015	346.709696674743	507.778028743118	653.399039315017
1420	1420	133.368050853225	338.927649256022	525.497003934054	624.577820489485
1421	1421	131.694364168298	346.242056892572	515.917859206803	670.865837350007
1422	1422	127.3131001119	345.491481004692	530.898602826554	684.468138916602
1423	1423	129.700237906481	342.648939631418	536.665218945706	678.410066124932
1424	1424	131.33939933064	342.264243032951	511.139209458406	672.162743773968
1425	1425	134.329033623279	338.422171089656	565.771780827215	665.922019092876
1426	1426	132.272629167982	346.328734137313	524.409495743432	644.870622395286
1427	1427	131.171132537638	342.227989234109	547.249314853255	666.947502049602
1428	1428	131.329815537702	342.946073682916	524.478385754374	716.483207052966
1429	1429	131.81521108951	347.432164776018	529.390691022944	663.480774968495
1430	1430	131.614569470501	344.463823992066	538.977150311532	643.528622819416
1431	1431	130.335146561417	346.394786924961	484.072743082873	653.061180264005
1432	1432	136.065376599244	345.412773011931	507.515531070494	667.874866099933
1433	1433	134.052364052925	346.062344062351	528.838867188092	684.713565961241
1434	1434	127.966453211302	350.372094854655	490.782608500745	655.701194595626
1435	1435	132.452071623188	339.923728757339	526.721622350588	668.928527563834
1436	1436	124.803186343892	348.841641154899	520.571742323366	655.201317322116
1437	1437	129.582961823921	350.565889546842	508.219590726541	687.061660427574
1438	1438	129.746910259856	339.021479522685	517.66172739079	647.920322622791
1439	1439	133.998772472133	344.23372823065	497.685545007352	658.177616933482
1440	1440	131.957117213979	345.986836077991	520.638771604275	671.834970157397
1441	1441	129.915863813664	346.349702738966	537.370396498348	680.497213431229
1442	1442	131.123909305178	339.609428597822	534.441516310781	668.429243795532
1443	1443	132.516736239479	345.649470055251	527.751816580506	679.21156237462
1444	1444	131.597591783571	343.738178171137	520.19545925303	658.232708728253
1445	1445	130.306943845987	344.865717531615	528.435432468525	683.304592799891
1446	1446	134.339295253931	342.455298615056	542.417216082019	631.622067103961
1447	1447	133.288521308014	345.505451923976	497.12808689441	698.522046141679
1448	1448	132.870519641425	345.229513274058	508.405213260636	693.810436626051
1449	1449	129.875531004407	341.400924731159	527.139286638044	665.373367875776
1450	1450	134.524556293933	345.474898864068	527.092987268992	684.833478995114
1451	1451	131.231212833519	341.103810448236	539.356118870629	689.296682538551
1452	1452	132.175104807338	345.214482354004	510.481410585808	655.702765603422
1453	1453	131.198230512271	346.255655891036	503.337819206829	648.021692816377
1454	1454	136.113788974401	350.803568637572	530.525962173374	638.907739880257
1455	1455	130.131920308552	343.637845358029	508.332496588091	664.719557245713
1456	1456	133.903096477197	348.167808370894	515.619433619809	673.095596328079
1457	1457	129.229630376359	340.27991773172	529.509785705506	678.095147687988
1458	1458	132.252384574438	344.422399950214	525.845355084286	678.774200838364
1459	1459	126.71775864408	343.40588229781	501.004437773563	677.571064589445
1460	1460	130.323536697735	345.544537680649	527.867700842641	659.755401991417
1461	1461	131.4092390972	344.034688810689	526.646842890056	691.055477321193
1462	1462	130.198934939765	342.443819717701	534.608050360918	645.420577634195
1463	1463	133.579647506214	343.479318961764	513.487628794639	677.239420873323
1464	1464	132.739651777887	339.604263074072	534.270628504049	670.584627734464
1465	1465	130.959546303111	344.260765522793	535.47215000928	684.492303068108
1466	1466	132.873914792659	339.801046037633	524.076757652428	672.614725718413
1467	1467	125.146278934688	343.149285521909	521.50660296424	716.57503994771
1468	1468	135.933962547258	340.183439248878	543.924197772566	657.03741868361
1469	1469	129.937544192735	346.725702164556	499.939752087793	657.56407065874
1470	1470	125.363869028202	340.630725754656	547.514990347597	676.97506498071
1471	1471	125.469953018787	349.869802159608	526.644431062389	685.530452402901
1472	1472	128.954671476501	347.489987743903	524.459232510404	673.071105670918
1473	1473	132.849603884237	346.136964463185	486.358087789918	658.716030864712
1474	1474	127.659765974067	340.754845780889	535.127516597545	672.009442736988
1475	1475	135.664773094046	345.924735922145	509.126545659952	643.128316701715
1476	1476	130.767431695907	345.07696988056	550.671028710073	697.114692719686
1477	1477	130.309386921289	342.015571336285	534.060697676272	662.390355900332
1478	1478	131.057614718014	342.821159863205	550.285123931539	687.321163671616
1479	1479	132.286291950591	345.458896389129	514.652005724385	662.402636175365
1480	1480	128.940320363907	341.457384236797	522.851208323598	657.056699796574
1481	1481	133.710147193964	345.019788863896	546.981467838269	678.945763017487
1482	1482	130.546787917244	349.696835152647	532.320090040717	656.134593233554
1483	1483	135.477828583688	345.549130098335	510.910456351973	675.307149615644
1484	1484	127.430888008215	346.658472023678	542.067990022952	706.351867543346
1485	1485	127.615621362203	345.438534490137	519.741700380082	656.098210482816
1486	1486	132.741851744305	347.455207454765	521.87524195331	680.27541024863
1487	1487	126.107104709916	343.544726880812	572.452181974636	665.894347861345
1488	1488	133.265154105513	340.198465677995	510.758576573654	674.045305376911
1489	1489	129.471318979633	347.168362380941	519.211832853558	659.030031511558
1490	1490	131.325493803822	343.2051403459	506.725549539128	677.717020905746
1491	1491	137.950591570916	341.236195647554	547.186898989767	636.922572117258
1492	1492	128.955038993243	342.493212024893	508.183243305918	666.694936356224
1493	1493	125.073914608646	347.234777491626	518.382836154237	674.899184826182
1494	1494	132.978336293842	345.159761318072	522.345002179003	682.979643092649
1495	1495	132.117006791097	346.362198355923	498.40665704783	643.090078860488
1496	1496	131.213201904157	345.238669025108	518.853536939174	695.021511963065
1497	1497	125.962004381459	350.656311831039	519.729465097061	652.56899805856
1498	1498	129.787702393898	342.920268350313	521.739431366916	681.695356230616
1499	1499	127.46097553515	345.630666679196	536.622799916081	711.861122427567
1500	1500	134.468250001263	345.048689694543	508.455145458007	677.763584986045
1501	1501	128.879537896497	344.262922558877	557.881301844931	693.380049468314
1502	1502	128.717042235789	348.509126355367	533.31649127374	662.437096351853
1503	1503	134.521739884491	343.10109360617	496.820101155236	674.271492623544
1504	1504	131.715653196578	343.555396151668	536.623165799928	677.495470955317
1505	1505	131.014734911855	345.426616280333	529.074566675193	680.377084793043
1506	1506	133.671724969594	335.49393899686	505.892149813595	641.160522579014
1507	1507	132.300046536424	345.946772881108	497.542601383489	682.00689448725
1508	1508	130.224402738716	341.356665162557	512.776520220673	693.621340723221
1509	1509	129.589931102868	343.88569947191	552.247116923159	676.39911761109
1510	1510	129.868715708886	339.378351116672	542.720022671889	675.111458508856
1511	1511	127.251342313246	350.080104319322	529.640596312914	676.136573346609
1512	1512	133.866034384804	342.101628086101	517.654702968121	683.65990780412
1513	1513	133.585595552052	340.943576591058	506.881293567306	696.853389371538
1514	1514	131.792548922362	342.967564615169	524.000169569734	671.693597354564
1515	1515	130.33149403503	348.448283652772	537.267337786498	673.522876044089
1516	1516	131.763702993876	343.247461793873	490.227977794318	666.181149357657
1517	1517	132.758287821311	343.315463903413	558.39373396157	701.757650007478
1518	1518	130.121571079927	344.166516736087	542.259079985115	682.70039626399
1519	1519	136.567066180642	342.974946797956	505.280155651703	689.175883846376
1520	1520	130.309166758574	348.494184846828	518.340827297231	664.276790905925
1521	1521	130.288164339429	341.88405307769	532.785227352402	685.493786807264
1522	1522	127.90154532624	340.71739234821	535.585005005761	637.810459714345
1523	1523	130.487509114094	345.724593267615	502.86347145024	697.307118968496
1524	1524	133.431722915424	346.72536549439	506.791857171428	636.405416035334
1525	1525	134.55416063991	342.770831532509	515.350484102608	688.42117841198
1526	1526	134.610452526707	345.770280574639	527.457937940436	652.655494220142
1527	1527	133.567843414914	350.325501165603	534.795460268368	691.036358045265
1528	1528	128.606965517183	342.261816976199	526.383125141464	701.515185753626
1529	1529	130.028884364233	348.058530902592	521.724894803149	686.133127674021
1530	1530	129.060076040612	344.38689307102	530.889416947005	696.665108096439
1531	1531	131.621876449974	342.063040327712	510.186500388427	675.973159763385
1532	1532	133.398044225238	343.999405521164	546.958374586495	691.715265401183
1533	1533	131.241347134612	349.378732962307	496.186977704753	687.967901903685
1534	1534	131.045572376594	343.747194886136	526.288141731658	657.058114617029
1535	1535	136.163904373117	342.794898225768	549.219318368108	665.051093946067
1536	1536	130.534441105559	342.158806733919	519.320154351893	680.104099352028
1537	1537	131.835148760676	343.275303308699	518.941401674554	699.935959525879
1538	1538	130.586208785041	345.201405766426	528.998176018913	679.886598820747
1539	1539	127.879909667159	342.068455791835	529.114019508759	626.979407768481
1540	1540	131.389129303468	341.095498654952	543.291690750039	677.819257814867
1541	1541	132.386650953692	345.455478158267	564.904422433274	651.368031398775
1542	1542	130.697992034049	341.214573603562	488.211846650499	692.036699399597
1543	1543	129.39069505988	341.290389158309	528.199398164278	683.840627565671
1544	1544	129.796658038101	344.958862060212	514.341427706068	675.092593173003
1545	1545	127.214054136953	345.349393506861	500.346700469265	695.058374395299
1546	1546	133.19090446353	344.885899822182	517.535408323997	664.626535913734
1547	1547	131.028299540864	346.316702608303	513.127065551443	661.221766595547
1548	1548	130.331920564219	342.760926813556	510.386821238344	666.112458659853
1549	1549	133.864550824509	342.500383456842	545.065929436755	663.650630442992
1550	1550	129.766932608189	342.857188767477	494.321298021355	674.5100061953
1551	1551	122.533208189542	342.304027925789	522.66962497002	634.714311830696
1552	1552	132.652002421264	341.758319357806	539.453239820461	676.613700452529
1553	1553	133.352705615838	344.299367276387	511.667947144456	665.645888730487
1554	1554	133.707786530663	342.726429541174	511.897147649261	674.152211501124
1555	1555	131.518294855	343.577827495619	504.754386795093	673.821662027731
1556	1556	132.937025191974	343.41835389315	502.888383169669	647.869311890298
1557	1557	127.675823066212	340.769524248548	526.037598973129	671.496933640116
1558	1558	137.709146078369	345.351736056184	529.016874374754	686.370991427875
1559	1559	131.924563067031	348.369198244558	504.431458704845	705.96954238044
1560	1560	132.001033466314	346.167758588664	534.061082010541	670.008102539412
1561	1561	129.012145281231	346.012457013086	514.021492327966	676.653703596526
1562	1562	129.653027872048	344.459471487208	512.123454401753	649.595601242521
1563	1563	136.605289155188	350.443297730312	526.738489100605	683.783180581015
1564	1564	133.516927324002	343.482689391221	549.040620017698	678.197147872846
1565	1565	131.306471614979	344.770010699586	538.236629677287	687.921524438115
1566	1566	126.991227759228	346.004193479125	535.03336009414	670.567062600049
1567	1567	131.906537706714	336.716693384268	540.806651208534	669.651755111963
1568	1568	134.389382604467	343.322932889362	514.354765110717	695.413398417036
1569	1569	131.907608941459	339.397857163892	534.827761393152	681.385538992561
1570	1570	131.166818224099	341.190906449931	556.55662194385	682.849519388745
1571	1571	129.49978987141	343.345804138799	502.684414387508	670.753507089257
1572	1572	130.556143792873	342.322019807801	509.194554415294	688.125385876077
1573	1573	132.507445494112	342.113803739719	534.909790532441	657.691797176764
1574	1574	129.121138521518	346.423413810306	506.365719068302	662.229014408694
1575	1575	127.851323473613	346.67426871156	522.27383870773	643.442758267055
1576	1576	133.731695904608	346.677198339481	507.255304756113	643.60973604682
1577	1577	131.764318460964	344.936674371724	502.154265411925	648.134214654373
1578	1578	129.935647332217	343.038919053271	525.093118878934	696.989099700343
1579	1579	123.467179787712	349.275968311276	521.592428459595	678.913705377787
1580	1580	124.318079041757	343.744417059037	496.44958091459	646.858788514909
1581	1581	134.402070926853	344.551988143897	505.069465022547	647.099269326498
1582	1582	131.429471895313	343.90822228615	468.323556308016	676.65684761366
1583	1583	133.401087117459	343.329297820564	550.366875316542	678.289363327287
1584	1584	132.715912142113	340.592928176224	514.159877488661	667.452633027758
1585	1585	128.716016893887	344.626300650959	531.227264995273	700.086550784377
1586	1586	133.099894029297	342.489253273146	481.574545562226	687.766146051515
1587	1587	133.913908302897	342.588779008307	532.774395249214	669.463908320476
1588	1588	129.705776380265	343.97968178216	522.090551313759	697.87599821936
1589	1589	134.277517258863	344.230131779863	532.329128281486	662.641907083252
1590	1590	126.542417465387	351.924515736608	541.123884779532	648.453743518103
1591	1591	134.028490564547	347.032728669081	502.92620163362	676.884669996744
1592	1592	127.748849354915	342.587845658803	511.464905063536	685.792265778917
1593	1593	126.132391153054	345.85268378144	516.648588173354	673.580467127865
1594	1594	133.42808951447	341.448330497691	516.397825078709	666.933575076436
1595	1595	136.57401510832	340.951652977234	521.113748177646	685.999569905154
1596	1596	128.483532138681	341.446646824309	550.582920582845	690.290549190073
1597	1597	130.550095169523	342.321285499004	506.560767715357	703.685227943946
1598	1598	129.720155096198	344.807898112846	519.411425029363	675.770562286507
1599	1599	124.060692248192	345.955483255308	517.757699616477	684.213656185034
1600	1600	129.182258895518	337.254648139698	532.531777629632	686.340785296472
1601	1601	134.51761422844	346.421636468185	512.260016181439	702.17094079284
1602	1602	131.314206985984	340.440093316755	491.111718485848	659.050912461057
1603	1603	126.749385752808	346.226398871525	512.291440303718	656.859008164681
1604	1604	130.694312325764	346.933578207181	523.252390463207	679.199652176882
1605	1605	131.620340922802	342.583273905881	526.443091736495	671.5840982827
1606	1606	130.802911991707	340.245487128512	526.574415352187	688.964022835392
1607	1607	130.554550035965	346.474657393298	524.51208247209	624.101218741385
1608	1608	129.344006772106	343.347186504501	519.976199669147	694.850650017027
1609	1609	131.785909016036	351.062673111644	537.056084410439	679.938555171795
1610	1610	127.894748029771	348.261419362283	523.805031138565	640.780396797439
1611	1611	129.580042254247	344.929196426869	536.612935713671	679.319005855819
1612	1612	128.547374067297	343.733224504244	547.41292434762	688.705961809418
1613	1613	132.620359783382	342.75514892576	540.461023470455	684.499819522866
1614	1614	129.046324756157	349.808797273478	489.025355475688	686.406830089034
1615	1615	133.4316937678	342.506630356323	510.24187193286	659.106638570751
1616	1616	132.592581727666	341.389149481928	498.93377051453	675.568531287265
1617	1617	129.06722543069	341.639059839089	525.447961236132	678.219600833124
1618	1618	135.489934722314	340.261774871814	527.582062029639	669.190152467735
1619	1619	136.484663132167	350.984548522286	493.839253340664	691.64010022052
1620	1620	133.102945213158	342.119426171768	527.040485560034	682.064931656485
1621	1621	127.040607212306	342.495898509969	494.171294103063	711.729081279746
1622	1622	132.912720939463	338.679140775157	519.95337667611	648.396622656748
1623	1623	130.762029590867	339.660507717646	516.245978471394	669.122037713551
1624	1624	128.212849728232	343.40872761711	559.866845107385	667.132915340244
1625	1625	134.947731113055	349.311296824065	523.680334016506	671.542432952148
1626	1626	131.646446778502	337.608432772896	508.531024861044	662.235504474558
1627	1627	129.38920376533	344.390725271974	494.520601452191	729.063323943859
1628	1628	129.268549789193	343.754214637146	512.751128542279	675.277915135627
1629	1629	129.465600026386	341.482047499199	533.096045719967	655.891986003426
1630	1630	127.200300120619	349.871343791174	529.39758322408	667.285315418291
1631	1631	131.934965564892	345.87902523203	521.684138341009	701.806523908931
1632	1632	128.28684557182	343.643459357357	484.221475308483	664.67288243173
1633	1633	134.545561322467	337.259218366193	512.884504708071	685.979685788639
1634	1634	134.719282088648	347.496625761664	505.430354226296	680.526946325012
1635	1635	133.209281467878	340.233970861412	503.884979421714	640.155948441017
1636	1636	131.455824334122	345.167682052429	519.761503140905	676.68833962492
1637	1637	131.389877067136	349.050533305172	496.652898709238	656.581071221409
1638	1638	130.800475383751	342.799900654522	517.377708555463	680.054793169062
1639	1639	136.516087430033	349.270957739796	505.974357808756	681.311982426965
1640	1640	129.805568264499	343.030309554724	565.905989256698	678.915526553637
1641	1641	126.883743772001	344.726794540749	513.501333092272	704.627857856928
1642	1642	128.805909944225	343.453737974093	520.807809296316	654.237223235949
1643	1643	130.912283020593	342.803118160336	524.651937899837	647.173706284357
1644	1644	135.821949016025	344.013551399526	511.729426374138	676.11394663506
1645	1645	130.862525183988	345.867435968005	515.115669162334	673.600317682284
1646	1646	133.10189900193	343.935370976612	528.710657347756	653.111540726227
1647	1647	122.626078021464	343.350409781302	534.647569197622	663.718531390293
1648	1648	133.145510307661	340.368595645272	503.084043850025	655.630938695164
1649	1649	133.436601436137	344.495395547664	518.555021626835	698.164357214451
1650	1650	128.768813147832	340.123913762297	508.510897738366	688.520355276512
1651	1651	128.525771462449	342.482026390669	517.169388117807	682.081428971921
1652	1652	128.961432682775	340.203194455651	535.860578323246	671.572258998699
1653	1653	132.962052405802	344.539259992844	529.483715988947	678.762804704999
1654	1654	130.238800329173	342.444180970605	521.747598699065	653.126459241258
1655	1655	128.768721509954	347.784265634319	524.263571136116	678.813680880044
1656	1656	132.54522212472	340.973126257819	537.627254298652	677.154912311788
1657	1657	132.40785214647	345.531650507209	545.439715660901	684.447785786448
1658	1658	129.324735280027	340.183396382481	522.087683337248	669.345638370083
1659	1659	126.204195422543	344.279507735899	543.120496064162	663.676779477428
1660	1660	133.387162829918	347.026196614756	525.760176165726	662.415384427558
1661	1661	127.772607321517	342.106170272488	504.000161676281	701.429329520514
1662	1662	121.977447960491	347.816695295541	512.074293853063	667.916048240028
1663	1663	130.433175838509	344.101695239022	504.730197788574	672.982512718621
1664	1664	129.863059073345	340.648594945989	515.884611424215	661.555096796018
1665	1665	129.859182728623	341.51062762828	505.81150774518	674.237242026411
1666	1666	134.389096183043	346.167084517755	525.644752129876	697.596435038421
1667	1667	130.324419807068	340.88419545884	536.472899034265	678.943291368481
1668	1668	125.268925721871	346.611378885322	527.006940678221	676.136068876689
1669	1669	128.638281537169	341.046436083063	516.020513159258	667.227097094823
1670	1670	130.213752591051	346.890927984769	541.022303481798	686.299998780104
1671	1671	135.335020334719	343.909521769935	512.915491114772	682.10962892926
1672	1672	129.83463200365	341.499757352825	530.018174583815	638.299253439788
1673	1673	132.800347435967	343.246236043652	543.261478308531	685.17233090287
1674	1674	132.948353271956	340.440450500178	490.264746372195	667.923954884127
1675	1675	131.318612981123	345.299678222708	528.958234133636	668.43125526356
1676	1676	132.736431981343	341.604332492552	529.170909350074	653.507378805565
1677	1677	133.840638071218	346.833609949324	518.476425681815	667.629754641889
1678	1678	133.24071314292	335.24747888077	490.859187618066	660.447204196975
1679	1679	134.170544647219	344.15846169136	543.021700862533	658.364455498838
1680	1680	127.307172888532	344.506449226304	515.561015961324	695.485049214149
1681	1681	128.485090613984	345.976688550157	525.857547682416	694.320944096238
1682	1682	124.391294421048	347.382399837634	559.442740852643	645.684998265292
1683	1683	130.056320587336	347.586487948486	515.980796900831	675.646043084017
1684	1684	129.222537009297	347.109526857748	497.439992039518	680.017285463838
1685	1685	132.768918804919	341.239105080447	525.534719731586	639.609013413831
1686	1686	129.395570050879	340.538834927057	520.309698617626	688.446295318195
1687	1687	131.141150931314	347.714049172724	530.258533670001	645.930912552307
1688	1688	122.97084926548	351.644287456717	536.29424877012	696.483430607619
1689	1689	130.571700507298	346.560005073148	530.419391887883	677.431722851832
1690	1690	131.915689333848	349.225563662388	517.08777210134	626.859555733482
1691	1691	128.26220855407	342.71500868166	521.632080518433	660.657600550238
1692	1692	131.873308137386	346.493370226534	527.800821116383	673.960251631853
1693	1693	129.574245250311	348.212579703221	513.691139706363	675.312345784661
1694	1694	131.132713755604	342.476750125687	523.456652214097	678.180266399091
1695	1695	130.267542072991	338.926212850152	504.672055579899	661.089026774873
1696	1696	135.757578472728	345.065788223387	520.654761627668	692.883844178908
1697	1697	130.709116880693	343.842475080232	516.147963291498	681.449584355372
1698	1698	126.10601312826	346.364324767226	535.080390120348	677.463728625595
1699	1699	126.0509962191	346.538687601886	493.320478313921	675.260356668324
1700	1700	134.094705691693	341.486122677898	492.601126028879	670.28635203807
1701	1701	134.061874832058	343.28402763018	506.667321908493	691.418441523105
1702	1702	131.168031801475	345.306143572513	517.012293256433	651.865962581018
1703	1703	133.618290785489	343.823642918846	504.232592139581	666.814863174395
1704	1704	130.190479561392	344.195202769377	543.744180871666	672.247678152388
1705	1705	127.07105361314	348.389420813687	509.314951176553	677.935831661528
1706	1706	124.616497685501	345.393686705232	552.626478108424	676.297430110166
1707	1707	127.838413222052	348.123558887934	526.068542027845	666.694452367426
1708	1708	130.143451815646	341.114641033576	510.601501684466	696.087279903216
1709	1709	131.584480661858	344.372390145874	545.13398103797	659.900241694585
1710	1710	130.323333987386	343.472011950061	499.013067469358	691.17582363981
1711	1711	132.416911216846	344.246664678918	514.9244276506	665.052726970889
1712	1712	138.695681485264	347.139188983208	545.206591377505	658.047078739901
1713	1713	130.778632763014	341.693390932776	511.888288255781	679.317578994198
1714	1714	127.026704104762	347.962777450148	534.548964360651	671.33598696004
1715	1715	136.549021915107	344.624437921971	506.195039472221	656.677630484637
1716	1716	135.297022712451	342.72462463578	526.419388711164	673.855513724068
1717	1717	126.479537788615	337.28641131968	536.472890662988	698.434434021088
1718	1718	137.545293057196	342.49753665574	528.109645333446	660.741257930602
1719	1719	127.014476540378	350.633640878273	564.034064180586	687.585650410114
1720	1720	134.125673125975	346.952335855032	515.764654661128	680.253897386683
1721	1721	136.148742429372	343.99282642528	526.246112266895	648.408303365967
1722	1722	131.886238599646	342.47680096366	526.954636784751	687.553194986165
1723	1723	131.112758095364	340.16603739931	528.874075949576	698.194875435605
1724	1724	128.189623167847	346.131054852307	512.325803714427	688.385773280346
1725	1725	134.462919679178	346.425174546328	502.424773640814	683.622001544313
1726	1726	130.046628814915	346.78748380614	509.177282687448	673.072166454886
1727	1727	134.883676950033	340.448282714997	536.577213438855	691.274805337659
1728	1728	126.521294204395	342.203487410456	513.422855366462	649.235528867257
1729	1729	124.502713367491	343.381738463858	529.667373240338	677.143196029659
1730	1730	133.486705050032	346.659273130508	539.175950937335	663.569275665569
1731	1731	127.885862311052	345.960420182942	532.757715225293	700.942875712165
1732	1732	132.308186446498	339.73176303521	535.216812464462	661.961594631807
1733	1733	135.960534270467	347.094548511047	511.347567640958	660.515401914429
1734	1734	132.411039248667	337.854169267822	530.274168728345	678.51038191731
1735	1735	135.410956135506	345.498413200466	544.665513620775	706.90729251994
1736	1736	130.465558194583	349.982410319414	539.693247176785	687.822462160071
1737	1737	132.451959045117	343.229670483522	524.628671574989	662.633058928737
1738	1738	133.167657017357	340.241694479808	537.502297223295	671.426480363345
1739	1739	129.346326244612	342.601754242918	504.572908906468	657.210955749395
1740	1740	128.495820314465	346.778083960732	500.795493648406	686.220647960166
1741	1741	127.740518698212	339.804848126357	503.776580361861	657.896699490967
1742	1742	132.223552726636	342.150319121065	485.958257417326	669.120982577615
1743	1743	132.67274932155	344.526963125675	542.308841823804	663.320965105609
1744	1744	129.972288932727	344.045287608874	535.720368454147	686.648588038229
1745	1745	129.824387403663	343.50183088787	510.260989617228	660.37484884394
1746	1746	137.753008861398	343.666546100153	532.543471190854	630.288034792011
1747	1747	133.569326901549	349.488336118081	535.955326569227	657.847477766434
1748	1748	132.175358493106	347.755702195412	498.264845290634	673.392095591513
1749	1749	131.087064642097	348.583480337242	533.412019471697	674.826878231883
1750	1750	133.183422461401	348.13600250913	532.527775506049	675.223145640185
1751	1751	122.637469567555	344.19424480626	528.336820742219	681.502273929889
1752	1752	137.614052114663	335.727127956988	525.566655702685	663.063425497379
1753	1753	125.141835607372	340.61514991368	525.771925813978	677.564808904969
1754	1754	133.544879125124	350.842257035118	541.37919923919	668.373134767818
1755	1755	130.513233887714	348.216672193312	492.250306185276	706.193668670863
1756	1756	132.719060694139	343.046769665339	505.698348465591	667.865315534931
1757	1757	129.429742058449	348.416721383491	523.177471309858	699.189583030547
1758	1758	132.415232981793	341.969390159417	520.17935242587	638.451825668833
1759	1759	130.173859820947	344.319801339242	521.272065882386	668.917144639877
1760	1760	130.647484244465	345.326867037715	517.695535607748	653.064001721825
1761	1761	131.873271177647	339.769190142356	492.485330786794	674.851674196291
1762	1762	129.900934524304	341.311786578389	522.18983281162	683.268675917618
1763	1763	133.326275369125	342.213622031599	526.54227036727	705.455851444927
1764	1764	130.381445891973	341.387912657634	528.045820318755	677.268950960349
1765	1765	128.113871892654	341.453220211319	518.298015721654	670.09278850766
1766	1766	134.908659128159	345.875563750157	531.472248963866	647.734482312798
1767	1767	134.653080332692	341.033098168354	503.092422350774	639.658870111281
1768	1768	134.237872968122	344.144003384723	514.289804671369	656.515724184547
1769	1769	133.897140742438	340.59406438648	522.424630973173	690.105703708787
1770	1770	127.577027681216	348.580294675214	490.551017974472	681.755026397348
1771	1771	132.511938839883	345.217584778073	519.989098570284	644.462446249233
1772	1772	135.367081151438	344.584188462505	536.130712359295	650.363122566295
1773	1773	130.466591426263	343.485858796639	507.062179479938	698.889926153536
1774	1774	131.105571421315	342.828404008117	525.448425468259	664.461554958059
1775	1775	125.805965123987	345.500699495365	554.082467866532	692.729927106871
1776	1776	128.369614710223	337.647325273656	501.371160377526	646.386624101107
1777	1777	132.704600210086	341.858530912948	527.34815494678	663.696456759186
1778	1778	131.310950847361	341.07593522097	524.216632810977	666.365636607417
1779	1779	127.756400678456	346.908386393188	539.985294384385	650.757696898686
1780	1780	127.800528169857	342.24338632272	519.994491981863	673.355296892295
1781	1781	128.139194336113	341.81890150285	502.770939222908	662.695531368693
1782	1782	130.442200048664	344.902706605469	525.05959009853	693.941216279593
1783	1783	129.680545273074	344.617218482147	507.05065485966	691.70452691895
1784	1784	138.080645770833	345.935510957048	524.44257578231	681.049132256131
1785	1785	130.287180595734	341.248548779437	501.252063537879	653.193360976715
1786	1786	127.315456558218	340.031213544516	555.482364125078	631.010503110905
1787	1787	126.355835172638	340.826796025018	487.159307781162	667.204546363487
1788	1788	133.608315179018	342.675240801574	500.522508913898	682.542523551388
1789	1789	126.754910939686	340.108297300425	520.859621829862	646.147784956939
1790	1790	131.493362548976	345.728169184689	540.629960532954	680.069431414807
1791	1791	131.599515184724	345.62653585759	523.825959394921	709.066944627916
1792	1792	127.695485909952	349.648768391723	519.341202289399	677.527683374684
1793	1793	130.158073594836	346.828461720615	518.931533325801	684.002440594192
1794	1794	130.382629698215	346.621339893441	528.640463648426	685.637347522762
1795	1795	133.622898964468	347.716409699663	511.566835848415	680.732189527718
1796	1796	136.002460666307	345.092796600012	521.935238339962	663.033063353664
1797	1797	130.224605027671	348.806529337473	560.351484171009	663.59814125608
1798	1798	133.703923752543	345.97979761992	530.208720473101	661.035659031803
1799	1799	131.679558030462	344.563601776981	536.714359429875	680.966608394688
1800	1800	129.364596570063	342.150777053337	528.892432124351	670.632959595798
1801	1801	132.094542629605	346.772248370111	513.876972579433	696.705979739645
1802	1802	135.195083217617	341.146478595447	518.014114642087	630.115617382888
1803	1803	128.673206373293	348.152900823727	498.219232755747	647.808788630552
1804	1804	131.065902263861	345.687511533904	530.234149629165	641.583625485081
1805	1805	135.726551944171	343.325984179296	533.726364484076	669.274543774867
1806	1806	132.08743838117	340.350896239591	524.024164650781	694.447690232902
1807	1807	127.103917841952	339.976224756589	508.184997470775	690.667738752852
1808	1808	128.770695513144	344.020729898502	520.90121711042	675.911175534407
1809	1809	132.373603654467	343.774523463981	523.518861001845	656.438156528006
1810	1810	132.371438730472	336.213882604119	511.15809713668	642.894793866232
1811	1811	135.733713944698	341.099342537001	523.387542962903	641.063896511027
1812	1812	131.132976857893	345.684935771929	521.51541441745	685.087571346106
1813	1813	134.786544148885	344.853412145051	521.74957253129	652.942587571985
1814	1814	132.241009844466	346.585607658532	514.04475660313	689.732539316292
1815	1815	127.503923421481	346.388169356178	533.306664827928	673.132410232844
1816	1816	132.563806879701	343.535662090742	532.661420620544	655.545974105345
1817	1817	127.694130704203	347.298986413948	546.531286458301	659.024897464239
1818	1818	132.544667411013	344.334278804451	548.143447116991	668.118845051941
1819	1819	135.091422463299	354.115813098792	514.073379396801	655.637939189763
1820	1820	128.058794336739	340.433460481445	518.332409174397	675.308138048132
1821	1821	129.924085119457	344.113651335297	528.490779862113	677.388989631742
1822	1822	131.646857875405	343.587109367959	534.366146248744	665.032471822017
1823	1823	132.414932363285	344.813005539976	511.850874007253	690.936661240514
1824	1824	132.082288136985	346.493502934768	526.634754604216	682.378120501259
1825	1825	131.632733001474	344.81507911111	535.604422134404	677.64516820128
1826	1826	129.470889691515	347.40958628992	532.480609606952	667.519553383727
1827	1827	136.184101946206	340.421041571835	523.598626532035	652.218329729522
1828	1828	132.877770560238	343.348731215485	529.762736401915	663.753030156424
1829	1829	128.388116406699	345.507303805931	517.943976301724	680.607933362898
1830	1830	130.89077451757	345.072743143937	505.422481078078	680.389210695238
1831	1831	127.397038196822	341.686787401818	513.987683306556	690.383845418716
1832	1832	132.82016120718	340.221430977625	521.607911785299	691.787171280295
1833	1833	130.335089992543	340.715690165677	537.81520772348	677.338143696241
1834	1834	132.552848960758	341.960873143636	523.137460467751	667.912553529647
1835	1835	133.750604146049	337.248146106291	528.646753946741	691.882028016292
1836	1836	131.39859182647	340.947353880769	564.143149343002	660.327908029516
1837	1837	127.661115451384	346.358858878939	506.908970151049	677.166082639496
1838	1838	129.351917375002	345.132332587382	508.76316375298	652.290946957008
1839	1839	131.038210075076	342.616934701145	521.727738642284	677.008117489246
1840	1840	129.42324640146	343.740649625952	514.270275600036	689.342040534824
1841	1841	129.356513177947	345.164689574218	521.916202022954	672.552768965404
1842	1842	129.425775969791	340.186724967956	545.876854146498	678.505542349244
1843	1843	131.239873441917	344.429588369418	539.700389410219	681.290421852681
1844	1844	133.358748662176	338.552826668685	517.115983790382	669.40764093702
1845	1845	127.174550736316	345.004387016809	487.307756378588	634.169947939592
1846	1846	130.928323823067	347.240463459617	531.146090056196	632.014651038989
1847	1847	129.220614551603	344.58552511933	500.805222562118	646.813124841242
1848	1848	127.841259983084	344.703428090382	496.666364217215	650.358207836472
1849	1849	128.130449469746	344.636522943611	520.146419838584	665.030548381508
1850	1850	131.224756937008	344.688800127196	519.334941182653	667.988415182116
1851	1851	128.324468687777	350.442292622246	527.817336584119	672.940315190227
1852	1852	128.153658227292	339.837466280772	531.815771333178	647.298528949739
1853	1853	128.510374738813	341.107307587382	512.869245619468	676.803172229894
1854	1854	129.967061027093	349.819578503201	530.2287304411	659.875954960221
1855	1855	129.955104955999	339.14743769062	496.634073397788	699.326433246819
1856	1856	128.366242729955	340.19624308969	518.560570135286	653.265764515084
1857	1857	126.547108210595	347.042723495732	519.216671831076	656.622612668017
1858	1858	130.63817306394	342.44074864867	525.754388528836	664.943601564185
1859	1859	127.082455379493	344.683120231519	511.847995086337	680.617770870156
1860	1860	132.962726994917	347.112597241864	557.413213725119	659.730374561101
1861	1861	133.401679859308	344.270195743476	532.01143380635	664.113458287
1862	1862	128.034920765312	342.302073478704	512.004288499238	684.154100234814
1863	1863	130.784829740495	341.116538383917	550.373389812174	671.101315217924
1864	1864	127.33431124965	340.790536483694	525.43367130717	690.399734208367
1865	1865	124.852752967732	343.441221303934	536.870485866884	661.053435159807
1866	1866	133.718341302887	345.783576728878	510.952620926359	667.267199063402
1867	1867	127.498713464365	342.140988330324	547.115856269591	690.599014862416
1868	1868	126.325136400609	346.241196900691	522.726312406018	647.487224612146
1869	1869	133.569919447582	341.876496059459	550.294679077223	668.821506656509
1870	1870	127.399021083687	342.710866647722	524.401638240135	685.900126900739
1871	1871	131.984616016662	346.085447030934	537.777146790347	689.217959527067
1872	1872	130.621324121669	342.370061445173	541.96883273345	670.372162031653
1873	1873	126.718272486603	350.186588421476	529.317442831818	685.629109714453
1874	1874	132.581096626382	338.290013606953	540.800525082161	695.390474542049
1875	1875	128.568844845716	340.262000877193	548.318724332615	666.377100610637
1876	1876	132.807595071086	342.496720475147	524.416676596057	672.522267950945
1877	1877	127.628289033594	341.891268895972	510.714773762399	684.390021957855
1878	1878	126.542778411288	346.812670997064	547.424653922297	680.651334050215
1879	1879	128.622165311965	344.743786615576	516.46667453527	683.728202408152
1880	1880	130.98861297939	338.702911470212	524.52152632052	662.167078014877
1881	1881	134.623778977806	337.942497443982	521.43423105341	682.053858753239
1882	1882	133.702504255667	341.450236737283	549.905817309013	649.934884696102
1883	1883	131.911556991875	343.617321980394	490.981144182198	668.350909852987
1884	1884	128.200855478477	341.029262825723	510.361184636261	688.323361814391
1885	1885	132.929081681696	344.42808395467	520.312414942287	635.755897686027
1886	1886	136.112079448479	344.011078734537	517.14373214939	669.214703235195
1887	1887	128.959359963528	347.243869150598	523.555463206466	668.301011004178
1888	1888	135.72510946909	347.857022894177	483.066714748697	670.99305177617
1889	1889	131.78089712925	340.608307218715	507.09766606444	667.752526752055
1890	1890	128.336511172303	336.912679608278	507.018694978382	654.52800498774
1891	1891	128.017786546784	343.473125488293	519.720353008293	652.901346736639
1892	1892	129.085902137715	340.495485066086	506.158287848803	700.558374116221
1893	1893	132.75949538138	342.528471804001	495.825348302064	671.450118849072
1894	1894	130.156107398347	344.69291052523	527.038747157385	680.209218046707
1895	1895	131.084237556681	345.733064831999	546.478877964387	694.296879826424
1896	1896	132.870449626097	348.5432860424	515.320573528653	657.121105895768
1897	1897	126.122851987645	347.755503907046	541.155533506725	681.497646585823
1898	1898	130.401870674509	343.931644681714	522.386408705286	686.116955795546
1899	1899	130.859307115998	340.502724176729	499.53194800267	718.218943555675
1900	1900	130.186110937298	342.523638642071	526.477495024273	688.506710475458
1901	1901	129.276109237238	344.078300315854	522.292034156079	655.284516970846
1902	1902	133.533332815979	344.878679842338	537.264924611502	676.069014602932
1903	1903	130.63792712601	347.250282683974	515.418718234738	678.49472424358
1904	1904	133.519012626181	344.402016597681	491.125119021103	662.221867656083
1905	1905	135.883044834292	341.98329432562	511.25203918201	681.218568751764
1906	1906	124.774048421353	342.150292831916	527.564822438916	651.285275701159
1907	1907	138.786609417554	344.494214910749	529.711883169277	654.571855618592
1908	1908	131.253772204348	353.380638705117	541.667607958786	679.480912228219
1909	1909	123.42337161139	343.418705647425	525.895370440533	661.564335115978
1910	1910	133.778873314143	345.218723241327	544.178488639709	662.228406142683
1911	1911	134.648797410927	342.158238061522	499.205940494269	652.009000521653
1912	1912	134.726896599761	347.654829670585	509.646175923218	643.340211965426
1913	1913	130.232561231897	347.247710180385	534.450752454696	663.594220574804
1914	1914	132.579793448347	344.751899558842	524.409860527842	638.41949803567
1915	1915	131.061503734528	348.690470591785	506.067590721063	657.929892880719
1916	1916	129.627496671929	345.227149642546	492.231146004877	647.530318927683
1917	1917	133.965113929816	345.3402830388	534.76497922221	666.177665419661
1918	1918	126.337760462605	342.865274274654	540.869138775967	682.271639918173
1919	1919	129.521963561726	350.431964055644	520.451871779989	639.261701240738
1920	1920	129.392865960046	346.219154815683	511.163584935703	683.808094799346
1921	1921	132.474357892153	341.21969753451	503.284486962461	669.021947567335
1922	1922	133.740770168201	343.287374158021	517.168818636078	675.872086367673
1923	1923	130.040299197683	349.523459161867	537.050916230716	670.093321245575
1924	1924	130.856029308045	348.236128890472	512.805204393068	658.748181945505
1925	1925	126.53142833242	342.389349559701	525.08542184108	685.08518434282
1926	1926	134.060845829286	345.512607232524	524.130613618472	635.508372742527
1927	1927	124.507827571785	346.012221719208	517.205896193845	672.698084083405
1928	1928	130.387502358626	345.525401966025	532.485738223271	664.466550400352
1929	1929	130.277825146398	347.494030578318	538.181776169395	682.705740991763
1930	1930	127.972858691404	343.963977906066	517.041626794001	696.345363708039
1931	1931	128.809567493516	340.610370861183	506.016264733285	688.499450884879
1932	1932	127.985733875667	342.414156248389	519.118662851982	649.28250603348
1933	1933	136.766616021217	342.174888678127	521.127187888286	664.317635632758
1934	1934	131.147170632116	339.520040165601	534.312308048314	689.320934858298
1935	1935	130.997118359209	340.73208826182	511.656019063248	689.259482546144
1936	1936	129.09267788497	345.058340307161	488.752748743584	652.674791429326
1937	1937	130.310385493738	341.906445827816	534.574713839808	698.852426183706
1938	1938	131.747180023781	346.928079900723	554.034089895095	634.806281262802
1939	1939	130.72078694644	344.635597696927	514.170382106744	671.567237270908
1940	1940	129.808218868383	343.6117832419	523.518195942813	653.765054454448
1941	1941	132.839517473978	342.793591637648	526.59868349725	639.776286431356
1942	1942	137.170647901583	339.589791126052	546.995089261705	692.218161942752
1943	1943	137.501732544064	344.40109215749	520.220997854998	676.115316967239
1944	1944	135.90963003726	340.500508834062	515.846604336623	651.6255888688
1945	1945	129.438354762411	343.314947421828	538.944502058978	654.079251552246
1946	1946	133.382921125533	347.628059098237	519.632339293331	653.163666866372
1947	1947	136.423942788424	340.084057848457	536.429576050679	647.575648423925
1948	1948	131.149568582451	341.067825306601	509.428397906928	691.854011434666
1949	1949	127.047117082895	350.781868171075	533.129217422084	662.907223930476
1950	1950	130.847437887174	344.567157938604	540.393874751558	686.654373290399
1951	1951	123.911123945243	344.838241736964	543.390509515999	678.363219983033
1952	1952	129.909802667058	342.394083714758	510.349489168542	685.10767226451
1953	1953	126.05475193615	344.849612856692	513.196586293754	710.803119488915
1954	1954	128.267115540853	343.950738546142	542.816013011914	655.178647225387
1955	1955	130.814260556734	345.909018637968	540.543828035101	667.681864808908
1956	1956	129.34940560075	339.952253615161	516.576635512613	673.520267795733
1957	1957	127.800825973757	342.775284556936	542.630896544462	694.424210588262
1958	1958	141.042667593403	343.190519115875	523.662019050836	672.33940866147
1959	1959	130.512998295304	340.990256056931	547.403426474441	696.122001132414
1960	1960	135.578252390065	341.750432915444	503.162908777314	698.978744683533
1961	1961	134.623530870556	346.876539654192	537.05894765065	689.243463446358
1962	1962	132.137705549922	346.233780016612	520.500903448221	687.140913662863
1963	1963	130.8494290067	341.29403626919	489.589133987842	667.871600537867
1964	1964	130.989568468024	348.952171851897	517.193831832364	674.732034264806
1965	1965	134.151248153147	339.560861293201	540.726324841627	661.776542797572
1966	1966	133.28729718407	347.194079708013	535.761931975202	680.886550620436
1967	1967	132.664150024859	345.21893906351	542.474332168701	689.087824956982
1968	1968	127.601066813547	345.658308144778	530.759190094207	659.649309633569
1969	1969	126.168724254306	342.790904951436	529.532549187982	661.750769523053
1970	1970	131.280673013412	346.454022429693	520.64512372749	669.195049091908
1971	1971	131.424890169105	340.719337755201	527.063093721415	696.253308550662
1972	1972	131.920514829153	340.304547627699	500.614076357549	647.080928467055
1973	1973	130.364867411074	344.708900867801	527.614045356847	650.748395485258
1974	1974	133.812698256942	339.361684148183	536.193194946227	688.975984025699
1975	1975	126.082971157745	339.717083930407	544.518136157446	685.673211576022
1976	1976	131.279260519038	344.700111356426	561.627027747427	683.253677157576
1977	1977	126.856155621117	344.670568960934	523.754522329605	701.975580427503
1978	1978	128.942840370034	344.731617808957	530.589802584967	658.709394200102
1979	1979	131.403539300384	346.995734443061	556.433516814558	703.628055004279
1980	1980	133.04207475738	339.405095700346	497.890059707433	700.508615812782
1981	1981	124.71872136814	341.388964655572	526.616519891989	668.88878035027
1982	1982	129.394031498027	346.170899902349	534.232633328995	657.60323028853
1983	1983	132.404505920011	344.921269726652	522.794914245034	670.828521207196
1984	1984	133.457553950381	343.481056324073	523.933064648746	691.518434929157
1985	1985	133.913221146064	343.657141611734	529.62024105578	689.111830811947
1986	1986	130.084547228169	344.056433507324	518.545896859439	689.045714090225
1987	1987	134.40362874255	341.106415924792	516.116369798564	665.921146273578
1988	1988	131.095401938897	342.348987518898	538.649747890224	691.884690501605
1989	1989	129.030511116296	342.775440483743	515.701700881231	673.215861387074
1990	1990	131.488767339261	344.387132887748	491.25798343964	637.944134403084
1991	1991	130.928704592299	342.229360084481	540.619755939206	660.047129417001
1992	1992	130.630509745814	341.955180198445	543.182033414975	671.025098141561
1993	1993	127.968366016626	338.30861309497	507.410003050437	702.204511159661
1994	1994	131.185330057719	342.541225396581	515.098009090926	653.591921033871
1995	1995	136.084725087605	349.176555161782	537.036585695498	680.233814446166
1996	1996	130.989663373956	348.677622873669	531.036599959966	690.72194359021
1997	1997	130.745548703959	343.607422392133	529.624630143618	682.606792391822
1998	1998	135.606063749735	351.962181842237	518.810880025547	656.865533821578
1999	1999	131.731058557167	339.040433782667	500.144341033374	692.089645332729
[truncated: 3,001 more rows]
