# Supplementary material for: Hypothetical Outcome Plots Outperform Error Bars and Violin Plots for Inferences about Reliability of Variable Ordering
Source: PLoS One. 2015 Nov 16;10(11):e0142444. doi: 10.1371/journal.pone.0142444 (PMC4646698; doi:10.1371/journal.pone.0142444)
Supplement: S4 File — All experiment interface and visualization stimuli code is available as a zipped file. (ZIP) [file pone.0142444.s004.zip › experiment_code/data/one/23.js]

var results = [[132.668390704218, 132.216979703452, 135.10990170557, 130.682285511964, 131.757185592509, 129.047830344562, 133.10509444301, 124.188093760419, 133.498600727029, 133.216295690272, 134.598580932331, 126.082771672066, 130.817031008411, 126.2182807517, 130.783063007877, 137.9888535473, 131.968453466377, 132.379941895371, 129.716618552317, 131.154381263506, 127.694263332857, 130.192329663795, 133.127807572571, 132.511424869077, 134.001674530443, 135.028078154743, 130.715103380885, 126.370846847597, 127.724755676281, 130.316050692794, 132.483174288302, 124.571725187007, 131.327287527323, 133.750436119837, 130.217023907352, 130.987221046379, 130.286656594813, 135.040507979746, 127.862351220576, 129.822474768313, 128.934616101316, 132.392948428375, 130.233787826065, 128.788447148053, 131.189732120044, 134.218897854006, 133.537956295176, 134.185635422213, 128.883299869272, 130.94081669659, 127.678161778367, 128.391197032246, 133.05942104872, 128.22780067056, 133.002577498928, 132.204850021633, 123.716633863356, 129.217786492248, 132.656533034728, 128.329212751144, 129.131302867967, 135.663930670564, 131.280203704636, 127.810927439565, 128.420920352547, 127.853697916419, 133.71600991802, 129.601788104163, 128.978869722549, 135.489931942674, 130.28243062054, 133.174047572174, 127.9645646068, 131.796392384127, 127.439075415033, 127.005023031611, 133.990836486069, 128.183408601254, 135.562969604662, 134.27122482729, 131.011385826852, 137.798154852394, 133.179931930599, 129.366614723757, 133.123094880535, 135.969474332023, 129.442808213733, 130.685559612738, 128.27254940006, 133.166457442534, 132.865903613268, 131.86441545308, 133.783499168452, 130.324703915718, 132.766381908612, 137.722115411701, 133.966911455187, 128.729957242237, 126.817940983011, 129.745026052279, 128.988039971563, 122.653954558753, 134.279261560718, 133.857915580126, 134.930453038282, 131.687556057135, 127.131181349913, 128.750415672866, 129.314913974631, 130.693952541554, 127.701038764939, 131.751127833709, 134.151537062494, 126.310652949351, 132.806975091794, 135.487483333558, 130.188462884009, 133.749046923151, 130.064868954272, 128.636525185344, 129.819794128424, 131.109363055319, 125.371722363266, 129.016627455802, 129.797015202394, 137.174415280046, 128.552953423093, 131.369820390428, 131.246125243416, 134.12449781428, 133.571114192351, 134.227575217123, 132.745390976012, 128.481475866843, 129.879049362795, 129.257252301005, 133.831755617323, 127.554220810358, 128.571205050155, 134.06942751195, 132.011118305016, 132.182965643969, 132.164043561057, 131.656960300597, 136.60525261352, 136.237354353502, 126.839679091887, 126.3984354948, 128.951189224569, 128.698246082239, 127.36579982894, 128.955915996628, 131.32104386514, 131.378461286257, 130.147006522797, 127.49287534231, 128.402775914331, 134.306115039835, 126.948879816485, 127.650591915774, 133.099219867491, 132.728336830527, 137.279395719137, 133.169346304057, 131.972993841776, 132.64190624907, 137.898786016415, 132.057093897384, 129.535090811271, 127.712354334865, 130.648418772796, 130.730406135737, 128.535040568775, 136.718128148487, 133.363698957947, 132.520686571026, 137.377747173239, 131.612513204191, 129.376421813311, 124.962856092615, 132.541508324871, 133.465248366404, 133.020622243869, 126.350330748455, 134.384461531244, 132.07723573374, 133.18517242827, 133.075843688149, 132.713632663963, 129.641719190072, 128.428436179648, 135.316263655051, 132.07078028398, 134.69389024304, 132.166101726231, 136.657739988537, 135.329054122103, 131.584965519098, 129.666216138249, 133.521371135918, 130.426808198591, 132.141209740699, 132.521582514121, 129.306359100752, 129.131545927642, 134.331862063576, 129.858044380381, 126.609948090917, 133.786315390225, 129.458358933876, 130.645293445001, 132.407013271821, 131.688463227005, 130.305299515911, 126.69018042601, 135.142407777393, 132.651657163494, 130.530370352982, 132.739680245755, 136.483693704128, 128.886882772952, 130.73330710147, 128.01384065159, 133.377320809383, 126.42530870971, 130.554541050935, 130.121476796534, 131.310696648957, 123.028187822515, 137.220384134095, 130.821666632835, 123.432950097933, 129.847688258021, 134.073468697463, 133.817007940007, 129.789577807141, 126.874239595133, 133.574079867489, 125.733220237459, 132.031858478152, 133.560015449145, 130.618449267595, 128.323233333869, 130.338583181643, 129.764263837214, 128.597379610269, 130.680249828414, 132.748972038751, 130.405325275242, 132.7692370813, 128.074036785596, 129.475248759273, 132.740346756133, 129.932949100612, 132.298281676867, 129.008784121235, 131.462436269559, 129.114677425135, 131.859013573188, 133.958088569369, 134.057296197595, 131.054120777083, 133.853283870608, 129.624311527117, 129.30497512419, 138.321388096396, 134.219979108917, 128.944581363622, 132.358541736987, 130.791584695427, 131.001305669553, 127.871108990502, 131.885262787044, 129.911619860862, 126.9022039879, 136.404871310979, 130.535889729977, 132.116761493417, 131.16436455944, 129.791256180409, 133.775510144898, 132.669856975768, 125.219876236694, 129.086365272391, 127.903706380467, 139.584578704969, 133.166861852127, 132.179884253947, 131.657032692264, 133.553142631346, 125.944892912587, 131.625851225753, 130.437462348534, 127.570362608084, 130.59852322997, 132.614050081369, 127.217491807166, 130.586353649848, 129.632356010394, 129.159863221949, 133.628965077515, 129.490480614153, 130.343869928029, 131.712968691912, 127.625506506235, 132.53219905636, 128.660153548545, 129.514596634997, 134.251988626828, 125.717919503036, 130.37495370037, 139.20183903843, 131.004016166559, 129.789160253964, 132.917582128289, 130.613841011383, 141.342204339985, 126.593077347158, 129.628703748521, 135.888405785018, 132.710973506041, 134.075081001826, 129.117457873531, 129.307294347378, 134.01523260867, 123.731407843607, 130.157794752723, 129.771923382527, 130.148676562152, 131.024070434862, 130.513260916472, 129.799114066755, 133.881546247442, 134.448733173765, 131.185782333133, 132.324800737372, 133.270754768928, 133.603972892736, 128.74255487589, 129.631579114158, 133.052653794707, 132.329095734907, 133.477250252129, 137.882543928848, 134.974503660488, 128.227743876934, 128.752303911624, 132.182199510582, 128.704380860269, 130.391733969851, 131.417672939094, 127.316979707349, 131.703876038848, 124.951067794417, 128.608737407369, 134.073805229877, 128.776986110699, 129.345624352047, 134.057189766496, 135.517285856698, 128.694379188243, 128.059818243157, 134.895897887234, 133.995368427177, 134.508770138643, 123.92692518488, 131.642539321786, 126.838062120899, 131.429905197959, 127.377445555844, 128.385046426275, 132.856496031292, 136.151353452708, 127.781490424812, 132.654026491008, 129.705070187479, 131.210727322019, 130.216857742209, 132.536960230946, 128.473175201852, 136.112632173376, 129.266183108661, 130.4960034077, 127.412480191714, 129.433682143252, 131.896073878435, 129.946963895357, 123.348134433901, 130.916531691606, 133.813846572908, 136.261321801079, 131.153577542266, 134.253338031889, 128.39089626397, 124.873837299527, 129.78014736507, 133.607023918412, 125.582923502221, 124.325031895475, 130.466191096483, 131.236099197695, 126.306812234112, 131.641271734825, 129.098170424462, 131.396904341242, 132.580749576143, 132.016050861381, 130.478257294545, 132.388859912311, 128.144214407935, 129.361216168057, 128.427575998551, 133.076028305174, 125.5865135214, 136.119895234192, 126.103611585556, 131.673269887346, 133.432701349121, 129.372075030083, 132.893052965775, 132.361404429982, 130.176406391355, 129.801637860451, 133.098750492617, 133.081898463497, 123.747106844168, 128.979375267777, 133.01959259794, 126.025852348666, 130.219928555793, 129.526127668003, 130.509967112905, 133.083173109099, 128.532930548179, 129.218479442758, 128.897461533063, 137.804602599835, 125.936495139977, 131.896580232089, 132.186078581934, 137.224340272428, 124.736412575015, 134.926819855756, 130.563907336294, 127.651524455584, 129.342171832618, 127.264769647501, 125.730615480816, 130.040384848264, 127.731096331138, 129.491858348387, 136.301001163183, 130.198146190826, 132.690411956487, 125.953690538325, 127.045053428341, 137.127359814595, 134.714673854805, 126.171793497002, 126.839978955917, 133.678233882155, 132.713429008831, 127.650933956925, 131.790483489052, 134.073692871214, 129.348505193804, 130.103874335993, 133.043752043244, 131.114187372675, 134.282772614383, 128.855411675096, 130.065978759427, 129.798604076201, 127.357087546963, 130.435275389827, 136.007406743753, 125.892961372124, 128.186387912607, 136.700279492268, 136.027684969321, 136.575348429687, 125.951436811993, 123.946809649372, 132.311140485135, 128.73233341357, 135.393156834247, 137.500592735713, 132.883171031763, 131.054792188378, 128.370645692478, 128.786657900988, 137.249557896334, 134.055964392905, 137.122285192254, 134.340749944876, 129.771574770956, 124.859007002058, 133.730218169012, 124.225444675845, 130.024142287101, 129.477452810293, 129.844145308277, 132.80694721407, 132.668145548708, 129.874907125661, 132.034676956696, 125.959921880771, 128.388369392378, 132.210528279868, 130.421924668425, 133.371107552746, 132.401501802435, 129.89532206226, 129.704846195611, 136.599131005455, 130.360323743029, 129.079316618312, 128.194206301493, 132.008618666458, 131.333514029541, 131.682215767423, 129.833191083089, 132.557318963775, 133.147603226973, 130.382019269931, 132.140960856679, 131.579087987592, 136.851601791501, 128.576611094066, 132.832878400183, 128.161889658135, 134.584584069646, 133.611310954297, 131.270686831605, 130.876113192646, 134.037560668953, 130.904623398674, 128.215144999609, 134.013756537921, 127.82917747307, 132.071860734258, 132.952843305247, 127.947902946197, 131.980665269521, 133.030934689775, 129.679853149799, 132.147067836232, 132.413811317401, 129.495033250336, 131.484604030312, 131.736558662298, 135.591190428763, 136.146105317364, 131.324759317482, 132.140077500224, 128.848365124087, 129.236714070839, 135.571978226023, 127.39171880737, 130.421761291198, 129.623034219583, 130.297330034712, 131.149446000768, 131.440972717193, 131.249219318339, 131.349886942221, 131.187579814648, 131.409383398364, 131.546142914461, 131.404414109688, 129.782738652195, 126.906055267358, 133.896816561925, 127.924901817202, 124.844023274461, 125.092336342289, 131.8009598422, 128.7154795607, 135.350468562913, 128.922705749408, 124.935668638589, 130.981386250829, 127.041538359766, 128.012657201355, 127.169212924768, 131.146612701059, 131.333106211889, 132.963930753803, 136.717812410026, 129.375136120275, 132.617360740439, 128.753561452593, 125.496845153665, 131.625207183251, 127.357777033638, 129.526822493918, 134.315821831644, 129.119298494301, 131.454716374511, 128.560295782547, 130.442283741308, 133.622975428242, 133.669336394369, 128.955811828661, 128.221331656782, 131.016837320214, 125.746532587636, 127.161887344122, 130.32130214626, 132.741381114269, 131.548185628786, 134.721157937154, 132.156106994952, 135.894065296885, 132.708276222355, 135.656108260196, 131.859662077115, 131.709721455788, 133.726107283358, 128.148564630241, 125.911567880605, 133.74997318718, 129.926869869103, 131.567855604584, 135.009077485832, 127.998040836891, 133.690253009727, 132.714129791596, 128.134310513769, 129.690930918814, 132.481832828873, 129.283950074012, 134.877966541983, 131.256828690117, 134.019839708217, 134.886641156581, 130.681873298591, 131.512307229427, 128.616312996173, 128.741700917045, 132.441707942631, 135.806062351771, 131.069013504581, 130.848321072421, 131.295075875959, 130.322791142837, 130.145494041256, 133.851484140534, 131.54190461033, 129.237316818258, 133.578375911249, 132.762111201712, 129.054516202651, 130.370551203442, 132.583155614842, 131.557943418639, 133.45587961067, 125.660603295464, 128.204150058866, 127.519832391656, 132.571814262708, 130.000524382875, 130.605507429477, 132.292909742056, 131.62875362813, 133.390193927587, 135.004517685092, 132.919773433542, 132.024900842884, 135.146731011089, 134.498158967877, 128.242061404568, 129.203271752339, 134.6976572624, 130.112951354643, 133.015646614399, 128.705721363947, 132.291932737778, 131.62136911652, 127.070887700148, 130.30261324745, 128.061481069293, 129.416478057722, 126.605201964581, 132.670691772306, 127.405366583569, 131.973164908885, 130.097650803139, 130.374979243416, 126.554337938038, 124.651455992888, 133.566636200428, 130.66735639399, 128.675322638639, 132.898463468124, 131.574718938689, 133.500228385521, 125.902283085295, 136.467740994117, 130.976093291839, 131.150911801352, 130.449219530493, 125.918418351786, 134.914254463076, 136.52563739066, 128.77053931274, 134.005593937292, 128.361681811873, 128.386067801932, 128.859410456496, 133.386913157136, 131.087937006883, 135.147756242553, 133.378105921948, 130.273025475763, 133.379390080708, 135.586115950101, 133.65272190161, 129.679687095314, 128.593844642063, 134.727817006243, 128.392024126689, 129.021247387556, 125.932439264143, 133.805159597453, 131.749883953333, 135.505533689298, 133.029499085994, 129.921746208266, 132.815691782148, 127.368525687995, 129.18835465131, 131.194688581733, 129.903573831317, 132.82350171174, 129.33552382005, 132.179517071676, 129.330344711931, 131.180574780152, 129.724786962034, 130.412875997585, 128.17907618578, 133.975910461986, 130.115828162198, 131.879558755073, 128.050487239389, 137.661812192922, 124.654282585937, 132.788711531215, 133.93378225501, 128.182574975085, 128.099833612591, 134.35826048834, 131.474427092055, 131.407103459176, 131.825501440932, 128.201265029398, 134.221321188063, 130.136445168025, 132.272841843128, 132.64211218983, 129.320906579148, 131.967024488336, 129.45303619802, 133.101919006656, 130.593566025479, 132.535448468961, 134.172804740954, 124.999292714267, 131.893740827412, 132.972888497987, 127.681931655152, 127.277763470684, 127.971244178166, 126.307445315144, 131.862613649391, 127.293753087164, 132.141861976112, 128.613564120527, 131.362854753259, 132.35664060829, 133.378456153845, 136.817096095738, 130.389034738321, 137.699574783991, 130.893953067889, 130.283508858098, 132.505228417879, 132.648152173259, 129.539336426098, 127.305524608152, 135.152101326921, 134.147030203003, 127.721027993448, 131.059679720703, 129.184247307208, 133.410381012711, 124.118406969761, 134.497400869738, 128.076210483746, 132.227870605015, 135.343476176331, 132.979977085896, 138.514252605616, 127.825870822687, 133.847271074271, 128.74579687611, 132.200148900085, 127.86276551033, 133.924284154502, 126.002957902759, 136.25364689492, 130.600560114165, 130.605665494912, 130.492513349955, 129.780496588871, 128.205013642471, 133.609431077709, 131.149560894141, 127.243245387018, 126.41519303755, 129.987256562625, 136.861123594015, 131.435734624935, 127.778601638672, 136.435984635321, 127.951689728801, 135.676636585779, 135.125544650214, 132.123775371519, 129.028514968178, 127.408377688662, 123.875912707077, 130.872670574949, 125.772335830928, 134.393473268487, 126.861775738633, 132.249359858602, 129.858140447892, 128.027013844257, 130.013052541522, 132.724245372641, 132.679963697495, 127.733818633424, 127.827910836335, 131.607916167481, 123.22153358662, 128.658479195341, 133.938672169557, 131.899689088258, 130.174016733183, 131.662113425565, 128.10321949662, 132.055708510037, 128.841181405066, 128.812026980201, 130.201246136869, 129.289367115303, 134.585304172698, 130.320529080882, 134.869787130377, 131.246014045405, 127.046957972127, 127.625014259801, 129.624605921164, 134.469722603984, 128.602532254935, 130.579709564982, 133.346550394297, 129.730546344311, 134.603658638937, 134.473654842632, 134.236094852552, 133.467430367497, 131.240402702044, 131.488588175204, 127.891173864392, 127.855339799823, 129.950332034542, 133.484232752159, 130.743970971833, 130.271927990819, 129.755290714512, 131.764829497547, 129.773985793922, 136.345645224309, 132.249446423566, 123.938544350163, 122.523085675712, 127.091581939238, 129.83757246812, 126.309781447753, 127.864509932277, 125.348417017658, 130.957810839407, 129.33227599311, 134.965659074839, 131.316484323263, 130.545780042133, 125.933256919146, 128.86652758722, 125.668577083618, 133.031411367506, 133.834221364593, 126.62588846659, 132.612996896952, 133.893530623819, 130.985418693371, 123.061456258278, 127.607161315683, 133.786557709202, 131.884042700693, 126.766088499052, 130.633204892146, 127.448338343242, 128.918529844913, 132.191190054845, 131.86399748631, 136.476983171926, 128.418727257905, 135.6141760202, 131.617784595896, 130.993698160569, 129.154177311073, 132.929929089876, 130.451836567396, 134.294888877263, 132.679490408021, 128.72204298497, 132.147965069013, 134.780645941004, 130.322814592122, 129.81349652892, 132.404201106866, 137.469741363111, 126.522338946004, 127.496955763999, 126.440831248522, 128.930020496927, 132.233620823459, 136.168699831866, 131.108946664564, 127.621189917103, 130.571343205937, 126.032998514069, 125.032477968936, 133.497968407556, 130.821321041696, 128.883609734374, 135.142916249728, 130.650160058394, 130.388114491487, 132.304349357749, 129.719607735993, 129.977164635457, 134.465966411278, 124.471157188228, 130.479307685562, 132.158434018387, 135.273785216253, 136.018850482553, 126.652201720623, 132.046331713421, 128.802403946653, 122.506059146605, 129.326072918428, 132.378364556933, 131.782177241281, 132.921953940885, 130.143792063665, 126.547675117543, 134.976369868752, 132.788850409815, 125.073266372187, 128.556776517534, 128.98224691022, 129.670731447794, 131.904851322314, 134.192552538955, 128.434110128951, 129.776776543783, 127.45205800076, 128.715023443084, 127.15349794189, 134.428519411349, 132.959776707064, 137.120327061554, 130.807612335307, 131.192358988595, 130.783413564427, 133.601907778384, 121.626244211701, 126.77194228824, 131.555692547013, 123.238123432317, 132.986230889831, 127.660257409336, 133.39092567531, 134.876867800632, 130.751656466706, 128.778197483585, 131.669615978266, 133.245311286248, 132.078577393543, 132.262751526421, 127.635605677703, 132.572356337615, 128.020142472783, 131.920698616228, 131.512166770432, 135.976152012492, 130.809066458652, 137.302818343721, 129.97806906002, 136.92581358759, 126.504795741595, 133.416244692932, 132.667949678478, 128.081591397218, 126.778177232455, 127.867544640352, 131.779081299855, 129.736515433074, 134.328282651069, 129.458291797684, 130.000939153938, 129.168343645895, 134.604041424227, 132.139129172212, 130.379797230214, 126.518442075539, 134.011682787042, 133.631398591158, 129.776835218273, 134.032501005135, 131.398038843429, 131.939087164497, 135.123123822895, 138.000370299255, 128.598239527471, 132.001349606978, 125.454117444747, 133.535951776811, 134.424892266594, 132.840750581315, 128.086608801625, 126.602472094746, 132.690858007595, 130.406140530742, 130.716727788355, 130.767561707806, 127.567921629783, 132.813089184108, 133.454672898643, 129.809919235235, 130.995863474339, 132.311397086383, 134.211773194795, 132.723764158665, 128.661640298295, 128.080278997122, 131.761946056349, 132.311294637815, 132.820529725802, 125.312539729755, 135.098260865797, 131.184433240331, 137.167931144784, 131.499845087294, 131.208984890677, 133.346559625793, 135.164507021987, 132.570482058311, 126.486074009326, 139.078876023186, 125.939640415576, 127.941645630692, 131.890874340971, 128.16052077545, 132.030198876624, 131.677849456201, 132.447139362175, 127.277618160893, 131.029630688136, 131.705347194635, 133.119870547185, 129.076948052379, 132.841817134196, 130.789835971207, 135.068411217593, 131.258515029353, 130.355726284455, 133.389770018794, 132.561064832937, 132.621516876784, 135.591777181461, 132.395482780562, 133.900334148844, 129.074710233776, 130.067615717108, 131.682890938607, 125.762693928989, 128.328000159113, 128.313648420489, 131.537153471772, 130.735917854007, 129.881265044129, 136.333254868738, 127.565857759026, 134.527935443853, 132.537962558681, 130.244509537361, 131.283507066776, 135.433799691282, 130.813998038824, 130.435650123358, 132.34653480401, 129.112168540972, 131.207539599791, 131.797252102082, 136.762107182053, 133.373091619258, 127.374981010418, 133.365759529527, 132.887811080441, 131.878215183441, 128.458060734259, 135.558262007975, 134.284019753066, 130.975081726804, 137.311678291104, 132.09879435195, 133.840294962861, 132.79838469376, 129.219371139771, 130.18014560005, 126.864861503246, 134.296522315187, 126.664891725666, 128.477080100266, 131.131991189315, 131.228913753162, 132.533295934472, 131.496045709867, 131.518878792375, 129.230126280357, 127.678715012198, 136.205084234706, 132.817853831569, 129.731749607202, 134.208407949379, 134.764940371081, 134.549584392037, 129.934881120071, 132.520873835147, 127.081106888628, 133.243219427882, 128.582982577988, 131.036578048301, 127.526732308447, 128.911521188868, 129.182627756026, 131.61760955342, 136.861615055632, 131.626294821265, 130.605916973069, 132.437946521422, 133.705821676341, 132.051901058155, 131.321379591959, 125.470064552559, 138.340467292761, 128.93244757707, 127.025652172672, 137.116947115664, 131.008719873461, 132.041780503695, 131.275001674105, 129.834277177996, 129.955436667714, 128.617896964573, 134.526476494243, 128.553536845876, 128.382333030559, 129.231691475191, 128.127041665602, 128.841874132611, 128.337688638772, 127.863400622187, 129.389525062505, 132.367120862378, 131.153264670457, 125.019525804916, 126.582022074654, 129.641072359134, 135.782327833445, 130.603243874441, 134.871945716983, 130.738989842665, 126.044535063498, 135.963723485073, 128.959863079872, 129.849340013645, 132.022624233942, 131.079492693088, 130.478725442461, 131.965025998188, 129.067485299887, 130.327992470011, 125.444599511643, 130.320213119067, 129.570152763706, 130.69385762511, 128.014978291588, 131.279915455237, 130.988512752467, 130.756756849817, 129.333821454494, 129.053877601182, 130.382682481849, 135.097216125502, 127.17753053025, 134.162131131789, 131.877156101387, 134.336001054478, 131.12669217355, 134.292894149999, 129.703150864899, 127.413550559267, 131.986001104623, 128.476653630297, 131.800934781245, 131.563342394231, 127.954093737428, 136.80082663177, 132.311961344488, 129.406512973326, 129.671015449215, 129.524441094383, 132.782377897782, 132.520949397498, 126.699636889281, 127.135639878397, 129.09459784489, 130.239118471272, 131.5184465781, 132.757996594689, 134.185258951079, 126.187990736805, 128.850300721475, 133.662151772103, 132.441585407375, 126.569174000845, 132.447057590249, 134.679357118608, 129.212042968252, 129.289540811447, 132.179106062308, 131.898865850824, 133.606178233213, 130.923560096422, 129.925532446619, 130.663151180155, 130.094061357674, 133.96294289925, 131.686540763245, 133.04290060601, 129.586728005311, 131.364136503098, 131.016531838069, 134.44409655071, 132.108228244665, 127.58930384135, 131.890038592245, 130.402275165267, 137.629466302678, 130.437858417375, 128.614445600469, 130.74950241105, 131.875195314311, 128.461896336121, 133.367536305121, 133.043136740594, 135.142669607248, 131.955628214503, 140.218727448096, 129.578881608595, 133.405589782945, 131.182244376899, 130.248054763504, 131.887633857146, 133.244898721554, 131.16483214083, 129.630768816664, 127.165232847123, 132.064715335397, 131.00115648872, 132.277730160418, 131.568358078338, 131.117716236795, 128.010974226556, 133.877255706714, 129.305810012115, 132.809092506273, 127.393677254895, 127.962687154267, 131.630118016534, 134.834366571188, 133.735924428331, 136.349990610562, 128.002007067578, 130.015044961173, 132.235655297248, 128.50358314547, 123.897238354281, 130.645714882048, 133.133308861096, 131.003868817752, 138.547067863379, 134.016242362988, 130.612333796067, 131.856847291173, 129.140993786871, 129.068145113292, 131.650875759101, 130.289766999046, 131.366114923594, 131.486618252317, 131.039858397468, 130.612399946142, 129.331591310866, 123.814389695332, 127.803479812966, 132.417591987616, 132.291668199256, 128.710889285304, 129.463593727577, 129.315719735085, 129.520448424982, 131.418134021928, 128.904247636541, 133.810974442538, 128.849743772397, 136.918417459396, 135.816651448161, 130.507792845464, 128.656887833643, 126.656175405082, 126.627742962806, 125.215863001873, 124.731099305302, 129.699173293397, 130.342183022849, 129.658296055137, 133.048935988776, 126.410857311175, 131.750638834271, 130.112472403097, 130.80589727827, 128.111575434299, 129.92627424781, 130.430273541606, 136.711247208693, 136.656464426351, 128.803798390674, 125.940229493956, 132.289656483862, 134.201562125956, 126.890722176822, 133.472822946285, 131.097161104395, 132.513653009076, 131.273368070377, 124.555588052072, 128.884093387545, 129.225616062883, 130.303833222388, 133.157507283309, 124.107963172365, 131.0051643468, 133.975848913219, 132.684887470365, 132.253797565299, 130.063131942136, 133.102141964122, 126.669207953658, 133.829690585959, 125.701080423883, 126.334303686525, 133.018946603782, 131.914222430305, 133.231622689933, 130.693259442964, 129.918072643131, 126.444661569442, 134.594318636839, 130.921398894927, 127.775939296042, 130.53411965977, 128.542079055099, 131.520633473937, 131.719662114037, 128.426321273087, 130.711496235424, 132.541807118115, 131.770747034482, 135.345576315542, 131.394573935706, 130.652699744338, 132.985124612516, 129.006893965556, 132.305348500926, 132.651245570313, 123.744517829645, 133.138342615158, 127.366820773009, 125.990330645718, 136.254948996652, 131.785467553015, 133.368050853225, 131.694364168298, 127.3131001119, 129.700237906481, 131.33939933064, 134.329033623279, 132.272629167982, 131.171132537638, 131.329815537702, 131.81521108951, 131.614569470501, 130.335146561417, 136.065376599244, 134.052364052925, 127.966453211302, 132.452071623188, 124.803186343892, 129.582961823921, 129.746910259856, 133.998772472133, 131.957117213979, 129.915863813664, 131.123909305178, 132.516736239479, 131.597591783571, 130.306943845987, 134.339295253931, 133.288521308014, 132.870519641425, 129.875531004407, 134.524556293933, 131.231212833519, 132.175104807338, 131.198230512271, 136.113788974401, 130.131920308552, 133.903096477197, 129.229630376359, 132.252384574438, 126.71775864408, 130.323536697735, 131.4092390972, 130.198934939765, 133.579647506214, 132.739651777887, 130.959546303111, 132.873914792659, 125.146278934688, 135.933962547258, 129.937544192735, 125.363869028202, 125.469953018787, 128.954671476501, 132.849603884237, 127.659765974067, 135.664773094046, 130.767431695907, 130.309386921289, 131.057614718014, 132.286291950591, 128.940320363907, 133.710147193964, 130.546787917244, 135.477828583688, 127.430888008215, 127.615621362203, 132.741851744305, 126.107104709916, 133.265154105513, 129.471318979633, 131.325493803822, 137.950591570916, 128.955038993243, 125.073914608646, 132.978336293842, 132.117006791097, 131.213201904157, 125.962004381459, 129.787702393898, 127.46097553515, 134.468250001263, 128.879537896497, 128.717042235789, 134.521739884491, 131.715653196578, 131.014734911855, 133.671724969594, 132.300046536424, 130.224402738716, 129.589931102868, 129.868715708886, 127.251342313246, 133.866034384804, 133.585595552052, 131.792548922362, 130.33149403503, 131.763702993876, 132.758287821311, 130.121571079927, 136.567066180642, 130.309166758574, 130.288164339429, 127.90154532624, 130.487509114094, 133.431722915424, 134.55416063991, 134.610452526707, 133.567843414914, 128.606965517183, 130.028884364233, 129.060076040612, 131.621876449974, 133.398044225238, 131.241347134612, 131.045572376594, 136.163904373117, 130.534441105559, 131.835148760676, 130.586208785041, 127.879909667159, 131.389129303468, 132.386650953692, 130.697992034049, 129.39069505988, 129.796658038101, 127.214054136953, 133.19090446353, 131.028299540864, 130.331920564219, 133.864550824509, 129.766932608189, 122.533208189542, 132.652002421264, 133.352705615838, 133.707786530663, 131.518294855, 132.937025191974, 127.675823066212, 137.709146078369, 131.924563067031, 132.001033466314, 129.012145281231, 129.653027872048, 136.605289155188, 133.516927324002, 131.306471614979, 126.991227759228, 131.906537706714, 134.389382604467, 131.907608941459, 131.166818224099, 129.49978987141, 130.556143792873, 132.507445494112, 129.121138521518, 127.851323473613, 133.731695904608, 131.764318460964, 129.935647332217, 123.467179787712, 124.318079041757, 134.402070926853, 131.429471895313, 133.401087117459, 132.715912142113, 128.716016893887, 133.099894029297, 133.913908302897, 129.705776380265, 134.277517258863, 126.542417465387, 134.028490564547, 127.748849354915, 126.132391153054, 133.42808951447, 136.57401510832, 128.483532138681, 130.550095169523, 129.720155096198, 124.060692248192, 129.182258895518, 134.51761422844, 131.314206985984, 126.749385752808, 130.694312325764, 131.620340922802, 130.802911991707, 130.554550035965, 129.344006772106, 131.785909016036, 127.894748029771, 129.580042254247, 128.547374067297, 132.620359783382, 129.046324756157, 133.4316937678, 132.592581727666, 129.06722543069, 135.489934722314, 136.484663132167, 133.102945213158, 127.040607212306, 132.912720939463, 130.762029590867, 128.212849728232, 134.947731113055, 131.646446778502, 129.38920376533, 129.268549789193, 129.465600026386, 127.200300120619, 131.934965564892, 128.28684557182, 134.545561322467, 134.719282088648, 133.209281467878, 131.455824334122, 131.389877067136, 130.800475383751, 136.516087430033, 129.805568264499, 126.883743772001, 128.805909944225, 130.912283020593, 135.821949016025, 130.862525183988, 133.10189900193, 122.626078021464, 133.145510307661, 133.436601436137, 128.768813147832, 128.525771462449, 128.961432682775, 132.962052405802, 130.238800329173, 128.768721509954, 132.54522212472, 132.40785214647, 129.324735280027, 126.204195422543, 133.387162829918, 127.772607321517, 121.977447960491, 130.433175838509, 129.863059073345, 129.859182728623, 134.389096183043, 130.324419807068, 125.268925721871, 128.638281537169, 130.213752591051, 135.335020334719, 129.83463200365, 132.800347435967, 132.948353271956, 131.318612981123, 132.736431981343, 133.840638071218, 133.24071314292, 134.170544647219, 127.307172888532, 128.485090613984, 124.391294421048, 130.056320587336, 129.222537009297, 132.768918804919, 129.395570050879, 131.141150931314, 122.97084926548, 130.571700507298, 131.915689333848, 128.26220855407, 131.873308137386, 129.574245250311, 131.132713755604, 130.267542072991, 135.757578472728, 130.709116880693, 126.10601312826, 126.0509962191, 134.094705691693, 134.061874832058, 131.168031801475, 133.618290785489, 130.190479561392, 127.07105361314, 124.616497685501, 127.838413222052, 130.143451815646, 131.584480661858, 130.323333987386, 132.416911216846, 138.695681485264, 130.778632763014, 127.026704104762, 136.549021915107, 135.297022712451, 126.479537788615, 137.545293057196, 127.014476540378, 134.125673125975, 136.148742429372, 131.886238599646, 131.112758095364, 128.189623167847, 134.462919679178, 130.046628814915, 134.883676950033, 126.521294204395, 124.502713367491, 133.486705050032, 127.885862311052, 132.308186446498, 135.960534270467, 132.411039248667, 135.410956135506, 130.465558194583, 132.451959045117, 133.167657017357, 129.346326244612, 128.495820314465, 127.740518698212, 132.223552726636, 132.67274932155, 129.972288932727, 129.824387403663, 137.753008861398, 133.569326901549, 132.175358493106, 131.087064642097, 133.183422461401, 122.637469567555, 137.614052114663, 125.141835607372, 133.544879125124, 130.513233887714, 132.719060694139, 129.429742058449, 132.415232981793, 130.173859820947, 130.647484244465, 131.873271177647, 129.900934524304, 133.326275369125, 130.381445891973, 128.113871892654, 134.908659128159, 134.653080332692, 134.237872968122, 133.897140742438, 127.577027681216, 132.511938839883, 135.367081151438, 130.466591426263, 131.105571421315, 125.805965123987, 128.369614710223, 132.704600210086, 131.310950847361, 127.756400678456, 127.800528169857, 128.139194336113, 130.442200048664, 129.680545273074, 138.080645770833, 130.287180595734, 127.315456558218, 126.355835172638, 133.608315179018, 126.754910939686, 131.493362548976, 131.599515184724, 127.695485909952, 130.158073594836, 130.382629698215, 133.622898964468, 136.002460666307, 130.224605027671, 133.703923752543, 131.679558030462, 129.364596570063, 132.094542629605, 135.195083217617, 128.673206373293, 131.065902263861, 135.726551944171, 132.08743838117, 127.103917841952, 128.770695513144, 132.373603654467, 132.371438730472, 135.733713944698, 131.132976857893, 134.786544148885, 132.241009844466, 127.503923421481, 132.563806879701, 127.694130704203, 132.544667411013, 135.091422463299, 128.058794336739, 129.924085119457, 131.646857875405, 132.414932363285, 132.082288136985, 131.632733001474, 129.470889691515, 136.184101946206, 132.877770560238, 128.388116406699, 130.89077451757, 127.397038196822, 132.82016120718, 130.335089992543, 132.552848960758, 133.750604146049, 131.39859182647, 127.661115451384, 129.351917375002, 131.038210075076, 129.42324640146, 129.356513177947, 129.425775969791, 131.239873441917, 133.358748662176, 127.174550736316, 130.928323823067, 129.220614551603, 127.841259983084, 128.130449469746, 131.224756937008, 128.324468687777, 128.153658227292, 128.510374738813, 129.967061027093, 129.955104955999, 128.366242729955, 126.547108210595, 130.63817306394, 127.082455379493, 132.962726994917, 133.401679859308, 128.034920765312, 130.784829740495, 127.33431124965, 124.852752967732, 133.718341302887, 127.498713464365, 126.325136400609, 133.569919447582, 127.399021083687, 131.984616016662, 130.621324121669, 126.718272486603, 132.581096626382, 128.568844845716, 132.807595071086, 127.628289033594, 126.542778411288, 128.622165311965, 130.98861297939, 134.623778977806, 133.702504255667, 131.911556991875, 128.200855478477, 132.929081681696, 136.112079448479, 128.959359963528, 135.72510946909, 131.78089712925, 128.336511172303, 128.017786546784, 129.085902137715, 132.75949538138, 130.156107398347, 131.084237556681, 132.870449626097, 126.122851987645, 130.401870674509, 130.859307115998, 130.186110937298, 129.276109237238, 133.533332815979, 130.63792712601, 133.519012626181, 135.883044834292, 124.774048421353, 138.786609417554, 131.253772204348, 123.42337161139, 133.778873314143, 134.648797410927, 134.726896599761, 130.232561231897, 132.579793448347, 131.061503734528, 129.627496671929, 133.965113929816, 126.337760462605, 129.521963561726, 129.392865960046, 132.474357892153, 133.740770168201, 130.040299197683, 130.856029308045, 126.53142833242, 134.060845829286, 124.507827571785, 130.387502358626, 130.277825146398, 127.972858691404, 128.809567493516, 127.985733875667, 136.766616021217, 131.147170632116, 130.997118359209, 129.09267788497, 130.310385493738, 131.747180023781, 130.72078694644, 129.808218868383, 132.839517473978, 137.170647901583, 137.501732544064, 135.90963003726, 129.438354762411, 133.382921125533, 136.423942788424, 131.149568582451, 127.047117082895, 130.847437887174, 123.911123945243, 129.909802667058, 126.05475193615, 128.267115540853, 130.814260556734, 129.34940560075, 127.800825973757, 141.042667593403, 130.512998295304, 135.578252390065, 134.623530870556, 132.137705549922, 130.8494290067, 130.989568468024, 134.151248153147, 133.28729718407, 132.664150024859, 127.601066813547, 126.168724254306, 131.280673013412, 131.424890169105, 131.920514829153, 130.364867411074, 133.812698256942, 126.082971157745, 131.279260519038, 126.856155621117, 128.942840370034, 131.403539300384, 133.04207475738, 124.71872136814, 129.394031498027, 132.404505920011, 133.457553950381, 133.913221146064, 130.084547228169, 134.40362874255, 131.095401938897, 129.030511116296, 131.488767339261, 130.928704592299, 130.630509745814, 127.968366016626, 131.185330057719, 136.084725087605, 130.989663373956, 130.745548703959, 135.606063749735, 131.731058557167, 136.848592176728, 132.865590663399, 128.406498356511, 131.258099025532, 130.833119202633, 128.308221975068, 127.554468618918, 134.20145512947, 133.06388931401, 127.787262305994, 131.988988394546, 131.219686980507, 128.385031659813, 133.749503949633, 132.508389669357, 126.521834938231, 131.708884378659, 127.830847938188, 135.596813748653, 131.990002811079, 136.548768705635, 131.842900095533, 130.634755315044, 133.849263669091, 128.415417312876, 133.798214382756, 134.494321557175, 135.414261389338, 129.402572971242, 134.528771656213, 126.697555442226, 130.926851172594, 127.494023311849, 131.790752467772, 127.094095367145, 130.190771820584, 132.57958196717, 134.394704908847, 129.833341229136, 128.598026324575, 131.580867948177, 129.92024855388, 126.768340475663, 132.4835040082, 131.997999667222, 126.878579165374, 133.434965129856, 134.740247418528, 128.475284792974, 130.035590615306, 132.698594993453, 128.723658724195, 131.947305972934, 127.052890530144, 132.345354852867, 129.75963967827, 128.058226845595, 129.327010717892, 131.214482973412, 128.782596450809, 133.815144291384, 130.170698086901, 131.595830902795, 131.76828509899, 131.114530493063, 124.786487418036, 133.431189655887, 133.864014713757, 130.197334426061, 131.277361037391, 132.573207835048, 134.112531672873, 136.498376988004, 130.079213390092, 131.781895941755, 134.431557832512, 137.48826378219, 133.686668065857, 128.560247148664, 132.863135800725, 132.614774918646, 126.977204556913, 129.86894701713, 131.762354193044, 129.08748280186, 130.035985174135, 123.429259653194, 130.880193645951, 130.566870316123, 128.968258497203, 129.60641807518, 131.931977883117, 131.429228620326, 131.634152768991, 130.447384847642, 128.193902462802, 130.454327996299, 131.807942680494, 135.359600258168, 135.674966817689, 128.284710290861, 129.813011932489, 127.954268430602, 132.19120785709, 128.661837081033, 132.827641038916, 133.31865499935, 129.381597485648, 127.843555962261, 134.016262581465, 129.061612169606, 130.564949756307, 130.216169533112, 127.880322400081, 128.536094837413, 129.250841622075, 130.127483625924, 135.572668234601, 130.073874242044, 131.744937112388, 134.964330024422, 136.286215169966, 126.85200183071, 125.600492454902, 125.131252606273, 124.222639689169, 128.785358875192, 128.11636869056, 133.318050278262, 134.491465144649, 128.409159295442, 132.410780596967, 128.125613571965, 133.476069196373, 131.141745171178, 134.60976690531, 133.554687624297, 130.291282717358, 132.176760235988, 133.496886828324, 132.560571737133, 132.701223959301, 130.35238708548, 127.992601456094, 131.167407572087, 129.339906209068, 129.046159176746, 131.361007296409, 127.189402070854, 128.99816256987, 127.108793486502, 135.247894187115, 132.307791732214, 127.881037270962, 128.93875241248, 130.904850577285, 131.592772090677, 131.197814861918, 129.135379654333, 134.044864171871, 124.081168288405, 128.04540801697, 135.655451501856, 132.219731028914, 135.402736536389, 131.2107757232, 132.346805844833, 133.198356200122, 130.887300264779, 125.433633947886, 128.98955105032, 134.371901089376, 128.417478569654, 136.15916183676, 131.10129489231, 130.373612392616, 135.466442604033, 126.003944028272, 135.26526957334, 131.495482903081, 127.19303702749, 129.898754941927, 135.828353907429, 131.832761489037, 132.460425118057, 127.098232149533, 133.76562848884, 135.248704666371, 126.483344646674, 134.470368086272, 129.72907179138, 130.824062568497, 129.121162110367, 131.999959716672, 127.475284301373, 134.534467521568, 134.305818117941, 136.387277278335, 134.103112873807, 132.597987400473, 124.743084705173, 130.322193331611, 137.564533120677, 132.322943235603, 130.474895759176, 132.188845244277, 136.66321482198, 132.141946645317, 131.339251774267, 127.694801250723, 132.350523026524, 127.410159867806, 127.972912054957, 128.957924542312, 127.624714390168, 134.310039693804, 133.675211257574, 127.665384454988, 131.117193799099, 131.580686043652, 133.831297847925, 131.542989288569, 133.629316911783, 130.872539033682, 127.565450397787, 131.971886615399, 133.804312073225, 127.553817851193, 128.216838393769, 127.363504531898, 128.181980431646, 126.125685269652, 135.445094766964, 129.452978859471, 128.502025303625, 129.911703089834, 132.671646457597, 128.438251767786, 129.605893864519, 127.635032941596, 129.635454629798, 132.499126997685, 135.8345705821, 130.74757113341, 132.556032532606, 130.945556057524, 130.410973389626, 128.716372780134, 132.130496383612, 132.15890351954, 122.708348972275, 127.476499783365, 134.340863483262, 128.153526472307, 128.30164214149, 129.630473856808, 133.601893183237, 128.284886924886, 129.348926228217, 128.532657556413, 134.970262516724, 130.534692595552, 136.838405417311, 132.347068850488, 132.062085639328, 130.72064034906, 130.931957602781, 130.613191300102, 133.537756966131, 130.433758418941, 132.537405388816, 131.425141328294, 132.292514598396, 132.730220630895, 125.227808619869, 128.666906663079, 133.087055744322, 129.378759427974, 134.162790730248, 132.459981320888, 129.222719756067, 137.077432819056, 129.739563186001, 131.140099684109, 134.773679707022, 124.656708445302, 129.841838005596, 131.264978861789, 138.425550978642, 132.558742552293, 130.604787940799, 127.723165416461, 135.028086862832, 131.221764157731, 135.090419339416, 130.383432067459, 130.915466641297, 128.900475519887, 134.234288816109, 135.406750891794, 127.559079095807, 131.133816549265, 132.69328432959, 131.999476874051, 130.071099797352, 133.865151448365, 135.176540961856, 131.83307044968, 126.317758761509, 133.185885835475, 129.044268215382, 129.254421471973, 130.010625721036, 128.166859639304, 129.258800155454, 133.08601236409, 133.460838566874, 129.447155600846, 133.28258628849, 127.874087919243, 133.060243903513, 134.207067965449, 131.049350071831, 130.549175621683, 129.248183362079, 131.362255504653, 133.915431864738, 132.47982323114, 132.854410536423, 127.593603900076, 136.087084052278, 131.781261342678, 128.339449933454, 129.210361641909, 130.238408567578, 129.993146490462, 124.343882891755, 133.360360492613, 123.189268752638, 133.197941613902, 133.007358718935, 131.93064963626, 133.417546728559, 131.205589131146, 129.795448313794, 133.93808261077, 129.992077692597, 132.770573705991, 133.593146273354, 128.467927866756, 130.36754504451, 133.874284366269, 136.41914029122, 127.328066025079, 132.126266796075, 127.870644669118, 130.072787693147, 130.487213928321, 137.236642223477, 131.709697181516, 134.104076711272, 129.40480471744, 132.942889775185, 132.631100206314, 124.230771347162, 127.522050397992, 126.055317020401, 125.771683706417, 122.979386534519, 132.979569799616, 132.317284401183, 135.942806329667, 125.565187032254, 137.188639260625, 139.117770010675, 130.701915989599, 133.230955101566, 134.087692441987, 132.176545654428, 130.750920302229, 128.918253212091, 128.967714353023, 131.31187387257, 131.021649252474, 130.73396373831, 130.06858248914, 135.319075889727, 129.984571816447, 129.126595309885, 131.977751415326, 138.843981239783, 134.169134030562, 127.39248134544, 132.52798138351, 128.936735583337, 127.986161976465, 137.306654816291, 133.844487428181, 130.662598950459, 130.770449821194, 131.29073890769, 129.849702754546, 132.243638533973, 123.477361363459, 135.474447173494, 133.358753818379, 127.202626569844, 125.563920340544, 131.891940612705, 131.567096168912, 132.509293875554, 131.535744754964, 125.787571037592, 130.151247358922, 128.742651856108, 130.292286953636, 134.74063055465, 128.679362607576, 125.680695432709, 129.946433933152, 130.378889878147, 128.896713126661, 133.788037168883, 127.514958699357, 132.317713090898, 130.783260302283, 133.244179645943, 127.817763239506, 131.102275165442, 129.664695066309, 135.553655632563, 132.15500285859, 128.875419827809, 127.222917405393, 128.602661757182, 134.214849094814, 129.881344193018, 127.297007918013, 135.176763987206, 128.426369043197, 126.376128487797, 128.180120214409, 131.894426841124, 130.37379130913, 121.971418197283, 137.499597417625, 131.183186585342, 126.215208603531, 129.73852042416, 129.518475710823, 131.551151438807, 127.685141352765, 131.921279774335, 127.155814863811, 136.070126706083, 136.217858563086, 128.809082959696, 126.965204186301, 129.989814955277, 129.994993739111, 127.449453848778, 130.23735087561, 127.363047783508, 126.906676917089, 134.308875414362, 124.610615500943, 128.656689714712, 138.078188881336, 129.188235012392, 126.608533994961, 142.068098202178, 128.863142926456, 126.923886723664, 132.046867725142, 129.637591521583, 135.926240234873, 128.684346587377, 128.374387152323, 129.000431049168, 133.557226656558, 124.211298346038, 128.282156444966, 137.02956980043, 131.317667890485, 132.451613647877, 124.747026236128, 131.999842482688, 132.281267441246, 129.029406441591, 133.231097015539, 127.259938607565, 133.558121110413, 127.259862122804, 129.952086959989, 134.80573530496, 129.401094707956, 132.851554534634, 129.128819642403, 129.62577374289, 132.350251908759, 129.987105676502, 129.439282760599, 130.006731352448, 129.568088905022, 130.03522744964, 135.436337151419, 127.318339538017, 127.345514327069, 136.620151633248, 130.781429510796, 129.119952581018, 128.17527709724, 132.917635614049, 134.448661242729, 130.674150722821, 135.99481248051, 129.830938123028, 135.058169113821, 123.693348338798, 129.796264808436, 129.931234968777, 129.673164846775, 132.673275571275, 133.665386574767, 134.364993933824, 127.967388375242, 128.913283272196, 134.263762667129, 127.842907963673, 133.880383241648, 134.411659519423, 130.29837421458, 134.113826688877, 134.044421142528, 125.552758181538, 134.722284189202, 129.921599869293, 137.692294739749, 132.196164815725, 128.002881452294, 130.069231393671, 127.220852671773, 126.123523067211, 132.016120607065, 130.743688956951, 129.137343708602, 129.117196962522, 130.149407273703, 139.020745662255, 125.692788041749, 132.830093797447, 132.774879890368, 135.527014341414, 125.792832168079, 133.615263524183, 127.455063563389, 128.590438951724, 132.598597112196, 131.747965022101, 128.117121858243, 131.707534342636, 128.833485775563, 127.4033559609, 132.82400971602, 130.485625325208, 132.000984824011, 125.231409485604, 133.449295395779, 133.629382303702, 133.15568699672, 133.893029859046, 134.468556890663, 132.662104425212, 133.671136452365, 126.988174032819, 134.617163785392, 130.474472395204, 132.457201046944, 135.43102531454, 123.999754026056, 133.324572260565, 130.436848216866, 133.967974795782, 131.890945454972, 130.377010211946, 133.04285178456, 129.82505696845, 132.929089050186, 128.559122686631, 134.432863829454, 132.735890144718, 131.932764422151, 127.856984871324, 131.510493825415, 131.284838066682, 131.094434963282, 126.109070401079, 136.187637560693, 127.701165511028, 135.066232838342, 128.52086177104, 134.428467535753, 130.080850299446, 128.761032970225, 129.775485824314, 132.085843413244, 130.425437891566, 132.982375555333, 131.868387046158, 127.223977469353, 132.693515947544, 131.879671255955, 133.496342441287, 134.993035478964, 135.581165715552, 132.409204263886, 130.508486017658, 123.698730339096, 134.729464076253, 134.967145513629, 129.372236874064, 128.576652089077, 130.680350974653, 128.348305264343, 129.461690338659, 128.707664475085, 133.127837480127, 127.496153605379, 134.592931436163, 128.384177401786, 131.591688856145, 132.156426208227, 131.519662142372, 132.790669889261, 129.693666097673, 139.222818500809, 131.593220168838, 133.390454460748, 131.444536448064, 133.427248431527, 139.083577009889, 135.286980406302, 132.720389249679, 126.955632470611, 135.768844622269, 132.583890861137, 133.61100501146, 132.391566056716, 135.903854232354, 130.134021227724, 134.139963117745, 132.677138975745, 132.805562021693, 134.245905678869, 127.004885190196, 126.147318021014, 132.044171966487, 131.936612375111, 130.106803193408, 130.644524216988, 125.557337617432, 132.26259336153, 128.37837141474, 133.908161578596, 126.80248131826, 130.062516392706, 132.182513213357, 130.695938693812, 125.050128761223, 129.276846556253, 135.0553470561, 138.964634866581, 124.835792440037, 128.752126196685, 135.504359334948, 134.310044056531, 129.708498261152, 132.271685854378, 129.052692230179, 123.821684118097, 133.595730733303, 129.688916381797, 134.036851942597, 127.008832276268, 133.132891420062, 126.696934606559, 135.532801967827, 130.303569742407, 127.673541750602, 130.790106224291, 131.207855623523, 131.289216289129, 133.476546559166, 124.601238194176, 128.235850501421, 128.077529640103, 129.855540690982, 135.173947013499, 129.368102126941, 130.615898786328, 127.801310481255, 124.453970994395, 126.953805473139, 134.849558426969, 126.365009792987, 133.137037878225, 131.800899297889, 129.943066665329, 131.546616108106, 127.365776840437, 135.173791994687, 131.133147373481, 133.753983009837, 134.217232974533, 131.278622095394, 126.304711434952, 128.177717935242, 132.328229682316, 131.673489981951, 129.739920862378, 133.140025975829, 127.899542815551, 132.127771450998, 132.389420153868, 133.478100896496, 129.405643632679, 127.771065582073, 127.439136669034, 130.295464842302, 125.770975603612, 126.719981900763, 127.117428072456, 137.106215973817, 130.360624039415, 133.47767681307, 128.045500527549, 128.096315437029, 133.516255503798, 127.228054815555, 129.739865711978, 129.222737979358, 131.108616033227, 137.867366985269, 128.81130395851, 130.97930661923, 128.952340157143, 136.004596811392, 131.940279658144, 138.386405238167, 124.867809220191, 129.649164036346, 133.013861875801, 134.44960731503, 133.204576933202, 128.090067145902, 135.222179393141, 136.143758338854, 135.390428447048, 137.400783678372, 128.992114498203, 127.677390532664, 134.205269465643, 132.331041978809, 134.112656828426, 131.529875483208, 131.530806842823, 134.29759263233, 137.55320309959, 132.354682489316, 132.19089177485, 133.167603001572, 129.041203553894, 129.540011203156, 133.33998018283, 130.765509530444, 131.520399476857, 136.970504326122, 135.112901821743, 128.645509312029, 127.934123217283, 134.887662397096, 130.124542924488, 137.922552086329, 132.05893523382, 134.165330496558, 128.614562645448, 130.199418919972, 133.039316196306, 128.67270916743, 127.940662580769, 127.742816738248, 132.367861865796, 134.462920756555, 137.401194643666, 128.134337301406, 129.808814234596, 129.777197586392, 132.516920024133, 126.519723737443, 132.379635545299, 133.287349426558, 134.469069752565, 135.513457743015, 135.070534404307, 131.946855913219, 125.666904656852, 134.178355866018, 130.838768246663, 137.648731188336, 131.116082207966, 136.647463400013, 134.605663376039, 133.834591664904, 132.760120898556, 128.995885143769, 133.390835214702, 133.818927463049, 129.935486032263, 128.334693098866, 129.209520040902, 129.956741161621, 131.929744036898, 129.605424502753, 134.216812799193, 128.171202517262, 130.876264244886, 128.916281186097, 130.024875735085, 132.604118175958, 130.273379139351, 126.345876286001, 130.963669993645, 137.197406087724, 130.940999065832, 124.196889700575, 136.127275434797, 129.126414696065, 130.603099097863, 133.205526184212, 135.059510588503, 132.669365690966, 129.830454108315, 134.671407273752, 127.662308988878, 129.330937013825, 133.02905773867, 128.763282369708, 127.456255043995, 126.988942189591, 133.359004480601, 132.112030290677, 136.616016327499, 130.31189419523, 129.791865882162, 129.114664990547, 136.112042182786, 131.554133994431, 136.701563923382, 131.323514267191, 134.450278024857, 132.014526196439, 131.47569035775, 129.371733805951, 130.810561370131, 133.863581791026, 134.624680576067, 134.947835013311, 134.983963060884, 130.259895467632, 130.409614377338, 129.520516057428, 128.827185034456, 126.390634423281, 127.807828961463, 131.542876920166, 133.404326352212, 130.276863209327, 134.370167410446, 131.904490702445, 132.321679194593, 132.780021471063, 122.926750178875, 123.16271925045, 128.873281304426, 132.235000054409, 130.760935449062, 128.751615009868, 132.618037162321, 130.883209494269, 132.817510210128, 128.467873444186, 131.369262879484, 126.110604959559, 125.658290799447, 127.754781722502, 131.957998267465, 126.978186262469, 127.591155570425, 134.571755927437, 133.240724202202, 127.451950895314, 123.901255056094, 132.866413599343, 130.679910999133, 134.012516669843, 127.751181665217, 126.749845521405, 129.97182243746, 128.527461689519, 128.65429197626, 126.466861132779, 128.250936271464, 127.289982439218, 125.711639896, 134.812878373956, 130.577867553177, 131.008698025765, 130.895601402596, 133.908381124411, 128.47280801256, 129.976775803656, 133.845693418361, 127.806253519745, 131.598219288501, 129.001644554186, 131.028633666116, 133.706490703588, 127.811381820869, 131.175493715322, 135.782014066232, 131.750884297831, 127.948961412779, 128.567228778961, 134.239055839536, 128.747937260381, 129.110120511918, 134.486908906851, 132.136832260272, 129.10554694396, 134.397908727126, 138.523375785649, 132.175759480027, 131.118687204116, 128.835999828783, 133.162959589354, 130.593739876323, 129.734486715158, 132.087838384945, 128.188545089431, 133.768360178712, 131.976192404743, 129.832775898877, 129.123523723035, 129.957975072769, 131.593032729441, 130.565080932319, 128.39158316597, 133.769414430129, 130.265470886726, 132.157459324754, 132.888630374892, 128.407283664626, 135.185545745314, 134.563698431917, 131.381953556115, 133.238117710484, 130.586704824112, 132.062936680705, 130.416886984681, 129.68821160963, 132.72297885118, 127.624498702672, 129.618664564467, 127.632745703543, 129.335011824898, 132.848819344915, 129.331967764737, 135.905278969314, 129.446824468154, 130.88277944165, 136.16138876774, 134.5028813317, 130.072195223385, 130.814248433683, 131.582436514475, 126.436046322642, 132.764760201045, 124.513645453292, 128.910464641991, 129.104754849561, 136.65659662331, 126.419812672061, 131.927874757676, 132.182115975079, 133.880889971515, 131.403362528931, 132.77686746086, 132.097702859718, 131.852712299564, 133.793705840801, 127.118740429903, 127.333319082117, 132.80773930741, 131.366883190992, 133.758394771267, 136.478498403976, 130.101857279947, 133.608726510067, 131.66424918684, 125.50617616341, 134.181424695159, 128.442044005437, 131.053094719533, 130.24406434979, 132.881035259104, 131.888264887785, 128.267451010409, 129.085310811107, 131.678284560493, 129.543534765861, 129.784958363758, 134.571980837362, 133.216358872947, 132.029254360124, 131.539868931294, 129.389636710611, 133.854083010072, 129.946726452516, 127.389309424191, 127.816587102191, 129.504483775652, 132.913281895272, 125.2274600027, 134.057594956373, 129.170113637332, 127.268061940222, 131.561667939148, 129.3492658392, 131.265601260856, 133.678361867407, 125.310477996246, 132.741269446122, 132.915129623074, 132.353243238575, 131.812143222363, 128.922360710773, 124.997550925255, 131.330992532548, 128.743188885294, 132.00767914577, 128.189212057591, 130.142149942246, 130.9671264351, 130.885705471322, 127.954151983203, 136.106863952503, 131.285095884996, 130.68563519557, 132.64143629603, 135.498800246745, 132.043059592554, 130.69977150079, 133.656906066383, 137.575117227391, 131.753951945578, 138.686604435786, 125.079802680214, 123.776726208172, 135.870788335783, 136.868639548187, 131.975925809503, 125.313437337816, 138.451006352569, 130.115026737441, 133.552799904482, 127.352449741613, 127.422839190579, 128.989596849662, 132.745892087536, 127.669667696718, 125.818487990707, 130.179702459138, 125.43819906936, 130.212895232032, 137.306809960413, 131.476760187322, 131.206541916014, 129.220786809505, 129.343603540973, 130.68896443121, 133.825566491668, 128.139856032254, 129.425768538326, 135.762900515797, 130.62086733452, 136.572204344552, 132.521123985457, 131.870599277807, 131.225431938952, 129.394215373775, 130.953233878304, 135.66376234311, 129.559434804737, 130.927990269745, 132.411421894318, 128.879465457221, 133.009322803229, 132.733023445064, 127.696648583913, 133.907997025498, 132.079733553459, 130.142645158469, 130.491426237814, 137.139137681931, 125.725442034205, 127.791176630132, 130.952925743405, 130.435283384865, 129.332046189816, 128.21135560316, 131.03430638042, 126.382368052436, 130.778770624215, 130.995507934937, 131.553039365128, 134.307953273169, 133.394826842832, 132.457754408955, 132.884913447841, 130.582529088211, 128.980792936245, 133.26841504025, 129.132698612573, 133.750366236265, 128.743280228009, 128.914276438272, 135.638364318068, 129.787074891506, 130.395948208329, 134.132622463792, 129.151211772974, 136.4142420793, 130.479610599259, 130.404665410325, 124.877681365299, 129.172369689973, 130.906640169642, 129.445921845968, 126.233348221438, 127.261687948953, 130.663937147042, 132.853070758988, 130.667906772757, 128.87729852157, 131.077656082683, 134.703720203362, 136.120013925086, 130.816713258616, 131.224579596211, 130.797110420336, 126.576694654591, 131.838187054569, 134.360879362179, 130.934152895987, 135.289261531199, 131.174152044355, 128.226834596992, 132.646967545166, 131.232751948918, 131.245127488362, 129.898198730312, 131.705529411819, 133.492395554032, 132.817376070056, 134.705481473034, 128.732467642164, 128.914815015766, 130.171709927572, 135.022332495224, 131.639933447178, 128.836289113041, 135.806699338376, 134.923039966888, 135.46742395725, 129.274735244172, 131.837970111521, 129.533750808191, 133.963963651434, 128.743525545538, 131.899572038495, 131.591891509819, 125.919807993731, 129.326444793874, 128.212926389786, 134.746423418599, 130.658550167649, 132.78727832184, 126.989796140704, 129.113447718575, 126.730653655125, 130.985301546878, 136.790377185587, 127.257129208514, 129.43470443245, 136.111316822685, 129.006521086821, 134.857208397654, 131.081031412667, 130.825824440693, 134.364617057248, 129.815394403176, 128.237673470506, 132.387947384335, 134.419650312439, 135.753755064495, 132.578849026474, 129.279057936946, 130.1437616015, 132.308260948805, 131.733945274088, 133.304952019161, 134.023799021935, 135.305121496516, 134.324418076378, 129.060677816317, 131.870797279848, 133.942472775017, 127.712008014059, 132.24671550804, 128.198293417454, 131.643501065626, 131.800098702808, 129.115456442981, 130.552972258772, 133.472845330703, 134.17100356465, 130.030241784127, 134.591929260287, 132.388490576394, 128.00266909089, 128.976415527279, 131.201946540459, 123.385993239727, 130.257650297945, 138.28954216561, 127.616033542187, 123.784794749332, 130.934574087219, 129.461310383436, 124.240153078212, 130.372362834491, 131.922397520159, 131.672700881112, 130.73240178162, 135.109713474851, 129.797623133336, 132.873717944016, 133.393625757575, 132.786640817718, 127.492812899428, 134.750775480143, 128.832248948582, 127.377406981344, 133.430647479301, 126.536236429409, 126.845714808842, 128.772991265615, 135.720056561191, 133.82150475426, 136.353311563629, 128.591736389216, 133.181323531706, 135.474171928101, 131.305498771257, 129.751695483705, 133.1106169646, 129.754626010743, 131.13170761941, 128.659737625733, 130.000516253905, 128.843921350257, 132.438763585826, 133.425056724293, 132.379745879693, 134.006499437515, 129.088037811651, 135.215125932416, 134.863752119952, 135.763656180966, 129.43685688548, 127.920562972311, 132.688396867716, 127.671811292962, 133.707705434214, 126.420640883996, 129.163838340143, 134.460215080557, 133.369782668722, 132.763458487601, 129.989408578092, 131.145306184048, 130.362634847969, 129.488222443761, 133.093722011963, 130.942293872437, 127.57100439447, 134.729449826425, 130.96698316471, 129.024494584898, 135.518625548122, 126.701517723438, 130.868873888442, 134.111897168333, 126.20676475903, 130.988120490956, 128.667090234464, 129.286724478879, 128.730630325472, 129.927579705124, 131.061672226686, 131.693744159601, 135.51943194665, 132.642313517212, 133.120626231636, 128.474611114975, 137.422424224031, 133.195363461529, 131.174571147936, 131.000877229394, 132.583668176103, 129.712371915961, 127.48185482779, 133.629784211046, 134.725404328284, 130.196636476981, 133.82593989033, 134.07315755458, 130.003277964002, 124.731440796902, 131.371015937513, 131.460140857657, 128.756748080284, 131.362317736732, 129.489721059266, 130.622255150504, 133.760892884711, 129.190289812807, 131.584371868805, 131.928233773223, 127.206734606279, 125.214544099329, 129.300095736451, 130.783254465827, 130.479744161831, 129.609409882889, 127.541329046423, 128.824262329277, 128.358408763348, 126.801022007267, 128.448758508635, 131.285018713378, 136.491945305676, 131.031020213514, 128.069158138516, 131.777945115753, 130.924189545528, 129.265947057766, 133.089260527029, 132.455162747116, 123.713370866772, 125.269827720086, 134.964936274317, 135.515578761928, 136.759585269997, 132.434201201042, 127.416668774885, 132.614895560155, 131.063716821961, 132.261350514218, 131.308405323407, 130.397900382606, 134.233422293927, 133.646548379936, 129.810973469055, 131.19451864725, 137.141437253585, 132.703143275105, 132.438876208763, 130.853897037797, 136.843859888541, 133.422406201666, 130.616472687066, 132.103037029631, 137.008036388924, 129.549219197625, 133.952384396795, 130.892511830498, 126.684269660695, 133.316307633285, 131.595614404741, 131.21371979975, 125.402839006526, 136.817501838399, 133.513512164857, 132.572798071908, 133.229563083472, 131.494334745062, 129.655064965662, 130.561452594159, 133.823111576907, 134.39003290219, 129.688958946737, 128.790865619006, 130.495863039106, 134.522171741671, 128.139372367012, 128.141736735927, 128.670867526966, 129.718375263397, 132.363497102569, 131.210963561481, 132.7083726924, 131.388217878819, 138.263630585262, 130.867088078252, 133.669773965882, 128.074121964201, 129.318521733394, 127.764754417968, 126.574601232381, 131.433481667052, 132.216515443138, 135.403076896475, 127.986854147829, 137.049276890743, 131.0233972483, 131.416454612782, 132.257852502561, 132.080723814651, 135.482407720663, 133.721993916165, 129.179018404159, 127.680719278661, 127.438552762635, 131.258578136329, 131.234534215552, 124.478736938575, 131.161153558223, 131.649119076271, 129.741503557203, 136.456089021761, 128.639545154857, 132.633891451451, 128.034588961598, 134.638155893804, 140.228218009178, 130.057809088182, 130.62369124267, 130.643578045102, 132.772834033978, 131.698005161505, 129.720234588984, 127.288045408686, 135.14343422633, 125.794875434567, 134.230738185862, 125.263570397777, 127.163662959983, 132.724292553344, 134.504998295055, 128.663622366326, 128.667423787361, 133.445581373304, 132.073479019313, 134.045334022679, 122.831989850951, 131.261611887724, 137.114104383758, 137.68421437929, 139.765193662929, 134.18271666243, 123.319076463005, 132.36010077701, 131.601258625848, 133.265489725152, 131.791173685402, 128.36255921827, 134.68848001069, 131.275749945052, 132.577318148021, 130.544015223374, 133.586780318156, 133.116168259728, 129.995989176182, 136.714962324277, 134.783746165663, 132.19631045528, 132.274696136853, 127.711306369254, 129.813476348015, 131.493602225497, 136.631007537304, 131.901747985911, 130.088460639312, 127.95586700686, 133.561282971861, 127.263915441852, 124.229298517237, 128.737744617469, 131.184426927749, 131.497855813091, 133.604016170995, 127.660221491281, 134.30407918217, 133.857737365765, 135.007628839994, 128.164458027166, 131.484295944222, 135.607764670716, 122.506055260565, 134.551173041829, 133.22685623281, 135.221339100961, 129.551674676092, 131.226744103662, 132.332238258724, 125.963519481001, 129.468468767224, 136.026669547482, 131.45868540414, 129.665480876208, 135.990715254401, 132.009577855203, 135.916596306462, 131.174409405196, 136.574202569983, 129.369087317073, 130.228244083604, 133.131388588887, 131.758859817187, 137.812402009036, 132.448497351714, 134.028321233354, 129.85155173651, 130.869068825791, 131.752343227141, 129.842616835071, 131.85888369096, 130.007370297408, 129.638767443917, 129.546793652606, 129.394394139952, 135.949225619763, 130.040655148753, 137.032846863826, 130.842928196116, 134.024836229741, 133.193518147551, 129.641831760034, 128.911096913905, 132.453594677679, 127.822771605068, 132.007512024567, 131.151842337831, 135.617511101608, 135.267381824031, 131.23902477978, 127.614121378622, 127.67199771521, 133.415987124723, 131.751975372652, 134.513075384053, 130.859009301982, 131.105648062002, 132.1003006721, 127.41467854788, 133.244215218095, 130.706506637933, 136.459216775888, 128.84019204493, 130.169722647381, 137.256028675212, 127.140450803387, 125.136855694131, 124.426703107335, 127.881633961703, 128.708332993159, 129.303994202513, 139.22939532712, 127.597403557512, 134.721466440162, 131.829342968978, 134.124917385972, 130.230191567355, 127.968407578859, 133.133857688765, 126.697674288955, 130.747488015552, 129.431974467303, 133.408459261038, 129.238745945122, 133.209755100269, 127.501157622085, 130.097414955319, 136.788749513443, 129.355112909186, 134.348040250191, 135.413816573185, 136.101899263026, 132.229452404203, 131.585972283645, 131.492352488887, 129.302208802567, 134.686116845273, 128.803453798655, 135.056664375366, 134.575522887385, 133.387034243242, 130.487928744841, 130.460561967807, 131.200621875593, 123.119123705149, 137.062624741754, 129.108307408837, 128.537802932224, 127.543239414962, 129.571774964065, 135.032796999926, 133.418048389287, 133.099723554721, 129.544562241364, 130.226184537583, 126.50910535123, 133.007793554529, 129.805003612635, 130.55705799198, 133.661995180159, 125.995008675886, 124.971431873902, 127.544553361301, 128.702612141698, 129.001968217316, 132.09847844738, 130.122537905322, 131.75522945911, 127.538811052724, 127.375610973874, 124.432042421431, 129.910224238448, 127.175271565117, 135.877849261068, 128.208347117008, 130.197681225878, 128.167589192713, 131.364492428988, 134.4473594461, 129.885770901334, 130.804527698885, 131.424634674533, 132.142753558063, 127.668919201053, 131.529734706212, 133.305179939039, 130.802655619592, 131.533953988792, 128.139152776075, 127.242435282186, 128.982249405283, 130.844921757312, 127.968598830547, 123.941309857401, 129.457364339879, 132.745452370163, 128.256947110246, 130.403572631399, 126.830302914109, 131.413051486973, 128.432793507328, 132.913850446639, 133.615460520222, 131.768735520045, 129.837165674673, 128.871040001159, 126.127749575697, 130.840772606072, 132.626999226449, 133.387328153496, 133.190081306376, 126.614168788555, 130.276635190838, 126.025307463834, 131.371893033276, 129.699376314152, 130.174308767178, 132.479262924941, 130.864074933665, 130.168544056353, 131.244155030436, 128.733579683091, 127.553198209357, 131.356365049557, 126.18378946383, 133.132951142854, 129.861234824521, 125.73204909016, 126.751177475625, 128.652398158722, 133.67994217706, 128.166353840273, 133.498189214639, 130.64124869648, 133.733662838798, 130.950682768001, 128.831140502112, 132.210023409665, 132.793185625409, 132.080667421187, 131.040084324867, 133.767305111761, 129.725575351583, 135.753703380838, 131.026738905676, 132.126689624707, 131.811034093613, 135.14037241922, 130.49583620659, 129.251611694598, 132.554497286002, 130.833443386705, 129.651621084329, 132.818636421554, 134.996803688305, 132.659681078937, 128.099116534705, 129.410421313016, 132.781795462649, 128.823750581276, 132.53219602449, 131.356340424929, 132.482944503127, 130.316317313632, 135.249501669594, 131.492296050645, 127.998967917016, 129.673904294742, 133.572097896599, 129.377374791223, 131.288290760968, 129.453197469831, 131.307535220931, 128.312182112374, 127.564589142137, 136.377069160095, 135.825823761847, 128.396212369113, 134.043022367481, 134.314385649302, 135.908770721557, 138.487962126392, 128.147993877059, 133.958044568047, 126.764821357996, 130.318478562066, 135.816320975043, 127.404461457984, 127.856570510617, 130.1302620223, 132.8080531588, 131.018975745445, 129.286625020591, 127.237022924144, 132.675655009468, 131.667943827128, 130.722180407529, 129.570116911135, 134.612141754854, 132.152390786297, 128.607425214222, 129.307111760344, 129.494685060969, 134.178284182834, 132.265093068919, 130.47180708528, 131.000347980997, 128.50021505797, 127.407772357896, 132.442536810604, 129.492219012743, 133.561373516087, 126.390145191821, 127.28813654696, 133.424176456481, 133.111364871028, 136.007442592901, 128.27076676053, 130.674720335797, 133.281780851016, 130.957376876472, 131.475803268996, 132.472693314137, 132.245801144947, 128.634099293778, 134.894927650776, 134.911430012526, 133.243549503446, 132.52889995829, 135.187854837147, 125.498104735841, 132.61136186437, 130.817508540779, 130.066367327414, 135.864272862067, 123.578955807551, 135.003290466449, 131.440434468838, 129.99735811345, 127.369758219513, 130.619296354264, 128.868116793119, 131.225440558187, 132.197451115975, 127.691137074269, 135.855921812125, 134.423119139323, 127.274912767427, 129.08744101953, 139.258925124871, 130.140590306511, 131.787999068403, 131.277729948105, 132.925007043642, 132.14804258013, 130.051742673098, 131.442417822474, 131.008059968093, 131.119330450762, 128.077064244723, 132.690845664359, 135.93824006896, 132.646204885671, 129.249603101587, 127.552394251588, 136.024721987198, 129.512620808108, 132.383455835445, 134.309928066959, 125.393523120622, 134.670501346428, 131.734792714144, 129.64543534551, 131.432301933671, 124.815963707001, 130.355203271776, 138.158618646611, 128.978219787542, 126.819320727345, 129.849440672695, 131.664942853964, 124.128409454822, 129.353218762532, 133.182991025226, 132.901406526695, 132.25273504239, 130.409247071905, 129.16797684574, 129.615513032964, 134.316809906849, 132.457442879305, 131.237345342906, 128.358871290436, 128.29559771692, 130.351436588043, 133.188280893315, 130.140683161197, 132.909088307909, 130.189898550463, 129.072792513726, 135.618444103762, 133.690450195378, 127.746712746219, 138.334878431173, 129.641381279058, 132.117748362333, 125.018691758463, 129.7557759072, 126.406173413949, 128.379396216675, 134.358600169786, 131.765716045636, 134.06149292721, 132.709175825083, 129.712423933924, 137.835296821472, 127.020390780924, 135.566530060446, 131.351193695961, 132.723281578133, 131.307705424497, 131.931920035176, 127.409635910569, 132.336759733402, 132.299449022346, 126.87058596624, 129.658313532739, 130.837559592845, 132.815771325646, 131.940143709056, 133.435920971538, 130.300884154243, 134.114976098951, 128.055468563502, 129.631212677454, 132.269655010343, 127.427016479547, 134.015174276027, 132.636633465622, 128.664250989331, 128.023257293852, 126.1042422845, 132.108924835476, 129.434698668351, 133.13816426057, 134.683462328078, 134.159235847045, 130.284692979338, 130.102934623694, 135.522613481562, 127.937336493038, 135.640781100537, 128.534057056597, 136.046853946475, 130.020310224328, 132.092119116955, 137.642898329925, 126.330979774666, 127.836109734749, 132.33218177813, 134.913388985413, 136.281863855981, 130.071917323576, 129.48524786001, 131.94795550074, 130.550925171706, 126.230089714433, 127.061563785778, 129.397479474026, 131.599272064018, 133.48214780458, 130.824869024528, 132.244103547091, 131.287519273572, 128.08017346384, 131.593082813337, 133.270935893231, 129.730470225044, 126.750397381417, 134.422722206068, 127.05534620478, 133.558422301234, 132.8221976694, 129.175750967323, 129.500287185844, 129.728889831558, 130.173608694087, 134.869470152226, 130.758651632365, 133.600094002716, 124.380854921483, 130.743311985741, 130.152900865892, 132.995380447027, 129.883604930695, 131.309830541704, 133.905290071744, 132.715708028345, 127.810735849283, 131.097525412588, 128.189445049633, 127.236887263614, 128.968178491603, 132.614679954366, 130.16623901449, 131.125076152124, 128.941561741297, 130.295285349304, 130.97978298663, 134.783984383864, 125.314972338258, 127.162295207098, 130.658706442152, 134.186489967957, 135.858279678912, 131.438610161805, 125.192926284562, 133.779664783704, 133.245391022956, 132.915037976363, 130.199327400936, 134.200612595701, 127.049785623178, 132.579454618679, 132.384095048914, 130.585843536516, 131.822635581848, 130.957909474721, 136.128789032518, 131.884796778301, 131.336942330385, 131.269129484215, 133.073002142508, 134.99042780854, 130.975883415479, 131.174838930503, 135.696732847817, 132.685920805806, 128.541525582639, 131.630357417602, 134.799438093066, 129.950264313242, 132.944861864494, 129.801679489583, 126.194554882004, 129.900776478891, 134.467909217994, 130.416715872588, 131.058125135349, 128.823144804091, 127.917674732554, 130.850811253485, 127.627824997561, 134.147849135569, 128.612963905083, 133.315683789447, 126.01661770469, 128.973788133574, 135.405423778187, 129.246310391233, 130.314576628465, 129.677109230652, 134.16692110629, 130.117201870884, 137.279276993317, 128.573632113842, 130.117402275914, 137.84325922779, 130.662603440862, 132.328299201476, 123.253049452657, 133.120236941315, 129.507008700774, 129.169488437349, 128.33066744242, 134.28309268689, 132.681898789385, 132.822142326343, 129.973166626495, 134.908046244252, 137.60460755837, 135.030521297578, 128.268067563945, 128.94333921886, 130.208645626411, 136.337123966183, 137.241524269587, 127.57979760982, 136.073677102454, 132.162377967909, 131.392252176159, 126.601346365793, 126.821181221544, 127.495596812011, 128.704427823423, 131.598824680684, 127.942872575773, 135.845706424521, 131.793901125251, 125.55203930162, 127.340097914723, 134.367378726791, 133.288608620956, 126.106717622357, 134.485761644634, 126.982933342741, 132.426506531823, 133.445810756898, 125.17909576711, 132.363088765525, 130.787195372085, 130.716334619039, 134.563525952696, 132.463244832225, 131.619453391018, 131.195913212317, 132.54909163443, 130.679419383495, 128.872539336964, 132.030075336994, 130.074440293751, 126.192819673466, 130.519484449182, 130.857496206175, 130.188549664435, 129.995569942922, 126.229985841777, 127.013695806562, 126.363747390896, 132.826074883688, 126.849560746875, 129.749380773655, 133.537727905431, 127.05817857614, 126.909221648238, 131.547987786529, 132.793115225925, 131.360377236302, 130.865032285656, 132.706645715347, 129.276701186628, 126.484937743116, 137.140231798466, 132.627955054301, 130.978288612387, 130.641654431098, 135.559753476116, 135.839375892096, 130.732409140071, 128.851216402689, 130.647960171199, 128.217980111121, 130.28426793162, 133.500909007607, 131.99300389253, 131.52570218736, 128.300111520274, 128.722502862872, 133.438554879813, 134.394454121558, 135.761443373052, 126.806029463682, 128.445659037584, 132.49384323257, 130.125032326913, 130.130924970431, 129.550892045599, 135.793725179674, 126.179220644072, 130.3635969583, 127.242450449094, 134.40163980447, 132.656449844807, 130.068250650992, 127.727241221105, 126.480891961106, 125.059171945135, 130.632237494712, 128.190497784183, 128.713527737456, 128.685240617696, 127.75241794326, 126.72311154751, 128.789035163823, 135.267220301642, 131.63511439466, 124.266426873281, 128.589233613665, 132.091713346695, 132.475270317804, 137.875719675166, 130.083689506348, 132.832856380871, 128.948657305771, 133.520498139589, 130.24586823798, 125.996770002282, 131.262055290525, 124.211015844851, 132.41315589318, 128.034977259232, 136.411255686774, 132.184211207816, 126.258923074609, 127.353786051473, 127.968359968029, 132.470392866537, 130.822482739891, 135.773845823607, 131.375964083095, 134.857520018215, 136.587682190611, 132.822732037942, 131.367413039585, 132.807908471632, 131.378851951023, 129.036786356897, 133.299505626168, 130.058989562014, 134.878432446205, 129.845788899149, 126.109487415276, 131.557615951695, 135.841457316515, 131.781778412921, 131.103470915506, 131.561437053499, 136.848607215662, 130.233399673577, 138.192336852485, 130.095875346495, 133.836325990554, 131.209097988109, 129.634710877865, 134.657261620147, 133.520173518016, 126.506278028232, 131.475828658645, 131.8739997525, 129.320663913456, 127.943220561196, 130.544523518426, 134.207762329602, 134.71033386952, 128.181636362654, 130.798400035534, 133.703646867563, 132.666543895925, 129.821891701225, 130.351085116518, 127.60182528862, 137.494575568593, 129.920636403444, 130.837404925656, 127.817188760165, 131.462677554286, 131.640160682081, 133.650571341364, 137.161130847057, 127.454547378317, 134.052519932634, 132.487747953159, 128.426197355675, 131.082751593299, 129.529599397521, 129.501431925344, 134.868736047316, 133.755221751659, 134.340588001632, 136.50767043154, 124.112663856556, 130.278761914056, 135.126980620729, 128.522929795415, 131.465464685379, 131.175857561512, 125.664046278355, 127.999955645151, 133.986647157996, 127.65035639055, 130.295342015021, 134.44572608755, 128.627206217411, 132.162361537038, 130.56098722281, 129.824652677941, 129.889050807782, 127.942261494041, 130.327557387169, 137.76622948387, 132.441859109515, 129.018906335193, 132.804875207546, 131.319374134539, 134.139389336191, 133.542384732765, 130.808323408098, 131.33170260148, 132.513563745182, 133.330732321323, 123.242680827132, 128.367639622202, 130.064512339367, 124.953554152653, 126.873121840759, 130.838942379978, 129.291661299788, 129.487096865053, 130.44064149783, 129.672825706597, 135.05983103652, 131.248171738021, 133.925309967827, 129.475190237967, 132.315679976918, 136.446725958072, 132.239993325455, 132.387273103604, 132.134991720148, 129.847108434315, 130.051654142336, 124.959416706848, 129.295435948911, 124.81342814716, 130.820605721625, 133.280028470091, 130.465377656542, 131.257090059599, 127.269583688918, 131.475212448918, 131.61115531035, 131.271064919727, 128.759460326329, 132.925424557159, 130.006902327896, 126.689692328246, 129.024175709607, 131.223981864377, 129.707779999631, 125.155576314326, 134.906155640783, 130.692077919597, 131.101517988659, 133.6523411963, 128.552064972709, 132.35297608676, 137.783834375518, 128.949689067218, 128.400333960595, 130.486028414244, 135.965813699051, 131.556991703349, 130.845542265312, 127.828005320931, 137.757777680129, 126.342515079989, 128.500407684448, 133.282896672587, 132.173576734549, 132.55749978477, 135.068441411837, 131.588690176941, 132.901075528326, 132.775863510878, 131.821451746292, 132.14259151066, 132.065238406745, 133.264152076036, 130.29244162228, 131.152895130633, 129.015167156619, 128.820506180805, 133.101826129465, 132.072771735223, 134.793744442763, 133.02406152095, 128.666396592378, 130.499042887224, 129.033274263992, 131.889019323486, 132.504680098409, 135.553013969534, 126.755272318986, 133.250521595125, 127.576543542252, 129.798252922443, 123.663510182465, 131.931980655088, 134.359396351175, 130.866158030886, 133.539305834968, 138.92547906236, 132.532590062618, 130.897021059318, 129.461470062804, 130.500410217437, 130.365113302275, 126.058695508721, 125.059706121286, 132.043909704126, 129.214517491084, 131.627890538868, 128.047165753342, 133.912694136595, 131.377163313427, 134.836341826514, 127.059453870726, 128.839924070828, 130.336699830582, 129.682790290834, 128.744652437936, 133.189137376313, 132.17241322316, 132.464249286154, 126.350969798966, 137.916776150623, 126.749661493127, 126.378143402995, 130.845086945267, 126.878888133882, 125.878714621393, 134.825678086339, 130.52675795858, 134.549309983302, 131.59378185917, 127.702741512336, 134.319237348151, 128.984706643308, 134.227545521754, 132.175836444808, 131.369077697283, 134.583138620716, 130.544377347316, 128.912494276471, 133.104679732676, 129.256162224205, 132.283446155882, 127.066047328857, 129.519078164954, 130.153446199974, 128.700735766248, 132.214279799846, 135.26132687702, 133.33924940306, 132.83081152329, 130.011899578993, 127.567016088779, 132.069258702366, 133.186149192607, 129.499345171777, 133.365198464079, 125.897885313916, 130.287835736573, 130.119077866067, 130.130654054167, 133.559650246008, 131.19252201053, 127.925188892062, 136.761398654996, 132.542594080242, 126.693300769199, 133.366093887121, 130.629360046041, 131.216531295682, 132.177195046854, 135.518616912438, 127.974674043026, 130.091045685575, 133.196441481446, 134.417789095914, 130.729785303291, 130.794113079315, 133.22853027773, 131.874658701374, 128.894912979104, 134.022668341975, 131.401534724584, 129.954054734874, 128.702788148242, 131.172525060133, 131.238673596079, 127.388981386416, 129.271717227868, 139.034585957163, 132.382040056175, 131.319964151769, 130.814874017435, 135.865157394742, 127.602373186029, 126.922555546508, 134.358997393222, 129.35432393046, 131.998373839261, 127.812193536655, 132.248561343884, 131.661162235552, 130.291374178707, 126.923169574491, 131.128463312166, 136.094992491259, 125.750687552748, 132.813665591074, 128.77490742115, 129.927837951163, 129.060096323522, 129.52256705833, 134.240511431366, 136.386280131947, 137.065685179186, 130.894161323563, 131.394356411997, 129.080669991365, 122.572450674811, 134.070842938438, 126.205969984028, 126.948357121415, 130.937128011189, 132.634752637966, 129.781690501812, 130.209655141576, 129.793874199581, 133.5028039034, 129.428020283737, 134.830982156354, 131.657319795133, 127.30292363028, 132.670175023702, 131.482659481134, 130.7697969679, 133.222510951441, 135.694320738751, 135.275117863322, 130.504661854923, 131.514616192775, 134.203487649756, 126.069078133638, 130.30470488777, 132.638731998324, 127.684483067707, 129.908466376636, 127.535751920988, 130.473983452561, 133.377504079359, 128.629506110126, 131.637589404186, 130.556636400779, 133.788832509365, 127.153180210243, 130.677288834363, 129.063668879532, 129.361696382391, 128.830680012027, 131.911790843492, 131.823058096879, 127.208914954991, 131.607914976827, 127.703180660607, 128.220848117198, 133.883778937334, 133.919836090147, 129.838007247532, 132.869104209174, 124.795026465648, 124.319738744404, 134.308094894543, 133.568867591923, 127.920623860909, 130.747731679895, 130.964755154641, 130.842420239591, 132.127887371047, 129.955678253886, 133.668613869649, 133.095824008349, 131.79866594485, 130.642065446877, 129.939836385344, 137.637537315626, 126.272024089582, 132.986940077061, 131.100140325669, 140.853637430839, 125.246368715501, 128.870500229112, 132.934657353492, 130.075763212877, 129.297564915362, 135.210714803459, 129.966844643795, 129.570639806526, 131.63437366489, 129.140546186362, 128.599986269933, 132.302664231821, 134.73003023997, 131.759311696953, 129.594198206321, 131.571879674237, 129.795298313603, 136.161006366599, 130.347668423189, 131.721382734402, 132.824939386482, 134.737261031062, 130.752969259801, 128.998783017653, 128.805296760242, 131.44138292487, 131.477133157974, 131.911932863627, 128.099643273215, 131.920808806735, 128.894807389596, 129.862293219447, 128.307667841876, 130.730590007832, 125.029139269299, 127.412877758775, 137.73137691706, 130.053878937959, 134.686696631089, 125.928328217499, 133.402124982448, 124.968792787722, 128.153287319736, 127.845559931127, 128.849405420801, 133.738755013898, 132.840238054195, 130.227247397295, 136.765070857019, 130.228655617304, 128.864941121034, 132.88093517423, 137.42167760761, 133.279592348399, 131.166511150731, 133.585134172181, 132.971571445426, 135.575957824416, 131.371875371017, 133.555068836155, 129.991973374919, 128.912822372103, 129.426090130355, 134.115387016847, 133.155127325768, 129.664218499347, 130.098780204356, 130.076495718436, 127.437662676562, 130.152973333184, 131.685936999246, 131.309262510035, 132.768458932591, 133.607731406613, 131.757721041463, 135.667107633187, 129.777787216184, 134.222680117257, 124.26843300848, 131.62423020726, 132.339778436948, 136.688471577227, 127.215895389332, 130.843977914383, 128.863988626756, 132.803890496171, 134.271675175371, 135.327299757206, 139.924852535102, 129.765262693584, 134.087383884539, 130.833142999413, 135.881349897365, 130.067797024758, 132.700215537694, 129.019594171294, 131.167344209581, 130.534866941795, 124.573541525678, 132.744835439129, 128.227983091574, 129.463024320618, 128.464618710735, 128.948274385069, 128.49212285389, 128.326355330605, 130.467595535787, 132.079911152687, 130.255517395123, 130.585568995337, 137.807469150502, 130.008521731051, 132.807148173093, 131.383780308024, 132.169792024851, 127.298832648454, 130.750521599959, 131.735507065504, 127.692839204421, 135.420474952557, 132.379448407899, 124.255667997192, 130.812849675485, 131.828166449963, 124.511059582849, 135.649087114501, 127.517621931049, 128.360608670204, 135.846431844247, 132.382561684618, 131.553221011544, 133.755768566755, 133.039742915939, 130.742569236152, 130.171823847516, 131.799460837714, 134.549670370907, 129.952992481017, 135.564251303434, 127.996771225268, 125.770013759253, 133.668103362331, 129.270828477654, 131.540871167645, 132.656623224292, 126.415170086604, 130.46183175731, 131.915732277736, 134.252638787719, 127.377304823706, 124.254174277113, 128.90134734993, 123.893666783977, 136.260115517324, 132.660201391392, 130.624150493029, 134.528849077509, 132.23573376508, 133.998171016142, 135.327817676776, 124.673570235195, 131.938081581678, 128.237504012802, 130.088842305025, 135.444376092813, 126.177490820394, 130.590186808637, 131.835519281415, 126.129661044875, 135.711407335703, 134.257690054024, 132.136924405344, 127.297371812495, 126.944984960382, 131.775968366789, 131.508355954359, 129.772697415883, 132.92812268623, 129.567462880299, 134.137260161443, 133.577618372267, 129.994772493003, 129.820924506583, 131.763749267307, 129.931082877768, 131.312330745167, 131.641046501197, 136.497217960047, 135.394232768393, 133.014267063631, 128.045528266135, 134.398947637397, 130.311348276421, 130.481391380964, 131.434139400438, 133.341990246426, 128.4164620997, 132.298997301291, 130.762024250725, 129.199518781522, 130.446056389774, 130.331239127443, 128.719362206142, 131.839403400216, 132.631532492436, 131.991405643039, 129.658766749798, 133.656261558844, 130.079909789434, 134.424039547359, 136.706121342027, 130.143764337401, 129.816067959467, 130.213955535563, 131.717940071029, 132.719224658077, 135.965926713348, 129.34337053456, 124.174769820728, 129.809996166653, 131.931998052293, 126.13926562856, 129.287179088841, 128.900855607852, 125.23670628939, 128.959009079973, 129.532193496329, 127.866272052948, 133.358166043208, 134.214978931572, 132.417446953491, 131.565542265565, 134.663394378646, 132.357842764969, 132.35374855298, 127.682713879982, 126.552433259547, 125.783580031724, 128.010044082711, 128.163523971629, 129.264300665017, 131.68553791578, 131.037675740522, 134.112516813201, 129.201240443008, 131.471317488829, 133.765659769486, 129.098489269396, 132.547836752286, 132.767031690334, 128.085573348259, 132.051529640066, 132.701670184754, 127.603223079771, 132.350989310328, 133.340096372545, 129.628332138421, 128.985588267603, 131.25374416831, 135.830070553511, 135.451714197622, 135.683193437022, 129.239138377407, 134.958945854222, 134.650804570737, 121.981459106223, 132.522883850665, 129.930594278985, 128.765303928291, 129.861255022708, 129.115986456031, 121.987579047231, 128.962662900495, 135.412493471773, 130.085555053396, 134.615254784872, 131.152095744666, 131.243565723107, 132.65320434801, 130.060187800452, 127.372465655993, 129.780022945455, 128.697256441316, 130.736750519401, 126.252801436636, 126.867446030029, 129.114135819211, 131.528342302381, 124.469788646023, 126.355054113524, 127.367475692269, 132.738114402212, 136.60408177043, 140.193048480036, 132.373235108884, 128.428460493907, 133.999833863088, 133.774192590345, 129.825309697499, 130.751821641467, 125.887267565602, 130.473796500398, 129.496370798433, 136.655004209607, 132.750692919449, 133.304811885845, 135.90683199538, 130.321908904862, 132.073518238879, 131.545482456005, 133.181432357979, 132.334086043892, 132.886626963644, 133.224748646029, 132.990099518073, 137.486532895729, 129.723918428595, 133.166765383455, 133.350406852017, 131.768968814999, 135.633364280097, 133.064484726305, 132.007884550135, 128.169818047459, 133.569639316396, 126.750576506463, 131.34077089163, 132.724347852387, 132.213177755251, 126.244693840724, 131.81071324346, 131.984135023813, 127.933206349652, 128.179178710394, 132.760554973694, 132.748315334794, 135.193853243305, 128.016767005527, 129.128339714168, 130.63410669307, 130.748804462255, 130.003172784502, 131.321666847517, 124.332070312345, 126.823345836029, 135.027739321321, 128.688496340852, 129.13083180955, 130.478027709823, 129.666078825349, 128.388192409737, 131.454904630881, 130.8427830556, 135.527582717653, 137.095842104557, 128.909045370218, 130.014800138766, 127.340413994709, 129.935347833721, 130.994546454674, 132.603585540897, 128.268384495795, 131.720787330514, 131.646954648264, 131.281632889092, 135.96689821012, 133.529333228561, 131.790191996815, 134.051761359631, 131.670704037062, 126.511519070875, 132.330130492485, 131.114971009701, 130.973640170504, 132.916109103739, 132.763516042176, 130.725400526032, 130.873848373839, 132.691279410467, 135.715776262729, 131.919278024491, 126.339265886802, 135.354948702391, 131.36542326698, 123.09404306816, 131.629439075335, 135.033672536819, 132.007263088078, 130.588704741394, 124.178777092791, 137.318807014567, 124.760181967136, 130.996104101091, 133.668116240003, 134.681331497793, 130.896666439979, 127.242754254941, 137.759673858629, 132.67359710752, 134.931086033277, 132.49204724802, 132.032722370289, 134.319573176678, 130.110419132398, 136.853670793709, 128.426272625369, 131.892748678137, 129.410460893115, 125.051403336875, 124.229964403763, 129.652934218958, 134.920957837205, 128.322828644414, 130.640266854817, 129.939026117973, 132.109996082796, 135.215740295119, 127.811824394054, 139.316723950827, 139.174785251524, 129.787526709579, 131.654960429735, 125.460760135287, 131.224831072744, 130.371997909904, 129.885721450718, 135.247682786975, 134.405227338216, 131.534115822738, 133.601197064401, 133.196412887106, 129.843118372411, 132.892397029166, 131.301423957418, 131.812695892558, 130.994912608076, 134.715487952856, 131.437714700162, 131.365434453671, 130.532714832978, 128.773635000884, 130.536501489398],[343.740983347035, 347.829081826753, 340.094752051403, 343.389474051938, 337.963890682966, 345.65718490697, 341.936160749112, 343.357758708201, 343.170963982101, 341.402808734997, 348.236050409307, 341.397117056281, 348.578810095803, 347.560086524117, 336.368976741497, 343.154688720655, 344.241918773698, 342.968782364664, 349.622865926969, 346.043822628849, 343.089249090243, 344.408700788537, 343.662925575566, 347.466979785349, 340.731913203536, 343.23787556875, 343.090645859438, 342.734800560604, 340.682712815236, 342.375808385681, 340.27435301132, 342.609173508106, 346.499732946533, 348.235639228005, 341.58692891766, 350.220111386438, 349.183371445079, 341.864566751493, 344.23221273967, 347.67951964188, 349.932578728041, 340.949733788467, 345.50280679425, 342.787053150911, 348.190105630599, 344.054080140751, 337.991763144632, 347.680505527688, 342.153470362668, 347.305570825219, 341.069250221868, 343.603428178673, 346.364454268477, 345.876445414464, 345.641902176552, 346.914154595089, 347.863532133665, 340.630758713132, 343.079058270356, 339.49982260363, 346.669360834384, 347.353951692541, 344.948894306514, 346.704093282473, 338.932286937995, 347.450874696119, 343.259262657879, 347.15603507999, 346.056694183822, 346.644796713925, 349.63047948984, 348.103763828763, 342.502738202949, 345.77686055659, 344.848385481244, 336.722265632894, 343.128618176096, 337.669877191328, 339.527200919437, 346.743220670562, 341.649614575092, 343.900788740123, 344.895257638725, 343.539306231465, 340.64187092087, 338.222987473498, 340.028590775114, 344.709717613931, 342.143164467717, 341.433794506744, 344.589244162217, 339.911251424529, 347.31303354517, 350.584961768362, 341.475853948421, 344.924672894356, 342.95797312512, 345.921669471639, 342.832085756768, 343.952204786982, 346.355073600351, 342.887252329446, 339.67419134136, 342.480116273094, 346.289330899669, 347.793352180929, 345.508900266878, 346.488486324723, 344.075591980436, 350.70068698589, 346.32570579382, 344.455299353937, 346.851540557036, 338.584357002835, 346.004447032889, 348.332727180297, 345.822670234854, 341.535255173517, 345.980043974238, 349.704042978651, 346.904952709867, 350.383753005155, 343.059189492481, 343.504329964766, 339.262377196623, 339.778342719565, 345.501814203279, 340.356781955068, 343.22269012408, 342.378095201309, 345.720103527839, 343.338206952029, 342.51645636388, 341.340120124766, 337.990766575444, 340.554560412724, 344.559132768104, 338.877989992193, 341.938862769948, 349.323589497854, 342.851201983094, 346.647601936909, 346.229676518713, 344.402037223365, 341.732242565688, 341.390480513754, 345.760934632067, 347.401082037587, 343.20328500303, 345.127830606854, 341.728892744047, 342.261092635945, 341.791839748076, 344.525109309685, 345.828301688737, 343.607161485456, 341.706412577573, 343.403237055493, 345.002949797944, 340.856023176123, 342.028511835069, 341.709002737639, 346.701071211313, 344.419018464336, 345.541724300153, 339.579915055452, 341.718524009398, 343.399040142988, 345.674552416069, 343.707440130198, 343.340703907426, 344.709607929453, 338.570249298158, 345.269546062983, 343.171991337537, 340.834384404573, 342.472354029305, 345.273737203241, 342.656421534252, 343.642530486882, 344.973773666956, 345.263769478308, 341.458721904378, 341.755441282459, 339.909363956238, 341.33838693756, 338.221480373537, 345.029236814741, 346.067037528346, 343.56927640251, 341.021874570364, 346.504129334243, 345.414334746217, 347.270540861002, 344.74225687083, 351.371212423709, 341.98681340001, 340.141042132251, 345.248379512291, 350.441225961715, 346.279650389996, 345.944354046424, 345.504430292609, 344.293460417676, 344.53488931299, 345.707780063685, 341.342890896644, 343.227588516093, 346.883743796418, 342.503364227912, 346.190292772554, 344.854674685198, 345.538904882055, 346.489357069751, 342.955961544966, 345.848146872938, 346.537249005818, 348.643333164724, 346.12520322736, 345.447689370087, 347.26508944318, 341.105899270214, 348.808423252384, 344.274282184445, 343.134532186437, 345.074242313551, 343.071452026137, 344.467183929195, 346.236059662738, 346.618667188643, 345.173581738344, 340.745295230645, 345.414069542333, 347.567826366451, 339.416131331062, 342.223963795085, 343.88311322084, 346.611989858287, 340.793677322272, 343.215454525121, 343.291692231877, 345.187947705871, 345.858404912325, 342.552220728504, 341.063894665473, 339.72687011579, 344.224581176357, 343.581759249498, 336.130635000128, 342.714640880333, 343.872538162678, 345.308187312645, 346.957319020582, 346.465765047372, 343.160296984988, 341.202750887535, 342.229211491969, 343.416625840243, 338.044991745565, 339.358429666632, 345.024469563716, 347.735969259291, 347.010748814179, 345.835358071596, 342.462048329981, 352.034039531636, 342.338064778708, 341.729349056101, 343.781716332435, 341.581609985036, 339.538149168406, 346.53636006138, 343.725533541837, 345.429461742573, 342.847869972997, 341.207571327122, 340.270000763118, 346.529750633845, 343.611981195869, 340.583962811403, 340.924631556419, 348.030695231752, 342.959401671035, 344.990276240311, 344.218386658838, 342.492329412186, 342.299668207427, 345.005069866902, 346.633394908268, 346.521259703024, 343.496729748705, 342.237772713053, 348.859907816138, 344.287063628278, 345.151063953299, 342.614087144088, 341.214858616496, 346.058165023622, 343.153124790286, 346.545171733994, 343.944404981537, 344.708987602519, 346.016003811309, 342.584892580703, 339.70334945719, 347.862097423181, 341.680214769831, 353.3924219158, 340.597926620021, 338.843384566614, 346.834154094125, 347.357054485873, 347.210079947437, 346.08123621698, 349.335988805652, 344.034594104165, 343.895148226642, 340.485323189192, 344.859144313866, 347.325372551342, 347.384347695517, 348.424961285057, 347.110510651834, 342.774086857144, 341.531540985417, 346.820782773819, 343.991930825442, 341.320662999394, 344.462933974528, 344.01425274849, 344.967215717664, 342.085635089494, 341.468365458351, 344.449232059145, 349.853423510267, 346.870808411534, 343.803067752229, 346.488840765769, 344.414147984662, 345.320676728524, 345.102855853076, 348.240605806462, 340.860860727674, 340.620772770887, 345.433755924558, 347.32062845972, 344.490302874618, 338.233529210916, 345.01478391599, 344.462063069079, 350.167904645218, 340.907670980596, 341.721959345065, 346.672274531525, 345.297478386926, 342.195775562709, 343.392719221941, 344.851282618949, 346.218028333048, 346.247340281201, 342.866786564655, 345.423760038385, 345.477094482336, 346.622786665452, 344.367809554855, 342.446065023204, 340.039428214167, 340.929667895998, 337.502410233175, 343.343515699297, 344.033883595963, 340.681757701398, 338.839331529488, 351.221897539187, 341.167763863186, 340.109227726224, 342.832376076321, 344.76485783295, 343.459917295522, 342.75728740822, 340.835026377969, 348.686927798024, 344.083508297569, 342.122269175381, 343.735920597416, 344.084109391705, 341.403309287507, 349.01351255067, 343.27059479887, 348.285113642176, 345.989390044801, 338.76667980003, 341.173608611073, 341.881103013105, 342.997180620891, 348.341068429776, 345.561025123853, 340.395930498259, 346.965073760167, 343.275025104854, 346.762397912798, 343.870450708496, 344.192072078433, 347.65050506756, 344.098545992624, 346.072637312193, 342.57905945421, 341.865116755319, 346.701023300581, 343.702981086901, 344.785339952063, 338.764307416023, 342.393463435581, 343.641287663167, 342.539612478677, 344.512424754022, 343.014952190422, 343.057242290674, 350.138342487361, 343.739976047357, 344.250806632216, 347.16800482093, 345.52103951558, 345.213880495957, 341.160198183503, 342.024725445839, 345.561150511599, 343.832206057179, 340.710967584795, 338.005813377331, 346.119047392417, 345.934878858446, 345.607725196701, 345.735053289771, 345.559240549807, 344.449792129151, 346.702494362464, 343.350444780122, 345.585144062848, 341.829397300601, 343.67560091601, 343.258750420311, 342.791042052488, 340.633907445883, 347.433045466723, 340.676656662969, 341.516907252579, 341.110356641013, 344.240803107298, 344.717076176028, 340.661832154943, 345.001353656492, 345.601164946885, 343.963309448525, 347.054765032089, 346.417520579599, 348.150842914165, 344.571443405146, 348.315007247416, 343.194343551845, 346.855657437621, 337.806654761868, 339.307706781445, 338.327655348287, 348.335851791408, 344.740348581098, 341.144297806035, 341.607912235452, 340.62692622595, 340.927396392585, 342.984495955371, 345.952911435822, 340.072897008235, 342.016224449243, 342.825983753914, 344.066769542597, 340.924764130924, 347.604817107714, 346.436158669187, 343.698100473464, 342.023114336348, 348.927820539391, 349.096812949446, 343.59257768461, 341.638062784122, 344.879870795862, 348.192883609751, 341.298066064075, 344.33430626135, 340.585411121486, 346.524649592247, 341.524943436323, 350.126989930847, 348.277367845878, 350.379713136655, 344.320477416918, 339.26598211307, 337.997275739097, 343.129055326125, 342.807511223993, 346.770237859069, 342.869074111201, 346.786679286296, 351.770714804517, 344.301540594748, 339.792332884078, 345.661959599697, 347.395947010112, 347.574069557918, 344.801783648672, 345.800600829374, 348.615729241892, 347.026189252943, 338.160084996694, 339.595552583093, 345.799816472561, 341.580255844854, 338.410477921278, 347.513942716012, 337.848441717933, 345.635719811808, 341.675303508533, 344.11309397639, 342.14895294926, 342.515993766155, 337.819147523738, 349.089748257812, 341.538057745382, 345.882002164397, 345.049694406045, 346.449472759343, 342.666333877834, 344.237512174468, 343.101182328393, 344.97688431066, 341.70428527248, 342.467522524392, 344.269176305925, 340.621601066302, 343.588526534466, 348.572615529961, 343.815262184963, 344.643393299339, 345.130051804871, 346.050498641418, 341.699176020868, 346.238527396998, 340.608479592786, 339.212771125798, 344.574426023129, 344.584557611333, 340.697319054306, 343.095116408056, 348.322585952282, 340.074915057754, 345.556727400875, 344.651992894409, 343.546894868903, 342.862814555567, 345.433550883088, 344.575164677459, 342.189388551646, 344.037578659051, 340.986301957097, 347.028744259133, 343.257942766167, 348.620964122706, 341.826252403659, 343.813390495651, 345.462312122364, 340.677255049842, 344.570077294923, 345.17025215679, 339.921715215891, 346.665623208994, 340.888057170527, 343.804803197011, 343.613116135445, 345.858671828357, 345.398991984233, 347.622363329524, 343.345071345192, 347.359630054267, 346.953078677355, 343.986028985332, 345.074940225272, 338.626234739533, 341.371170550587, 344.909440808688, 339.716206729777, 344.40080888015, 344.431043891953, 348.081994723832, 341.284805739757, 344.665545926578, 344.472371775312, 345.755801798658, 348.431615230951, 347.873319687102, 342.140147904951, 342.14655886656, 350.334359001041, 348.750090845217, 342.766962506496, 347.908299050839, 349.192486432531, 348.632984264442, 350.047428724198, 347.100480760067, 345.450697839787, 341.070330378092, 338.808847073605, 342.869633385451, 344.792961717486, 345.97759315955, 344.592535820033, 344.063092440153, 347.967008698565, 348.673863608344, 340.289123215175, 345.406601265994, 344.13450334641, 345.565752237784, 340.054071784633, 345.367265228359, 339.361020674047, 348.297688836666, 344.264344512133, 341.26798290471, 344.493185771675, 343.959553655656, 341.762551628524, 348.729346623171, 344.458394457835, 344.913034978532, 344.632466030274, 348.632872970619, 347.664461874284, 349.148941762103, 338.980714811479, 343.737479035883, 340.895047818983, 343.111590668672, 342.166205729251, 347.225598813906, 344.58447033958, 343.571924609723, 340.656937437798, 340.488666698412, 340.816466273541, 346.899787206267, 343.048105609073, 343.229761441123, 346.760558485913, 347.144365462231, 348.397797494997, 344.737939499125, 347.803101702558, 345.138253393412, 342.981024517421, 343.981750413369, 339.855797707031, 344.491158622856, 343.085066376726, 341.892740323441, 342.846119634886, 350.149069670127, 343.048704912101, 346.444370440316, 340.91691911605, 346.499205902509, 347.932763305544, 340.307481212046, 346.165150566744, 343.265786838871, 342.207869896826, 346.789196710785, 345.114526776937, 344.918440272757, 344.598205808445, 345.253789360739, 341.863009820942, 343.925430457925, 336.606634942333, 338.929781521104, 343.279503963901, 338.393628096247, 343.033613732825, 344.339747076572, 341.4801150306, 347.929112986867, 338.881893880738, 341.679142679492, 345.117144466358, 338.235351410997, 340.377208755089, 335.290690644662, 342.376977899194, 346.051688530462, 343.027172262728, 342.107969961606, 343.657645353649, 343.067856119509, 344.36380145166, 350.27073485144, 346.238634760187, 341.557299284232, 339.316636041257, 340.421691029718, 348.215999012844, 341.556921832638, 345.525533142137, 339.01459367721, 344.637399240249, 339.041711413297, 339.635783161331, 338.739376111049, 349.575781656915, 344.141071875375, 343.141915448789, 343.004514399752, 338.799126616281, 345.222468432846, 346.364731853913, 342.597185054872, 345.19151321439, 343.966821673426, 344.74371065089, 344.396752270098, 348.704866303327, 340.192987413537, 345.305475100535, 346.047021102416, 340.255539346953, 346.235419055878, 342.421169516547, 342.584263898948, 347.084514407629, 341.450397245061, 341.067808864625, 345.673241887504, 340.581864539963, 345.995832473988, 346.927176226739, 343.456035307947, 343.087480104439, 344.240596796044, 341.057972687861, 347.324359998017, 343.911488943766, 345.097821851813, 346.603540573678, 346.922458852219, 345.04761016888, 340.179278524082, 347.053144750247, 343.405594398482, 342.515053906311, 347.611071915268, 352.898242799609, 350.29268132287, 346.502869788138, 345.068554394038, 343.070938281869, 347.956215289907, 341.627369938691, 344.59569499519, 343.896986195659, 340.568663128859, 343.449555711997, 343.730074110599, 341.581233959962, 340.53575134589, 349.456008372947, 344.741626883607, 345.447920442869, 344.217199143409, 345.773219067288, 338.502569250789, 345.552513749601, 349.442502401648, 343.96566083075, 344.510844739707, 348.916962113261, 344.45880023143, 344.566045127801, 338.559581096124, 346.033363776263, 342.428298363744, 344.05355934122, 344.258535369954, 342.790135828973, 344.089701489739, 347.083476859315, 344.690766134881, 343.593832889517, 346.256657874728, 345.485661486309, 351.253081183061, 343.036994943092, 340.812419848543, 344.024350874151, 341.806658424589, 347.552264594636, 345.682294768535, 345.540456762335, 342.314727588783, 338.125690152108, 345.962246796675, 343.722043256497, 341.889819824075, 343.041319222691, 347.4436629052, 344.318790285693, 343.071567997329, 344.375510508791, 343.538980555503, 343.526772922423, 346.326809728255, 343.127707353269, 348.217930367219, 342.950387005209, 346.94520065348, 342.95894239056, 343.053513598706, 349.56911499958, 345.358964873814, 342.995207931717, 347.821209529517, 341.052482553838, 342.205087071913, 336.196280542973, 345.450011614986, 342.320036712427, 344.350012584084, 341.929260219436, 341.613442599839, 342.729621699548, 347.552610723053, 342.034893903647, 341.082890346233, 337.760465053826, 344.161578963025, 343.407336493936, 342.220156691832, 340.147392688885, 344.949442554412, 347.184872111921, 340.92837473139, 344.881666141415, 343.056253729877, 346.47450480758, 346.889098226712, 346.796087238292, 343.517016141711, 335.559413957484, 341.051784871372, 350.831417977427, 345.265465390123, 348.445826891767, 345.978170767079, 340.719641901595, 341.762200418871, 345.045926875482, 343.403277794449, 344.259217073067, 346.372948694626, 345.400070204698, 341.96821837065, 345.238669553038, 342.002120338239, 345.218324094394, 346.480014686107, 345.77979628867, 343.879413296009, 340.275911171407, 346.116443644917, 346.144111102203, 343.731195281486, 339.587716780252, 346.583569373565, 343.390952717016, 345.664824900332, 340.685869278396, 345.816787202794, 345.16209270834, 342.696301888582, 345.004590103789, 348.544736798439, 342.547974797241, 343.569710228109, 348.16516384122, 342.911341809757, 345.081314408841, 347.731707776954, 344.76855616167, 344.572519452734, 341.789293557051, 343.310926339192, 347.48807182827, 344.976739428775, 339.998843784176, 346.805110255622, 340.969803231283, 339.058745555237, 345.34746987067, 344.097206331713, 344.995608940624, 345.626881784109, 349.735658235079, 343.252634838645, 347.917522158253, 341.470321933425, 338.53430070326, 345.71399762996, 344.1445148715, 340.699804746828, 345.232616058776, 342.413352099074, 343.487157047697, 345.819150122372, 342.705319640804, 347.732456557314, 341.388151173917, 343.732518263614, 343.454571282886, 338.269865243737, 343.219314254699, 344.85905679334, 346.890464935157, 343.790599295076, 343.002337819407, 345.974348836992, 344.715081333437, 344.189255151279, 341.621985121487, 342.417568594573, 350.298236054645, 344.774364373872, 345.308154106432, 345.034288009101, 343.910765709734, 345.394726158132, 343.348914747208, 343.813003987308, 346.372086893147, 342.229931273172, 344.615964129407, 349.904673756197, 342.103131816875, 344.836510643799, 336.758085643629, 343.746498500962, 350.670802465333, 344.963532468629, 345.056346441428, 341.933224274051, 341.254808293184, 344.367644053037, 345.206648175082, 346.855064557797, 341.808208466503, 342.953507090181, 340.644177056627, 346.997534448184, 343.932350698187, 341.122345995798, 338.111662878654, 338.249895299922, 344.681823638271, 344.466124002884, 342.098005047991, 341.952238964759, 344.744843657202, 342.557324509401, 343.689734968498, 339.700843573166, 348.829511020783, 345.747626469889, 337.827647013435, 345.560623246562, 341.500626180295, 343.532684666307, 347.926291917074, 338.816108241784, 344.674352511885, 341.514675643153, 346.561626370773, 343.009935741159, 345.111032102677, 339.959496920422, 344.707280322378, 350.360960866074, 346.928980371091, 343.357720694843, 341.531830586857, 343.476035521027, 343.259536681345, 343.937470452501, 344.410450856959, 344.618038382406, 341.381650471398, 348.209796808516, 343.533987355076, 341.289034993477, 341.875390530974, 341.026530213994, 342.193812145868, 348.322191685136, 349.970868583128, 353.03243427846, 345.294794365083, 343.134635603368, 349.672338933026, 342.448283348344, 346.415065704473, 350.034057137482, 348.581098223414, 339.46281335965, 343.484817062154, 342.023242555854, 344.640570771607, 344.030409089931, 339.748206096021, 343.031775654338, 346.775681619537, 341.975691085506, 345.198210612119, 343.503685341205, 343.926275701638, 340.275010613301, 340.828037179957, 345.424082725109, 343.104761074016, 342.321778311713, 342.737413016263, 339.262110014253, 345.706843335009, 349.614565574499, 339.603833773825, 344.85375217243, 343.757153002663, 341.982152720841, 343.806118872108, 343.966422298351, 345.265267232567, 347.235901845082, 346.141060472266, 342.198909024237, 344.059897342395, 341.509976194597, 340.818132798778, 346.19749845695, 341.66085884055, 347.19269377418, 341.984460270321, 346.421086311708, 350.599509631693, 342.289248286117, 344.3288967104, 345.074293445577, 344.51805386041, 345.455062688763, 345.11997891605, 346.12536590737, 342.788701779784, 345.240717562561, 342.365356646396, 345.130483955702, 346.790657157893, 347.84835245622, 343.665996435681, 340.629254093608, 344.137215881109, 344.280497588697, 345.6707511087, 347.817979589271, 343.285283647388, 340.985440704069, 344.454918746379, 340.594098394925, 334.314292951819, 339.519687042255, 339.995141466428, 348.615098257797, 346.531272382588, 345.06081771091, 342.949458354659, 343.412485599575, 345.544804205673, 338.232194683099, 346.055672270159, 346.997348196891, 343.426853764488, 342.327462330445, 339.442559326135, 345.896814406868, 345.110396423674, 345.850702953333, 342.020293642238, 342.703948369195, 342.76007050214, 345.300147562381, 342.33318240982, 346.285524802863, 344.137138118918, 345.167425563924, 348.842080509453, 344.575289333121, 342.590062109063, 343.584984135016, 341.769319136431, 337.810406321797, 343.319983588098, 344.125068361954, 344.943503366434, 341.229046714419, 344.37655251894, 342.159693064762, 347.570198760543, 345.936227963345, 344.658393085705, 341.941154366165, 342.277681712525, 345.320950043565, 345.505483810781, 346.095714742181, 346.159947400503, 345.090686294646, 342.058768644959, 347.964400883701, 338.958642876745, 340.552888007168, 340.686324395233, 343.024808702754, 342.364815639116, 342.887304005769, 336.918858898477, 346.85307923114, 347.920846521986, 344.970974970567, 345.420968845087, 341.111606198739, 345.053740372921, 343.574064018327, 342.897454166852, 346.675621383998, 345.270695288719, 345.505517082789, 336.73285060138, 343.017833767982, 343.948685992049, 344.228958320389, 348.564106450431, 344.198173746435, 341.55581201946, 342.898391428991, 345.665155021738, 340.997466510206, 348.698102175466, 342.53976564684, 345.783337845552, 344.958186591838, 348.229119966441, 343.539638727551, 345.25406460917, 350.606030604016, 342.741946338537, 340.691886525617, 341.40015795076, 345.108326598691, 343.557694466632, 344.248664968903, 341.540783344094, 346.037996372937, 343.363818991938, 345.431392734826, 342.394346428451, 347.137562176153, 343.988484344245, 345.089795735861, 346.111710104527, 340.67047666887, 342.287174661527, 343.445236898937, 345.922630705456, 343.195461686448, 346.233825611558, 345.780013459306, 338.886920212614, 342.960938141833, 343.404171462124, 350.902344429726, 350.236631325123, 345.00873871979, 341.591897499334, 344.886147535554, 345.929784173852, 341.23755643209, 346.763704386591, 348.613439291092, 339.459483495773, 340.038190420341, 341.00863454383, 342.918928498232, 339.641532500566, 344.93390999615, 344.048375325003, 346.895714711407, 344.520628165993, 339.334164752865, 347.881749333442, 343.027971475199, 344.824370069844, 340.752998290026, 344.882794676029, 346.900394223198, 340.13166535855, 341.096972522402, 336.758276478296, 344.639104060792, 347.60043294112, 343.069567584769, 344.275887302274, 351.490262258564, 340.082004926916, 346.258889142832, 344.394393610737, 345.634998505975, 343.919279969616, 344.352992924331, 345.823323153951, 347.948956554901, 342.172082015613, 341.867973644036, 346.146315943955, 349.580642342435, 344.964700645401, 339.394643190872, 338.368627535641, 344.672814406438, 344.810357636942, 339.681190031867, 345.93806278793, 345.489277068924, 345.310414075152, 349.660790406779, 347.712576974014, 345.230657406622, 348.662812709724, 341.389397150777, 344.05096033853, 349.276868400556, 348.179115915515, 339.749065614728, 342.399416231336, 341.288237884733, 341.473726127282, 344.813953273588, 344.150163930738, 347.780286366249, 338.773775529757, 345.101294026352, 346.976927797177, 342.050499825731, 343.518803198984, 344.694411704416, 343.694475263071, 339.077933802481, 345.5190683881, 342.361285455949, 342.492111273917, 344.450844267752, 343.194003336069, 342.464889892713, 340.150649307317, 345.164257984804, 345.691750861083, 348.301603737926, 351.451811629762, 342.107594078519, 345.697636402934, 337.231303206754, 345.882602748206, 340.80069213834, 341.871457624195, 344.634393487351, 347.335978720316, 340.767858435162, 349.254193920484, 342.120893926908, 344.102005760404, 344.137449139197, 347.042163946517, 348.010932553767, 336.19551092724, 340.620345618795, 341.758710143941, 345.631089348018, 345.712652310905, 347.239405454637, 345.782584257188, 343.520838670487, 348.024138115293, 343.089265805007, 347.53018411168, 350.263569226826, 343.711175456872, 340.28200229144, 346.665223511641, 345.931301143365, 346.756995639957, 348.683935854169, 342.750546705984, 348.756455816182, 343.966385027545, 343.897048809558, 345.7855147747, 344.703731325256, 343.505865628626, 344.528492933041, 346.124676030159, 343.446775836095, 341.584561403005, 342.976277080484, 348.214206461697, 340.152643886467, 351.231095350647, 347.626329921148, 346.541977840343, 343.552520835031, 344.260918314205, 350.045162496257, 340.081973861331, 348.249054269989, 344.68472154481, 342.842179613805, 340.177923130039, 346.073252392478, 347.035883164783, 343.625922312461, 341.680249743035, 346.350625954876, 343.383585717254, 346.688210262269, 339.637431981598, 349.013692787153, 345.809688625793, 345.613989045929, 342.851037224508, 345.051211838148, 346.570706552647, 342.099105396277, 336.420633735634, 344.394496543111, 341.889038227569, 344.984905381244, 344.58198834468, 348.935062178216, 344.28493127993, 343.514052761695, 342.019541615573, 346.110197473374, 342.214097641502, 343.201561103609, 344.952757959257, 338.952584367435, 344.43367970295, 350.298411178493, 347.732558337491, 344.623962783529, 348.857663103857, 340.519519851271, 346.003489255669, 346.655467724217, 339.194978189471, 341.064990694501, 340.918527491473, 337.976109097659, 340.961855641955, 342.607877354785, 341.156878754234, 340.80572744011, 344.204351628095, 341.191803351777, 338.934245452238, 342.546351500571, 347.454804008638, 348.029316331596, 346.896114458542, 347.274100533866, 343.963811598736, 339.486008658495, 341.470665793072, 347.422744814394, 343.346691459182, 345.348543931345, 345.448163525707, 343.951021429244, 337.389794954795, 337.364433131112, 346.761353767903, 342.895952097508, 342.611191954305, 342.417093614704, 349.232590239341, 341.659623109638, 339.645157554355, 341.898993909874, 342.274251841338, 342.024416060332, 346.824450549098, 340.741191997901, 346.848612034466, 344.764602807897, 337.928889731968, 341.864670226625, 341.738602928038, 346.709696674743, 338.927649256022, 346.242056892572, 345.491481004692, 342.648939631418, 342.264243032951, 338.422171089656, 346.328734137313, 342.227989234109, 342.946073682916, 347.432164776018, 344.463823992066, 346.394786924961, 345.412773011931, 346.062344062351, 350.372094854655, 339.923728757339, 348.841641154899, 350.565889546842, 339.021479522685, 344.23372823065, 345.986836077991, 346.349702738966, 339.609428597822, 345.649470055251, 343.738178171137, 344.865717531615, 342.455298615056, 345.505451923976, 345.229513274058, 341.400924731159, 345.474898864068, 341.103810448236, 345.214482354004, 346.255655891036, 350.803568637572, 343.637845358029, 348.167808370894, 340.27991773172, 344.422399950214, 343.40588229781, 345.544537680649, 344.034688810689, 342.443819717701, 343.479318961764, 339.604263074072, 344.260765522793, 339.801046037633, 343.149285521909, 340.183439248878, 346.725702164556, 340.630725754656, 349.869802159608, 347.489987743903, 346.136964463185, 340.754845780889, 345.924735922145, 345.07696988056, 342.015571336285, 342.821159863205, 345.458896389129, 341.457384236797, 345.019788863896, 349.696835152647, 345.549130098335, 346.658472023678, 345.438534490137, 347.455207454765, 343.544726880812, 340.198465677995, 347.168362380941, 343.2051403459, 341.236195647554, 342.493212024893, 347.234777491626, 345.159761318072, 346.362198355923, 345.238669025108, 350.656311831039, 342.920268350313, 345.630666679196, 345.048689694543, 344.262922558877, 348.509126355367, 343.10109360617, 343.555396151668, 345.426616280333, 335.49393899686, 345.946772881108, 341.356665162557, 343.88569947191, 339.378351116672, 350.080104319322, 342.101628086101, 340.943576591058, 342.967564615169, 348.448283652772, 343.247461793873, 343.315463903413, 344.166516736087, 342.974946797956, 348.494184846828, 341.88405307769, 340.71739234821, 345.724593267615, 346.72536549439, 342.770831532509, 345.770280574639, 350.325501165603, 342.261816976199, 348.058530902592, 344.38689307102, 342.063040327712, 343.999405521164, 349.378732962307, 343.747194886136, 342.794898225768, 342.158806733919, 343.275303308699, 345.201405766426, 342.068455791835, 341.095498654952, 345.455478158267, 341.214573603562, 341.290389158309, 344.958862060212, 345.349393506861, 344.885899822182, 346.316702608303, 342.760926813556, 342.500383456842, 342.857188767477, 342.304027925789, 341.758319357806, 344.299367276387, 342.726429541174, 343.577827495619, 343.41835389315, 340.769524248548, 345.351736056184, 348.369198244558, 346.167758588664, 346.012457013086, 344.459471487208, 350.443297730312, 343.482689391221, 344.770010699586, 346.004193479125, 336.716693384268, 343.322932889362, 339.397857163892, 341.190906449931, 343.345804138799, 342.322019807801, 342.113803739719, 346.423413810306, 346.67426871156, 346.677198339481, 344.936674371724, 343.038919053271, 349.275968311276, 343.744417059037, 344.551988143897, 343.90822228615, 343.329297820564, 340.592928176224, 344.626300650959, 342.489253273146, 342.588779008307, 343.97968178216, 344.230131779863, 351.924515736608, 347.032728669081, 342.587845658803, 345.85268378144, 341.448330497691, 340.951652977234, 341.446646824309, 342.321285499004, 344.807898112846, 345.955483255308, 337.254648139698, 346.421636468185, 340.440093316755, 346.226398871525, 346.933578207181, 342.583273905881, 340.245487128512, 346.474657393298, 343.347186504501, 351.062673111644, 348.261419362283, 344.929196426869, 343.733224504244, 342.75514892576, 349.808797273478, 342.506630356323, 341.389149481928, 341.639059839089, 340.261774871814, 350.984548522286, 342.119426171768, 342.495898509969, 338.679140775157, 339.660507717646, 343.40872761711, 349.311296824065, 337.608432772896, 344.390725271974, 343.754214637146, 341.482047499199, 349.871343791174, 345.87902523203, 343.643459357357, 337.259218366193, 347.496625761664, 340.233970861412, 345.167682052429, 349.050533305172, 342.799900654522, 349.270957739796, 343.030309554724, 344.726794540749, 343.453737974093, 342.803118160336, 344.013551399526, 345.867435968005, 343.935370976612, 343.350409781302, 340.368595645272, 344.495395547664, 340.123913762297, 342.482026390669, 340.203194455651, 344.539259992844, 342.444180970605, 347.784265634319, 340.973126257819, 345.531650507209, 340.183396382481, 344.279507735899, 347.026196614756, 342.106170272488, 347.816695295541, 344.101695239022, 340.648594945989, 341.51062762828, 346.167084517755, 340.88419545884, 346.611378885322, 341.046436083063, 346.890927984769, 343.909521769935, 341.499757352825, 343.246236043652, 340.440450500178, 345.299678222708, 341.604332492552, 346.833609949324, 335.24747888077, 344.15846169136, 344.506449226304, 345.976688550157, 347.382399837634, 347.586487948486, 347.109526857748, 341.239105080447, 340.538834927057, 347.714049172724, 351.644287456717, 346.560005073148, 349.225563662388, 342.71500868166, 346.493370226534, 348.212579703221, 342.476750125687, 338.926212850152, 345.065788223387, 343.842475080232, 346.364324767226, 346.538687601886, 341.486122677898, 343.28402763018, 345.306143572513, 343.823642918846, 344.195202769377, 348.389420813687, 345.393686705232, 348.123558887934, 341.114641033576, 344.372390145874, 343.472011950061, 344.246664678918, 347.139188983208, 341.693390932776, 347.962777450148, 344.624437921971, 342.72462463578, 337.28641131968, 342.49753665574, 350.633640878273, 346.952335855032, 343.99282642528, 342.47680096366, 340.16603739931, 346.131054852307, 346.425174546328, 346.78748380614, 340.448282714997, 342.203487410456, 343.381738463858, 346.659273130508, 345.960420182942, 339.73176303521, 347.094548511047, 337.854169267822, 345.498413200466, 349.982410319414, 343.229670483522, 340.241694479808, 342.601754242918, 346.778083960732, 339.804848126357, 342.150319121065, 344.526963125675, 344.045287608874, 343.50183088787, 343.666546100153, 349.488336118081, 347.755702195412, 348.583480337242, 348.13600250913, 344.19424480626, 335.727127956988, 340.61514991368, 350.842257035118, 348.216672193312, 343.046769665339, 348.416721383491, 341.969390159417, 344.319801339242, 345.326867037715, 339.769190142356, 341.311786578389, 342.213622031599, 341.387912657634, 341.453220211319, 345.875563750157, 341.033098168354, 344.144003384723, 340.59406438648, 348.580294675214, 345.217584778073, 344.584188462505, 343.485858796639, 342.828404008117, 345.500699495365, 337.647325273656, 341.858530912948, 341.07593522097, 346.908386393188, 342.24338632272, 341.81890150285, 344.902706605469, 344.617218482147, 345.935510957048, 341.248548779437, 340.031213544516, 340.826796025018, 342.675240801574, 340.108297300425, 345.728169184689, 345.62653585759, 349.648768391723, 346.828461720615, 346.621339893441, 347.716409699663, 345.092796600012, 348.806529337473, 345.97979761992, 344.563601776981, 342.150777053337, 346.772248370111, 341.146478595447, 348.152900823727, 345.687511533904, 343.325984179296, 340.350896239591, 339.976224756589, 344.020729898502, 343.774523463981, 336.213882604119, 341.099342537001, 345.684935771929, 344.853412145051, 346.585607658532, 346.388169356178, 343.535662090742, 347.298986413948, 344.334278804451, 354.115813098792, 340.433460481445, 344.113651335297, 343.587109367959, 344.813005539976, 346.493502934768, 344.81507911111, 347.40958628992, 340.421041571835, 343.348731215485, 345.507303805931, 345.072743143937, 341.686787401818, 340.221430977625, 340.715690165677, 341.960873143636, 337.248146106291, 340.947353880769, 346.358858878939, 345.132332587382, 342.616934701145, 343.740649625952, 345.164689574218, 340.186724967956, 344.429588369418, 338.552826668685, 345.004387016809, 347.240463459617, 344.58552511933, 344.703428090382, 344.636522943611, 344.688800127196, 350.442292622246, 339.837466280772, 341.107307587382, 349.819578503201, 339.14743769062, 340.19624308969, 347.042723495732, 342.44074864867, 344.683120231519, 347.112597241864, 344.270195743476, 342.302073478704, 341.116538383917, 340.790536483694, 343.441221303934, 345.783576728878, 342.140988330324, 346.241196900691, 341.876496059459, 342.710866647722, 346.085447030934, 342.370061445173, 350.186588421476, 338.290013606953, 340.262000877193, 342.496720475147, 341.891268895972, 346.812670997064, 344.743786615576, 338.702911470212, 337.942497443982, 341.450236737283, 343.617321980394, 341.029262825723, 344.42808395467, 344.011078734537, 347.243869150598, 347.857022894177, 340.608307218715, 336.912679608278, 343.473125488293, 340.495485066086, 342.528471804001, 344.69291052523, 345.733064831999, 348.5432860424, 347.755503907046, 343.931644681714, 340.502724176729, 342.523638642071, 344.078300315854, 344.878679842338, 347.250282683974, 344.402016597681, 341.98329432562, 342.150292831916, 344.494214910749, 353.380638705117, 343.418705647425, 345.218723241327, 342.158238061522, 347.654829670585, 347.247710180385, 344.751899558842, 348.690470591785, 345.227149642546, 345.3402830388, 342.865274274654, 350.431964055644, 346.219154815683, 341.21969753451, 343.287374158021, 349.523459161867, 348.236128890472, 342.389349559701, 345.512607232524, 346.012221719208, 345.525401966025, 347.494030578318, 343.963977906066, 340.610370861183, 342.414156248389, 342.174888678127, 339.520040165601, 340.73208826182, 345.058340307161, 341.906445827816, 346.928079900723, 344.635597696927, 343.6117832419, 342.793591637648, 339.589791126052, 344.40109215749, 340.500508834062, 343.314947421828, 347.628059098237, 340.084057848457, 341.067825306601, 350.781868171075, 344.567157938604, 344.838241736964, 342.394083714758, 344.849612856692, 343.950738546142, 345.909018637968, 339.952253615161, 342.775284556936, 343.190519115875, 340.990256056931, 341.750432915444, 346.876539654192, 346.233780016612, 341.29403626919, 348.952171851897, 339.560861293201, 347.194079708013, 345.21893906351, 345.658308144778, 342.790904951436, 346.454022429693, 340.719337755201, 340.304547627699, 344.708900867801, 339.361684148183, 339.717083930407, 344.700111356426, 344.670568960934, 344.731617808957, 346.995734443061, 339.405095700346, 341.388964655572, 346.170899902349, 344.921269726652, 343.481056324073, 343.657141611734, 344.056433507324, 341.106415924792, 342.348987518898, 342.775440483743, 344.387132887748, 342.229360084481, 341.955180198445, 338.30861309497, 342.541225396581, 349.176555161782, 348.677622873669, 343.607422392133, 351.962181842237, 339.040433782667, 342.881339130694, 340.660209001112, 345.256985601543, 347.30134241845, 342.299552683946, 344.024426420279, 343.408087186661, 342.6097560825, 348.628453841856, 345.737367948425, 345.502871008297, 340.574447738051, 347.907274888115, 345.431951108132, 340.885928345938, 345.78061002016, 342.752824761555, 346.238245398591, 338.484496372701, 338.68662122406, 341.446728492988, 342.517640545387, 340.165950758041, 344.756370125118, 353.834692072816, 344.791851566451, 345.486704249446, 346.386464760594, 342.140461397415, 345.174236657767, 343.135064976862, 348.675468701797, 344.57847404297, 338.871350139813, 347.065843106406, 347.521414723522, 342.743435079703, 344.591006852718, 347.21151878439, 348.108670516145, 344.63808059501, 342.724977169566, 338.677270882238, 346.674771817048, 343.26190137224, 345.968865083095, 337.091949850926, 338.899344960846, 344.691508934345, 340.942986065599, 346.034572323392, 347.196128564794, 345.612536775588, 344.220479259114, 342.834405271768, 340.333473693173, 346.162330584092, 347.195373157386, 344.273007973416, 344.734422461471, 342.52250072219, 345.210284709328, 341.466623732503, 346.390759046213, 346.802848127129, 342.172595742554, 340.360112510907, 343.74218147502, 345.16863893392, 341.632836683487, 346.83790308697, 339.165068306765, 344.173580078587, 342.550707260799, 337.828759287882, 336.996962063996, 348.876916611508, 348.242792630468, 341.748133279251, 342.204308261446, 344.47726930457, 341.156417250986, 345.88583710805, 344.62755584909, 343.653499858763, 339.255737795248, 338.739868958659, 342.456374242946, 343.990631777572, 343.142367238595, 337.022108499502, 342.912771614171, 345.266056717202, 343.132439250616, 338.432517997118, 340.861981757921, 341.632351232752, 343.416328754655, 342.71708651652, 341.530288536462, 339.39862859757, 342.799849795204, 344.94201410368, 348.2218967041, 339.823687288017, 351.760361602756, 337.942859945738, 344.849541432332, 345.635812509572, 343.117596093566, 350.709792407129, 344.004235584606, 343.211187265992, 344.197673014119, 339.814457236016, 338.9942543119, 346.546661645942, 342.910596586555, 341.584385185807, 341.539255421565, 349.699187264526, 339.605885323136, 342.990476748382, 342.801657983498, 341.146311946497, 344.961160530057, 341.74548067435, 346.195953464005, 341.788331905121, 345.355192634286, 348.157680279897, 342.428502445938, 348.130870872418, 343.994822774781, 348.252833650205, 349.795621321702, 341.701101648617, 335.229999525815, 344.519918568747, 339.875428571334, 344.585174936897, 341.915999963354, 352.408036256663, 344.954456742914, 345.19243594852, 343.811946760267, 341.215848492789, 341.55856694109, 341.956819421409, 343.747400405498, 345.175713834382, 344.717121915889, 349.08283356929, 344.004162454146, 339.612289874907, 343.010067110545, 353.562512179739, 342.023581309272, 345.54505207722, 349.101161635653, 341.276132543793, 349.272731425853, 344.325519536867, 347.790319428367, 340.59638758075, 346.124775671265, 345.366897832733, 344.863304918737, 347.391489067817, 343.8875741721, 343.866265459239, 344.142766958563, 342.896890210771, 345.15225260305, 346.603648014325, 350.124687783902, 344.151384826312, 345.503007083973, 339.984428270517, 341.664586587067, 342.43306435827, 344.769893119307, 346.186728422948, 343.777223250214, 338.767923740127, 346.740349434933, 340.702145372832, 340.613307370741, 341.962578012041, 342.406264225369, 342.072917193234, 345.451916933784, 344.908332387574, 346.310759307431, 344.762728228767, 346.897274958433, 342.105094978021, 338.654230918735, 351.283843736724, 344.42520204318, 340.458997148345, 345.684267142617, 350.235277343708, 341.253896963025, 340.323157652549, 344.540805272747, 342.929022961585, 344.207351059508, 346.610675054189, 344.913090442642, 348.522906406951, 345.105195198122, 346.015828970927, 344.594746901808, 346.407647436413, 348.810525258895, 344.366702041156, 349.417171715776, 343.597601336432, 349.309412191199, 344.84787935255, 345.099079765113, 337.120593323502, 341.059576942691, 341.901559619558, 349.201044722398, 346.359028576791, 340.96376178407, 347.701701813791, 346.459576507208, 345.133951552345, 349.099769411332, 348.677589114076, 342.810992934637, 345.455304389773, 344.138906941395, 346.307867643306, 348.210403608838, 345.790118967087, 344.088993279415, 347.999338852548, 340.524022192748, 347.751231698795, 348.388626512715, 332.53061845725, 335.119949141373, 343.81367733204, 342.222484556622, 348.10526849235, 337.610252247385, 341.592147532965, 339.803260159332, 343.212677417936, 345.696202282837, 344.85445009522, 341.392410968616, 343.59418745437, 343.833128950327, 346.594547955763, 347.474573926583, 344.50220569864, 346.099209458358, 339.747543189021, 344.156712798573, 341.008122262625, 346.478493423836, 344.002777461619, 342.851877024874, 343.299137545885, 344.860129433859, 337.132573002553, 342.622341117278, 344.358205962221, 347.002629493385, 344.402628909002, 343.406223344012, 346.926062685672, 340.879274375655, 347.018783427368, 344.460199041359, 345.521208837006, 346.050621350257, 342.616136529198, 340.823236743154, 343.941924783313, 344.831796977117, 339.431323120459, 340.66302819258, 342.260842681095, 347.558871982442, 344.838808059711, 343.59296067234, 344.795079404059, 345.166074441714, 347.805237621065, 344.977840088607, 345.223907619759, 345.126329145956, 342.262015340305, 349.681157304072, 344.995274463577, 348.823585700038, 342.685140633377, 342.175151418119, 343.35690940526, 340.88467381505, 341.956042352679, 338.8413500505, 342.331303064126, 349.190488214233, 345.069148905402, 343.71010227059, 341.933045009893, 346.59056314006, 342.089394171398, 349.427422755328, 345.149067622502, 346.03610871544, 341.245149139012, 344.53374220761, 344.389334247751, 345.236094924879, 342.846195435022, 339.226911755855, 346.295755663411, 348.323995684079, 340.746083388967, 340.966897909908, 347.917730079811, 344.987237826422, 341.994784735223, 347.350366935709, 344.23686196431, 342.308280142847, 343.886367861879, 340.761146736061, 346.341059052499, 338.49089412471, 335.579362296676, 343.279615942958, 339.564393059356, 340.282763009377, 348.816526339852, 342.059045332902, 349.040250550039, 343.935425137241, 341.542205077154, 346.371674291432, 344.411216134843, 349.279773469441, 342.990795795944, 349.516104504144, 345.036588473282, 346.591577746056, 344.095525319907, 340.515247940848, 346.46873959514, 338.535476077047, 344.907694882893, 345.904032197132, 341.18521193312, 344.275206841754, 347.354934981066, 342.120895843698, 350.469954431712, 341.07353967958, 342.238388326048, 342.145710097833, 344.926484496673, 342.333396599854, 342.56098829279, 343.451614918848, 345.247735391017, 340.150193053968, 347.915970957038, 342.74611699679, 348.775747973347, 341.20607414676, 346.864258497863, 344.206614521192, 338.98748086372, 342.853375500929, 345.211843926472, 341.313466739903, 344.452620851133, 346.013306363773, 346.730743232036, 341.553597260151, 348.267709188186, 339.066929539867, 344.78708515171, 348.130303907013, 341.73773800224, 343.905156762452, 343.026019658027, 355.170401448334, 343.919144548572, 346.660438397605, 338.560897783131, 342.627605590845, 342.90906429389, 347.231637347813, 345.237849023467, 341.215529154438, 347.607392199787, 343.034743205639, 345.205074866964, 343.477636473757, 341.30864730011, 341.196052429417, 341.355342996684, 349.500154511971, 347.946551489617, 343.533654492379, 346.883945368226, 340.18476320929, 344.267249165992, 342.892012058412, 339.1466133139, 351.483159546226, 348.188325954652, 347.010219269909, 340.577190911493, 339.345202423753, 345.322896858628, 339.369887316934, 345.437265771892, 342.12505342645, 348.947174718683, 341.235596947132, 340.333434675733, 349.271638172228, 346.539407531068, 343.787724642282, 350.04862806373, 344.33911175269, 344.991379968284, 339.936856568825, 345.914123836178, 345.537890551419, 342.15283891277, 349.776739343518, 348.741308287244, 342.05026266773, 345.245505856714, 347.629298151511, 351.844733788345, 348.34251806713, 343.53791705006, 338.588361878567, 338.334890329323, 343.8433214337, 342.236226481152, 343.077221680797, 347.35157804914, 341.779718550618, 342.336479127947, 343.47157078841, 344.261607278467, 341.88940414241, 344.772581854911, 342.119465009042, 341.352453228212, 345.752720790748, 343.26426107863, 345.843830956756, 343.511738756413, 336.64532257448, 341.137868459716, 343.304356505774, 341.730945810875, 344.034438169356, 346.066539909771, 343.682284694765, 340.982073012993, 342.600064926977, 346.81266235327, 343.069221235157, 338.833371253869, 344.767761755449, 343.247539110973, 341.853594564478, 346.981410261987, 348.184352583666, 340.723954012653, 339.728613484931, 342.137431999254, 339.683688473431, 341.941051103068, 345.396601582709, 343.857672971483, 346.355192786699, 345.443787358229, 340.479992048382, 339.72963591434, 337.962704597795, 347.692058218751, 341.51325240396, 346.61531089931, 343.286965862955, 343.06380530417, 343.200249063871, 344.609604538965, 342.391359669244, 345.281026909385, 346.450665343197, 343.105358800636, 341.423549615824, 342.333574301373, 346.000402099699, 342.384051487236, 342.452642133811, 341.823140392733, 342.885187187334, 344.962569630464, 343.066360397629, 346.732227292053, 339.041850459072, 343.597323122169, 342.036361053614, 345.43600380423, 345.299719222647, 347.21340785409, 338.85174595317, 345.839356339618, 346.879183524272, 347.429865853094, 345.310796788353, 337.666710876858, 345.39225593603, 343.07926522076, 349.341402807127, 347.402902791541, 348.169703313463, 338.040254242135, 340.970060811027, 339.788089504264, 342.427867090372, 344.427762815697, 341.750980359516, 343.364621993674, 348.099342159026, 343.490111821133, 343.954494172291, 348.059584569181, 346.188973335934, 342.661230142095, 346.914634453556, 342.704922677748, 347.297663992439, 347.16089754679, 349.7514900489, 344.898220605185, 343.508124606575, 337.667701611015, 343.791280003298, 341.136438699859, 347.219677538437, 344.354069608028, 347.605110919873, 345.658560952225, 346.787290654683, 345.309355033731, 349.576526111699, 340.466300308876, 345.391434595671, 345.453935847102, 343.264560658038, 345.238152012182, 337.66591223022, 340.606918048765, 343.400705797275, 342.698697346459, 340.957022590745, 345.117709626872, 343.483128726855, 342.1343228832, 346.122547968826, 341.926664224856, 346.974935253131, 340.850138326505, 345.636873108521, 344.685673064033, 346.105262525147, 345.955270839894, 344.475173495576, 344.821674453031, 340.828885188608, 342.678249908953, 342.345258084861, 345.225671856524, 341.321993048748, 343.237702289524, 340.206318412249, 340.797262262791, 351.284861133511, 342.940046893948, 342.993994195746, 341.177527111782, 343.597809471861, 347.10541347271, 344.949576765494, 345.147454613659, 344.14587309759, 342.444198067711, 343.775113182597, 340.558801006739, 345.266581987215, 344.660058626358, 351.678733632265, 347.721843125929, 340.546325729455, 340.068058185607, 344.65422322256, 340.090300383051, 338.638829352574, 343.716871701386, 342.654143634319, 343.68527454465, 344.730723517344, 337.477993050741, 343.035756702997, 347.838469426847, 336.061135606068, 346.152307283319, 342.885657537016, 349.741744093676, 345.227628723813, 341.209610321503, 335.853841601142, 344.252178808158, 340.15253400793, 344.969653358898, 342.960927384282, 343.877961189843, 342.147870277621, 341.540501546096, 341.352638543591, 346.377399134025, 345.823951894724, 339.429432954462, 341.890099868847, 347.299247026248, 343.846879619978, 346.190099733812, 343.656057193248, 345.756189847306, 345.711448838973, 343.563946680019, 342.150151739803, 345.894499695058, 341.786524580237, 347.858771543831, 342.684017946975, 341.101082635109, 344.096381776307, 341.789293231298, 339.894270116325, 342.924359737048, 348.850009301928, 345.709323443714, 342.227544307806, 343.217048472006, 339.960848713078, 338.652037061648, 347.706555539645, 340.764075318084, 342.914278392041, 339.784273132629, 343.403484342794, 344.092198517721, 350.243709576976, 348.092234791404, 345.160790377755, 340.615533554331, 344.512990343032, 344.976188987246, 344.862790939228, 339.844275448237, 346.877949629792, 348.925205400461, 341.830774235985, 341.049723731347, 344.485569444539, 341.177295396571, 344.100657623111, 346.777178986382, 349.333031247951, 345.029993667626, 348.55537022138, 339.840232344108, 345.427847321857, 343.020236818454, 341.591802527171, 343.82466864991, 342.829027823047, 342.79775571793, 350.172432914405, 344.824330362927, 347.417195597214, 339.668151938651, 345.785404401576, 347.251198712063, 340.47518539833, 341.332160683249, 348.829815358908, 340.284549112738, 345.242689927366, 348.385929199147, 341.655457057779, 338.439888075643, 347.478260252865, 343.488530862649, 343.779822419117, 342.586666802652, 341.010268667717, 340.40233133286, 340.274721227751, 340.788289915162, 342.919826020042, 344.495479254843, 347.508709875163, 349.743995506459, 345.007046725687, 344.661506261847, 345.013723406269, 342.238023694728, 341.180383513642, 347.173115223634, 338.911666643706, 340.636571077019, 348.57948432471, 339.828325821273, 349.735209500182, 347.11083641663, 340.189302935295, 344.107019982872, 339.522966056734, 342.326350277349, 345.49004590661, 343.062041011965, 346.310497205465, 341.641811870972, 341.168457495596, 346.982794483279, 345.866729363771, 342.100529911551, 338.181550191745, 345.147919557603, 344.277892861516, 346.528383694542, 340.594450447454, 347.046599091423, 343.570486985325, 341.394399649689, 343.191176930442, 344.647273035095, 339.076914019519, 349.657237924933, 347.250829665283, 347.749714338021, 334.313553742857, 346.703748682532, 342.069170539878, 347.814207776042, 346.750368434271, 346.116057089173, 344.995516328668, 345.273021616316, 345.103625646455, 345.730926602725, 341.155784279606, 339.223276700994, 337.679034521385, 343.062919778803, 346.905334578744, 344.509849772364, 342.828202986909, 346.726053747463, 339.825949163536, 346.424205758507, 342.141372613084, 341.238793705879, 346.33428620687, 344.344183987504, 344.627799037787, 339.51035977172, 342.97726290722, 341.07224260952, 343.945823960904, 343.913765606423, 344.351532717475, 341.229827547335, 345.517258584041, 344.787719444003, 339.885230443081, 337.389583593558, 342.338524057809, 348.979228854672, 345.86393808134, 345.187844221676, 346.528408814132, 348.090557011897, 340.043599713708, 342.637080525218, 344.458517257355, 338.815628877965, 344.350625321737, 338.420568564976, 341.454147976583, 344.30366032547, 345.457431785681, 345.844687615588, 346.1684332218, 347.791443357514, 339.950871538053, 343.496111661656, 344.095996788556, 344.521305611146, 344.112781916313, 341.142184533029, 338.919142446679, 350.917846178264, 343.116270714248, 344.062769998321, 343.602846223128, 338.622356863525, 340.604232309702, 342.963807354353, 345.480750975407, 343.364444456113, 343.958395569214, 340.309246091418, 343.176794848598, 339.510215093449, 346.002405212141, 347.252522187046, 341.928482722478, 341.841111812067, 343.271125737071, 347.322649434517, 345.117622673716, 346.111459913826, 346.750686349786, 347.063141626106, 343.14482340885, 346.829844356477, 339.672099064049, 349.349694875231, 343.979991128533, 346.676460172016, 344.760153627967, 339.375159747614, 346.193412119606, 342.050930077932, 346.641203088999, 343.184627554239, 342.623872107376, 344.450935380515, 344.694901036249, 336.104656760464, 343.393965967724, 345.196991294673, 348.455356490941, 344.906380192286, 343.597275178489, 341.857070768966, 342.862488136801, 342.728181659864, 341.425432142681, 339.652581997351, 341.917666403402, 345.844176735552, 343.038549883915, 342.40818314574, 342.355945366565, 341.413855555232, 342.765548188978, 344.758903378988, 344.220805084738, 340.815886365232, 345.046687538818, 345.888122323, 348.118394397127, 343.191544994552, 345.363990021173, 344.168778592045, 344.932582679731, 342.809638449619, 339.345926837067, 340.482061299671, 345.305868392366, 341.378413123016, 344.663091277177, 342.005395839671, 345.565052654771, 340.904458365226, 345.39100976038, 343.357111594249, 340.248342157416, 341.256105855102, 342.256040977398, 351.108806609522, 343.063305708383, 342.914937899342, 343.211698695747, 346.382860885704, 338.335116041146, 345.394823524518, 350.08509388498, 341.282211918801, 341.485655247798, 346.517744804769, 340.632479478165, 344.495486938198, 346.75230312333, 340.696394745896, 341.708139042819, 341.643736811191, 344.993262122171, 342.920565061556, 342.205321190334, 345.077190301109, 342.636549414687, 347.597759801552, 344.916953022584, 350.054609366483, 348.737116592828, 344.173057121943, 343.353502158021, 345.730250634657, 348.975536155722, 341.850971942218, 343.368567324038, 342.681702129776, 340.523564636391, 341.999277705314, 345.655266485498, 342.846912808878, 346.898609162663, 345.730902920821, 343.407739552281, 344.56615887237, 348.471499894694, 344.498108023973, 345.109354520994, 341.789369314568, 342.23811850705, 343.005625856796, 339.194122916747, 343.492353858122, 349.873694484338, 342.477741229739, 339.669810915601, 352.416961920891, 337.850279075229, 350.903346286607, 347.614516610647, 345.948363254862, 341.378427280315, 344.471131643409, 343.601986196296, 344.875815481844, 339.838871859157, 343.64267455154, 345.99648836191, 344.186152579189, 350.783709770645, 343.616400779345, 343.21475070243, 340.556379508627, 345.26085733038, 343.419017496718, 343.603531881881, 342.482816708897, 344.035342568594, 344.832511457823, 347.248079090699, 343.376926073987, 344.547502010066, 348.0576723411, 341.867639875017, 347.775115810307, 348.06027708635, 341.139148497092, 339.859102796517, 341.853281062604, 344.58895185775, 341.54745989218, 345.736720094078, 339.344222584783, 341.41161684975, 339.190869254125, 342.806295087663, 342.501322028494, 343.835553044419, 342.797832786192, 345.265698805958, 351.271554876229, 344.133980199471, 345.674225908084, 344.512170388331, 343.035464754043, 343.005070108935, 339.778447929697, 345.554081056939, 341.090842911726, 345.606216972029, 344.29172186495, 339.234326574187, 345.252878369563, 344.515305912915, 344.453443494597, 345.71515339708, 340.619096896193, 345.129048454303, 340.846860692759, 346.543066655979, 338.01070528625, 345.930018161912, 342.310023697961, 340.869054371744, 347.863748516283, 348.21901434306, 341.986662008883, 342.055493934432, 347.718856015057, 348.403251872547, 347.792003370934, 339.706519399758, 345.623552271847, 343.719439121641, 341.960506638476, 348.020416055401, 344.136787270772, 342.199206984817, 346.547792122336, 343.285710865151, 351.093133212271, 340.058875638381, 342.138523871518, 342.691118039964, 347.523156499769, 341.675461241872, 346.070780328794, 342.464407708796, 344.804211926393, 336.853290169614, 347.223436668277, 348.959518633951, 341.222694043669, 342.173461521725, 345.698080125966, 344.563098774094, 345.686834501395, 344.986349503385, 341.263965561945, 345.895621093267, 347.79592046348, 341.263053685506, 340.485843647441, 344.115011317056, 343.174985481682, 351.756670654474, 345.594071211422, 341.117698199302, 341.820448860614, 349.405630911736, 342.741044002825, 337.790176032004, 349.216047327213, 345.647122578536, 344.252430212966, 344.980579148007, 340.982088716992, 337.458832344959, 341.984542960715, 341.888777818602, 340.115526498474, 341.623781446658, 345.193704837987, 343.42980593508, 350.004806494123, 348.674944858115, 338.885428354194, 345.370837563693, 342.028639740563, 343.144064322211, 345.836425814166, 347.503867850175, 343.16177681611, 345.347087941255, 343.083181507072, 345.994870174128, 345.332521819388, 343.576159106042, 344.564351991196, 342.67002570866, 346.55996721082, 341.455105802183, 347.670938025346, 346.199146878287, 345.419680311532, 347.658991425899, 340.60193597419, 347.974242669543, 343.538135117906, 341.707782800797, 344.136681281625, 342.752674908219, 339.785919943706, 344.85989264285, 348.705140109081, 346.047794490634, 350.313392625347, 339.054531005045, 351.637927896852, 348.06085689148, 354.639141270717, 349.966884564472, 346.714550808986, 347.352744896725, 342.60525751678, 344.639868815317, 340.615913552472, 342.463152590227, 342.703437141098, 339.61696085896, 340.496882818028, 341.412923703161, 336.052093815986, 345.378582569796, 344.084501271861, 342.677634015815, 346.408453086876, 346.519087625791, 343.506094530357, 342.007773950856, 343.49380153584, 342.053326683118, 345.844348358255, 341.921488278932, 345.326153107325, 346.903720532567, 345.9659319002, 346.879835067558, 344.852504774827, 339.269117984922, 347.565735248477, 347.699020852858, 344.879477874646, 340.54615274499, 349.116759394027, 339.627046528821, 341.416038253739, 342.437435138381, 345.597628487303, 345.664431199319, 343.850771000663, 346.077577259692, 343.538534577424, 344.697480679567, 344.886414237813, 344.995002663148, 342.927226498713, 342.727689109824, 338.080297969669, 345.050972376654, 341.175783116118, 339.594894546944, 347.796140882721, 347.837192268638, 341.617275589491, 347.150994711007, 347.824226545313, 344.590688219347, 343.235263934994, 346.502352370033, 345.454927747654, 342.263100555822, 341.168795188296, 345.832626267359, 347.038500555248, 342.445260621103, 344.277667062509, 350.550323469459, 337.528687701325, 335.429106967846, 346.738565420247, 342.123381779711, 341.553313279013, 343.126725656777, 350.586353655378, 339.058345928309, 348.409565119011, 343.624205943904, 341.652764330731, 345.857724875317, 345.235512252243, 342.13098647506, 342.141625402553, 344.366178233909, 342.924381279116, 342.760005714969, 345.309317321289, 339.791034435016, 344.947694403592, 349.703733296986, 341.58541593603, 340.734128153196, 341.313322721389, 341.291606179279, 346.349195005761, 340.319475475245, 343.711996825527, 344.893351709147, 344.421156232573, 342.994086664883, 344.736824950829, 336.062768571338, 340.182784254437, 340.585618492675, 341.012443441851, 342.519070926866, 344.259747674613, 340.879377277063, 347.235959602401, 338.690460095971, 344.514357432088, 346.851569008867, 342.773154378489, 352.900401859071, 349.444103117317, 344.092198262608, 345.293373742675, 340.778227986388, 342.054573437957, 339.79060767701, 342.447209667067, 350.062803187852, 343.077638422165, 342.77508585607, 342.67437528349, 352.795916329193, 341.933270103212, 344.923628519522, 335.594607018673, 339.380632217296, 344.837709467518, 342.3071867362, 343.054335984784, 345.658911959444, 349.951097263359, 343.157788860214, 343.506187458993, 338.92534944165, 342.145689243735, 342.006772145153, 346.440811091674, 342.115984943106, 343.404278101872, 345.187302170331, 341.166505147925, 336.045822155023, 344.215942300997, 348.730727872678, 343.681513981694, 341.40697604177, 343.164017535678, 342.504376712052, 342.570765700769, 339.342916993148, 339.723401897975, 339.90167821819, 341.867904832464, 343.534665550649, 337.591664038965, 346.546613822159, 345.087317586017, 340.614028440356, 343.354445471743, 343.118264786165, 340.188435534874, 345.015833911353, 341.773379110229, 346.985179691864, 347.942768304675, 346.937997007361, 338.153823071795, 347.865050757913, 338.413603298475, 340.678434430294, 349.539549509894, 343.016010919316, 340.031458780006, 345.143489360616, 342.985999979471, 343.770427667493, 340.946676910076, 334.090343540767, 344.289049476707, 341.227477292015, 350.257590609952, 346.145407708014, 342.220444850264, 347.820397025907, 343.570822311978, 346.464099956596, 341.145394488528, 343.984122849001, 340.660906555018, 347.996544977701, 342.901800382856, 340.723387065694, 346.867097976289, 345.054207851171, 343.719013794376, 341.820072662319, 337.652070283221, 344.378674358727, 345.816958617482, 344.594206514596, 341.020627963745, 343.960589258079, 340.888785252276, 346.08662525227, 346.016356003808, 349.275694473824, 345.446584108135, 335.565519151079, 343.738213287253, 342.823581040147, 342.411512078562, 342.488538717305, 345.029972859437, 341.659967522749, 343.448837826593, 345.429505508421, 347.372383076033, 339.436903974058, 344.611696751208, 341.365229848832, 342.36429834232, 341.451102351628, 347.60966965046, 345.319402055473, 342.528709246868, 351.259071251504, 339.330003286649, 348.344660086268, 341.373016334107, 342.763377043167, 346.901575757754, 346.252375367191, 349.723894543803, 346.840972860433, 348.974758323265, 347.046014459752, 343.755389155887, 338.392095337796, 341.985809672236, 339.294868877796, 342.778180621462, 346.700940974587, 342.876807070036, 350.1338144335, 344.245458981924, 344.871353862619, 342.575462079474, 341.647363179821, 345.946566797513, 339.601294058611, 343.649354415666, 342.747936726718, 341.99477822293, 341.974215430964, 341.788659268078, 344.513719140946, 343.70795512593, 344.597717783048, 343.759170953259, 347.170610739677, 342.733300315761, 334.945044784344, 349.059398916331, 346.162439885401, 338.462414816517, 342.817095338057, 347.8514270505, 346.33792497773, 344.098134546144, 345.64060581389, 347.350462781216, 343.639866892107, 349.521978981002, 341.938663704287, 344.794257826034, 339.146919027633, 340.940459249633, 339.081621200945, 338.598363488571, 343.73033709479, 339.567256901225, 346.432214466747, 345.633485047669, 344.546692528398, 344.425055138817, 341.780879794295, 348.589729281085, 342.699689114174, 346.013481706644, 345.196914326148, 350.247772806849, 347.339363069807, 342.74686170682, 345.021027114137, 337.445795143213, 345.174382803408, 349.554440395954, 343.288869103258, 342.266121639558, 339.63722999149, 345.767876396095, 345.384167969788, 343.854578006277, 345.301606884492, 339.057123152843, 341.118677313371, 344.501593439087, 342.888997766905, 345.455048694413, 342.702563465216, 343.635506223338, 346.025117535581, 347.692265383798, 344.958930603576, 343.601248500088, 344.310913134066, 342.3871131358, 345.17257036855, 339.292824881741, 345.485441008236, 350.34220817684, 345.313762330356, 338.63114002256, 345.638008870382, 347.438991238991, 340.296199316419, 345.067882741278, 339.55107659683, 345.547345107209, 350.455069791377, 342.290727699799, 346.724958651977, 341.804107651711, 346.53824999447, 345.660366290331, 345.768203849254, 347.656710868818, 344.871393220549, 346.797948478479, 343.538497833078, 348.472606069842, 345.109062754653, 342.802392686014, 345.900693963587, 339.806679280052, 337.981765700205, 343.834866713514, 340.986894278424, 345.281183395297, 346.304150364375, 344.919252667387, 341.123272022455, 339.866431356247, 349.26258683346, 343.384093364822, 342.577718785302, 340.091466932844, 349.467021441929, 344.833096382282, 347.866149913266, 337.550889882198, 343.825558945309, 335.810449975259, 337.270505085279, 348.240737079489, 341.840655461569, 343.798459039935, 344.927138089692, 343.573832989569, 348.15898523023, 350.912686746781, 341.971404399909, 345.234470266728, 347.766194132481, 337.814176816096, 342.954867439902, 345.848508164138, 342.355716950528, 339.57015691102, 343.732553055908, 344.286899270816, 346.284810033607, 345.029366499763, 343.17535825144, 350.511210815539, 340.700241541335, 341.532847725953, 341.708560234073, 344.797695192836, 340.756568676233, 342.598021841668, 346.214724608724, 346.1122675605, 342.30571517677, 344.642927446897, 341.262275077329, 346.479346795585, 345.221492651602, 343.91948376586, 339.85306554769, 343.728697227608, 339.771449515309, 343.669712564552, 345.131281518057, 345.690943126661, 345.453897312909, 343.553473966783, 345.198785675801, 341.705098221695, 346.106627447848, 349.812858812345, 344.051446423524, 341.721669975538, 344.169249561428, 342.299318940258, 347.420661386148, 339.529477818381, 338.856848306285, 344.799780383602, 345.241730801725, 343.763531083341, 341.953488500166, 342.41930354059, 337.998022829981, 344.606296616444, 341.541562936685, 340.341945128429, 344.842790118645, 344.233062694845, 342.818700007788, 346.632241747142, 343.252166455579, 344.879318376038, 337.508321782197, 345.607302672195, 346.566900195912, 338.824483947306, 346.353847432017, 344.089321312409, 344.385606230829, 349.525125591657, 341.953515954137, 341.658159952338, 345.550092123056, 338.106552668205, 342.938847873056, 344.425669561407, 348.684527740998, 343.900019182445, 341.114110278143, 340.831578931373, 343.794448588648, 344.90569150979, 347.462720584914, 341.835447695391, 343.521321693524, 339.891403471296, 344.044643979514, 343.682703428405, 339.622952191943, 344.19460567869, 345.391881631517, 345.409040707757, 346.71713399481, 346.739721093419, 340.52330837007, 343.664482741069, 343.747162097147, 343.624112302208, 342.215677271779, 340.93619915051, 342.502553423924, 343.5011949133, 338.482611905148, 342.447782428635, 338.412106420797, 345.113672449868, 346.082489622305, 344.548440700277, 340.171783703317, 342.138910803059, 344.366879512925, 341.710621253515, 343.389520518596, 346.362422053758, 343.191792328284, 345.817759839723, 342.971065433093, 345.197518244011, 344.42844553745, 341.389002748012, 346.336483194025, 344.379939253473, 350.239499337402, 343.907342191839, 348.933485918236, 346.367207660884, 345.558785680203, 345.232409654579, 342.595667469489, 339.155702581039, 347.941223710416, 348.608644696891, 337.345636525193, 340.013286640383, 343.382727496081, 343.186993023576, 345.435809751939, 347.64501027934, 341.836075856146, 344.074063084837, 342.381301793296, 342.726826960716, 346.189536644377, 347.475408925819, 351.76668756369, 340.345578371118, 342.247879618557, 341.536005051774, 339.219747847496, 346.972315351117, 340.410787002489, 342.415428338098, 344.974716664545, 345.089258934078, 343.947376276347, 338.986944787728, 344.128111224069, 345.407981613078, 344.670253458201, 346.774636003618, 344.065582107217, 339.133293488859, 340.780665608903, 344.525637576413, 342.708276709669, 344.277621406813, 343.868669760593, 341.201108141679, 347.924929956608, 343.368704650028, 337.982985622723, 342.130631591071, 341.303361339063, 342.39984868514, 345.384280776797, 345.051828726485, 345.269758081958, 342.431510408361, 345.78155911211, 341.607766809528, 344.100638805221, 346.092780255553, 345.640437755567, 339.426409589391, 342.656031377967, 345.844804974021, 342.832534851759, 341.616058083624, 345.989153467813, 339.107647037437, 343.884475861469, 343.982146784759, 341.409084937448, 340.734862629786, 337.545073518188, 343.149501087791, 340.784092241429, 345.992090733908, 347.280337893835, 344.533785244887, 344.443861492222, 346.419155086814, 342.619584040467, 350.028350052, 341.836715087937, 342.236115331012, 343.046511742521, 345.01764471536, 340.551444956239, 349.27358422696, 346.595273164647, 345.741639867321, 348.871468626288, 343.2904881667, 338.434694666045, 342.140988485752, 337.747015764807, 343.25632492837, 339.631527401694, 340.396041837085, 342.170330120072, 347.253570046516, 348.058632553273, 346.763853111085, 342.719503751003, 345.453772775867, 347.157284854103, 342.078942592944, 346.127250017154, 345.580600930105, 343.218793518079, 341.998462601165, 341.421725069347, 339.881267513999, 340.817428721817, 341.749384654856, 349.495277531502, 338.713319763802, 336.583071681589, 342.729407900863, 345.856058772778, 342.20544664044, 343.060213893938, 341.509536097062, 341.814134773423, 345.196297916463, 341.978682443437, 339.421989657854, 346.298708590547, 345.284269642246, 347.375098563262, 341.78845092012, 339.069936278593, 342.237143233951, 341.616854260534, 340.265426925943, 351.234308434413, 342.470869357162, 342.886641733056, 346.479060712738, 344.214093098989, 339.249200189537, 341.27465294863, 342.218116424369, 340.467717249529, 348.227221854669, 343.739215158998, 337.399136645023, 347.904588830905, 347.658626811787, 343.028369649456, 343.787421521022, 345.582176227717, 346.610745150818, 340.803225366252, 342.334308693873, 342.552648748646, 346.591816967828, 345.548557646197, 342.033128114036, 339.504596078803, 345.127910615437, 343.00400556407, 343.52641797564, 342.92093043929, 342.779591310193, 343.630525775526, 344.492474363262, 341.244006557384, 337.589774690233, 348.63054451615, 346.244394438573, 347.422120429342, 342.829403800157, 344.846471597497, 342.297048456826, 345.817684306709, 342.216481764569, 344.930286871016, 348.202218643893, 342.539321451537, 341.623350559768, 341.736464413181, 338.055422508015, 343.956930020918, 347.850493062218, 343.91176966544, 339.880260585776, 342.366383005958, 352.966239895186, 347.423809554849, 341.514240787278, 340.667102343729, 344.071470165253, 345.280280529837, 341.775737170502, 344.053431677597, 343.332980632091, 343.57471540764, 344.173681943681, 347.067232339178, 345.073898988286, 343.306644445773, 342.000976233793, 348.034023095401, 347.444255310324, 350.192079984984, 348.330209923476, 345.649802347425, 344.586444261985, 342.69283877032, 342.017674092703, 344.947016573812, 337.867339078667, 342.377165838981, 345.030356230936, 348.294045839021, 342.108226259593, 348.573268175977, 347.430362349768, 351.006195310742, 342.050577219735, 347.247065651489, 340.778933771265, 347.488444720503, 344.492651931001, 342.241948281412, 346.907948876298, 348.111856956198, 345.57071611165, 341.304936780617, 342.551034346803, 343.850391470982, 338.17100274, 350.07252128343, 339.117552212614, 340.337800782099, 340.643511792889, 346.938461770285, 338.952662648853, 341.914287183463, 345.419002476841, 345.082962373513, 341.881699755606, 343.484641090378, 343.592349584799, 337.842382256785, 346.505997924297, 342.101315840896, 343.634129882997, 344.201244972118, 341.245317241475, 345.961766274643, 340.614142234631, 343.308203833138, 343.573664321962, 344.349402604406, 349.391384847491, 339.885636054977, 339.227561135498, 344.306561264426, 340.567673864919, 346.656396813322, 343.278164017178, 346.771050909514, 342.046102113862, 343.321469136058, 346.508948841883, 342.647032243442, 340.592313067076, 343.996632581514, 340.259336248151, 345.039690047906, 341.593087234065, 340.887234076064, 342.082298480822, 342.977741391901, 344.896592697849, 336.574681277189, 343.236972887508, 344.88422042553, 343.898001137494, 344.262796743789, 344.023429895601, 343.788150183037, 343.1632367747, 342.733786219474, 341.314553765532, 341.505134586452, 347.376858889413, 344.73888663276, 341.948188348405, 348.825999172588, 342.11658901233, 345.234866597518, 351.729549732037, 338.309851536, 343.109585622636, 342.125172026202, 342.78867280837, 348.713905438575, 343.432200255192, 345.561445137893, 344.989468768946, 348.410480822646, 347.705842101232, 345.573354552414, 343.191147473332, 344.553684725622, 347.004752141261, 346.436943767658, 343.152668224786, 343.148532876906, 346.451173457685, 343.477708288571, 347.65520550942, 348.747576918901, 346.227488810608, 342.586181529395, 347.476571838121, 341.512818869122, 339.391706382336, 340.730165955852, 345.595169767041, 343.18097447325, 346.537439669938, 347.481335793831, 342.730100999056, 341.677993755757, 341.97466858785, 343.818834207904, 345.92940437735, 339.498891613997, 345.245889823045, 347.783605245427, 343.51552408816, 343.945904690351, 341.699516738717, 343.356092575445, 344.404221860451, 342.504095779176, 347.056286121108, 342.324960568327, 338.694157944749, 345.723255753035, 345.297970711983, 341.0211887558, 346.180380532004, 342.704928718267, 349.731316591689, 341.070433052094, 347.152439851216, 340.966424004801, 341.554626367021, 344.965832025158, 340.571168273678, 345.150814252292, 344.414836494159, 344.891230142716, 344.833276455064, 339.427646414533, 343.11358443506, 344.69578371662, 346.002858322266, 343.756247556204, 340.822124301207, 347.043825461789, 342.269571006478, 342.412044501252, 344.765812047839, 348.101496546465, 342.907520229011, 345.352034181094, 342.286828327198, 340.62851770501, 341.788420713604, 342.883414867623, 345.971950543941, 347.757463337221, 342.318055702789, 345.458807502582, 343.713795808502, 341.454088043781, 345.603035364795, 338.650973787551, 345.533086885143, 346.323443482492, 339.516468173535, 342.667322659358, 337.756677561413, 343.40604999011, 343.214702868376, 338.961221263786, 341.875899687804, 340.268443712882, 339.468769099144, 344.275393745974, 341.859369941406, 344.397206325479, 347.222987412313, 343.765597396477, 339.878412295721, 342.108960688501, 344.0301418414, 342.603486164983, 340.283892748968, 343.355406413866, 344.717743495223, 344.737718283922, 346.351414799079, 343.112167359494, 343.418433390079, 341.599552331938, 342.642156760566, 343.611115851766, 346.618425269812, 347.709699609624, 340.958002996804, 345.005957785754, 349.2966646499, 340.561457798345, 347.179627212396, 343.098116023946, 341.659426509631, 345.09724942745, 346.734635948253, 347.813410418623, 343.479058603696, 348.391819080439, 340.412895935546, 347.895353522203, 339.635873310224, 348.44038996116, 345.520795259462, 343.132457868521, 348.890554735105, 340.374279243935, 347.530898777551, 344.945519213593, 341.472013260833, 346.449222149723, 343.628283712477, 347.649374789066, 344.523409496785, 347.024101768659, 346.239167991329, 343.509090321739, 348.487846234883, 348.98767539274, 345.03124826059, 341.574431277772, 344.911539456526, 340.33913080619, 342.814089715241, 345.161776183546, 346.023996703557, 346.363298339188, 342.662681223707, 343.03707864309, 348.225900401199, 348.287308482396, 343.083413639718, 346.519775461937, 344.578076835989, 340.748944285656, 341.967577241956, 343.006215961711, 343.682732478129, 338.645536008664, 346.645935886444, 345.156554403604, 338.778513404838, 342.841564526349, 345.307228303075, 342.060766276158, 340.216744590517, 344.420143712993, 344.383678553013, 344.166843649789, 345.259537602696, 342.012981301536, 337.710126553449, 348.014637410355, 343.648999320689, 341.403199838132, 341.81704737252, 348.462842819139, 338.701132700808, 344.474752365983, 343.298516692608, 345.670071703907, 343.943222806874, 346.912383728018, 341.899243022846, 340.978222272662, 343.879044849159, 351.514501653409, 350.649989604781, 346.269838177576, 338.032952344791, 337.0737341157, 344.209887695029, 343.034179336847, 342.866453665143, 342.319407787641, 341.225587675303, 341.215670305874, 348.03731068647, 345.108960517549, 346.629249133365, 345.127713220274, 346.995942921991, 349.83284738456, 342.91784157398, 343.386417639895, 340.945103767453, 344.356884589918, 345.140135426996, 346.092618651728, 342.398126249104, 342.38384556981, 346.166355685433, 343.411781565363, 348.291986566019, 347.258519807277, 350.540482775169, 346.518594969543, 345.074739578336, 340.751026375021, 342.910225195588, 340.947310184262, 340.970808526699, 334.537963704167, 342.869448978079, 340.590775832466, 345.579568800516, 344.793657878512, 347.041473288329, 341.17271655998, 346.011308935649, 347.755427231049, 345.755555246554, 340.377998042888, 342.48931684932, 340.16754433891, 346.019181668158, 339.15728436328, 352.773472641143, 343.991537751272, 342.382349448888, 345.380119092333, 344.329689135003, 343.831202228687, 345.304559654837, 347.165039461804, 343.634951234864, 343.209637036494, 341.048785281412, 342.034698079726, 348.1370257346, 343.233382834879, 341.039449982428, 343.182592459438, 345.952992379609, 344.730275904391, 340.909832523358, 343.427947316852, 342.973107710551, 341.798768633112, 345.615512189374, 348.861892927092, 342.387867109168, 344.493889542711, 343.870038045485, 343.234187435675, 346.27532808469, 344.979840053322, 341.129847585356, 346.358009826457, 344.895429563168, 343.440929703976, 346.541744597853, 342.011840292988, 337.684627264274, 346.028721381227, 346.357498419809, 342.364282969177, 341.441886875573, 341.56523912745, 348.007401950081, 343.978266308855, 343.556094796875, 343.000204630136, 348.059848496006, 343.338637371929, 341.914672292694, 340.83157639514, 337.028074088252, 346.493225977956, 342.104147765844, 346.720323344935, 343.063736886224, 344.256353145383, 346.643091769499, 347.286464067771, 352.18696204139, 347.000678239524, 344.139036974409, 344.87985830576, 343.924027647988, 346.238651805458, 349.633681692962, 348.116979160992, 343.909406380437, 341.756509926584, 341.078103336285, 344.333166116677, 344.916292136659, 346.627494052941, 341.229120443761, 348.576169979054, 343.790035574752, 346.656134512014, 341.853164934049, 342.528644092103, 354.3654193289, 347.027956209423, 348.79181278385, 347.917025894603, 340.829138855725, 343.708634717348, 340.773567508608, 347.421459315661, 340.063969306949, 344.254847555901, 345.836493665078, 338.609614206367, 345.70773560717, 344.953928617883, 341.294094637448, 346.497203121671, 344.373024697951, 344.716081991583, 345.025031305773, 342.523587877437, 338.988050963517, 343.0635678818, 342.620388039086, 344.495747824548, 339.181196580502, 340.898126033106, 340.094405893791, 340.021861027962, 337.470730418056, 346.548922708521, 340.682839012262, 347.278437588644, 347.044329053097, 344.122402775653, 342.163660221893, 345.141552433548, 345.997949746258, 342.265985073131, 342.272839418775, 345.824772342344, 346.567942115388, 345.621847235368, 339.950030742586, 345.501104274904, 338.525083744179, 340.688259615104, 342.506524426976, 344.678696055689, 343.09435352558, 344.815255327823, 338.800805347612, 345.041851759365, 343.179860007173, 342.555380981766, 340.326962482207, 342.963007411401, 347.6756754621, 344.822640776222, 344.813215303516, 344.583875570918, 346.745712776881, 342.767949676345, 346.999481607092, 344.661016871192, 338.66357376896, 348.435686127029, 342.035937242701, 345.582467195777, 343.397141407043, 345.232872599283, 347.337085930413, 338.67311894665, 339.808363670138, 341.160595120003, 344.536608307648, 345.811658030505, 345.779082569979, 344.743289272439, 345.151120687699, 345.924060505338, 346.564166198251, 344.352623796993, 347.971150671508, 339.187558274505, 344.208676943584, 342.919338640188, 348.261658756874, 351.366343747657, 347.836675168558, 343.090359059635, 346.578221997204, 345.059267611034, 348.344016349574, 342.786993433281, 341.399394677005, 343.228604235076, 337.324594295776, 340.310717664692, 346.840309585579, 344.040715291922, 343.228370805546, 342.065732277458, 345.788208970048, 351.914229466832, 341.297144062679, 341.390951947866, 345.566286292307, 342.076548676246, 346.324277796695, 345.750927211207, 346.931674567547, 349.58404547545, 346.297300698733, 344.545751083922, 349.944363908401, 345.775532133907, 345.157266085734, 340.016952110844, 343.070013159989, 342.613369423905, 339.434513716184, 345.705648315055, 343.038826892507, 343.564666923751, 346.241952033991, 346.169674982242, 344.67858877161, 349.159020549638, 345.659238196254, 349.035081943628, 341.884816981955, 343.877763828071, 342.101851033209, 343.820166377359, 345.424798490256, 340.215817792374, 344.766273745681, 343.933329715781, 345.921756460487, 341.253197442069, 340.614826040083, 346.083269335189, 343.714301609883, 345.625959344354, 343.364687910596, 347.161432432065, 337.252616139685, 344.030473190958, 340.961275859915, 348.05879313251, 343.7056705118, 335.377496852634, 345.038591342769, 345.365941339485, 340.123950548518, 338.790890155792, 338.184263593754, 342.510501738857, 337.346539528751, 342.475414248402, 342.892942404813, 345.203720799149, 344.096165181892, 341.884095283015, 344.372038909231, 345.30991326997, 349.129387514398, 344.848094324551, 347.868313248409, 345.762744568897, 339.305925589118, 345.223161549587, 347.02002827199, 340.816266953601, 348.048033701471, 341.933883457493, 345.287516211637, 340.919306050272, 342.6046300316, 341.381405816161, 346.452454035915, 342.556523848369, 342.345836419398, 347.949999362968, 345.432503330093, 340.096848064657, 345.583406678455, 348.099727716681, 342.621941083484, 346.336182265625, 342.03508290351, 345.197019916306, 348.261676517678, 342.516642676503, 343.654350302206, 348.347307233243, 346.858749345388, 336.773985694269, 345.800111327392, 345.160488736168, 340.262532670688, 343.232853244216, 343.988960836784, 348.463603529253, 345.747394649069, 341.149759952928, 343.307148141404, 342.301684425737, 346.262712998638, 350.722962122327, 339.2031664198, 345.794886451946, 344.948948612836, 348.744397229244, 342.22677352675, 345.364556749921, 340.964743250691, 341.684006923384, 342.68882358505, 342.583347465636, 338.657934597625, 341.729233180669, 345.892850280702, 346.174255636702, 343.423837604978, 342.326838268915, 348.555330924333, 345.274613452189, 350.644342194294, 342.66197662504, 341.371486315026, 342.659562229123, 341.792157681101, 346.477668178004, 349.320195212928, 339.602552837692, 349.597155930663, 342.091504519916, 345.355410481212, 344.91922187532, 342.636610060519, 346.366413280214, 341.081531160802, 347.713921439014, 341.722145701162, 343.010575921124, 348.818767561953, 341.169393373777, 345.699140358953, 344.661865309752, 348.308733711092, 341.148649378464, 338.720872390839, 344.306695210446, 343.551505541946, 341.008220518195, 346.23734923172, 346.227545220064, 344.920727637498, 343.045237472473, 345.420324007551, 343.856849927627, 344.922260314213, 346.625134788793, 344.772290095608, 346.219857150102, 344.903952228696, 344.320177794836, 341.365201166957, 338.023667331163, 345.181170118491, 343.616023149548, 345.587094356251, 340.018987920945, 341.781494603805, 346.706422790665, 340.932649402367, 336.951590276915, 346.095394627672, 344.183424194922, 346.310438029849, 338.502533851163, 342.840443538657, 346.669995399626, 342.391916772582, 345.519813435825, 349.519175203542, 342.624567227325, 345.434783002185, 344.044533604384, 339.942414071421, 343.376287736786, 344.259473135215, 345.350502942202, 344.749525928376, 341.267574249614, 347.453265484982, 343.202852943041, 344.917490983587, 344.134975843625, 340.103852746193, 347.362369503838, 343.909828278215, 338.253352562228, 346.373257214008, 337.501144376266, 348.892072514173, 345.472384732159, 343.090533010558, 346.456887159521, 351.291289273786, 343.880580895357, 338.850625000493, 338.990870270251, 340.344451122532, 347.316303803568, 345.529737918663, 341.790363910157, 346.204610967834, 341.192227838078, 347.239735730123, 342.606378028177, 340.559990489503, 346.411155921123, 346.029821383358, 347.155782342, 344.145804798187, 341.774993212603, 346.251294402254, 342.268191946755, 345.067789013632, 345.100212422065, 340.361213762382, 346.790819289521, 344.016296245133, 347.177478277446, 340.767750107724, 343.16218259997, 339.711389165204, 343.030544134013, 346.481698369906, 342.892343065346, 346.496955766522, 343.247166330235, 341.667327221926, 341.760399161781, 346.204532848744, 341.412876331978, 346.946278198329, 344.330986150978, 346.655646240845, 344.083341794221, 345.367898958827, 344.80262233523, 343.876388912792, 343.653128364307, 343.206857532893, 347.340419365383, 341.198282345261, 339.297263064101, 339.106390111295, 345.663460414766, 345.832875062325, 340.579972045437, 336.548201705681, 345.472501865173, 342.359516074189, 339.659547484338, 344.91594239965, 345.117082600761, 339.104238843173, 346.3844717726, 344.174217982996, 343.783806191247, 344.589380625633, 348.515324921581, 342.28954777857, 343.162782503306, 345.271880109607, 344.134769580826, 344.609594444899, 345.221467287428, 340.673059801313, 342.665959844036, 343.887540186557, 342.55084935267, 341.191628335931, 344.512840546718, 344.317967780975, 345.956150952688, 346.441190108676, 343.247574533328, 348.984393298911, 344.031614964211, 343.589132529062, 346.067586712394, 342.330828740603, 340.664576025129, 341.499572554909, 340.66876673262, 342.845085849039, 339.357557513015, 346.604825222639, 343.372498115997, 347.224914143395, 342.275186331399, 338.767811367555, 343.435533796922, 342.596644912904, 338.243022711148, 344.733571657157, 347.051626747886, 341.720204023648, 345.703848624668, 340.524447384814, 345.693558473822, 342.629648261275, 340.864684663064, 344.498379478319, 345.904351756396, 343.742208919754, 346.466302653751, 343.007911219786, 346.135948739834, 345.772898071911, 346.171138958774, 350.08285472692, 342.452496049863, 346.43682544217, 347.560719704342, 343.230707214207, 348.163042389646, 334.226812326061, 341.485088888368, 343.360677385216, 346.006545284399, 347.50584777357, 345.370111150024, 344.590517777183, 340.286390068567, 345.52737134139, 342.603107319904, 352.279603970855, 350.250596436209, 337.323831083878, 347.152559785496, 347.354564037289, 338.036020314225, 336.208558758354, 346.787514391701, 343.739136778432, 346.465854349314, 340.157625614375, 341.808973648114, 343.807154392405, 348.974203033624, 344.144962682082, 342.484200133683, 347.357516548296, 343.975302688144, 344.910232909623, 342.242592049286, 342.121480337781, 347.291139873491, 342.895050338699, 346.681580577156, 347.954370579389, 341.938531888081, 344.213547619782, 343.141211525362, 343.523867192623, 346.505901280536, 344.06882768653, 338.198883251092, 344.122326430172, 340.505636705685, 341.216889768549, 338.587609170655, 343.177015273271, 341.587959668398, 346.300076070757, 341.497348274154, 346.959935558998, 336.32578183043, 342.6713045625, 349.80963131192, 347.60705897079, 346.229835092766, 343.515382160116, 346.936181683894, 345.612376717961, 342.677058234658, 339.616040276769, 339.263823278917, 348.76810738611, 347.243046120715, 345.383845450599, 344.879537466756, 345.279613656819, 343.142459791787, 342.696528182687, 343.893281856362, 350.207123917677, 342.591379774769, 341.75503223425, 341.296706409423, 347.311769614977, 342.855615274792, 341.379008312193, 344.908689269558, 344.956617604656, 347.500650540165, 348.520408005254, 341.326277855059, 346.83586669512, 340.051253587959, 347.12661485114, 343.067245375106, 345.838566217055, 338.470393223822, 343.131255804019, 341.462331457955, 344.601252332786, 352.722233580454, 344.878469263074, 343.456723014865, 342.077192283991, 344.001402354132, 341.203606717754, 344.595416487399, 341.760193252408, 336.843892731382, 344.071957389308, 335.90788793538, 341.134013120838, 345.496709817353, 344.737230087019, 345.122346214008, 340.123246847655, 343.84915934744, 337.361733568975, 346.055618351973, 345.014724618754, 344.277363056425, 347.694185815507, 344.96984347466, 345.075246864378, 345.192886429251, 345.461691122341, 342.268999546903, 348.970662070428, 343.791313042206, 341.760693557752, 345.917924757965, 338.335762646793, 343.337818119826, 339.033951278265, 344.766959606311, 343.261507967386, 344.305686346692, 345.133844681942, 339.475923662714, 346.053100979685, 342.310819289445, 339.296349661726, 344.605158037278, 342.453288098518, 344.238792183823, 336.029251564566, 347.952154280716, 343.543899017613, 341.211089771133, 342.766516624537, 337.436340375115, 339.384544295408, 346.462195608655, 339.412519721712, 340.827950276912, 343.221204791986, 344.795746746121, 345.507242480416, 346.202005257423, 346.091278581071, 341.545878189357, 346.517875498184, 340.140863072789, 342.873500181886, 338.306202014159, 344.577869795023, 342.471630870116, 346.789776215232, 344.120526072872, 345.455258859388, 349.995737303197, 346.317340403194, 343.729226481418, 346.505663647548, 346.322679016261, 341.262704387805, 340.595945909791, 344.945995787606, 344.67142306569, 346.289855809956, 346.284972828758, 345.68378530196, 343.269416958377, 341.319035634023, 342.855054108026, 342.424145933447, 350.22143293606, 345.174913104004, 346.062045278801, 346.969331945996, 346.282855203121, 343.212559600317, 342.842310368727, 350.86210246243, 341.881408003741, 340.134527637648, 337.857966346836, 343.119311891098, 340.536370900282, 346.476495934327, 346.253271447338, 342.837633067956, 343.583293720598, 340.66640540887, 341.597407343458, 345.51197812392, 346.097503104227, 343.013323498603, 343.026837583817, 341.703019949714, 341.076812742915, 342.901141019622, 338.773736452174, 346.169115250325, 343.249186425069, 339.182192867242, 341.113343333791, 343.318393920994, 343.514560824075, 339.176363158542, 342.803432720835, 342.393090640507, 345.555713983684, 346.06591922925, 341.042615086963, 342.296556679988, 342.237651781575, 342.166322779745, 341.624558609349, 348.364658758424, 344.245651127683, 343.478281661762, 339.374295963535, 338.221695578794, 344.017934072697, 344.042828969438, 345.339593919879, 349.166529840058, 345.862016322389, 344.760429069655, 346.225666270961, 347.022193086391, 340.282043108881, 345.738524496654, 345.663414155181, 347.1152733984, 338.1313619202, 347.11588159056, 340.973132233475, 347.406635762094, 341.316764853821, 348.817100421004, 345.904113154061, 347.202003912835, 338.603674985758, 346.463118228219, 342.876177451526, 343.219015614972, 344.494413807944, 346.347065120555, 345.329571469334, 348.98075272135, 346.190199715524, 341.092188757246, 344.597193722362, 348.747535618503, 339.961667259204, 345.251454187199, 341.88570110357, 346.639560204166, 345.760370047802, 342.856363004926, 343.70579628651, 342.837827718992, 346.004608072958, 344.442748662382, 344.686696077566, 340.409490818221, 344.545623964542, 351.022331691693, 347.118479256123, 341.695460421288, 345.521978688766, 343.534979875832, 343.490505749255, 346.040599948989, 342.948009880481, 344.745337656635, 340.946025511804, 345.573684527885, 342.386911921664, 343.255679375887, 343.155281415247, 348.618100999968, 342.786612121417, 350.758551568134, 344.95555658656, 343.192206149575, 343.299535193664, 345.571091106696, 345.182280118916, 338.591722954578, 339.770826191248, 346.417381959264, 344.801807625199, 345.259410578413, 337.421365594973, 342.519416345146, 349.318503109588, 335.936128956876, 342.176702363445, 339.706002986763, 341.850055827438, 344.94816544893, 342.703952565409, 342.444876173843, 342.324745607939, 343.467998401456, 340.192567333447, 347.089320535832, 347.024631088731, 346.157046785874, 342.987690053802, 344.182421369662, 340.397225557762, 345.916648847495, 343.151026222393, 346.413030211698, 343.875506414233, 342.375959873613, 342.932351388894, 344.993165715163, 341.825249164085, 341.563452883348, 340.496338405948, 352.254648102627, 343.093470489985, 340.440367260811, 344.545277506349, 338.870350511902],[546.49630319398, 519.611605974563, 540.289025983952, 499.91741313053, 533.441239245301, 501.320963474828, 520.944418068591, 540.930264799059, 514.492183386653, 537.439290055143, 542.929506542393, 522.067090037682, 531.249897151865, 534.782887539111, 544.377704024912, 524.527872873557, 537.54526753653, 535.246808801013, 528.508994915508, 520.945845259725, 528.940188038678, 531.109447143082, 514.078340149974, 523.689702936455, 557.784287476811, 530.866222383521, 538.989353507427, 550.983898177998, 520.973611511659, 519.75237244574, 530.951807162797, 503.719649710774, 511.696699189401, 549.576648716167, 506.253355545779, 545.790549409562, 538.064744806587, 496.23585822822, 551.956126408824, 528.928012168302, 526.80112301741, 528.422999917225, 501.541510997503, 515.027561961185, 537.503411899261, 521.283845218953, 513.346259945771, 504.673065778095, 525.070561917119, 510.061285480254, 511.968456994441, 528.649430782996, 542.401049441187, 553.112669118671, 530.001228599333, 521.52204290981, 540.534381044338, 566.093139131176, 508.738228540589, 520.160135343778, 507.027274171335, 500.503111068797, 528.328345380623, 557.242087614075, 519.70900588999, 501.608553108031, 505.223480500237, 562.967283528115, 525.485486028321, 524.847188759461, 488.235409063793, 500.890737287198, 561.737040056332, 526.158344132097, 480.593273291576, 535.095702543567, 559.189038539394, 522.722933642313, 493.739703474018, 503.833585249592, 530.894313885368, 537.685261620212, 522.977536228027, 512.873182253428, 513.300728690433, 547.470417194993, 524.827498790298, 521.336755307646, 514.478498651776, 533.303648475266, 514.499693223302, 516.785624735624, 519.519496437197, 508.183955858253, 528.318664793726, 524.491947776309, 521.795376620404, 518.603506563829, 522.55648470147, 526.409839155158, 513.85555451376, 520.844311034573, 528.097034201105, 528.492290350619, 531.848991235767, 527.397914880608, 509.350877441171, 534.855896777385, 521.165762213875, 496.764284037579, 534.82774654773, 540.144327859025, 550.230693501926, 548.232216225294, 490.691564232692, 538.968689147576, 525.077649401784, 549.664832734749, 513.448319481792, 551.517447963688, 545.982981439009, 520.352066182878, 569.364648151797, 530.91658908481, 514.645989005821, 524.480644430314, 523.333795288386, 531.519723480637, 517.531979769559, 523.309192441433, 572.889489420935, 527.300794229604, 516.834721781178, 505.141162852672, 560.327209203252, 520.481654190893, 528.474983806324, 559.030880924102, 507.530547657625, 529.709331699846, 509.193197354847, 521.654483085904, 535.769648816855, 519.220411831436, 518.187209351155, 530.706362817157, 486.495199477326, 499.474104895976, 512.030127880145, 524.172390800418, 523.454804109715, 531.789174693508, 496.855428497262, 525.679816550016, 526.749973756698, 530.237766393357, 534.397854105067, 556.182668557981, 529.873771012373, 528.882645785848, 542.016395788218, 513.366395312782, 513.921502069832, 538.007172557754, 512.410505265981, 524.775181386666, 507.025779493486, 508.947411318764, 512.581906472574, 518.64702328551, 555.902982383691, 504.26633596865, 534.728090074553, 559.665054678337, 519.474678029524, 502.780451289402, 524.660192307812, 492.874042480789, 554.466350991145, 531.952566837368, 493.40330513743, 508.801154756248, 508.076481251719, 553.277988180512, 511.090120464055, 510.216788730032, 532.533270606665, 508.828719262491, 508.161695804916, 506.632610113831, 548.713567453974, 515.170384232543, 548.553711419795, 530.092651455012, 505.28389046121, 534.131066194072, 497.297954979681, 514.506816476396, 511.996607463885, 532.609841188631, 524.127188467988, 524.899967007821, 500.4595830078, 479.777993929924, 531.779825259542, 529.553143054684, 531.864051856717, 500.908565661259, 501.334002908933, 522.402295615678, 512.603974794307, 538.823803144935, 500.908274984011, 510.200022121153, 516.194724783202, 541.797680704227, 526.184482912566, 544.853803628151, 530.220311692539, 526.764660410065, 497.438486678781, 506.775804036016, 553.115419443942, 540.753325070399, 512.777406887027, 543.652884000276, 518.914756351136, 515.684587550154, 514.08079114928, 537.254050322924, 500.127811021558, 520.047036869549, 494.17315413524, 514.576360949506, 517.059560992781, 539.815139161933, 497.665430713293, 557.006425100118, 550.402296040603, 524.628798277974, 533.239353428159, 519.714827558565, 518.414643072115, 525.965767977799, 514.986550197336, 528.556804702429, 518.909527376926, 550.355114009986, 560.871687786229, 507.02774507967, 558.568358141246, 522.890047033542, 499.167069089988, 513.84159368565, 537.670043430176, 524.736947172996, 555.764161778781, 547.222512845565, 513.971681979863, 513.982259553986, 529.733777380972, 526.112671530747, 487.434007008972, 536.309212104877, 490.826535761979, 519.919858816099, 533.683460512452, 524.261538446513, 507.598621342455, 521.604379259545, 508.144357503942, 553.682640251382, 505.693101207473, 523.829418803502, 539.577361237232, 548.092136474883, 533.805375739597, 514.193256558483, 520.009320784766, 529.422815100521, 535.564583954069, 521.878689152901, 533.261737395258, 517.813556487358, 513.223406683829, 537.503693183226, 507.758489840872, 528.712335608019, 523.904848930142, 482.120166815491, 518.400836791756, 517.146717017858, 523.26532762263, 542.497140876348, 527.167995029814, 481.230951135467, 532.183991020214, 496.93108838911, 530.209320020371, 510.09740830136, 505.412765495786, 529.091671459255, 521.654834463489, 513.258091466625, 537.65185422012, 532.395865272559, 538.928730119054, 504.107614075612, 508.435283076363, 531.686506028243, 555.904759103067, 535.350023735898, 514.080563554934, 528.097638779631, 528.287925401796, 526.77184842466, 515.546715754775, 521.913101362619, 524.043846932366, 557.588264308083, 508.638173131934, 506.95731644972, 515.874876123388, 554.806182304059, 508.656917910872, 538.500087058109, 520.0888439247, 543.862986879079, 523.2225547517, 558.075474506659, 529.93590985809, 542.136069572948, 515.193920897608, 497.833961074265, 528.251540799611, 533.811794265795, 532.84480286146, 544.202354350393, 495.202607221023, 512.947470685117, 502.176070331618, 513.364503839409, 527.589269792501, 536.84560196505, 457.633087276, 485.205249891458, 501.786303498154, 529.650454016521, 517.148916867813, 510.693778376464, 543.21679293716, 528.787684902079, 505.032297776871, 506.640519151886, 527.000068253349, 543.353595203177, 549.658187886947, 521.786997919421, 506.150999515277, 531.576452237919, 523.33144105917, 524.414401020351, 509.743271880013, 529.47702232577, 501.123514939257, 522.941008337835, 538.532675456877, 534.452004965093, 543.121120578221, 504.589983990288, 481.384507678409, 500.623302001599, 532.168655289431, 518.413962810267, 522.658582309767, 517.311056132849, 519.47606472459, 514.737851196043, 518.356107569592, 509.013140301942, 489.200006057805, 517.680613477764, 553.894099442292, 505.85349166964, 536.474825091707, 526.092188835816, 522.955529481687, 536.209644645456, 509.533011860238, 516.535482466134, 487.693297234786, 506.057741517145, 517.47518262091, 533.490847422047, 527.441651605971, 503.970228336793, 528.558495703694, 542.176407356934, 522.731334844579, 521.3804695145, 523.264230314521, 510.678481824481, 519.677194232171, 513.582422769772, 534.520408263825, 521.121538860873, 526.938677368379, 528.629903203515, 512.318754960781, 532.914286507578, 516.436567928495, 502.520708189458, 524.886065306319, 508.304617182547, 531.599192468488, 513.636104711151, 551.491296222764, 513.652712307713, 529.149281031194, 524.336385490255, 524.852031229917, 510.265596626476, 546.442783547534, 512.496904845258, 504.775964926261, 525.130440367407, 525.085189685297, 542.848244217387, 513.282402487959, 516.415155833874, 496.017206237353, 524.745514522884, 539.230997730196, 530.470507838821, 498.89323867781, 500.379263228975, 484.349680853798, 501.359171452617, 507.380041510494, 525.640083276658, 526.204448731292, 557.596840401326, 508.764814910134, 511.277643841867, 529.588826541594, 533.768743024666, 503.924478962528, 549.489899980523, 506.281745144456, 530.524675833045, 514.932280569462, 565.100951466537, 492.766066757904, 480.681297044781, 520.037345028723, 501.16635135499, 530.379695791489, 546.603095457919, 538.417104812781, 528.994165386491, 519.269210101808, 533.595592022001, 501.519462414239, 527.645227632519, 514.235990749377, 522.883870200742, 509.179753740305, 508.141313992944, 537.268288947802, 512.751441198091, 517.8471932281, 528.809822072046, 522.329561806511, 548.332599596649, 525.205943265642, 507.484889787577, 541.980554302672, 532.745727160282, 500.632436853353, 536.548314120098, 529.485282855227, 511.233700516564, 561.650806017769, 516.405748573134, 551.745882352709, 505.97973414433, 532.026329713143, 530.967448396696, 546.383824403973, 511.316025070596, 544.236779349039, 507.106384964156, 503.174751013372, 544.032803606555, 531.154508428453, 522.582688088124, 525.928819717573, 532.695171557878, 522.658876777094, 566.002727902099, 552.882252106459, 540.06733759488, 506.400926691735, 572.387576035768, 522.325754266429, 527.936672799175, 530.562648589489, 500.608880320301, 510.036160754421, 545.686592338435, 513.793445276177, 506.742275635689, 547.524505454963, 521.340938537452, 513.310650764319, 516.242734190918, 512.829935635748, 496.390793558583, 492.492950594916, 484.773505561346, 543.119053811795, 488.11686525129, 506.561115060281, 531.614965522797, 521.356643808746, 542.441488905547, 532.275360327114, 513.553794449933, 531.96194711685, 526.544854389691, 516.878804374634, 546.947568669625, 539.122596194621, 525.74739702642, 542.178613000361, 556.292425718276, 518.246578966123, 492.816516125454, 529.920768933696, 532.371649666782, 534.659384614075, 539.996508827987, 520.180811689673, 499.513983934273, 513.934388025258, 500.164272511559, 537.743110801761, 521.986821378521, 497.825217042535, 526.712810810909, 536.385769694469, 516.703194737215, 528.79854714178, 509.170879416465, 521.864719154544, 511.906580337564, 530.510498832993, 517.376707543429, 509.921662675523, 496.742375397493, 525.377585878726, 552.803647026331, 496.594932475946, 500.224072185693, 510.700212257457, 504.732667369745, 506.659826584851, 540.054674100876, 549.080777927614, 525.287303589204, 513.439393716878, 499.695834860723, 525.699835044473, 523.809584860964, 526.799291849848, 550.692748780915, 522.556949573165, 522.34612466022, 516.761396246696, 546.409199337699, 515.814399563613, 527.835390946524, 520.553625288088, 542.999498641868, 536.912020990043, 522.524140569774, 537.620766674367, 557.769700422949, 527.449928308974, 507.108831704915, 545.253022601838, 514.060569183501, 519.274167669917, 520.049407975773, 501.508718718377, 523.212157983676, 537.425073587648, 512.228066520078, 523.228974805662, 555.38009606778, 497.033233292525, 521.63171026657, 548.04779642933, 523.854791546163, 529.578290796998, 535.337866417361, 556.501890551306, 546.248971845522, 512.454868103265, 533.019551438428, 505.065729731645, 524.991543560114, 495.278491537244, 535.320660602208, 525.768359499408, 533.886740590586, 528.608719299006, 547.590492702389, 517.566010549714, 527.090566426582, 504.647599021355, 533.123440917187, 536.878163871477, 538.410417084391, 554.028956074054, 466.346920726966, 519.899662718426, 482.368668612301, 514.699145740639, 545.742979402955, 523.818160190637, 539.339572179241, 526.683458046661, 548.733359207588, 519.541184971298, 522.747639826423, 520.688735597485, 545.937974352793, 551.597625888182, 544.395461551818, 523.224721100159, 502.016411990427, 530.456341505596, 512.70209866881, 516.981344954989, 532.364663332479, 491.93973801716, 513.473436762341, 520.227203623086, 533.700859327686, 534.521686849538, 524.727501466217, 516.495777678794, 526.8826682068, 516.188272370708, 562.206503069444, 549.065579011672, 510.894337402492, 513.597169134175, 499.249801674434, 512.156751806956, 510.295679355592, 499.829579230714, 495.577249256313, 529.424999307993, 523.355257173738, 528.691824709156, 516.361582130085, 531.256475480881, 522.848527157239, 534.497190512462, 531.705355926112, 514.993432294961, 532.776204461423, 498.515412666841, 547.413751278657, 501.362156977638, 533.371675361523, 519.787186807492, 523.55564323058, 528.495038759726, 511.180548260309, 491.714611729332, 507.297289671934, 518.941567209653, 507.102746177964, 504.264161876614, 518.37135631016, 500.604504698892, 526.762548162208, 480.072538116313, 512.232295526131, 525.530269170574, 504.153434783665, 498.265377340315, 545.698877009371, 524.119015859292, 524.761339474667, 504.47688399208, 541.972074617302, 509.112131366702, 521.633539312476, 508.975405459042, 522.289949775021, 521.493297573861, 518.856054948254, 507.178242516551, 540.763969948288, 526.363911388769, 535.361425952795, 533.780618401224, 514.053750464636, 493.051379651851, 547.145339927743, 517.801242300946, 527.809962642519, 543.90054608798, 530.629334855686, 527.084884814468, 529.682723013781, 533.284673180536, 561.95365763593, 529.041739671968, 530.563028547175, 537.55124383077, 498.319040213082, 507.028411977139, 529.830125049156, 522.080452805644, 542.214564279443, 504.970891316788, 545.567254226137, 500.403277379979, 531.388875207931, 536.856267005054, 529.19210968801, 520.766177958012, 513.846641172102, 544.810683378353, 506.445552823349, 516.460482603844, 528.380703463797, 505.329603327862, 518.802867761951, 528.945088457329, 532.889079612092, 499.438523745697, 554.157489136901, 542.416876717698, 540.137708162098, 535.345663587215, 518.310887776149, 508.480995401736, 521.998573886444, 522.857306812408, 515.815985858748, 526.989137037286, 520.649186864255, 531.279708525078, 505.354589530221, 511.864279917012, 530.185352685669, 525.618143254918, 507.484415160151, 512.775622808796, 568.597360744835, 545.848928795442, 533.909130205855, 564.419985401845, 525.340045407581, 548.290663476281, 539.41818617853, 514.686772356935, 544.456655715322, 547.978922990944, 530.988153423565, 498.024385292377, 504.79763139379, 519.064730675347, 549.46022860513, 535.457615750762, 524.786663453415, 514.989793880454, 501.847775499426, 530.284435324579, 519.458423102931, 523.61961332557, 568.139233251712, 526.172782193484, 520.088399457954, 534.944540206652, 509.325905934781, 527.983162071654, 522.549120801141, 522.874906805745, 528.989954623277, 528.521381058822, 518.752899688078, 491.703246672639, 499.180443633434, 536.258843280297, 528.961756728306, 508.72674552119, 496.07418284262, 521.371899118861, 540.312430311002, 495.064554592645, 516.963229096254, 532.505367520381, 495.215765497, 529.526054232881, 531.58163961415, 501.362388304425, 506.807747204346, 509.310473495151, 522.448575600288, 518.11389074897, 495.240484799468, 491.407874155174, 514.275025972144, 525.06386889647, 530.844674141136, 527.786648783861, 533.719941655489, 530.159351372271, 532.198867069121, 524.66283257422, 528.559285583371, 537.221113206916, 534.061736173481, 526.037760075185, 534.842388572517, 509.296561898014, 534.05778917177, 509.361808182604, 526.731763108906, 502.046442755232, 525.461086189601, 537.158216172044, 474.594689665302, 532.260347647748, 532.818994269115, 533.974648554791, 513.328756043962, 486.599559830695, 573.358570845881, 538.846143104292, 542.852885804997, 515.13507412414, 525.031650687294, 533.34807925639, 515.41354329365, 536.638381770152, 533.66221551444, 541.406942724352, 534.326369778878, 530.564255670578, 534.794203101226, 504.122509032092, 548.95607657653, 502.41988956866, 522.342675354054, 514.83570627819, 514.854436708839, 533.448922413604, 535.696436861615, 510.442530775581, 535.606457699328, 537.986073381385, 509.183951951744, 519.555294094194, 539.583749497175, 494.516462339987, 512.038022999374, 507.628255502243, 498.368933652743, 542.96037132635, 521.171485243194, 519.605834231561, 507.739281907394, 522.558068001257, 507.139686505714, 540.355896433227, 507.267992843096, 515.02438032802, 522.71558263343, 556.777224626695, 514.718026375836, 509.949040036173, 520.450607101494, 512.220949606659, 532.102807156559, 523.993774395702, 512.890681415435, 511.758996630584, 516.284892619561, 526.52083662221, 528.639167763991, 494.326430459616, 502.857845651963, 525.120742487666, 502.753200627491, 526.975326470674, 535.931784624093, 523.316728254466, 524.984276781966, 514.92791642174, 491.481986898443, 542.539270909199, 521.784939818506, 518.396287871016, 515.838490353839, 540.127264919194, 552.70181339693, 515.481122958881, 501.380810271198, 546.427920724947, 517.858487625409, 527.991972537096, 507.654950752926, 510.787854214823, 536.512250339423, 516.487612559853, 512.719802696679, 509.703095847677, 531.260332685886, 517.879987823745, 521.968651954039, 514.801737758845, 544.425509822623, 542.239188945332, 532.558794181528, 527.113134914822, 523.653674637488, 526.272020361213, 529.886066200399, 502.496956300258, 513.313779218017, 516.799703642954, 525.039792159184, 525.655829880842, 528.603478332179, 547.550805277824, 524.449155130995, 512.89920794854, 512.45605575934, 530.140741501622, 530.007498870858, 497.583449551205, 504.78519071495, 499.925618869924, 516.201759176036, 539.116716376123, 536.204229545864, 550.117988794065, 503.742257488471, 535.777761396375, 556.49482630162, 516.487870774169, 502.3220166287, 512.90150845185, 525.553993770456, 524.638598307333, 521.617072896757, 532.45025740712, 526.959466454512, 527.056347419771, 512.375532994834, 504.181798707857, 514.75577820871, 507.996024088767, 492.60300433149, 498.30701895558, 521.607088144762, 535.958642803139, 537.608799392045, 507.555493155081, 558.938709187614, 499.706933664675, 515.228011163665, 533.003083407311, 520.3160114242, 518.518271664526, 493.918471209939, 508.024596239159, 518.315015292994, 529.027584783637, 501.688021919133, 517.609549118512, 485.192741780946, 529.057079896755, 494.923863988176, 510.909185698376, 503.222520083004, 517.210748572301, 549.905766390921, 517.781376913777, 539.421812386105, 513.554122031818, 544.675463019119, 488.165886267146, 519.722450803853, 499.83175462784, 537.430772696456, 518.448532394791, 509.171083717393, 526.862441631901, 540.91318741683, 525.503152031885, 502.02597306516, 545.317284853539, 511.786136196105, 527.765749356802, 510.737540538164, 512.171267381471, 519.487800816519, 491.358309273533, 494.301210787425, 498.353670654837, 553.355226819961, 528.96254921907, 525.918859676065, 510.391456339751, 518.726603146215, 545.554485068633, 493.696049699664, 528.237979336009, 524.075092546047, 522.622426440108, 512.167342313352, 525.051565830059, 533.983140481452, 505.858456425922, 515.73107763807, 525.908862991024, 487.397408779201, 528.286556257621, 524.739969482991, 530.549078744211, 557.412918728539, 539.646256791597, 505.139136904916, 522.163842434598, 521.276523189098, 522.294522268252, 495.586444975547, 546.339686161786, 538.227783909588, 530.874617455534, 489.752366294532, 484.848315030028, 537.932660927273, 514.473303956953, 514.074452727412, 519.639013388242, 523.705459038026, 494.832175551991, 511.541601066953, 535.592504900813, 548.284017920821, 542.904369043575, 546.116227904213, 540.919801808864, 501.344619413261, 499.33203683839, 534.493690533793, 549.315056932975, 504.425066610218, 510.126292573252, 504.707064429511, 528.835104421361, 530.731851552607, 550.810498776878, 534.455416131044, 552.647379106915, 521.381852965641, 521.517156017763, 566.889988966323, 518.04845161145, 503.447091135074, 528.764210827244, 534.58772397674, 540.488506072939, 509.734365371268, 503.175294645454, 501.267286843798, 521.158751894968, 560.526779158158, 499.795737168665, 548.750219138983, 509.385467246976, 538.229515300416, 554.314799118509, 517.555109705739, 529.173124598272, 532.471187066297, 505.91247632404, 512.207611020639, 521.724138675827, 524.865953949334, 520.953543588452, 507.779602110031, 499.854452729101, 493.225419593226, 539.255169856533, 540.093662992715, 502.572854281616, 517.483995210062, 549.935913509327, 542.065700661179, 531.64925725771, 492.694134599679, 563.262692646635, 508.249365088967, 513.07408235152, 501.688213663027, 513.686651884113, 526.784726845008, 529.121976374435, 512.995338265207, 531.129461153403, 524.458249674736, 550.238187132848, 530.299954425317, 521.186682156404, 508.81693194419, 536.427523433812, 509.018187963709, 525.941791655295, 509.22645113423, 530.359064808491, 517.502657634163, 515.938941794517, 508.501677181068, 520.877936494577, 542.877999397554, 519.163731243712, 549.589860963433, 520.099962058222, 523.596227268215, 509.263969370576, 531.762172408795, 515.104304362795, 514.824119660512, 523.30605976727, 497.507926378688, 525.875471057683, 499.233661473888, 506.851953425295, 479.698014604436, 525.39460852961, 516.331543461626, 504.286378828096, 486.495547362729, 520.587597602019, 540.461707960871, 529.323258774145, 514.712327011814, 532.417778127504, 517.299031691452, 529.434133195178, 516.217667466895, 528.081015159214, 514.338692877247, 529.673198535081, 518.156348800203, 532.367811530831, 538.052043057497, 538.291566446637, 539.269269994586, 548.957197818504, 535.851082050738, 533.523645774747, 500.537453950865, 506.71344413732, 512.72121971019, 540.912712369814, 536.967644017697, 536.587101843901, 525.019527696957, 515.910897549366, 512.438995997071, 534.80876075213, 539.42300116096, 531.501103485256, 522.2224479365, 522.884284567033, 519.877943940345, 528.990143892852, 534.743459436766, 537.699660144378, 506.026236958824, 525.132678853233, 501.752551445384, 507.269462854669, 530.968508594751, 502.198855581963, 532.302168234542, 535.719364315377, 546.763278319446, 488.70619047301, 519.201856980112, 511.12842471829, 520.491079881045, 521.551093066544, 551.841034945257, 527.271884741072, 544.671083888582, 500.796868536081, 516.958253119646, 532.261281877335, 530.033359767089, 555.385085597736, 535.025856672467, 520.949073100344, 509.02757504949, 542.380148810359, 510.78086961657, 506.599036190033, 532.039277652904, 509.331027231614, 506.141915025506, 502.036786348979, 514.588531766747, 512.161686330207, 526.764591953023, 509.305315397917, 496.158934582964, 530.27010526146, 537.973660489582, 512.427938006832, 520.953051464715, 544.736175810366, 498.546821442567, 519.022595500263, 516.076390642835, 506.235212049123, 502.694449235009, 512.417724874646, 506.639428551966, 569.827412636427, 543.939886804772, 535.58140410148, 516.697356224311, 509.89756545154, 520.785126677028, 537.581560696156, 526.271075600364, 518.91537926884, 574.59067027309, 504.738728692961, 487.755025005255, 484.423573596069, 525.439970653948, 543.85104286993, 505.19744352182, 542.768690312983, 518.224766986515, 517.133587246648, 521.861412007373, 521.730454837874, 494.935256784031, 515.353505968204, 520.246530406479, 515.611677096095, 564.458849635346, 511.681111920171, 524.05298151007, 497.687340153607, 512.958635025589, 549.244083524484, 519.194451335773, 507.288359751559, 525.386248467533, 527.687076551298, 539.060576809945, 522.903006656744, 516.783665593631, 550.618213936275, 501.794567529657, 541.866280521407, 548.548076876675, 525.884454398609, 520.004853787702, 525.797326985321, 543.958733797056, 547.906914828209, 520.356314812543, 536.125654243175, 525.393927849278, 503.0251294123, 506.493293904061, 541.741575719123, 520.683573980552, 495.361150917857, 544.974253256704, 500.147414025964, 540.234328901882, 535.26684537168, 554.788638413821, 510.796295761843, 485.583554147212, 525.060920576304, 491.422031344818, 515.840841674755, 522.90908597439, 519.913617740439, 542.734510874557, 524.724508118776, 531.719588317416, 523.00559162502, 522.08944642455, 525.996361555738, 534.935061277109, 504.752422914072, 557.565820785507, 527.84806948073, 519.238212270187, 503.687125159148, 551.36877320161, 517.537182920852, 539.389628921018, 545.057019487364, 528.421965503563, 547.230307717652, 520.882859169875, 525.846723438359, 533.255643960234, 515.409963516443, 501.393703612537, 505.883073065393, 512.821892106847, 504.227670698229, 551.194733061557, 542.664986755538, 509.462739139213, 543.502361190114, 546.074398188072, 560.320467986379, 504.672420987655, 526.678304966743, 538.050788947701, 527.976867610173, 509.424392968109, 531.173091819105, 502.571271840368, 516.036835614135, 539.514742121166, 533.580774533179, 499.709384811729, 520.127762717468, 525.689663556189, 529.337032752677, 528.392792245556, 511.58794511777, 523.849833910245, 529.038501302772, 533.558597028938, 527.588512384383, 504.145122125396, 513.851376490525, 531.84390943542, 537.712728347333, 521.598143344262, 504.620317595301, 523.794170667157, 495.925681383477, 513.621823025155, 530.38724992244, 504.676786984719, 521.804259494299, 528.431877631091, 542.480248285659, 525.965850728254, 517.135902138843, 550.521466366081, 508.271106604831, 501.190141561755, 536.91389413179, 503.071810501853, 499.795579436223, 547.395275095379, 526.722052670602, 530.697040055782, 495.306451040735, 518.977468787784, 529.872296843535, 527.818358190999, 578.005188692295, 519.061684152299, 523.108853468905, 515.162710539315, 548.529780224085, 503.34130739192, 518.468929792177, 522.467396049179, 519.190815445747, 543.39407323705, 523.249943867051, 546.516821347721, 514.667215640436, 535.568672880165, 512.238575275535, 510.670640999422, 516.759595400769, 528.365449676217, 531.718860840649, 527.06649435922, 553.979148864681, 489.516249971201, 525.244921664783, 539.700979603385, 495.872476808868, 536.169431999327, 511.455773007921, 523.462634944491, 518.845840577506, 498.96656235243, 507.778028743118, 525.497003934054, 515.917859206803, 530.898602826554, 536.665218945706, 511.139209458406, 565.771780827215, 524.409495743432, 547.249314853255, 524.478385754374, 529.390691022944, 538.977150311532, 484.072743082873, 507.515531070494, 528.838867188092, 490.782608500745, 526.721622350588, 520.571742323366, 508.219590726541, 517.66172739079, 497.685545007352, 520.638771604275, 537.370396498348, 534.441516310781, 527.751816580506, 520.19545925303, 528.435432468525, 542.417216082019, 497.12808689441, 508.405213260636, 527.139286638044, 527.092987268992, 539.356118870629, 510.481410585808, 503.337819206829, 530.525962173374, 508.332496588091, 515.619433619809, 529.509785705506, 525.845355084286, 501.004437773563, 527.867700842641, 526.646842890056, 534.608050360918, 513.487628794639, 534.270628504049, 535.47215000928, 524.076757652428, 521.50660296424, 543.924197772566, 499.939752087793, 547.514990347597, 526.644431062389, 524.459232510404, 486.358087789918, 535.127516597545, 509.126545659952, 550.671028710073, 534.060697676272, 550.285123931539, 514.652005724385, 522.851208323598, 546.981467838269, 532.320090040717, 510.910456351973, 542.067990022952, 519.741700380082, 521.87524195331, 572.452181974636, 510.758576573654, 519.211832853558, 506.725549539128, 547.186898989767, 508.183243305918, 518.382836154237, 522.345002179003, 498.40665704783, 518.853536939174, 519.729465097061, 521.739431366916, 536.622799916081, 508.455145458007, 557.881301844931, 533.31649127374, 496.820101155236, 536.623165799928, 529.074566675193, 505.892149813595, 497.542601383489, 512.776520220673, 552.247116923159, 542.720022671889, 529.640596312914, 517.654702968121, 506.881293567306, 524.000169569734, 537.267337786498, 490.227977794318, 558.39373396157, 542.259079985115, 505.280155651703, 518.340827297231, 532.785227352402, 535.585005005761, 502.86347145024, 506.791857171428, 515.350484102608, 527.457937940436, 534.795460268368, 526.383125141464, 521.724894803149, 530.889416947005, 510.186500388427, 546.958374586495, 496.186977704753, 526.288141731658, 549.219318368108, 519.320154351893, 518.941401674554, 528.998176018913, 529.114019508759, 543.291690750039, 564.904422433274, 488.211846650499, 528.199398164278, 514.341427706068, 500.346700469265, 517.535408323997, 513.127065551443, 510.386821238344, 545.065929436755, 494.321298021355, 522.66962497002, 539.453239820461, 511.667947144456, 511.897147649261, 504.754386795093, 502.888383169669, 526.037598973129, 529.016874374754, 504.431458704845, 534.061082010541, 514.021492327966, 512.123454401753, 526.738489100605, 549.040620017698, 538.236629677287, 535.03336009414, 540.806651208534, 514.354765110717, 534.827761393152, 556.55662194385, 502.684414387508, 509.194554415294, 534.909790532441, 506.365719068302, 522.27383870773, 507.255304756113, 502.154265411925, 525.093118878934, 521.592428459595, 496.44958091459, 505.069465022547, 468.323556308016, 550.366875316542, 514.159877488661, 531.227264995273, 481.574545562226, 532.774395249214, 522.090551313759, 532.329128281486, 541.123884779532, 502.92620163362, 511.464905063536, 516.648588173354, 516.397825078709, 521.113748177646, 550.582920582845, 506.560767715357, 519.411425029363, 517.757699616477, 532.531777629632, 512.260016181439, 491.111718485848, 512.291440303718, 523.252390463207, 526.443091736495, 526.574415352187, 524.51208247209, 519.976199669147, 537.056084410439, 523.805031138565, 536.612935713671, 547.41292434762, 540.461023470455, 489.025355475688, 510.24187193286, 498.93377051453, 525.447961236132, 527.582062029639, 493.839253340664, 527.040485560034, 494.171294103063, 519.95337667611, 516.245978471394, 559.866845107385, 523.680334016506, 508.531024861044, 494.520601452191, 512.751128542279, 533.096045719967, 529.39758322408, 521.684138341009, 484.221475308483, 512.884504708071, 505.430354226296, 503.884979421714, 519.761503140905, 496.652898709238, 517.377708555463, 505.974357808756, 565.905989256698, 513.501333092272, 520.807809296316, 524.651937899837, 511.729426374138, 515.115669162334, 528.710657347756, 534.647569197622, 503.084043850025, 518.555021626835, 508.510897738366, 517.169388117807, 535.860578323246, 529.483715988947, 521.747598699065, 524.263571136116, 537.627254298652, 545.439715660901, 522.087683337248, 543.120496064162, 525.760176165726, 504.000161676281, 512.074293853063, 504.730197788574, 515.884611424215, 505.81150774518, 525.644752129876, 536.472899034265, 527.006940678221, 516.020513159258, 541.022303481798, 512.915491114772, 530.018174583815, 543.261478308531, 490.264746372195, 528.958234133636, 529.170909350074, 518.476425681815, 490.859187618066, 543.021700862533, 515.561015961324, 525.857547682416, 559.442740852643, 515.980796900831, 497.439992039518, 525.534719731586, 520.309698617626, 530.258533670001, 536.29424877012, 530.419391887883, 517.08777210134, 521.632080518433, 527.800821116383, 513.691139706363, 523.456652214097, 504.672055579899, 520.654761627668, 516.147963291498, 535.080390120348, 493.320478313921, 492.601126028879, 506.667321908493, 517.012293256433, 504.232592139581, 543.744180871666, 509.314951176553, 552.626478108424, 526.068542027845, 510.601501684466, 545.13398103797, 499.013067469358, 514.9244276506, 545.206591377505, 511.888288255781, 534.548964360651, 506.195039472221, 526.419388711164, 536.472890662988, 528.109645333446, 564.034064180586, 515.764654661128, 526.246112266895, 526.954636784751, 528.874075949576, 512.325803714427, 502.424773640814, 509.177282687448, 536.577213438855, 513.422855366462, 529.667373240338, 539.175950937335, 532.757715225293, 535.216812464462, 511.347567640958, 530.274168728345, 544.665513620775, 539.693247176785, 524.628671574989, 537.502297223295, 504.572908906468, 500.795493648406, 503.776580361861, 485.958257417326, 542.308841823804, 535.720368454147, 510.260989617228, 532.543471190854, 535.955326569227, 498.264845290634, 533.412019471697, 532.527775506049, 528.336820742219, 525.566655702685, 525.771925813978, 541.37919923919, 492.250306185276, 505.698348465591, 523.177471309858, 520.17935242587, 521.272065882386, 517.695535607748, 492.485330786794, 522.18983281162, 526.54227036727, 528.045820318755, 518.298015721654, 531.472248963866, 503.092422350774, 514.289804671369, 522.424630973173, 490.551017974472, 519.989098570284, 536.130712359295, 507.062179479938, 525.448425468259, 554.082467866532, 501.371160377526, 527.34815494678, 524.216632810977, 539.985294384385, 519.994491981863, 502.770939222908, 525.05959009853, 507.05065485966, 524.44257578231, 501.252063537879, 555.482364125078, 487.159307781162, 500.522508913898, 520.859621829862, 540.629960532954, 523.825959394921, 519.341202289399, 518.931533325801, 528.640463648426, 511.566835848415, 521.935238339962, 560.351484171009, 530.208720473101, 536.714359429875, 528.892432124351, 513.876972579433, 518.014114642087, 498.219232755747, 530.234149629165, 533.726364484076, 524.024164650781, 508.184997470775, 520.90121711042, 523.518861001845, 511.15809713668, 523.387542962903, 521.51541441745, 521.74957253129, 514.04475660313, 533.306664827928, 532.661420620544, 546.531286458301, 548.143447116991, 514.073379396801, 518.332409174397, 528.490779862113, 534.366146248744, 511.850874007253, 526.634754604216, 535.604422134404, 532.480609606952, 523.598626532035, 529.762736401915, 517.943976301724, 505.422481078078, 513.987683306556, 521.607911785299, 537.81520772348, 523.137460467751, 528.646753946741, 564.143149343002, 506.908970151049, 508.76316375298, 521.727738642284, 514.270275600036, 521.916202022954, 545.876854146498, 539.700389410219, 517.115983790382, 487.307756378588, 531.146090056196, 500.805222562118, 496.666364217215, 520.146419838584, 519.334941182653, 527.817336584119, 531.815771333178, 512.869245619468, 530.2287304411, 496.634073397788, 518.560570135286, 519.216671831076, 525.754388528836, 511.847995086337, 557.413213725119, 532.01143380635, 512.004288499238, 550.373389812174, 525.43367130717, 536.870485866884, 510.952620926359, 547.115856269591, 522.726312406018, 550.294679077223, 524.401638240135, 537.777146790347, 541.96883273345, 529.317442831818, 540.800525082161, 548.318724332615, 524.416676596057, 510.714773762399, 547.424653922297, 516.46667453527, 524.52152632052, 521.43423105341, 549.905817309013, 490.981144182198, 510.361184636261, 520.312414942287, 517.14373214939, 523.555463206466, 483.066714748697, 507.09766606444, 507.018694978382, 519.720353008293, 506.158287848803, 495.825348302064, 527.038747157385, 546.478877964387, 515.320573528653, 541.155533506725, 522.386408705286, 499.53194800267, 526.477495024273, 522.292034156079, 537.264924611502, 515.418718234738, 491.125119021103, 511.25203918201, 527.564822438916, 529.711883169277, 541.667607958786, 525.895370440533, 544.178488639709, 499.205940494269, 509.646175923218, 534.450752454696, 524.409860527842, 506.067590721063, 492.231146004877, 534.76497922221, 540.869138775967, 520.451871779989, 511.163584935703, 503.284486962461, 517.168818636078, 537.050916230716, 512.805204393068, 525.08542184108, 524.130613618472, 517.205896193845, 532.485738223271, 538.181776169395, 517.041626794001, 506.016264733285, 519.118662851982, 521.127187888286, 534.312308048314, 511.656019063248, 488.752748743584, 534.574713839808, 554.034089895095, 514.170382106744, 523.518195942813, 526.59868349725, 546.995089261705, 520.220997854998, 515.846604336623, 538.944502058978, 519.632339293331, 536.429576050679, 509.428397906928, 533.129217422084, 540.393874751558, 543.390509515999, 510.349489168542, 513.196586293754, 542.816013011914, 540.543828035101, 516.576635512613, 542.630896544462, 523.662019050836, 547.403426474441, 503.162908777314, 537.05894765065, 520.500903448221, 489.589133987842, 517.193831832364, 540.726324841627, 535.761931975202, 542.474332168701, 530.759190094207, 529.532549187982, 520.64512372749, 527.063093721415, 500.614076357549, 527.614045356847, 536.193194946227, 544.518136157446, 561.627027747427, 523.754522329605, 530.589802584967, 556.433516814558, 497.890059707433, 526.616519891989, 534.232633328995, 522.794914245034, 523.933064648746, 529.62024105578, 518.545896859439, 516.116369798564, 538.649747890224, 515.701700881231, 491.25798343964, 540.619755939206, 543.182033414975, 507.410003050437, 515.098009090926, 537.036585695498, 531.036599959966, 529.624630143618, 518.810880025547, 500.144341033374, 503.625946091279, 521.513372244204, 528.155045929089, 535.933738024335, 527.525738031535, 528.355132306661, 529.956057562796, 518.955664848962, 555.143491064971, 518.405894574395, 562.030852503211, 510.166587181149, 507.901544177095, 528.229594807661, 540.713795726779, 533.416928458496, 537.397072916196, 503.624551677683, 538.042031042437, 515.721661297152, 547.354405659416, 506.512623734923, 512.988746580727, 533.622493841302, 505.53895044152, 536.774290704316, 549.625801489233, 548.673211763195, 529.220727149641, 535.636603526274, 527.939908079789, 523.952619029825, 546.271911716623, 542.856796501351, 525.053932289283, 536.933042998948, 543.284600497974, 564.907656855948, 533.455562926017, 525.135421821222, 512.60741193427, 527.823258405769, 517.078749982994, 524.653607135759, 497.534185903142, 513.89153381573, 509.378218675113, 495.63903707751, 507.827320793427, 510.902643570821, 522.042576303779, 537.772111802443, 514.023880465114, 490.615817090568, 507.304765711576, 505.136653657553, 513.196966672157, 502.47417627706, 517.371689652592, 524.096402935448, 548.464483723942, 490.109687367625, 517.159032923375, 519.09341459158, 524.82148131836, 537.616306990907, 534.703519092294, 522.765266184752, 538.534925658116, 517.27824376913, 525.483550116182, 509.107850283397, 521.430740997347, 535.534152409906, 525.813211055618, 501.547644718012, 545.568798774394, 518.870186338858, 522.867500814209, 518.477834080283, 508.010632997794, 505.261607202444, 498.79785989576, 524.979354134701, 513.544476887601, 542.908205608698, 532.334734229653, 555.491554152658, 531.79500751944, 525.936685662162, 549.215236387395, 531.218818491847, 536.574678709682, 511.075313078296, 511.008194539092, 500.777446729789, 533.164929452104, 519.251157289327, 494.334540736484, 545.707084955826, 523.482741314547, 498.545916461087, 514.010129537648, 533.233264051601, 497.779563587227, 540.524984928602, 497.872883912849, 529.54157445958, 514.187851900362, 507.693359992408, 511.114010099342, 538.681010515745, 504.947759382279, 499.847143895832, 498.031976802713, 506.952488125018, 527.208150219669, 499.984313134197, 513.721031902743, 526.114572010059, 531.510492722869, 541.876285980867, 491.646454656988, 522.813126294922, 518.703486897365, 542.666951214043, 545.319195070287, 497.299357998861, 509.165142397483, 546.140159108968, 517.186544505762, 518.155193774085, 521.826535804109, 496.006054444933, 483.873088841377, 523.633418234247, 500.852470976783, 501.593851119786, 512.129487188827, 529.144375147063, 523.570668499105, 525.164789599875, 524.404544954148, 531.796368308246, 513.027146049542, 542.43485668666, 527.063597780505, 575.780107527792, 505.498186800846, 553.518125943009, 495.531099177749, 533.526384256467, 504.634472911966, 498.830365350408, 522.359328293707, 525.749086089161, 538.431091983424, 504.866988752243, 512.969001297745, 527.431402325766, 531.250451752065, 507.193649978137, 542.140431202069, 485.383117801944, 531.265519765724, 530.716965896718, 500.773010819803, 522.0709371145, 531.105804560545, 561.819659364737, 516.902263376483, 513.102040670246, 528.286205591772, 515.588894284606, 514.18872584897, 519.844466020971, 493.812443525214, 522.59271396727, 519.266564251036, 514.239848491522, 548.157273674134, 504.594260351626, 500.124731165665, 503.442455069938, 549.190738873414, 569.071261500508, 536.943587630978, 540.657600776701, 527.351870760222, 542.152642575658, 516.528080205057, 526.007991203957, 517.653644012835, 530.255632920117, 514.865384206849, 493.418254048322, 518.264545894833, 512.680057362386, 501.25814808215, 554.59501703184, 509.313620053753, 523.769358583859, 527.355621957071, 521.263412230632, 523.803022026432, 500.943284258956, 527.038440493487, 506.000848469681, 529.896126702537, 498.415132106392, 502.977924860502, 495.853548121828, 492.376706865853, 523.630696011656, 545.306400964591, 539.812216034582, 531.24220260986, 521.590776747275, 502.007951648469, 534.366607281548, 525.486518465213, 555.064385184413, 524.027172640724, 538.528626495093, 536.027990916606, 501.131292139457, 536.591167321496, 524.884197903341, 510.474032064025, 520.638958096938, 512.774807788072, 508.901470883109, 510.605467588732, 531.085086598094, 528.078828139435, 490.176764964812, 513.150110794729, 534.433580580816, 525.866100457248, 540.561363876441, 538.868438417656, 502.628256194038, 504.262446501076, 534.244439981536, 522.716597532198, 514.273543357338, 500.031382207016, 539.662443213967, 522.737354019302, 511.635404031758, 552.836801888347, 514.85150961025, 521.354131880331, 505.565717571508, 545.000735100834, 527.95872898391, 516.002097443748, 519.263647218443, 530.773109112654, 546.507754932483, 533.258127712805, 513.164435085656, 530.61635954038, 536.12280003224, 495.832161749342, 532.903504593955, 538.794679785249, 485.178079990261, 484.570697317453, 541.678587663767, 526.156734114711, 516.541582122263, 531.694250275666, 500.897188680943, 512.226024283689, 548.569576439448, 540.069727999214, 517.047924838853, 552.288798599599, 524.62379558613, 488.209472387448, 504.806125826233, 535.558815433704, 531.532504950326, 550.990771508288, 504.74750219281, 549.077476290375, 528.463209844452, 520.032884910188, 547.250445594733, 540.43670199493, 532.252412666143, 514.545504651521, 523.835953278949, 544.51322426633, 510.622089602662, 524.615484237168, 527.479705819117, 519.179252325608, 530.058106734941, 523.6737211382, 525.156766791213, 508.903835034587, 512.43029021137, 499.564679075476, 532.661595007823, 520.87652066079, 529.094269930403, 498.527401235717, 508.929945380332, 523.803235145941, 517.999545604821, 490.853944924942, 548.093987963322, 520.508316768702, 491.720137634849, 526.5717090731, 504.21565546568, 537.316271330859, 532.583753856173, 561.25378495787, 527.462903008186, 546.921465676, 531.451847381835, 510.619373579838, 524.951244071864, 549.688993699394, 506.311067750589, 528.682886246919, 507.150390415604, 526.001152590516, 505.611679848668, 525.331318334994, 506.722927150363, 518.707581048874, 545.775619397264, 541.416836285285, 518.300698056002, 505.473413756377, 527.676925607605, 511.590553133188, 515.434450037398, 517.607089933806, 514.482663255439, 514.151253752357, 510.687088128427, 526.419454140304, 494.791960462163, 505.761771263442, 536.2624169991, 491.276707030828, 480.476355570603, 512.162802517503, 506.866586149523, 507.019979272619, 541.445347306864, 511.289608992027, 519.416433318118, 518.23111139328, 516.449198242853, 500.909019076179, 536.202398987025, 521.635743265584, 510.772294364155, 520.225588729085, 546.742615135638, 495.403144544493, 517.69409171908, 542.021086790063, 539.739541380049, 563.432704071384, 546.670853649617, 509.39143209419, 535.371893513465, 525.896466249536, 522.007322105905, 533.827790960798, 519.004983213273, 524.142162434265, 506.056912703413, 533.827667467214, 505.96204154267, 533.972188229315, 520.610963644873, 519.461214629428, 499.434105269987, 524.723744674514, 512.949390311965, 528.934540207385, 522.04557518512, 532.517470741148, 506.977162458277, 515.102607912748, 508.80415685167, 529.328309471844, 533.318840955934, 521.867040518957, 554.635506305253, 532.607445411953, 514.386352313406, 515.816118390543, 527.438568804384, 515.472510779268, 534.914653070083, 529.025982982372, 505.038061939215, 546.294437295192, 508.322782009655, 538.996736281976, 537.431440589535, 496.642734518445, 519.056687385329, 522.577478888584, 521.392389270189, 513.083862338455, 546.299303910864, 553.50774284069, 514.859841703722, 510.146842076429, 541.814969776323, 528.600402092765, 512.402032959737, 537.833955675447, 506.443486782301, 512.069136029792, 535.178586196024, 502.080725298775, 537.640780229973, 537.792943270167, 517.547224846293, 551.778948948605, 523.710900486181, 546.027015320214, 485.297516478015, 482.394878569528, 516.901764430973, 533.415023288957, 524.516681394101, 487.310390669095, 517.636073951211, 503.135082097832, 516.42466491511, 525.177578145282, 523.337016369864, 522.610997157742, 504.394583659262, 523.09527209045, 508.039123698121, 544.581861793774, 540.348787707085, 528.55237811569, 510.777940960514, 534.653737008426, 492.984032899292, 547.283005313703, 501.711536808217, 525.427029663043, 505.213326464712, 542.182658097067, 542.549840352298, 521.549428798048, 544.350990095035, 506.430930049989, 519.827883176957, 546.785850781314, 534.511274042517, 519.693880307489, 512.681753873646, 542.921535323311, 520.177969724178, 528.075562997978, 552.901742906351, 552.794415586049, 559.613892704904, 492.829151620629, 552.410358956728, 520.18391186901, 506.528735015292, 502.70258916069, 521.118960431338, 543.683308271874, 522.2115149444, 533.09192386911, 539.843695031045, 568.472864155626, 539.603532785493, 522.934134015325, 515.190128173183, 528.91471921228, 523.489017827248, 519.849671256495, 522.69716312587, 515.458035813887, 543.326579094316, 526.562333981979, 499.935935984312, 507.647700493752, 533.620975119417, 518.50926297994, 521.480322528047, 498.739399417401, 531.004705842862, 506.252033743357, 510.814393374872, 487.659719136376, 514.41063579426, 532.869111183135, 518.222345248696, 505.320440059659, 502.1406333824, 575.136051114231, 537.177527445854, 518.196727844119, 533.097038251782, 503.213608325298, 571.694449304404, 550.699774648884, 523.402020178449, 536.961154555867, 523.778051529929, 531.736671686332, 482.839236846329, 493.323236183385, 519.34440275214, 519.617472450027, 526.892266875198, 543.528940175349, 474.160787252423, 515.041942161232, 486.285313472263, 564.310580295816, 480.748398735369, 532.20408692673, 534.448969308065, 509.055820428724, 505.920729324752, 490.867279732067, 502.490100474699, 534.005107711625, 537.585934220557, 523.857620767771, 514.622652025677, 509.237224652245, 543.842674031928, 527.444549217724, 523.294628804754, 554.899344744641, 523.607174552928, 500.57370548956, 509.753142794434, 512.941260350882, 510.473504003816, 536.645348786797, 517.255501759282, 525.124671092753, 542.057999936424, 547.773201667238, 525.109713364838, 533.832724577344, 519.553809180924, 545.34035055579, 518.756704951684, 483.468991578735, 524.643444192709, 520.701706023136, 503.390770878702, 528.242169327265, 531.310143834375, 527.497373501222, 571.354857921941, 497.421505098688, 505.487517422473, 521.342047471679, 550.075898208584, 544.10120412383, 537.781751637368, 494.536573809003, 484.206297137509, 526.00218142409, 521.806356426715, 504.777865750417, 494.120629453722, 543.645589771992, 530.063257040472, 518.531837002446, 536.477739922512, 518.087498898319, 551.293015314953, 524.648893693025, 534.860281873681, 497.938076019349, 541.465026459743, 523.622017978868, 535.243628350762, 533.206660609792, 538.662832205336, 540.473203739393, 510.577382469963, 556.918524119427, 528.240204093561, 547.623471706065, 522.348348766919, 541.879433670574, 524.034786112138, 500.10850410482, 503.565027442375, 497.738668830692, 533.568315915538, 505.336996440181, 498.98622465982, 500.381226288273, 572.446647369545, 530.369586629721, 533.564738220762, 511.553363291455, 485.249832475918, 548.606368296143, 495.006813645339, 494.44207555964, 543.695025566589, 516.214319299764, 527.449740131815, 511.281399310045, 531.53428396165, 507.34875549147, 543.53176702023, 519.06369888603, 519.395641226191, 520.585362146615, 502.350968225201, 497.883270332462, 526.170001677112, 531.574718068403, 535.290457018147, 528.379902976571, 533.435252774621, 531.647656232049, 514.449397231232, 545.750900079742, 499.075708901565, 536.937178492384, 533.166581427524, 522.174343932689, 506.768984913666, 519.652038778035, 511.713159646441, 529.197179332074, 508.52053611445, 529.445594886898, 507.518991897698, 527.454659351213, 520.963510636831, 524.610054378651, 538.467619065976, 559.972525747591, 523.038388313987, 540.413248232523, 529.326213042639, 505.8052723281, 545.027912697213, 531.820910665522, 532.764335980209, 518.944936920345, 521.21069848434, 531.3152470581, 525.341117933694, 506.732774809265, 507.460661451923, 515.756755626781, 521.025136106621, 540.106737711815, 504.879321741138, 511.895386793173, 518.925551599111, 527.685927294297, 521.206937012005, 509.80251006016, 506.622750954881, 531.627327675472, 567.247583353082, 506.413234000006, 506.153876548739, 520.114540080408, 529.681166948851, 550.989604508419, 496.782160137491, 553.616996850563, 534.074089446697, 546.350069679699, 519.581152578515, 520.335279410199, 540.244429208283, 529.365288044226, 531.514680105139, 521.418179658047, 499.204584017361, 499.454797851996, 502.57609784062, 514.913725003033, 557.769724215673, 554.275618290938, 531.39664001544, 529.204238084225, 517.316050474734, 504.032979472228, 545.479995061911, 547.168988601051, 495.125567657633, 485.112711397472, 512.922274418417, 516.975433390818, 544.881642033211, 483.42722528168, 530.256249001986, 519.845031522, 523.66237185854, 533.353043818852, 530.930523889874, 533.776074880234, 547.069878319192, 506.367517727831, 522.655891598342, 542.252567753815, 508.86936727064, 533.961181853614, 546.723177860174, 539.512723400028, 501.221509549152, 497.901135808316, 541.943633799244, 518.997779745212, 513.740197586423, 522.992400275568, 510.286957829277, 493.684402072253, 527.15125085697, 519.527208740978, 548.657966715619, 566.657595760095, 532.558680184477, 535.260733513078, 513.986421792599, 499.260107189372, 525.241141369585, 487.221868620307, 527.020894009838, 556.543110379009, 509.868894909297, 517.833514765935, 521.795405643543, 488.117620787091, 540.302571666161, 525.383613058792, 518.498387460905, 549.966017147401, 552.626287446864, 511.465973084673, 519.155951456319, 540.939278190461, 533.554514898715, 532.086397453748, 534.131035331941, 529.403698032967, 521.997720078374, 538.420814060001, 546.995911276353, 510.363064943665, 496.15083613407, 527.816330655143, 523.687972123873, 501.541631097994, 505.238337957703, 551.462206467635, 525.142949278864, 531.080641339482, 547.099029744561, 527.157376414602, 524.185020287322, 552.735104141348, 528.800620120563, 542.888074140914, 568.080768350006, 534.292916304364, 513.587098651905, 545.892263055989, 513.527792134736, 512.391463613237, 537.943365835839, 513.145000563116, 521.205035967147, 507.734118521246, 511.501401238464, 523.34338822312, 501.001531984543, 501.498440634437, 539.600749280993, 518.269471951708, 531.604390928045, 513.333482138993, 513.88028775523, 515.787830074503, 522.484619397171, 574.005506490314, 523.297736882763, 505.321323306157, 506.245216019484, 536.933543960204, 541.612317679371, 525.235826220384, 532.749877653651, 526.415141571136, 531.637456911912, 505.728269162185, 522.999410715574, 508.547821201481, 519.942542938724, 528.665987126963, 535.334317922175, 546.965314732091, 524.615754659941, 524.978301618494, 527.912376877798, 531.253170983156, 509.07267817395, 521.560941187043, 536.674004370425, 524.669801351816, 531.5693867637, 485.358584382427, 531.20730677353, 502.909633022955, 532.99642546052, 511.236929553812, 509.833216137829, 490.709657444575, 524.74022745073, 523.240058856223, 505.489602410691, 516.822208604763, 514.515535907133, 531.969241014358, 529.929474710545, 541.142492766466, 513.010421961998, 537.053877374753, 559.833918283736, 526.957013440959, 521.497525825835, 499.212144633908, 507.421467027949, 499.965097997572, 507.211496503109, 503.871436170332, 538.258167989791, 528.821152987931, 524.670135691433, 506.581925020571, 535.142842940288, 521.110218441341, 534.274212376643, 542.330035903183, 519.595336692581, 513.800080734027, 560.176061103502, 518.044938402965, 516.412501218076, 544.805179056726, 510.711213791122, 513.802519180751, 508.2530047785, 533.505060927556, 524.916754529328, 519.819943687857, 516.838976552083, 520.993826101952, 528.210969860382, 534.66268969612, 556.662765184928, 489.691663088662, 492.95820480151, 527.882243258367, 490.807987211503, 534.598641350575, 541.862148871696, 511.747165926723, 505.081537903513, 508.712666771032, 515.312438256648, 527.589840216705, 547.057807851385, 529.061250760587, 504.545068930596, 523.074484792874, 521.613428923759, 514.989218220887, 512.271146425446, 518.418736396929, 525.022153161203, 550.27373518261, 532.809636746777, 514.888166110081, 520.374091609562, 509.914661227998, 513.695464287858, 520.071399286755, 536.753878510831, 534.241981645271, 528.297392796787, 496.840190145579, 528.522887262774, 524.628518601089, 501.53357933505, 546.942035026486, 510.750385212242, 524.793114379466, 529.677076705203, 543.967759529268, 535.288033373198, 546.057186851936, 525.942731802025, 548.252869451603, 541.108631284176, 527.685423361071, 531.002693902779, 541.590412161, 518.907582242579, 537.941893485155, 515.795910724987, 514.684778468122, 521.703595983813, 515.903005860849, 569.255046596633, 538.553275471979, 486.084578567992, 480.783063954889, 512.080845978522, 509.206532430197, 507.386160876397, 525.977758163779, 521.749447139032, 517.39814681292, 489.637098811194, 512.78859539051, 539.896854015284, 533.13550689175, 526.444362151732, 537.143322799076, 527.747372083879, 498.429321467265, 530.794469927074, 522.390072612843, 502.570795750517, 526.381591815199, 507.261540527409, 533.672133480607, 541.491025323649, 509.719622867093, 542.303728854568, 533.608719558713, 539.774691840971, 490.470284427852, 531.942025080575, 509.071295644384, 502.574394157922, 509.266750670258, 534.001140516781, 504.34976231976, 527.680318393008, 513.907023388335, 505.589521650345, 544.660912142094, 526.261959479034, 530.285539214142, 523.846067874457, 541.633731486052, 506.160297178096, 513.56944434231, 537.335570491731, 536.419856911664, 511.109781664215, 531.267955412026, 522.621385254596, 524.94846094574, 539.490449291717, 537.79152619707, 550.970262382515, 515.687979231776, 529.103957075622, 541.534637670829, 525.388858734107, 557.788911258299, 533.576002494847, 514.154453358207, 501.022563683271, 484.364588266738, 509.754899956138, 522.490896274328, 538.212495241814, 511.272832544654, 545.359358219029, 526.011514552521, 518.939939034805, 510.963587922724, 545.935389928152, 526.800950150081, 549.937425304701, 526.044161585965, 548.693465903645, 513.249328213127, 543.458573993423, 541.607161019548, 508.493078258933, 531.50280984685, 536.950041934169, 518.966065902114, 523.347341421836, 532.125549100924, 515.092849691589, 527.839044436701, 509.525826029495, 532.385380155501, 519.823574358189, 521.396756479001, 505.337511686521, 510.253991439942, 487.517267772426, 531.300203982136, 510.885526745557, 511.337072935142, 528.369189538625, 513.204244398757, 505.603779540995, 519.037994276409, 504.054919449062, 522.714715667726, 566.323540184141, 521.122247294055, 514.747714123063, 524.270834613662, 516.132966601483, 543.828034699253, 522.348537380788, 530.511903974573, 519.701415315228, 538.002588608743, 503.187891936956, 512.098361420116, 526.057661394939, 521.849067671459, 518.522664409868, 503.831776945419, 527.85775404092, 525.807612672346, 554.473907555697, 526.933582435026, 555.164998498741, 523.690088373756, 528.231722376079, 515.399796373514, 534.649702774897, 477.47016569815, 527.058999551954, 544.31384628919, 503.587044308452, 498.497743320415, 537.77954136486, 526.868852903697, 537.556358529971, 535.790281973665, 542.482662225364, 514.032427588216, 532.980111656111, 513.355084015479, 525.238232222728, 521.542424777109, 554.800620774746, 516.572557908226, 520.353707480699, 526.498796872083, 543.643561892189, 507.251150861593, 495.310640035629, 553.851155717066, 546.278285403902, 531.783546374594, 533.018053949144, 529.293183132241, 565.788287343949, 529.182255031311, 504.704027496656, 494.842113315288, 536.351243154529, 541.011576892979, 509.162900547456, 505.858444828725, 480.476301522173, 516.470930910243, 495.079108772653, 522.253733311541, 542.419532718795, 502.935553919032, 518.082016165601, 511.09493346384, 522.839917696946, 496.995450616544, 562.729873628792, 536.002285062741, 530.372903411962, 522.937695658345, 483.573125150748, 526.411818423386, 536.754069187387, 520.718522001886, 493.193786499062, 511.746873658287, 501.390614378006, 518.371118013118, 542.028118877517, 523.402254562306, 483.341394845109, 538.511635424925, 521.21251081281, 533.513475172838, 515.485138135558, 531.215796490364, 562.682711070361, 529.101091754788, 513.248619771101, 530.260837646414, 499.884079946343, 533.536324557199, 547.895685427827, 537.101241287095, 550.859260796817, 547.493425177548, 513.892940454621, 538.59544004906, 484.459260780216, 495.657806604952, 524.429439650365, 501.188001142332, 513.599945662226, 519.510556375958, 525.770567126257, 512.529790442553, 512.079865804289, 541.919417821721, 508.111659463062, 502.372019721493, 506.339213943372, 532.609199882571, 482.961623665496, 534.015846562256, 509.588410576951, 548.901454982056, 527.03074713643, 508.031421545777, 493.239575953994, 529.946280586822, 520.649736363295, 471.625653537931, 512.553053487243, 512.567952342274, 529.396454433927, 535.839718810973, 479.423007528322, 543.930602640427, 505.235311119599, 523.434172792283, 534.262047855535, 522.247131626758, 498.791173785504, 514.714045383807, 510.376201717198, 499.478322163901, 493.55331568524, 519.622584554865, 518.840972705578, 536.181130779088, 496.106881246047, 490.021045130386, 514.331029017766, 540.206464587498, 514.968523875043, 521.47766313474, 519.43399082768, 515.916461172033, 531.328025428021, 491.684206789802, 543.835759075149, 552.586740792026, 517.001040812459, 527.217563075925, 536.038384248561, 492.213980050524, 491.453295438973, 523.095079496692, 505.31920549752, 554.399076417761, 496.911460256929, 509.545062075229, 535.042490896218, 550.508784255502, 493.345284620715, 522.573404848828, 534.744608572422, 537.398898955586, 507.192167260683, 504.200188035102, 488.644844605219, 497.524431200479, 517.80655044986, 521.135519425954, 530.67749053918, 514.427527252562, 536.711073910457, 534.346785162741, 515.694267146478, 536.521066261378, 505.25466217754, 505.221187405376, 530.536717157595, 535.653848112253, 538.576497845106, 505.687823879205, 524.28299361781, 531.643271505943, 546.879103568889, 503.433934598838, 529.244495944238, 524.744639729156, 524.593585101042, 493.712716911141, 527.193055384188, 533.256415881131, 534.286314658224, 540.445088265373, 534.554074169638, 500.33989193044, 509.335452693845, 511.733325279993, 535.093621062744, 505.892859068995, 552.882196674019, 544.988152839978, 525.061405927753, 532.834790852246, 529.829773483514, 545.536695187097, 508.514757156053, 508.41267836278, 516.757289068919, 506.910125555429, 481.686108835643, 518.785142186723, 542.358580267787, 524.126485377325, 535.995749538159, 505.209140039609, 529.464679242845, 530.62814913073, 531.830016391055, 522.999054762715, 487.298142834361, 527.508180332501, 536.715117457689, 551.194193966374, 550.1919448224, 549.737494973296, 516.109466803822, 544.242995475783, 525.47976232866, 515.290647324207, 500.605640189434, 526.859126447982, 502.783700202073, 532.884212267583, 519.004196034996, 522.255544022146, 520.56183827585, 513.891933433189, 513.283402034375, 524.193844372119, 559.48860609161, 535.991197702973, 507.882909122293, 513.655123927255, 565.610740031997, 541.32290156511, 491.178068183253, 515.190640027862, 505.521594840906, 500.816805409557, 534.016380443298, 509.21901222388, 508.737487288647, 539.332669368309, 538.325785559952, 539.841307599282, 563.613155485873, 527.995238246162, 507.293778038764, 535.809235424825, 523.904372307158, 523.124584132842, 510.049807848371, 519.500072261365, 503.512421117848, 504.12245447796, 519.790430505813, 541.590379153807, 507.895120214774, 517.469593981097, 524.492093238354, 529.800131570326, 532.933207224795, 519.859674613724, 507.295657991831, 527.874152745247, 536.878805076291, 553.300452079191, 527.627562736774, 520.583187161533, 519.230162281518, 513.837384989816, 526.870153113825, 510.352708563214, 557.984190993596, 513.44140498756, 514.596246588761, 517.281239260878, 522.187304331383, 521.034981055057, 535.583366875193, 501.370982875278, 504.566864558688, 512.86499979851, 514.117707859981, 553.206832488317, 512.570104203396, 543.603476734012, 501.603837742266, 494.197788002899, 544.491496439868, 496.396082522249, 531.026727194349, 523.491476782847, 528.296834654882, 502.4603081958, 520.397484276888, 530.750833066967, 505.549993202183, 515.208716638351, 525.709884984514, 493.415698524846, 514.828028767339, 529.05470221891, 530.469137424381, 541.473920794175, 507.873833223148, 538.764917718086, 516.774227187093, 506.537640637181, 520.711999218708, 513.383440219336, 528.788699626045, 528.237736459002, 531.88895791659, 540.679298410996, 521.339835999196, 500.402464844733, 519.223177790563, 510.72144966342, 547.602361691853, 546.47955192959, 501.417011612479, 518.899051806823, 514.644485560811, 533.279376101684, 532.595027905689, 516.240412605229, 525.685119776073, 529.395066053491, 509.615659053776, 519.444634683734, 500.536817365767, 528.94466645508, 540.125058306372, 503.395400393856, 558.345569624697, 514.660288341948, 522.098755139194, 510.256307164223, 499.819808276031, 535.122208647242, 535.218883883586, 515.843850455494, 523.411289739079, 528.074559761829, 513.909192536066, 524.300240953144, 502.363321078709, 529.377361514058, 518.830746737893, 522.833714166145, 518.377257892433, 520.223459795112, 540.229335189201, 504.082690084418, 517.150157915455, 542.041916499428, 490.699176172821, 531.15493284654, 490.569677038155, 505.925793158377, 516.753877927596, 515.306212224812, 535.21899937024, 507.692385655621, 532.663384270453, 500.756727817949, 521.991849166407, 528.100055705266, 521.799058458615, 530.3428679733, 524.046731473748, 524.664545645308, 501.346156501184, 515.110608232423, 531.038260108898, 524.362367508297, 541.627837055706, 534.703675868661, 524.990559623218, 516.755224822151, 525.511177920189, 534.720793671906, 528.02519253523, 529.114855657893, 519.263903250752, 518.645962574951, 515.933796236001, 525.87446552693, 537.20987069323, 522.812655545248, 505.030106371342, 496.348118974145, 521.296751860324, 517.653487830224, 525.308054881352, 506.330840741093, 519.018487606565, 546.422813300853, 510.2650332834, 511.773514422047, 545.422821218117, 527.23653150225, 528.197545878439, 526.575206418247, 551.862710464522, 522.060262523588, 488.133043700171, 492.059886409007, 510.822036013047, 520.694248745534, 526.794354490646, 522.718677170262, 498.009230147742, 541.373909572907, 500.822057372665, 508.691929426984, 499.182292744646, 509.14268662659, 530.643674141197, 550.451078228748, 520.345789524923, 532.2598335197, 494.770871482371, 498.22081634812, 552.203870168948, 512.543421150725, 536.405858908049, 522.143866464383, 531.257903478144, 504.9882104734, 541.611826465995, 506.425780356517, 508.870381897195, 533.281900748055, 500.650037685411, 529.729020025598, 516.397217485038, 524.31739741232, 523.745886562795, 504.665066936145, 518.166010839572, 501.384195961532, 544.390126369564, 514.813084228281, 511.811063961451, 521.169125048516, 536.553350588324, 526.850132632045, 538.33769814114, 525.463469969516, 501.091373712288, 498.272630004174, 519.376033109923, 515.390192991376, 545.138671095413, 505.677402049461, 505.755203953705, 525.794190966716, 492.488048393442, 532.080474818015, 522.813326526893, 513.139003977664, 546.051977881543, 564.333321291218, 543.03496283145, 508.053386993782, 518.650670279957, 490.444433300414, 509.574752954118, 507.509815554463, 543.545378406661, 532.054545287359, 514.323731818976, 516.230272692515, 506.548432144537, 535.319628181943, 517.372332485788, 512.092896332736, 534.973982121806, 500.33620470657, 530.38970972822, 545.725969937254, 512.970427180661, 520.918687333471, 536.381537107703, 508.889025082988, 512.998777714147, 564.41285716764, 505.814245307946, 505.227648126831, 503.214392031147, 527.188156643222, 537.848250724328, 523.745469451336, 553.290809414612, 499.00904799557, 525.221103705713, 530.158932786769, 513.373879797317, 521.272748470178, 526.02076896413, 518.395582612117, 490.941558821993, 544.59182428834, 532.701340956269, 528.483646590297, 511.22847707596, 533.734387336316, 521.873380299293, 505.313919252883, 506.616447860738, 526.632592378458, 505.817283971364, 507.048562874343, 526.813476598939, 524.814559510305, 524.584404495796, 530.964314285207, 543.78356860503, 503.231745868783, 545.202278424385, 504.174276953281, 524.981664798964, 554.296598503189, 503.364010901159, 540.281052156652, 500.579864333146, 555.185611904634, 506.842251292143, 524.966404427474, 520.11097377342, 536.847393186669, 496.414351793141, 515.121110606911, 494.255407286738, 497.771606646933, 533.525521488696, 517.407495355357, 514.198962969688, 499.65360637337, 552.390927129846, 529.151363321061, 522.037967932314, 560.351483293899, 526.262604113717, 515.93854063199, 526.187228941912, 507.927430744938, 527.61140698232, 500.969019561636, 478.475523695466, 542.622351168123, 533.678060656128, 522.907222360927, 540.00372571172, 505.264633817223, 527.399221812259, 522.319490295819, 521.790931285881, 514.26511520838, 515.804624964896, 556.791502041754, 529.190991961447, 513.652845291293, 524.046314043496, 521.122229143994, 514.35291536638, 509.841186845024, 546.620640608798, 518.048316903507, 529.393374188331, 529.855718260462, 491.228822705408, 520.438757521751, 524.595365666389, 506.626000943294, 507.082542397025, 511.057184218773, 492.483648435646, 490.685073698988, 544.536696820866, 553.517997857545, 506.674357262927, 520.07696842521, 516.784313369691, 508.690636505722, 560.975197586009, 521.706042839012, 506.318458990209, 543.674971560764, 523.952009214656, 544.272023138503, 538.241014446945, 489.661831268348, 515.715024638084, 526.628595227191, 520.858439087601, 542.337482644672, 534.439147135178, 527.056716543038, 548.581862099016, 535.086771190845, 513.851342761144, 555.392178710798, 529.763078550332, 497.091572793714, 511.556913437546, 516.324432853603, 483.439444378787, 562.313790257707, 505.099842582461, 529.604351801811, 526.379172018899, 509.253055366462, 518.329860234285, 522.375782371352, 518.449146226582, 540.348827578789, 531.425585553755, 521.295123496658, 524.111883896449, 512.900026282712, 505.089075025543, 538.01216248121, 531.854628545656, 514.477180923142, 538.847126128436, 544.673336841549, 518.374781021143, 526.905850821231, 501.90579648629, 518.490574093075, 548.481940463469, 489.947149471009, 486.901589206254, 529.868682308449, 498.428983626824, 508.405189765553, 538.952044758973, 508.353932250273, 525.768720536031, 490.126981438799, 501.767521695636, 532.836757068299, 541.89501927802, 486.250366849415, 562.307273521594, 510.096652948028, 530.308912722705, 544.256473460932, 512.995132402379, 505.104191449153, 519.994831820235, 503.936304451123, 490.814900733038, 544.218454699694, 522.275369415104, 543.084299753714, 512.498442802233, 524.037991274415, 505.962321141694, 512.230627523011, 529.090864860967, 515.086187656878, 521.678675026996, 508.902806924022, 512.858638140929, 517.684452655721, 537.725855075052, 512.644768140458, 544.663061169597, 539.794634869171, 539.042163434291, 534.323871173921, 532.484236630536, 537.546830503687, 529.202350462456, 514.039236274044, 526.550137170496, 542.949979462018, 508.965142000678, 537.094125080667, 520.118363480851, 534.593207491719, 557.219252790311, 522.134887159782, 529.937437709156, 496.07954223402, 499.461945402405, 547.066422852605, 515.561696143268, 514.157816584409, 572.562455791215, 521.156052910483, 524.722905258419, 543.263876077691, 522.009086945638, 502.155986999927, 518.37829100785, 561.750903556954, 511.433452304138, 480.201920656789, 507.941885245686, 502.092763608307, 540.882177136866, 504.988600422174, 499.49160178263, 493.259344064408, 533.246190547166, 553.533544022837, 535.580789794543, 543.286234405376, 542.190940144759, 545.78021496322, 534.25665183432, 523.342687342537, 532.156060107318, 513.951294050322, 532.486535243909, 506.577799572546, 546.010079855159, 528.229927697214, 529.944384808312, 495.100721107044, 518.718045511513, 520.21324010193, 542.480893698067, 530.66014885241, 510.373745089863, 562.533245936496, 573.16400637272, 526.001464814254, 528.81265729062, 529.676038989067, 535.522947766353, 533.378202726544, 529.08726082206, 533.213436913596, 512.452479965194, 528.330854684067, 537.32905823512, 517.22220646276, 498.05740218607, 509.675363862833, 531.461210562272, 532.787630531389, 536.356467515735, 522.046009542449, 492.995335580397, 506.1883578218, 527.76765454105, 552.341340948162, 516.743589454856, 518.048847228337, 497.759956456568, 537.163934423276, 530.915939097379, 502.369292876083, 546.787180197454, 544.366253097931, 538.652272111485, 498.934996721823, 521.06822938966, 537.723831670426, 537.823125792582, 533.010760143711, 532.556602820153, 527.754016138275, 563.770520538611, 495.314103012614, 532.270505405192, 507.87087243969, 514.315657390896, 541.945355754921, 537.801293035319, 544.385637597719, 529.647001253995, 501.493698872339, 525.861464203569, 495.156281787723, 518.581122120251, 544.992167102753, 500.376992296158, 523.249127705299, 523.35440530068, 522.69842088976, 518.367581049767, 527.335060804895, 496.554396864903, 536.287082746076, 547.356551042698, 525.232655533433, 526.463360865946, 529.037953545963, 511.182056169782, 540.874803057878, 531.284799839984, 527.313379601357, 547.045063582755, 516.765017181954, 499.688556476597, 527.819561733832, 545.564863067955, 557.505097245739, 506.497590036592, 541.627246089046, 534.106826508273, 518.775057819399, 492.356224720886, 558.206508348489, 526.670779506037, 529.496347094326, 523.879521561824, 507.445560042825, 498.884854526113, 534.969267548122, 530.88930995568, 511.794488863556, 504.495002723514, 498.959487941856, 484.643594907419, 524.45186561783, 529.783203620875, 533.386371079827, 521.37861742635, 531.935510008907, 529.242042072876, 527.970346198863, 539.892288383703, 496.58153573681, 524.632773087059, 526.137371343968, 503.631634273076, 534.138520263732, 488.818028180215, 534.112042842185, 536.263897047204, 533.516370098092, 497.857172384337, 513.92064122687, 526.730990487604, 530.85830794408, 556.955353495434, 479.43447507385, 542.142876775297, 529.350477500013, 529.188422216141, 530.433767089764, 539.857232052647, 529.986145634094, 495.387843802673, 494.697133292246, 515.687988516286, 527.407337232932, 529.343395792891, 536.161720570885, 551.182091286123, 494.909540322562, 516.660315368376, 524.858342864915, 545.362527206991, 522.699728952662, 562.298895068709, 526.253943961057, 524.612130500231, 525.296061924155, 532.005735637117, 518.810396418118, 517.384617891749, 497.175337641152, 489.587762789253, 488.387893665253, 501.991689976972, 510.603893476652, 514.529985114588, 545.104598335088, 520.152741341444, 519.750945466024, 510.494785893809, 503.107015833191, 509.12034656087, 535.231455061323, 542.641989664278, 532.631542191292, 508.587536461849, 527.671780135769, 564.156767455986, 527.367595678536, 538.86388612383, 521.184499055581, 520.302544713965, 533.247134813909, 545.403449904403, 533.694152934666, 536.3870619998, 523.291347529991, 549.310247759269, 519.099495950618, 506.53154273082, 519.102287979514, 505.760682064719, 544.178277330606, 526.449991372125, 495.89555564066, 506.244277101559, 526.755556358526, 509.610753592876, 518.682473549288, 503.939178037639, 548.003140485265, 497.805983476878, 514.370600866245, 501.97954275682, 507.923871704046, 513.234997958836, 528.834764516767, 522.984892120888, 515.945722346276, 539.397392207971, 530.286783233676, 547.129363096549, 542.776504785554, 487.563480165499, 544.949204586873, 506.434037181735, 520.278781898259, 509.467079896919, 508.91072401808, 534.917215565961, 529.788136825042, 514.70110127425, 519.370542046454, 530.843094850434, 523.152824262779, 488.386449657298, 529.573782878495, 548.425510820983, 534.09471340849, 508.219889572536, 489.498486334239, 497.210847466722, 495.033028040296, 534.620399219121, 540.122293404719, 527.191407264647, 533.15465792108, 534.301357388607, 507.082954584015, 527.790525641046, 531.664404912019, 486.217252294484, 506.848204218759, 520.379234487958, 522.710896702522, 482.448173372026, 524.913413764658, 497.299640641637, 515.102739663103, 510.629303852701, 524.301893505666, 541.342305616637, 526.326031280891, 553.32737977966, 496.266784213188, 503.453557178479, 494.452074365134, 562.415236721817, 517.057947025704, 557.554190784359, 533.225822685123, 536.531868487703, 542.453253195837, 545.638263388333, 498.478308956084, 525.666742642041, 532.040568412609, 529.146170341507, 508.150730472553, 533.192248401616, 520.478950188742, 526.138767459126, 491.350442904623, 527.660303218634, 523.561686064062, 527.839512452648, 528.855643184218, 496.980247789559, 514.015648201984, 505.501619013905, 503.255716244548, 541.286481711743, 532.714577188128, 535.833631463321, 535.344848012016, 519.750503706874, 527.770495597754, 518.281987173262, 513.068568737457, 546.681086595665, 550.433519642708, 525.606296115345, 522.369225136586, 530.457385362821, 531.324643653745, 497.447842740657, 501.743077773712, 510.337973194599, 528.015750559665, 559.793684693083, 518.684045043909, 548.88881491925, 492.183812532109, 535.88173387507, 522.129912948149, 547.459074942648, 503.988661424788, 511.125975741732, 531.914847678901, 531.292953443848, 543.681006398627, 553.41428876517, 522.135148326356, 516.763076174223, 516.775961331182, 500.646231378, 558.220195933623, 512.787512326626, 518.190409050057, 523.677767938479, 523.89056724299, 536.060961919452, 510.89879706048, 498.022058636327, 526.79154978805, 513.302438067772, 539.847564856927, 504.906926923378, 525.886147238026, 514.639671467488, 494.413081260866, 523.385488187355, 514.374598558069, 514.600124840261, 513.744001331087, 511.581299560662, 502.884087950488, 516.850356821223, 488.776315961661, 509.781719903011, 483.822850223515, 506.879228517621, 495.960832239301, 534.514617672068, 530.840536852276, 527.127960750788, 538.035879395727, 524.541004117716, 512.603927864273, 552.223307708951, 530.523284527508, 539.151412756045, 532.832697857973, 546.384591387047, 567.232913927702, 538.874540148706, 514.734690699882, 562.068467462049, 524.54731382759, 532.839133300963, 528.30758521735, 544.024752649582, 528.081521102866, 516.246470541252, 546.131652321043, 535.469072171723, 536.643067069627, 512.984235138093, 538.537141012325, 527.287027087353, 530.665336287609, 527.313954839568, 526.538615784119, 512.139974258221, 508.880219271613, 547.425997491167, 525.334599280964, 514.333926429967, 490.147891873918, 518.808476450094, 524.247111748009, 527.343545113359, 511.588940420674, 536.360907763376, 506.481214676125, 511.750921717728, 512.889134105713, 514.318744022796, 558.94234655421, 532.3294924523, 521.974180578702, 520.905222266565, 534.286826683162, 516.6165439061, 533.252270107805, 558.15946131849, 508.361230502643, 503.832486160744, 496.903618927867, 507.187510300465, 555.144822183639, 522.981268944771, 489.173851604464, 519.163418655082, 524.963027527602, 527.998161613388, 504.342719758642, 545.829769877287, 521.855867356028, 512.300019578957, 529.540010031736, 523.851275727897, 543.439530859694, 493.913560074772, 484.055710327456, 531.599728669399, 510.1872792198, 534.525315220495, 524.637236537639, 538.41691609174, 535.516003537109, 522.301367680194, 540.838113858598, 541.937318007084, 532.929426733712, 482.173740797868, 528.503272224804, 556.568149047461, 516.841636292316, 517.284619608069, 527.592100182916, 556.08298674493, 535.430028367701, 508.085189908551, 573.48819487041, 528.242089654056, 509.407284865746, 512.01869603542, 521.325938517399, 536.563810282995, 539.539294620577, 506.295051087073, 514.511987732835, 555.892487405015, 493.921408514467, 480.231682546621, 516.02858609295, 551.071921655829, 528.105071587898, 524.36756198211, 521.494319872254, 562.341470101231, 503.1702643159, 521.608838885752, 503.964749034197, 506.424052694522, 529.197619332575, 509.636364584952, 521.936190905343, 521.345426105894, 519.075068977527, 520.979055498827, 532.978734665635, 536.992820525943, 521.931791335764, 522.075168418154, 506.636041799223, 490.435174902816, 545.991852708955, 526.210930434616, 513.916514590543, 513.833931147436, 537.454848581783, 545.894643363757, 498.822944172482, 509.984601711214, 515.619575410775, 549.1170817756, 543.019139019856, 542.503354094165, 520.589641692368, 542.086190384109, 522.444175179744, 512.032939560178, 547.077425543827, 514.97252665729, 511.957392324264, 515.22994620548, 516.470775509688, 504.582339135579, 512.176290456901, 540.036008966975, 519.597866632414, 556.998067779422, 519.610035166631, 533.811716525848, 494.040093069663, 534.877411753423, 525.277999137234, 501.437512715695, 535.9778932417, 495.853258354763, 538.723876525687, 517.657738567276, 537.594237484048, 515.302905412231, 520.271880861487, 521.074909204945, 518.317673461575, 528.962148639835, 513.753528683712, 536.22378023949, 505.881003214211, 536.288441288929, 514.18108258001, 533.903875009167, 512.092806339479, 530.679647238687, 536.080135105133, 478.61465377978, 513.411981964017, 533.274599701761, 509.327067008926, 475.316672799156, 532.908114976359, 532.639671856341, 518.778426826643, 504.34613780081, 495.928347633822, 537.210010698594, 541.188880777484, 517.704012180546, 516.141925997971, 516.735449765835, 507.876428142125, 519.228843948682, 497.719649294574, 510.199217631565, 530.287618415895, 533.35245068109, 511.747777805099, 488.63964919872, 492.112329111931, 527.785502733144, 536.478743087804, 493.58669454306, 533.333378990194, 546.070226757976, 513.851046654022, 550.294876365356, 508.974010125316, 527.236490669387, 560.807035556726, 514.541592156586, 507.811980242862, 534.89915075155, 539.971954286972, 510.440961255664, 517.21862152223, 499.414779529075, 526.360954418889, 506.606609465083, 521.108543429072, 510.401099173878, 526.845534083216, 524.339014552071, 530.524827601536, 558.075046873548, 504.381805294501, 524.343494132696, 522.617163093554, 513.428352062816, 542.361121100754, 519.604001046678, 504.972579265811, 521.984729461363, 519.849121624566, 509.972000300075, 539.098795823888, 503.468024443334, 530.145952014756, 529.336132667581, 546.363032296111, 527.64372134416, 527.815495790731, 496.61125831569, 513.964904146049, 517.253093119742, 504.903944968706, 522.102460914869, 485.646678028337, 506.589638558015, 552.727964372881, 532.3222513622, 530.877325879204, 516.797441383811, 521.058143351317, 529.209059656408, 539.62484325254, 505.768911368161, 496.443600229441, 514.752899210247, 466.995996309653, 519.318769023078, 536.583382932808, 539.218067941128, 509.616384106465, 538.939913383818, 537.945057419062, 535.172126790189, 525.816863849627, 497.293349012135, 552.707543458393, 510.747988099919, 513.681349565428, 507.760390351076, 520.296141488064, 533.105449147457, 542.495470218252, 534.098095034429, 515.106731129232, 515.268097996226, 499.185579570133, 504.235560598377, 502.869870691132, 526.092456707618, 517.55196768735, 523.411651941244, 491.014677534715, 543.169127208303, 514.692655289172, 537.993925648795, 493.195578419524, 514.207846363527, 522.553769916536, 534.485151370348, 566.851938741535, 523.994871793835, 541.726360866818, 528.270394933494, 524.398761042948, 526.028741131861, 542.200512076002, 523.624011540046, 552.3546601974, 520.834441811081, 552.662612472995, 508.100111397129, 516.190813921186, 513.570701921901, 514.448925286421, 528.685834231948, 550.425281384006, 517.457663746175, 527.956634099228, 537.002920903314, 515.584439480844, 514.236036626553, 497.256894316757, 518.275172803844, 522.032226088479, 512.725351174109, 526.090970301888, 537.940738035765, 533.124115744114, 520.318132328819, 514.477459912976, 503.282351860592, 527.502792832845, 527.796419805612, 512.851889645558, 510.606905753392, 498.415666220035, 539.555834283666, 529.405039741372, 524.277842893671, 524.507057802709, 529.497113620373, 525.643328032497, 522.762994960078, 539.122821896573, 504.043481918918, 492.013777975627, 521.788855439616, 499.810601029186, 518.121142146366, 505.683559142171, 554.963067789378, 494.296798873043, 554.459560502178, 511.757615430846, 528.149396597533, 533.415606536557, 511.138420161592, 551.875574214659, 514.105355471651, 507.95885306363, 527.922095970227, 527.739828860561, 553.290930104409, 507.675728157506, 505.536426986895, 513.415096297, 512.810339607063, 516.180214108922, 514.543431430077, 497.346070650574, 508.657166917709, 544.179049985005, 558.899817236836, 529.429468049683, 517.528679958664, 530.525445986738, 513.903622702123, 524.742241340663, 510.812161618446, 511.005811149446, 523.312953700029, 521.818860666794, 533.964287023378, 507.658291363836, 543.535664119871, 540.580683442032, 552.547845696187, 526.306788265391, 501.759472134032, 517.53009271937, 533.167790059942, 553.073406386147, 505.126634446389, 497.984903107063, 532.842420463244, 517.600898174131, 521.138242694703, 526.149569829829, 521.602618719034, 514.549804535782, 493.811416684535, 546.933555628319, 525.499017501642, 529.239560569541, 545.057690590795, 509.812499623397, 514.895018421619, 518.418195298128, 540.464567571008, 540.679878080079, 508.555681921333, 521.206286280597, 533.604797753301, 508.015133223151, 544.566421470858, 521.224172126526, 530.239809932422, 500.782430035588, 517.84000095513, 543.311597098846, 501.769651723215, 512.420528948607, 535.283801034704, 536.139320231971, 464.02747023816, 493.830149535023, 517.665556602759, 516.79626097371, 515.826726201526, 537.995357347846, 535.51542295168, 563.390674184468, 513.778871418028, 535.750370670952, 507.259414052872, 501.126082709838, 544.603271889377, 541.235461609883, 528.159680135362, 519.126414602549, 527.884434992876, 526.862321651749, 516.116300233728, 508.78767069026, 525.297510999634, 541.487734241901, 557.685943071931, 473.359188509193, 502.404836017177, 525.805909403685, 503.556840012443, 522.374840156401, 503.41928219802, 537.032809230639, 530.366953268956, 517.955305809597, 539.048369555225, 530.347550399685, 538.954069462771, 519.588257464197, 553.830755175088, 510.243005925856, 530.801480203752, 514.271523743327, 480.486356409744, 561.942730856168, 540.790939520756, 511.718431822179, 525.464268618044, 518.440456582491, 519.226319554665, 529.185572664545, 492.302669929663, 535.048957818353, 527.566192896199, 528.02003579464, 495.910853244683, 517.324683990226, 488.750831140434, 521.524074301145, 553.000413718624, 505.925066880548, 517.884810028454, 529.153393377585, 510.809258642674, 522.455161117023, 554.217792996884, 516.151626760592, 559.944107816894, 521.726440129406, 535.646627095277, 534.339985800731, 523.036666554321, 502.638192626726, 542.654079168822, 507.744249641566, 542.097202542159, 531.746079959439, 535.833755469361, 513.256281534546, 525.521495531506, 567.874766712325, 530.040000027152, 518.306566159689, 522.438403757614, 510.298881729952, 541.068279202257, 518.805950898187, 496.827989473772, 494.713817020472, 538.568837548867, 520.552742689507, 501.503769475214, 537.839889223941, 521.628000393882, 520.105833107047, 527.717785522858, 525.836326326697, 534.497015677083, 530.116104969836, 526.742687794808, 541.395099555697, 522.559463610896, 526.794837495335, 533.830276692027, 503.048119832474, 481.708418305363, 509.134352751889, 527.039112163246, 536.282009940432, 524.390583841443, 540.529405238485, 516.341887761261, 498.993184538889, 535.773838016731, 502.972185379525, 512.331839398722, 533.696439388979, 551.574418102539, 530.463945354771, 509.779304408425, 542.099011805259, 520.619427053509, 515.937637362797, 561.403894450078, 512.36661889694, 508.47743962415, 513.488557495851, 531.315118973092, 516.87773695369, 502.216686962784, 525.619307092906, 530.259795339694, 501.989120811664, 522.573601811428, 522.043854132089, 546.511830056185, 553.55249117254, 509.323813193987, 503.594390865991, 492.753496677352, 511.921020279145, 517.221443567093, 518.182648352354, 532.872613767177, 493.756326621525, 512.726395896357, 529.96014754701, 500.797771130523, 523.091523333238, 523.016931218486, 496.537243071073, 528.527820922834, 496.103941757194, 517.262357932552, 519.810537598156, 529.325602419497, 523.927070723087, 529.245202353795, 530.521676079227, 540.477093030052, 497.519379911589, 518.258592145406, 536.023273170051, 517.510108691566, 513.993182920203, 519.398006915679, 505.933482532181, 532.341842197316, 550.554911747043, 536.039665160791, 520.025909937825, 529.632624400946, 516.022821728931, 532.546927845848, 536.138055975627, 504.516906684575, 518.969066222687, 515.615761424696, 503.721365280992, 525.379842668356, 525.663853484523, 499.205059663396, 513.135795218785, 492.267108476904, 539.235403933748, 508.90283761852, 519.730142359279, 551.788026378482, 518.523556878374, 537.594203735538, 534.662142175831, 522.599103765898, 513.00922794176, 507.301197699508, 530.079526839042, 521.997739560667, 503.587292440125, 544.053015041761, 520.854485294104, 527.487717580039, 523.413288874866, 522.129887797899, 515.839691056543, 500.844959995811, 544.460488122566, 487.978063263329, 566.722431063447, 486.365737854207, 518.677500825991, 522.315992617199, 524.267793114371, 517.922895974948, 538.202837271133, 517.493003672031, 501.547068655027, 483.63099989578, 518.06554934227, 502.219399718961, 510.946191115768, 508.543266085853, 504.413591157104, 525.176107752375, 507.870823333197, 527.044801453675, 526.354564394896, 517.672005504792, 568.474324527487, 526.008036748854, 513.158700895167, 527.246315866792, 526.345236381285, 514.078388822738, 526.301808497441, 502.06652773549, 522.700419129848, 529.663503307367, 541.385127240645, 511.256298277184, 496.688401796468, 546.260384688396, 521.624916835092, 508.420126467974, 526.73902047342, 520.667192597539, 519.603606142357, 527.943226252537, 541.686586862772, 506.901239810102, 529.090448797854, 514.951833510966, 510.687350068893, 516.822689461748, 557.199088949242, 549.174731516251, 527.017032651684, 522.273105953076, 530.743393157191, 523.240867639698, 541.26092233989, 503.931236489747, 513.856627756495, 464.022613731183, 518.763762054258, 522.31713071801, 501.315255227064, 524.050942130627, 513.009902897408, 548.940009833521, 532.025690894461, 512.067713630003, 514.388983856943, 524.555308743874, 522.905627457119, 524.177472371858, 500.86065943029, 511.362757020329, 502.921669454063, 510.462147462212, 521.339910656813, 523.066217452368, 522.79540204758, 516.061577342397, 506.326347627542, 529.633084372835, 538.104185862995, 522.787755001898, 493.975383279269, 529.973247284328, 513.451500279641, 487.545665787249, 548.86330041501, 544.708124940005, 527.68787797338, 522.522545009212, 556.870786282779, 528.447395414278, 530.1878362294, 515.244488482395, 491.861489204456, 500.069944076016, 506.931341891205, 517.870595656452, 552.734255425314, 540.105110519934, 524.670196953503, 521.114863351336, 471.806836579945, 554.251669548886, 523.874048887282, 530.649860275883, 513.630542336903, 524.917747359285, 524.478208464167, 520.356157319368, 523.196078564048, 502.819529608552, 507.540180116512, 497.43176630114, 520.683370758025, 504.015726285876, 547.953088914572, 492.554732629137, 525.111042074156, 519.216702088285, 480.506592487995, 516.781261378753, 524.11440878117, 514.83381688423, 530.040136843044, 529.551723205093, 542.220511183253, 552.588553240527, 563.819053387428, 533.965871784111, 520.2868780596, 500.736220775078, 539.140409494864, 503.599422392835, 539.396796496363, 519.361280754019, 536.389055024099, 515.858515673285, 533.047096180497, 499.458328507776, 528.894073158487, 535.772034468222, 523.499914807515, 554.558480277182, 550.417547642923, 529.432953401067, 533.440550922282, 528.925723820972, 529.215296880286, 529.282440244505, 527.079976019581, 512.368873906915, 537.983134033874, 503.157249784171, 522.339981539693, 527.987735604028, 505.438400325377, 534.990002473998, 514.777202615255, 544.772692241779, 515.754502442787, 516.995982856487, 531.063837169414, 530.990116396754, 537.72768140658, 532.036156389558, 523.348507134004, 509.385196406991, 510.725809523901, 514.54978118369, 519.155592611107, 502.075853740207, 502.359737761381, 520.729944602032, 505.281036704129, 543.943205456128, 508.718231610229, 540.840511861912, 540.164234031675, 524.226923397914, 514.393872525629, 523.47045848813, 507.037411683051, 529.387761843513, 514.208624046731, 498.141269111822, 509.870086517975, 515.109501540163, 532.052236335295, 571.430153628027, 525.375349672085, 508.682446200483, 518.576620917643, 509.722985608576, 529.142592854112, 489.136580188966, 530.488836637122, 539.253044973393, 504.50045757405, 529.214732103762, 504.309276410221, 499.802435567765, 504.228339082735, 519.409365298221, 533.436816820787, 544.013549282385, 538.190878021177, 506.945562971136, 503.139502769443, 513.710873447034, 486.503876864659, 507.680084017759, 528.103821362216, 545.575416406783, 521.300732440309, 523.433224571073, 529.032636735026, 495.851770942237, 567.551976724012, 524.404174727837, 535.599003122931, 519.771591662772, 494.315359871963, 534.324509045621, 518.733555182468, 502.322061586455, 523.121631606368, 550.365313639371, 516.260079454791, 542.487666921984, 496.024186001131, 534.369436102863, 536.287897288342, 535.501659243849, 517.182842786304, 518.134810800129, 519.82104423961, 538.860279013172, 514.734620961164, 565.626016098397, 516.025317129147, 534.589165956392, 522.554543482711, 534.021717995087, 485.485010561547, 518.40774024415, 522.302888252087, 521.294722868292, 539.672462113165, 543.749293677296, 531.404556803072, 518.186672533881, 529.679245648708, 524.434026521234, 541.947186860393, 497.409050531854, 555.277713085404, 549.972116558336, 514.440841641091, 492.403679485214, 515.735417247265, 514.089939471234, 541.798193987949, 518.079630143062, 515.385592732476, 508.083335863981, 539.236363540668, 507.57778501369, 536.102054926518, 493.31029731623, 526.849849068678, 515.215049255221, 521.295066474803, 507.763607088455, 542.784331404398],[701.874785181506, 703.938928229794, 685.3528375333, 676.370117463809, 655.528942898813, 667.041227111933, 656.431227033175, 644.44625385965, 679.536646769467, 693.47206456176, 653.655655952517, 641.02294943749, 676.308506899572, 680.1609948272, 669.774785429346, 657.54483645656, 642.621747076899, 677.40221845141, 693.085705075408, 669.810475219808, 691.768235353481, 702.507320965323, 678.728174063215, 675.27990662197, 663.922426767782, 692.482976587431, 651.35557089299, 665.269843250467, 674.447572335463, 667.100597436292, 677.50281164502, 651.125190539927, 691.022886097742, 694.189352297173, 690.948552293349, 688.732368021396, 688.314605032176, 681.95918635342, 646.11225792833, 661.121568671269, 661.26946827133, 676.551426935119, 659.889813492226, 667.375438442957, 679.437898410716, 722.417190888355, 696.80519630678, 668.245403931856, 681.534440322159, 705.15388125583, 651.944355609044, 668.48550734658, 681.467745287165, 678.541463325985, 652.083822101728, 660.986115756927, 672.265558716431, 667.081163520814, 657.81970936089, 679.602582003533, 682.167757720397, 681.528252446323, 675.446021515172, 667.534213786389, 656.990863181496, 666.185458735553, 682.999898222002, 650.935857930564, 663.993267831568, 658.004441786246, 649.863479715394, 658.398226755332, 663.138585259994, 661.828867105328, 682.528874860992, 675.861397943632, 657.504157577751, 669.622747390947, 673.339879792941, 666.304537866038, 667.26004389699, 679.086159512964, 670.5483464215, 675.44257457605, 697.551452795102, 657.201757493327, 653.778883240618, 690.500826859381, 665.027010826188, 680.351145473381, 702.013321177859, 686.028566893258, 661.013008372319, 638.250845395053, 657.875120309237, 694.195558831747, 674.808119923359, 706.125572797186, 654.749825759643, 657.43870370127, 701.664881548777, 681.62263781713, 690.795093285215, 694.995812299428, 687.197820632548, 674.280534323694, 670.82901342811, 676.129040380246, 648.917562224795, 645.947016831055, 654.326896358916, 642.286971969294, 666.764358062131, 672.728573033702, 689.443532555456, 682.966314926272, 670.641796353802, 679.740830077269, 679.693748379751, 682.425865868606, 693.739399703132, 650.18930954523, 674.543875827429, 670.108826595564, 655.958594486722, 659.241021470147, 684.422149719696, 670.970271406782, 653.792647069237, 664.738918906496, 685.595379101376, 645.726044076931, 675.988344725329, 669.897725188995, 666.897769890529, 701.03182141631, 649.131761754909, 685.053433982075, 667.041483068911, 693.881870660232, 664.553812749504, 700.725834689562, 716.737212318979, 679.860821874387, 648.753112526114, 666.207315927788, 688.613315464389, 698.869559625904, 683.923389565097, 674.699740988176, 678.393694595922, 685.938280456564, 670.2736939731, 696.015978851145, 681.10229857665, 674.122406917582, 659.407565964993, 656.714005057475, 662.886444804939, 674.851507856603, 664.2593424168, 699.317237337504, 650.124133378828, 666.821547942612, 695.208554344634, 671.072808272989, 655.01232707505, 695.718387573911, 659.470484683311, 686.757222265778, 627.355490883663, 664.726711490359, 684.487819491592, 655.548689549099, 710.321477156158, 667.716459702974, 645.941456215313, 659.344982314418, 675.00046481098, 683.342906351732, 657.260100992183, 704.287065838395, 689.039221968162, 663.116685422163, 635.62369641135, 675.713443988484, 673.395603793229, 650.765000039657, 687.074117251134, 657.244274059823, 660.310287572673, 685.595285844093, 655.403935571481, 695.012322389323, 660.611422384927, 705.301354962239, 672.872760836968, 662.845985369319, 672.652758957831, 692.911921167795, 679.933262343346, 679.305770178242, 630.461659097549, 694.911179936787, 666.354875104832, 671.52915417586, 690.50956916735, 651.96389028986, 654.31867401006, 661.508631609977, 665.722291588963, 678.960287608666, 666.523497894772, 665.431609523081, 692.624614024275, 650.926629181319, 637.012062506692, 683.183924851173, 669.760457112273, 654.299082872878, 700.275654409389, 674.076859237561, 664.804039269902, 683.534579928515, 656.077747455073, 684.521835091079, 662.736511877374, 686.534320715438, 645.222811186468, 680.818935032679, 681.809538220468, 694.853997094497, 643.156394636392, 669.952421075715, 712.871985894391, 687.175606418968, 644.597211121041, 706.958445011977, 651.026656178736, 677.514120381699, 696.898616986038, 677.409314914436, 672.027124980384, 662.297401352642, 684.493935014399, 687.871964798921, 656.051953687655, 667.035616712735, 663.966125679553, 675.289376731185, 694.548730894507, 627.351268750819, 672.853864315419, 692.871614095473, 648.936560326507, 677.179529745603, 691.491362025566, 665.343878009413, 696.265085835318, 672.35505210111, 697.330616076621, 672.578969158743, 677.759799569065, 673.993808305509, 674.395711350783, 633.761882994666, 686.394608044211, 689.273028440539, 647.709854140379, 658.952091396829, 642.691682220817, 665.944160683121, 658.352892344422, 672.100207336508, 657.061753395396, 715.042802779419, 687.999957688185, 694.728084720584, 669.474980029322, 650.905277400584, 692.957759020388, 657.917347977609, 669.904464356831, 679.342749648291, 656.111750680232, 672.281892710799, 651.505219910508, 664.232382158469, 654.426756697108, 697.867952863131, 673.810414907594, 671.806931992132, 691.779359982867, 667.548259901265, 701.008297244172, 664.461001109827, 651.769094371419, 690.033191754164, 672.979796734207, 667.814988709446, 689.776538088422, 676.775367343497, 690.122256253205, 667.40933893262, 690.191696473242, 685.278013074638, 672.933322489633, 652.613547974754, 670.280069062091, 671.031500902392, 667.467892946696, 679.620812585936, 698.969620247186, 695.177450908242, 682.094253160253, 655.450935635791, 647.549190627384, 674.412115028005, 683.500850740301, 677.321593066215, 700.656142378627, 666.129809987259, 677.418397165823, 682.007680428766, 685.313201136028, 690.207332848889, 661.834681094096, 679.700597289651, 664.562377194724, 686.279350972546, 649.072861856445, 667.373012336491, 697.036568402116, 683.814538331521, 646.279131275371, 653.760062640515, 634.58041322678, 645.644144235422, 661.982749006665, 683.445720832206, 672.15909174312, 672.808478680093, 673.713580843762, 688.859434087782, 639.975787102396, 671.571393177189, 669.306013447118, 681.911956186411, 676.200542414291, 644.552094561861, 702.545715632573, 679.168014361712, 688.949213549771, 683.100948365586, 707.94010519458, 682.166105148198, 687.395401654289, 682.307363609528, 687.290697343616, 689.847956848311, 677.8901257402, 655.089189255029, 656.715312687662, 674.74638279375, 668.564374485226, 714.282027813452, 699.641725336343, 684.703733357378, 658.01343763797, 661.637362594505, 691.410344750454, 655.147513496594, 668.390927468404, 672.117431981431, 680.927791889463, 677.213996118915, 675.06121650032, 726.342306304729, 667.833603120589, 657.280971068957, 682.367344739265, 679.800358875255, 662.250386994304, 666.689818151808, 679.012532037308, 659.682767985325, 677.278503948813, 667.969350770375, 675.749935373812, 659.318333500952, 655.551028315043, 679.271898051186, 679.953622019341, 660.606503738902, 677.514189042149, 696.579990228277, 678.18933954092, 708.123281557335, 657.064320031069, 680.285868176862, 608.599038699738, 642.160618657549, 675.845880914062, 665.159573027466, 679.326699286269, 687.244047812011, 690.237251486102, 688.889779542526, 673.635134077551, 679.764677850221, 635.999538669668, 672.032759783779, 649.851183331677, 703.743227650347, 665.446574334162, 663.545606994108, 673.743183506725, 655.624188710509, 683.608269845282, 675.40746358204, 653.942906541176, 660.419840658536, 689.889535881628, 657.996775443747, 649.868829457123, 646.334681064993, 681.452750516256, 649.011747290574, 678.464483683748, 661.485765349857, 669.688438395845, 669.0193205288, 670.47891781406, 651.74255417175, 663.772413226202, 646.23296036402, 677.123297601058, 692.276800423893, 677.366381890144, 694.127881419798, 667.275252643916, 691.703002164551, 692.757988447729, 694.561591153747, 655.794892392627, 684.086123728618, 681.553841416997, 681.629651467132, 681.071790427142, 643.716587282546, 654.604735279028, 700.161391170598, 689.80716325321, 673.988957792859, 654.976176756919, 654.991529634694, 642.653583224148, 693.836635426707, 673.666489690108, 650.027055198446, 673.662445544494, 696.164351821798, 685.74563609727, 654.605836720837, 681.95890446765, 673.574020995307, 654.171506747848, 655.775996332717, 693.279547381583, 650.582790837953, 656.314580350229, 660.704998879974, 666.821340881716, 694.195753533205, 679.07540677067, 660.749128260858, 694.919140236748, 701.635280818199, 656.322066192903, 665.536078516258, 664.917138447185, 694.476476819281, 653.681390705988, 643.914724432585, 692.164619342386, 666.702506369087, 656.302003354915, 635.016388378723, 713.051300261117, 677.518135055975, 658.937327728641, 662.677898268524, 680.398934973038, 677.36428159275, 676.916728326503, 683.143139787713, 666.58633119173, 673.857665613245, 674.831115213982, 648.681152693612, 685.46238612119, 694.988764649746, 666.073858049663, 639.908772867446, 658.260152887183, 672.543598613464, 686.16499634535, 666.839263314756, 671.933190229209, 703.514830418606, 685.039434579696, 679.010158113135, 670.516865380835, 664.548798247124, 683.46147280972, 668.59330277631, 664.317294945507, 668.258975981132, 678.451038282248, 668.009744264492, 693.195460245066, 702.810710680873, 688.986627397448, 667.01508845689, 679.018651356613, 690.344009200243, 666.571425033797, 649.491199477475, 682.166842796436, 677.526692151782, 669.591903622617, 665.237144558566, 652.532111024304, 692.153067101802, 673.165343141997, 679.883709513441, 688.943634261372, 691.115106759337, 692.466388653944, 689.58770393142, 699.622390232388, 675.611045058849, 695.920403895831, 698.769000010952, 680.202323614452, 703.457153019284, 681.834714015147, 647.272347404817, 664.074876979292, 710.676525839112, 654.075005409671, 656.315809859603, 692.649750434364, 711.49226168499, 669.626483436496, 658.040988885797, 670.903815176952, 671.068020477892, 656.187767610931, 668.594752661638, 677.348568410554, 701.612772196818, 644.556290348777, 639.766345269739, 644.111247708806, 705.581239623821, 680.481790400764, 684.467612796185, 667.48751556179, 662.592296476247, 681.944051434812, 685.372392515703, 670.909187095604, 679.936864703591, 654.899140122787, 675.708087603794, 655.958732687331, 656.136976546055, 674.160924589186, 665.127223055233, 658.004367549208, 679.952492716363, 674.16059511678, 667.101398317357, 664.750110238227, 698.414255596213, 672.850429467516, 685.040200963783, 646.660828110469, 696.807899204571, 672.450389477051, 703.040968032288, 678.822341877019, 683.714860736976, 640.486246627118, 675.634236381111, 668.049793746753, 674.580168429795, 700.252797570897, 666.879617416601, 671.782963128805, 648.249509642953, 702.196478139994, 697.150343606459, 677.4045084281, 697.341021714602, 645.468210841865, 683.616659512757, 678.118636592579, 669.329217474398, 679.180325014636, 683.269111446183, 692.266905255196, 700.642051001363, 667.146270527666, 664.135884017714, 662.038406977537, 650.890611212737, 688.382382162965, 661.333442183018, 693.101844575089, 664.752877687541, 660.986258173908, 671.605250708286, 677.921638975063, 664.029561541454, 669.889651781306, 692.237627675539, 659.805079324103, 669.807377976019, 676.470522781454, 687.985077517151, 683.962240104858, 663.458997497825, 680.544417036085, 699.039526496177, 660.465047262207, 675.222106621342, 684.540123526199, 642.901557638354, 633.864105571396, 653.406166699636, 702.407360040769, 682.445599330479, 683.229934852936, 690.674857741526, 665.87883156704, 647.612817693366, 684.098677446793, 707.516655943158, 687.599725914885, 673.026762997791, 688.315198956268, 652.197447373029, 658.973907933701, 649.29783047348, 669.205954052515, 671.495045300756, 648.062275963485, 670.010580177962, 675.886896696419, 655.022846694859, 684.090699879209, 668.21478878112, 680.118399799972, 652.296292727281, 691.829003377063, 633.606498195923, 663.563125613369, 678.081734506201, 670.250477841869, 659.443279451612, 676.666014525969, 641.538208582807, 665.863866963537, 674.553866794158, 682.43912349738, 688.086359246628, 690.997706695523, 701.828584592128, 664.162344536091, 665.050265020707, 669.764267939118, 666.740779741675, 699.82453649312, 696.092668215375, 662.742991516586, 656.835316833773, 681.375566888257, 662.487388888073, 685.408836319741, 670.991572153209, 669.966822207246, 688.365177156676, 664.433402362079, 645.633649177996, 680.31036109436, 673.14205437273, 683.370406516323, 700.101770082201, 678.756881228903, 653.559448451538, 668.539817913648, 678.082882865916, 663.066556073449, 656.768568745317, 671.748779065176, 689.210733949415, 680.050384230791, 677.420283355507, 634.546774310196, 670.579074208339, 690.364410558494, 670.570439927977, 656.818822024491, 680.336422320366, 664.353726287639, 645.868715218834, 663.170762677849, 665.47675595025, 649.369138785922, 630.583258585983, 694.610489649457, 659.530773254676, 712.926792317346, 678.371032580889, 685.714816296304, 671.714722549252, 700.474475509408, 675.091297581952, 681.485522118622, 657.407163649411, 653.09188148689, 665.166349869294, 673.093455915644, 666.374145097669, 648.814963902401, 682.354321472738, 678.612418811568, 656.347529539279, 658.895222591291, 675.532666432228, 682.314701334616, 657.588797833752, 636.592518333955, 690.253085227006, 724.927632258703, 667.683671606444, 679.639308714923, 652.74570604913, 644.44414378942, 660.01416699688, 623.354525912417, 678.052003567419, 662.409296743155, 654.704198486157, 664.835676337087, 683.219756086016, 673.133871143865, 670.550891442029, 679.09454498011, 665.919239314307, 674.04622167995, 681.465462068964, 707.10234448163, 653.040192750337, 655.742606646799, 691.51095095198, 682.308743937945, 650.633140820826, 683.683026647017, 652.176230497427, 644.151214333215, 675.968951315141, 694.744889066969, 688.616416742614, 682.723160368241, 691.25676976903, 677.669147014444, 682.523306502409, 682.859905633024, 668.619913248354, 657.587424035079, 694.8223560482, 645.549588078556, 665.736819629685, 701.670328250439, 680.774985970955, 650.43989846226, 668.213288363463, 648.714993946836, 680.735962640651, 670.356568951814, 683.820743166286, 687.73694167336, 654.369710443082, 682.569221704234, 670.807368757929, 664.68908167498, 664.532550188342, 659.218003548625, 664.922697571631, 679.359877580108, 679.074548223349, 656.54045724957, 682.155281059751, 676.107828099539, 649.776622807422, 694.945682300066, 669.399357968129, 657.03137503844, 702.098069175047, 676.218022946851, 669.709431166704, 687.708624171668, 655.653849584419, 699.238877386413, 682.647256525181, 655.833444033255, 658.146004991994, 660.7960397501, 661.921710888089, 657.959207844596, 695.950159684421, 686.519117553871, 667.041778812349, 681.053208967364, 707.25141791831, 653.861188354446, 664.182422372876, 673.834015832022, 686.144043607306, 682.266416545751, 667.664917900156, 651.901487208072, 641.662824267692, 653.57048418936, 647.613307659473, 688.016449396634, 672.772909069829, 669.084475423647, 668.493069123953, 693.358138399764, 685.369399590798, 674.111514477382, 674.897142364006, 679.198902545719, 658.916514681137, 674.84157864052, 648.691758385104, 664.798787365959, 690.478255419988, 667.484282011902, 670.401878443846, 681.962847815636, 672.131580645322, 722.205982344089, 644.366452096137, 673.919768726192, 667.57960087784, 662.859837143362, 664.766466850631, 706.188424950578, 648.310594939413, 681.423864732033, 671.677572117466, 670.666175331206, 659.099857227065, 651.363488886599, 702.592122899766, 677.193212653112, 678.507862133237, 660.403855006632, 702.806847010911, 662.952709596208, 640.607732988059, 687.049202220529, 654.467010398234, 686.581950765647, 699.576530016605, 668.688480943762, 669.481961511069, 696.987155409989, 657.320143380742, 659.651394982239, 673.253581992206, 675.129662361032, 673.67993291635, 692.105750456566, 666.435030464156, 675.573389153923, 672.065344238758, 646.341412800317, 656.236433763671, 664.89085043645, 666.058104925006, 670.976272449099, 694.243669533807, 675.88593319579, 659.63130827916, 676.128386632668, 659.266427567755, 675.026307950578, 677.004194723052, 660.450943850052, 679.734866050556, 664.273178870197, 676.90404272887, 679.441968500359, 667.189246648813, 649.723170894128, 687.249707926177, 665.528402795984, 673.504759394952, 702.071753452968, 683.710304000695, 692.087859084986, 654.445227969303, 668.731633976096, 647.466772617598, 675.613805920877, 681.869853012736, 689.021299863443, 687.844432038521, 687.924544383186, 689.351008879214, 688.581835868613, 678.530702821881, 680.393476526121, 660.241407499602, 690.699768685974, 648.758889167386, 710.146836129638, 690.970576852872, 684.62040692442, 688.095171164423, 651.283191974141, 677.870931309687, 659.464832930269, 657.690881822903, 664.619648701809, 689.86325436478, 687.61540478791, 656.087070219317, 666.477380938103, 651.75804722252, 674.547602763963, 664.402903310998, 653.399960477883, 680.222142826722, 678.174703450043, 691.973937090568, 689.617171608323, 681.566525189731, 663.982274035716, 637.508676482367, 699.591746487663, 675.849090162173, 690.182493744939, 642.41689199834, 680.892935749483, 663.703157939951, 642.788612241724, 678.423882155708, 667.265360856886, 681.114392324731, 673.064394898817, 665.598500486141, 700.086144274182, 690.667314021826, 639.156294189371, 688.631019532112, 650.518027153136, 683.127064489721, 663.931371033621, 672.894762471737, 668.129129303385, 687.262345582916, 676.202126903531, 658.121069915888, 676.930930766177, 656.293724438875, 693.511219870775, 681.887037197712, 680.820778884104, 659.634078305272, 668.029622786111, 669.238264130789, 658.792482671655, 693.189662799542, 694.036530693769, 685.680728971215, 665.38022328832, 676.896838146038, 676.376924386217, 689.205083927643, 671.577323474958, 670.370839827136, 689.277874069697, 649.973168215974, 666.796914896358, 648.273249585775, 665.919583776269, 665.378368696917, 642.177048070382, 683.173791440953, 690.918541459291, 663.730614510527, 663.297061140754, 670.634196853217, 637.923687943423, 683.124795248375, 701.526040004142, 666.971890077194, 679.083847164489, 694.391106929129, 678.620389706038, 673.368203720356, 688.912010590196, 673.143244894262, 666.712066709261, 655.156441163342, 670.313828747791, 633.664618885621, 676.451185306236, 680.686560898385, 673.832841692686, 653.643329921933, 670.147629908909, 646.212793116158, 679.807704459935, 691.766309880257, 666.299138406587, 689.65442839648, 672.403752179969, 646.46104174518, 655.314617635338, 671.966438774471, 683.904344667008, 641.73138918027, 688.652343426074, 657.260925159889, 674.778589456463, 678.053590925943, 693.545428362326, 693.416429993513, 673.402327673326, 676.697761851813, 680.201906116997, 671.784801071655, 698.332542086098, 667.24628928731, 670.628908514562, 658.535637065818, 685.199209036342, 678.706037644655, 672.794722625819, 658.404525746733, 701.051775448249, 649.255523345974, 644.078741212785, 684.155732479725, 654.449578112671, 665.927154244317, 716.832880665751, 669.273900096131, 660.556372492318, 670.885689984438, 669.482696736869, 653.013992920917, 675.204144363872, 698.171130569348, 665.086808989745, 671.464925199923, 646.386360509318, 698.272531092706, 664.691244011935, 663.766847968976, 676.515882791633, 665.982059447038, 697.051214928704, 683.635675705516, 674.822860866198, 672.043106382318, 665.747604209343, 664.427191715731, 673.539858069274, 690.710541284674, 667.229568412844, 655.37633487291, 656.071135127127, 676.173455016667, 646.854603162564, 667.455562761096, 659.644040918132, 686.163832923154, 694.336289850726, 679.736082477204, 724.366921437423, 643.131855646375, 659.224489773203, 663.550709666862, 644.11761584969, 679.395224920129, 699.312723862505, 655.513404983921, 662.152558495721, 706.984235979985, 659.900471225629, 664.125082989426, 683.737414715738, 651.355845102966, 675.815770425811, 671.391387691481, 657.296488524004, 660.4668939613, 671.087335721015, 676.260269150269, 661.547188610543, 677.541788653663, 661.016593015123, 717.827559864591, 670.325819180808, 667.195162725865, 659.73296269426, 688.403201190056, 685.811522162239, 678.987393040148, 674.545854720913, 668.121825491501, 670.107434629394, 688.351762800108, 679.175705966119, 654.692040612983, 679.058519916044, 655.55612256935, 695.951198320342, 696.627048384808, 683.031042052643, 657.363605985838, 696.783142631912, 654.784697468847, 664.683486667497, 689.754349774189, 672.309065328991, 666.228468316681, 689.19580164887, 695.347247711343, 645.906664017581, 696.83015948598, 702.165870618412, 693.832154639456, 653.868346260538, 679.673928017025, 672.295534286662, 654.139499801712, 652.871757666868, 677.286358132874, 694.223073033381, 691.553428667262, 639.594329444254, 676.167800551458, 682.674147306783, 666.912597150884, 661.827588765498, 655.010178522122, 685.595925768177, 652.763180506824, 659.686576594356, 648.323568861683, 655.606329210391, 692.32297979099, 682.437400391457, 637.043485752982, 666.89137174506, 649.582030399377, 654.554023077151, 672.684090977308, 678.140868208262, 720.306469915642, 680.838363888366, 677.456468812724, 656.979312658925, 665.412649206053, 676.487645972768, 678.297610062228, 656.883725599789, 681.787846512866, 647.140825240208, 674.571099250533, 660.120590479609, 686.15466577496, 710.899314764343, 654.984579114553, 678.032302798972, 662.960913476472, 670.529777261345, 661.004131605904, 684.919763524431, 674.700342633079, 685.92828660713, 668.753314242624, 686.758195059812, 656.270321874291, 657.145811635517, 666.849026204831, 677.810739181481, 677.168187144153, 675.692920352317, 652.929326923176, 696.801862873979, 659.313066503801, 645.613468959245, 661.720441620196, 683.512953570243, 659.64375711694, 667.633266947595, 681.888657191999, 626.202750564449, 652.135161176675, 654.537389122763, 695.484610550844, 685.008801527206, 680.561053948796, 668.972281949523, 654.244132408249, 700.827800941525, 674.98522477752, 648.839800287535, 705.62246528293, 673.434623051882, 671.685317726076, 657.186906190604, 678.627777737051, 683.405110103022, 689.939903298047, 658.896079177056, 683.84800299562, 638.9688918761, 690.734164835408, 683.642766998279, 658.184765881102, 651.187911589961, 663.970863087534, 656.986247549819, 667.939297119501, 680.260168807318, 670.809717207254, 694.735825282373, 687.193906392075, 659.133527125671, 684.25411662848, 663.133144444162, 661.693392252798, 659.422738852826, 675.61426789534, 653.161324436934, 697.868163429083, 655.144281518285, 668.264349144675, 684.114624615821, 663.144369385978, 659.1570897838, 638.446464712248, 656.446213641542, 641.19617312275, 689.283495769793, 674.328240598609, 644.153187058257, 662.821611747171, 642.725442994584, 658.933141057446, 640.386202628662, 663.782753138732, 686.549630169304, 686.909486853276, 652.320928229013, 673.049081530482, 688.60361807836, 680.943548112021, 649.772347719332, 649.283618728545, 638.444886966628, 700.511678689974, 679.069167288154, 672.280224013642, 706.29131446124, 675.109131523839, 656.276534878091, 659.009237595823, 652.094802662292, 666.818223956929, 673.646876758659, 660.98404154873, 661.164842168369, 691.968245220673, 680.901045468812, 669.919025069243, 686.176798613017, 679.97565722219, 680.399522219724, 658.027852455617, 690.493688983691, 660.829985948415, 663.541133940072, 658.591861356482, 623.617412241541, 658.611022774598, 676.752403836415, 685.756882094383, 701.358834385744, 661.833720869398, 652.159691979753, 670.809688498808, 676.345684203356, 686.314382233078, 667.31815250062, 671.505955917214, 655.560431780781, 678.981806807817, 656.44723710152, 687.802274045656, 642.449546443399, 645.895566770123, 674.414224880063, 675.584185626423, 712.488428406866, 638.47936141145, 683.626652376147, 668.555401256455, 701.890645067818, 663.297208296237, 680.409253907358, 668.42499065347, 674.888227234862, 682.418220702837, 686.373603726353, 706.591118749663, 663.278059355451, 652.371063003752, 702.366269918075, 684.563643869132, 671.59342411371, 688.321869452305, 669.792323993518, 687.934567449764, 669.131341431807, 674.190759234326, 690.705063320505, 678.253699431663, 681.954335502864, 689.997439009208, 665.183643581273, 659.102506947656, 665.434796604192, 676.230250158378, 671.487138049888, 686.682591128812, 680.707657998018, 675.165843476698, 684.063679496486, 671.647457142869, 665.099142577836, 671.07840456708, 642.149810404608, 652.49656896722, 674.185985910413, 660.269803260684, 672.285123328778, 682.315912379448, 657.241411389426, 682.180975803939, 668.338416926685, 673.189242511471, 656.310798347381, 671.101228293809, 647.083748201776, 694.685578295539, 673.905440376338, 693.8736191885, 654.078751092679, 648.730093809722, 669.512896785338, 656.122529707351, 689.592638908884, 654.986698628325, 693.717959846786, 685.737426563323, 650.358269229152, 680.665656136305, 685.959074570965, 662.439454127768, 668.277096933729, 647.920066244846, 674.711334591537, 657.93599838245, 665.639838192077, 653.337080446636, 687.065870653972, 679.065443189799, 663.554436937074, 635.301859372113, 664.394702560213, 672.453888430376, 701.85644419192, 691.562235387311, 677.707515562824, 648.691107568644, 653.100949143575, 638.248235696782, 674.914907518608, 646.999411121389, 685.223157500244, 680.879070657391, 657.352195119081, 674.283974648038, 680.991935198569, 646.560316470417, 653.399039315017, 624.577820489485, 670.865837350007, 684.468138916602, 678.410066124932, 672.162743773968, 665.922019092876, 644.870622395286, 666.947502049602, 716.483207052966, 663.480774968495, 643.528622819416, 653.061180264005, 667.874866099933, 684.713565961241, 655.701194595626, 668.928527563834, 655.201317322116, 687.061660427574, 647.920322622791, 658.177616933482, 671.834970157397, 680.497213431229, 668.429243795532, 679.21156237462, 658.232708728253, 683.304592799891, 631.622067103961, 698.522046141679, 693.810436626051, 665.373367875776, 684.833478995114, 689.296682538551, 655.702765603422, 648.021692816377, 638.907739880257, 664.719557245713, 673.095596328079, 678.095147687988, 678.774200838364, 677.571064589445, 659.755401991417, 691.055477321193, 645.420577634195, 677.239420873323, 670.584627734464, 684.492303068108, 672.614725718413, 716.57503994771, 657.03741868361, 657.56407065874, 676.97506498071, 685.530452402901, 673.071105670918, 658.716030864712, 672.009442736988, 643.128316701715, 697.114692719686, 662.390355900332, 687.321163671616, 662.402636175365, 657.056699796574, 678.945763017487, 656.134593233554, 675.307149615644, 706.351867543346, 656.098210482816, 680.27541024863, 665.894347861345, 674.045305376911, 659.030031511558, 677.717020905746, 636.922572117258, 666.694936356224, 674.899184826182, 682.979643092649, 643.090078860488, 695.021511963065, 652.56899805856, 681.695356230616, 711.861122427567, 677.763584986045, 693.380049468314, 662.437096351853, 674.271492623544, 677.495470955317, 680.377084793043, 641.160522579014, 682.00689448725, 693.621340723221, 676.39911761109, 675.111458508856, 676.136573346609, 683.65990780412, 696.853389371538, 671.693597354564, 673.522876044089, 666.181149357657, 701.757650007478, 682.70039626399, 689.175883846376, 664.276790905925, 685.493786807264, 637.810459714345, 697.307118968496, 636.405416035334, 688.42117841198, 652.655494220142, 691.036358045265, 701.515185753626, 686.133127674021, 696.665108096439, 675.973159763385, 691.715265401183, 687.967901903685, 657.058114617029, 665.051093946067, 680.104099352028, 699.935959525879, 679.886598820747, 626.979407768481, 677.819257814867, 651.368031398775, 692.036699399597, 683.840627565671, 675.092593173003, 695.058374395299, 664.626535913734, 661.221766595547, 666.112458659853, 663.650630442992, 674.5100061953, 634.714311830696, 676.613700452529, 665.645888730487, 674.152211501124, 673.821662027731, 647.869311890298, 671.496933640116, 686.370991427875, 705.96954238044, 670.008102539412, 676.653703596526, 649.595601242521, 683.783180581015, 678.197147872846, 687.921524438115, 670.567062600049, 669.651755111963, 695.413398417036, 681.385538992561, 682.849519388745, 670.753507089257, 688.125385876077, 657.691797176764, 662.229014408694, 643.442758267055, 643.60973604682, 648.134214654373, 696.989099700343, 678.913705377787, 646.858788514909, 647.099269326498, 676.65684761366, 678.289363327287, 667.452633027758, 700.086550784377, 687.766146051515, 669.463908320476, 697.87599821936, 662.641907083252, 648.453743518103, 676.884669996744, 685.792265778917, 673.580467127865, 666.933575076436, 685.999569905154, 690.290549190073, 703.685227943946, 675.770562286507, 684.213656185034, 686.340785296472, 702.17094079284, 659.050912461057, 656.859008164681, 679.199652176882, 671.5840982827, 688.964022835392, 624.101218741385, 694.850650017027, 679.938555171795, 640.780396797439, 679.319005855819, 688.705961809418, 684.499819522866, 686.406830089034, 659.106638570751, 675.568531287265, 678.219600833124, 669.190152467735, 691.64010022052, 682.064931656485, 711.729081279746, 648.396622656748, 669.122037713551, 667.132915340244, 671.542432952148, 662.235504474558, 729.063323943859, 675.277915135627, 655.891986003426, 667.285315418291, 701.806523908931, 664.67288243173, 685.979685788639, 680.526946325012, 640.155948441017, 676.68833962492, 656.581071221409, 680.054793169062, 681.311982426965, 678.915526553637, 704.627857856928, 654.237223235949, 647.173706284357, 676.11394663506, 673.600317682284, 653.111540726227, 663.718531390293, 655.630938695164, 698.164357214451, 688.520355276512, 682.081428971921, 671.572258998699, 678.762804704999, 653.126459241258, 678.813680880044, 677.154912311788, 684.447785786448, 669.345638370083, 663.676779477428, 662.415384427558, 701.429329520514, 667.916048240028, 672.982512718621, 661.555096796018, 674.237242026411, 697.596435038421, 678.943291368481, 676.136068876689, 667.227097094823, 686.299998780104, 682.10962892926, 638.299253439788, 685.17233090287, 667.923954884127, 668.43125526356, 653.507378805565, 667.629754641889, 660.447204196975, 658.364455498838, 695.485049214149, 694.320944096238, 645.684998265292, 675.646043084017, 680.017285463838, 639.609013413831, 688.446295318195, 645.930912552307, 696.483430607619, 677.431722851832, 626.859555733482, 660.657600550238, 673.960251631853, 675.312345784661, 678.180266399091, 661.089026774873, 692.883844178908, 681.449584355372, 677.463728625595, 675.260356668324, 670.28635203807, 691.418441523105, 651.865962581018, 666.814863174395, 672.247678152388, 677.935831661528, 676.297430110166, 666.694452367426, 696.087279903216, 659.900241694585, 691.17582363981, 665.052726970889, 658.047078739901, 679.317578994198, 671.33598696004, 656.677630484637, 673.855513724068, 698.434434021088, 660.741257930602, 687.585650410114, 680.253897386683, 648.408303365967, 687.553194986165, 698.194875435605, 688.385773280346, 683.622001544313, 673.072166454886, 691.274805337659, 649.235528867257, 677.143196029659, 663.569275665569, 700.942875712165, 661.961594631807, 660.515401914429, 678.51038191731, 706.90729251994, 687.822462160071, 662.633058928737, 671.426480363345, 657.210955749395, 686.220647960166, 657.896699490967, 669.120982577615, 663.320965105609, 686.648588038229, 660.37484884394, 630.288034792011, 657.847477766434, 673.392095591513, 674.826878231883, 675.223145640185, 681.502273929889, 663.063425497379, 677.564808904969, 668.373134767818, 706.193668670863, 667.865315534931, 699.189583030547, 638.451825668833, 668.917144639877, 653.064001721825, 674.851674196291, 683.268675917618, 705.455851444927, 677.268950960349, 670.09278850766, 647.734482312798, 639.658870111281, 656.515724184547, 690.105703708787, 681.755026397348, 644.462446249233, 650.363122566295, 698.889926153536, 664.461554958059, 692.729927106871, 646.386624101107, 663.696456759186, 666.365636607417, 650.757696898686, 673.355296892295, 662.695531368693, 693.941216279593, 691.70452691895, 681.049132256131, 653.193360976715, 631.010503110905, 667.204546363487, 682.542523551388, 646.147784956939, 680.069431414807, 709.066944627916, 677.527683374684, 684.002440594192, 685.637347522762, 680.732189527718, 663.033063353664, 663.59814125608, 661.035659031803, 680.966608394688, 670.632959595798, 696.705979739645, 630.115617382888, 647.808788630552, 641.583625485081, 669.274543774867, 694.447690232902, 690.667738752852, 675.911175534407, 656.438156528006, 642.894793866232, 641.063896511027, 685.087571346106, 652.942587571985, 689.732539316292, 673.132410232844, 655.545974105345, 659.024897464239, 668.118845051941, 655.637939189763, 675.308138048132, 677.388989631742, 665.032471822017, 690.936661240514, 682.378120501259, 677.64516820128, 667.519553383727, 652.218329729522, 663.753030156424, 680.607933362898, 680.389210695238, 690.383845418716, 691.787171280295, 677.338143696241, 667.912553529647, 691.882028016292, 660.327908029516, 677.166082639496, 652.290946957008, 677.008117489246, 689.342040534824, 672.552768965404, 678.505542349244, 681.290421852681, 669.40764093702, 634.169947939592, 632.014651038989, 646.813124841242, 650.358207836472, 665.030548381508, 667.988415182116, 672.940315190227, 647.298528949739, 676.803172229894, 659.875954960221, 699.326433246819, 653.265764515084, 656.622612668017, 664.943601564185, 680.617770870156, 659.730374561101, 664.113458287, 684.154100234814, 671.101315217924, 690.399734208367, 661.053435159807, 667.267199063402, 690.599014862416, 647.487224612146, 668.821506656509, 685.900126900739, 689.217959527067, 670.372162031653, 685.629109714453, 695.390474542049, 666.377100610637, 672.522267950945, 684.390021957855, 680.651334050215, 683.728202408152, 662.167078014877, 682.053858753239, 649.934884696102, 668.350909852987, 688.323361814391, 635.755897686027, 669.214703235195, 668.301011004178, 670.99305177617, 667.752526752055, 654.52800498774, 652.901346736639, 700.558374116221, 671.450118849072, 680.209218046707, 694.296879826424, 657.121105895768, 681.497646585823, 686.116955795546, 718.218943555675, 688.506710475458, 655.284516970846, 676.069014602932, 678.49472424358, 662.221867656083, 681.218568751764, 651.285275701159, 654.571855618592, 679.480912228219, 661.564335115978, 662.228406142683, 652.009000521653, 643.340211965426, 663.594220574804, 638.41949803567, 657.929892880719, 647.530318927683, 666.177665419661, 682.271639918173, 639.261701240738, 683.808094799346, 669.021947567335, 675.872086367673, 670.093321245575, 658.748181945505, 685.08518434282, 635.508372742527, 672.698084083405, 664.466550400352, 682.705740991763, 696.345363708039, 688.499450884879, 649.28250603348, 664.317635632758, 689.320934858298, 689.259482546144, 652.674791429326, 698.852426183706, 634.806281262802, 671.567237270908, 653.765054454448, 639.776286431356, 692.218161942752, 676.115316967239, 651.6255888688, 654.079251552246, 653.163666866372, 647.575648423925, 691.854011434666, 662.907223930476, 686.654373290399, 678.363219983033, 685.10767226451, 710.803119488915, 655.178647225387, 667.681864808908, 673.520267795733, 694.424210588262, 672.33940866147, 696.122001132414, 698.978744683533, 689.243463446358, 687.140913662863, 667.871600537867, 674.732034264806, 661.776542797572, 680.886550620436, 689.087824956982, 659.649309633569, 661.750769523053, 669.195049091908, 696.253308550662, 647.080928467055, 650.748395485258, 688.975984025699, 685.673211576022, 683.253677157576, 701.975580427503, 658.709394200102, 703.628055004279, 700.508615812782, 668.88878035027, 657.60323028853, 670.828521207196, 691.518434929157, 689.111830811947, 689.045714090225, 665.921146273578, 691.884690501605, 673.215861387074, 637.944134403084, 660.047129417001, 671.025098141561, 702.204511159661, 653.591921033871, 680.233814446166, 690.72194359021, 682.606792391822, 656.865533821578, 692.089645332729, 651.005908946784, 684.039392294647, 687.170584445199, 664.491985102361, 667.750610521865, 659.173988899159, 664.564252992246, 654.097136217919, 672.494722985677, 666.814683517324, 647.210954902053, 671.762213595161, 676.043387296169, 660.941522322241, 685.979290715391, 659.375650721526, 672.601044755681, 642.701862296233, 671.086615808077, 674.073958169364, 678.503317721586, 660.545910899938, 690.810252815034, 707.212226975638, 656.165824131207, 682.586615784695, 665.772389928273, 681.487939470648, 676.43894759968, 671.731195516617, 691.67365637272, 681.01384034697, 658.020821757504, 659.268831092824, 680.864986320299, 691.970737984072, 670.445685414847, 684.527897357281, 707.220760754348, 675.50059781119, 691.258706749836, 687.077139437687, 650.187420970797, 696.279730923648, 670.174380713384, 662.571347439809, 715.595586532317, 681.374373658593, 683.703382296456, 676.805044464784, 677.018455193134, 664.916097909584, 672.425839415088, 696.84561976873, 683.837767412515, 679.217504756309, 651.846485992202, 662.029503644936, 671.091275490462, 633.569173490889, 648.756308559356, 685.280047176556, 670.804130981421, 667.719614080861, 668.610072702892, 666.244133944923, 692.609036405288, 703.803571049804, 696.250808652065, 670.783851508428, 662.797239518485, 655.988495381208, 675.858048438843, 675.530090725425, 651.096487210483, 654.471553414194, 661.356674769284, 667.564438744313, 679.726266242634, 683.906679543265, 687.631606395616, 674.420989043957, 693.306330552521, 658.21484366442, 641.678522021282, 709.914571097631, 654.306090048354, 694.925787981037, 696.900433541918, 670.619263489851, 647.600480818295, 663.766624143833, 683.88290829939, 664.27444100471, 660.683270607763, 645.032319834254, 645.692059651545, 666.986267253261, 673.381338741254, 666.941489903694, 688.181934094463, 660.018879351465, 675.254936624788, 657.985775765123, 656.031192253339, 706.541752537214, 686.6035458557, 680.746016230614, 689.539705162816, 694.611847019646, 652.075335589296, 645.180871191954, 689.829980076913, 680.058585625809, 673.541084056552, 671.233583199553, 660.041914947756, 662.360280774489, 676.11842091667, 691.230867597601, 651.377326679486, 647.892710405188, 661.316737989213, 693.831879178776, 662.133364029558, 662.952700163859, 664.248017023355, 664.956997572765, 701.32319733973, 666.265241136311, 632.63705951859, 653.777379896057, 686.147168435146, 654.865380776193, 636.340407919353, 650.558680610792, 667.579332789812, 648.607787222666, 624.983329419701, 671.15272130567, 661.074251627944, 658.286771161807, 680.971529513134, 667.464925278858, 652.888983940778, 663.783723501593, 673.569585723131, 676.357151025529, 654.631918735948, 662.004929591103, 650.844838512699, 653.258622979013, 674.91933559778, 692.567612241975, 699.443304810261, 670.072622349611, 667.164576140113, 690.988484959948, 696.034086795813, 668.690777740675, 653.094320554685, 668.790343039766, 660.341503792677, 667.457382029877, 691.647213010146, 659.878186185286, 649.889580635904, 675.973336887143, 679.206612728762, 690.050968373627, 633.837669496271, 729.521457331195, 653.262988044597, 689.361920596278, 680.546352701773, 674.580673492831, 670.153195838301, 691.15336718709, 701.062064766399, 664.524255257026, 671.761798577877, 666.518063218855, 677.513566724138, 634.433902308764, 672.269463793268, 681.140882321112, 684.50156296794, 686.671909416233, 671.132376698355, 699.016328572363, 643.72834252753, 665.787808989476, 652.694789496587, 672.827482441242, 678.802425578181, 708.188218275637, 664.487314713464, 665.119986839028, 670.019938451553, 661.314640660079, 660.868807582121, 657.850077229677, 678.026092476291, 642.118401572754, 702.487352845636, 688.8827108533, 688.524026650068, 677.376559953707, 638.237799334729, 658.345189000389, 676.621411948669, 661.50784626674, 680.877302336471, 672.833697577782, 676.39080053018, 669.481732338598, 666.290818239597, 638.322981646895, 682.333044784886, 689.987687506144, 701.854625133835, 646.167738868613, 653.624054396093, 671.642456387877, 659.500638482882, 678.994699316267, 650.774452815973, 666.914247218168, 627.57830523413, 621.083824701055, 682.526580025357, 661.861585480007, 693.834759578439, 676.592328665259, 689.968140391141, 689.675940767704, 667.314466363185, 698.730849657808, 670.011060019954, 664.732805710928, 646.702332740413, 655.993675179871, 646.359718980196, 690.004832291768, 663.438496794766, 671.237051769736, 688.472842367128, 681.786666448351, 641.881827496279, 703.609563432154, 678.245017203706, 660.036034467899, 676.98875595787, 694.694943721504, 684.118499366137, 721.820392657932, 681.297987630093, 674.672973517027, 661.303090269285, 705.647389909275, 680.960994519841, 681.961530572094, 697.683848973327, 677.33235010103, 664.646201538804, 673.080474632653, 691.722689054399, 677.416392398008, 674.970484936426, 671.723703175773, 679.030193546761, 672.186997942409, 691.559772409791, 677.207233020671, 645.432224171904, 677.875578701174, 680.770455912652, 669.954382363141, 678.246850538623, 674.54142219074, 656.218266514604, 662.674140314051, 665.055149692706, 669.140777112781, 670.335817023299, 679.57924991768, 670.653365213498, 665.639369195939, 652.431824599936, 672.477488809147, 675.645703218335, 692.164597639134, 677.669221414359, 653.624193305061, 652.387374582206, 681.553851880932, 640.436061582695, 686.796211208069, 700.919208933031, 661.515442470381, 656.206680450642, 680.044117106618, 687.336872563366, 664.680931957034, 666.148988196226, 679.265293220434, 682.527137194602, 661.736777611092, 653.310851067348, 629.449605101733, 660.617886140074, 678.771636087177, 654.1218542388, 663.405136966301, 686.007987101819, 676.307844416592, 669.576979515062, 694.650856275773, 713.439519781307, 639.644743796139, 681.951514892659, 683.494079893238, 700.556393256635, 673.694020488697, 666.899270911563, 659.315075779019, 648.608580304504, 659.032930769222, 686.081383375438, 672.209997779753, 691.227692940353, 682.102435651356, 697.179919392774, 685.169859372098, 689.884768116767, 701.516340073343, 679.103350468412, 678.337028646303, 674.60747955734, 685.852051842979, 674.3724764609, 636.770410794856, 645.081847260131, 699.678118641243, 714.965345352942, 663.937659663529, 662.497286307888, 660.358823268799, 651.751225738825, 656.347584721782, 639.348952180416, 667.200101657779, 702.273235653101, 651.7054846573, 663.096252937021, 685.62403368822, 672.450621689978, 680.345465317287, 664.391127727412, 678.507591704425, 681.418625028732, 691.773136045177, 657.951083339347, 682.74978542083, 694.075323904087, 664.737960180403, 653.529991226551, 695.494658510106, 683.92719138638, 710.318539849274, 651.349591558935, 666.657172033364, 665.793617908286, 662.047863135385, 677.79082727491, 654.917149775353, 648.082760305578, 665.028360841471, 667.1278349467, 692.236039972863, 703.692291687672, 664.405537001192, 653.577911931576, 671.553238603406, 663.749306350205, 664.130829530112, 687.065569980202, 675.827811603076, 682.677435163595, 659.398113422194, 679.670442088515, 660.678015939368, 677.476858961033, 645.712482548529, 656.410034460136, 672.829349047968, 678.790681712446, 653.994202179471, 679.217422906625, 677.722338102989, 684.004838110609, 664.758166459926, 673.950345548771, 652.846317472949, 668.702960052981, 659.068498167075, 685.95865424343, 666.370487073225, 663.7680573492, 660.077987944783, 677.514078117437, 710.667676609961, 666.983052278295, 646.851571247205, 665.636661168616, 696.499863304775, 649.779563852073, 689.070469754024, 647.58939964329, 693.652516596807, 650.935377133423, 690.689892431558, 674.707452364019, 710.007578590343, 664.562239224093, 707.801510804043, 672.27810006913, 699.978944369718, 673.046879462588, 673.091083390023, 671.728521500225, 668.407197592259, 642.329426808168, 673.256327626457, 675.392198621733, 652.965472385302, 714.738781737688, 695.729233473515, 652.385673477567, 656.869096515716, 654.682076641785, 684.749291138359, 697.559715098442, 684.464082917407, 667.055785253995, 640.879320690599, 691.79250759682, 662.724473404554, 663.568057821511, 665.772106268596, 660.190702448661, 655.722465417437, 687.033199278213, 675.299123816222, 689.733173385548, 691.756332279214, 688.423466509654, 683.631447742846, 638.200849642046, 700.708929235333, 678.312438742238, 692.036692621577, 689.280713298558, 660.886548006024, 657.979414500893, 663.738290600668, 694.530765845949, 680.825273468881, 658.853866774228, 669.572821327143, 638.537037437797, 651.155411160035, 662.866194328022, 652.801318115221, 678.44768302495, 685.170452717431, 674.48925309675, 675.35559620135, 682.283418646301, 657.360413190139, 689.351564281837, 676.919078247439, 650.38567839297, 668.767170012657, 676.936097127598, 686.158509586794, 668.323207914645, 686.425127963457, 673.579148862784, 662.787688962758, 704.571625812915, 676.804544880277, 662.324484944625, 680.619919941799, 645.192875347631, 705.709541474817, 662.012969970206, 640.563211009247, 671.337702653658, 688.336193280399, 667.792410139149, 677.198430806395, 691.945833211492, 682.098953942578, 681.11669031983, 679.868874033881, 686.599112503777, 663.36061499136, 661.92482615302, 653.525033549086, 671.887447451847, 669.571943650567, 659.858045420943, 667.750398089197, 653.433126395693, 636.136396917345, 673.005009594309, 655.229364776004, 675.891634591361, 675.993828011375, 675.537073113842, 650.247608037313, 674.653682765024, 663.0924808984, 667.188467640759, 672.156517244848, 670.87966454991, 674.296900564781, 675.302148919367, 677.107518228493, 670.912505347624, 657.112933307013, 698.947662786569, 669.575276915293, 664.826744349624, 658.183479985732, 642.262075359105, 670.32125158614, 638.883531145819, 698.182539945075, 696.537880331549, 645.04923323311, 694.791112717921, 672.344163265729, 645.248353269694, 668.47600071394, 649.234239101492, 679.377177411787, 696.385768499843, 649.946690390591, 685.056377762067, 640.657338215057, 705.3257934948, 663.166971928789, 685.085144811436, 665.312210243623, 669.066896755052, 700.000354357564, 664.606730164069, 665.049844087866, 709.737921420021, 663.058754735922, 661.619451437412, 664.307074946978, 660.377515684991, 687.673322801483, 657.178636625302, 653.427836941614, 669.556907658689, 679.975290608381, 700.109848609287, 674.76509805264, 627.359393292181, 645.243551178492, 679.726162475019, 714.393050276367, 662.206939223599, 687.893412611675, 644.665697013967, 650.216928293161, 662.139422261543, 706.534856938708, 666.256828685529, 661.545334649296, 663.347818368009, 656.14874923587, 698.557125206659, 695.446541031928, 671.394115057297, 672.581417278905, 685.713971208756, 685.407997824456, 668.413110043967, 668.347781038618, 676.151428639886, 675.033258481506, 713.127038365753, 635.173780525396, 643.314617621907, 668.031410718395, 681.031419389146, 630.319573370496, 665.410540273087, 681.39409610067, 691.588889744779, 665.617505280442, 659.36671221443, 730.556023274632, 719.976991788259, 674.952814042555, 667.301626155327, 659.795080922822, 653.594900122524, 697.065136489121, 668.020716992988, 668.966826798814, 671.072894727351, 659.527191464024, 673.891399719479, 698.764596767037, 659.601981569323, 705.99063575149, 665.205753480426, 657.007369672163, 698.370003600301, 665.291470207927, 681.330876651335, 657.494538480906, 697.130518773428, 664.135671758809, 703.305127957758, 699.919757295112, 665.319902321754, 690.724240580384, 661.56579886197, 685.282575981986, 661.31310603136, 686.048140120369, 707.319815772997, 646.152410413982, 693.827181565144, 650.547248279823, 689.803436792867, 654.822837763223, 657.854868090565, 658.658488085958, 664.264814512378, 715.71641675977, 669.780453331986, 680.947037799062, 676.369989704286, 668.461834714857, 677.653673059924, 681.398386744234, 686.049508317634, 683.337353576696, 686.628984418245, 629.139759801078, 672.581469321774, 640.928251474165, 685.476273503511, 684.437288948112, 674.370420151986, 686.354842030779, 649.854126766389, 636.383449066462, 678.151527889412, 663.123332815146, 684.940144298368, 638.131566889873, 675.386899999182, 652.295213814454, 663.568744592807, 703.541893772798, 635.347445466492, 647.516991383479, 677.665042623913, 668.897961398498, 658.381127197409, 652.63081594727, 687.54824663056, 655.048010384528, 645.532093844715, 668.142036149353, 666.573609618373, 687.343487645652, 681.007518383273, 624.207818304461, 692.626857163503, 679.082766026276, 656.115398634559, 668.181411371438, 680.819860017403, 679.528109478309, 678.196805127069, 641.09371495364, 643.958743080966, 657.17210959523, 635.055038741798, 685.409530652247, 664.898487992541, 674.420833002935, 656.546117771329, 674.960559918288, 657.766872999648, 676.097159410296, 658.246973488449, 661.601766255427, 669.39648820038, 674.248189740598, 674.85926450581, 678.669463412239, 664.411352770181, 670.028654785134, 652.207528608139, 680.040710286489, 672.313498186238, 688.281372866257, 652.654143659659, 678.778134461438, 673.184188459891, 658.54633768708, 646.015101106074, 649.881473116515, 648.052165104757, 684.4705221038, 668.293657094843, 691.692600061945, 663.833347692137, 646.437833518073, 668.068472347167, 689.619585281895, 633.325220772079, 664.978448841111, 658.156302953407, 668.822235850357, 648.362380822058, 662.009905635268, 681.175263615215, 674.208081197981, 674.943987786611, 649.724216095551, 679.43401606593, 639.122835854843, 657.142812937924, 673.372995279439, 690.110087757847, 665.279449753532, 675.421663648479, 676.794893461253, 664.048809477617, 662.136311726724, 677.937393833417, 677.229531798249, 632.017161268108, 680.150457937477, 651.142730188746, 665.147473914616, 685.013820678457, 662.104403195313, 636.658468084644, 654.740289157432, 708.497061228514, 672.496163452492, 687.631464165026, 682.236074949205, 670.545258396239, 635.738264827392, 654.992674825763, 676.049197318844, 691.24554589341, 674.249204683166, 706.178339708304, 639.058080438659, 679.93980294101, 688.30640277683, 662.656092769582, 660.644318909775, 690.697467900283, 670.664509258606, 676.581772165779, 674.021863501463, 689.811182923455, 681.158002498661, 687.893713686389, 648.458926696999, 673.122088606621, 648.774448774895, 668.494747238997, 679.30967329904, 686.935231578228, 670.996140177568, 681.976504650731, 667.368600204945, 654.033007175875, 672.917807784361, 671.680173588215, 669.678740076543, 660.054986100827, 705.33608349439, 630.467384576752, 670.081195337012, 673.507987444381, 645.929089917703, 697.063800106789, 656.158462486785, 688.503915235064, 683.626610397633, 660.511104175918, 671.281696648948, 667.667555200461, 700.428490143589, 678.383751105245, 649.699253795063, 656.397892273791, 667.571753288232, 683.216799229607, 660.854481739075, 666.869965512667, 670.482313363833, 671.261967390541, 669.904597567315, 656.346343298686, 668.419884710447, 705.520412242803, 667.469239735333, 655.1705167912, 698.211618796958, 658.481605360222, 671.423725601117, 648.557953015899, 696.355805784254, 651.075074327845, 665.660073001106, 673.487528365533, 664.341832854891, 630.156985584007, 683.402476904936, 655.904324527229, 669.103955065195, 668.061969123447, 670.805580759923, 652.775109443286, 682.431875596418, 677.317658398429, 661.398426768963, 671.052812657532, 668.278879922864, 714.203259285323, 677.00016554049, 689.540649608335, 696.603583812026, 664.050511498955, 691.815779676578, 668.670932018866, 688.008135552397, 658.128157873753, 685.514052879534, 686.767179373505, 679.400694828345, 641.692171943546, 682.123352104421, 698.939209120363, 672.922365782671, 679.778277906545, 685.082651462131, 705.454024316674, 684.509737940719, 687.357206800309, 670.191236453996, 669.964035737471, 678.574545243368, 669.156976259919, 702.069965942983, 665.951310616954, 680.223747782943, 677.81250198955, 726.877240608317, 665.921034206201, 654.267602687536, 652.721313829483, 639.247215760369, 659.100432517595, 665.443072285038, 671.351279854004, 646.398052743057, 661.424392504422, 697.024616292959, 666.765926472271, 639.326173571741, 670.251025778235, 682.004731667869, 672.994830104075, 667.160356179501, 684.735537375738, 647.25735321619, 658.381232886679, 664.999138636418, 682.838898345049, 664.077493428074, 664.280481029241, 671.665914527178, 672.735334292671, 686.177847738114, 638.413333720191, 680.805776822215, 672.714841008373, 696.42762308266, 688.144151101109, 660.422822945954, 659.828749303651, 646.129091857279, 700.32921863485, 645.000059723098, 675.201149624982, 676.610420370509, 659.531406561647, 670.027516872678, 698.945685433314, 683.286166367356, 666.66980118375, 681.54930164631, 650.295911989063, 675.332581340273, 653.021361747526, 671.117489768151, 640.570608831944, 688.130332782257, 684.421362917629, 681.532164279712, 687.105377615002, 705.357925509138, 629.991744335171, 679.2548795342, 672.312484285385, 670.515444833571, 700.758648163107, 678.202899504438, 653.148876384576, 664.811888754989, 674.875097084382, 679.907955806367, 658.407319081655, 688.947055261266, 677.626571501346, 668.354458206735, 656.661966173763, 678.017538535939, 664.06036003017, 658.935774286603, 677.355539358009, 663.338312163126, 670.240026870577, 683.419430786216, 654.467370533368, 681.623629303141, 667.915013260414, 647.743197672168, 665.092770119687, 693.256249710108, 664.413044812653, 698.780392968954, 659.769316285749, 665.471494959404, 641.289078080702, 672.963956970809, 668.80759173108, 670.232171051487, 684.139670222605, 642.849731273657, 681.450574553281, 681.478529917493, 680.540428655287, 661.221143969174, 663.81719633949, 681.646619114565, 639.59189686687, 685.241939271229, 688.526533786747, 638.353297247966, 679.286587907128, 685.283342992234, 658.727511814732, 656.443205428743, 680.985173481111, 679.319865632071, 685.645908184596, 688.266825650733, 633.596407909862, 702.575615103736, 672.335981153566, 680.675652434787, 694.09544939976, 677.90228173101, 666.400028241925, 685.612055763184, 678.375800146136, 673.866936613901, 664.246822059197, 670.656480467889, 653.060998140059, 681.268914190215, 671.35663299695, 678.120205231856, 657.257943264993, 668.561609912438, 706.367557686893, 657.680370549946, 688.896409697496, 691.632214294142, 679.407985458481, 686.617903075323, 694.679234456842, 660.374865712424, 691.239315942521, 670.470012158803, 674.623633978965, 676.610343857493, 685.870807177159, 675.000499757275, 661.252909025174, 677.466528210859, 660.060014690477, 674.998762098, 656.197538220904, 662.250987047536, 690.475366085577, 705.16031651634, 677.444270983716, 656.462427313002, 668.348714585884, 666.03962813655, 676.767762756301, 663.963821761217, 676.989534521599, 676.066752042245, 679.549088544915, 658.667338051634, 680.006019013446, 672.199825556404, 663.085271342595, 661.773400707936, 688.802667616064, 689.842485372218, 648.185107666453, 678.972782947489, 689.66846546986, 652.613726128292, 694.893396259912, 684.976598087344, 654.923400582403, 659.550075955066, 659.777064814465, 671.356906655446, 676.179434434327, 671.899733574001, 648.610478223075, 658.764763874244, 686.5530124627, 693.521107041737, 648.030083637235, 660.224229044717, 681.257914827618, 693.311440277531, 684.650529574073, 669.248696123831, 678.842925153389, 665.761579018518, 667.460902775653, 687.29529099306, 662.681436088851, 678.134266842168, 675.688688757848, 669.082310102695, 636.299122591626, 677.482907533382, 684.959503269567, 670.792120112262, 665.209926934822, 657.53704142906, 682.693366794891, 679.685225263458, 660.092896137864, 662.720497281458, 661.994242470368, 672.797250641778, 697.270157280606, 674.893511720723, 691.835275483346, 671.460747444112, 670.636611073642, 659.438102109259, 665.54048357643, 684.837374790331, 671.142698578236, 671.944712533796, 680.819027753064, 663.26658467264, 643.389693692454, 687.716287773769, 670.314793246988, 622.158992273599, 647.977433649394, 664.212834344049, 672.273360146876, 687.115117031779, 713.176594758035, 699.825563070057, 673.831282392708, 681.039392065986, 684.221191041122, 656.575048898491, 669.838355420347, 688.659646777895, 671.078585591861, 660.02127075906, 690.791852923925, 660.88206648922, 661.234278689744, 669.955950254272, 687.797842760329, 719.165316910367, 664.893839387585, 712.058083794417, 708.284887614473, 668.553347147053, 657.072407096531, 634.844220463739, 672.867653343111, 675.288611018732, 678.432422941734, 642.495053934084, 658.079293652859, 681.378510480388, 660.254721499288, 677.761941636027, 680.517987568428, 676.670617451505, 665.56489107487, 671.041530438358, 666.597585615614, 679.845754149289, 668.539450646767, 668.10460835406, 672.166927274554, 697.670881555906, 655.345105119164, 648.739298286927, 676.125196751734, 654.253000699349, 641.937943190103, 717.36429154423, 674.9378634607, 655.395405897343, 693.627979498272, 681.583918213644, 650.415480291623, 662.145930795474, 659.53783248417, 677.310672445446, 676.910374689621, 666.803008213081, 675.992859648326, 643.615696085675, 681.035693499024, 686.251758571928, 663.890148811027, 700.539626528334, 698.616820385587, 654.700612515805, 669.895082055758, 634.299620500769, 646.10231591886, 709.015797899485, 703.241988826794, 657.111769887001, 696.985671913436, 706.800041647333, 675.532501780906, 667.527016192029, 677.690504149356, 662.62231409328, 664.703438489993, 684.758264586065, 679.351699926499, 641.576366101296, 658.074976011111, 677.632007015631, 639.131373226057, 679.176240066152, 676.879026846819, 658.80636795277, 651.06655751944, 650.619467887095, 654.066171857299, 686.467456934804, 653.755541393677, 655.573996669754, 673.376579541326, 689.459748206216, 665.923195767674, 661.568105537765, 663.057767612229, 658.806828788507, 662.91293538122, 695.637350357152, 659.31253684015, 636.587386999183, 674.875460240185, 673.545944664985, 663.056696625407, 676.139458665303, 662.894384927122, 689.362752103966, 682.382826891053, 643.934488711352, 652.667376108771, 647.51649773513, 673.123872607601, 664.55192044728, 661.69501119038, 644.748881644324, 652.368041128107, 639.820863102004, 690.240465893142, 689.160661526373, 652.68006910672, 688.80044554468, 642.692571121871, 683.683900186126, 708.783519002042, 652.340539588287, 671.202321185618, 661.87527016683, 669.782040878958, 656.421512519178, 657.104015004232, 686.530344129452, 670.944765791005, 684.16817875613, 672.407508559098, 689.932054334401, 680.858292150123, 646.376959806543, 676.535095633637, 658.182872620297, 682.778388764219, 676.624070778786, 661.003167194176, 665.96387798597, 653.642961690188, 657.587134419881, 709.741860179806, 679.791979301299, 663.153359881053, 679.151517646596, 673.941596922695, 681.006463862147, 647.942233312177, 671.361298058814, 669.744363847143, 688.000953996014, 676.523950214411, 654.559829010685, 674.782947606644, 654.2176042143, 678.950571841063, 677.601569199231, 672.085505652689, 655.002440233751, 672.236897502821, 682.226697579207, 670.008832182728, 670.67345393077, 677.541949530117, 678.56780061105, 671.234292794476, 701.78285805358, 692.142391751842, 650.385415478234, 697.370325124205, 677.726141401636, 660.815113985942, 679.59724860376, 651.374666549666, 676.016876309488, 683.395221713211, 655.162801541124, 697.826269257458, 659.076209316266, 695.021179219028, 672.675547849653, 707.880824649362, 706.816881402065, 651.075306086091, 674.670296327021, 689.555400577426, 679.794108903255, 715.441661267172, 634.274198168016, 669.578734430456, 667.238594879445, 683.879507638878, 664.504477640212, 661.221887968311, 691.172537799548, 672.727892540888, 684.139526249559, 647.891185521882, 646.148141445112, 662.860993464676, 704.034887432238, 664.843580700571, 668.377656322028, 679.870449664791, 675.886243926234, 694.847892254935, 676.711968800898, 689.647592741076, 662.27057069758, 682.043578421937, 655.868877505428, 658.33547621827, 679.852760111573, 684.686833586135, 687.473493259258, 663.545822607838, 689.713509468666, 667.285580870916, 679.178668862785, 659.61745650536, 645.166375428435, 663.97635668612, 646.805641023256, 662.954713630549, 652.308350986478, 665.554770583443, 695.978526328349, 651.803349469004, 675.863953924762, 665.895778685128, 660.965238118563, 682.832377413392, 714.646161638699, 683.261451352311, 666.115043291873, 658.248904757076, 650.418200797938, 638.733602857547, 640.841091409675, 663.263249483643, 694.560683583107, 664.491696789279, 687.110475575256, 686.936574277399, 645.153474054624, 695.920346800764, 686.353056153263, 680.368360725202, 673.224688808538, 659.505977347717, 681.825942357782, 638.632821405534, 661.781674509762, 696.504772102653, 671.063968651661, 657.626693329046, 659.975351015788, 666.415231693672, 690.914452949739, 695.995016409684, 688.396050245362, 663.312052932401, 655.452693382314, 683.279545717208, 662.135127500053, 680.145920013775, 664.919255176651, 676.070359959872, 665.341051019591, 684.431023697677, 661.141814059875, 680.784794705759, 672.63898935452, 682.666736767649, 706.634608792219, 670.118375462015, 695.807112861055, 706.589782006235, 651.282576570051, 661.82347156586, 685.565745318363, 672.418742321591, 667.290599857384, 718.352292530402, 691.859082102591, 682.112039754438, 674.654348070734, 690.685569895518, 681.818207789593, 680.333977769809, 690.09396847189, 690.657762468886, 633.006232129194, 679.738049848961, 658.254623554778, 681.227914956601, 644.604985190311, 683.210501266565, 672.664021753388, 674.541496420216, 657.097104113787, 668.789424213984, 674.533421889633, 708.954192794241, 677.543611601988, 679.074018532328, 624.459660321905, 657.69617870943, 668.500570949848, 661.273128747232, 664.494980065855, 667.91693005016, 636.333457788742, 657.790789572409, 698.913712468611, 665.776600775254, 660.36557937915, 671.84006925658, 671.402576693229, 694.717199842207, 675.905259307572, 666.925365599047, 666.609043939495, 677.940875667421, 650.547541010842, 691.703559278016, 661.136950057435, 668.483012320205, 655.03163955613, 684.02304831034, 677.379735458264, 653.001699914901, 674.93361953819, 663.946885725601, 653.868503644663, 657.242896437221, 679.523382818349, 670.577283041254, 704.479088926081, 676.071459610534, 658.631404372482, 672.482610333563, 652.562464149327, 661.851268753037, 690.841288791228, 662.999759296147, 685.368530570973, 673.226997459498, 663.840022856243, 665.695061873108, 657.199753887415, 656.245131520785, 680.681633130868, 670.157900157723, 688.46909619505, 674.262233479243, 625.146335624826, 698.964237701507, 669.720244684574, 696.506897850628, 662.565199000101, 651.520404463436, 665.440276755822, 680.698735567655, 674.370071059322, 663.985505321293, 690.573395526642, 659.242527018372, 699.722069258667, 700.601639396181, 684.658650619176, 676.002478694116, 665.456225270948, 660.063710415201, 658.745948666564, 658.572275906936, 666.489444096543, 665.447484082951, 665.061179232694, 694.796645540206, 649.254689947762, 686.707007503031, 666.903971549994, 670.857895272361, 710.378810842651, 668.54911865357, 651.782874628983, 666.740188586478, 703.35874815995, 704.884296983684, 701.930473054993, 659.70783127469, 671.84580207928, 674.630565683927, 678.980173386574, 669.659859943179, 688.562213812426, 685.413705878521, 665.545063420028, 662.489071227915, 678.533939777491, 672.111291014085, 666.447003418106, 655.416984000378, 673.776414273534, 671.926441610251, 693.530369643406, 705.45944302433, 640.006719801897, 685.023167563498, 666.818137296477, 668.858002753078, 670.765157778731, 678.747045818816, 659.932905458734, 636.024325770416, 687.467702797595, 661.381370995319, 649.951159276186, 656.947197548933, 675.531508460806, 686.193068418353, 693.834228368955, 674.678929470726, 647.847533184056, 651.219924005286, 645.298563933985, 657.909656511161, 660.873292001491, 709.990977896516, 654.347494334227, 680.07887357932, 638.359668375759, 706.316983344293, 671.062586269435, 671.039663785124, 649.00872858264, 660.406627680899, 699.336300712821, 689.99725769925, 683.983293778157, 683.866586791038, 667.376415981231, 685.072418930311, 712.205086646595, 696.490865533928, 636.023510463023, 690.99412327325, 664.154049160144, 679.908906117022, 672.224352440669, 686.980590063827, 661.988542056881, 691.052636607313, 645.259415881286, 648.616519513138, 672.394692832906, 660.340878358536, 699.770275804707, 700.451977117101, 674.757479350545, 696.832275245774, 670.718350171978, 680.241828921252, 679.490991186023, 686.135892163178, 659.856088111346, 658.464116404946, 674.186630846139, 676.293706756788, 713.557530540178, 681.989667590099, 677.624255443315, 671.025515444986, 672.48423289454, 693.214078865461, 674.154068004644, 675.37720931705, 682.412437227355, 675.100679554794, 663.861268417451, 686.010254330453, 661.32786051843, 683.940895456772, 705.339644310815, 692.138063769241, 687.88863361303, 680.425408062087, 707.60579402133, 677.808496966619, 699.704116527173, 689.483377070476, 647.561173437522, 674.105909900978, 676.814994520146, 660.65439816304, 670.264752729815, 674.936144605325, 686.52554514351, 690.817291717389, 689.840260796551, 653.694505019644, 657.209426365027, 700.148921629379, 693.421009129111, 654.80865813527, 647.242691241832, 682.132360730655, 703.430395128542, 689.888697433158, 653.374850139434, 651.634428958823, 663.630057235315, 674.481033186256, 719.124966203277, 671.250631083739, 647.490418261045, 650.56108091251, 675.22571369916, 683.317798282653, 651.532159699404, 662.973083453228, 664.984143172137, 671.261380350947, 662.042826972217, 670.951891537058, 677.040208281569, 687.397649149855, 673.192332821935, 661.19924295934, 678.75903378082, 696.240394356964, 715.508165139254, 671.900152354374, 682.768016312276, 650.858500956841, 686.401795290388, 678.670520905104, 630.754749946622, 680.864544790736, 665.940556994887, 675.717022878902, 673.386930045896, 695.48323947164, 693.309756306755, 656.840485061345, 697.71057550873, 653.94615146786, 679.04042095397, 702.610495375568, 678.083810514393, 682.864815701224, 687.023505772694, 677.515108488673, 681.742059064498, 694.229524452382, 659.655067751853, 649.20700303028, 683.380479755573, 682.424985584589, 691.37649786643, 677.037325758512, 692.439416211185, 669.375398043944, 699.553591646211, 682.832145994277, 668.198944072868, 680.361746044191, 673.684193156133, 669.33480859668, 649.291173884838, 650.702428177757, 659.484934456239, 711.723666194737, 654.451705961501, 649.583752105651, 706.841696965521, 673.983444481548, 673.156049689342, 671.212644514664, 710.471682298201, 667.697853336969, 673.268594072836, 646.457672315309, 682.450616285248, 677.996700649913, 669.334783711478, 702.651307456272, 670.97083628464, 660.561802713846, 678.951637093988, 688.482514337862, 688.293243742604, 679.575505674639, 685.426498955864, 667.678650061736, 658.14885187086, 660.735838481781, 656.060964823972, 676.252438455345, 671.995179390026, 658.257304592251, 653.661451424946, 662.594631927019, 718.676551709848, 701.063886770584, 686.688201289902, 684.914552485711, 665.659567360094, 676.191420075112, 660.125263646449, 656.525975578531, 658.002530526054, 675.947430858596, 704.636281137664, 655.273247204418, 672.502262200813, 681.105885007779, 673.946093992158, 691.176116279878, 669.668032805882, 652.770783550679, 682.394141565221, 685.770736944195, 671.114882276383, 674.691390778996, 670.732736408576, 707.111036326899, 703.330112038157, 690.52639131582, 702.735314874179, 683.306986119081, 709.608078929976, 650.905338832289, 655.860715145123, 685.264808324147, 688.236589205757, 667.215715786349, 698.669461516409, 680.696149453925, 673.676123307667, 661.696296522433, 671.396891724508, 641.104398813515, 678.551843860565, 674.895515635078, 671.451136112716, 685.938177876014, 688.917202418847, 663.184533647734, 676.935477758612, 667.361032334456, 649.700304627703, 651.937046531458, 679.084934854687, 689.134346228415, 682.340432289243, 669.867389898736, 676.630723042673, 670.87810123082, 681.820258305968, 672.61699235377, 661.080487998505, 668.466909352597, 688.686812479064, 690.606197766734, 659.075145761273, 659.240588957109, 693.284488122854, 644.62126846995, 669.931910834044, 643.035918293958, 682.229774022919, 666.461006546768, 695.749060869325, 651.272278938925, 652.624808280318, 689.128467591408, 690.349059418596, 664.054301409635, 661.692186103139, 648.003412323926, 665.524033430973, 693.809586841471, 690.41808943466, 683.270120686715, 674.761163390202, 665.402262818377, 685.396406929342, 682.310220079448, 657.392361593089, 679.66573592785, 675.174040226781, 644.652897246455, 662.11428905566, 676.951738062915, 666.700461219429, 681.153503723869, 679.620654028045, 667.015718793885, 669.402139621188, 698.258131761041, 670.094658675477, 668.725760150138, 682.658966247462, 669.300282352737, 662.940378116524, 656.845953045439, 678.736700388301, 683.042723924906, 695.177926032328, 664.162333090572, 656.150476739862, 675.048329016209, 681.32408012489, 662.748023168975, 684.636928568327, 649.225691158991, 675.702587872927, 662.754445884749, 674.646480369327, 689.125582168106, 652.126989386164, 671.631522836283, 717.010013566629, 649.981804826743, 689.789434410548, 673.346064190025, 677.650332879364, 664.583115696052, 684.100804899304, 673.992438852425, 719.409213221089, 672.330283897518, 664.073292429754, 649.379121488852, 667.012252775326, 670.267527723787, 674.826044286451, 639.445104976703, 696.331711001261, 662.595804560066, 678.296699268789, 695.901496200647, 676.847587827343, 657.225868645477, 651.527860873304, 655.159190779901, 657.19084437483, 657.709765114256, 681.52445713905, 660.829700083178, 659.921002381996, 662.009427376447, 672.413923531715, 689.10872295679, 656.976660157049, 672.124653488068, 634.071926886572, 657.642175989805, 685.382604196649, 673.908334572318, 682.855678946122, 683.482175061365, 641.504917572147, 665.313765667113, 685.850195439294, 652.958935509244, 692.107990876388, 651.957433819285, 691.139400965232, 642.878645809439, 652.802879739604, 670.286544909327, 664.529292605588, 694.676444024337, 663.962065268234, 654.248539523238, 658.081259773026, 676.603336742059, 703.445492528154, 672.229007738525, 682.839771146325, 683.534526916715, 675.645203176496, 663.176533398723, 652.145457063731, 672.242331588326, 681.835713368008, 659.478437156294, 672.699908230294, 666.719512968888, 687.220082867258, 652.984728971806, 688.207404802203, 661.831544698458, 646.006547726615, 681.476578450053, 672.613117109107, 672.099038094346, 678.94731277109, 630.344898920417, 685.909009067204, 658.556727553222, 662.902664677674, 661.487439942657, 700.309426081133, 668.665071087167, 657.716819339762, 668.754326075901, 687.75850601525, 677.828559946487, 689.161653592942, 661.04238779998, 679.38414585022, 661.461272483, 698.707745916422, 678.37958559443, 646.736300455507, 675.140964078559, 654.533271405874, 660.51116705052, 675.11521305592, 688.782687428185, 689.715015089329, 655.6445970198, 648.299323937596, 704.923681418485, 660.420657184352, 680.094232596639, 668.821997647214, 690.617000491875, 692.923594321288, 670.442426988292, 670.405853339627, 678.878538149434, 666.769409423907, 670.732124346197, 683.800920964089, 668.899309710257, 709.134203598253, 652.599233936835, 681.974823513576, 651.046716231052, 677.008679947459, 650.275353248898, 670.674066347454, 673.993462906713, 654.954922013879, 690.570044067955, 679.64028629446, 681.331260555091, 627.307770417361, 661.299528964195, 686.646284231588, 657.10222265329, 678.512761791519, 699.344643667627, 668.420315727141, 673.711330203194, 674.243885321546, 647.343673272249, 671.879512889726, 621.227631994474, 664.230390614466, 680.867350727938, 668.223487815811, 697.889829131317, 661.43796381107, 705.131931546464, 694.527481875746, 687.974075596514, 668.892025940571, 696.397183417858, 693.642387004811, 681.993494181782, 669.292655924123, 649.474098665612, 707.051044165149, 669.81830087335, 681.917076065368, 672.963623002618, 677.14560428188, 674.45814035141, 653.493523937041, 673.124237943939, 634.337292325633, 665.328029164618, 678.575974237326, 710.688367680023, 658.138843525291, 689.322585271843, 688.107869789909, 668.413281822896, 659.634972982274, 679.536790770689, 681.011915315716, 672.67385628014, 656.272688394127, 704.02894443888, 679.17500572084, 689.328755027655, 686.423836644898, 638.139397347014, 690.06581815106, 687.820546926004, 646.652046060351, 663.299236697982, 678.578025235675, 687.454319554893, 672.510611974289, 690.966863875056, 672.48854360106, 641.536310614231, 673.236974644837, 666.400736907602, 626.61379382438, 677.931859892885, 691.196739887687, 681.032511034753, 680.339190931681, 672.110815405088, 661.64497405705, 711.112832281271, 676.051402390525, 689.485250038267, 668.536263655804, 663.183441120197, 662.563302228436, 660.73048122157, 672.367533911945, 672.040773045722, 653.501544358426, 667.291935246785, 662.919310359202, 656.341634767708, 694.727512885082, 689.651831680146, 698.362984420878, 674.49361152362, 680.809037781378, 647.72688332203, 666.717520405022, 648.593403028918, 683.225304670917, 694.219314058846, 663.802446450446, 674.02016302426, 656.959536120858, 653.214841717539, 670.131611567948, 665.207933819471, 681.366884085914, 653.682463835961, 677.86768200318, 649.711442743428, 657.606763203078, 700.847889287151, 688.389154604594, 697.64579838274, 693.27559272372, 677.313858038732, 697.138158096824, 688.00191133995, 663.536508726285, 683.701767638912, 664.494851825549, 685.649472127392, 687.34902663038, 682.075098176914, 670.436397075443, 676.474101028132, 664.272546591847, 657.069194941585, 675.476247227752, 675.807441166821, 684.250564522279, 694.297848561007, 655.640615123525, 670.975853590505, 685.695198834248, 668.754783503728, 668.354034896435, 646.672371244003, 633.933873030661, 673.978697531987, 697.804683585264, 658.044463608663, 644.386974512096, 677.522798305615, 665.196042610452, 660.938868670338, 681.542002932811, 663.209281597766, 678.837451099046, 649.109780660486, 679.331431877848, 687.766636294715, 692.240528684265, 664.943093124167, 704.678803218589, 662.535608633881, 671.642005522375, 664.248337479883, 654.395569816468, 686.763111835354, 707.160947003884, 692.712036952458, 683.901109074941, 667.221444941979, 672.652686888905, 644.750012789025, 678.6386740594, 662.152960605713, 685.100700282671, 686.622419613639, 663.434284256494, 694.895716478351, 662.504716104107, 686.43714359412, 679.411314176985, 673.272421528743, 664.288026637901, 686.658407847517, 679.936421687932, 660.798450802134, 658.856788010507, 671.270246427694, 665.051709142542, 674.990316609668, 676.786673067504, 677.974553248733, 652.739496746504, 681.709735795272, 666.931963330947, 674.389489485245, 655.17949973001, 659.484621168116, 654.570146317038, 654.709728094774, 646.116536707759, 682.655640105174, 683.18866982626, 681.653530298222, 618.801463957141, 666.334055186538, 682.966057628946, 684.526879016172, 687.162379065502, 703.290614390159, 699.380546107367, 687.256864158061, 687.690172902754, 680.122924858894, 675.193265868083, 683.40411076532, 654.10747751986, 679.10015869713, 679.11246660516, 626.929798827828, 686.240355553323, 660.583520191907, 670.169353731419, 655.289770098219, 641.892074082953, 683.872734383144, 678.859320175856, 647.154727879974, 693.285580153339, 704.332623633557, 666.335594444759, 687.505948112743, 678.148010777121, 703.538047010038, 707.42379702278, 681.45435670085, 677.730291020033, 683.030210105076, 656.484658928215, 694.516291976215, 680.204776423358, 665.589603024639, 669.086056527631, 689.779724603751, 682.460838746198, 695.422680307021, 668.219865266897, 670.017363027675, 670.07091024196, 697.294242536467, 664.393571518504, 664.756146955232, 660.00944759428, 688.24582947861, 690.83225463493, 669.061523163677, 664.846698040925, 658.245730800341, 678.209286187652, 667.789231988295, 674.48849660024, 702.757735455943, 691.909033404277, 677.583463174076, 648.391634276598, 668.961222383966, 656.216996296454, 653.335829972923, 684.853835809905, 668.985448868901, 688.015837513208, 660.024922127063, 683.978082082595, 674.406665450951, 652.876204429696, 662.568729643084, 691.380375835748, 690.550102135267, 668.272070743495, 668.398699771397, 672.270723526644, 657.841170287453, 642.106032962446, 645.88377513397, 664.856798920109, 698.049635618082, 699.458346040102, 695.659563137412, 643.017140871533, 662.838235577068, 662.365527636034, 665.892791967156, 689.883567463789, 688.449275439264, 661.175876768974, 691.54097852362, 635.921981819487, 678.166776813562, 664.342756982601, 661.331220492284, 686.522521514954, 681.782008269386, 691.446803976524, 678.114850101875, 683.915009411628, 655.471959203487, 675.288870764687, 640.130030140417, 668.759848863355, 682.434079665045, 692.323820222987, 689.648581297528, 676.7931217308, 693.302556953949, 688.58761536572, 646.104462679292, 672.655405599846, 673.623367707537, 677.39932492785, 676.99608240981, 659.784022343746, 662.90819041014, 665.549705293289, 665.818630651885, 645.782303244597, 716.291287404093, 689.611244286905, 699.1335472683, 631.620979314918, 671.39961638116, 686.826944456438, 662.312117918156, 658.283754196906, 724.117829196083, 674.621542298656, 685.709679009134, 653.647332879125, 654.818190671876, 682.336633855398, 678.93014387331, 691.984329193268, 698.509897220493, 668.132392155863, 626.746344313945, 685.087981534859, 662.13262302442, 698.237478281733, 697.388815598251, 694.43848805883, 662.114886048019, 668.096706145002, 674.692820580303, 673.315714406891, 679.78214513209, 688.064029358402, 677.419748426547, 658.673533224033, 678.901658622042, 644.691286418596, 653.665489305423, 662.305923787271, 655.643609680798, 661.545599228993, 658.900373411898, 661.432692098145, 691.695977422585, 663.405922179718, 665.777995140102, 652.483819110291, 662.38860947695, 667.584865583323, 644.209875116485, 652.444547052031, 688.913687522929, 658.683093081801, 674.911664478742, 643.967491173574, 678.752358545458, 677.929983736596, 676.047844014501, 683.735446522212, 679.952931245343, 666.918175988079, 661.981134240237, 686.236063159665, 667.181033644187, 691.543432354638, 674.742632719943, 655.971723391471, 657.479055816662, 674.600251902313, 644.337521822022, 655.239187248863, 661.669914736731, 671.906373637332, 675.781467172968, 667.734360073245, 684.525758074564, 644.819470531054, 659.050531819577, 679.765652859635, 662.586700761254, 684.954877675889, 667.677268761873, 680.774831213735, 686.083742483024, 638.103929629695, 695.980544948539, 683.952169950801, 688.371974345752, 669.151228142083, 686.37347722122, 696.025805185036, 695.019027060706, 664.949753148869, 694.090907880699, 678.1160513976, 661.815067393883, 678.088859521732, 656.575091456293, 687.475470860129, 663.401848447244, 670.378285768228, 663.339018653324, 665.854595218688, 668.173663735263, 678.961685839258, 690.240385246097, 663.4642479134, 673.155158044491, 672.316959502547, 706.106851724679, 665.872104545087, 645.772136024777, 675.435867205558, 651.182284219766, 671.879345574602, 687.286024377049, 637.728599808415, 654.56953670846, 668.303256958817, 677.225803851081, 645.080743964657, 651.900318774327, 670.417110816735, 680.107354316091, 684.635925795435, 661.576896909984, 715.512111075293, 666.75300618548, 666.338605838372, 661.206509742464, 695.754895283499, 668.955135295237, 646.600464530996, 666.714272259955, 632.550673758464, 659.613143605577, 670.303860949511, 675.982583774489, 676.140559539651, 686.619290754618, 657.076500398147, 674.285774166308, 665.238995932598, 651.28518209603, 657.917621056334, 666.533649039222, 679.331476453182, 687.338208618855, 674.620855722788, 646.266697043193, 658.658078893631, 640.07515011425, 686.470474205139, 660.641014843923, 688.932971035195, 682.558969809702, 666.577107425543, 652.073610006332, 667.353093706371, 654.360369198561, 667.432548713721, 703.510223520009, 665.445321840955, 686.232710109683, 696.970841244207, 660.797935322249, 668.660154306926, 667.471054943261, 693.090281720508, 681.479907349235, 642.717189351181, 650.785141104471, 694.579255842429, 638.412506105084, 635.830212133698, 675.842095407072, 703.12342555494, 647.863620769184, 663.244401798205, 655.287946429576, 661.138771765045, 666.468840651461, 666.994596207881, 693.526602614637, 663.499967754593, 689.015000697307, 678.253636115773, 683.504772480799, 683.822795316367, 648.988701442742, 666.984058915927, 654.197463218033, 669.227894226459, 658.730246316013, 645.256233682112, 675.012231769938, 658.521267793493, 658.879568913886, 664.899648307074, 682.624127823791, 675.613171617093, 692.77962840302, 658.302862573452, 642.8415415235, 690.099681878207, 626.841498811164, 685.380543589943, 682.367064269987, 683.457213006739, 653.326650241422, 699.820745682524, 673.862763450752, 675.231211170364, 684.590417346322, 645.412306433333, 691.049486782848, 676.539286337551, 641.705576336144, 649.369937426991, 670.41326526153, 677.300058575408, 669.106064423343, 668.283790979176, 649.625253648168, 639.365502102779, 664.87386113767, 665.435916611231, 675.860779984323, 682.999871148212, 669.891848220265, 663.573155356638, 670.873008738951, 680.870220510472, 712.351476853809, 674.371797741697, 671.137682083129, 673.811145256551, 671.834231677789, 678.474327029675, 675.650530064785, 647.213235143927, 672.019735019142, 659.120119168016, 654.118288415566, 670.177542663536, 677.384564732621, 672.421722772869, 684.954078734077, 677.317800513916, 708.080505569806, 673.201089005039, 659.679428423113, 683.766537465072, 709.265884602816, 635.760952577486, 648.095638064297, 675.239074078484, 671.056750456721, 659.318266193599, 657.597402776367, 658.718988536617, 690.776319986468, 688.33058264218, 695.489346265084, 677.303781459286, 674.4234739269, 685.439329145004, 651.771533388351, 666.475773599563, 649.016937376485, 675.178526114764, 659.315187974312, 691.869828627972, 648.056349698311, 681.21314647525, 686.994204584311, 661.960567587535, 664.765215740414, 698.93766600496, 662.279375614749, 654.166968814947, 674.38476745658, 677.429583276115, 650.895299254799, 680.094156675097, 673.894832949392, 677.40514422511, 721.013381102367, 698.306559137425, 718.933127312639, 675.666251466492, 700.740073387483, 653.835366724189, 686.82700493055, 686.184714769693, 693.421175650061, 683.920755911886, 685.83833628995, 627.892370247485, 681.213480023046, 658.786871586911, 703.405928362317, 641.228203405867, 679.309985074777, 666.332674633097, 681.631613947528, 657.197024861708, 668.525452241449, 693.369051133382, 669.876357263883, 665.272122700757, 676.14073559814, 683.569215954643, 676.322117275531, 655.363437771674, 664.329208683478, 651.45919481411, 666.388833102703, 658.72024722291, 679.793980721152, 703.311584989318, 659.959883278382, 657.35903949177, 698.625569462633, 648.516066966852, 646.80306467465, 685.204978628946, 685.380771514842, 671.073992762497, 688.495387947371, 686.42026032296, 646.969469517487, 654.800321687149, 687.80508610296, 728.458347713277, 693.040490018262, 682.565002376232, 632.227485798592, 686.321957603647, 666.501458045325, 678.304172944015, 641.90618685991, 664.589480445518, 624.746643179921, 683.009518504043, 716.78604079475, 634.198150220682, 668.822743983523, 636.265937493196, 669.429652298522, 673.427009132461, 684.484495147648, 674.344136597185, 694.778231335407, 663.784794096514, 679.601100763129, 659.228355304705, 705.810332564685, 702.869586415678, 642.283194250225, 663.765931247867, 678.898960318692, 627.864954418299, 669.633798497089, 663.806227839327, 651.356089719011, 671.78808270194, 687.617981986962, 668.581072197403, 679.380061627558, 666.813104424808, 688.041347837284, 666.765450532218, 672.298578156546, 702.095877759189, 677.115792580828, 671.099920627913, 674.590752334027, 677.448473464223, 661.461326920885, 656.304293247485, 664.794216471704, 650.819071814443, 653.238092416591, 662.650694074275, 642.803858022962, 687.642597435173, 651.408240512112, 635.328755783761, 691.312232812213, 679.770214340118, 638.984023172663, 666.823766673504, 680.611645779314, 673.681239116133, 647.376786444917, 628.931175090467, 674.420400262847, 657.118181405945, 706.704440200056, 673.343992272011, 679.544936096818, 663.303995122714, 685.865987411063, 664.29575255215, 668.830073486888, 673.532049771086, 699.860239718971, 686.172331833551, 667.926754304516, 650.725180867301, 674.771225760452, 650.978489336543, 671.699036643837, 676.033968909508, 665.292076937072, 668.341950050406, 664.058952608587, 671.631897219102, 671.856085582581, 696.536552738214, 660.348227108729, 694.319769970051, 663.248485275412, 677.044805431316, 692.925218172842, 682.77217996359, 673.007208632869, 686.436005349901, 650.013287089434, 683.943493868372, 640.10138061871, 675.994814364771, 680.39182836826, 663.947852499362, 678.850991770157, 711.216895625123, 677.20526033061, 685.012209401768, 668.034424275585, 659.191432604459, 726.805846972884, 673.155306972464, 656.265690030121, 678.684604327891, 671.292842545291, 652.870408226835, 689.049246470224, 664.223841936977, 705.342921678776, 698.910902789422, 693.185991673823, 701.213397336869, 646.647259643092, 681.97923225462, 666.625754885198, 670.924793179223, 706.639928558605, 639.734105792732, 680.764698572603, 677.149332554875, 684.197095764294, 665.247676058937, 664.337406177784, 676.0565677064, 682.287058382094, 642.226194985714, 677.11276361915, 683.729650496111, 681.619881739101, 684.870125276628, 673.164222419211, 675.699974098623, 692.639907539764, 669.439282005226, 659.229390306339, 668.571252566823, 682.827185036876, 700.979093813289, 654.308549206467, 712.016792519896, 657.981693562076, 675.858779964029, 677.38311832692, 659.51615396666, 643.772750207415, 616.89977020466, 672.162618559335, 693.152864933359, 691.033037734109, 692.519972263293, 668.470856091439, 672.634069840634, 644.626474131193, 656.29758511397, 671.699433342495, 660.382537920674, 677.081318181841, 701.455426550886, 665.420678906302, 675.019299136272, 625.480166914058, 665.225000896521, 646.693916403173, 670.830527755348, 657.329470733786, 650.780869870941, 662.001800087941, 666.173304745804, 659.84984863837, 648.219686549043, 713.953052164616, 710.979988751092, 677.113955511422, 653.176655489038, 692.441818107081, 672.382307895427, 669.374430537694, 672.149661956529, 666.921913634161, 608.996810744835, 689.489622494847, 685.823508296883, 688.24407028964, 663.428330360495, 640.17879882371, 683.555718892838, 685.009729108183, 656.397098751929, 636.682746748566, 647.490787930798, 658.931687091383, 653.720984648608, 685.266685059055, 679.927739557396, 681.13505149252, 674.715827918259, 671.653371728895, 676.308260315744, 667.697371832177, 690.289844837122, 686.309274310034, 650.399518028201, 663.28677517807, 651.627379127458, 647.481487385338, 689.699209012735, 680.304549505675, 693.094772849988, 675.836423275945, 660.161527753001, 660.106280104464, 697.758503023645, 669.415112280595, 657.307736247465, 653.362019667898, 642.658470142297, 659.258430519073, 694.830673279849, 690.93283095484, 677.351884701027, 672.099750449079, 693.269714450061, 675.916742088691, 688.692833064988, 683.974271490295, 672.048293687873, 685.435435825868, 671.529169875022, 668.27283224921, 669.256725415094, 707.342209648936, 686.560909797358, 664.032092763879, 681.879913229408, 650.324655501986, 694.088217293018, 644.599869406705, 681.213139675172, 659.271270551597, 648.522447396502, 670.23440135571, 680.573608447121, 662.57173781875, 662.477997234055, 657.403668541619, 672.775738464972, 679.225636640171, 637.087729910016, 689.422354480558, 677.164773936238, 666.145564659107, 680.124439222213, 706.52958742579, 676.567428988355, 670.214091899136, 670.170384920155, 674.424461628405, 672.811241160446, 679.038542310247, 653.086286831803, 649.368241432087, 678.352119066848, 700.021852112918, 689.403541792814, 694.070874683361, 675.726624705028, 657.639477548951, 670.414403293518, 663.773129941991, 664.173428305432, 647.03725296222, 705.752707366173, 693.080666162478, 664.391070386162, 685.752779838193, 664.141745756175, 671.221606443495, 680.141355681808, 663.218491230634, 684.523593711341, 692.987787195777, 657.105266414065, 660.609999604524, 696.436755990595, 669.590218795895, 703.158041902994, 680.452025097111, 689.625109552089, 678.35436860052, 683.579164966472, 652.315518595393, 641.630227916352, 729.308976340956, 661.470246402961, 644.366052815576, 692.880714375517, 652.864131987778, 657.799357081825, 698.060271920431, 681.228617317901, 679.306285078688, 673.184182408988, 664.333278729446, 662.410957907766, 679.392068105719, 658.805134513997, 667.670038427925, 659.440705474149, 683.206630432359, 670.903781298312, 657.544382993214, 663.881013691552, 648.55505055697, 674.919053330128, 661.037903868076, 677.113632948485, 694.982347350179, 654.00081330014, 682.131717762008, 689.840779626883, 659.5933531517, 657.720379016334, 635.585965368849, 653.653456602799, 673.557700263347, 672.924121009957, 667.531814639302, 682.009196142747, 693.661154804101, 665.799807629848, 691.28558607492, 670.713150424459, 692.188175468745, 654.22272735152, 668.965141109291, 652.195677790267, 680.075949109078, 670.142058479246, 665.193008860592, 672.146393907825, 683.623089441974, 689.405348861748, 685.969197660495, 662.47413759283, 647.264588221196, 675.836869996045, 679.956284167053, 697.562719681658, 669.511948149878, 675.334586325627, 667.810075163582, 714.306459536386, 661.550906011348, 686.481645679605, 675.939456095241, 671.231130900429, 655.976361910223, 665.96717516871, 670.189491231024, 663.764026178816, 668.209806732207, 650.659905442124, 674.221161515656, 645.952995092306, 647.624851328776, 660.106566432172, 654.340765358649, 664.37964443794, 694.730280280751, 659.058937650891, 686.572097145214, 678.843150427069, 645.715939127674, 643.399024678634, 674.803523202934, 674.09161360187, 692.237847402368, 682.25868851628, 673.695878117305, 677.013152603476, 661.996515907791, 656.884772871801, 644.770246344597, 635.035946842433, 644.168437467796, 672.472432633189, 685.463616465705]];
