# Supplementary material for: Hypothetical Outcome Plots Outperform Error Bars and Violin Plots for Inferences about Reliability of Variable Ordering
Source: PLoS One. 2015 Nov 16;10(11):e0142444. doi: 10.1371/journal.pone.0142444 (PMC4646698; doi:10.1371/journal.pone.0142444)
Supplement: S4 File — All experiment interface and visualization stimuli code is available as a zipped file. (ZIP) [file pone.0142444.s004.zip › experiment_code/data/one/24.csv]

	sample_num	task1	task2	task3	task4
1	1	130.396306354339	346.377466462529	508.484598808401	693.652023395402
2	2	130.536011896311	342.531112986588	502.437446544616	645.248126307391
3	3	129.367654417718	342.149194184837	523.807013908248	684.545646784993
4	4	127.848206931919	343.365667047053	525.712687716823	648.936473811002
5	5	133.370909968872	345.041385617955	535.97485355379	665.335359934167
6	6	133.554910215252	337.717450981176	539.875390603921	668.776784271911
7	7	127.752053086352	345.494697138702	495.580862243029	661.416510726827
8	8	138.187720549842	349.912446824665	521.693484593126	687.309423712305
9	9	131.795773590865	339.863129516315	528.683895940683	676.852668548108
10	10	128.315309497698	347.555735523267	497.76959626969	677.633098488112
11	11	128.148583374517	343.634325657065	508.291143142748	668.931811533932
12	12	130.940483775668	349.991464694799	528.950268552228	681.825357060425
13	13	132.571757958422	345.010962760149	520.714123366416	645.960818632156
14	14	127.5854441292	343.381138877963	529.431341791569	636.10268391889
15	15	131.077531974641	345.454103697378	532.37003532297	687.860595285172
16	16	127.750369651117	343.505324961898	521.549509514751	674.603023006035
17	17	133.296863264594	341.616912559564	545.672905925845	693.737832559417
18	18	123.243223090021	340.471876805542	528.906500827226	677.44261546236
19	19	129.718967275826	345.32395938099	514.801988374924	671.936722913943
20	20	132.375784314007	345.180831098032	517.633339253526	677.632487916412
21	21	132.915420249494	347.877487718836	497.395040723691	639.048294861714
22	22	131.101919767519	345.680287079454	524.751460600802	675.360592640989
23	23	129.831511973507	345.785304264245	512.984924493807	660.383229267183
24	24	129.006137164552	341.954203312543	496.457988234605	669.454689360567
25	25	129.900829667658	348.126732940435	511.534611722012	663.327179115525
26	26	127.906034822386	342.487781135586	531.695840350291	675.44964402624
27	27	127.901398699088	342.473550910822	504.916177637375	642.086293603984
28	28	127.242048660414	348.439694067329	538.746971248045	663.691772598883
29	29	130.874839000197	347.444587187927	520.638170280778	677.500811975876
30	30	126.280955877025	348.686161531208	520.104637516139	666.56367526104
31	31	129.771364831842	344.078698374524	522.169960805439	655.897259242961
32	32	131.072313384299	342.389024186715	542.885650097194	709.030589284492
33	33	132.911447073531	345.351154796871	528.390862833331	682.35231697205
34	34	130.20202545483	342.295144718204	495.940470625655	686.527241606459
35	35	133.421067397999	337.830887775742	512.640425519406	692.007867061699
36	36	136.123784481319	343.358243968588	505.450198119012	670.806604764576
37	37	132.165583830199	337.81984024101	522.421280593211	697.945303474233
38	38	132.204436712429	341.10476495978	512.782783238501	669.556164510395
39	39	132.439744487342	345.67609679369	524.023568919435	682.953168923669
40	40	132.525985258361	345.413669941647	539.422649767143	678.587179123824
41	41	133.896861140778	339.006050727073	510.39528925824	699.585235661412
42	42	133.866851465422	340.278907393103	512.960516726192	692.634247552178
43	43	130.958622372038	344.886380104062	557.413760985139	687.868661105049
44	44	134.005033747976	337.205844744961	508.790429220926	658.310943985439
45	45	126.898635281394	343.928015640893	534.771394282049	672.525250733311
46	46	136.664413535471	344.209793839939	507.591499480612	646.594675615489
47	47	135.912993133154	346.318331640226	525.688963850538	656.367015807505
48	48	133.659999289775	339.638849715773	523.890241522818	668.023184708698
49	49	126.328619102945	342.028009514551	527.991230365469	684.636501975432
50	50	129.255555454872	339.361006139326	522.612327021898	661.556531588186
51	51	131.635024660621	341.516236285392	529.928607608383	688.399986559491
52	52	134.19458147578	343.848466843965	534.044923071343	676.974958255891
53	53	127.653880522665	352.813555092141	528.682672974538	649.288084040008
54	54	130.318035200417	346.453592533243	529.439080035067	710.615532219215
55	55	135.681479191863	347.975522628959	525.359723367864	674.449858367733
56	56	128.961900519694	342.871801003231	503.380741140815	652.443918475238
57	57	130.273401238343	349.366345013767	527.104152895346	673.004363831416
58	58	131.656993455761	344.712401069029	530.661077215646	658.775713727923
59	59	133.04483855994	339.124871505474	532.664925976125	654.476844122776
60	60	134.81118164374	342.918689939797	537.660553095228	656.199984704772
61	61	128.838113972403	345.222838572577	465.333060758518	672.170500551108
62	62	128.349129377857	339.796641914223	506.005442981023	684.550865174889
63	63	131.821182204344	349.111354048306	527.134088149357	666.274564635751
64	64	131.379388148433	345.921511911285	513.180958642895	662.595848492254
65	65	131.575370261086	346.545170332684	555.139020434966	684.826710044823
66	66	131.502194500908	344.385336264425	518.629889947092	692.10428622804
67	67	126.501682372837	348.809072446254	529.527957567985	694.536354563513
68	68	126.6780502104	342.650507026722	508.749247117441	658.001110451634
69	69	132.63721317164	340.893843021704	523.323538359077	659.087539595504
70	70	135.230396532385	345.285236917733	532.099005331872	695.241377060542
71	71	128.865175709856	342.681287701653	506.714769564086	659.834345525961
72	72	131.272551631708	343.92807278742	510.628109295483	661.400794283379
73	73	130.656467104205	350.244122336461	517.187327689125	649.94712502377
74	74	131.439367017756	344.132319125464	510.962389096701	699.361278817197
75	75	133.170800927196	345.17909492698	477.817117955709	688.256717615535
76	76	130.442943131679	340.86732282406	512.768114888649	659.949278867798
77	77	126.525739678504	340.269116653489	513.328681632031	675.256858209693
78	78	130.502566933763	342.643980587149	501.362506918985	673.00511734865
79	79	130.510325921758	343.788286155155	502.442838215986	625.70661296563
80	80	127.747704055789	341.112543266107	514.739909131992	644.754088262921
81	81	131.078506645443	341.982139320045	524.656809381795	678.200297909547
82	82	131.013393824951	345.753117734367	530.889329902817	650.116486453875
83	83	130.029594073544	341.466233362761	481.339464460443	667.294092616208
84	84	129.908614957256	344.896176580689	504.512694970411	668.688535565983
85	85	133.205672312547	343.514112424906	524.716911885214	660.246344635231
86	86	132.447184213346	336.022723529507	517.306131846534	652.833706483809
87	87	133.256429455727	346.897764554104	475.099697305404	651.326726163239
88	88	132.476600678261	343.563770426669	535.555830844957	660.425270637424
89	89	127.934554177863	343.31098854282	537.726134238494	656.187164050194
90	90	131.425042117262	347.399547728451	535.436566483917	667.476709276915
91	91	134.655373488419	341.970682381786	514.414220706696	677.85127532424
92	92	131.260029437759	340.821763006951	503.000351330004	642.124366587913
93	93	125.27662208371	346.89928683414	516.760026409193	661.265710113015
94	94	135.847373634845	339.16451947592	541.248042508669	655.104362839954
95	95	129.936358787079	345.715146629402	518.897420582748	656.19509032606
96	96	131.207477427283	342.437694020679	522.617937547887	706.820047960467
97	97	129.401910833847	346.033487024601	545.016648499568	662.161652261561
98	98	132.640206228254	349.260734360826	512.659188997141	644.306636924263
99	99	128.451731445139	348.631688828518	508.267756553358	655.619249864264
100	100	127.728484556141	343.570032362417	547.579374422427	660.217902257938
101	101	128.282784621144	341.881313435569	526.013654902527	643.633130122625
102	102	129.902819454468	340.701428761658	524.240962282241	680.040366268069
103	103	128.412148638914	341.797202879326	524.258909633614	687.447511439275
104	104	136.797943604672	347.396727114856	494.638800861925	660.274520694598
105	105	132.357467343686	339.615750833103	514.878529121105	646.904754055078
106	106	130.248248842241	338.759196424759	520.552153366216	626.217825684393
107	107	133.753103446143	343.543582675111	518.523222167372	691.129295388793
108	108	132.316844373695	344.809059300307	489.898745886266	687.9851801702
109	109	131.962979840058	344.396486454009	582.999639020182	686.07908329135
110	110	129.454840215925	344.6256644425	528.812443326696	697.221819040313
111	111	130.09569552158	346.929494354346	516.346239210291	693.620847625861
112	112	133.128180805266	341.348605736783	513.822448954522	653.986347270357
113	113	130.716082477677	346.059526409643	526.502652254015	671.302540216625
114	114	125.506090664864	342.994265475905	527.094826227402	698.553243630077
115	115	130.277497071527	344.842579414229	525.407011476115	655.131423988596
116	116	126.526651199758	344.420136138564	480.053209679236	636.067674175958
117	117	133.303652210599	344.732182189862	504.217704845757	662.895151763378
118	118	132.039787039249	342.323780103384	509.412664466126	678.812613281639
119	119	132.065089213581	346.177123751732	521.709732334246	644.177141823336
120	120	133.354587569445	344.421766367438	472.487473010208	659.018113345395
121	121	133.140169006635	340.80561439066	515.662986031883	631.418410824072
122	122	126.81689553388	344.27764749379	514.472941867208	666.305984225841
123	123	133.214864122355	340.712965198054	495.706929840105	679.863821350071
124	124	133.565114712007	346.564107196036	512.402535943774	678.367919043548
125	125	139.365498734959	345.933955198497	523.419747419182	652.929591088196
126	126	129.93138449287	349.25075412877	554.817035805271	651.752217826543
127	127	135.813396755555	348.301694831777	509.460112261487	681.435671819629
128	128	132.506061326971	344.38190185782	528.126947172756	709.5398430385
129	129	128.375274840036	344.39842574036	514.879627126237	682.604669194909
130	130	136.06419379674	341.196340316903	530.748603800388	657.596581659936
131	131	138.257726315956	347.598009442376	510.973511117791	680.992700880843
132	132	135.463710268861	344.759958676855	506.824411079551	675.154122619272
133	133	134.740699137498	340.829434567982	523.495966176593	676.751566716176
134	134	134.344174259082	344.615572486214	535.188785935467	652.476576599392
135	135	130.24752362671	346.442177152716	515.679946867345	675.233152293143
136	136	136.926506487504	344.322300882225	550.630554438898	700.974194899982
137	137	129.129554392528	344.391973888908	555.360426393435	655.711333543419
138	138	129.590339763736	339.131260531117	502.171543518668	654.375872500679
139	139	126.753804748124	344.016984728001	539.405126863739	654.933306909862
140	140	127.91725295694	346.752912389977	529.103995655835	690.925350353469
141	141	133.734889661079	346.476647189831	521.735012993964	673.799189265603
142	142	129.178797953559	349.154075271086	520.230350515282	675.71365267888
143	143	132.857063801614	337.450466090104	496.242679460409	693.404565855188
144	144	128.746712895915	346.288772525028	491.703008440392	676.713240682217
145	145	135.459349365635	344.065126570745	527.879577029264	676.813888385726
146	146	133.086283799597	341.053226205767	540.119800686824	650.011363314171
147	147	129.715303275819	352.500836406336	510.136941470818	664.162728878011
148	148	131.982217132197	345.63752724463	529.300032301662	640.534756235925
149	149	131.397454496554	347.90120722925	530.557133971196	683.15123156248
150	150	132.291533843707	344.055621840538	495.596328599914	686.451198791899
151	151	129.249310370159	345.770045416802	495.100676511333	673.657316658998
152	152	134.988068716488	342.175250408434	533.364055966302	644.34459369852
153	153	131.430629409376	342.572131926413	542.92673942427	658.700890128716
154	154	130.056643850256	341.426966435904	525.828816923847	672.306501308069
155	155	131.028947065617	337.481077767164	517.201369168455	672.079436103097
156	156	131.075191276022	344.242793992465	492.726749105849	672.608508069599
157	157	128.769789132513	348.126748745452	509.332806788519	691.199885473537
158	158	130.883135582555	347.763095798276	526.369883478445	672.542630085595
159	159	121.938899987094	346.830542157649	503.07446161483	650.357696658857
160	160	128.552067289808	341.800737275706	532.605635354087	683.511429892925
161	161	130.008610483191	345.43564636057	501.80894624903	681.484653980721
162	162	131.549555603203	347.501016393725	527.178797182671	664.927727615539
163	163	130.002541589295	345.547683181362	513.79963640189	696.793381522862
164	164	125.660707453222	345.685699249361	530.579662562789	666.194419381596
165	165	131.271523410901	343.465725768638	528.180748638936	652.687095574145
166	166	130.796909981162	344.019530029362	499.315663644686	658.174447727478
167	167	127.393375557447	340.001114905378	505.213297868212	673.191947218635
168	168	130.992960921542	343.003635440553	506.42621204323	697.308208094943
169	169	132.49429596011	343.906014706796	492.082354923129	658.250636203297
170	170	128.219958687755	346.469741773742	533.284035960931	652.262039893799
171	171	126.575279343294	342.660085574825	533.38400447215	665.310332668948
172	172	134.281825267038	342.268622378946	546.7188501263	667.470981697179
173	173	135.322882660682	342.566158590479	497.934678135127	665.107293608566
174	174	127.137638661976	342.417779136135	524.07088244281	692.810517411501
175	175	133.606200583198	344.325855630298	531.589776694846	648.160861697865
176	176	134.792667731406	348.252960140338	506.274855158271	681.062204129984
177	177	132.715110926498	346.389280993015	547.496731684327	672.268864802303
178	178	129.90296020847	346.922556426114	533.114425498874	660.171518044237
179	179	125.646459047754	345.279257019372	514.08323664533	670.944305457965
180	180	130.356418645872	343.47135607452	527.763863940449	666.662585725635
181	181	131.251784326693	346.345823976568	537.998447493649	664.28386326088
182	182	135.292504678352	338.279265333204	543.135441222092	692.853284543993
183	183	128.856450983894	346.377071808105	538.279532951811	665.733684251745
184	184	127.147108218305	344.432644115593	494.806793178545	672.380038633528
185	185	128.618944479701	342.547235127394	520.37171521862	650.161884707382
186	186	131.913751543857	339.832896155848	521.171720774053	669.609589152177
187	187	129.578055004698	340.78036734425	512.181776716635	667.064351908719
188	188	132.652117794354	346.688572543332	542.647091357419	705.9510794024
189	189	134.054739406857	347.545526493087	547.856314112816	706.687008013408
190	190	126.960799266775	343.215286129759	531.355307984257	681.413856703017
191	191	130.71488589096	345.017849485242	488.986695200086	673.277808081334
192	192	127.599170453557	340.615879273865	533.333765259985	670.441775070564
193	193	133.195490199599	344.097585753542	497.548017183264	676.560243374743
194	194	133.161786019255	339.605829720362	547.209881506104	674.668168421454
195	195	127.322841529787	349.869952618134	531.945534708182	677.320046125054
196	196	129.407304702174	343.341254837474	515.403887116812	718.672847953408
197	197	132.386719230546	342.349192248437	533.573493254044	692.697597010512
198	198	135.583443706888	344.719350926225	541.41324567938	693.128937496941
199	199	132.933705461286	346.426412267355	512.338826828515	639.795072232845
200	200	131.80973674068	343.267793752674	507.805958208441	649.978448826476
201	201	124.105162008054	346.202275230094	519.901601374791	665.378456038929
202	202	128.153751170415	347.123740442681	547.86586381985	650.610601724111
203	203	129.414587547724	341.900186392523	503.384350123767	674.142655190189
204	204	135.053844199257	339.988675283003	530.692829478644	664.559067061873
205	205	130.876478465279	345.566430275493	534.491839274708	647.972571680306
206	206	123.709153530439	339.726792314276	516.262913325481	702.872540613695
207	207	133.813883880909	342.667607777043	524.46860000931	670.261182931194
208	208	129.183735842928	347.503217757006	503.22331124476	675.421406179935
209	209	132.527157703726	340.679785969004	548.852117025803	656.091392999285
210	210	133.898965368854	344.440502189338	559.546122958338	656.770455842208
211	211	136.639526695713	342.73274853892	503.743415162537	722.210474866273
212	212	127.034606682793	345.673113639148	529.646288388358	682.495875798953
213	213	136.198726112524	343.263812047327	530.283472350778	697.338464517528
214	214	132.06821936678	341.654730826356	517.413349433296	691.49105167094
215	215	126.379371527191	344.567002565504	529.325354280196	671.521116594713
216	216	126.461351743856	346.896427006526	513.627714183812	664.94076699419
217	217	133.170332704059	343.493447212198	529.956742106242	665.564596018098
218	218	129.9985120233	342.688454297495	540.679894102199	684.037495053077
219	219	131.000660660582	346.987984111142	526.220477694286	657.36912980158
220	220	129.993770493213	342.536214546556	520.906392066556	700.899722602175
221	221	129.479950753554	346.835618766774	514.567413806567	687.483228099295
222	222	128.30479827243	345.302027610639	502.236805397551	695.592350239652
223	223	131.111499971581	342.568148846974	521.841888874014	693.026297260831
224	224	128.369693680582	336.865100151863	503.660798712782	650.498429081022
225	225	131.069050589596	340.210641719336	544.873057084906	673.73185283528
226	226	133.630661373931	345.597266121751	543.556023558665	627.280818668111
227	227	136.835982634202	348.462745144423	541.890011301589	644.368353172395
228	228	130.795407920851	349.061072728461	515.167568702834	682.793858947329
229	229	126.550787020781	340.457849122692	497.556574098789	659.336189732061
230	230	137.69674610783	341.930946321653	534.889723268616	667.897828831634
231	231	125.364650887961	342.13522854058	498.667257793487	670.287783014456
232	232	129.317136263728	337.362947728084	502.470672207478	677.454683254377
233	233	133.389681254058	351.63923945654	541.305100020415	654.564995474492
234	234	131.594540927833	346.309992987457	508.020974231113	671.349940122564
235	235	134.099349958598	346.356630059831	519.795943998767	670.919144693483
236	236	130.142088472755	345.08651727876	490.591836295248	677.491614519146
237	237	126.335024231423	343.331979992313	511.239787618775	662.725790796152
238	238	128.740566149218	342.303328228018	531.092611797873	671.852696184638
239	239	125.89496513421	340.373442152137	520.919328866609	647.130127724401
240	240	131.779848688997	345.475732926688	534.08011215543	664.246078925599
241	241	130.279444035542	351.800408567417	513.335983736746	641.073102141349
242	242	132.104010147304	345.478650363189	537.703492344862	686.10992037647
243	243	131.941921930001	340.233382087252	513.898379485354	704.068580181582
244	244	130.381820767935	341.631246138721	531.390412019711	666.610603977908
245	245	131.033049413944	345.539913811517	545.210429294869	660.435676882279
246	246	131.388990256853	344.04658101613	529.675117898299	689.214704942919
247	247	130.893081409973	341.056794635934	515.429449813538	680.624268372861
248	248	133.110923483078	347.096939770786	521.035845594117	663.871522241093
249	249	131.217971522022	348.779732665363	529.152670553496	691.30181684154
250	250	132.752740516374	340.824142384372	524.393140433062	684.595107095737
251	251	130.401569802423	341.854146435409	519.424847698174	702.015946268086
252	252	123.391113245451	339.63141637035	542.25951394021	670.274859585134
253	253	128.844644084663	343.792275369236	509.995139971213	669.101104460599
254	254	131.782516798103	344.851433740317	510.581732127588	690.162925352253
255	255	131.233694289499	340.860860313202	511.579852893131	689.508439227819
256	256	136.269131928689	348.724386668822	515.79406515074	646.826847938612
257	257	131.082501490894	342.15601311226	504.456527715478	660.42677447813
258	258	128.619669564987	350.031748410092	497.757150544055	656.963212182986
259	259	130.680919312639	346.789276987289	548.341685359312	672.033963579064
260	260	132.016730520756	339.615931651354	511.954374545798	627.400784621038
261	261	128.990847156735	348.246314346957	525.319536571105	661.91659954037
262	262	129.352903588861	345.039543117606	520.917422044876	666.080619241728
263	263	126.112903378667	341.252045390714	552.137226741913	688.314520647384
264	264	125.860690948808	341.672431913004	549.885386103945	669.647619855111
265	265	132.441738321954	340.95958730855	516.099874420561	682.623434171325
266	266	131.102636001569	343.574246855223	514.827257580817	655.35919149425
267	267	133.459435394322	346.611144426914	507.482221921034	678.818909768899
268	268	132.739725070041	341.345533454393	511.685274227292	674.744020633369
269	269	132.33531191503	350.09032680923	567.538545889676	685.472975211025
270	270	137.001999410884	343.786197267272	520.455465869731	668.970137779451
271	271	129.818457669259	350.505138504965	522.229959047627	683.55867047482
272	272	139.588628263808	344.506846014705	492.268311479124	654.348848503396
273	273	137.494631203686	349.356054175636	510.214750754982	676.217071295882
274	274	131.192914003044	343.331779409571	526.068163416189	639.683777276384
275	275	133.96991099067	346.328125993427	501.62605587706	656.765759894814
276	276	133.251870025154	339.945450543791	541.267271698506	660.437550770436
277	277	130.598853655625	341.078233026754	521.911921706377	655.692494139775
278	278	125.234111710893	340.777223386498	526.027292608281	702.645843203676
279	279	131.660675202654	343.945305913563	523.563680994789	663.425297562085
280	280	132.266163113548	345.186553566056	530.055470300644	677.894244418444
281	281	132.466835504185	341.945412029699	515.08941264485	654.947599191887
282	282	129.995185687807	348.064269123632	553.749289294854	680.879935667032
283	283	130.045608677327	348.217921732742	522.550512330014	679.413932181587
284	284	137.181484398105	337.3192921996	533.003119549579	706.684258944125
285	285	135.295536901076	347.563263617741	529.600970001612	665.353803957028
286	286	126.655358308484	339.464584112496	523.283675488088	660.138870204352
287	287	123.555309835644	346.009281157222	518.345945390391	674.741508899253
288	288	125.827890980265	345.695681101001	501.477827327632	645.839937448899
289	289	127.004386145402	345.856993748312	536.660577445087	662.601041957427
290	290	126.993309567984	343.27222515568	545.264875563201	665.782359094552
291	291	129.230874864175	341.258508450174	558.401692630489	686.290551106853
292	292	129.400297805754	340.415697922056	533.936811352957	671.415083118246
293	293	130.520025922515	344.923865805721	502.971558666618	693.213050064964
294	294	134.705379842949	345.965953867084	524.051578944156	660.857613550643
295	295	132.012778080637	346.266065287352	521.040621125993	669.763662374377
296	296	134.22263677386	340.875304554391	521.599445750385	700.998749467843
297	297	132.817764492802	341.468996328348	514.465709253594	660.820225769817
298	298	127.48578228769	345.047206635263	532.914976305161	660.986243326823
299	299	131.379299706333	348.47334705853	472.214666580219	672.415512048243
300	300	128.836940317452	346.989444389905	560.674792722768	661.841302692727
301	301	133.701311826227	341.759331854947	538.361843079702	690.017783624613
302	302	127.431037244282	342.856092229723	527.441343099174	682.46836031644
303	303	130.091454684206	349.188979964311	558.649385849211	700.239926053625
304	304	128.698416943561	343.534788123555	505.396057238004	674.818429983006
305	305	135.124405883596	348.913496093456	549.09740730678	651.556431822692
306	306	130.57970586437	339.981723899273	556.530305108434	684.530786652386
307	307	133.552576299072	344.543683437069	527.099983432327	680.84314630588
308	308	129.100002502393	345.792484711184	524.930492950277	708.888978245648
309	309	129.758372723392	342.660750563471	532.659583721607	699.871598970031
310	310	128.32821786301	347.139978197504	520.0796074948	670.263001978293
311	311	128.599237535985	341.773008596282	490.572661713552	660.319118442462
312	312	130.833562105953	345.50298354405	536.746286244724	675.15965610443
313	313	127.366491475423	346.63834068477	523.85875544643	657.065860181641
314	314	128.779320256424	345.413972796653	535.585809559999	666.619232622822
315	315	127.256105828812	344.006771401034	537.122462242085	678.100669185091
316	316	130.697890443339	346.502098926422	570.412367838989	673.168020277336
317	317	125.951713278059	341.016494360949	500.304530954481	672.118031339638
318	318	133.255859160179	347.247252922506	542.312031177625	656.442727707761
319	319	126.359450705485	345.286521744727	543.415194794614	683.436114610544
320	320	134.594533270901	342.345790627091	511.931047517594	681.232581293397
321	321	129.51807405919	339.597546207074	507.247637292882	654.279976641527
322	322	130.554853724637	348.110190715631	527.37654441188	655.022300514977
323	323	130.984426279634	340.916346789029	525.58347934433	653.136517111625
324	324	128.529401351289	339.15777095349	517.273532584972	638.161969980866
325	325	124.928788778894	343.052014801512	512.80095695136	685.143709930449
326	326	127.220506420796	341.749358832426	539.931804227749	688.758636848472
327	327	137.523142695653	348.915738409682	541.072842487369	636.746054619623
328	328	126.205308737389	340.971106723612	514.829794909127	669.619485852663
329	329	134.941052853342	341.543223772529	502.393762170959	684.67576787035
330	330	127.328242043142	343.615919325372	533.798006548827	684.32661618669
331	331	132.379521758074	340.659949183946	514.631528952071	680.91384371254
332	332	132.664820981012	341.601937783293	564.776055427016	659.432189316044
333	333	135.727587533811	349.753396777101	531.23547368497	685.782412499859
334	334	127.455327172255	341.06111305362	506.22221570382	667.80675603
335	335	127.985339292103	347.600522577789	522.606077109835	692.80802696009
336	336	132.814328510188	343.018216614015	530.836982110624	683.67896480863
337	337	130.631940894024	340.303953400644	491.530031888546	682.397761765939
338	338	130.320793147112	341.541147106705	519.99857202738	668.864845539686
339	339	133.152617090455	343.71033477064	519.765831656127	688.873055274763
340	340	131.297799729997	340.2017419417	540.382834486349	686.656936435466
341	341	132.672644977349	341.575859889794	548.94665458186	682.900260120736
342	342	129.688766942379	332.483218922172	554.935425205963	664.880980346246
343	343	130.438098757941	345.620381099265	525.779517120961	674.543145190175
344	344	129.635520506976	342.416468096449	506.803302506141	686.861919931916
345	345	135.726173967481	345.985664877694	538.968505177269	673.286829181972
346	346	134.299310676755	337.081292304657	542.021507109454	681.145728875612
347	347	129.678058685878	343.666944735592	527.075215197895	685.774814909848
348	348	133.02482732923	339.689436021776	534.950256752319	664.395124700779
349	349	129.820250822548	344.988930933223	533.619624604476	666.229081314107
350	350	128.957816107334	341.512946657817	525.760735934425	675.972526631853
351	351	134.62786174443	341.382323992152	511.376031078694	647.785591947516
352	352	130.742523131888	346.23780406827	555.60234947294	654.144979664801
353	353	134.414198101169	345.055272654656	495.878158219165	689.585053173349
354	354	131.126938540291	343.502759762521	543.023865452712	684.526398372587
355	355	134.007296325178	347.01711627152	511.784319988996	677.729414565539
356	356	133.938520082388	344.155834657182	520.552530426122	683.792315180298
357	357	128.304961908848	348.942698591764	506.226637979392	696.982463591586
358	358	126.906118762584	343.841667450806	504.443604427034	661.705001283097
359	359	128.135722941638	344.692641416426	532.930411278653	653.362601418653
360	360	131.927529703793	346.722932862675	538.56133321335	691.347830425104
361	361	132.177170110382	345.575171135936	509.984212041677	652.38028206502
362	362	131.191800189791	349.281008855685	524.098761063473	650.37212939124
363	363	132.077837308933	347.717736906294	543.323437911067	666.981617067052
364	364	134.382532967192	341.670064639548	535.15399492741	688.941756465907
365	365	131.086278647083	344.889748419649	505.968632648755	678.585297026231
366	366	136.314735054939	350.79802227313	481.036180597354	680.652690121922
367	367	133.55303450032	343.088976194206	516.650551973767	661.585403314589
368	368	126.865277584633	344.322412906968	528.595665031331	679.832713430001
369	369	131.467428700378	341.271039152021	561.53599571209	700.50841522477
370	370	128.362557663297	347.115351737083	548.484148080757	652.531845742905
371	371	135.293214352453	343.461544413939	491.145072653962	674.102151539139
372	372	129.610634889671	346.389701993973	519.884464321959	669.001959599959
373	373	132.659942080359	342.612078122744	510.792137721936	664.550811837238
374	374	130.239815215744	343.722284715634	502.549656185618	700.848190783627
375	375	128.965363217595	349.088364467487	510.248727222734	618.276215742238
376	376	130.41736018291	340.736659510326	552.386059824826	660.787011809779
377	377	134.386525560557	342.816577189361	546.904273273467	655.133644300051
378	378	133.180873934999	345.267031659828	528.004451883363	664.251211157313
379	379	132.037516004436	341.269840558545	540.099414190101	675.15668962738
380	380	127.990783381367	340.681542146762	521.122204338921	642.592816496879
381	381	135.364753516308	346.512306321638	494.683172561041	653.31647602604
382	382	130.369272583854	345.156662193002	509.718746948744	665.131820749313
383	383	131.177725492821	340.983600971487	514.357833982935	681.570650999178
384	384	128.468814385513	339.372034736115	503.964843088673	671.140520159967
385	385	131.965711517333	346.639522922707	528.6732813724	686.478406969964
386	386	135.600522563227	342.929473062358	518.073143780373	643.501487049175
387	387	134.057419909084	349.540208135826	520.5290878607	680.576820000371
388	388	131.905758383823	345.717613118512	508.214336459249	654.736169239614
389	389	131.507721730571	342.940344661995	508.949115973874	684.785965455553
390	390	133.718488777804	345.688491623744	498.591179478703	676.164000365918
391	391	125.881326271134	338.890788324689	522.441110831781	680.599090367968
392	392	135.980215526944	349.741031286474	536.381877534018	697.879477283094
393	393	134.09800625869	341.538498598306	523.880808786656	686.796362188927
394	394	132.862312392236	339.120492406261	522.772324405095	670.046217141438
395	395	128.56885744945	352.616652703174	493.378451460801	650.794112767087
396	396	128.072777851986	345.650329690286	526.36545669709	668.688673051286
397	397	126.13929179764	341.708709092128	536.757275483948	673.420326977712
398	398	132.66252898862	345.634944754847	529.626208135001	681.220966119765
399	399	131.872772147085	341.592444334113	531.232626874192	669.908971436475
400	400	135.299023440585	345.894143042293	522.877957347115	646.944783485204
401	401	137.664639877679	348.252667979317	516.092839454517	682.536649867677
402	402	135.302385541687	342.187725943471	550.477688061748	682.982707614349
403	403	132.726884259885	343.868835029035	513.649774521546	683.479732219763
404	404	133.33951276334	348.185015907541	518.986406742491	659.4093249781
405	405	132.404634288831	341.484849629113	544.93131608839	664.530564364549
406	406	135.710823611665	347.059984899304	526.308967765336	663.8890186138
407	407	133.673319179621	346.228101069319	521.131835185663	667.549855032924
408	408	132.759019235359	346.489913854398	544.625459244169	655.898549662333
409	409	134.524174700753	343.308835308368	539.685544468679	671.996666638787
410	410	127.579445105897	344.438114497538	533.445523635162	667.585263027836
411	411	129.025964729408	345.695241831394	549.870486588126	657.274100296505
412	412	126.65259838764	340.344729552529	535.096759468883	652.712587513678
413	413	124.875286513519	342.330390572831	549.327352037511	679.049279519251
414	414	131.204836471994	348.733660339265	532.938347228683	684.956434727163
415	415	130.234656063811	340.322583625323	500.585059093424	675.907886943687
416	416	132.470104289926	347.926712887621	533.304405381646	669.518839148301
417	417	130.895625057321	344.130543593007	538.40592248368	688.373226130445
418	418	131.462795020546	343.358044953748	529.585681424385	672.973991137602
419	419	133.87534517066	340.177024131228	538.824585943257	660.222580990612
420	420	131.894332000563	340.740498980391	564.469097318048	691.304817393691
421	421	136.183974099331	343.894952698124	497.005765907714	648.287566931511
422	422	133.936158365036	349.115669905618	541.392079649776	646.053153955018
423	423	128.028936099456	342.774283469169	529.136968202626	676.199663713734
424	424	135.34746221825	344.633338979002	507.873709711741	668.318086701927
425	425	130.408743148028	343.839933746607	534.190554822348	688.830344787575
426	426	131.032544490933	346.827989534831	524.745122863388	674.861749949241
427	427	135.44666944259	342.945372673653	516.592631584836	655.244158231627
428	428	129.079546835754	349.205572995828	515.939575693222	651.713421133884
429	429	130.925565526116	341.537009865992	512.093880017246	678.650675146146
430	430	132.874281815886	344.978156872474	523.306256448864	674.663824487274
431	431	128.909337792733	347.857726920362	520.257208439084	698.738713557214
432	432	135.909972345795	343.554936104669	517.213717953888	673.909678606621
433	433	130.693555416899	338.447509165929	516.56591016865	689.323845811892
434	434	133.59468616578	347.008184489453	533.769844216758	662.888100173509
435	435	134.373184422934	344.01145868766	524.867465456421	636.229087417921
436	436	128.062619350126	347.20411683744	542.221395343258	676.740358893543
437	437	127.592586347669	345.276432252246	542.594780812456	676.433379277862
438	438	130.364859111018	343.065601119072	525.206685421442	640.115852229851
439	439	130.491349850595	345.142126472966	521.879402414947	627.925998074466
440	440	132.469581747471	340.144864174763	511.504894269737	682.527320757038
441	441	133.78195192954	343.911480126368	503.758345525317	669.656913953829
442	442	130.454875901834	342.805787882968	543.470553966336	685.593424105933
443	443	130.798617653126	339.534260176076	511.724502297818	678.202863434811
444	444	133.095898324293	344.059044331524	510.402117800265	665.704903511797
445	445	124.76290769869	342.801711972577	508.701022345371	659.49777736456
446	446	124.231506824053	347.555833888549	525.013065515468	656.251106910926
447	447	129.436389704252	348.026747017501	525.790630685176	715.114637906531
448	448	130.125196595124	343.712185999124	571.569658650082	707.726458387679
449	449	136.937837523607	348.307143022234	526.097624949755	666.316648215279
450	450	129.950964143422	344.378258553971	532.843306999481	662.153902150579
451	451	131.512999057589	348.205743495193	561.774995376982	646.202249078447
452	452	132.951818770149	343.165283369721	520.792966878465	689.365751268985
453	453	135.200353690164	345.008549579001	511.511120140225	667.880501149759
454	454	131.569221624692	347.164750915326	520.941532807131	667.294871414699
455	455	131.276598900065	343.463682740931	485.023061324166	659.087625544663
456	456	125.798691953922	341.87887969925	511.568647463556	677.06454808128
457	457	127.096965669957	344.265729916226	520.848214343747	665.418109936379
458	458	125.619352666972	349.447108448824	553.890961772168	656.403767763552
459	459	129.624492907588	345.511274779038	492.594387315954	663.751081165055
460	460	134.455529930386	340.858989515471	543.082096396966	685.18630260536
461	461	132.623626951582	341.602551084187	493.01933164775	668.442390186411
462	462	126.947486794065	345.496903780084	528.571215756515	690.734967301061
463	463	129.674446676154	341.034245166221	524.216054494925	698.704223492982
464	464	127.653128604754	346.71018394333	525.816605646733	699.964576399968
465	465	130.49327866509	346.478298092596	507.498134088385	659.288511157165
466	466	133.636522754593	344.551811488931	548.126775388776	666.834316073338
467	467	136.988319874406	343.094196855133	529.779449032201	657.203764476798
468	468	131.284926311021	345.433163753139	537.384129861933	684.208513424024
469	469	132.120364184302	343.229884631439	535.947951623545	640.181491639018
470	470	130.812019886834	346.630187769025	530.851776486873	679.597705230123
471	471	125.246369459402	348.226261841419	522.507762226021	661.028614929208
472	472	130.070473525278	343.524345396547	512.631979973846	685.323946416321
473	473	133.543296548276	343.598560677942	520.951185687702	676.053779328908
474	474	129.594588925135	341.328630457296	533.673680715765	678.724076487726
475	475	133.564712062582	342.456778222241	526.583249896877	706.484498162301
476	476	133.131422666525	342.231173315769	520.495460183095	676.363388978481
477	477	129.950963409271	336.465581343683	520.039312114747	655.437755141373
478	478	128.714196407983	345.780928885551	524.79580095101	648.852152096163
479	479	128.018274158387	347.61207144888	523.16667748212	687.253212263529
480	480	132.123869091269	347.29671086633	498.528376291628	662.563283117636
481	481	130.719302045167	342.95503511188	530.485411471013	661.798299147637
482	482	131.712747229766	338.996727291372	527.813829939819	658.477187700227
483	483	132.675942004044	345.618220610498	536.912920192879	673.414369113186
484	484	131.148029753619	341.094478619457	500.53173265717	671.302973291917
485	485	128.79416905844	343.632090418829	547.096345894116	685.662112638021
486	486	133.989628513852	343.472618427375	516.516358064559	682.499134315623
487	487	132.145572978799	346.842014267439	548.787949944838	705.188517291596
488	488	133.124556292895	343.538727066609	536.36412100734	691.375192598094
489	489	131.68059502467	341.913020134014	523.187754675127	702.969302486736
490	490	133.002879317315	349.970608852966	478.16154568143	664.594175714447
491	491	135.813138439151	339.450109326286	502.902071701443	690.828797660115
492	492	130.8513160817	344.030466430178	521.139889258553	641.059313559574
493	493	139.115451925201	342.180286544266	514.360284006631	679.087786634131
494	494	130.24020801586	345.839745320161	521.28781984756	666.316149284071
495	495	127.470010578602	339.863469214243	508.932884774766	667.133672232436
496	496	129.721973688765	338.450498052793	535.411449929863	644.024653938694
497	497	127.248757889909	343.529754545174	510.078163811184	664.967265188827
498	498	129.559382452099	346.60334789041	543.155091909674	679.648567232415
499	499	131.302497513816	348.322641832598	502.449451166052	667.678195062599
500	500	127.431359052382	348.061834769996	522.595304428165	669.205235749163
501	501	128.192770295667	350.271611085214	549.4556297983	698.148577637604
502	502	128.891898877818	342.771576849722	494.691175323923	645.005376370262
503	503	132.987243718682	340.829181674427	536.723865967946	673.337617637928
504	504	128.026219724481	340.434394720499	502.81229102888	653.7252091221
505	505	127.049174835711	341.994867604352	531.605422716383	669.352875070402
506	506	125.442846595852	343.25668965979	545.20858064999	685.821638489266
507	507	131.855182051198	342.590509536463	502.724429545154	667.617537503246
508	508	128.980627897873	344.569099842497	537.3884594395	665.103817040397
509	509	128.435409605564	340.057435844144	535.269421017386	689.678935047315
510	510	135.260312894729	342.730012308333	519.701877356375	690.038422782039
511	511	130.251399905953	345.341064543186	535.888734217389	644.198088512384
512	512	127.056670905374	345.602248136094	519.397668045108	696.812828755605
513	513	126.754713411842	342.096792958673	527.602728658891	623.891307199212
514	514	128.903607040988	340.694391589147	520.194198448316	687.766667878788
515	515	127.509862732328	338.674447858896	518.74752366488	645.081524993226
516	516	128.572692058146	344.619937098651	544.718930354748	682.469239876881
517	517	134.341269677389	342.79168853033	523.066796711203	668.526820986154
518	518	133.132152806948	342.845900476392	546.822968353331	651.43329388919
519	519	130.550047063199	349.816140391749	474.300755318578	682.472909152274
520	520	132.624273576815	342.821131164465	525.161519978873	671.759600032648
521	521	134.841422408626	344.077152889628	516.731218645781	673.844637031962
522	522	135.452940263467	346.770589710671	534.105060970892	651.635277225476
523	523	132.811097371944	342.344182690939	538.644841979969	664.042595322845
524	524	134.242008542469	344.895052302563	539.006171280177	675.587204672653
525	525	133.349018503907	347.783741089407	528.052125668235	657.500927915195
526	526	132.205938591861	347.543749502047	488.546246643753	676.273166158588
527	527	130.063291957971	345.360671226159	520.714511378044	708.105700896574
528	528	131.169331909188	346.878972706938	536.89349208741	675.655599776835
529	529	131.021837309906	340.784363556873	554.005715440265	663.847278579006
530	530	133.261419830029	345.78123874206	543.737030795364	664.155720627632
531	531	127.676350203177	343.465351088725	525.977800948201	637.447742325405
532	532	128.969200366634	344.90189688288	502.274159830305	694.836127712396
533	533	126.503524810224	345.600264889205	538.388393702472	685.068082372089
534	534	128.608643242566	342.323340960725	524.56688683302	676.166153552343
535	535	127.287707643144	344.896166332325	526.749681986237	682.986267014664
536	536	125.682304814621	348.198540474081	520.369190894732	674.114920336271
537	537	130.155922382553	344.694182207442	495.613185298027	669.504883068876
538	538	132.463809347976	344.082686976478	537.254626455444	661.66848888313
539	539	130.987809135509	343.182354112096	507.545164903644	685.788341253646
540	540	132.276517059736	339.773951861671	507.310063675727	681.355206258788
541	541	128.393942945012	345.345538859485	507.647502210264	677.461372152308
542	542	132.01948613485	344.425395801172	496.782902000793	689.017056424393
543	543	132.567578096216	346.795948286116	504.703689070346	652.18712156116
544	544	129.852996112778	343.376545138876	517.4288663567	682.119450268565
545	545	131.124111223153	344.026569633209	511.886363853924	699.860503157152
546	546	127.327764261763	345.381587949857	530.275883334194	685.394461856572
547	547	127.585409425712	338.902039907934	542.036770560048	677.324624540166
548	548	131.963245202316	346.178748462923	524.811682184552	677.042814889974
549	549	132.753653025122	344.609513350439	522.255389967797	662.130570731423
550	550	132.41917842106	346.456806074345	503.268682069929	690.001099513648
551	551	129.895362112307	345.063899949626	492.323498470668	675.290891373759
552	552	125.604907413797	342.666169730922	503.208874623673	663.424957565888
553	553	124.92312923441	340.332733111871	534.896009610992	687.581139029107
554	554	125.577155393609	347.019604999825	504.417501215631	670.283260297932
555	555	137.198985371107	345.018958955912	527.915217471865	630.540709508132
556	556	129.840875055735	342.902121084754	556.263011796433	676.246076299027
557	557	129.608604282894	346.735133253257	541.34827885055	659.457784677708
558	558	125.163679363404	336.299505647963	497.791645108087	712.980988943916
559	559	124.340616522473	344.72810008632	532.565950859368	703.77354129667
560	560	132.197933953342	337.739129079156	496.459651782927	690.870209196458
561	561	132.503343568029	345.842123374015	517.553040827901	694.415675069987
562	562	129.255198045133	347.077431547337	515.898377665463	679.437978556692
563	563	135.477232398302	346.51697844634	531.702234060044	682.586543644141
564	564	136.336115826793	346.258354166146	521.167144081981	648.453064021117
565	565	131.410665462939	345.884120882915	515.583732795009	652.489564446682
566	566	127.740069441289	341.916813908446	519.954806715095	669.069898178174
567	567	135.240212974693	343.032698854114	541.187239779499	656.345428143923
568	568	125.378837961738	340.35987111483	529.681748709218	667.398558445048
569	569	134.23102836157	348.671905150865	544.771407133275	675.687919608844
570	570	131.884328231364	339.401477016958	514.833262073616	675.436702513034
571	571	130.045655916945	349.54039801909	485.116023255935	663.757817350732
572	572	126.627599548131	345.297054910068	529.989048892521	674.913279823091
573	573	131.521694677358	345.337621207802	528.849203044636	687.752600190521
574	574	129.897682727994	342.24804132987	517.209032691144	683.631823231097
575	575	130.803546329555	348.314337863307	515.224414545158	650.625176104701
576	576	127.997792881967	341.369701297906	544.707970332664	661.586771812391
577	577	133.23682379013	343.029837302645	550.501726945682	708.405213320977
578	578	136.847802876134	342.625221544481	530.373972149456	664.909322843624
579	579	131.377244202312	347.097742155059	526.50843556948	709.515390086369
580	580	128.005569064623	347.199229130222	532.965127858368	672.397672474597
581	581	134.639644910289	347.90843722396	549.587748531781	668.268916875453
582	582	129.709571681964	344.551094157507	536.163860211203	653.903113974261
583	583	130.755359324158	347.518738794267	521.140387215889	696.463297032887
584	584	132.808478378332	342.127968920332	530.349596605891	676.348048458072
585	585	130.99199334316	340.505048722901	504.177476297392	684.858665743655
586	586	129.172449955754	345.345221934133	507.604653338562	666.127000528035
587	587	132.202343585624	351.33849412249	507.147099507941	669.697932670659
588	588	126.27027310847	343.913298352176	503.914789261545	688.118200028272
589	589	127.122985538381	341.441531027586	538.484690100354	664.164700599274
590	590	132.073942972172	341.213757592788	510.969070308548	668.404859947286
591	591	130.420202177123	343.980415986983	474.467038967953	682.035096764621
592	592	139.657987425287	347.341148240995	519.165265780889	667.732153074539
593	593	125.936772579981	343.912363290831	522.917555786699	676.370798956165
594	594	136.87967703752	344.805553728306	522.237240985219	687.067852621446
595	595	132.232453374838	343.46307028923	546.409459149703	682.414353861687
596	596	133.06260489299	343.966571679948	519.70343191953	690.436736783739
597	597	131.585770787493	345.384956436619	507.563648618864	633.96742468595
598	598	133.26190600786	343.302545122249	534.349674476126	677.277538577198
599	599	127.591062168795	340.412485602613	536.236379558098	662.612950385536
600	600	126.580514455816	348.401138187677	546.561711851143	677.727610047101
601	601	131.026201067106	343.108673397106	541.436879930216	682.076189516466
602	602	134.694406897106	342.726090192386	552.279955449526	680.986722438201
603	603	128.826251797644	343.615259498711	531.637521886976	652.215753494755
604	604	135.087446683579	345.994448586638	530.410455473547	677.157813046131
605	605	129.033038214218	343.582148946247	527.761712344203	670.087992076941
606	606	129.530612290594	346.183800792058	530.911287497698	686.410686076951
607	607	131.974561140706	343.283964480656	533.592354445088	673.06974846668
608	608	131.134129607096	347.81280461023	513.554005956527	668.047446859777
609	609	128.864614655867	344.526547500618	523.93897701543	655.228384229093
610	610	130.496782392621	350.879260601978	513.43446286145	673.636717950795
611	611	126.979321585994	343.391893211211	504.128695863164	679.199687558992
612	612	130.97949204239	342.145681954553	540.464679966822	656.719148277734
613	613	136.478132614561	338.526447622997	571.160411659726	670.94034780338
614	614	135.928316858456	343.996541106372	567.231629061202	677.402741569092
615	615	126.570873499774	342.091836267838	544.404386248162	675.157806429517
616	616	130.897690732191	345.383900119277	521.480553869197	675.666750798758
617	617	130.137024930286	348.879029540694	506.941767556848	658.31357612511
618	618	125.858006827253	345.488103886227	541.994080653907	673.317787290393
619	619	130.946097089627	339.983635075739	557.641217329007	652.144393101381
620	620	126.875235546182	344.21043219847	538.200249323433	695.402315092808
621	621	126.891794990074	347.143465879337	494.741966831662	675.731069315607
622	622	130.752040417663	340.521720703802	514.240778029809	692.915200067975
623	623	129.982748935417	344.253520453547	506.304910387604	648.101489959693
624	624	131.261999311664	346.854183178328	511.789076843955	630.275792769263
625	625	133.484551232681	346.820171485467	544.298423867085	681.804347030514
626	626	129.029385253359	344.069965222393	547.718280774384	689.923044255735
627	627	131.389544263248	351.41175296796	554.787608977513	691.709081200368
628	628	126.973376230507	342.271750407915	534.777332309807	652.811748146752
629	629	130.114624177788	342.488021739834	511.341354983432	678.618250424478
630	630	132.035228976676	352.822850956488	527.002838385994	677.141301764009
631	631	125.310760061891	341.978660369506	504.480601658217	687.154848796893
632	632	131.660958263698	347.540780984567	547.284672926612	677.386399401918
633	633	129.819764642626	345.263339483768	556.004177921907	679.802085919045
634	634	131.973733018806	342.792247168547	509.420138073217	673.112577165442
635	635	130.231164696703	344.529672140933	527.044409472396	667.399014988824
636	636	125.404203217203	338.1403305924	500.771474393954	681.028617883925
637	637	125.916830943629	345.527751179659	512.368355008131	685.965888739619
638	638	130.622790108108	344.777258628462	529.03144554605	659.718315771628
639	639	133.774551193586	340.519102267497	536.149522518846	694.294378481141
640	640	130.685053515622	344.875597565504	548.225426645933	681.40959736512
641	641	127.805655499663	343.338938642026	526.362875246116	674.0318471488
642	642	127.099847023732	343.777550032077	497.225021825825	652.549291159081
643	643	131.911965896416	343.163824631055	509.315394178867	677.356935630157
644	644	130.89359995559	345.711916456741	529.125698931113	660.205894214981
645	645	132.370576336005	343.973583433801	542.743030958293	653.667066223772
646	646	128.498893531174	336.894217543385	542.046688164182	661.128235949296
647	647	128.716662835832	342.579650596447	506.104897678488	641.996912420419
648	648	130.942982352374	348.692530770382	533.335927218356	688.777294190745
649	649	131.246828961608	339.84264231227	560.322862101084	679.683246288119
650	650	130.734245904358	348.070433293536	521.468151410893	685.065757428084
651	651	130.311979784251	345.017409850675	510.126545888061	697.635639878555
652	652	131.488378982055	345.51158123875	552.012879408092	694.518558384789
653	653	134.898890421891	350.991517891029	531.394150592798	672.115062415792
654	654	127.303498413104	339.665387629562	503.733403619661	657.653674256626
655	655	129.399849123639	342.958337872065	519.912152753784	682.808968859089
656	656	126.376484980176	340.587562122045	486.343953394823	654.694320260018
657	657	131.806166387869	344.875376660994	513.129350005288	670.196082758045
658	658	129.670186585607	341.562709331856	524.828397926911	684.068343656351
659	659	129.221073826404	343.674574239802	534.787839099263	672.142608980508
660	660	127.999776621563	343.294820200142	505.719565291631	692.13686981238
661	661	135.436392929479	345.473576131144	546.742658727821	647.579092648079
662	662	128.466228870452	341.487145874861	536.382820906296	659.586945202261
663	663	129.175010749552	350.723962445269	516.625484455951	673.336728131855
664	664	130.958110364168	337.535275692524	542.227249172533	667.643073669864
665	665	131.186325253212	343.149952614177	516.451686828187	650.70437864977
666	666	133.632655931523	341.09647178925	529.881034282527	680.354983395982
667	667	127.942613949802	342.274030879017	510.531312570104	695.003394828209
668	668	131.428130404704	352.773802665687	514.348647094399	664.016801737787
669	669	133.042867207437	344.757224595676	530.380435530055	661.130717674853
670	670	131.487723997039	340.395011565389	521.503348277423	689.109270097431
671	671	125.870922411144	347.584239716635	513.087840148194	666.264805402688
672	672	138.150019072323	346.14920480841	518.770444455157	656.556821487888
673	673	131.589435101242	345.917395078417	526.390240395177	662.067023353422
674	674	128.816519002055	343.426159281063	528.019593180459	660.752299606296
675	675	135.08543887195	342.52380264723	524.285836435613	675.099104633849
676	676	136.730737097597	345.246498672338	493.940307457157	674.540587531507
677	677	130.631902183061	340.964964701957	517.02191270486	689.984198827565
678	678	134.162244797857	349.951818709966	552.014125999362	643.741089715674
679	679	132.027390774911	348.018378045511	532.893853006064	678.622558534401
680	680	134.213894706266	342.616986440542	540.185647470511	645.23431176545
681	681	132.115815647603	338.873466186135	520.205618941696	683.404478704147
682	682	132.727886673348	340.467039509493	517.836014004428	676.891618033188
683	683	128.480041178992	343.872624490976	517.399684893737	645.877530929306
684	684	132.45586022469	344.01874507774	538.67589185137	689.127161378755
685	685	131.981382089116	340.977399668911	519.148683187459	661.306150321456
686	686	135.113529275648	344.740011888932	520.635150504778	650.13426087398
687	687	138.592352962217	345.50731223686	536.438675314726	700.573270647237
688	688	131.97521665545	346.156498135889	525.878755824702	664.447498800465
689	689	132.843020572551	343.703533920757	552.466731172153	687.873311015824
690	690	133.414077100688	344.970415399596	537.776156022532	667.548910770381
691	691	131.66969496229	350.358190172945	510.205880625327	692.064526005218
692	692	131.373282098099	342.88624826469	555.63017197862	672.098848951972
693	693	130.668961587214	337.407775171394	518.022242541067	682.110582936849
694	694	135.187136070647	342.645063270053	511.011679369105	662.161021852912
695	695	129.849968978946	343.495149675966	499.554878922083	667.55576689366
696	696	126.55394671301	345.984470207367	511.368107473501	681.108951586217
697	697	130.493649519699	346.200681034953	566.918454896277	685.14521521035
698	698	130.870165487599	337.848277728523	545.104917512808	653.28576136319
699	699	132.4707509261	347.596338141712	533.853919781448	686.615745492047
700	700	129.082591425545	345.433434441106	528.159912294068	708.367724170909
701	701	131.144881230306	342.258230264456	527.203903670245	685.946734340711
702	702	133.04475113887	339.237374112559	506.483359254966	676.054152643295
703	703	132.595025513785	338.33259703884	508.324067966558	675.067246550753
704	704	134.782119689714	343.543951759676	520.865938834094	674.548168443575
705	705	130.823534655053	336.744953788925	545.854133913078	658.04164033062
706	706	128.910751150316	338.744637765923	533.306450640138	670.804724570181
707	707	133.848027204525	345.966769841709	512.834120519064	683.347444711251
708	708	130.776174441177	346.536194486519	522.381081453805	690.913403808694
709	709	131.898034110116	347.911594436328	531.145998335744	673.958174038019
710	710	135.304764318454	346.606134869766	500.780316107756	690.16946798948
711	711	129.743934585188	341.754457187815	513.557720503528	679.43684134399
712	712	127.164342404869	343.04097620464	534.680453201114	632.020996902363
713	713	132.566832698159	344.038651456629	527.583861562246	654.451027659313
714	714	128.105104663312	345.688252277298	536.70221204746	680.796602965238
715	715	130.185788284784	338.523393833894	511.476886600688	663.678803955553
716	716	129.484224852755	341.056364351569	521.482436047064	683.850307562559
717	717	130.18831924772	349.697253043992	530.593749066947	678.603497981242
718	718	127.434817753962	346.114407538131	517.927042874751	665.046959027881
719	719	131.866057194589	344.108328153193	510.778987109895	663.523374501404
720	720	124.976081506539	341.566114041997	529.076842491484	691.989910884039
721	721	130.341247743534	343.004701087858	522.094078416367	688.326633262693
722	722	132.167232841068	342.976498611198	519.38492435527	672.870111250279
723	723	133.49684962878	345.240261950345	514.824970533504	674.890863836216
724	724	131.8062276706	345.849024712663	531.473989154522	683.628219984134
725	725	136.1379701098	347.763989837803	494.253845753488	651.241732926169
726	726	134.146840796475	339.943466341546	520.764021146083	676.256030769211
727	727	127.083359608173	344.838045314609	541.64748237769	659.095121075352
728	728	131.87202892072	342.604008836256	534.551751871779	650.732900890501
729	729	126.119575462695	344.887415461832	516.694253722708	679.605417759215
730	730	128.32894571496	347.046815329304	508.656839752291	674.46644929544
731	731	133.154519767013	342.943642461477	535.461058549135	694.135029158
732	732	125.875144092105	349.391428469407	513.753791261365	685.034199987404
733	733	129.694669392706	345.898023961496	522.950718023563	659.24990929696
734	734	131.84975218568	347.864704631659	517.178843709398	671.077725455191
735	735	133.015028723868	346.565597074344	528.356863288794	670.665017802987
736	736	129.699760155945	339.765909562717	547.089615524467	643.582574313271
737	737	133.740747535278	345.427473793132	516.730686616624	665.824300323964
738	738	134.744236792581	345.107353753944	544.756616018267	692.392451597122
739	739	130.622807551531	344.241560510424	534.258769226112	672.163783932552
740	740	132.835986450062	342.322891787539	540.498968202044	638.302898397767
741	741	128.147476183449	349.170671836965	530.941418995184	675.637267265545
742	742	134.208824756606	338.125801309471	536.247055856093	695.954404831679
743	743	133.123553892757	346.57598983119	537.300029120276	710.768144706045
744	744	129.744730113809	346.495032047812	499.799559948112	692.08474987305
745	745	128.09938655112	342.857657940131	518.401339674548	695.870580208269
746	746	126.566285994483	339.966489818623	516.852212688338	640.095032353188
747	747	130.799284830474	348.864020438058	521.930617300183	689.613639184578
748	748	131.696944842685	343.499603996901	512.529071629696	680.119473500972
749	749	132.218454636861	344.528732008323	539.535242680857	697.976540316423
750	750	133.128506713061	343.720183942018	520.495998679242	676.640381247456
751	751	134.065008207464	347.658470683333	540.761107938998	700.150437000896
752	752	130.097350161707	340.760567218637	528.852642774517	698.417209946167
753	753	128.607085071534	339.506804444445	522.748399597064	660.44810328176
754	754	131.348796965654	352.568025103206	530.574168883468	705.937856220912
755	755	124.736315871031	345.875208515369	527.584748484971	668.497797370467
756	756	124.987710740945	348.675440249586	487.282124709192	674.6534278167
757	757	128.995200018678	339.575447321275	504.131070338004	651.595504126697
758	758	133.95106795405	347.53029791547	505.314620806389	699.616842419966
759	759	126.780316234976	342.26542443302	524.81196124401	672.124201504925
760	760	134.371789363796	342.726254487854	527.715934311238	671.837329892854
761	761	131.746891447913	345.692972361805	520.097940755491	668.408270094914
762	762	132.889244721169	345.469496841285	504.674005997017	647.806999576929
763	763	127.268190517149	342.160356721674	524.20560533144	687.108137624155
764	764	133.795248894626	344.052975782614	534.000440921572	694.879342089313
765	765	128.43339631451	350.411468866161	531.286361958646	676.41016131829
766	766	130.395561196152	343.178488382625	518.205397144733	685.77455809636
767	767	134.546629935967	340.266700136189	521.955410451693	688.778963637141
768	768	127.191977776551	350.994181756361	511.326290629372	637.484504306893
769	769	124.847737405072	343.373925712344	516.035050404278	664.168270812306
770	770	135.263063796769	348.813018663206	521.935845010666	665.541178220756
771	771	128.854761560242	348.767105208352	502.325760941242	678.295033151586
772	772	135.379686929391	345.268172987006	526.54773019332	691.021072289332
773	773	125.689773567135	337.325759304344	522.047467644008	667.462655786861
774	774	129.698500298941	342.320961788019	521.209623115197	665.600754156289
775	775	129.495627473925	343.600324391025	521.90479334158	671.331747862635
776	776	127.547943621359	342.182103836649	535.131467455958	668.254855262316
777	777	129.452189098847	340.813378651732	527.390081616226	686.631334469834
778	778	131.598968468038	340.652385979457	492.543264395036	686.164206211698
779	779	136.364765873774	348.564233929069	506.544495405912	668.704616769367
780	780	126.435670376031	341.038138376557	513.072278094115	668.374762817313
781	781	133.433441135725	345.412825999035	547.292064642101	661.929285837099
782	782	136.02632847369	350.382914112529	526.56494371612	660.76835434194
783	783	134.667685069179	343.671532570978	534.997737863877	633.506909202849
784	784	132.225966326782	346.262838233547	542.388885860908	671.755587862729
785	785	132.170574866657	348.312624206745	510.924576753313	666.472516507197
786	786	128.393937402873	340.068531794435	505.006290224083	689.356115159532
787	787	138.599968409095	344.256519346534	535.37527787782	654.338571858703
788	788	127.507841769209	344.661068168535	527.848346353703	698.87037126098
789	789	130.946228041973	342.326532337555	522.639751915802	658.263261930265
790	790	133.828550551165	343.867634634026	508.625935826873	686.472514954093
791	791	136.002684669151	346.097244270235	533.950667420925	672.456961208571
792	792	134.563365854946	341.863563453152	512.126061737858	671.397658658209
793	793	132.301654402753	343.275420892248	536.178266922849	686.265620716622
794	794	131.425960176211	346.810493516533	525.395503016126	662.903003604439
795	795	133.66713771492	340.985000096965	538.982302888111	664.114450820581
796	796	132.422300427884	343.383624672616	571.099440174884	656.867838549775
797	797	131.565103489426	343.426775936762	504.658382998548	669.657177489551
798	798	133.31665914828	346.195410876479	526.032159261443	635.965526253909
799	799	136.53928776656	341.511504452158	490.799217438365	674.797588750776
800	800	128.610018789424	342.807972726832	518.884549222648	646.785466926971
801	801	128.353898338581	343.31591442077	511.226162220786	687.389698172125
802	802	128.344150637427	342.896929829641	509.480755087175	665.811934862397
803	803	130.025509456639	343.102737198688	528.383248248231	665.039625391744
804	804	131.044069976916	347.673701091393	537.539255788323	681.196900879392
805	805	129.708461859917	342.94131381958	550.724146454658	678.917519988985
806	806	126.985224620963	340.688036410014	523.666123408917	659.74356725911
807	807	129.508279991137	342.437147264773	521.333543635488	659.91854952792
808	808	129.661992268544	341.178502144972	527.768125941863	695.87919065971
809	809	138.71031882763	353.686240888634	527.200939108974	684.381399535354
810	810	130.235469992812	345.54080249241	526.775763158702	655.362399998774
811	811	135.643698490472	342.35204606856	520.723910234844	653.487649644979
812	812	138.115617818891	344.792908732856	527.698766932022	668.472775405996
813	813	131.349443354065	347.885601537816	528.625441994516	666.786164497623
814	814	136.221187973475	345.734986930265	542.995743745967	659.228715455604
815	815	133.328974499522	345.282441656104	503.930216902032	682.056202154731
816	816	127.431125494706	344.499376980208	534.938830632182	667.435067465824
817	817	132.334061070172	344.628061010407	515.153014212875	644.008763014593
818	818	130.436341473358	352.731691049653	533.428686195467	669.280874579854
819	819	130.967630553913	339.150853604806	525.238344825989	659.852685587417
820	820	124.52272030804	345.532424001796	523.961557450835	679.98825299803
821	821	126.815565876114	337.872801682246	538.989294857539	708.901592409232
822	822	125.267749802647	346.875833744807	526.494007609699	659.214832586328
823	823	132.811132014066	340.216978830226	525.220253485389	648.80487819646
824	824	133.328579534318	348.936657607064	532.95079360022	681.181609374068
825	825	129.994121236289	342.359423531971	554.052123622927	677.572274835341
826	826	132.988901329994	341.376483021655	544.112618846617	681.943626620848
827	827	138.42941156844	344.728236688754	502.936832422928	690.563671587702
828	828	134.328388466054	345.925476594566	510.449703137218	642.175906481505
829	829	129.908926686751	349.624113546972	512.802656300603	648.57723414383
830	830	128.790784592426	345.063262263791	522.819382837468	679.770367762864
831	831	128.76714221044	338.572843331048	512.546085035179	670.897398041221
832	832	135.297317149718	346.825924140522	517.886699466726	682.345885501147
833	833	126.772500720067	347.024907900368	522.239448032035	645.322992074028
834	834	131.595127265163	339.988450800535	515.270272147517	671.967379256229
835	835	129.035320782002	346.66581969336	518.090591699014	644.427175383089
836	836	129.807459892795	349.569623359457	519.143563505062	638.308374842814
837	837	131.416266934091	347.010298398634	518.993583234296	657.837166909316
838	838	134.366456238728	342.988747388137	500.43356524417	686.428365462786
839	839	130.421794579247	343.555668426608	509.110366624386	661.287570481366
840	840	124.766119905893	341.333740612696	512.667344031117	670.963958500687
841	841	134.843330256965	346.067641967945	520.130308531681	692.169051575464
842	842	131.877075868904	341.981836691566	526.54831145393	676.345015231605
843	843	134.808046935007	347.380561280471	525.432256077044	675.122463434113
844	844	130.034825796539	345.728113462277	526.265159478739	649.603271815583
845	845	129.819051935758	341.537529752961	523.315686666107	666.078342039772
846	846	129.986638835975	340.589590190579	563.693713128578	669.652432757726
847	847	129.63875933404	343.277726019501	512.464836919046	678.701486017453
848	848	134.725899395298	336.97781333713	554.154663482693	664.765545232517
849	849	126.254838234477	341.809946108574	528.809308477885	651.350748041699
850	850	135.248424193585	348.992657938327	485.027530648298	686.368985191459
851	851	132.922012377356	341.313493088569	553.528920122608	670.246140546087
852	852	136.289745956164	345.652768579482	513.96364090859	666.932209053167
853	853	128.928787843388	342.076100735135	525.335632579256	686.986736675114
854	854	132.716161918463	343.293212928626	517.319922929664	685.153928754972
855	855	132.612489800548	345.197079476639	538.444471262924	688.018392214326
856	856	130.193808925021	345.182987832479	530.626064924009	711.5043306226
857	857	135.375552404849	341.153491105035	531.359245774465	690.998136942875
858	858	131.099403674044	339.594823668358	486.624307053405	675.404295905681
859	859	126.030703589624	347.831751365826	528.545660511282	692.371200171058
860	860	127.833893140026	343.141570506856	519.080263197833	653.55990962324
861	861	137.490216528726	343.69401651457	524.292490880622	658.541683625864
862	862	132.043382270059	345.291497273625	525.947326544158	655.391486354491
863	863	127.630486339956	342.549813920586	516.933028300004	676.052249990575
864	864	130.973749892632	342.376554471946	509.116537918687	666.40766714776
865	865	136.553288789446	344.685212007759	534.270885557636	641.677000204172
866	866	133.66217867808	346.977131533791	520.419665988817	673.888790038125
867	867	130.382683395749	341.214486419992	514.62881724971	680.223763361082
868	868	130.578777967967	347.120811699867	544.705211867309	659.966320005092
869	869	130.046394467488	342.151921673997	502.637977979578	663.149875299542
870	870	130.208410540695	344.342941171431	540.250741417397	658.777489934247
871	871	130.64922708648	343.048074618495	535.975004770419	698.941222726377
872	872	134.85183589985	343.206928517354	487.950109861095	679.323124464202
873	873	134.984156426917	344.860768819269	532.086471902904	670.004469739054
874	874	133.66160084314	345.519448587237	521.303678929235	688.526431793986
875	875	130.283242752237	340.339609981387	502.823398247848	664.141788348652
876	876	132.771661146894	336.069488946271	501.633668754574	688.104160652575
877	877	132.902902093712	345.029727220155	522.300199414052	675.414734020762
878	878	128.775141430643	342.433174753253	546.492487571965	688.225947437393
879	879	130.935460485993	348.334090605315	527.194601782183	674.709729230604
880	880	132.127120184579	342.197777878062	524.644766251315	653.429965830489
881	881	130.252139556094	341.932412485534	539.804496189232	647.236687400968
882	882	132.046604614237	344.882132539561	527.539501848872	676.242097489269
883	883	126.996306144956	347.173631163275	493.149368398846	703.450529141938
884	884	130.14466647366	347.87170344874	522.092179305604	667.286624017947
885	885	132.704102145658	341.49942003909	524.545600113677	672.223168857972
886	886	129.20757721523	344.111471002431	520.534513446763	664.949299543122
887	887	130.121667303567	342.675005782815	524.657667191076	668.781270045388
888	888	127.356201401404	346.8086262128	479.305201523498	686.567745171163
889	889	130.953275406004	345.367749168897	537.432281615065	642.148799067368
890	890	134.186435033416	342.838865292407	527.464432064728	661.590368662255
891	891	131.658817737264	347.180023542343	516.956246825751	689.026648496377
892	892	128.627239853941	338.352233456034	540.607178595639	660.547650045145
893	893	126.018071937091	336.279336959737	501.237262479648	646.60704010623
894	894	127.117525608811	336.671923675201	522.636054996005	649.367766560423
895	895	130.732144259116	342.318953041514	525.153438117346	691.735841154871
896	896	133.890758616349	344.917162462834	542.792943437278	672.9054625018
897	897	130.137764676363	341.795688116573	570.334773068906	656.757762230268
898	898	132.718534103292	345.453832603655	501.400828332184	674.044279538127
899	899	130.37138778403	341.229988399789	507.17470984903	675.104002487215
900	900	131.404231453016	344.098826050482	552.198785875963	696.942810767994
901	901	122.950207312616	343.656131883667	509.355345779064	699.719167400323
902	902	127.198074089318	348.491924128149	556.830114505269	695.413969886487
903	903	132.121665269102	345.70589806042	519.026209756168	667.989995341121
904	904	126.90093350135	346.139241998645	496.004947092044	693.904255768126
905	905	131.376460271342	346.719429149915	521.496023663961	666.844127411114
906	906	128.625578108982	344.19597977423	532.978827164829	697.299933784843
907	907	130.00781638117	344.308084659314	539.864402031249	639.651539294377
908	908	130.849433541046	339.812779244583	500.043398842058	677.175894172743
909	909	134.817268505216	339.875587684266	506.543279992092	663.937717615685
910	910	130.766012202748	343.148947712219	491.16411923502	656.519124689041
911	911	129.924764228304	344.958730742627	531.180242530116	658.284177098629
912	912	129.016052880316	342.812119922098	508.878485508007	660.819851856737
913	913	133.271882352827	344.16143484692	489.116875255529	684.615187002077
914	914	127.035508335552	344.10080347418	556.469070550149	685.975742544327
915	915	128.131039459636	341.977205836387	515.481485149557	670.312527154628
916	916	127.214018995467	350.73628611512	525.220626919298	663.853266047687
917	917	134.183729991661	345.065027119	542.533470554664	670.361333550496
918	918	132.358600258973	344.572446196385	521.469767853681	693.908754973208
919	919	126.849818092247	345.637077652301	512.632674776924	679.291864644564
920	920	128.605289181201	342.775065996493	536.445115557955	679.717779519992
921	921	129.236074198626	337.915655201175	529.667940190784	674.341361148991
922	922	131.7652147105	344.977157368087	518.515200125282	653.821322318958
923	923	135.615190914031	345.41552948196	496.880270371669	683.158891191648
924	924	128.616035460916	345.931140370016	495.548929208093	661.43305241219
925	925	130.987320076298	341.876369281338	516.060316057331	663.319609648468
926	926	134.867732572565	347.811982158533	523.154854036126	671.649780098188
927	927	130.242000296917	339.334425907253	546.980548637771	677.447030603378
928	928	131.50761228024	344.75212034242	515.754906396341	684.862737443359
929	929	135.668662341588	343.097116019553	523.360347058691	675.732191239492
930	930	126.773627791307	347.097253809916	519.496347444849	655.055703230845
931	931	133.356390649733	342.594754066685	533.368264375086	674.952952693863
932	932	130.340355264912	344.208789343789	522.147762542053	684.009614306587
933	933	129.289076670962	345.050937762758	504.532512738399	664.287624959469
934	934	125.883579403867	345.384714688346	530.109709628721	687.588979379641
935	935	131.184572481153	343.657715928237	539.714786901612	691.500027511274
936	936	129.984458393696	344.325980021275	572.691665207059	689.098971600966
937	937	127.89787079303	339.859500618309	529.037002479266	678.537652805411
938	938	134.155560732728	348.025631703049	504.10839912488	692.644293350573
939	939	128.795252600381	344.16772114041	509.629758465686	654.811471516744
940	940	130.519167252015	347.878706879472	537.314122620389	661.360786661897
941	941	134.269202686237	343.45051541233	543.836943334276	676.715811824522
942	942	137.433579502289	349.916890638954	473.375982241338	674.889746916917
943	943	129.135476376655	345.056153877258	504.762282892704	703.372983033316
944	944	133.904051853813	342.253806174551	511.503512726752	669.706167825013
945	945	133.637407160122	343.423649127722	544.353151573426	673.78735470488
946	946	129.510157302477	345.09112104994	534.152665003928	656.078001049233
947	947	128.621220072936	339.819908877045	527.510542137309	675.92398915676
948	948	126.390155535856	343.241791694575	508.810099204317	662.787231549056
949	949	133.538328159899	344.174716347424	502.908193148759	645.381419312074
950	950	134.494812586775	345.01569403019	541.931234985121	702.991666229868
951	951	133.338965124014	342.498776784836	542.432366185909	684.200455526534
952	952	126.683521706486	342.636240625568	531.89268982309	705.798506984278
953	953	133.791694232916	343.159499099332	525.203969832198	653.997471467503
954	954	133.014197489239	340.809199930386	493.963439826527	670.137462493758
955	955	131.411596413853	346.820858266072	515.49311490424	700.377163951468
956	956	130.511563840621	344.566461461071	505.223581973448	637.639047871747
957	957	136.990492863715	342.967372025968	534.797814562944	694.314006743647
958	958	128.660034298078	345.466381665507	547.5311476342	705.841520466396
959	959	136.210814168474	342.881915280296	538.836168770422	668.648314154611
960	960	132.612326500149	338.612775447457	533.034401565035	664.069469326686
961	961	126.370867839731	348.888895408754	532.017293604241	645.250909233939
962	962	133.620662374448	347.000626770586	537.227871686702	672.056238955654
963	963	129.038625937644	339.982336749147	558.245238159047	678.462394888392
964	964	134.374390076119	345.900858250588	533.76789844513	683.108243033403
965	965	125.838348217876	346.540527739442	512.213325611435	664.236152866588
966	966	132.262526151637	340.215577682607	492.577130650955	643.698278977102
967	967	131.827059570839	343.977195078072	533.0099059648	643.349133811314
968	968	132.965532458211	344.149188050214	557.968496383225	674.697075108457
969	969	130.545632523047	345.022648958996	551.339663777707	669.416240599198
970	970	129.109244673923	345.495554433393	514.945512901659	659.239008471004
971	971	128.479902544457	343.168296499001	521.256301979056	650.887161003496
972	972	133.869599045434	344.619242987976	521.231755317594	674.462627632301
973	973	133.458493889941	345.667064720561	539.235581930081	675.125835742737
974	974	133.662568773429	344.718217900052	538.666567322899	656.852189321151
975	975	135.724200536709	342.076071450061	514.261539177355	687.227588946405
976	976	135.681183386795	344.35097192801	515.118491404771	664.07911825915
977	977	131.204263737335	339.551447775888	514.244057303316	662.098419002564
978	978	128.041466952027	338.532193957896	531.620230558439	662.325126565178
979	979	128.507274176628	343.170225461281	520.091598157608	704.81161414047
980	980	127.47990440691	343.726851151338	536.914276814818	681.372602125685
981	981	129.847829864629	350.664084195154	518.694255549697	673.339503096769
982	982	123.529962075961	349.148719381859	520.989096660901	668.824195534015
983	983	135.961131068595	338.332560977219	517.552341316031	668.46254082488
984	984	131.197193754434	347.871041305467	538.034489505085	644.539652669172
985	985	134.883612613052	340.56506417637	525.992654273464	695.700707827046
986	986	132.215786263144	342.124831271751	528.202251232536	670.56262798549
987	987	133.217186857801	343.356350122958	536.674617714652	638.727051468617
988	988	129.618859794072	343.25724281087	505.921478684545	641.866339168746
989	989	135.070016770055	340.606893530438	510.008183831181	682.655927795771
990	990	126.931288912706	345.374471739405	513.912715811719	623.817027323755
991	991	136.091677722089	343.685091774191	526.699400223758	659.429977259772
992	992	129.205761143153	342.458942720142	518.64879365163	670.819787124916
993	993	134.372332770449	346.227014276447	526.212629583284	647.963791660648
994	994	128.074883186915	345.042858163751	543.570052334013	673.268437826221
995	995	133.091542869009	342.633629063263	508.586570772055	677.074235390119
996	996	127.240993051441	344.378360287286	513.79230450973	670.029809018357
997	997	134.182827794692	347.167290598843	552.017601276742	694.459547514498
998	998	123.314901281363	346.908321932034	539.045635877957	677.744435400547
999	999	128.674189570994	342.356131651258	511.298608389838	675.787689457607
1000	1000	134.503996394889	341.43259200787	544.419002327325	680.87521831491
1001	1001	133.20762131321	348.458605309354	503.24029733782	676.691710849895
1002	1002	127.949898714038	349.846859959298	505.613279108357	649.564747598569
1003	1003	127.527990998956	347.249524142023	520.430994820124	655.173893600118
1004	1004	136.063831059504	342.135769429778	538.942468413578	680.61798701004
1005	1005	129.509571438598	347.203350114721	499.875046295718	669.197499150038
1006	1006	123.051961064136	354.345863507978	528.627429006557	655.812499455383
1007	1007	134.807270522066	341.783563457966	522.199501580138	676.496283251447
1008	1008	134.857914300477	344.331899146112	523.716041042894	684.992965086654
1009	1009	127.697618700519	341.332679898144	534.317776024942	679.584152267686
1010	1010	131.393086230681	339.401643792417	508.663004963556	697.012540368905
1011	1011	124.818205613235	345.563801773599	535.940228988494	678.734326142316
1012	1012	132.914964635322	348.608230457409	537.455782136873	668.260173929409
1013	1013	129.989219977655	346.96161439844	530.43947274704	653.381641438577
1014	1014	129.472981349267	343.768111057981	487.156415121927	669.803554165701
1015	1015	131.30811335917	342.580018654254	518.376068866549	702.83039944638
1016	1016	127.608824499783	345.663006561115	560.499234861206	703.592676129934
1017	1017	127.635686668664	345.779025520897	539.081136642338	659.060182928829
1018	1018	128.422767125634	346.484213412656	505.943064384722	682.302002234489
1019	1019	134.437094835521	343.005859925504	491.373769786814	667.149395278142
1020	1020	128.661106787502	343.841835978842	534.662602510301	690.616941158274
1021	1021	131.970540040388	339.839395514978	529.380295287936	680.824209665885
1022	1022	132.12457369922	338.694749829093	502.722180932564	673.880094013386
1023	1023	132.593538801094	344.290035030547	552.889142161693	647.824966017292
1024	1024	131.510901329191	342.16877783967	543.441127007996	650.983552939584
1025	1025	129.562177675423	349.372647660736	525.768699688283	653.573906757947
1026	1026	133.368537948407	342.588748282052	523.705594510084	641.754934974223
1027	1027	131.63241756525	351.5957395747	555.1901759876	657.903316411512
1028	1028	123.886662335332	339.044211013096	517.405983027393	689.057137536681
1029	1029	133.15357547437	341.222765656092	541.258510605372	686.778693873597
1030	1030	133.838385680476	343.501078178288	538.941165640039	689.406137278441
1031	1031	134.242208303539	338.45504516336	507.43651501254	668.42491776188
1032	1032	135.428428066941	343.199548212967	541.467918131991	661.304518051205
1033	1033	132.154713725537	347.204333982289	544.354295957111	683.756118525765
1034	1034	127.37807779456	343.654023078817	542.534764896107	648.327152385774
1035	1035	127.974831475884	342.221349204873	516.819210013347	668.983464731245
1036	1036	136.62362996589	345.033898598644	523.725235755736	679.070854622085
1037	1037	134.651326683207	340.413953269984	521.228436433856	684.753773754781
1038	1038	131.880623329867	344.87858007066	532.225805098932	681.454010542449
1039	1039	126.565755980171	342.215239367084	521.79926078655	669.270918357297
1040	1040	127.329747128733	345.525780484666	540.924586767495	670.870351083791
1041	1041	128.581379914604	341.764510552886	511.904866781751	669.8284105206
1042	1042	135.110258206577	343.870356888047	521.749409620633	691.204541544107
1043	1043	135.751437263156	341.785476910819	524.107664714395	676.24002599999
1044	1044	131.758001410651	342.981160758877	534.511191357711	638.208598918557
1045	1045	133.390020928619	343.618192329733	490.069259985125	697.720907136805
1046	1046	130.036066663765	343.083100468405	526.360467573729	702.547455841791
1047	1047	132.428529058441	345.646539314397	528.677285825663	653.170002206534
1048	1048	128.815258985777	344.265116135403	491.770683186983	650.430475795377
1049	1049	131.225364786988	344.282658584276	540.534699153121	661.315555852527
1050	1050	133.86265428011	340.637441485582	504.560983213075	708.953015837242
1051	1051	129.728640781208	341.974619126574	532.620973898658	684.180444045326
1052	1052	131.151836046126	342.065667578692	514.181070000715	655.647537062846
1053	1053	131.50961596183	338.080798523398	522.403739784225	673.583212838924
1054	1054	136.090190766268	343.470818035692	531.700728986074	680.730516081502
1055	1055	129.08193951942	345.959891587161	538.283857200557	646.79733932593
1056	1056	127.130139090572	340.988181746835	515.431301311209	632.050032061539
1057	1057	132.555125055842	344.712906817943	524.007495565048	680.475068478525
1058	1058	134.482214835739	347.247726339087	531.059733716865	677.291121181107
1059	1059	133.228123184429	341.253178381212	538.765260282882	688.928449568353
1060	1060	129.292794578375	351.493924491096	513.787660884845	686.065131110257
1061	1061	129.889651412923	344.045497174154	534.290347376194	681.067277526866
1062	1062	130.566544320823	340.111020469009	522.152597438024	666.330745323557
1063	1063	126.870921221739	345.685706100962	535.508065933373	677.95261953066
1064	1064	130.131351673822	343.863889700406	545.431175540873	661.721970531199
1065	1065	130.842817998647	351.168671215699	533.213223485506	679.387635586162
1066	1066	132.404005657623	344.649152628293	519.488465802429	679.873207438869
1067	1067	132.059026900311	346.507836503272	500.391003047236	685.261400181568
1068	1068	129.448246006207	343.06993989429	543.858188584597	697.744991288826
1069	1069	133.19791388315	341.063279032413	508.205209213776	649.525942573211
1070	1070	128.233857398714	341.685904153316	524.522788049344	665.732748278311
1071	1071	130.237982461285	344.475992262246	528.102257436023	689.869560964527
1072	1072	131.23225244078	342.246072483396	525.935032970839	661.151383268562
1073	1073	131.339994863379	341.997667037532	530.568103149109	677.207851714288
1074	1074	130.166159784265	345.469736451756	515.147109430275	667.470520657476
1075	1075	133.89947935953	342.269202221919	506.228913889408	677.315366109971
1076	1076	136.957308745034	342.602452830285	532.389888440125	670.394276053327
1077	1077	134.405455484823	341.460800938947	529.842645714872	682.282123236991
1078	1078	128.405890149471	341.394745387892	531.273888981889	682.357546730365
1079	1079	127.378486630077	341.014322717811	520.167449728893	684.829451612277
1080	1080	130.724854901134	346.335334673093	544.61470460497	683.308726617263
1081	1081	128.303533330051	350.605979790449	509.518076163077	679.022450451785
1082	1082	133.636905798333	343.75130765486	542.363969202043	667.077803309903
1083	1083	133.71467245497	340.900007092867	520.611277340268	653.033673395655
1084	1084	128.963017305025	344.255480617674	510.971873567469	691.863047684492
1085	1085	133.683767756275	349.819471097168	519.522474958815	662.358742473576
1086	1086	135.047942485974	342.436542086898	536.058762222078	673.152659292018
1087	1087	135.4991158082	342.644811449169	517.878623312836	692.064328075584
1088	1088	129.293535783359	351.141105419475	507.888440779251	700.874057237601
1089	1089	136.371608663652	342.439385104228	522.644492291665	690.61587540433
1090	1090	131.282324716689	342.524679408489	524.250995991536	670.078224592984
1091	1091	132.436540741039	344.087081751179	507.592523328771	647.262676731739
1092	1092	132.224606843142	346.839288179035	512.219466575057	671.814053888846
1093	1093	133.451174301794	347.585255800222	529.206488334655	676.94803998648
1094	1094	128.574056544132	342.919797371251	557.36549018897	645.879557320267
1095	1095	134.584898746263	343.442368346805	506.604687521576	697.224548766652
1096	1096	134.866593763602	348.2717317132	523.905636323775	701.466621581475
1097	1097	130.231393844211	350.03405056129	544.611741473822	659.47766840827
1098	1098	126.954358221067	342.228880981954	519.182594030978	671.089605246328
1099	1099	130.057539087943	340.367463218773	552.189686413217	684.466021513099
1100	1100	131.959758803185	343.502275258692	503.317476787726	677.266400827193
1101	1101	126.982734494326	339.624434649654	549.670173206806	684.956587529858
1102	1102	131.697983876066	342.085620476407	501.913620230703	678.903880966968
1103	1103	130.502846217357	347.332537591992	524.169623510618	687.077420846488
1104	1104	129.767074880217	345.58376549751	533.886102755689	671.767313316933
1105	1105	127.850150662388	342.625660045617	531.184114452667	655.258847764896
1106	1106	132.361869635019	343.177750986769	519.479090484621	650.237170794107
1107	1107	130.375064951193	343.675126326493	506.237413263086	686.120519273232
1108	1108	131.076046883135	342.167203095492	500.593319942584	701.815862752384
1109	1109	128.500161846914	348.156535566232	481.203355984958	683.939267043129
1110	1110	132.498520219157	342.192824977601	519.34904111941	664.797723528219
1111	1111	128.796497342399	343.538964242881	525.901971788508	692.864569322097
1112	1112	128.816303160704	349.939316355464	523.64315965437	667.955370069176
1113	1113	131.33150305532	343.660445768667	528.27196734098	684.038409488096
1114	1114	133.987271265651	341.898996820618	528.329198031333	651.272725635262
1115	1115	125.61683090806	345.626478370848	507.831649480592	674.881148827006
1116	1116	128.862713957216	340.641137509642	553.267396395363	654.714699125897
1117	1117	135.823476895377	340.302274459469	523.837424398864	662.70735517136
1118	1118	132.696948789904	341.742485749427	506.18372912115	653.437952027879
1119	1119	127.57271793141	347.350311595023	520.489163858474	680.62996479825
1120	1120	134.18258167148	345.964091931824	522.619835711809	675.847068614299
1121	1121	131.997071098239	342.245194664044	513.839240689142	647.770398434894
1122	1122	133.237962265168	335.623444251697	511.172696403505	656.945794487006
1123	1123	133.405946392208	343.679553016673	503.818707109279	656.716557079659
1124	1124	129.257349615345	345.574639007674	497.179757461752	688.178958495394
1125	1125	133.866174351143	339.372683604222	522.01677285903	695.678444893183
1126	1126	134.083269168987	344.449528988733	521.364988630256	643.068543159944
1127	1127	133.072234804979	347.145254559922	508.255701297489	665.736667686571
1128	1128	129.604643693	347.390154684262	507.271618724874	662.178679751279
1129	1129	125.709408610127	343.086944660506	526.247934372325	648.34433275059
1130	1130	131.447119823921	336.969406003653	517.637366978035	712.574947656516
1131	1131	133.664857593985	337.129337961713	517.407703675038	695.663328285934
1132	1132	130.422619885848	342.53084954479	521.11792358255	715.994552189361
1133	1133	129.633263786378	343.718119571029	516.852047895026	672.59879020702
1134	1134	124.741729600877	345.106047597554	536.389097990159	661.311939116259
1135	1135	132.946659877726	343.754680859292	509.80372321871	693.382375326383
1136	1136	128.63536646952	345.631054300241	512.351388113202	689.992484890737
1137	1137	132.05792807588	343.246762966967	524.393898245702	657.898020638298
1138	1138	135.560144510796	340.312069744086	503.528985146822	685.195229897259
1139	1139	134.272048010559	344.912541495337	532.271930708389	652.324989763673
1140	1140	135.451609311354	341.396067143341	515.459564784868	639.259439497979
1141	1141	138.085170775807	347.921099141055	544.63572701989	664.029355496252
1142	1142	128.626733083119	344.575810976447	512.079184264931	680.370931816905
1143	1143	129.076133441422	343.500466551655	516.161877279891	690.417563179043
1144	1144	130.771300067191	343.291317317308	540.744834019109	670.648849528612
1145	1145	131.993644553624	343.360437870626	497.080170440746	668.95624874014
1146	1146	128.942408948081	348.511890456663	529.564465879086	680.86200169622
1147	1147	130.055509725738	343.407748617422	525.909035556268	687.883352411887
1148	1148	126.956349750274	348.677651170038	538.940671242647	699.296081104741
1149	1149	129.702317175417	341.080818806084	544.392247571374	657.026311934994
1150	1150	133.205338642916	345.946757102708	517.138462702676	697.615004679966
1151	1151	131.843843709835	346.662505023959	524.000294704065	669.649732853665
1152	1152	128.421216725842	343.416700620997	513.995761798209	655.840891321199
1153	1153	132.549330646898	343.982311657244	502.108071560259	667.035337506575
1154	1154	132.366080124965	346.351327106166	553.70135538391	678.881786299509
1155	1155	133.102730297459	346.830746323434	478.041185092716	673.004191126846
1156	1156	132.301760966306	339.16425900071	520.373409914645	679.393920032722
1157	1157	131.550216485976	339.76850049864	513.617830191541	665.825062406631
1158	1158	128.5133791259	345.970635217111	516.349042427134	687.05638585687
1159	1159	132.329850207992	348.718853534564	518.754407027243	685.981778278294
1160	1160	133.354139720089	346.067090388101	532.114078333569	672.253488820602
1161	1161	127.992241836276	350.253742756187	553.471786846494	674.888098323946
1162	1162	123.521548051777	342.88722070704	553.353612971519	659.839050221205
1163	1163	131.769849156097	348.507322371883	534.049843467734	658.744990011379
1164	1164	128.720893115503	348.504080749861	517.264431462516	669.852171257433
1165	1165	134.371855728707	341.765348391566	489.607804404251	667.87063807713
1166	1166	135.678334261474	349.179158567727	519.199201597596	673.932520442266
1167	1167	135.56632428952	347.759451902515	496.683685441904	685.021860850758
1168	1168	137.798089428514	345.490731692642	506.50320556722	667.507124084707
1169	1169	132.254739786628	348.602273175739	530.01337600031	692.228638222523
1170	1170	129.053623912628	340.982536452895	537.024597298644	628.198004572339
1171	1171	135.335111203922	341.765061939765	510.459938136864	649.000208883815
1172	1172	132.603014593975	341.394251356887	512.056263602873	687.337356537304
1173	1173	126.040015561124	341.794947166491	533.43797073094	658.920897535033
1174	1174	126.746928502918	347.998866626874	539.550511501311	682.778776185533
1175	1175	133.134202308727	347.594516459172	546.388575725048	667.755220237544
1176	1176	128.377024475654	337.236479087287	498.979512953679	687.030548375348
1177	1177	127.92868567173	339.801008550679	550.9266045247	656.271376771976
1178	1178	131.152566594393	344.113114676938	510.540776749173	664.149811359748
1179	1179	132.344615348458	344.387728894391	536.146044186934	701.812706743548
1180	1180	126.425982428079	341.215801985089	517.719021231624	679.809971890467
1181	1181	129.950287120881	345.285527393241	541.793459786181	655.86332895103
1182	1182	131.441850719148	345.287161226659	517.401550924773	635.008937224299
1183	1183	132.35171830353	348.374514041938	502.110935172207	684.240167402018
1184	1184	128.378958627321	341.658234703931	533.981100148508	663.961193556957
1185	1185	132.438173019811	346.705511030587	509.458099794575	687.560461529179
1186	1186	129.300852722563	345.16620810263	544.134244542245	643.292242723965
1187	1187	125.464639394121	345.581451598387	517.713968104592	711.633975880921
1188	1188	136.686823429067	347.333660544161	504.717446583356	645.425547175069
1189	1189	133.47871840974	342.979209420536	533.475426398631	677.086113955793
1190	1190	129.532878819413	346.044562242715	565.215021177017	674.616441826716
1191	1191	132.477140358168	344.88737750862	519.31759592049	696.485458607469
1192	1192	127.387498215802	349.156492981388	519.892051572624	660.072829150015
1193	1193	131.307675724617	346.524684659661	522.069639123722	665.94509930778
1194	1194	132.078259650493	346.845676003664	513.244142510191	642.45187978271
1195	1195	130.54292165914	342.915631383373	520.68392823266	685.416166978925
1196	1196	130.346035168528	348.019173785264	547.95388077913	680.974734721092
1197	1197	129.197308917006	344.877772707441	548.632035583389	660.803401187131
1198	1198	134.363729774462	345.437810219164	525.273736024366	677.848775782984
1199	1199	129.873886550552	337.893264742021	520.758695920069	688.237431398569
1200	1200	129.781867741008	346.938215646516	507.889174498644	674.884568191042
1201	1201	128.508157388003	341.145962601793	524.938059209371	683.01940615236
1202	1202	136.005890804934	342.971918782683	551.279512070134	638.683199046318
1203	1203	139.116674677491	345.713757146341	527.662462533722	679.82381319586
1204	1204	127.3176428262	341.836900035278	516.958106385057	668.430726234278
1205	1205	127.928572113611	343.296187025505	528.863051619472	666.197186744961
1206	1206	129.770250707247	346.505129712267	549.898910039979	669.898678103417
1207	1207	134.04188308287	342.680142286814	547.385674536772	650.917351308942
1208	1208	131.777685014644	342.618995701602	514.824591740378	647.422930689609
1209	1209	132.019024200413	338.815391711022	521.193296676958	671.404663314388
1210	1210	126.715175178869	344.958695854616	527.787858548106	661.417008079481
1211	1211	128.77901372608	346.312121463136	541.528673737636	669.561314483453
1212	1212	131.630988782431	342.74419836063	510.655745943953	657.941693460927
1213	1213	134.869144594712	346.922175233166	519.983899916427	657.515391209568
1214	1214	132.122124168454	345.36769268983	555.917167631568	676.861642279279
1215	1215	130.286243784666	344.15422780223	518.917292018082	709.402527905274
1216	1216	131.756905123481	345.276318837804	522.625164460119	684.721818042942
1217	1217	130.560421268097	340.927565920568	519.943933085291	639.671696788706
1218	1218	130.582747844158	345.8266946178	517.775382378792	675.149407594398
1219	1219	132.737242774962	339.221119290697	529.792033657834	642.809473741262
1220	1220	130.637209758832	341.888871821267	526.792636164828	684.951033577254
1221	1221	130.642138252078	337.808545203223	506.41750376058	698.323969402768
1222	1222	129.738515115228	348.041232858371	527.48070008262	692.992516290798
1223	1223	130.720488181409	347.470391936246	518.819093511717	678.759299985528
1224	1224	129.615466551989	344.982747239843	549.851547531763	696.248797357898
1225	1225	127.674692311445	346.298194623877	504.177312487689	687.495332884151
1226	1226	131.482282435105	343.379534804498	550.179502142893	667.160571692998
1227	1227	128.959241735011	346.038634020698	544.068006043806	704.944355573756
1228	1228	129.56433100698	345.585028353408	506.672947078347	631.620053955285
1229	1229	136.101235210363	346.560768887284	495.542676555359	668.621279846623
1230	1230	129.682588327743	343.253470182804	511.798983284452	695.037332557603
1231	1231	133.180033661911	348.338330128864	523.654648934702	677.635310582452
1232	1232	126.591877989939	340.780987444834	472.357425413508	668.974617835576
1233	1233	129.888419361047	339.529251504632	544.117233608162	683.109466130073
1234	1234	130.9783901658	344.275182726019	529.070910086627	649.016750813239
1235	1235	128.029797145239	337.276170839401	523.821424875358	704.47500522609
1236	1236	126.224882753393	342.032692625194	538.148896286877	707.094937308568
1237	1237	133.005380142086	338.930653949007	542.066069322233	688.287504701533
1238	1238	135.311186816285	344.459257018672	512.001451167733	667.376253202649
1239	1239	127.33012574619	339.045940081295	515.741285922593	669.027622761634
1240	1240	129.412990154365	341.911202637799	523.006519553513	681.577348713001
1241	1241	126.175556186803	344.738156437838	508.067658978382	634.435989162858
1242	1242	130.879187400165	344.178177934907	513.70249219633	675.59865496976
1243	1243	128.056011669	343.923812798008	538.749472371811	636.477022705745
1244	1244	134.03359508255	343.004838568549	536.455687287599	683.938424317814
1245	1245	133.023000711711	341.596535409107	524.940597781927	687.718414555838
1246	1246	139.334663186366	340.888936737382	513.460937703094	667.329552451071
1247	1247	130.881763458221	336.686873928261	493.524492176223	688.459157176332
1248	1248	129.057729636182	345.998530699139	506.469224751475	662.365292581595
1249	1249	132.313936038852	344.786907920502	538.700927361641	671.088377427222
1250	1250	129.412097999455	339.782118089699	518.31572107061	676.267583608414
1251	1251	132.63135344531	345.773729866195	516.852147780222	653.929504707895
1252	1252	133.065751724028	340.784233530928	520.403677365232	642.821636254019
1253	1253	133.196018446717	339.711481099769	549.962388964145	698.201793350589
1254	1254	132.024923003078	341.897470745565	532.123428832459	669.00927522399
1255	1255	131.916043862498	348.038117366559	513.26107912552	656.355282641054
1256	1256	129.248229379933	345.168802733643	534.199946157938	691.310934163162
1257	1257	131.144554978726	349.899373572742	559.458890320973	644.596715871767
1258	1258	126.481136414545	341.056134622922	514.746692622725	708.527603253229
1259	1259	130.814930282023	343.480448513492	527.94300619058	667.326717980952
1260	1260	131.578297602393	348.813539075629	498.416031673455	675.861671079566
1261	1261	130.850636551602	343.439742524855	533.441466763742	663.396691342283
1262	1262	122.919120242481	348.360858524589	505.115504611007	661.450693353314
1263	1263	130.894133088823	350.495316293418	504.395095894762	668.830418970877
1264	1264	133.814932932077	348.254249096641	532.70879027554	657.20080008441
1265	1265	132.892946370146	344.305469514691	525.552676900911	665.247721447554
1266	1266	133.067736841427	342.924719675061	499.949236593681	670.393077023936
1267	1267	125.730081175923	345.0909789735	529.036548890932	678.206232769923
1268	1268	131.176267232495	348.183307244572	534.372514864817	655.305774633475
1269	1269	126.396452795261	345.160725670582	528.571487976478	675.172983029046
1270	1270	129.789160974245	346.147838062626	521.927450517181	674.764286787403
1271	1271	135.857754938889	337.242147355518	532.53306246093	683.780129774133
1272	1272	134.02147338777	340.299804114994	519.106648316782	661.275386233084
1273	1273	132.067350780948	345.551918414943	544.484118812474	654.369511468167
1274	1274	131.110037723617	339.156449982505	525.096980531281	700.725830324965
1275	1275	136.013305584178	346.694857049428	517.305989391093	665.516518525829
1276	1276	128.177288649804	347.642563075677	520.566099897563	673.683934503632
1277	1277	130.387658942685	349.008480417327	562.896539979914	663.293438189903
1278	1278	132.36801291057	344.987246734699	527.612188524912	655.125785916456
1279	1279	124.967336245417	343.512904269749	505.580236018219	652.896606842905
1280	1280	132.482906677706	339.387983096028	505.007182582443	661.169555149349
1281	1281	131.674422042145	341.629438903108	567.093711246912	683.69207073491
1282	1282	132.423502880956	343.888953376726	509.308553080584	671.569436307242
1283	1283	132.477696318799	342.399979232396	496.042445417039	669.469349288617
1284	1284	132.227278348286	343.913812454175	510.90342448448	660.590329724152
1285	1285	129.067623748258	341.906620416027	553.940535674063	680.979726491687
1286	1286	135.677832863706	341.623785253703	480.55082872926	686.278225528629
1287	1287	131.109174472966	342.913060971142	508.471497516151	737.526125853082
1288	1288	135.85526896676	349.798779816494	513.208878310506	638.000432111626
1289	1289	134.700099650011	345.746739668004	513.249099610706	695.102957587984
1290	1290	132.823493172191	342.206200719391	526.729454588461	669.061561878278
1291	1291	130.530917289334	344.902013493505	549.423881488699	669.992625909349
1292	1292	130.653309074081	341.330716635005	514.97081463173	667.359170760855
1293	1293	131.733002993442	345.908237446943	501.951873387119	673.654266824355
1294	1294	126.622434359741	341.801149205664	506.85440266785	653.221228336707
1295	1295	129.504915088553	346.544955122871	502.170496341304	625.624850701133
1296	1296	131.839385929892	334.709581561623	511.44253078044	670.491171573458
1297	1297	128.147889907407	346.774478814916	509.08035765822	678.005121079868
1298	1298	135.211297807071	347.928883350873	512.236620074855	652.891060639777
1299	1299	130.564891078668	339.033049120179	542.296155860431	688.122979896483
1300	1300	129.212298363916	346.674229664675	525.963084161445	671.280042970134
1301	1301	131.876309496137	342.816065167104	519.113473535486	673.382580767411
1302	1302	126.509703333431	343.676206406714	539.91612696879	669.754692131914
1303	1303	131.425675175381	341.205538091807	535.210011877948	659.533862197212
1304	1304	128.707268227104	344.036308649526	517.826055836184	627.934743848272
1305	1305	134.58034967707	346.300975201169	522.263269656125	692.311896049559
1306	1306	135.685133674315	341.849851409174	497.881084215923	693.385940391927
1307	1307	126.473607707365	343.683426864149	529.84636907232	702.463399471428
1308	1308	129.536802692569	354.41507005638	529.652028179494	702.868587931556
1309	1309	127.317122770789	348.508922970123	501.265423725358	665.208744512114
1310	1310	130.463348128712	346.398159785219	504.135608305182	679.926972221259
1311	1311	133.141421764203	345.292587938941	525.378404646424	650.417699985738
1312	1312	132.464210080575	345.887223238333	521.320432202959	618.363767652731
1313	1313	131.510097105276	346.844543579398	534.261302979171	679.111206028919
1314	1314	132.146698358129	342.638394531182	524.092026706955	676.466938222038
1315	1315	131.198013494316	342.234365896199	526.761877413206	676.825696319809
1316	1316	132.618821224202	346.562040997934	515.541975750785	699.819723207877
1317	1317	127.193523854443	337.967312484812	516.858766302196	662.307678661095
1318	1318	132.176255860117	345.141052891773	529.484740960015	688.981071600612
1319	1319	132.783013601563	342.779135259379	526.205067920853	655.565851814133
1320	1320	129.25534158276	342.529394179606	521.463210795356	692.207936142421
1321	1321	127.735320558756	345.016789799865	532.231863122767	675.991561336938
1322	1322	133.063815144187	343.661573369463	523.906287468737	661.110633783484
1323	1323	132.075455137606	341.182999626043	526.988960071393	660.570417272529
1324	1324	137.057653748557	349.125037992532	530.833511175951	664.789207600383
1325	1325	128.131678740506	349.045809949822	506.068860814319	667.295343815568
1326	1326	131.002880735854	347.976011524256	522.664003826836	668.032468323737
1327	1327	133.326104125787	345.358090125373	521.472729698799	656.670676760343
1328	1328	130.26241478532	336.03382556319	527.624815019571	707.653834913222
1329	1329	133.559597179105	346.997339624355	556.381881407433	691.168830638732
1330	1330	129.301763406354	342.098637735818	519.15709339614	675.753150569252
1331	1331	130.930542231252	343.366360042688	507.388959072691	680.023964596403
1332	1332	131.023976662426	341.578175185712	524.26128468665	680.052157038765
1333	1333	134.647196744641	341.359036040531	534.525851539202	673.716902807695
1334	1334	132.681157222456	341.718068280272	479.689966475311	654.411792381389
1335	1335	129.156753776623	350.615886150142	520.531733211525	679.344071710719
1336	1336	134.657068280025	343.930677847833	517.589306209313	676.115302101665
1337	1337	134.731957693462	342.838869014419	522.912394202886	675.569819844487
1338	1338	127.811632626246	343.147371307106	536.221191138124	658.067859046291
1339	1339	130.038892531984	341.534764099353	503.150504076678	656.82405633446
1340	1340	126.786575332749	346.881867987626	510.838003694804	668.128671211663
1341	1341	131.583027685441	343.026603869914	517.623356784247	679.713334393822
1342	1342	129.84172969403	342.583893292229	537.678978477236	669.94783439245
1343	1343	134.75568155486	349.502973437338	508.25445744716	704.729292843303
1344	1344	136.511400972093	338.696556786983	497.674496297334	645.268544128922
1345	1345	130.190192452685	339.781238658205	518.589709193432	682.939911807185
1346	1346	129.278416834923	341.722070768402	535.333921052245	644.718691599014
1347	1347	133.652102110151	333.493442910087	498.721984622386	692.829378092589
1348	1348	130.436801111452	342.368408813746	542.453452514853	669.546874785631
1349	1349	128.811616338452	345.95435778277	513.202698291431	658.885900022932
1350	1350	129.943931001585	344.750913865282	544.798472735358	672.487710060482
1351	1351	130.100268694019	347.847899502659	523.498206433852	683.003161657885
1352	1352	134.939071625529	344.169930981625	539.294848679108	653.3080349648
1353	1353	127.938220379789	345.431474060675	518.827484559898	677.263352319118
1354	1354	127.305663158543	344.613213231642	527.735012795568	655.776217540525
1355	1355	129.253976408758	344.089157821098	512.143520935261	662.132270387296
1356	1356	130.224478096173	344.379262255115	525.243199090896	661.85164594058
1357	1357	131.182642093783	353.750077233475	543.913698167354	657.958720009791
1358	1358	125.126356377719	343.249346348353	506.362600521068	691.466787897112
1359	1359	130.744452657474	347.627543789443	522.039900060691	679.552809100938
1360	1360	130.833900747333	344.420193013151	523.008140667469	657.160972102234
1361	1361	134.045923271208	353.172341008141	543.32627194611	672.535298372111
1362	1362	128.231556560511	348.313391681881	519.047725196029	691.627326474287
1363	1363	131.911660023299	341.966290391953	522.441775055783	679.944123512906
1364	1364	130.900916922611	343.001066257188	504.525093407295	693.127780175757
1365	1365	127.07241820609	343.51784506212	532.657965583607	698.055955391001
1366	1366	125.935290038988	345.386613210365	520.354650068836	653.582167607167
1367	1367	129.926905751915	344.466099295698	528.303914986416	652.870983163384
1368	1368	131.429724390336	349.154596169748	527.697455605834	638.99063475828
1369	1369	127.987948319535	347.181351236023	490.255025777973	690.963801037744
1370	1370	130.658511026664	345.450081961974	520.55801159289	699.635313464385
1371	1371	133.392489673619	349.193010880827	508.899241532211	673.695842366341
1372	1372	131.355589473367	344.20173000078	539.735612139569	665.247588435604
1373	1373	130.632806520148	346.21423825442	520.022566000614	651.423161351694
1374	1374	128.992911700991	347.087570201226	497.212932286745	697.51465711568
1375	1375	134.363840899632	347.403102050289	535.725611172615	656.10658808763
1376	1376	133.21146806824	338.054775961513	529.261056754539	687.875323284569
1377	1377	131.56331744355	345.053550147872	502.659105596387	673.919195357128
1378	1378	139.05607890134	344.080177777447	529.733255213582	654.645650275404
1379	1379	132.533601328001	342.295348163315	482.061832535469	670.226720001146
1380	1380	129.740125106479	345.455354226121	531.309942017109	636.48066428233
1381	1381	127.128217425866	344.217249146159	530.141733924429	676.363247465506
1382	1382	129.962137301063	346.255749421617	520.543055096384	652.97278511666
1383	1383	128.221448808821	345.327033928313	515.458519193301	668.28186254019
1384	1384	131.278543778014	346.76030112483	507.11318055374	686.250020096522
1385	1385	128.554964077458	341.225961409767	518.777424782378	679.163590974131
1386	1386	132.108373578299	343.374967599847	515.254303946517	692.467757769299
1387	1387	133.876796696083	344.759958361917	517.428008896793	676.619897545258
1388	1388	133.828026266915	344.821547558197	545.519193376276	633.220795450763
1389	1389	136.648208788359	345.32819184294	506.6130253219	667.044825223729
1390	1390	128.3363959551	343.648361795313	522.630288139937	692.952346481004
1391	1391	134.519793076669	345.798594141937	544.972336512509	685.528915510335
1392	1392	131.621891034457	341.392678039921	527.766219366789	683.526006075901
1393	1393	128.190739490402	349.663762133048	536.438464835648	666.465649354468
1394	1394	129.418651996054	341.152371003434	497.580351356666	655.162798302978
1395	1395	131.933781286414	337.297030057206	561.718208519128	651.068407219058
1396	1396	127.567215523917	344.434128813358	525.70823475772	708.301815239916
1397	1397	130.461153972703	345.332963010905	533.418492124915	670.442215968326
1398	1398	133.168811184522	343.084362432883	504.888234110479	659.442600181061
1399	1399	129.439675585016	352.58271276391	539.662099896514	636.31801186317
1400	1400	133.237680491657	345.717116566103	518.563535450937	660.412946592631
1401	1401	126.950360089922	346.305492845174	509.768583762848	655.244196585931
1402	1402	131.675217915706	341.901678747882	535.382327517194	662.789775325142
1403	1403	131.460696279633	344.445320144685	558.227607202437	698.108826638569
1404	1404	133.699819619832	348.590654372741	519.933094532471	690.179501146158
1405	1405	135.249138738147	342.75773871963	541.641107291671	668.400981735386
1406	1406	128.811535084624	344.615375636985	508.440350043806	645.608681086568
1407	1407	129.837399671224	345.572053617946	519.457374363859	670.646070617488
1408	1408	133.697603992925	349.176833709036	528.588338065556	674.767055007367
1409	1409	134.981715046807	343.518283972312	522.23342715872	678.309366828616
1410	1410	130.419913092806	342.406499090381	479.971941987575	676.290842193315
1411	1411	126.826015811639	347.644973558064	551.04940536166	685.447908633332
1412	1412	132.101307548312	346.070600840002	520.60818046901	637.255229130219
1413	1413	133.079992125211	344.445537069008	523.555481906597	653.26245196216
1414	1414	127.812855751141	346.665343522589	520.768938287761	675.862477692986
1415	1415	133.020669584005	341.243026729498	517.172141917344	670.450624774482
1416	1416	130.692880575441	345.058278110811	502.450365929706	704.247691833986
1417	1417	125.448937030691	346.036429558166	535.113677887274	664.72103139926
1418	1418	129.234936986109	344.437031811869	541.403627960103	700.171551269111
1419	1419	131.418905224202	346.670232262564	538.251004925713	662.238209391195
1420	1420	135.506762494573	349.688855368749	524.704468208736	663.954346330101
1421	1421	128.253914625941	347.051434414608	539.009911403468	666.885501096968
1422	1422	134.27187533549	344.970124385999	513.489832534082	687.741655750583
1423	1423	128.070535882997	346.292613262803	562.308089456074	693.45053715974
1424	1424	128.86022316401	342.262797161281	542.061737321442	662.515103696493
1425	1425	134.363110798233	342.55652295471	499.548351717539	688.957874011533
1426	1426	129.810445256927	345.07663873903	505.117485000729	654.343663285977
1427	1427	126.550685160382	347.204956955665	541.697025473615	678.216275872549
1428	1428	134.06978488505	340.716536124807	543.169624360489	670.222817278787
1429	1429	126.063220718449	349.71730987938	537.439125028455	686.479954283127
1430	1430	130.08189833846	349.035612054203	543.700597339704	667.676517439205
1431	1431	124.96850607551	348.753758204728	514.811213331608	680.377990134723
1432	1432	132.675820697784	345.605674878256	512.93454562821	685.893723072019
1433	1433	136.071190075139	348.008864109494	518.015140363556	663.831162382732
1434	1434	127.996168661178	346.730384213122	507.232392766632	676.544604463337
1435	1435	128.421529748566	344.609486556356	540.354234652791	699.404154586767
1436	1436	133.557389893761	343.864324933468	531.634393040806	687.307792983129
1437	1437	128.733673337021	342.97339855508	554.349481436621	656.068232618945
1438	1438	129.328549199699	350.159753578388	533.248689502023	682.503552336154
1439	1439	128.119598731081	340.985007242998	542.37653406777	672.352821994946
1440	1440	128.352978150874	340.807961649879	526.548349216963	662.932343127834
1441	1441	127.682976857482	344.544871389682	516.231941870923	694.931154639763
1442	1442	133.710263455602	342.247632373573	520.968699932743	643.870760276482
1443	1443	130.39702049531	344.675200753824	512.588131949892	698.011176146286
1444	1444	132.107459024867	343.906908104168	524.642227536087	676.732988027651
1445	1445	129.393057284575	341.280442686144	549.188489899508	674.76617568033
1446	1446	133.480102589422	340.579571483698	529.299473616855	679.186188274369
1447	1447	135.607299674851	346.118020637679	493.006633541517	651.054535225291
1448	1448	132.481982417176	343.790681945795	510.096722429353	666.608936348882
1449	1449	127.25040466753	344.42774897229	536.376473144454	674.518341214648
1450	1450	128.271276515393	344.953090397689	517.671116360017	699.696481898436
1451	1451	131.065212936241	340.164460382155	533.226606846588	681.486162967354
1452	1452	132.559388367718	346.169671821971	539.888347794375	652.024627752667
1453	1453	129.968575526705	345.172674214243	498.472647333507	675.10357104071
1454	1454	121.432148176891	342.17227049203	538.410833213852	674.992788707137
1455	1455	134.973380837	337.68837674344	514.366213531188	664.937485262291
1456	1456	138.415385212079	346.177088083863	516.598670982549	657.675430220449
1457	1457	132.221390401221	347.079517009914	506.12668771964	673.888963656137
1458	1458	137.238242844349	345.060381672147	504.112102936075	701.654463008966
1459	1459	127.565363929385	335.987373441973	525.203509087311	686.667404266296
1460	1460	133.124611523441	345.81925828323	525.210953474475	656.438822192402
1461	1461	131.504347654789	346.999787162101	506.62436146196	658.510209885769
1462	1462	133.997936474029	345.290267973361	540.998831813539	666.354264746533
1463	1463	133.381152438205	344.826525034875	537.109977305198	679.879746738085
1464	1464	131.237528744014	340.811232478693	532.130518355269	727.296136702863
1465	1465	130.96292928929	343.109984523189	546.63350981069	659.568976678876
1466	1466	130.891174278289	341.407664365679	509.967626490866	677.504822788837
1467	1467	131.11984723395	343.916155779766	560.74069748356	640.238995406628
1468	1468	124.083330233365	344.129263006578	489.893884087533	666.409828767003
1469	1469	132.20226248631	347.261543825155	533.513644534888	672.109032170142
1470	1470	132.818086559721	347.545326598914	531.716061085795	673.215163596013
1471	1471	129.991300678489	346.803025369715	540.200633014069	676.062054396804
1472	1472	128.829744899037	344.627284787607	508.83016434204	677.953082149673
1473	1473	138.288872968375	347.54047763811	531.832530495479	696.197005576848
1474	1474	133.540019496063	345.146551913695	515.248774001699	657.064829657473
1475	1475	131.063068424737	343.687111039264	558.036070195143	686.663500268226
1476	1476	129.752404424964	347.938145955353	517.176310871386	659.2743007748
1477	1477	128.780568528015	345.033859561572	536.718748649534	673.783411979828
1478	1478	131.903852100977	342.184182309373	511.848524572052	659.305608705779
1479	1479	131.876168191157	346.612032221347	503.42467282096	674.146457047664
1480	1480	135.270234016603	344.779709726016	518.114167265336	655.011359142494
1481	1481	137.191476253946	344.465145868965	486.832240892164	674.65937434565
1482	1482	125.265074392373	339.230196846509	538.688817196177	656.248275529815
1483	1483	132.8150515564	345.566138301341	527.127996178852	677.436357336073
1484	1484	133.925027080901	344.409062218201	549.846942575232	703.814887225403
1485	1485	132.94263573036	345.872612654091	516.009394874637	663.529753130339
1486	1486	127.026916720986	344.727708389198	510.388725935166	655.926058645234
1487	1487	133.412420958815	343.861690554066	514.545629281963	673.975164203405
1488	1488	134.786082485326	338.538601264099	537.929114758251	690.997813014805
1489	1489	126.205554346211	338.481347276541	526.142636716009	648.756975347857
1490	1490	124.385168013432	345.157537189621	526.014023770483	686.268218587151
1491	1491	133.717549154057	349.617345803978	499.161657544764	678.744979252791
1492	1492	126.257642943773	346.406001362045	524.399594809024	695.311936090429
1493	1493	137.013009208897	343.394798819439	522.310934977436	667.733317641125
1494	1494	127.691020621916	342.56283271923	527.018622118421	650.220547907881
1495	1495	129.851137523045	345.122333432186	497.239317061954	656.133328732357
1496	1496	126.419145747998	337.433521994478	525.637326767801	683.117711637928
1497	1497	132.964538407407	344.528005126058	511.285605247603	676.223387445086
1498	1498	134.235414832221	343.560131915722	537.829593955433	678.364342193049
1499	1499	132.985221594215	343.163390981141	511.131456396863	668.189889238305
1500	1500	129.099909144259	343.943816543727	525.652948372421	640.174927952418
1501	1501	129.023018479392	343.351001059568	532.453594589254	673.696038482832
1502	1502	135.736902014006	345.781783497053	499.097325944807	687.405647368822
1503	1503	128.587683382798	344.673484705943	509.069946794027	664.170408765529
1504	1504	129.360492590118	344.114512920687	532.58527769984	684.857280449003
1505	1505	130.153218120498	344.824250615551	523.024200740109	679.465370425885
1506	1506	131.956333410495	346.213986108645	527.505284456745	675.724437943485
1507	1507	127.383282056236	345.160560679017	527.452440987092	656.125878582813
1508	1508	133.821956501697	340.737299415044	515.606091250534	657.957113952452
1509	1509	128.244384438731	341.397986776514	540.932385772461	664.079331003552
1510	1510	129.264794064004	346.331308955034	532.003834120195	675.808068807635
1511	1511	131.168140471981	343.209012808205	494.11285948249	701.304250166392
1512	1512	133.995645342536	346.727135692494	507.173735553755	671.456775925116
1513	1513	128.596355005614	349.523619533765	547.513236921079	672.372642016396
1514	1514	129.719244815701	341.579951663319	552.138751280704	679.886386172798
1515	1515	134.496467915207	343.805416950643	529.073974625822	674.027266503028
1516	1516	126.484238117741	344.876859796114	525.083296675976	650.403187466143
1517	1517	133.977700339683	342.018353799275	525.823495889009	680.263496272048
1518	1518	136.900379041752	346.067788553518	550.17709764732	679.063668721368
1519	1519	128.435120207483	345.378390205162	522.267034536012	683.663449689959
1520	1520	125.157051338075	347.369005992242	492.550374410885	676.174753824708
1521	1521	134.705743659596	343.559814991439	510.905925356344	671.543499212911
1522	1522	131.011564727685	344.225702449827	512.950709043568	688.650218439525
1523	1523	128.766961987358	342.907389791306	514.132739581702	672.632692025161
1524	1524	133.505967941135	344.699504572515	513.492051530912	679.564880803806
1525	1525	136.169356748951	343.394894417541	534.137004679744	687.510320763823
1526	1526	134.190967858623	345.420280637946	542.052560462516	684.8920069853
1527	1527	132.972532992801	344.17340290342	526.855694000028	666.089780622399
1528	1528	128.701085169654	348.132586204413	506.378722826579	663.717920107452
1529	1529	133.012765858699	340.753623509982	523.422819323981	700.713299156172
1530	1530	134.977820474606	340.889113974774	541.116854715819	671.275244696977
1531	1531	132.396002099477	341.549390931241	534.041018768126	677.471642231658
1532	1532	128.479004632926	342.483300313939	520.84132370229	643.141172214294
1533	1533	132.436955365547	338.734011474118	497.178059839025	689.718678919725
1534	1534	126.781688992082	346.325020588078	500.394416168451	669.359180460968
1535	1535	125.319491220655	347.697026114485	517.379624293309	683.936400347616
1536	1536	133.960196826914	344.745399785445	548.608732403863	690.260273251878
1537	1537	131.264220956501	346.222686749029	540.329298518066	674.442576397443
1538	1538	129.829788326462	342.772876282621	522.2487958787	677.514687486773
1539	1539	130.207097484035	345.857778872689	534.787218193344	677.895142134209
1540	1540	129.579040619784	343.801344208284	524.900841698856	676.41087193088
1541	1541	128.458505276475	340.609631585403	518.312618854778	666.227032965568
1542	1542	128.655522333887	343.431098659287	496.953185439481	653.709419182332
1543	1543	130.338791911264	346.639899766082	535.744823614786	681.77810741265
1544	1544	129.438117971042	341.017301355692	504.153116824258	669.679241660808
1545	1545	126.231176464556	347.093638123668	513.627156168525	667.804711672166
1546	1546	126.949818652702	340.900719754657	556.160117843299	695.790508294483
1547	1547	129.505990590228	346.355575610091	529.123777949103	663.898027538321
1548	1548	127.868577710134	343.381102455493	526.278006189611	688.963293108862
1549	1549	131.91238110565	345.633093456032	521.618070263386	637.053482656827
1550	1550	129.868421214263	345.723186852637	514.261619928	701.623760348919
1551	1551	126.611805110824	348.452252891892	529.778074704533	672.431799701658
1552	1552	134.862096848363	346.925875288862	538.331142985644	682.777062803105
1553	1553	132.826159240022	340.777993523851	525.990054659263	667.106792476727
1554	1554	130.202788753607	341.937319006525	556.930044748097	676.599580155723
1555	1555	127.281786039393	342.385368161386	551.05570092074	673.962613868553
1556	1556	130.279702732988	347.309693128296	549.855844630124	675.488890484215
1557	1557	128.624847519992	343.559209582294	509.014397328035	678.725556555143
1558	1558	127.759555568804	342.513936264454	506.522921206647	665.034423044003
1559	1559	128.481513433149	345.145921911133	532.1977369532	657.107057786127
1560	1560	129.411480663928	348.370584769579	511.1933733152	670.685009748479
1561	1561	130.851194646491	341.149124582663	504.671823656236	658.1643609306
1562	1562	128.80576415433	345.93155574969	513.728348848654	660.565124075959
1563	1563	129.123794180829	346.52560294353	527.372217188997	677.296924649346
1564	1564	132.831666315192	344.529133287975	543.296460058089	695.203946668633
1565	1565	132.862850164149	339.873859040268	500.261204096439	652.072755789243
1566	1566	124.81441215625	346.650729088547	523.058169117181	722.657788356324
1567	1567	127.697571689442	340.847916868367	533.11938490931	696.356924031395
1568	1568	134.137350293661	345.922194103844	525.701896054131	668.784884357035
1569	1569	131.493774562876	342.631216144029	521.754881392977	665.203729950787
1570	1570	128.619686114093	344.698608343464	512.14084612078	689.942265205447
1571	1571	131.617929801587	350.758887418183	514.304993468321	657.26541998796
1572	1572	132.350106932094	345.647023851981	527.633208234881	693.378261558651
1573	1573	135.043506374394	340.852482246915	542.018422805064	645.767917577562
1574	1574	125.77310161783	341.162735164152	511.459560813202	659.270171349282
1575	1575	132.930430175229	343.729340085498	517.782505589274	662.634640503265
1576	1576	135.133699431968	339.301108534557	520.66648209546	662.829355302769
1577	1577	132.465028620798	345.739611883457	519.069915484014	666.392831468417
1578	1578	130.902099743452	343.081274297681	533.373766544913	695.322195947087
1579	1579	136.26144530897	346.281532248756	528.249953168672	674.021832936002
1580	1580	138.320985924897	344.595737027679	500.918222511022	694.60656028424
1581	1581	133.048891559397	342.02891826438	528.183048945046	652.647147942382
1582	1582	129.83039907703	342.89510943901	531.016278233883	677.24728059134
1583	1583	131.530516426636	349.886176546754	495.233025344979	659.066131934657
1584	1584	131.234375230284	342.151036090258	538.384794605795	669.54995431468
1585	1585	130.914276736441	341.972869781403	509.51915456687	680.594202458382
1586	1586	130.851415343008	345.123143173486	527.682561543964	662.880038888988
1587	1587	131.225917533643	340.476218631624	549.130751914843	688.940279042815
1588	1588	132.441146109153	342.785958101517	530.416387647198	653.36849022568
1589	1589	133.732445591208	343.250738292182	523.793920956308	700.550088808089
1590	1590	132.695552280235	344.848445850661	491.441978758987	706.819969410003
1591	1591	125.99963405713	341.887843388901	530.509294972495	676.042806593002
1592	1592	131.714338270647	347.547512212521	535.636955293457	640.946093667338
1593	1593	132.47944537312	344.60093187247	522.436563674386	695.037204099027
1594	1594	128.988364478793	345.783746570552	536.193325429419	668.549879802453
1595	1595	129.019680996361	348.668969321783	503.674386511237	684.711391406268
1596	1596	128.824562501779	343.225824634564	502.765240898021	703.692875731818
1597	1597	140.139273995475	343.435384321911	506.035857051632	655.977819928387
1598	1598	134.469318562907	345.052503744133	491.923849623742	679.707137130928
1599	1599	129.133900516765	347.768829305288	530.695063096635	675.104707681786
1600	1600	134.501650275387	344.274973811775	516.173671256128	683.505081553012
1601	1601	128.800254654232	346.110182978425	515.972699234009	666.99434496699
1602	1602	129.121459690404	336.692803754792	541.054234796492	660.267015551247
1603	1603	134.073665638615	339.550099510371	522.724545272578	682.295712009825
1604	1604	127.610834874784	345.343900970533	512.44091185227	689.274918015699
1605	1605	127.013759562998	343.474556537007	526.305860468097	687.095657064132
1606	1606	131.379381367869	344.097023631051	521.745726485272	701.039160320703
1607	1607	131.990681784301	345.04605288241	538.74400967823	646.498373332379
1608	1608	126.690946977433	341.159947522466	531.817719317389	705.780660784612
1609	1609	133.55663492247	341.29768855094	524.975375201366	687.323381193173
1610	1610	131.326972572727	344.323864098484	539.436193382209	670.041312486049
1611	1611	125.291724964612	340.722057496514	489.103270357306	651.412008238271
1612	1612	130.4210739252	342.252168328293	484.650355451571	675.585138871342
1613	1613	135.094948880903	340.746606287097	549.938747418974	665.320645021192
1614	1614	130.346207383194	342.9371255727	530.678856477348	661.589292733145
1615	1615	128.28926052455	345.614828402286	533.039311422732	684.449197338537
1616	1616	134.058288528415	341.165412819638	517.175288870554	691.025422038484
1617	1617	136.144775734362	345.765002821669	522.909125213811	685.555807342274
1618	1618	129.294327262409	341.543716021898	546.958640936482	706.191486299825
1619	1619	132.234061551994	345.042911026244	546.958231237612	699.731879664202
1620	1620	127.18298779667	347.730736539621	511.421419210871	684.469253750625
1621	1621	132.299857886312	348.089165940909	510.13092012627	700.155878777137
1622	1622	133.029109059395	350.149850970452	499.098355422235	675.494509696926
1623	1623	128.819402677468	349.369351744677	550.607938086001	661.494731648242
1624	1624	131.698886083572	339.100703913806	558.662943702544	657.834063559208
1625	1625	133.776644073876	341.875609083926	507.468537566796	693.205459449573
1626	1626	129.120577641465	340.205668500518	505.072269264672	680.164467986144
1627	1627	130.862108298946	347.90429898538	536.010977047029	679.194515838842
1628	1628	126.437375845274	339.768521808134	531.67472648688	661.919695548254
1629	1629	126.904318123619	343.10877140002	539.778322835867	691.455654665037
1630	1630	131.650899149093	341.984815699964	529.761717750934	674.455407898805
1631	1631	136.424010246866	345.514464325693	541.144324324838	670.940635265754
1632	1632	132.882906771206	342.169112653868	524.078921373194	691.06635258555
1633	1633	131.832168383598	344.110795767451	504.338164929845	689.0345205433
1634	1634	129.549355266874	341.439384321915	523.277701581776	684.898706212393
1635	1635	133.175549724051	343.110972052818	501.053465647159	677.868613003149
1636	1636	132.208172094618	344.833272431531	513.349286476182	664.179389574558
1637	1637	126.068283968863	340.9822629095	539.687552896905	668.710673397353
1638	1638	133.959828348886	344.955727652962	533.257508641624	674.570328767912
1639	1639	134.701990463558	345.365262199606	533.88496064915	663.788432038318
1640	1640	127.911419673558	348.159510077766	508.338310567856	698.879629936324
1641	1641	133.94190330565	340.951031826588	534.492064107964	682.619598302436
1642	1642	132.45410054199	344.969306493168	558.310571256748	643.665113567418
1643	1643	130.600145275601	340.099623030858	528.521998535916	689.506293824012
1644	1644	129.188190683396	345.662910903542	506.109479949973	681.732423261536
1645	1645	132.254107745217	344.896393298621	527.254312785422	687.215547189831
1646	1646	124.326201550897	341.049443156929	539.992032264791	667.463055277284
1647	1647	129.331305355981	348.66444340753	552.098450190374	665.358162098338
1648	1648	134.026105544481	346.639156626952	524.250679437653	664.044721267934
1649	1649	130.229448866619	343.620595969082	540.266970910428	656.121485143781
1650	1650	128.952862732531	347.007555614539	522.984222911861	661.89775950571
1651	1651	130.701759981472	341.031494957256	525.099996447608	689.237805092612
1652	1652	134.882919345254	341.673436357735	524.223459673546	680.869960204328
1653	1653	125.026770888032	339.242650696245	535.666644166668	671.553625288534
1654	1654	131.441454836618	347.96893678924	564.309324710176	703.39508499407
1655	1655	131.783347028302	340.793537045405	525.305609796021	687.667795728065
1656	1656	131.430757782661	351.83272090077	546.719826647891	667.961460979578
1657	1657	132.835652056014	343.625347246068	517.446518470895	690.760358058426
1658	1658	126.928187657507	348.847333744888	510.670347378649	646.409486217785
1659	1659	137.154554420333	345.296782710969	545.541046333939	671.500329882741
1660	1660	130.111000729991	344.021017098807	514.740798139154	674.005756322117
1661	1661	127.313906347739	344.504553943041	505.209210837133	668.359556091364
1662	1662	130.900163691451	345.098783154401	513.090912677283	691.522008809696
1663	1663	134.568850180944	348.40516729205	529.14243800912	667.938920762297
1664	1664	133.035195569629	346.788049326325	514.279123606784	682.840792679748
1665	1665	129.601147074794	344.60532669313	541.828566412236	658.731471278549
1666	1666	132.944868987759	346.135874728059	503.431363745924	659.473795532295
1667	1667	132.973313442524	343.144547034781	525.542627008271	687.410035172554
1668	1668	131.685542804569	344.407765960302	524.653001417422	671.807944422551
1669	1669	134.295106340163	344.423142940593	518.898557095643	709.905455512679
1670	1670	128.475487905537	348.414631458134	502.661587332367	663.19543822584
1671	1671	133.449441876159	343.885266438095	528.035567097362	661.493589713217
1672	1672	133.709693166313	338.302114961894	523.614391194707	660.372239568964
1673	1673	129.317044190557	344.255101159305	524.824471496857	653.421213684216
1674	1674	133.584843807551	343.802912027499	495.429642562313	678.403068539041
1675	1675	130.147668277227	342.320780814	508.178021977896	696.291043616328
1676	1676	134.131751040838	343.17784608771	548.17131462569	674.142567518888
1677	1677	130.690282016271	349.063929234979	544.614785205123	661.170761892281
1678	1678	137.133470083531	346.115630909356	524.82383969326	668.283498120935
1679	1679	129.664783897105	339.782938206852	546.777748976263	653.280443145515
1680	1680	128.18829357341	339.073551697766	532.40455640593	661.90296286417
1681	1681	132.916353619439	344.166144744039	519.788056300811	666.312099442017
1682	1682	128.485732982438	344.910757146248	505.466913395914	692.231839717007
1683	1683	133.446370485468	346.20467951214	537.907288742227	670.977165844043
1684	1684	133.888023521223	348.308827876873	528.048532564763	652.096064300849
1685	1685	134.484828696825	342.521962100505	497.341954957408	681.347988029261
1686	1686	132.28152857457	347.128796581772	489.960868028284	652.344893707672
1687	1687	129.377428264688	337.766703426187	505.87636666477	676.886358284935
1688	1688	128.977878866158	345.59411281606	515.211071807289	704.868986926089
1689	1689	132.758921757244	347.190321187085	513.040697003232	671.047393036048
1690	1690	130.232972850328	344.511513532078	510.429728224748	665.122115363389
1691	1691	130.07629699363	343.747396768688	511.101745546271	674.861076670337
1692	1692	132.471393653572	341.744627893095	519.422138938324	682.22961666797
1693	1693	137.980559926491	344.961216776461	530.401689394851	649.506862093392
1694	1694	132.346227919952	344.590182461315	486.999384594351	701.199850132799
1695	1695	130.375060721412	342.086606877964	515.634679264223	678.519191586655
1696	1696	133.664812641618	349.163462572945	513.893657789483	693.459284561131
1697	1697	131.466567270745	344.654178814427	524.727041237612	683.140363382321
1698	1698	128.28608131283	347.07105228544	515.927122085083	673.306307620202
1699	1699	127.950369494616	344.222810042873	513.211841485082	682.345762419795
1700	1700	133.738725582179	342.708956235536	503.706353188902	677.74303042668
1701	1701	133.789189934028	342.891348989028	474.266335739429	666.271430231772
1702	1702	132.363229499072	347.571106482909	531.149364958648	685.856418022061
1703	1703	132.868532472254	342.028455851342	533.583888160259	692.23634080398
1704	1704	133.198335732303	341.511589086048	520.372255696043	658.970332256947
1705	1705	130.526175037475	337.1484761869	541.042186019592	700.417101541235
1706	1706	129.635333776181	350.160652089384	509.568931670909	651.804079156322
1707	1707	131.773994673813	344.389193113648	508.511169225739	702.485849525753
1708	1708	126.577887916396	339.84713596222	499.005434502765	699.137415394497
1709	1709	131.556975634421	344.58531462389	535.482030338733	637.599041854662
1710	1710	130.738318639429	339.389991076638	532.506402985057	655.573002818899
1711	1711	129.549139245989	344.037401551033	528.107863847473	670.831438626375
1712	1712	129.445100349296	342.669684914418	501.616830430194	665.164133743143
1713	1713	128.889898263598	341.236296983686	502.842149214276	653.741399291308
1714	1714	129.635853527436	342.258115682379	490.566385659073	666.251189753198
1715	1715	126.046650105873	345.965252168424	501.84522368753	673.201579260989
1716	1716	124.780949319201	339.895927258142	550.822999784712	698.619160348093
1717	1717	126.586582238079	347.455403414168	528.428381230906	638.047138843219
1718	1718	132.937786345495	346.21209309384	513.085207825137	645.758547454324
1719	1719	124.891914605281	342.215127885827	529.831803471666	645.511177005971
1720	1720	133.168477757839	342.637705955595	520.362773888897	662.429655677027
1721	1721	131.343119045132	341.596424492019	513.582203897028	657.482365640006
1722	1722	131.978225923992	345.434113804029	531.862756196295	662.842570027415
1723	1723	127.445826287597	342.124898439213	525.728747305993	656.51297428211
1724	1724	128.726585627603	344.007563770372	497.481142853581	692.833519145482
1725	1725	130.638942712397	343.87909990412	511.56892343319	674.098698372966
1726	1726	132.785468354066	345.4879292438	523.339288187977	684.57679066433
1727	1727	127.270448117406	347.444459349153	491.590419980298	660.41610364735
1728	1728	128.465106046314	345.02961126913	530.862962271485	642.865221244896
1729	1729	132.642743269881	343.09549095003	520.746510636685	673.85332261807
1730	1730	133.111110489684	343.768323939393	527.208682910679	650.092418755916
1731	1731	127.430458790901	340.620214360148	543.017139080628	651.25659567376
1732	1732	135.536504718462	339.497813475141	523.75643515226	672.857609898801
1733	1733	131.0762420935	342.163491794781	528.769286145094	704.940506914004
1734	1734	134.82165697087	343.05908151085	483.947526862703	666.709281945592
1735	1735	125.706671078019	341.025295844356	518.296686551692	698.922946863796
1736	1736	129.372404270412	340.543935805911	533.972937015562	681.61480722823
1737	1737	134.577494400273	343.163381586714	551.096571639902	658.060757946055
1738	1738	131.884445451343	346.624187973876	532.149590022215	677.863503439346
1739	1739	126.545137490928	347.072534491921	541.130888975618	667.299417052222
1740	1740	131.695712159873	344.612670590368	514.779906286161	679.503761955475
1741	1741	137.419911074125	336.69872827755	538.766287888891	671.983500236867
1742	1742	130.722614433594	348.358939872114	536.642858160759	642.426219292829
1743	1743	133.995993308501	344.987658360719	550.06113145159	682.439675893277
1744	1744	132.48939879954	349.187238306396	514.026090310774	672.991107470339
1745	1745	131.805180581954	341.13137918503	474.709435534766	668.951000102787
1746	1746	134.079911753435	344.160047003438	525.128928401511	684.815084864919
1747	1747	132.825583033628	343.061422050124	527.600251803791	682.235695312297
1748	1748	128.366863756916	334.94710953399	546.047574199773	675.547074573703
1749	1749	131.222039735943	338.073332353169	504.571246298198	662.025708967756
1750	1750	130.460151099994	336.94088269997	523.239187946406	648.020484995607
1751	1751	133.342892520468	345.169271488419	518.537317084733	695.796537768637
1752	1752	135.170893564368	340.833852377131	505.652178175178	652.296583885275
1753	1753	126.902419099395	342.474172756757	521.766662639522	693.402293987278
1754	1754	125.999256453938	346.030255329594	520.269505368436	673.201163489659
1755	1755	129.050183347591	347.343662651202	529.663178905879	675.73078248647
1756	1756	132.480324476743	346.356706673967	502.178202504461	673.758358684532
1757	1757	132.903469489009	342.781966277477	525.398764758206	660.864210629798
1758	1758	130.086180132432	348.404832194751	528.478038138781	655.305090147162
1759	1759	129.22129513573	342.115595341354	532.227962788243	676.065966943262
1760	1760	131.609095482564	341.10090893681	520.911701147908	669.184996472887
1761	1761	132.678899861037	343.95583008189	548.953338641391	673.572702566563
1762	1762	134.011252115836	347.150373155696	514.199480435134	649.520314505105
1763	1763	132.307195985596	345.736409801947	513.112661313983	657.90522155619
1764	1764	130.096589442703	343.806749152983	529.627785284117	645.222418963074
1765	1765	129.495417893414	348.293964956735	526.635912257539	673.40135070159
1766	1766	134.383493782765	343.408175710092	542.34619947293	696.337737763919
1767	1767	135.924463050168	347.113289180107	525.779589682823	684.966856867416
1768	1768	138.03358210879	344.041929294188	514.275006912967	654.548232065704
1769	1769	132.026857643013	338.788292180638	550.497726224167	631.73497650178
1770	1770	130.778991667233	345.338275373165	533.851651526441	684.680511731638
1771	1771	130.912485148566	346.216425221481	516.803610882188	684.700803720284
1772	1772	137.372925784188	340.958113948434	529.26432306221	662.405915131695
1773	1773	129.702205184417	341.873210585856	503.811813133917	694.753705870606
1774	1774	128.696818008023	343.745785379006	516.311518046543	673.31617487269
1775	1775	135.153233117094	343.942922277856	538.662324730776	657.844915415818
1776	1776	133.862003765984	347.070338142992	521.856089038066	683.176388358758
1777	1777	128.875058890114	345.142888197899	544.632094624029	649.350350302318
1778	1778	132.39746398953	343.094499134478	512.83354079569	683.773532948201
1779	1779	134.791661599852	342.688572533921	542.166761358808	697.675784329397
1780	1780	135.327877727377	345.851938436083	516.388676064922	698.382148189531
1781	1781	135.111199183148	346.01574856789	512.386016481181	663.750342219075
1782	1782	131.488401346453	341.019387400548	523.800031714113	700.321284028132
1783	1783	125.817343078185	341.704663084981	518.204859497386	664.477930671499
1784	1784	128.373136608727	341.838193807733	529.438010916054	659.586563591519
1785	1785	129.683121300989	348.535601156339	533.183519484754	653.060413080937
1786	1786	132.889163135857	344.307998602301	486.911843423728	672.247129664563
1787	1787	135.686367254362	342.273716449719	547.510262262515	689.881101238508
1788	1788	129.537664596811	346.306660497874	506.451718108244	673.971710084744
1789	1789	136.009490432338	344.064634403409	521.510456671589	651.777484928652
1790	1790	130.074685899562	345.118674852112	507.467454714198	659.703585302672
1791	1791	128.173327815827	344.837818441913	514.539590234983	698.142175365496
1792	1792	132.582354485279	342.442511394286	515.008676792614	637.376633952582
1793	1793	129.737371632873	346.41754466285	512.82227853958	678.565340631003
1794	1794	129.951364833437	345.27474779325	511.496499556933	644.942576879255
1795	1795	126.356043808365	343.880168341816	505.496201525865	680.68301945123
1796	1796	131.687714953882	344.694189130835	495.981693170639	694.606646848046
1797	1797	136.53775624612	341.815170350203	510.688766525916	670.140799339477
1798	1798	129.416383123301	343.363703230602	509.564192669359	685.751022458818
1799	1799	128.569776016189	349.690026495528	530.494721453445	687.487499262831
1800	1800	134.398222426562	344.748868755813	501.536148516246	680.219504838469
1801	1801	136.066936160499	339.322056928684	514.613022803849	692.391488480769
1802	1802	130.590202143968	350.410554042149	519.859515260662	687.421660469428
1803	1803	136.362575020544	346.989869390934	478.781782784335	713.592397811307
1804	1804	131.100389621281	344.703078567787	522.645264991637	685.795768261111
1805	1805	138.217379953586	350.067094319731	500.751265725268	657.075299784467
1806	1806	126.717536885888	340.870356144122	537.655066006134	664.962289861957
1807	1807	131.046217426391	348.865494763168	513.050045563128	671.446163779995
1808	1808	132.137804647524	340.578332959389	492.942081235219	711.554754127081
1809	1809	130.223239980507	347.471308336642	519.809084378995	653.452287751485
1810	1810	135.533181802499	345.584829698953	502.700892269782	684.26296191202
1811	1811	123.752531859524	340.375578148093	522.644355393772	670.752816861787
1812	1812	124.872194809946	346.577287042292	541.321071048585	657.418568212329
1813	1813	133.178469622514	343.267891372131	501.407224434104	667.931531304161
1814	1814	131.929275794388	343.573641827607	514.948442226803	700.319733393272
1815	1815	125.890525348482	348.682232703763	550.36984255349	656.408475108598
1816	1816	127.955002850778	345.545843566327	528.01334731585	689.209523808969
1817	1817	130.261128394617	346.110196595511	523.855990248464	673.117017417842
1818	1818	129.540208305236	339.737856980984	556.095098528634	618.294292093567
1819	1819	132.611614527476	342.920631150134	523.583011552819	668.454923261217
1820	1820	132.562611868306	346.268628418787	522.355865856107	657.27670299837
1821	1821	126.251257762947	344.04987461159	500.610785277046	689.20407110487
1822	1822	130.707343739657	338.241990098654	528.322536320314	676.282815885042
1823	1823	131.307691380108	340.556609443467	522.901404301801	685.839829942206
1824	1824	132.860896942054	341.996426482843	494.55607549082	688.502748294028
1825	1825	131.65681356656	344.220322533331	522.388291941403	663.673843730497
1826	1826	130.639962009633	339.140012182881	504.039529726937	685.315139789857
1827	1827	134.10917206457	348.697268451757	526.295109542634	666.841738302047
1828	1828	129.230970079838	346.895220389669	517.464753581129	665.192964398641
1829	1829	133.753948643293	341.410262749064	505.3954070866	671.073143868492
1830	1830	129.24358182671	341.488606575409	508.789104594773	664.816205112888
1831	1831	132.566251813184	343.683011220996	494.502288542988	715.442649486209
1832	1832	132.765064413295	348.030762679718	525.931446480459	654.976233934442
1833	1833	132.284714243628	344.453577487022	524.517546091104	655.60898954057
1834	1834	133.691471974185	347.052124002848	518.048864208765	689.30799732995
1835	1835	132.304114975811	342.099104629625	515.688934143146	669.285110662671
1836	1836	132.254537561144	341.710177217325	534.108557544654	693.705593248168
1837	1837	128.675863804932	347.860346120892	517.735782100637	636.386766438013
1838	1838	127.906553775986	343.262534781225	521.247772157646	696.801866236105
1839	1839	131.683358071301	345.634648155481	553.81378975134	691.694428635504
1840	1840	128.614516637294	344.147261582289	535.611781529259	660.55909769529
1841	1841	131.172765537617	344.808771329113	540.950708372225	675.569570059834
1842	1842	129.390874628228	346.169343540028	519.106289890255	685.085243160032
1843	1843	130.312496401555	346.099695272858	470.248717716825	668.300428872905
1844	1844	132.995360662421	350.356203449489	543.77406657913	703.431557211733
1845	1845	128.496415787103	339.710920309547	544.447944909132	699.286329881541
1846	1846	129.200319570855	336.431313740771	514.882582143405	663.595159440878
1847	1847	135.524964499602	344.508015291139	521.792704186245	670.68255510264
1848	1848	135.562298590722	341.890889982036	519.630772499494	654.719715333969
1849	1849	128.483037738623	343.470195859481	512.488417640041	688.56116070432
1850	1850	130.487402153423	345.578868028928	520.924714923889	667.943743001519
1851	1851	129.990922574396	339.366207584629	510.134696053031	665.465521962448
1852	1852	136.527016367776	343.817262691867	534.75625334708	666.05102842657
1853	1853	128.761001810638	340.911801108736	526.136217682105	712.387643220345
1854	1854	130.667100037257	350.582092787852	530.488688711579	666.085467020488
1855	1855	135.629972751259	342.619847715805	518.506347700169	705.704034302985
1856	1856	129.214773901303	342.955591035421	509.528472169957	677.781246280923
1857	1857	126.1652600009	340.850975601216	511.450377248246	664.2757480539
1858	1858	122.125853658804	346.304076660168	526.645271040359	680.768444436493
1859	1859	129.85855109797	340.86870152771	559.228902017175	650.132438801568
1860	1860	124.607064308841	340.626709473928	492.044773088943	658.186859476876
1861	1861	131.07008252391	341.506863878572	519.305603709783	672.310745554172
1862	1862	134.405384347711	340.269325879625	518.467587020575	687.815969210988
1863	1863	134.169032274426	339.495556916255	504.735597523453	671.177921794659
1864	1864	131.257097698151	342.935305199615	490.902583815886	670.954585968903
1865	1865	134.850040069891	343.581864113309	520.439587585012	693.865126669342
1866	1866	130.403180345229	345.827209574411	496.233980886247	688.605409312029
1867	1867	131.305411123443	347.549806450804	511.686714528239	669.650628401968
1868	1868	130.070551894221	345.940119286161	494.883279620756	682.321982463956
1869	1869	128.376463927138	343.08554529706	505.783142333035	650.782764070752
1870	1870	128.813747975123	345.519541985743	525.590195229767	698.587142748678
1871	1871	130.920642585146	350.187929847061	510.491231611536	683.282158854827
1872	1872	123.236066915528	347.961608736984	503.916122741368	647.831998734753
1873	1873	134.781622982093	340.123863938553	523.612532954996	687.892163987909
1874	1874	133.105763107896	349.636123137496	514.733042531697	664.925241399482
1875	1875	135.321432058061	346.38965932397	509.888609798513	688.293977558356
1876	1876	122.559863094985	340.117582737304	528.698497585439	685.073211587488
1877	1877	128.526801985166	352.005205564166	506.990345482012	663.925833337827
1878	1878	133.330969432612	340.566588575968	494.663885810479	664.585347360873
1879	1879	124.609540829244	346.720084047638	528.549102751048	678.523204224393
1880	1880	126.70332753021	343.562229783997	522.496807283102	673.973060731389
1881	1881	130.695640245261	344.500158592887	514.307176957568	656.603435250601
1882	1882	130.058585647621	349.576242020974	518.962829751585	657.766238481006
1883	1883	131.505865643749	346.192129166685	529.590466215301	670.795304920999
1884	1884	129.628629122813	342.979383817424	489.337347997947	646.064459571316
1885	1885	127.477951059287	342.541502359488	515.333199906619	684.241267726404
1886	1886	131.982680562358	342.966119531144	500.747020223269	661.547401314269
1887	1887	131.359528625206	347.178030732083	553.861221458176	679.535254733222
1888	1888	129.286968396653	339.200225976434	489.423537675391	679.34818279402
1889	1889	130.217195625285	347.187440697104	531.887406796297	690.498719014491
1890	1890	129.89992092994	343.124037071704	525.250558632995	649.886318147517
1891	1891	129.485171007053	339.731166570258	532.356264518811	670.098330899069
1892	1892	133.869889699854	353.262889477457	523.80865188936	689.430564634856
1893	1893	134.636031262413	343.933638026023	511.408328512207	670.861868185382
1894	1894	132.004104388725	344.602894731542	541.58594265254	684.470594616038
1895	1895	127.769105993043	343.224032924648	490.207406144086	686.176507990099
1896	1896	129.224823552626	345.619746871142	537.860896743968	676.191756432845
1897	1897	130.147816894175	342.194866675342	550.261582956245	660.595207552113
1898	1898	129.526964827243	346.831246913808	506.26945954072	678.065947128174
1899	1899	129.394617702924	346.768998350777	508.945869574765	682.745013393719
1900	1900	128.568849006953	342.180527897858	540.950701614678	687.843053598841
1901	1901	132.727586290374	346.673390517677	505.249669801382	664.163134539456
1902	1902	135.878918463528	345.203101902406	510.034456784072	667.693733285602
1903	1903	131.224951468424	346.019027328683	542.946382719122	670.611155120126
1904	1904	134.654736136798	343.283562002952	551.079998713518	674.452165664364
1905	1905	127.086504970244	348.531649979658	536.843820279788	698.977962417482
1906	1906	131.065710677234	341.644360163415	504.632876908567	658.708649799453
1907	1907	138.303148279074	342.619664967498	525.568168371848	705.352678683259
1908	1908	130.211977983028	345.861652553851	519.294678683342	688.309982223737
1909	1909	129.454438691001	346.82020650953	522.88013813435	668.833431695455
1910	1910	128.635806281877	344.041258380165	520.540672938976	662.817874031698
1911	1911	123.652427688869	344.122329267193	563.749732130552	670.691173245404
1912	1912	131.656732077737	344.296413544219	532.435661216401	655.527402905356
1913	1913	133.555433966626	340.038861844659	565.233357361593	673.688404214667
1914	1914	129.33193811322	343.287579521006	548.086462581049	662.483734858813
1915	1915	129.471424603432	344.813655849464	530.949503744541	668.143621790965
1916	1916	130.925034715501	346.064019951742	518.41694573028	654.435955810519
1917	1917	125.659652213949	348.086604954918	519.779346750484	689.206882280071
1918	1918	132.302327590137	340.755771575003	517.591003498727	711.806798096643
1919	1919	134.487327880025	342.302403626612	523.751160085998	700.621348213654
1920	1920	133.860934679896	342.957197598636	514.321316708928	684.200791775607
1921	1921	130.224021229187	342.104814634416	535.733252293076	682.502209618403
1922	1922	133.626787149063	346.198180315252	548.512214825436	658.658803591262
1923	1923	132.72714419641	345.666994068754	529.783619342012	662.503123041641
1924	1924	125.89310958702	344.965639648754	535.553437354233	676.493032348278
1925	1925	134.242120496554	343.700321674804	553.937510024568	663.665181670541
1926	1926	132.243765828133	343.031659230739	530.074375159372	676.307636338505
1927	1927	136.101925167319	339.005656652362	532.199983882898	665.657224776563
1928	1928	129.053626891089	342.408094074047	527.297778455869	663.125861517646
1929	1929	131.101966505236	342.849858382959	537.781833737575	665.53992160768
1930	1930	130.023756974556	342.168904353082	506.714434606802	691.083182598806
1931	1931	133.54361623846	346.179436190332	505.296784001132	690.381040202808
1932	1932	133.860942816912	345.249792177556	532.507061210058	665.919055871859
1933	1933	130.110374659581	344.042682201644	539.726345810756	678.754812245964
1934	1934	132.616253657547	344.332056800689	555.304697831608	663.428607138225
1935	1935	133.969904920503	339.764386863684	516.030797432258	673.059195775072
1936	1936	131.657936080666	337.716176408457	510.254789760044	667.89587267447
1937	1937	133.841866642592	341.301936063387	519.873240908223	657.226143063826
1938	1938	132.361234178093	345.881567479086	530.129548336507	646.125728756477
1939	1939	133.263132387742	344.525544710206	528.069119822249	636.435453697867
1940	1940	132.549452949205	346.945114147637	522.466180564805	652.79343072922
1941	1941	131.170491044969	345.949268294082	534.220963640095	658.290531180746
1942	1942	130.892119970371	340.824084197105	534.364541210262	672.444238526293
1943	1943	126.83653732647	341.029699541975	515.020867421147	679.816215091136
1944	1944	131.427342978337	347.629547715578	509.639719620495	660.677458474201
1945	1945	134.334344412385	342.858156920299	506.198580858359	685.826360672766
1946	1946	127.466434644179	345.561577423574	514.324027467553	674.472104946935
1947	1947	134.20615360989	340.044010105359	544.324753500333	658.509086395078
1948	1948	128.339455610594	349.146651661521	501.221694089067	666.693231056605
1949	1949	130.720125563042	348.151431041551	509.970246543736	654.413835132332
1950	1950	132.959105462505	343.457245027529	521.420956598802	699.912324304619
1951	1951	134.238052622513	339.678798402011	534.414180021231	669.885270733375
1952	1952	132.091642499597	338.885373112452	538.056603196891	675.611093180668
1953	1953	131.273431615209	344.975600188827	504.640062714835	706.164810269588
1954	1954	128.523248730886	342.946564347939	523.920049733702	631.467409411861
1955	1955	134.873721236994	343.803148030748	483.09298118199	652.25153274399
1956	1956	132.755976011637	339.120551547988	485.795700512702	681.195588533378
1957	1957	130.410657706824	344.8957311363	507.072728363579	655.988701588903
1958	1958	130.97750516256	346.087815957364	504.628607910338	693.065723730518
1959	1959	136.551114324311	348.819873184664	525.01059007211	659.012457824828
1960	1960	130.540435010224	342.216707468186	532.852482036831	687.257720943838
1961	1961	134.543605360485	344.296427839906	535.463818679603	675.249810939813
1962	1962	132.144931397342	336.179687196306	504.927336788258	688.310995712099
1963	1963	129.1883637314	346.878826445084	504.032602415384	684.030811595693
1964	1964	133.251707847281	340.458517917977	554.262878483467	660.168075407698
1965	1965	125.653030721738	344.826747874178	514.762297477154	691.997519159903
1966	1966	129.211096449148	349.231663920924	515.675789594477	678.505298490787
1967	1967	133.881463165354	344.383832729586	520.550531656687	670.844253805787
1968	1968	129.940833753506	339.635803973361	538.819476798063	672.381848431772
1969	1969	130.420912646778	343.83373181239	508.509620643224	670.766340669741
1970	1970	132.301098661617	348.354929480937	499.278981342557	667.442150729251
1971	1971	129.304258913225	342.840873458649	487.191180391621	665.978193535225
1972	1972	130.506999804627	340.656087595758	502.8329437727	674.890502711265
1973	1973	131.837558235125	346.686629115341	549.11236230381	672.461279254165
1974	1974	126.481453111019	339.187728484756	517.413880867048	694.345134412213
1975	1975	130.469545389651	343.898229689128	519.619967688408	679.250305369591
1976	1976	131.720943794258	348.532196763747	532.155817029524	715.037807360711
1977	1977	127.833266340678	344.01877101224	544.00150357391	654.543329988496
1978	1978	129.042605196332	344.831151068312	501.279332131566	664.074518453911
1979	1979	128.907958786364	346.198613768036	505.755943383114	666.213915090385
1980	1980	132.132694363484	343.627076324467	533.124546383041	691.737034419721
1981	1981	136.240843938024	339.176191640548	532.963026571502	662.079630891974
1982	1982	136.49862693549	352.150098125995	549.204934153081	675.567183557695
1983	1983	132.268475879235	344.044840585397	533.834778135021	674.642804149626
1984	1984	130.17913454046	346.331173610648	534.103417731474	703.191252868023
1985	1985	129.014702138931	341.653906017009	511.904023596652	651.82765190794
1986	1986	128.823005748169	343.336179911792	501.94510837953	679.319164666765
1987	1987	135.232016182754	345.465083257947	517.897310604683	663.924920557513
1988	1988	131.463246018824	342.044087275519	535.932051093831	653.721735341151
1989	1989	133.163866461525	342.041754330541	518.526895085945	665.987375416129
1990	1990	133.652514608189	346.518162140064	521.398089861143	649.396522276322
1991	1991	134.348289065708	342.225120214395	508.27063789525	706.066489267488
1992	1992	136.406452253872	343.491566255675	512.590322730299	678.9530615222
1993	1993	129.006214344535	344.386725996768	533.072664238915	693.468972683021
1994	1994	140.416106720001	341.283185291235	524.891058839996	694.523161085079
1995	1995	128.608771808938	348.061527128738	529.40504064026	665.863871105898
1996	1996	128.832104444813	342.318931112582	531.365410750459	682.334930525212
1997	1997	130.951215014511	344.905345429071	490.813743964769	688.21161890304
1998	1998	129.704425421832	342.658693685708	533.057100613398	642.171301772157
1999	1999	130.500681193793	345.41977564478	524.79303411833	694.617552935088
[truncated: 3,001 more rows]
