# Supplementary material for: Hypothetical Outcome Plots Outperform Error Bars and Violin Plots for Inferences about Reliability of Variable Ordering
Source: PLoS One. 2015 Nov 16;10(11):e0142444. doi: 10.1371/journal.pone.0142444 (PMC4646698; doi:10.1371/journal.pone.0142444)
Supplement: S4 File — All experiment interface and visualization stimuli code is available as a zipped file. (ZIP) [file pone.0142444.s004.zip › experiment_code/data/one/24.js]

var results = [[130.396306354339, 130.536011896311, 129.367654417718, 127.848206931919, 133.370909968872, 133.554910215252, 127.752053086352, 138.187720549842, 131.795773590865, 128.315309497698, 128.148583374517, 130.940483775668, 132.571757958422, 127.5854441292, 131.077531974641, 127.750369651117, 133.296863264594, 123.243223090021, 129.718967275826, 132.375784314007, 132.915420249494, 131.101919767519, 129.831511973507, 129.006137164552, 129.900829667658, 127.906034822386, 127.901398699088, 127.242048660414, 130.874839000197, 126.280955877025, 129.771364831842, 131.072313384299, 132.911447073531, 130.20202545483, 133.421067397999, 136.123784481319, 132.165583830199, 132.204436712429, 132.439744487342, 132.525985258361, 133.896861140778, 133.866851465422, 130.958622372038, 134.005033747976, 126.898635281394, 136.664413535471, 135.912993133154, 133.659999289775, 126.328619102945, 129.255555454872, 131.635024660621, 134.19458147578, 127.653880522665, 130.318035200417, 135.681479191863, 128.961900519694, 130.273401238343, 131.656993455761, 133.04483855994, 134.81118164374, 128.838113972403, 128.349129377857, 131.821182204344, 131.379388148433, 131.575370261086, 131.502194500908, 126.501682372837, 126.6780502104, 132.63721317164, 135.230396532385, 128.865175709856, 131.272551631708, 130.656467104205, 131.439367017756, 133.170800927196, 130.442943131679, 126.525739678504, 130.502566933763, 130.510325921758, 127.747704055789, 131.078506645443, 131.013393824951, 130.029594073544, 129.908614957256, 133.205672312547, 132.447184213346, 133.256429455727, 132.476600678261, 127.934554177863, 131.425042117262, 134.655373488419, 131.260029437759, 125.27662208371, 135.847373634845, 129.936358787079, 131.207477427283, 129.401910833847, 132.640206228254, 128.451731445139, 127.728484556141, 128.282784621144, 129.902819454468, 128.412148638914, 136.797943604672, 132.357467343686, 130.248248842241, 133.753103446143, 132.316844373695, 131.962979840058, 129.454840215925, 130.09569552158, 133.128180805266, 130.716082477677, 125.506090664864, 130.277497071527, 126.526651199758, 133.303652210599, 132.039787039249, 132.065089213581, 133.354587569445, 133.140169006635, 126.81689553388, 133.214864122355, 133.565114712007, 139.365498734959, 129.93138449287, 135.813396755555, 132.506061326971, 128.375274840036, 136.06419379674, 138.257726315956, 135.463710268861, 134.740699137498, 134.344174259082, 130.24752362671, 136.926506487504, 129.129554392528, 129.590339763736, 126.753804748124, 127.91725295694, 133.734889661079, 129.178797953559, 132.857063801614, 128.746712895915, 135.459349365635, 133.086283799597, 129.715303275819, 131.982217132197, 131.397454496554, 132.291533843707, 129.249310370159, 134.988068716488, 131.430629409376, 130.056643850256, 131.028947065617, 131.075191276022, 128.769789132513, 130.883135582555, 121.938899987094, 128.552067289808, 130.008610483191, 131.549555603203, 130.002541589295, 125.660707453222, 131.271523410901, 130.796909981162, 127.393375557447, 130.992960921542, 132.49429596011, 128.219958687755, 126.575279343294, 134.281825267038, 135.322882660682, 127.137638661976, 133.606200583198, 134.792667731406, 132.715110926498, 129.90296020847, 125.646459047754, 130.356418645872, 131.251784326693, 135.292504678352, 128.856450983894, 127.147108218305, 128.618944479701, 131.913751543857, 129.578055004698, 132.652117794354, 134.054739406857, 126.960799266775, 130.71488589096, 127.599170453557, 133.195490199599, 133.161786019255, 127.322841529787, 129.407304702174, 132.386719230546, 135.583443706888, 132.933705461286, 131.80973674068, 124.105162008054, 128.153751170415, 129.414587547724, 135.053844199257, 130.876478465279, 123.709153530439, 133.813883880909, 129.183735842928, 132.527157703726, 133.898965368854, 136.639526695713, 127.034606682793, 136.198726112524, 132.06821936678, 126.379371527191, 126.461351743856, 133.170332704059, 129.9985120233, 131.000660660582, 129.993770493213, 129.479950753554, 128.30479827243, 131.111499971581, 128.369693680582, 131.069050589596, 133.630661373931, 136.835982634202, 130.795407920851, 126.550787020781, 137.69674610783, 125.364650887961, 129.317136263728, 133.389681254058, 131.594540927833, 134.099349958598, 130.142088472755, 126.335024231423, 128.740566149218, 125.89496513421, 131.779848688997, 130.279444035542, 132.104010147304, 131.941921930001, 130.381820767935, 131.033049413944, 131.388990256853, 130.893081409973, 133.110923483078, 131.217971522022, 132.752740516374, 130.401569802423, 123.391113245451, 128.844644084663, 131.782516798103, 131.233694289499, 136.269131928689, 131.082501490894, 128.619669564987, 130.680919312639, 132.016730520756, 128.990847156735, 129.352903588861, 126.112903378667, 125.860690948808, 132.441738321954, 131.102636001569, 133.459435394322, 132.739725070041, 132.33531191503, 137.001999410884, 129.818457669259, 139.588628263808, 137.494631203686, 131.192914003044, 133.96991099067, 133.251870025154, 130.598853655625, 125.234111710893, 131.660675202654, 132.266163113548, 132.466835504185, 129.995185687807, 130.045608677327, 137.181484398105, 135.295536901076, 126.655358308484, 123.555309835644, 125.827890980265, 127.004386145402, 126.993309567984, 129.230874864175, 129.400297805754, 130.520025922515, 134.705379842949, 132.012778080637, 134.22263677386, 132.817764492802, 127.48578228769, 131.379299706333, 128.836940317452, 133.701311826227, 127.431037244282, 130.091454684206, 128.698416943561, 135.124405883596, 130.57970586437, 133.552576299072, 129.100002502393, 129.758372723392, 128.32821786301, 128.599237535985, 130.833562105953, 127.366491475423, 128.779320256424, 127.256105828812, 130.697890443339, 125.951713278059, 133.255859160179, 126.359450705485, 134.594533270901, 129.51807405919, 130.554853724637, 130.984426279634, 128.529401351289, 124.928788778894, 127.220506420796, 137.523142695653, 126.205308737389, 134.941052853342, 127.328242043142, 132.379521758074, 132.664820981012, 135.727587533811, 127.455327172255, 127.985339292103, 132.814328510188, 130.631940894024, 130.320793147112, 133.152617090455, 131.297799729997, 132.672644977349, 129.688766942379, 130.438098757941, 129.635520506976, 135.726173967481, 134.299310676755, 129.678058685878, 133.02482732923, 129.820250822548, 128.957816107334, 134.62786174443, 130.742523131888, 134.414198101169, 131.126938540291, 134.007296325178, 133.938520082388, 128.304961908848, 126.906118762584, 128.135722941638, 131.927529703793, 132.177170110382, 131.191800189791, 132.077837308933, 134.382532967192, 131.086278647083, 136.314735054939, 133.55303450032, 126.865277584633, 131.467428700378, 128.362557663297, 135.293214352453, 129.610634889671, 132.659942080359, 130.239815215744, 128.965363217595, 130.41736018291, 134.386525560557, 133.180873934999, 132.037516004436, 127.990783381367, 135.364753516308, 130.369272583854, 131.177725492821, 128.468814385513, 131.965711517333, 135.600522563227, 134.057419909084, 131.905758383823, 131.507721730571, 133.718488777804, 125.881326271134, 135.980215526944, 134.09800625869, 132.862312392236, 128.56885744945, 128.072777851986, 126.13929179764, 132.66252898862, 131.872772147085, 135.299023440585, 137.664639877679, 135.302385541687, 132.726884259885, 133.33951276334, 132.404634288831, 135.710823611665, 133.673319179621, 132.759019235359, 134.524174700753, 127.579445105897, 129.025964729408, 126.65259838764, 124.875286513519, 131.204836471994, 130.234656063811, 132.470104289926, 130.895625057321, 131.462795020546, 133.87534517066, 131.894332000563, 136.183974099331, 133.936158365036, 128.028936099456, 135.34746221825, 130.408743148028, 131.032544490933, 135.44666944259, 129.079546835754, 130.925565526116, 132.874281815886, 128.909337792733, 135.909972345795, 130.693555416899, 133.59468616578, 134.373184422934, 128.062619350126, 127.592586347669, 130.364859111018, 130.491349850595, 132.469581747471, 133.78195192954, 130.454875901834, 130.798617653126, 133.095898324293, 124.76290769869, 124.231506824053, 129.436389704252, 130.125196595124, 136.937837523607, 129.950964143422, 131.512999057589, 132.951818770149, 135.200353690164, 131.569221624692, 131.276598900065, 125.798691953922, 127.096965669957, 125.619352666972, 129.624492907588, 134.455529930386, 132.623626951582, 126.947486794065, 129.674446676154, 127.653128604754, 130.49327866509, 133.636522754593, 136.988319874406, 131.284926311021, 132.120364184302, 130.812019886834, 125.246369459402, 130.070473525278, 133.543296548276, 129.594588925135, 133.564712062582, 133.131422666525, 129.950963409271, 128.714196407983, 128.018274158387, 132.123869091269, 130.719302045167, 131.712747229766, 132.675942004044, 131.148029753619, 128.79416905844, 133.989628513852, 132.145572978799, 133.124556292895, 131.68059502467, 133.002879317315, 135.813138439151, 130.8513160817, 139.115451925201, 130.24020801586, 127.470010578602, 129.721973688765, 127.248757889909, 129.559382452099, 131.302497513816, 127.431359052382, 128.192770295667, 128.891898877818, 132.987243718682, 128.026219724481, 127.049174835711, 125.442846595852, 131.855182051198, 128.980627897873, 128.435409605564, 135.260312894729, 130.251399905953, 127.056670905374, 126.754713411842, 128.903607040988, 127.509862732328, 128.572692058146, 134.341269677389, 133.132152806948, 130.550047063199, 132.624273576815, 134.841422408626, 135.452940263467, 132.811097371944, 134.242008542469, 133.349018503907, 132.205938591861, 130.063291957971, 131.169331909188, 131.021837309906, 133.261419830029, 127.676350203177, 128.969200366634, 126.503524810224, 128.608643242566, 127.287707643144, 125.682304814621, 130.155922382553, 132.463809347976, 130.987809135509, 132.276517059736, 128.393942945012, 132.01948613485, 132.567578096216, 129.852996112778, 131.124111223153, 127.327764261763, 127.585409425712, 131.963245202316, 132.753653025122, 132.41917842106, 129.895362112307, 125.604907413797, 124.92312923441, 125.577155393609, 137.198985371107, 129.840875055735, 129.608604282894, 125.163679363404, 124.340616522473, 132.197933953342, 132.503343568029, 129.255198045133, 135.477232398302, 136.336115826793, 131.410665462939, 127.740069441289, 135.240212974693, 125.378837961738, 134.23102836157, 131.884328231364, 130.045655916945, 126.627599548131, 131.521694677358, 129.897682727994, 130.803546329555, 127.997792881967, 133.23682379013, 136.847802876134, 131.377244202312, 128.005569064623, 134.639644910289, 129.709571681964, 130.755359324158, 132.808478378332, 130.99199334316, 129.172449955754, 132.202343585624, 126.27027310847, 127.122985538381, 132.073942972172, 130.420202177123, 139.657987425287, 125.936772579981, 136.87967703752, 132.232453374838, 133.06260489299, 131.585770787493, 133.26190600786, 127.591062168795, 126.580514455816, 131.026201067106, 134.694406897106, 128.826251797644, 135.087446683579, 129.033038214218, 129.530612290594, 131.974561140706, 131.134129607096, 128.864614655867, 130.496782392621, 126.979321585994, 130.97949204239, 136.478132614561, 135.928316858456, 126.570873499774, 130.897690732191, 130.137024930286, 125.858006827253, 130.946097089627, 126.875235546182, 126.891794990074, 130.752040417663, 129.982748935417, 131.261999311664, 133.484551232681, 129.029385253359, 131.389544263248, 126.973376230507, 130.114624177788, 132.035228976676, 125.310760061891, 131.660958263698, 129.819764642626, 131.973733018806, 130.231164696703, 125.404203217203, 125.916830943629, 130.622790108108, 133.774551193586, 130.685053515622, 127.805655499663, 127.099847023732, 131.911965896416, 130.89359995559, 132.370576336005, 128.498893531174, 128.716662835832, 130.942982352374, 131.246828961608, 130.734245904358, 130.311979784251, 131.488378982055, 134.898890421891, 127.303498413104, 129.399849123639, 126.376484980176, 131.806166387869, 129.670186585607, 129.221073826404, 127.999776621563, 135.436392929479, 128.466228870452, 129.175010749552, 130.958110364168, 131.186325253212, 133.632655931523, 127.942613949802, 131.428130404704, 133.042867207437, 131.487723997039, 125.870922411144, 138.150019072323, 131.589435101242, 128.816519002055, 135.08543887195, 136.730737097597, 130.631902183061, 134.162244797857, 132.027390774911, 134.213894706266, 132.115815647603, 132.727886673348, 128.480041178992, 132.45586022469, 131.981382089116, 135.113529275648, 138.592352962217, 131.97521665545, 132.843020572551, 133.414077100688, 131.66969496229, 131.373282098099, 130.668961587214, 135.187136070647, 129.849968978946, 126.55394671301, 130.493649519699, 130.870165487599, 132.4707509261, 129.082591425545, 131.144881230306, 133.04475113887, 132.595025513785, 134.782119689714, 130.823534655053, 128.910751150316, 133.848027204525, 130.776174441177, 131.898034110116, 135.304764318454, 129.743934585188, 127.164342404869, 132.566832698159, 128.105104663312, 130.185788284784, 129.484224852755, 130.18831924772, 127.434817753962, 131.866057194589, 124.976081506539, 130.341247743534, 132.167232841068, 133.49684962878, 131.8062276706, 136.1379701098, 134.146840796475, 127.083359608173, 131.87202892072, 126.119575462695, 128.32894571496, 133.154519767013, 125.875144092105, 129.694669392706, 131.84975218568, 133.015028723868, 129.699760155945, 133.740747535278, 134.744236792581, 130.622807551531, 132.835986450062, 128.147476183449, 134.208824756606, 133.123553892757, 129.744730113809, 128.09938655112, 126.566285994483, 130.799284830474, 131.696944842685, 132.218454636861, 133.128506713061, 134.065008207464, 130.097350161707, 128.607085071534, 131.348796965654, 124.736315871031, 124.987710740945, 128.995200018678, 133.95106795405, 126.780316234976, 134.371789363796, 131.746891447913, 132.889244721169, 127.268190517149, 133.795248894626, 128.43339631451, 130.395561196152, 134.546629935967, 127.191977776551, 124.847737405072, 135.263063796769, 128.854761560242, 135.379686929391, 125.689773567135, 129.698500298941, 129.495627473925, 127.547943621359, 129.452189098847, 131.598968468038, 136.364765873774, 126.435670376031, 133.433441135725, 136.02632847369, 134.667685069179, 132.225966326782, 132.170574866657, 128.393937402873, 138.599968409095, 127.507841769209, 130.946228041973, 133.828550551165, 136.002684669151, 134.563365854946, 132.301654402753, 131.425960176211, 133.66713771492, 132.422300427884, 131.565103489426, 133.31665914828, 136.53928776656, 128.610018789424, 128.353898338581, 128.344150637427, 130.025509456639, 131.044069976916, 129.708461859917, 126.985224620963, 129.508279991137, 129.661992268544, 138.71031882763, 130.235469992812, 135.643698490472, 138.115617818891, 131.349443354065, 136.221187973475, 133.328974499522, 127.431125494706, 132.334061070172, 130.436341473358, 130.967630553913, 124.52272030804, 126.815565876114, 125.267749802647, 132.811132014066, 133.328579534318, 129.994121236289, 132.988901329994, 138.42941156844, 134.328388466054, 129.908926686751, 128.790784592426, 128.76714221044, 135.297317149718, 126.772500720067, 131.595127265163, 129.035320782002, 129.807459892795, 131.416266934091, 134.366456238728, 130.421794579247, 124.766119905893, 134.843330256965, 131.877075868904, 134.808046935007, 130.034825796539, 129.819051935758, 129.986638835975, 129.63875933404, 134.725899395298, 126.254838234477, 135.248424193585, 132.922012377356, 136.289745956164, 128.928787843388, 132.716161918463, 132.612489800548, 130.193808925021, 135.375552404849, 131.099403674044, 126.030703589624, 127.833893140026, 137.490216528726, 132.043382270059, 127.630486339956, 130.973749892632, 136.553288789446, 133.66217867808, 130.382683395749, 130.578777967967, 130.046394467488, 130.208410540695, 130.64922708648, 134.85183589985, 134.984156426917, 133.66160084314, 130.283242752237, 132.771661146894, 132.902902093712, 128.775141430643, 130.935460485993, 132.127120184579, 130.252139556094, 132.046604614237, 126.996306144956, 130.14466647366, 132.704102145658, 129.20757721523, 130.121667303567, 127.356201401404, 130.953275406004, 134.186435033416, 131.658817737264, 128.627239853941, 126.018071937091, 127.117525608811, 130.732144259116, 133.890758616349, 130.137764676363, 132.718534103292, 130.37138778403, 131.404231453016, 122.950207312616, 127.198074089318, 132.121665269102, 126.90093350135, 131.376460271342, 128.625578108982, 130.00781638117, 130.849433541046, 134.817268505216, 130.766012202748, 129.924764228304, 129.016052880316, 133.271882352827, 127.035508335552, 128.131039459636, 127.214018995467, 134.183729991661, 132.358600258973, 126.849818092247, 128.605289181201, 129.236074198626, 131.7652147105, 135.615190914031, 128.616035460916, 130.987320076298, 134.867732572565, 130.242000296917, 131.50761228024, 135.668662341588, 126.773627791307, 133.356390649733, 130.340355264912, 129.289076670962, 125.883579403867, 131.184572481153, 129.984458393696, 127.89787079303, 134.155560732728, 128.795252600381, 130.519167252015, 134.269202686237, 137.433579502289, 129.135476376655, 133.904051853813, 133.637407160122, 129.510157302477, 128.621220072936, 126.390155535856, 133.538328159899, 134.494812586775, 133.338965124014, 126.683521706486, 133.791694232916, 133.014197489239, 131.411596413853, 130.511563840621, 136.990492863715, 128.660034298078, 136.210814168474, 132.612326500149, 126.370867839731, 133.620662374448, 129.038625937644, 134.374390076119, 125.838348217876, 132.262526151637, 131.827059570839, 132.965532458211, 130.545632523047, 129.109244673923, 128.479902544457, 133.869599045434, 133.458493889941, 133.662568773429, 135.724200536709, 135.681183386795, 131.204263737335, 128.041466952027, 128.507274176628, 127.47990440691, 129.847829864629, 123.529962075961, 135.961131068595, 131.197193754434, 134.883612613052, 132.215786263144, 133.217186857801, 129.618859794072, 135.070016770055, 126.931288912706, 136.091677722089, 129.205761143153, 134.372332770449, 128.074883186915, 133.091542869009, 127.240993051441, 134.182827794692, 123.314901281363, 128.674189570994, 134.503996394889, 133.20762131321, 127.949898714038, 127.527990998956, 136.063831059504, 129.509571438598, 123.051961064136, 134.807270522066, 134.857914300477, 127.697618700519, 131.393086230681, 124.818205613235, 132.914964635322, 129.989219977655, 129.472981349267, 131.30811335917, 127.608824499783, 127.635686668664, 128.422767125634, 134.437094835521, 128.661106787502, 131.970540040388, 132.12457369922, 132.593538801094, 131.510901329191, 129.562177675423, 133.368537948407, 131.63241756525, 123.886662335332, 133.15357547437, 133.838385680476, 134.242208303539, 135.428428066941, 132.154713725537, 127.37807779456, 127.974831475884, 136.62362996589, 134.651326683207, 131.880623329867, 126.565755980171, 127.329747128733, 128.581379914604, 135.110258206577, 135.751437263156, 131.758001410651, 133.390020928619, 130.036066663765, 132.428529058441, 128.815258985777, 131.225364786988, 133.86265428011, 129.728640781208, 131.151836046126, 131.50961596183, 136.090190766268, 129.08193951942, 127.130139090572, 132.555125055842, 134.482214835739, 133.228123184429, 129.292794578375, 129.889651412923, 130.566544320823, 126.870921221739, 130.131351673822, 130.842817998647, 132.404005657623, 132.059026900311, 129.448246006207, 133.19791388315, 128.233857398714, 130.237982461285, 131.23225244078, 131.339994863379, 130.166159784265, 133.89947935953, 136.957308745034, 134.405455484823, 128.405890149471, 127.378486630077, 130.724854901134, 128.303533330051, 133.636905798333, 133.71467245497, 128.963017305025, 133.683767756275, 135.047942485974, 135.4991158082, 129.293535783359, 136.371608663652, 131.282324716689, 132.436540741039, 132.224606843142, 133.451174301794, 128.574056544132, 134.584898746263, 134.866593763602, 130.231393844211, 126.954358221067, 130.057539087943, 131.959758803185, 126.982734494326, 131.697983876066, 130.502846217357, 129.767074880217, 127.850150662388, 132.361869635019, 130.375064951193, 131.076046883135, 128.500161846914, 132.498520219157, 128.796497342399, 128.816303160704, 131.33150305532, 133.987271265651, 125.61683090806, 128.862713957216, 135.823476895377, 132.696948789904, 127.57271793141, 134.18258167148, 131.997071098239, 133.237962265168, 133.405946392208, 129.257349615345, 133.866174351143, 134.083269168987, 133.072234804979, 129.604643693, 125.709408610127, 131.447119823921, 133.664857593985, 130.422619885848, 129.633263786378, 124.741729600877, 132.946659877726, 128.63536646952, 132.05792807588, 135.560144510796, 134.272048010559, 135.451609311354, 138.085170775807, 128.626733083119, 129.076133441422, 130.771300067191, 131.993644553624, 128.942408948081, 130.055509725738, 126.956349750274, 129.702317175417, 133.205338642916, 131.843843709835, 128.421216725842, 132.549330646898, 132.366080124965, 133.102730297459, 132.301760966306, 131.550216485976, 128.5133791259, 132.329850207992, 133.354139720089, 127.992241836276, 123.521548051777, 131.769849156097, 128.720893115503, 134.371855728707, 135.678334261474, 135.56632428952, 137.798089428514, 132.254739786628, 129.053623912628, 135.335111203922, 132.603014593975, 126.040015561124, 126.746928502918, 133.134202308727, 128.377024475654, 127.92868567173, 131.152566594393, 132.344615348458, 126.425982428079, 129.950287120881, 131.441850719148, 132.35171830353, 128.378958627321, 132.438173019811, 129.300852722563, 125.464639394121, 136.686823429067, 133.47871840974, 129.532878819413, 132.477140358168, 127.387498215802, 131.307675724617, 132.078259650493, 130.54292165914, 130.346035168528, 129.197308917006, 134.363729774462, 129.873886550552, 129.781867741008, 128.508157388003, 136.005890804934, 139.116674677491, 127.3176428262, 127.928572113611, 129.770250707247, 134.04188308287, 131.777685014644, 132.019024200413, 126.715175178869, 128.77901372608, 131.630988782431, 134.869144594712, 132.122124168454, 130.286243784666, 131.756905123481, 130.560421268097, 130.582747844158, 132.737242774962, 130.637209758832, 130.642138252078, 129.738515115228, 130.720488181409, 129.615466551989, 127.674692311445, 131.482282435105, 128.959241735011, 129.56433100698, 136.101235210363, 129.682588327743, 133.180033661911, 126.591877989939, 129.888419361047, 130.9783901658, 128.029797145239, 126.224882753393, 133.005380142086, 135.311186816285, 127.33012574619, 129.412990154365, 126.175556186803, 130.879187400165, 128.056011669, 134.03359508255, 133.023000711711, 139.334663186366, 130.881763458221, 129.057729636182, 132.313936038852, 129.412097999455, 132.63135344531, 133.065751724028, 133.196018446717, 132.024923003078, 131.916043862498, 129.248229379933, 131.144554978726, 126.481136414545, 130.814930282023, 131.578297602393, 130.850636551602, 122.919120242481, 130.894133088823, 133.814932932077, 132.892946370146, 133.067736841427, 125.730081175923, 131.176267232495, 126.396452795261, 129.789160974245, 135.857754938889, 134.02147338777, 132.067350780948, 131.110037723617, 136.013305584178, 128.177288649804, 130.387658942685, 132.36801291057, 124.967336245417, 132.482906677706, 131.674422042145, 132.423502880956, 132.477696318799, 132.227278348286, 129.067623748258, 135.677832863706, 131.109174472966, 135.85526896676, 134.700099650011, 132.823493172191, 130.530917289334, 130.653309074081, 131.733002993442, 126.622434359741, 129.504915088553, 131.839385929892, 128.147889907407, 135.211297807071, 130.564891078668, 129.212298363916, 131.876309496137, 126.509703333431, 131.425675175381, 128.707268227104, 134.58034967707, 135.685133674315, 126.473607707365, 129.536802692569, 127.317122770789, 130.463348128712, 133.141421764203, 132.464210080575, 131.510097105276, 132.146698358129, 131.198013494316, 132.618821224202, 127.193523854443, 132.176255860117, 132.783013601563, 129.25534158276, 127.735320558756, 133.063815144187, 132.075455137606, 137.057653748557, 128.131678740506, 131.002880735854, 133.326104125787, 130.26241478532, 133.559597179105, 129.301763406354, 130.930542231252, 131.023976662426, 134.647196744641, 132.681157222456, 129.156753776623, 134.657068280025, 134.731957693462, 127.811632626246, 130.038892531984, 126.786575332749, 131.583027685441, 129.84172969403, 134.75568155486, 136.511400972093, 130.190192452685, 129.278416834923, 133.652102110151, 130.436801111452, 128.811616338452, 129.943931001585, 130.100268694019, 134.939071625529, 127.938220379789, 127.305663158543, 129.253976408758, 130.224478096173, 131.182642093783, 125.126356377719, 130.744452657474, 130.833900747333, 134.045923271208, 128.231556560511, 131.911660023299, 130.900916922611, 127.07241820609, 125.935290038988, 129.926905751915, 131.429724390336, 127.987948319535, 130.658511026664, 133.392489673619, 131.355589473367, 130.632806520148, 128.992911700991, 134.363840899632, 133.21146806824, 131.56331744355, 139.05607890134, 132.533601328001, 129.740125106479, 127.128217425866, 129.962137301063, 128.221448808821, 131.278543778014, 128.554964077458, 132.108373578299, 133.876796696083, 133.828026266915, 136.648208788359, 128.3363959551, 134.519793076669, 131.621891034457, 128.190739490402, 129.418651996054, 131.933781286414, 127.567215523917, 130.461153972703, 133.168811184522, 129.439675585016, 133.237680491657, 126.950360089922, 131.675217915706, 131.460696279633, 133.699819619832, 135.249138738147, 128.811535084624, 129.837399671224, 133.697603992925, 134.981715046807, 130.419913092806, 126.826015811639, 132.101307548312, 133.079992125211, 127.812855751141, 133.020669584005, 130.692880575441, 125.448937030691, 129.234936986109, 131.418905224202, 135.506762494573, 128.253914625941, 134.27187533549, 128.070535882997, 128.86022316401, 134.363110798233, 129.810445256927, 126.550685160382, 134.06978488505, 126.063220718449, 130.08189833846, 124.96850607551, 132.675820697784, 136.071190075139, 127.996168661178, 128.421529748566, 133.557389893761, 128.733673337021, 129.328549199699, 128.119598731081, 128.352978150874, 127.682976857482, 133.710263455602, 130.39702049531, 132.107459024867, 129.393057284575, 133.480102589422, 135.607299674851, 132.481982417176, 127.25040466753, 128.271276515393, 131.065212936241, 132.559388367718, 129.968575526705, 121.432148176891, 134.973380837, 138.415385212079, 132.221390401221, 137.238242844349, 127.565363929385, 133.124611523441, 131.504347654789, 133.997936474029, 133.381152438205, 131.237528744014, 130.96292928929, 130.891174278289, 131.11984723395, 124.083330233365, 132.20226248631, 132.818086559721, 129.991300678489, 128.829744899037, 138.288872968375, 133.540019496063, 131.063068424737, 129.752404424964, 128.780568528015, 131.903852100977, 131.876168191157, 135.270234016603, 137.191476253946, 125.265074392373, 132.8150515564, 133.925027080901, 132.94263573036, 127.026916720986, 133.412420958815, 134.786082485326, 126.205554346211, 124.385168013432, 133.717549154057, 126.257642943773, 137.013009208897, 127.691020621916, 129.851137523045, 126.419145747998, 132.964538407407, 134.235414832221, 132.985221594215, 129.099909144259, 129.023018479392, 135.736902014006, 128.587683382798, 129.360492590118, 130.153218120498, 131.956333410495, 127.383282056236, 133.821956501697, 128.244384438731, 129.264794064004, 131.168140471981, 133.995645342536, 128.596355005614, 129.719244815701, 134.496467915207, 126.484238117741, 133.977700339683, 136.900379041752, 128.435120207483, 125.157051338075, 134.705743659596, 131.011564727685, 128.766961987358, 133.505967941135, 136.169356748951, 134.190967858623, 132.972532992801, 128.701085169654, 133.012765858699, 134.977820474606, 132.396002099477, 128.479004632926, 132.436955365547, 126.781688992082, 125.319491220655, 133.960196826914, 131.264220956501, 129.829788326462, 130.207097484035, 129.579040619784, 128.458505276475, 128.655522333887, 130.338791911264, 129.438117971042, 126.231176464556, 126.949818652702, 129.505990590228, 127.868577710134, 131.91238110565, 129.868421214263, 126.611805110824, 134.862096848363, 132.826159240022, 130.202788753607, 127.281786039393, 130.279702732988, 128.624847519992, 127.759555568804, 128.481513433149, 129.411480663928, 130.851194646491, 128.80576415433, 129.123794180829, 132.831666315192, 132.862850164149, 124.81441215625, 127.697571689442, 134.137350293661, 131.493774562876, 128.619686114093, 131.617929801587, 132.350106932094, 135.043506374394, 125.77310161783, 132.930430175229, 135.133699431968, 132.465028620798, 130.902099743452, 136.26144530897, 138.320985924897, 133.048891559397, 129.83039907703, 131.530516426636, 131.234375230284, 130.914276736441, 130.851415343008, 131.225917533643, 132.441146109153, 133.732445591208, 132.695552280235, 125.99963405713, 131.714338270647, 132.47944537312, 128.988364478793, 129.019680996361, 128.824562501779, 140.139273995475, 134.469318562907, 129.133900516765, 134.501650275387, 128.800254654232, 129.121459690404, 134.073665638615, 127.610834874784, 127.013759562998, 131.379381367869, 131.990681784301, 126.690946977433, 133.55663492247, 131.326972572727, 125.291724964612, 130.4210739252, 135.094948880903, 130.346207383194, 128.28926052455, 134.058288528415, 136.144775734362, 129.294327262409, 132.234061551994, 127.18298779667, 132.299857886312, 133.029109059395, 128.819402677468, 131.698886083572, 133.776644073876, 129.120577641465, 130.862108298946, 126.437375845274, 126.904318123619, 131.650899149093, 136.424010246866, 132.882906771206, 131.832168383598, 129.549355266874, 133.175549724051, 132.208172094618, 126.068283968863, 133.959828348886, 134.701990463558, 127.911419673558, 133.94190330565, 132.45410054199, 130.600145275601, 129.188190683396, 132.254107745217, 124.326201550897, 129.331305355981, 134.026105544481, 130.229448866619, 128.952862732531, 130.701759981472, 134.882919345254, 125.026770888032, 131.441454836618, 131.783347028302, 131.430757782661, 132.835652056014, 126.928187657507, 137.154554420333, 130.111000729991, 127.313906347739, 130.900163691451, 134.568850180944, 133.035195569629, 129.601147074794, 132.944868987759, 132.973313442524, 131.685542804569, 134.295106340163, 128.475487905537, 133.449441876159, 133.709693166313, 129.317044190557, 133.584843807551, 130.147668277227, 134.131751040838, 130.690282016271, 137.133470083531, 129.664783897105, 128.18829357341, 132.916353619439, 128.485732982438, 133.446370485468, 133.888023521223, 134.484828696825, 132.28152857457, 129.377428264688, 128.977878866158, 132.758921757244, 130.232972850328, 130.07629699363, 132.471393653572, 137.980559926491, 132.346227919952, 130.375060721412, 133.664812641618, 131.466567270745, 128.28608131283, 127.950369494616, 133.738725582179, 133.789189934028, 132.363229499072, 132.868532472254, 133.198335732303, 130.526175037475, 129.635333776181, 131.773994673813, 126.577887916396, 131.556975634421, 130.738318639429, 129.549139245989, 129.445100349296, 128.889898263598, 129.635853527436, 126.046650105873, 124.780949319201, 126.586582238079, 132.937786345495, 124.891914605281, 133.168477757839, 131.343119045132, 131.978225923992, 127.445826287597, 128.726585627603, 130.638942712397, 132.785468354066, 127.270448117406, 128.465106046314, 132.642743269881, 133.111110489684, 127.430458790901, 135.536504718462, 131.0762420935, 134.82165697087, 125.706671078019, 129.372404270412, 134.577494400273, 131.884445451343, 126.545137490928, 131.695712159873, 137.419911074125, 130.722614433594, 133.995993308501, 132.48939879954, 131.805180581954, 134.079911753435, 132.825583033628, 128.366863756916, 131.222039735943, 130.460151099994, 133.342892520468, 135.170893564368, 126.902419099395, 125.999256453938, 129.050183347591, 132.480324476743, 132.903469489009, 130.086180132432, 129.22129513573, 131.609095482564, 132.678899861037, 134.011252115836, 132.307195985596, 130.096589442703, 129.495417893414, 134.383493782765, 135.924463050168, 138.03358210879, 132.026857643013, 130.778991667233, 130.912485148566, 137.372925784188, 129.702205184417, 128.696818008023, 135.153233117094, 133.862003765984, 128.875058890114, 132.39746398953, 134.791661599852, 135.327877727377, 135.111199183148, 131.488401346453, 125.817343078185, 128.373136608727, 129.683121300989, 132.889163135857, 135.686367254362, 129.537664596811, 136.009490432338, 130.074685899562, 128.173327815827, 132.582354485279, 129.737371632873, 129.951364833437, 126.356043808365, 131.687714953882, 136.53775624612, 129.416383123301, 128.569776016189, 134.398222426562, 136.066936160499, 130.590202143968, 136.362575020544, 131.100389621281, 138.217379953586, 126.717536885888, 131.046217426391, 132.137804647524, 130.223239980507, 135.533181802499, 123.752531859524, 124.872194809946, 133.178469622514, 131.929275794388, 125.890525348482, 127.955002850778, 130.261128394617, 129.540208305236, 132.611614527476, 132.562611868306, 126.251257762947, 130.707343739657, 131.307691380108, 132.860896942054, 131.65681356656, 130.639962009633, 134.10917206457, 129.230970079838, 133.753948643293, 129.24358182671, 132.566251813184, 132.765064413295, 132.284714243628, 133.691471974185, 132.304114975811, 132.254537561144, 128.675863804932, 127.906553775986, 131.683358071301, 128.614516637294, 131.172765537617, 129.390874628228, 130.312496401555, 132.995360662421, 128.496415787103, 129.200319570855, 135.524964499602, 135.562298590722, 128.483037738623, 130.487402153423, 129.990922574396, 136.527016367776, 128.761001810638, 130.667100037257, 135.629972751259, 129.214773901303, 126.1652600009, 122.125853658804, 129.85855109797, 124.607064308841, 131.07008252391, 134.405384347711, 134.169032274426, 131.257097698151, 134.850040069891, 130.403180345229, 131.305411123443, 130.070551894221, 128.376463927138, 128.813747975123, 130.920642585146, 123.236066915528, 134.781622982093, 133.105763107896, 135.321432058061, 122.559863094985, 128.526801985166, 133.330969432612, 124.609540829244, 126.70332753021, 130.695640245261, 130.058585647621, 131.505865643749, 129.628629122813, 127.477951059287, 131.982680562358, 131.359528625206, 129.286968396653, 130.217195625285, 129.89992092994, 129.485171007053, 133.869889699854, 134.636031262413, 132.004104388725, 127.769105993043, 129.224823552626, 130.147816894175, 129.526964827243, 129.394617702924, 128.568849006953, 132.727586290374, 135.878918463528, 131.224951468424, 134.654736136798, 127.086504970244, 131.065710677234, 138.303148279074, 130.211977983028, 129.454438691001, 128.635806281877, 123.652427688869, 131.656732077737, 133.555433966626, 129.33193811322, 129.471424603432, 130.925034715501, 125.659652213949, 132.302327590137, 134.487327880025, 133.860934679896, 130.224021229187, 133.626787149063, 132.72714419641, 125.89310958702, 134.242120496554, 132.243765828133, 136.101925167319, 129.053626891089, 131.101966505236, 130.023756974556, 133.54361623846, 133.860942816912, 130.110374659581, 132.616253657547, 133.969904920503, 131.657936080666, 133.841866642592, 132.361234178093, 133.263132387742, 132.549452949205, 131.170491044969, 130.892119970371, 126.83653732647, 131.427342978337, 134.334344412385, 127.466434644179, 134.20615360989, 128.339455610594, 130.720125563042, 132.959105462505, 134.238052622513, 132.091642499597, 131.273431615209, 128.523248730886, 134.873721236994, 132.755976011637, 130.410657706824, 130.97750516256, 136.551114324311, 130.540435010224, 134.543605360485, 132.144931397342, 129.1883637314, 133.251707847281, 125.653030721738, 129.211096449148, 133.881463165354, 129.940833753506, 130.420912646778, 132.301098661617, 129.304258913225, 130.506999804627, 131.837558235125, 126.481453111019, 130.469545389651, 131.720943794258, 127.833266340678, 129.042605196332, 128.907958786364, 132.132694363484, 136.240843938024, 136.49862693549, 132.268475879235, 130.17913454046, 129.014702138931, 128.823005748169, 135.232016182754, 131.463246018824, 133.163866461525, 133.652514608189, 134.348289065708, 136.406452253872, 129.006214344535, 140.416106720001, 128.608771808938, 128.832104444813, 130.951215014511, 129.704425421832, 130.500681193793, 138.714928591226, 128.710060780325, 130.484779321912, 132.866109357786, 132.608638963654, 130.417306563909, 131.137526662669, 132.219192124076, 129.737960311901, 131.605979061366, 133.225087238236, 129.250694304696, 131.143526265833, 132.823003600729, 126.028586731417, 130.635133418865, 134.256431205244, 132.118177206938, 132.893738512418, 128.97065943052, 127.479664867124, 128.46979119061, 133.06223962805, 137.231610932739, 127.395028792649, 133.494311781293, 126.672418212731, 125.142665439725, 134.553651408743, 134.614138174952, 130.59124537756, 129.529167110754, 131.939877901688, 128.285463338973, 130.582930316324, 131.241190747306, 127.240829341148, 128.54179615131, 133.549410538771, 133.446062427993, 129.819187084679, 134.35649817703, 131.418788430815, 134.755058921836, 129.275245706181, 134.657436316053, 127.858421948967, 131.583781322271, 123.655768197342, 130.155836164259, 129.483590553416, 136.196358246851, 133.527897284041, 128.6442344376, 130.858640722332, 129.163350004265, 133.791382296087, 133.25116383191, 135.70156098653, 133.754382600372, 129.863148413046, 133.00443368135, 127.916802703132, 132.385350659548, 129.449374362059, 129.196106601844, 130.529724402288, 138.829604836147, 131.133643103601, 133.439295374372, 128.170572907638, 130.230644882347, 130.768609847881, 130.625319013465, 127.924020204828, 133.610050466346, 128.437136400167, 132.016246751747, 130.526804869806, 130.765601441598, 130.24678452541, 131.494947141547, 132.861395309537, 130.532991070946, 128.56126604237, 130.747252866835, 129.476373263455, 129.238822702405, 131.898877432668, 126.249679185685, 128.306493147714, 128.560062032081, 131.393431925236, 132.560595804202, 128.428058119966, 135.714001305398, 131.56772320773, 136.317166142268, 137.029916442928, 126.36204093528, 137.409472715822, 133.307235673796, 132.563998344826, 131.261540962548, 131.925053094016, 127.381040307536, 130.80357828689, 135.431637719273, 134.081448566991, 128.480756636699, 132.440820197614, 136.655828247009, 132.731470212683, 132.951288916786, 132.077491138965, 130.665515608858, 127.258776168554, 130.249983747087, 128.042989684051, 131.429562543416, 127.644806084613, 125.17388267884, 134.671479954298, 136.574746936273, 132.714925046627, 130.366399826774, 132.067818736193, 129.662695162242, 131.950600760749, 128.16344541572, 131.947678095564, 128.686759984534, 129.146540085552, 128.516306968508, 134.17784719772, 127.428338672638, 131.39876792958, 133.446364944933, 128.159652969271, 132.66023250093, 129.471557644382, 124.435294747499, 124.811522347306, 129.508550819865, 121.624824437733, 133.127413853369, 133.603057723085, 133.565194707335, 131.441358247057, 126.856861872726, 131.073817465091, 130.659946060404, 129.705452480424, 130.532542206774, 129.866914502915, 125.471966709016, 135.554187391947, 134.262306689504, 130.728404359792, 132.816254893259, 128.129495174283, 134.055734558101, 131.182670098024, 127.937258633581, 130.345385479126, 130.640280682745, 133.700153382744, 125.590980050721, 119.715757371048, 129.596597649726, 129.950547231075, 131.062354332518, 130.828190357138, 125.142009555622, 135.461268076119, 136.266156183448, 129.624923209146, 125.767136594832, 132.241259538391, 132.349563159004, 130.576787333248, 131.20675720866, 132.81505201522, 130.835478704871, 130.439212673093, 124.983485176577, 123.995260493343, 137.680647653297, 131.385725961264, 135.419644081379, 130.615852221963, 137.886160362922, 128.13314606087, 134.383542676924, 129.175358724406, 134.74827817527, 131.137590388392, 131.144795512865, 134.334686127536, 125.200314808749, 130.427098812977, 127.025553527389, 135.170357835728, 137.701439021499, 127.458938741683, 136.667615473641, 130.324123443875, 130.193649612523, 128.644666103128, 131.466595651227, 131.699440042263, 125.883550710904, 132.396366198112, 130.695253091334, 131.187696896619, 129.042032684222, 129.949336108564, 135.178992058809, 132.808207849875, 126.164388060185, 131.384018575241, 127.782056996149, 127.382484710895, 131.905532684654, 135.684017626096, 131.41656850705, 130.797581477234, 132.933329800095, 134.459263361492, 128.959134520443, 129.050669212365, 134.543340242676, 134.266476131262, 133.516546089366, 130.760918057509, 130.715891406686, 129.427291922249, 133.553662145277, 124.492236888731, 130.042381122142, 128.967511329705, 126.921927210715, 130.958910630083, 126.789079505646, 132.294712069222, 132.244659125701, 127.895068204411, 128.427869805288, 127.811438592429, 131.540119349856, 133.071671342221, 129.366773994419, 132.60223067188, 128.643945101156, 132.773525440897, 123.874256943762, 133.887227948525, 130.325947088296, 129.552027637298, 125.571452113808, 131.48145155087, 130.276541798474, 128.195536789624, 132.635655491945, 131.381260487739, 128.722561409773, 129.184255589707, 133.187968911347, 131.363608305602, 133.870306567488, 125.11653243964, 130.060174789492, 130.92511007588, 136.276951584532, 135.847859067623, 130.179383003939, 130.072094182196, 125.707851801033, 127.017768182097, 130.464197821099, 132.952941805364, 131.724995488252, 127.404352493076, 130.488865990998, 136.48991692564, 128.349239222674, 131.004738634008, 130.903424219579, 130.2988077536, 134.573076020498, 128.947618689912, 129.411985427307, 135.017845768039, 129.676456515108, 135.220973183105, 129.587527732896, 127.63299741115, 133.003453825439, 130.536271141273, 131.560428310814, 130.876404621934, 128.105512139154, 132.005302175622, 125.716669571546, 131.97306146675, 132.220023039401, 132.974073049764, 133.847029503145, 133.248529312419, 127.253017069598, 125.637701817519, 129.871700479675, 131.734413650736, 127.230715937578, 129.591892697008, 127.285722891933, 128.838654410543, 130.74799420555, 128.026250340949, 134.242931119911, 131.208220686824, 131.501747670049, 128.870537084368, 128.751773547039, 127.350022466959, 133.996525751774, 132.602237837844, 128.581916208062, 124.688534712014, 127.936056006096, 133.529260817872, 136.607535599265, 130.237847766039, 127.217346268519, 134.610290431512, 129.599449341623, 129.206383396464, 130.838077539868, 130.180761484957, 139.757205563876, 132.929419362099, 133.874341335067, 126.297104578235, 125.204513624204, 129.043465754986, 130.028233842924, 135.606898138541, 132.403222582149, 129.954912718105, 130.819470933109, 132.286247389104, 133.761546358872, 130.952942184629, 126.521185580854, 125.270455115609, 132.36073550783, 136.903663442917, 126.553350171748, 129.443575653249, 131.435944950062, 130.284738146688, 136.15654448089, 122.864778461546, 130.138623837131, 131.256286789479, 129.956064172551, 134.46619959689, 129.503540801153, 130.522823555794, 129.014466664274, 133.724752197304, 130.224590368212, 130.036013835438, 131.987212882654, 137.954951716785, 130.425518594889, 129.816494111957, 130.666861313847, 127.917853147763, 132.782062204681, 127.101417218416, 138.067804300872, 128.420487216457, 128.08385739283, 134.776646922039, 123.892995765285, 131.111190360701, 130.157797691732, 132.817838731306, 129.904323989516, 130.262251401595, 128.286806818563, 129.0067289793, 131.567008231707, 131.944071299303, 132.151032483213, 128.44667819692, 127.434102369532, 125.791485363219, 132.205134298689, 130.86446100192, 130.541652521095, 132.411908795803, 126.555491890915, 129.702236547023, 129.786398170323, 131.566685350512, 134.320804440234, 130.06864552306, 132.574002227181, 133.978294923234, 131.710136054729, 135.341278352012, 135.403843884247, 128.315605329052, 133.503211422979, 127.722357889476, 129.63097751302, 130.01684157643, 130.219675925922, 132.402901798132, 131.563044349663, 129.817879349115, 131.744398628033, 132.323627508446, 129.725988241817, 128.380173826216, 132.91708855534, 130.92158637832, 129.550487983336, 131.645270928647, 127.047935710306, 131.549847317003, 131.652957470136, 131.923575052939, 128.497234393349, 137.570284007107, 128.295735705102, 129.333232535038, 127.772403262603, 131.466107619396, 131.1624485215, 129.72823160593, 132.843270009916, 137.296017125164, 135.154488479451, 129.100105364442, 128.069661928889, 131.980481339356, 130.840348756053, 127.914543436336, 130.02588057601, 127.008184456596, 132.776236203501, 130.852379438332, 125.478581742902, 129.624831812119, 127.729947883958, 128.419240904146, 131.325598338439, 128.552451871386, 134.443541556716, 131.347484725473, 127.201821066523, 127.277989425241, 130.250352799831, 132.138453080949, 130.635640040313, 127.824438137447, 131.329802823987, 128.068561568981, 127.279970430652, 130.710818815395, 131.84268191121, 132.651100740488, 135.163261394462, 127.933025303716, 125.442584132275, 129.839046959231, 126.345702188225, 135.644781393147, 134.252422036528, 131.71155791305, 135.680979881685, 130.728214613647, 133.830790703417, 128.979027236508, 130.711749023954, 135.448111253862, 130.543349724192, 129.229320022539, 126.999508394827, 129.517787056306, 129.565803909144, 133.702994203443, 127.951720508393, 129.541616852093, 127.516997578289, 128.73611359282, 134.323214579606, 132.218677026327, 130.501147443721, 127.627562227776, 131.440803755601, 129.513933606307, 124.995191453863, 130.228841164928, 132.011613418423, 135.343190766391, 125.510351305613, 137.355633441226, 132.054211405784, 137.034286469124, 131.987697411928, 127.702084771812, 130.966255678256, 135.607874464109, 125.974392621929, 132.51427426594, 128.542372990932, 131.721266931202, 130.684085368739, 130.584372904534, 131.469149130264, 132.965301044299, 131.570949830567, 123.661205486408, 128.70347082988, 138.37530308543, 132.059485270229, 129.18563418109, 131.461982200692, 135.545411709303, 135.144718101428, 131.603223176044, 126.662733807297, 138.938393689997, 131.496066603015, 125.657164748494, 136.438509282338, 133.343682608238, 129.391918849312, 128.395799588176, 133.413658160416, 138.515920680556, 131.013262098513, 128.61565648501, 138.084080478636, 124.010252435315, 136.136621466951, 132.06501001506, 131.196956975015, 129.3766859583, 126.797013661918, 128.498361495873, 123.709647234591, 132.634009124365, 135.738563185306, 133.848228439682, 129.861686868856, 136.869889402329, 131.60725668503, 128.949693843925, 129.769194946746, 138.747912291809, 124.877324788581, 131.834207237963, 131.156287377032, 129.667416896579, 130.400887009848, 139.968812852925, 129.535734531728, 134.956286338688, 131.439550775903, 135.493345347571, 130.669767918851, 128.462825157083, 136.797143144567, 134.823449573695, 128.951842141652, 128.1173342327, 129.953391034844, 131.404594921289, 129.017627072522, 126.88670005861, 127.130253213239, 130.350320602105, 131.418542445715, 130.343534044744, 132.594098460062, 133.814816083107, 125.489743591256, 131.52498612161, 134.679437060547, 130.389104039054, 131.631282422566, 131.984385509108, 130.237351887762, 133.451969777673, 128.732618383499, 134.389338810201, 131.631320117012, 127.286260378957, 132.693526266601, 127.892817297978, 127.974814050657, 133.08110428597, 129.581003652126, 128.107750768434, 131.143231580724, 125.109220379951, 127.048603695006, 127.68147525094, 131.705211119273, 131.868122521113, 133.78618912781, 133.794301196782, 133.442181784625, 136.249433248348, 128.336243266227, 128.923668326021, 128.738922270701, 128.831031037897, 135.121331022348, 131.064126419582, 125.415288169987, 124.554940442656, 127.68801792715, 127.291065268091, 134.198362203898, 131.939594529235, 126.562830337421, 131.704291633683, 129.973658254923, 127.567490183499, 126.796946290701, 132.981595470991, 133.906703204442, 132.90385918176, 129.500287023684, 130.721358465216, 127.01572865708, 133.512068587388, 128.72931014539, 131.678741998055, 126.613564300083, 129.660673566384, 133.408209524848, 133.93445521128, 132.531901844663, 128.633264251037, 131.759688229482, 129.821524060553, 129.153566948536, 131.983064954805, 129.641600393994, 130.87219252294, 132.532782043319, 133.200992809588, 129.088726097682, 131.398331982629, 128.51034958705, 130.546411117974, 129.122687120282, 133.435658602845, 126.840418960636, 128.943056124442, 132.443295289392, 132.463922066079, 129.555044471179, 129.488015345548, 125.537326488639, 133.677733255881, 131.476440685945, 133.9631505831, 131.893752990991, 133.442274734867, 133.514090859891, 132.198333660732, 133.425837367691, 127.040849278439, 134.080584882098, 126.389763173316, 133.716785422329, 131.871813295613, 128.289675996737, 135.102257694026, 134.727987158199, 130.206126520933, 131.39610422994, 128.700026680752, 126.248124882914, 134.469372410814, 133.223661648278, 135.149298346911, 130.397443513885, 131.219179130835, 127.601167273338, 133.083100206889, 134.255564760074, 126.509848268868, 134.22493105606, 131.009880320416, 128.23286557838, 130.534336086127, 135.393315924176, 135.891143421063, 136.51412771587, 131.862973184934, 129.173146798886, 131.90580980248, 131.802375781011, 132.488894025377, 132.139482691375, 130.217082713011, 131.662610745553, 138.500934420852, 130.201203079735, 133.180142065421, 138.215162175881, 135.39521628974, 126.750866859022, 127.621158452445, 128.112598778551, 124.058929666755, 129.933895866703, 139.108573989056, 129.762401383596, 128.661871549561, 133.154484456907, 128.794350740081, 129.594573981124, 127.157963540242, 131.32412161494, 128.553372403015, 130.745657540544, 133.351302738508, 134.636477537081, 134.292953616369, 124.161941938747, 133.921151574785, 134.774970065797, 131.671559430842, 131.354655238159, 128.827796684161, 131.015597389595, 126.665682522713, 129.896858270439, 129.505400774965, 131.429021607029, 132.53679718354, 131.711633045133, 130.321692152551, 129.574500309507, 129.290629473785, 135.716177421008, 131.850946426157, 130.451726532388, 133.244623085485, 129.813611250579, 131.766788855988, 133.945379125457, 134.914790309567, 133.654419015874, 133.286481309475, 130.303408834943, 128.467458693493, 129.717463162772, 133.571984716099, 129.473062872812, 130.60742205214, 129.468606416716, 133.239661877153, 130.425418020581, 127.801043630704, 131.730052869814, 130.375354853099, 134.930148828262, 128.072990826604, 131.054029520309, 135.507754087229, 135.168818823841, 130.014363600885, 130.851751083235, 126.43513466871, 131.089620815572, 133.265454804067, 130.320761042532, 134.99374899244, 131.604523361977, 131.106258877016, 131.804676580358, 129.221064401705, 126.31723328012, 137.057195600613, 131.203562543436, 126.94766956633, 128.590813162336, 125.751712365812, 130.593096731635, 130.678274514866, 137.142416833314, 134.758027278235, 127.562480359741, 130.199554008291, 133.906014206293, 128.949315127559, 136.150573039772, 130.281787177923, 128.929011079503, 131.885594590502, 132.416576852226, 131.717204603274, 126.179305191335, 131.88728285915, 131.542183014277, 133.386768651626, 130.534985787451, 132.843072870407, 132.423323011868, 129.363152029938, 132.824801541519, 133.274806746502, 128.443500339819, 134.476677925353, 128.508905320987, 134.405118665576, 130.890567687152, 129.032937850928, 133.420829734722, 136.570438562941, 135.35469587712, 133.114241961336, 129.657790089027, 137.218944996711, 130.035551149703, 133.080698496616, 131.803929843023, 128.655192535919, 128.276414456066, 128.31693359526, 129.364008467454, 130.174795169987, 123.220379133352, 129.46513931624, 129.960549625802, 125.285547788405, 135.582873198033, 132.456302797536, 130.530903594577, 133.865837521122, 131.060702668212, 130.012921555018, 131.820054446138, 131.966218836109, 133.122641985423, 133.437607904836, 130.831800295796, 132.181784806593, 132.121474445092, 127.628405012146, 126.466474435116, 133.762968110345, 134.990904380672, 131.055533385226, 133.456437724829, 131.603620869452, 134.409973851681, 135.792918337484, 126.782271422221, 129.719401094608, 133.630959951691, 126.041844363804, 131.501898914066, 127.526813896131, 129.106214837616, 127.84054799762, 133.177494784784, 133.412510570447, 130.109317616798, 132.707068730326, 134.637761298628, 134.652877094123, 127.590703805762, 132.290603877791, 132.115920045588, 128.164262029538, 131.255405383752, 134.028851404697, 126.55618465591, 137.374265954106, 133.278294766719, 128.379670675728, 135.550111728147, 134.385140597581, 132.635524124949, 126.173797229781, 130.937027500342, 131.155148145329, 130.7972636273, 136.494206672001, 130.514525388025, 134.266636339233, 132.379712873233, 130.909131922656, 134.17705802728, 129.254320364294, 129.218189256172, 134.16088169563, 133.687663484802, 130.709461604344, 130.278768939785, 130.1601642658, 132.152863449496, 132.178714331147, 131.66579824391, 129.844706945071, 130.537678103329, 126.933151425191, 131.167082290174, 132.52692788036, 132.770590550431, 127.088771145118, 133.080330564833, 132.425322085152, 132.400323511132, 124.862189963719, 131.378700317672, 133.083719216063, 132.394945459936, 131.301105870455, 134.579411421703, 128.726124824986, 128.931479794928, 129.266084645852, 127.196197962093, 132.933638715713, 126.562446867405, 134.102347348411, 132.443098632797, 129.578550045872, 132.349032496932, 135.170505112079, 136.229663784025, 131.186634031936, 122.707909731025, 131.245543592371, 128.083067502786, 127.648858255614, 131.329065679504, 133.447330813738, 133.409162310064, 129.30241361693, 130.91817660209, 132.392873897992, 126.465451758598, 130.218923484346, 136.32888528915, 135.722389450316, 130.780271509671, 131.636739792836, 134.666591508717, 130.844412523099, 130.72206626288, 128.974380545192, 134.048902425105, 128.288852258014, 127.609727051352, 133.10546482024, 133.868808513471, 131.67097010824, 132.911805804184, 132.450169841281, 129.540930993076, 131.461356934007, 131.345225501548, 127.522622683065, 127.686353921759, 129.211363231286, 134.514552480936, 133.962402743419, 136.114976322499, 133.756973716709, 134.048479260668, 129.203694971267, 127.110333244069, 130.522936112439, 130.430340410405, 128.740851591691, 130.842135766548, 131.27094419401, 131.72849999971, 132.967271193418, 132.708709629551, 126.953244539874, 129.566156034738, 128.758043896084, 124.731032495504, 126.770419200104, 135.036950171106, 130.426081048406, 131.527533289464, 128.874949072854, 133.182650547764, 129.904567028293, 130.117602021695, 134.41270235633, 134.112652743296, 131.101773483626, 121.530097002005, 136.519531421275, 130.801746673165, 135.30355803903, 130.196608734623, 126.429527448721, 130.252477419262, 126.67348820284, 127.173709815059, 131.2758187505, 138.267415378659, 132.778161272994, 135.028591870812, 137.142153394797, 131.020394793916, 133.529447220636, 137.186457526331, 134.010272403471, 131.421248567586, 129.877442626828, 128.856073382062, 128.511831992297, 138.82113552517, 131.310665219983, 136.974181662891, 132.442384715485, 134.003488866749, 128.958303936649, 132.856233897751, 134.97817581786, 129.373414379264, 127.040617185513, 128.922417950238, 128.541115207339, 130.581053998114, 131.324312271333, 133.901363155401, 133.875503065266, 137.448922559462, 126.940134813558, 126.933285869466, 132.120506871548, 132.128748011548, 138.560147153789, 135.798152448552, 136.150749589509, 129.68540832416, 131.850196657366, 130.792981622617, 129.715476006242, 131.807946403709, 131.986136807878, 122.200868140597, 131.837173449975, 127.872934927245, 136.179507562119, 131.475551016858, 130.432742948822, 135.03380709224, 128.501588132268, 126.152135208889, 129.891066865991, 130.496109864012, 130.540867227746, 131.10509132608, 129.692212919806, 134.180499047981, 130.55832951209, 132.05984730373, 131.145930350167, 134.034593586745, 137.906243868901, 129.600763198896, 135.92933416768, 129.631723379343, 131.691590821199, 128.50206618839, 135.506059400567, 130.904029237607, 139.57088764198, 135.393323019372, 136.219861968771, 132.020309766852, 130.931306746463, 130.062196632677, 133.129401379948, 128.448708232853, 138.277784374647, 126.873225626557, 131.577989848385, 130.14621872321, 129.625764331384, 135.021600615449, 132.185545234512, 132.879328393122, 129.986009342635, 128.309906139909, 131.248602028275, 129.141353993077, 127.820215466058, 130.640135122495, 127.782053786044, 129.821734367156, 127.96821378122, 135.251964625647, 127.638235811504, 134.043700164477, 129.987792556097, 133.663467583029, 126.72099331539, 129.093797545433, 133.541311272931, 135.316823106728, 135.365686137936, 133.203346235501, 130.269042381143, 134.335214078774, 128.991998263234, 131.988612361834, 127.705062665703, 128.839525920836, 131.826435144291, 127.808351711914, 136.130880007211, 130.078239092109, 133.017904303794, 133.933072482299, 133.228169000635, 127.729733048506, 133.465860136437, 132.286878420266, 134.810417568395, 130.088052346181, 127.267217855823, 131.499350329989, 128.763547568507, 131.284911149456, 132.725707952289, 132.597107118247, 130.747157379957, 130.775009298333, 134.181521275462, 130.126697118995, 129.779893808973, 129.609773074161, 128.070299978081, 129.11005245006, 130.227215908341, 133.3518273447, 133.185779598119, 125.796379177715, 128.91819199428, 132.15248680228, 134.823549694895, 127.699312458239, 129.771228421755, 136.145871038181, 134.07931909791, 131.603347877139, 131.262175314575, 123.805753095057, 131.293139967419, 132.296523411368, 133.075274899035, 131.222391346658, 129.326341367372, 137.307805886614, 133.440647196343, 136.624237898271, 131.433328252248, 130.785869549984, 130.656970840731, 128.328383262386, 134.611889561043, 132.788343897124, 127.533790194852, 133.22207039035, 134.477270940377, 130.105249582697, 135.162146293919, 128.854531255901, 134.538043392874, 132.014197113178, 133.672864457528, 129.323889754517, 125.646655574655, 128.742664550213, 132.805130790487, 132.303574001251, 129.993566649274, 128.678245169804, 135.249660405668, 134.085478881111, 134.0753878635, 133.594325629346, 132.068553605596, 132.690213492694, 132.142543776282, 133.220673425241, 129.79202274444, 131.788842918784, 131.945049113724, 129.073064754664, 130.369403192173, 126.409824623514, 130.460005362718, 132.997475782381, 130.030614709413, 126.312558137437, 134.022215214492, 128.072339105992, 130.469976099446, 131.280409494048, 135.181590805028, 131.099991123724, 133.759142757408, 136.471818810386, 129.588807740064, 132.67104226546, 128.134106514327, 132.177950363824, 131.071750687482, 134.046425037368, 130.326095995239, 132.03017532249, 132.87132429088, 135.643004765003, 130.563433571021, 131.104685566994, 137.360495160227, 134.173022176716, 135.120110671394, 131.644745211802, 132.855133186482, 134.102309236257, 133.022375781759, 134.606958587774, 133.649903943138, 131.915063546791, 131.117284263344, 133.273129259604, 131.759494960998, 133.158370117705, 129.566820260098, 129.311395683118, 129.393246885321, 128.196387542396, 130.427655535015, 131.82444314263, 126.15339618517, 129.512343850667, 133.743327103274, 128.216002396312, 129.320306703714, 128.293918743947, 139.704811686069, 131.155158336879, 124.035177705954, 130.039994771135, 133.147987017195, 130.224492207637, 132.302046793295, 131.339327366566, 132.073872540664, 129.964208725857, 130.418328888527, 135.862446155031, 129.922930487332, 129.861232123096, 133.717337702149, 127.562632776335, 127.730882859988, 133.244867666168, 136.393224946376, 135.403473165179, 133.185500920462, 128.287765774741, 126.237724017874, 130.138635134106, 130.159893449642, 128.337284958393, 136.701853432634, 129.555773745416, 130.842922480092, 136.02388184896, 130.373685003658, 129.540794993203, 129.965690492986, 125.376330971128, 128.009356659787, 131.797616608196, 133.981412251884, 136.076563001004, 133.155529423485, 130.770675918697, 135.205096757403, 129.870216105531, 128.316487436621, 128.091652261245, 129.566205453503, 132.595256108329, 130.358652098744, 129.201997626578, 125.948355015634, 131.062362293634, 136.802786754657, 131.730748578575, 132.637725033771, 127.589747033591, 127.439262730995, 129.350305107669, 133.538172448271, 134.43859593097, 133.676731671537, 134.155228940527, 130.314385489311, 129.757595673233, 126.48482654873, 129.467894114762, 133.334480349803, 129.201687436469, 129.167837107474, 130.24117838573, 125.176321145039, 133.14147766475, 132.601975636064, 131.876020792492, 132.746404148612, 134.673191519527, 131.508778289934, 138.973149551754, 132.032413052245, 136.521695218056, 136.012987732495, 130.633473546599, 131.713685183538, 129.900065979337, 131.188205306579, 134.731323902096, 126.54585230427, 139.34466612768, 130.381715424089, 133.039373449913, 129.099132575195, 132.072535327677, 127.330070880691, 132.208544339466, 125.707734651369, 133.841450677687, 130.956824554777, 129.107859098274, 129.348191160315, 132.39594298333, 132.451179187643, 131.820999791984, 130.066042012103, 135.445927628307, 131.2339679906, 126.652507813148, 129.029147014974, 131.701091266387, 130.052484144009, 133.894846799024, 133.441423286404, 132.60365710802, 132.555090869786, 136.247436491916, 135.252324244566, 126.250555986175, 130.982377629202, 137.268042939854, 128.539628580058, 123.818882556298, 135.283453393298, 131.410383450938, 133.853320558644, 133.801103354948, 138.450435099765, 129.7355544108, 133.297684840702, 127.541417921709, 130.421714302467, 129.352022607541, 129.728234645342, 128.461743490518, 134.271486905565, 132.84377004136, 129.201471636974, 131.224140940628, 121.025811058149, 128.246861866543, 132.538068298743, 131.698801158155, 128.667114704177, 126.572243091303, 129.37936565225, 129.487507874941, 130.216078452256, 137.904064122871, 127.623521880097, 135.774946996303, 130.679896871563, 132.987003853562, 129.777799390196, 127.419699547189, 132.607151855949, 133.000310526196, 130.321817392745, 130.130653602323, 129.171209567839, 135.585628118358, 133.418002014954, 129.935991467168, 131.723248593907, 135.755720452609, 127.475129154752, 134.087392766739, 128.253007231767, 129.522872811839, 133.42447042135, 126.948656862191, 130.715811455643, 131.349160024586, 131.837161283378, 134.187634055697, 129.292070193476, 127.093328272052, 123.505567873425, 131.35116563095, 129.2409074698, 125.430155446576, 132.543675201152, 128.913465247949, 127.253704723764, 135.272269966755, 131.3310485924, 132.974488780597, 132.62301168526, 127.787341825343, 127.284371467364, 124.472376287407, 132.585980162818, 136.820031958429, 132.002473110848, 131.742072843051, 128.12339918226, 130.493466014636, 129.164940288253, 130.932165319956, 131.878158605261, 133.448120761043, 131.425593486815, 130.691403558863, 134.816149696793, 131.946551709211, 133.703082756243, 128.737588721231, 132.618502276631, 128.411513727671, 127.023275958532, 134.077680957828, 133.549295962116, 130.49537639606, 135.028924316906, 128.857579549653, 131.526402563841, 129.805314699186, 131.598354024199, 134.11143746435, 132.658163156216, 133.690316684869, 128.626662056431, 124.251426124366, 139.372299924411, 134.304020646052, 129.010469577534, 128.883121369509, 129.55303448391, 132.450458693398, 133.321225455723, 125.055073683814, 127.444235158591, 130.471138390304, 125.727025655764, 129.42549221701, 129.3995426787, 133.691741844339, 128.355415700694, 131.052501624109, 127.12693885671, 128.799414385608, 130.142649386039, 132.854327418644, 129.467441127272, 132.565183915243, 132.176704781506, 127.142494929474, 128.242800942578, 131.431126686048, 127.245740450026, 135.092035786908, 134.915177829323, 129.655607400064, 126.434918789501, 132.057574922679, 130.983019567872, 137.620935099625, 136.88735257608, 129.264724708832, 130.594792124939, 134.067241986202, 134.483058170615, 129.394598656942, 125.877829291474, 128.925631453845, 133.873097634181, 128.219208529557, 127.861665339141, 132.084474346209, 135.241669687648, 133.869524892011, 127.011859574815, 133.010636288469, 136.46703033768, 131.395598523975, 129.88347148666, 133.080916466397, 132.262376351279, 129.813579525463, 134.896732957549, 131.48302228554, 127.540581816037, 132.333966962991, 134.196652772623, 130.948538657483, 131.904238151483, 130.54420667053, 138.257670851964, 129.138879231224, 126.318850391033, 129.821770991825, 137.358029568377, 129.03719529208, 131.654268259079, 137.942021425904, 131.525293680734, 134.70053046199, 133.839486866888, 127.966335392881, 125.853360437781, 133.370459909578, 129.665754598062, 127.854174959669, 136.85723950984, 130.109346388187, 132.849645650124, 132.427380527332, 127.198422315131, 134.907952914825, 134.169999855617, 132.452106047842, 135.721015614696, 132.552526280155, 131.807876862887, 135.35376940963, 134.148460346603, 134.749988223674, 135.43944215727, 135.706445324565, 135.822946254354, 135.599216809177, 131.038429594021, 130.029162190666, 132.807223340613, 133.166236861813, 129.472882769198, 132.018268877142, 127.260775137938, 127.534722677237, 124.909443816196, 132.420052314656, 126.900111489788, 128.39642972591, 130.360001798652, 130.143661687222, 131.238211851177, 134.567357711952, 133.994035762858, 128.905299845136, 132.289905709073, 131.152739969357, 136.152918317146, 128.66185935082, 124.26581867607, 124.552844648716, 128.294399948745, 125.974685461566, 129.924959126227, 133.98761522707, 131.423264016744, 132.540684808208, 128.771529695163, 133.872264103444, 133.273445940014, 130.984178160583, 132.961123350476, 129.621099067259, 132.449940888222, 129.522508174301, 131.022267752855, 130.547358803513, 130.822645688563, 133.866288562135, 134.443592929254, 137.081631577144, 132.676405882735, 125.54334513162, 131.620419970191, 132.097214065534, 133.90498092214, 124.576875661693, 130.659203936233, 129.982513164086, 131.678867761851, 130.40402970731, 134.763317620426, 127.317423689074, 131.790790767457, 134.634460930102, 130.012599997997, 134.070127340565, 128.879426771736, 126.132480275849, 131.807427647476, 130.661392479818, 124.310579009348, 129.80687246701, 131.836675919345, 129.004782497917, 133.453244341923, 125.209628620484, 129.981395011639, 127.947676694268, 134.186755225835, 130.148007496825, 135.283003634554, 132.031289750881, 128.381535592442, 131.214267875741, 131.599806096522, 134.676952010267, 127.461113177601, 131.211709097251, 132.271710197712, 127.740427081808, 138.233676529225, 133.97962828684, 130.7002559201, 131.876675019031, 127.544278691221, 132.81869718185, 131.642335513478, 128.970738395689, 134.233128099059, 134.815766813867, 136.634790299559, 128.018752949903, 134.91866910781, 130.179508500757, 136.482523281234, 133.336939761736, 133.659205440652, 133.553210135115, 129.524178895291, 131.745601943088, 132.575088403506, 132.436610482975, 130.530394438566, 136.561102848244, 126.644654581231, 131.848084834394, 131.833354928767, 129.579925983559, 132.062582545987, 129.673417861138, 127.236477451231, 132.181206468508, 131.307856160855, 133.366363173333, 128.903380115325, 133.515379795854, 131.567491230322, 132.307679560677, 130.010899984691, 129.644814587026, 132.405311301631, 129.135760164793, 132.199228024729, 131.415610958508, 136.657470875751, 130.77217488317, 127.560888589538, 125.962341473248, 131.938385155501, 130.252161697114, 131.987502955823, 128.95087529263, 129.193452522262, 132.019793124466, 132.702608423253, 129.9044080867, 132.499046069193, 134.317217342451, 125.290263228045, 128.892726449254, 130.690753727076, 124.750191748172, 126.547589917408, 132.879355010985, 128.055905472563, 132.63821732102, 131.482258487126, 127.395902636987, 131.375280098236, 126.430084621453, 135.318253827164, 130.956521051243, 132.132888250768, 129.466616191273, 133.675408825914, 135.752550915889, 134.756510927995, 124.599913132232, 133.364834471783, 128.547490391154, 134.121732123121, 128.529338720122, 131.930432278123, 135.148145966629, 128.070456079574, 127.453964158295, 133.573675270125, 132.509442365362, 136.358424190518, 132.621293146021, 128.95386159795, 124.832507204104, 126.85100864023, 127.818650673877, 131.531234592231, 134.0866780987, 133.780095652362, 130.284856527087, 130.787832750364, 134.743768159808, 131.874028982311, 129.923506182677, 129.492275097876, 130.07713308884, 134.546835489726, 133.505487718589, 133.603462411116, 134.925421984386, 130.402961198778, 130.446483961375, 130.256202527912, 131.253008055905, 130.134882472773, 129.283235768209, 131.83252876944, 138.821999182702, 136.219160110625, 133.305425037344, 128.350820629613, 127.556270782221, 126.574302095312, 133.28046358684, 130.102720451928, 130.133235279173, 125.594937538333, 131.319244579281, 131.661191693486, 132.567090131523, 129.139874270872, 133.86876598805, 129.894683777861, 130.120210602382, 132.601568246994, 129.102909598425, 131.760388177678, 129.433563742304, 130.086142149923, 132.567306965775, 128.500308099224, 127.894890809435, 132.81445391387, 130.484806881047, 128.334874359676, 134.019982550897, 129.460073133513, 125.868732814268, 130.868811277491, 131.096514752557, 126.841774410058, 129.477259469238, 130.762079789822, 133.315045320077, 126.595137769498, 136.894757239037, 130.921129842856, 134.553946013643, 134.186220086985, 128.288286051788, 133.621440435408, 133.979573147031, 130.644371286212, 134.012708904592, 124.838925585043, 128.755373395307, 130.065394651137, 125.359603217885, 129.589086860398, 136.572976032496, 129.098175465954, 123.135483724699, 130.403697668881, 130.326264925666, 130.982025320325, 128.09019831601, 130.210177857989, 129.646668697946, 134.172746082853, 128.81874373048, 131.669128913839, 132.447758486974, 133.634899587551, 131.010758457972, 129.286796816002, 129.997528504625, 134.06991164414, 132.972940423187, 131.97580984591, 126.679108407153, 124.839409883053, 133.426943813377, 134.459105372187, 130.111655935082, 130.824898575443, 129.129482113581, 131.47123963179, 130.564330695582, 130.06064387362, 133.346205929836, 130.577092684381, 133.927092574226, 136.024418791445, 130.808976277821, 133.132253830464, 129.09932385734, 131.5289002687, 128.695553140683, 125.534488731516, 132.006409907071, 131.478288596102, 133.373350705884, 127.605592496797, 128.15929823182, 132.098304340523, 130.531967170553, 133.29466140287, 130.59446004804, 130.770347200176, 131.159511147977, 132.105226106638, 128.803113092701, 133.8500646516, 134.283982298591, 137.332317221663, 128.823567913648, 134.382782565221, 134.112847127299, 134.704900009117, 135.022413063242, 135.616916884206, 131.947026145473, 129.655295682119, 130.498185011685, 132.613601347342, 125.468579301341, 137.196813972392, 127.210598415081, 128.603915499976, 125.520460793947, 129.207586885038, 133.718187934327, 132.827864097368, 128.71001989091, 130.835280793816, 132.093971174026, 129.256617969356, 130.205899369731, 130.450806732835, 128.433323034717, 131.035082304115, 133.499398210366, 131.116226424428, 132.543903761404, 133.71356599645, 131.319039682282, 129.312679889732, 132.007695125745, 130.80480253936, 127.480411760705, 128.717432220247, 129.483796487697, 133.899313402682, 130.371493371088, 130.956294870545, 134.518753102656, 131.120698820051, 134.091177036922, 133.435114584037, 133.87312696747, 134.710865699844, 129.302691915407, 129.546697007766, 136.403133717895, 134.050794599473, 130.273830919617, 128.539092050543, 135.05196462781, 130.555969024738, 127.879181929076, 137.361678031009, 132.293658147823, 131.355954044227, 134.327030582112, 127.611908641366, 125.505745417961, 130.043662913977, 132.509356424676, 132.424947224159, 131.743386579242, 131.770492025253, 126.799571478889, 132.966946450138, 129.537065278511, 131.537129430647, 125.395569826443, 131.933147958122, 128.927458375784, 132.467250836774, 132.09517029455, 129.449694712307, 128.475146512795, 129.749130665776, 128.698945285063, 130.959981595559, 132.156064645321, 134.138421821374, 134.34237069863, 135.716094181848, 136.51671860083, 133.879001453312, 133.91135623624, 129.20819931444, 128.97617912783, 132.398209241941, 130.60680013751, 129.384243656033, 134.724672258384, 130.218983150416, 133.893559097594, 129.959989706717, 128.353559571723, 129.099683685274, 131.744465638695, 129.493483149383, 130.661457154775, 127.500787008029, 130.781289368422, 129.155173203872, 127.032725305056, 129.050381429924, 130.750985895109, 130.401440376272, 132.427431967038, 127.545389258537, 130.733162041667, 130.125907528742, 133.988913623834, 126.586322773924, 128.348895640948, 130.375454588585, 132.712595997522, 130.922391823512, 130.288865928249, 130.183824251013, 128.992019680613, 134.481092258186, 128.930997244898, 126.053577580066, 134.188236721934, 136.450549940687, 129.660291204196, 128.029968983172, 130.5755408523, 132.368563431868, 132.170479703568, 132.088166711122, 132.707870472916, 132.663185415249, 127.878304773942, 132.570933237286, 132.873991107911, 135.465432477408, 121.914513427269, 132.14952075358, 133.861128137561, 134.887823435806, 132.645834776556, 131.329301926693, 127.895210220077, 130.422663448869, 129.331183349425, 132.12680229521, 133.897627046274, 131.804196321321, 126.167830344108, 132.889131488722, 131.976310459987, 138.805649098686, 130.493702463083, 135.046354694571, 132.188366118918, 134.942810992426, 132.771215626064, 127.94971386553, 132.807118540878, 132.35429405387, 129.10241018835, 126.277139069656, 130.569668758595, 129.876176647285, 126.796518643677, 134.347519101608, 133.979065979275, 141.228631350521, 137.606664007708, 129.653361693454, 128.633528447932, 128.375990285865, 129.359536296843, 126.70244381584, 128.041037590736, 132.011188531182, 132.023731616461, 133.52237332898, 129.127647550356, 131.927494442142, 134.481871890191, 132.067543690041, 131.160742717561, 127.279700237452, 129.280739411469, 125.163583741599, 135.374099709732, 128.561878425679, 127.854904143097, 136.351640291099, 130.334744683894, 128.587414643979, 134.729919663608, 130.08160889494, 128.846137677453, 129.45798511732, 131.353581009663, 131.034951185429, 134.036032019105, 135.323312591195, 131.81806683733, 133.339032330552, 137.583537475798, 129.517227045428, 132.940633351748, 130.371525513601, 129.87282179814, 134.153884802444, 133.954543806237, 125.904519476801, 129.901024803382, 132.129203177868, 132.62846659958, 127.851485717232, 129.554880364211, 132.837327370423, 129.938795147771, 129.125488068121, 134.148265300226, 130.510641564412, 134.896015592047, 130.771892289121, 127.976508328572, 136.251380310245, 133.33975977845, 133.76699838782, 125.988389640474, 130.773814043183, 127.797605179621, 133.564701895884, 131.06520197692, 132.525674392394, 130.76919124494, 134.389631270712, 132.663364863878, 132.865233681893, 131.372734452234, 133.99351660634, 130.317732553711, 134.299829279617, 127.988469204062, 128.560815171528, 134.466872925272, 134.069737335806, 130.399868857384, 130.522773314699, 127.970531679123, 126.002216126291, 136.809538620896, 129.238238986469, 135.183456606928, 127.953318838885, 132.260720986286, 132.835175978134, 131.437742800498, 126.218531277796, 132.694792418987, 137.047378260858, 125.620226894102, 131.94006685035, 130.270430736625, 131.923014185045, 129.829167372103, 132.693695064149, 127.27380420886, 131.108715108481, 131.923343347473, 128.288593092293, 127.950762100564, 133.269393994752, 130.706396053764, 130.180381764679, 133.019841700826, 130.616207034344, 132.838761473925, 128.770928603067, 131.758402281498, 135.445996598805, 130.126841099288, 131.134079301924, 125.041475588199, 131.709531184073, 133.367271623688, 125.163356671767, 129.389498788835, 127.095228224225, 131.225075773716, 134.617711492068, 134.805522053275, 133.051665789914, 127.202569711786, 129.651920935923, 129.478899336106, 126.900471601358, 126.723290655924, 125.835504872545, 129.232575777012, 131.95569092452, 133.892457960527, 131.192414227077, 130.614899821417, 128.029762138385, 129.116827179927, 132.667015356888, 129.406634618246, 130.660567765715, 131.054325892014, 130.111400515834, 136.302676080816, 130.292475422592, 132.845996022972, 129.932616612133, 131.367841973671, 131.73184786637, 132.671412619918, 130.125017417321, 132.412725004572, 133.024108915732, 127.265780584992, 137.803076328173, 133.04109388565, 126.89003199995, 129.036503197467, 133.5283268618, 129.314636924057, 130.516651784762, 129.378097647081, 133.368434184377, 130.314910170468, 127.239226309209, 135.486506677219, 134.943066257225, 133.757392460283, 129.985545417598, 132.644028094422, 132.296289571316, 137.012823421439, 134.060537921693, 127.815191962033, 132.458247139214, 139.735222577053, 128.849419122739, 130.11795757356, 129.816066145298, 131.010830398491, 128.987481131921, 136.925879818938, 128.970630143008, 132.812217246535, 130.675382740415, 132.458662242407, 128.793336078425, 128.484380359822, 132.525257742028, 127.445923750076, 131.953826623664, 129.017052351522, 129.901822252279, 134.628920605252, 130.504850429052, 132.725098645822, 124.221437600596, 133.746973154656, 129.488217331071, 132.927161385916, 130.7158509681, 132.041998932494, 123.891107572004, 129.256655425046, 135.3781813722, 125.889829762444, 133.049104678004, 129.806809824538, 135.099163016576, 132.986188344737, 131.318324686002, 128.364537580283, 132.822431465965, 126.627635079883, 130.961476388533, 132.510521313299, 132.097234140033, 129.94103259705, 130.859945257826, 132.260127504823, 132.247618330254, 130.198159824324, 127.833717463721, 133.338328150245, 131.853808468714, 131.772951681423, 126.985374218862, 129.070682224663, 133.987853279374, 132.24721691809, 128.68910003676, 134.973996929787, 130.134410567575, 133.871643810019, 128.796457588842, 127.377175542473, 128.324993320656, 126.571090609584, 132.351577597888, 128.642694165175, 133.749074930671, 130.479459449498, 133.441327485615, 134.351181208742, 130.224749342544, 130.602566972797, 134.666979311772, 129.197724393794, 134.481162375148, 133.386875636332, 132.777392330242, 132.970698298707, 130.715553608731, 131.723107057305, 130.135928225651, 133.342216415269, 126.905939848352, 131.48071929274, 132.987455041348, 129.98989460967, 129.271054742335, 131.772598414839, 132.9689389951, 128.003964425045, 129.678066485742, 130.288792087835, 132.24634211359, 135.022473866702, 129.021860360412, 134.135260490778, 130.086699370546, 130.889626153541, 137.104877318715, 140.014388846454, 130.697762445325, 130.282805763923, 132.168413184253, 128.026533938346, 132.586174155731, 129.473380324553, 130.254683662822, 131.039104574593, 131.854046782548, 129.609906269754, 130.179230060723, 130.422505556459, 128.535289576207, 130.682166344737, 129.544448701193, 132.745221424993, 130.353463377498, 134.283879755877, 133.150977112868, 128.58853771226, 131.087809053139, 129.788901236014, 138.391135468414, 129.02425281932, 129.154945395582, 134.659557497943, 129.596044502734, 129.485647515122, 130.272555575529, 131.761064997886, 132.437591794462, 132.371333258004, 133.672756093152, 132.744178011317, 131.377448661113, 131.17421105346, 131.649424796636, 129.176163626578, 131.332452151877, 133.644316448434, 130.166136925522, 130.708002397062, 131.287681655093, 131.364869445651, 132.317137314616, 130.360649665037, 134.953410605963, 134.188631444122, 129.972227042559, 130.721116008943, 133.139602174197, 130.704246944142, 131.809128514613, 136.442153406299, 129.487906260271, 130.190138910848, 134.723575113524, 133.616631792417, 126.34218318286, 134.044611912959, 133.975418019086, 131.124251218485, 129.290772789638, 133.407540143649, 129.147020166638, 134.492993605448, 132.209481390313, 128.549920804354, 125.577016603419, 132.826890272335, 131.192074440184, 131.619368854439, 129.389592327804, 137.895905007577, 132.960820589277, 128.977878720273, 133.024399864697, 128.968164182592, 131.40523619397, 133.116622157746, 128.327063816021, 132.208865398409, 126.941998084704, 129.88437098729, 134.764436769655, 131.165855995919, 131.070947705766, 127.038945910622, 132.678277874853, 132.838015292929, 128.331196796394, 131.077317763097, 135.022751083518, 129.147322457712, 130.618985381926, 130.545174222038, 125.867145383677, 128.021831244, 121.614326227754, 128.058920298933, 126.170468866041, 129.858736480321, 131.05439765957, 128.582775026664, 130.554126065715, 131.576024071571, 130.646534141786, 131.899490645789, 132.348591337431, 131.636425832809, 130.736468274099, 132.670763063262, 126.837154678725, 129.387219420796, 132.353043835667, 138.377609580111, 131.312176252076, 129.374743195985, 128.40509160836, 127.909866350321, 135.077456179032, 125.724576368603, 126.908676343153, 132.168241577041, 131.536299700033, 134.231309457434, 131.254542887775, 133.451183608533, 130.39890042608, 133.471537181691, 126.907452031828, 130.565178119034, 130.239928834389, 131.994312607293, 132.465494170679, 137.565738496903, 131.957826091948, 127.792150601618, 129.930226018056, 127.644615354784, 129.162908284758, 136.109657102989, 132.763273867934, 132.587346101995, 124.01745849977, 132.302278669143, 129.448407338147, 132.798538920437, 126.434354408854, 132.491134083387, 128.393944718251, 128.631628518684, 128.330739418785, 130.432090594847, 130.408761659899, 132.299824479225, 128.926452336009, 129.641348690776, 131.566646067548, 134.060192829401, 124.900222193055, 127.255979064484, 133.332339981095, 126.504057254779, 133.906650495479, 127.184279923322, 132.736231177458, 137.932019149893, 134.774445869672, 124.827509511105, 131.22143178161, 130.550229724798, 126.758241269179, 133.968669170428, 132.760614658312, 131.516166457461, 129.899873326817, 132.382122195201, 128.48282327599, 130.670217908516, 130.982194131386, 131.406425630601, 137.704778159983, 133.785093685962, 134.589010040656, 132.522459901842, 130.765146771671, 130.526018894174, 129.245278616229, 131.158935294915, 127.116228832364, 128.694891184521, 133.812788006399, 132.867947001248, 134.256527113459, 129.918691462262, 131.551330493521, 132.798221362952, 129.127011367663, 132.653480219731, 128.921559062982, 132.016434924746, 127.67999880193, 131.14236455367, 131.059558879584, 130.187874818075, 130.572678183546, 130.675974244234, 132.936540902679, 128.197101016078, 133.250081035427, 136.796496238741, 121.938402055933, 132.932101210344, 132.387912285813, 135.15204792111, 134.365085028363, 130.132068291408, 125.537875493118, 132.744591879933, 135.157104682047, 132.018317334722, 130.35028035462, 130.940465262644, 127.467703032991, 135.965467376528, 128.588609069454, 128.265926774029, 128.861237027222, 133.067215664644, 131.980162559062, 131.974879724561, 134.559558010046, 136.846725117857, 130.313417383002, 131.613855062607, 126.492947736443, 134.635198028948, 134.664801421782, 130.77190815257, 133.167041548357, 127.774572943493, 131.448530303138, 130.196591740849, 131.564952742867, 131.451170457409, 132.662036651433, 133.196221873952, 131.758096069579, 137.713432473848, 133.995627631289, 130.102987759036, 127.754981985863, 129.42025318948, 130.833664489327, 133.444020423379, 129.131108740415, 139.014930991184, 132.851837044135, 131.155051691553, 133.692505290344, 133.133688570102, 127.050029205102, 127.105473218756, 135.061415338068, 130.751315763739, 132.553416390113, 128.030836795487, 135.2949379134, 131.548740648399, 138.384612353809, 129.944108586716, 129.632600068135, 125.435507876849, 127.39958322956, 131.191704439183, 124.500790682618, 127.141545445094, 129.339972290215, 128.590730097347, 127.073602824655, 132.617628483115, 127.398636151419, 130.576738125668, 129.548238736878, 131.022015273884, 134.032505400739, 133.942637065611, 131.913252423966, 131.93731376819, 135.85462306168, 133.328106708868, 132.679033399335, 131.656973957797, 131.012396051714, 133.476216140866, 132.726346549758, 129.700432109158, 127.657886701757, 127.919978748827, 132.20615372662, 130.114241854529, 135.632224367315, 131.409064991263, 134.018036489435, 129.573891291413, 129.196260671034, 133.931920295954, 137.089268545145, 131.468935330731, 127.986486348267, 129.446441328484, 136.946471719046, 132.87140041294, 129.793089986424, 135.699399535848, 134.658045140047, 128.857208066251, 124.92526317403, 131.120340287945, 130.514491065531, 138.054631947185, 126.794307827353, 132.030082668455, 125.160570161451, 128.841919243781, 128.608837706828, 130.574315170676, 132.342385550487, 137.791342402604, 135.860112814886, 131.147497121983, 130.831065510167, 127.186993109161, 130.280920831674, 128.550723670885, 126.463293460387, 135.243566210391, 128.904965353755, 134.710570605247, 137.481363426993, 132.018475795248, 131.44354525821, 133.006586459063, 132.544026433544, 129.02796609825, 129.256834537908, 132.606482744443, 134.490131211428, 129.397005358611, 135.260032577814, 133.381132181303, 131.576044184591, 127.900969967058, 130.35113422843, 131.440504047159, 134.151458155128, 131.814724389613, 134.205479604433, 132.189199240489, 128.81610388155, 131.525505702023, 133.189761599645, 129.246122502708, 129.465210480204, 128.04278319907, 129.371892197575, 127.577511199942, 125.970612296881, 134.737986503093, 130.759201229542, 129.858235816065, 124.976931456037, 135.696497096153, 132.066989318569, 130.327427796634, 124.021928964017, 128.72577483084, 128.101909404161, 132.802181022594, 133.845048393462, 129.951953733955, 133.462035470602, 128.667714003562, 129.265825164981, 136.091378771417, 134.476119121816, 129.762730348132, 128.560580003259, 131.92195627321, 134.785386897457, 132.019653618643, 129.418423895002, 128.267731920167, 130.449711910461, 131.85193192401, 127.959738048198, 134.890065680407, 128.33474663109, 129.517835758028, 131.79123696774, 130.082074223848, 130.942051061004, 130.783397822036, 130.548643762733, 135.288320289216, 130.169742102555, 127.423531961552, 130.734275034698, 130.419040208179, 131.894289480064, 134.352458869552, 127.91073156893, 131.944963174114, 128.423400778438, 132.666269997203, 129.043534951991, 130.928289764084, 129.775442995435, 132.765078525522, 133.773554845161, 133.217371479846, 134.408800987224, 132.395600797336, 125.52183251837, 128.619521137296, 127.172672022671, 125.032275251492, 129.45308649651, 131.913321761366, 125.484757230709, 131.033071428555, 129.735378143042, 131.174410474372, 131.159276695492, 129.764664779764, 134.581333433277, 126.771488984852, 133.100726829051, 134.145001972437, 131.688641966996, 131.211648387303, 130.373313973688, 131.503089384405, 133.865223746725, 133.817175481933, 133.319619854007, 132.550562232667, 136.529094672788, 132.982748578598, 128.901908426312, 130.138402558058, 132.555514804132, 128.273632389125, 131.354460741378, 127.628877908861, 129.277322429111, 132.377144533102, 131.411595869786, 131.640469367461, 132.95044978891, 132.822567206163, 128.847854708736, 126.307371369189, 130.854450840562, 130.154735950813, 131.286039286554, 125.255461551932, 131.60688747844, 133.056204909898, 128.937095710125, 127.155904706644, 134.676383367053, 130.963634339536, 133.641943909742, 126.429962120467, 130.305001416307, 128.414731802802, 129.702697877734, 135.181067371181, 131.539283474157, 138.948745736418, 129.329753575473, 132.579582884581, 129.260025452328, 135.926741897992, 135.71430639289, 131.532925585145, 134.806304490246, 133.695750245516, 128.30934367066, 133.961273355017, 129.052582814768, 129.420327110229, 125.730490566725, 129.573216573979, 126.715589425464, 128.560461717986, 132.460157622241, 129.58238584818, 131.368012883423, 130.171547179485, 132.4074640558, 125.767780627971, 126.017111111936, 133.863889919356, 129.592741694349, 135.412658865719, 133.694352817692, 126.525370127781, 133.453715810898, 130.134452500311, 128.169747970087, 132.676841895699, 131.340979345508, 128.537407431695, 131.628187477237, 128.247329605879, 133.935494426025, 133.190940914155, 138.845668577447, 137.837873401399, 129.051258389272, 131.845630170383, 127.451972673521, 132.986567465182, 127.834678800027, 133.741963489252, 133.166087364441, 130.332913015176, 128.772708351385, 131.273176274975, 132.296966832109, 128.266602695296, 133.056146593976, 135.657025319702, 127.394562329201, 126.388473777446, 133.461327533304, 131.295211477088, 132.732632749652, 133.508455996029, 133.165672657302, 132.579719044978, 128.208670515956, 131.594308989009, 133.873578873614, 131.711275894419, 134.254814930323, 135.904291022096, 133.069599694226, 127.04689955053, 127.388280836446, 130.00881022446, 132.571674455105, 133.88209350859, 129.656615421412, 130.633804995217, 126.162599494564, 134.917061409203, 122.058639850507, 126.54437435726, 130.807994339086, 131.916131673388, 133.285406036188, 127.141890677395, 131.397933515534, 131.424758032268, 132.74722774498, 136.608859734748, 131.991910395806, 130.314383458519, 136.062952402686, 127.692621379726, 126.797690194333, 130.651722618424, 132.405394770678, 130.026871212685, 130.808401229292, 128.186106883506, 131.479730435268, 134.220910010407, 132.375612341852, 127.622112030161, 135.534217151747, 130.391841937978, 131.200755669895, 136.161506065984, 137.50791569979, 134.652974394959, 130.138822202299, 131.166902871036, 127.71882800634, 130.456306233451, 130.406759688209, 137.855686401469, 131.733926282901, 128.552359405908, 127.215482356643, 130.392257861431, 129.612643152265, 131.225295589486, 132.671002836189, 131.848566427638, 128.712215458159, 130.642313029299, 135.461803871067, 126.380127530883, 130.791997257391, 130.405787003385, 128.124058826308, 130.032561832656, 130.880614022241, 133.106362429199, 127.983928940984, 127.713831580766, 129.339875275728, 135.142754753805, 134.904710295873, 128.761782416233, 130.239314131126, 127.126816176487, 130.731491175564, 132.328112788325, 131.341372061251, 133.611446942849, 126.938648958528, 133.711032195446, 126.990530270829, 132.135957937678, 133.067868065188, 130.641205179569, 125.086089442906, 131.866270580802, 133.036878157324, 131.221980667271, 132.760184075439, 130.426092022878, 132.536567754775, 131.481993080623, 130.953596963537, 128.014891124349, 132.898580404834, 128.471220652074, 131.757294878708, 129.938478047285, 127.698861877631, 130.261969500828, 133.050156225433, 130.417616327131, 135.351166158201, 130.456991682853, 130.675454594257, 129.290124696764, 133.31957145443, 129.149975511917, 128.807804710866, 130.020708121111, 130.080411651461, 130.549876873306, 131.611018549512, 126.166484135653, 131.438829928426, 129.424838698531, 129.868622251745, 136.195825476069, 129.856832160465, 133.818287774213, 129.487365194112, 132.028472133557, 129.851635789003, 130.913995280433, 132.958446950238],[346.377466462529, 342.531112986588, 342.149194184837, 343.365667047053, 345.041385617955, 337.717450981176, 345.494697138702, 349.912446824665, 339.863129516315, 347.555735523267, 343.634325657065, 349.991464694799, 345.010962760149, 343.381138877963, 345.454103697378, 343.505324961898, 341.616912559564, 340.471876805542, 345.32395938099, 345.180831098032, 347.877487718836, 345.680287079454, 345.785304264245, 341.954203312543, 348.126732940435, 342.487781135586, 342.473550910822, 348.439694067329, 347.444587187927, 348.686161531208, 344.078698374524, 342.389024186715, 345.351154796871, 342.295144718204, 337.830887775742, 343.358243968588, 337.81984024101, 341.10476495978, 345.67609679369, 345.413669941647, 339.006050727073, 340.278907393103, 344.886380104062, 337.205844744961, 343.928015640893, 344.209793839939, 346.318331640226, 339.638849715773, 342.028009514551, 339.361006139326, 341.516236285392, 343.848466843965, 352.813555092141, 346.453592533243, 347.975522628959, 342.871801003231, 349.366345013767, 344.712401069029, 339.124871505474, 342.918689939797, 345.222838572577, 339.796641914223, 349.111354048306, 345.921511911285, 346.545170332684, 344.385336264425, 348.809072446254, 342.650507026722, 340.893843021704, 345.285236917733, 342.681287701653, 343.92807278742, 350.244122336461, 344.132319125464, 345.17909492698, 340.86732282406, 340.269116653489, 342.643980587149, 343.788286155155, 341.112543266107, 341.982139320045, 345.753117734367, 341.466233362761, 344.896176580689, 343.514112424906, 336.022723529507, 346.897764554104, 343.563770426669, 343.31098854282, 347.399547728451, 341.970682381786, 340.821763006951, 346.89928683414, 339.16451947592, 345.715146629402, 342.437694020679, 346.033487024601, 349.260734360826, 348.631688828518, 343.570032362417, 341.881313435569, 340.701428761658, 341.797202879326, 347.396727114856, 339.615750833103, 338.759196424759, 343.543582675111, 344.809059300307, 344.396486454009, 344.6256644425, 346.929494354346, 341.348605736783, 346.059526409643, 342.994265475905, 344.842579414229, 344.420136138564, 344.732182189862, 342.323780103384, 346.177123751732, 344.421766367438, 340.80561439066, 344.27764749379, 340.712965198054, 346.564107196036, 345.933955198497, 349.25075412877, 348.301694831777, 344.38190185782, 344.39842574036, 341.196340316903, 347.598009442376, 344.759958676855, 340.829434567982, 344.615572486214, 346.442177152716, 344.322300882225, 344.391973888908, 339.131260531117, 344.016984728001, 346.752912389977, 346.476647189831, 349.154075271086, 337.450466090104, 346.288772525028, 344.065126570745, 341.053226205767, 352.500836406336, 345.63752724463, 347.90120722925, 344.055621840538, 345.770045416802, 342.175250408434, 342.572131926413, 341.426966435904, 337.481077767164, 344.242793992465, 348.126748745452, 347.763095798276, 346.830542157649, 341.800737275706, 345.43564636057, 347.501016393725, 345.547683181362, 345.685699249361, 343.465725768638, 344.019530029362, 340.001114905378, 343.003635440553, 343.906014706796, 346.469741773742, 342.660085574825, 342.268622378946, 342.566158590479, 342.417779136135, 344.325855630298, 348.252960140338, 346.389280993015, 346.922556426114, 345.279257019372, 343.47135607452, 346.345823976568, 338.279265333204, 346.377071808105, 344.432644115593, 342.547235127394, 339.832896155848, 340.78036734425, 346.688572543332, 347.545526493087, 343.215286129759, 345.017849485242, 340.615879273865, 344.097585753542, 339.605829720362, 349.869952618134, 343.341254837474, 342.349192248437, 344.719350926225, 346.426412267355, 343.267793752674, 346.202275230094, 347.123740442681, 341.900186392523, 339.988675283003, 345.566430275493, 339.726792314276, 342.667607777043, 347.503217757006, 340.679785969004, 344.440502189338, 342.73274853892, 345.673113639148, 343.263812047327, 341.654730826356, 344.567002565504, 346.896427006526, 343.493447212198, 342.688454297495, 346.987984111142, 342.536214546556, 346.835618766774, 345.302027610639, 342.568148846974, 336.865100151863, 340.210641719336, 345.597266121751, 348.462745144423, 349.061072728461, 340.457849122692, 341.930946321653, 342.13522854058, 337.362947728084, 351.63923945654, 346.309992987457, 346.356630059831, 345.08651727876, 343.331979992313, 342.303328228018, 340.373442152137, 345.475732926688, 351.800408567417, 345.478650363189, 340.233382087252, 341.631246138721, 345.539913811517, 344.04658101613, 341.056794635934, 347.096939770786, 348.779732665363, 340.824142384372, 341.854146435409, 339.63141637035, 343.792275369236, 344.851433740317, 340.860860313202, 348.724386668822, 342.15601311226, 350.031748410092, 346.789276987289, 339.615931651354, 348.246314346957, 345.039543117606, 341.252045390714, 341.672431913004, 340.95958730855, 343.574246855223, 346.611144426914, 341.345533454393, 350.09032680923, 343.786197267272, 350.505138504965, 344.506846014705, 349.356054175636, 343.331779409571, 346.328125993427, 339.945450543791, 341.078233026754, 340.777223386498, 343.945305913563, 345.186553566056, 341.945412029699, 348.064269123632, 348.217921732742, 337.3192921996, 347.563263617741, 339.464584112496, 346.009281157222, 345.695681101001, 345.856993748312, 343.27222515568, 341.258508450174, 340.415697922056, 344.923865805721, 345.965953867084, 346.266065287352, 340.875304554391, 341.468996328348, 345.047206635263, 348.47334705853, 346.989444389905, 341.759331854947, 342.856092229723, 349.188979964311, 343.534788123555, 348.913496093456, 339.981723899273, 344.543683437069, 345.792484711184, 342.660750563471, 347.139978197504, 341.773008596282, 345.50298354405, 346.63834068477, 345.413972796653, 344.006771401034, 346.502098926422, 341.016494360949, 347.247252922506, 345.286521744727, 342.345790627091, 339.597546207074, 348.110190715631, 340.916346789029, 339.15777095349, 343.052014801512, 341.749358832426, 348.915738409682, 340.971106723612, 341.543223772529, 343.615919325372, 340.659949183946, 341.601937783293, 349.753396777101, 341.06111305362, 347.600522577789, 343.018216614015, 340.303953400644, 341.541147106705, 343.71033477064, 340.2017419417, 341.575859889794, 332.483218922172, 345.620381099265, 342.416468096449, 345.985664877694, 337.081292304657, 343.666944735592, 339.689436021776, 344.988930933223, 341.512946657817, 341.382323992152, 346.23780406827, 345.055272654656, 343.502759762521, 347.01711627152, 344.155834657182, 348.942698591764, 343.841667450806, 344.692641416426, 346.722932862675, 345.575171135936, 349.281008855685, 347.717736906294, 341.670064639548, 344.889748419649, 350.79802227313, 343.088976194206, 344.322412906968, 341.271039152021, 347.115351737083, 343.461544413939, 346.389701993973, 342.612078122744, 343.722284715634, 349.088364467487, 340.736659510326, 342.816577189361, 345.267031659828, 341.269840558545, 340.681542146762, 346.512306321638, 345.156662193002, 340.983600971487, 339.372034736115, 346.639522922707, 342.929473062358, 349.540208135826, 345.717613118512, 342.940344661995, 345.688491623744, 338.890788324689, 349.741031286474, 341.538498598306, 339.120492406261, 352.616652703174, 345.650329690286, 341.708709092128, 345.634944754847, 341.592444334113, 345.894143042293, 348.252667979317, 342.187725943471, 343.868835029035, 348.185015907541, 341.484849629113, 347.059984899304, 346.228101069319, 346.489913854398, 343.308835308368, 344.438114497538, 345.695241831394, 340.344729552529, 342.330390572831, 348.733660339265, 340.322583625323, 347.926712887621, 344.130543593007, 343.358044953748, 340.177024131228, 340.740498980391, 343.894952698124, 349.115669905618, 342.774283469169, 344.633338979002, 343.839933746607, 346.827989534831, 342.945372673653, 349.205572995828, 341.537009865992, 344.978156872474, 347.857726920362, 343.554936104669, 338.447509165929, 347.008184489453, 344.01145868766, 347.20411683744, 345.276432252246, 343.065601119072, 345.142126472966, 340.144864174763, 343.911480126368, 342.805787882968, 339.534260176076, 344.059044331524, 342.801711972577, 347.555833888549, 348.026747017501, 343.712185999124, 348.307143022234, 344.378258553971, 348.205743495193, 343.165283369721, 345.008549579001, 347.164750915326, 343.463682740931, 341.87887969925, 344.265729916226, 349.447108448824, 345.511274779038, 340.858989515471, 341.602551084187, 345.496903780084, 341.034245166221, 346.71018394333, 346.478298092596, 344.551811488931, 343.094196855133, 345.433163753139, 343.229884631439, 346.630187769025, 348.226261841419, 343.524345396547, 343.598560677942, 341.328630457296, 342.456778222241, 342.231173315769, 336.465581343683, 345.780928885551, 347.61207144888, 347.29671086633, 342.95503511188, 338.996727291372, 345.618220610498, 341.094478619457, 343.632090418829, 343.472618427375, 346.842014267439, 343.538727066609, 341.913020134014, 349.970608852966, 339.450109326286, 344.030466430178, 342.180286544266, 345.839745320161, 339.863469214243, 338.450498052793, 343.529754545174, 346.60334789041, 348.322641832598, 348.061834769996, 350.271611085214, 342.771576849722, 340.829181674427, 340.434394720499, 341.994867604352, 343.25668965979, 342.590509536463, 344.569099842497, 340.057435844144, 342.730012308333, 345.341064543186, 345.602248136094, 342.096792958673, 340.694391589147, 338.674447858896, 344.619937098651, 342.79168853033, 342.845900476392, 349.816140391749, 342.821131164465, 344.077152889628, 346.770589710671, 342.344182690939, 344.895052302563, 347.783741089407, 347.543749502047, 345.360671226159, 346.878972706938, 340.784363556873, 345.78123874206, 343.465351088725, 344.90189688288, 345.600264889205, 342.323340960725, 344.896166332325, 348.198540474081, 344.694182207442, 344.082686976478, 343.182354112096, 339.773951861671, 345.345538859485, 344.425395801172, 346.795948286116, 343.376545138876, 344.026569633209, 345.381587949857, 338.902039907934, 346.178748462923, 344.609513350439, 346.456806074345, 345.063899949626, 342.666169730922, 340.332733111871, 347.019604999825, 345.018958955912, 342.902121084754, 346.735133253257, 336.299505647963, 344.72810008632, 337.739129079156, 345.842123374015, 347.077431547337, 346.51697844634, 346.258354166146, 345.884120882915, 341.916813908446, 343.032698854114, 340.35987111483, 348.671905150865, 339.401477016958, 349.54039801909, 345.297054910068, 345.337621207802, 342.24804132987, 348.314337863307, 341.369701297906, 343.029837302645, 342.625221544481, 347.097742155059, 347.199229130222, 347.90843722396, 344.551094157507, 347.518738794267, 342.127968920332, 340.505048722901, 345.345221934133, 351.33849412249, 343.913298352176, 341.441531027586, 341.213757592788, 343.980415986983, 347.341148240995, 343.912363290831, 344.805553728306, 343.46307028923, 343.966571679948, 345.384956436619, 343.302545122249, 340.412485602613, 348.401138187677, 343.108673397106, 342.726090192386, 343.615259498711, 345.994448586638, 343.582148946247, 346.183800792058, 343.283964480656, 347.81280461023, 344.526547500618, 350.879260601978, 343.391893211211, 342.145681954553, 338.526447622997, 343.996541106372, 342.091836267838, 345.383900119277, 348.879029540694, 345.488103886227, 339.983635075739, 344.21043219847, 347.143465879337, 340.521720703802, 344.253520453547, 346.854183178328, 346.820171485467, 344.069965222393, 351.41175296796, 342.271750407915, 342.488021739834, 352.822850956488, 341.978660369506, 347.540780984567, 345.263339483768, 342.792247168547, 344.529672140933, 338.1403305924, 345.527751179659, 344.777258628462, 340.519102267497, 344.875597565504, 343.338938642026, 343.777550032077, 343.163824631055, 345.711916456741, 343.973583433801, 336.894217543385, 342.579650596447, 348.692530770382, 339.84264231227, 348.070433293536, 345.017409850675, 345.51158123875, 350.991517891029, 339.665387629562, 342.958337872065, 340.587562122045, 344.875376660994, 341.562709331856, 343.674574239802, 343.294820200142, 345.473576131144, 341.487145874861, 350.723962445269, 337.535275692524, 343.149952614177, 341.09647178925, 342.274030879017, 352.773802665687, 344.757224595676, 340.395011565389, 347.584239716635, 346.14920480841, 345.917395078417, 343.426159281063, 342.52380264723, 345.246498672338, 340.964964701957, 349.951818709966, 348.018378045511, 342.616986440542, 338.873466186135, 340.467039509493, 343.872624490976, 344.01874507774, 340.977399668911, 344.740011888932, 345.50731223686, 346.156498135889, 343.703533920757, 344.970415399596, 350.358190172945, 342.88624826469, 337.407775171394, 342.645063270053, 343.495149675966, 345.984470207367, 346.200681034953, 337.848277728523, 347.596338141712, 345.433434441106, 342.258230264456, 339.237374112559, 338.33259703884, 343.543951759676, 336.744953788925, 338.744637765923, 345.966769841709, 346.536194486519, 347.911594436328, 346.606134869766, 341.754457187815, 343.04097620464, 344.038651456629, 345.688252277298, 338.523393833894, 341.056364351569, 349.697253043992, 346.114407538131, 344.108328153193, 341.566114041997, 343.004701087858, 342.976498611198, 345.240261950345, 345.849024712663, 347.763989837803, 339.943466341546, 344.838045314609, 342.604008836256, 344.887415461832, 347.046815329304, 342.943642461477, 349.391428469407, 345.898023961496, 347.864704631659, 346.565597074344, 339.765909562717, 345.427473793132, 345.107353753944, 344.241560510424, 342.322891787539, 349.170671836965, 338.125801309471, 346.57598983119, 346.495032047812, 342.857657940131, 339.966489818623, 348.864020438058, 343.499603996901, 344.528732008323, 343.720183942018, 347.658470683333, 340.760567218637, 339.506804444445, 352.568025103206, 345.875208515369, 348.675440249586, 339.575447321275, 347.53029791547, 342.26542443302, 342.726254487854, 345.692972361805, 345.469496841285, 342.160356721674, 344.052975782614, 350.411468866161, 343.178488382625, 340.266700136189, 350.994181756361, 343.373925712344, 348.813018663206, 348.767105208352, 345.268172987006, 337.325759304344, 342.320961788019, 343.600324391025, 342.182103836649, 340.813378651732, 340.652385979457, 348.564233929069, 341.038138376557, 345.412825999035, 350.382914112529, 343.671532570978, 346.262838233547, 348.312624206745, 340.068531794435, 344.256519346534, 344.661068168535, 342.326532337555, 343.867634634026, 346.097244270235, 341.863563453152, 343.275420892248, 346.810493516533, 340.985000096965, 343.383624672616, 343.426775936762, 346.195410876479, 341.511504452158, 342.807972726832, 343.31591442077, 342.896929829641, 343.102737198688, 347.673701091393, 342.94131381958, 340.688036410014, 342.437147264773, 341.178502144972, 353.686240888634, 345.54080249241, 342.35204606856, 344.792908732856, 347.885601537816, 345.734986930265, 345.282441656104, 344.499376980208, 344.628061010407, 352.731691049653, 339.150853604806, 345.532424001796, 337.872801682246, 346.875833744807, 340.216978830226, 348.936657607064, 342.359423531971, 341.376483021655, 344.728236688754, 345.925476594566, 349.624113546972, 345.063262263791, 338.572843331048, 346.825924140522, 347.024907900368, 339.988450800535, 346.66581969336, 349.569623359457, 347.010298398634, 342.988747388137, 343.555668426608, 341.333740612696, 346.067641967945, 341.981836691566, 347.380561280471, 345.728113462277, 341.537529752961, 340.589590190579, 343.277726019501, 336.97781333713, 341.809946108574, 348.992657938327, 341.313493088569, 345.652768579482, 342.076100735135, 343.293212928626, 345.197079476639, 345.182987832479, 341.153491105035, 339.594823668358, 347.831751365826, 343.141570506856, 343.69401651457, 345.291497273625, 342.549813920586, 342.376554471946, 344.685212007759, 346.977131533791, 341.214486419992, 347.120811699867, 342.151921673997, 344.342941171431, 343.048074618495, 343.206928517354, 344.860768819269, 345.519448587237, 340.339609981387, 336.069488946271, 345.029727220155, 342.433174753253, 348.334090605315, 342.197777878062, 341.932412485534, 344.882132539561, 347.173631163275, 347.87170344874, 341.49942003909, 344.111471002431, 342.675005782815, 346.8086262128, 345.367749168897, 342.838865292407, 347.180023542343, 338.352233456034, 336.279336959737, 336.671923675201, 342.318953041514, 344.917162462834, 341.795688116573, 345.453832603655, 341.229988399789, 344.098826050482, 343.656131883667, 348.491924128149, 345.70589806042, 346.139241998645, 346.719429149915, 344.19597977423, 344.308084659314, 339.812779244583, 339.875587684266, 343.148947712219, 344.958730742627, 342.812119922098, 344.16143484692, 344.10080347418, 341.977205836387, 350.73628611512, 345.065027119, 344.572446196385, 345.637077652301, 342.775065996493, 337.915655201175, 344.977157368087, 345.41552948196, 345.931140370016, 341.876369281338, 347.811982158533, 339.334425907253, 344.75212034242, 343.097116019553, 347.097253809916, 342.594754066685, 344.208789343789, 345.050937762758, 345.384714688346, 343.657715928237, 344.325980021275, 339.859500618309, 348.025631703049, 344.16772114041, 347.878706879472, 343.45051541233, 349.916890638954, 345.056153877258, 342.253806174551, 343.423649127722, 345.09112104994, 339.819908877045, 343.241791694575, 344.174716347424, 345.01569403019, 342.498776784836, 342.636240625568, 343.159499099332, 340.809199930386, 346.820858266072, 344.566461461071, 342.967372025968, 345.466381665507, 342.881915280296, 338.612775447457, 348.888895408754, 347.000626770586, 339.982336749147, 345.900858250588, 346.540527739442, 340.215577682607, 343.977195078072, 344.149188050214, 345.022648958996, 345.495554433393, 343.168296499001, 344.619242987976, 345.667064720561, 344.718217900052, 342.076071450061, 344.35097192801, 339.551447775888, 338.532193957896, 343.170225461281, 343.726851151338, 350.664084195154, 349.148719381859, 338.332560977219, 347.871041305467, 340.56506417637, 342.124831271751, 343.356350122958, 343.25724281087, 340.606893530438, 345.374471739405, 343.685091774191, 342.458942720142, 346.227014276447, 345.042858163751, 342.633629063263, 344.378360287286, 347.167290598843, 346.908321932034, 342.356131651258, 341.43259200787, 348.458605309354, 349.846859959298, 347.249524142023, 342.135769429778, 347.203350114721, 354.345863507978, 341.783563457966, 344.331899146112, 341.332679898144, 339.401643792417, 345.563801773599, 348.608230457409, 346.96161439844, 343.768111057981, 342.580018654254, 345.663006561115, 345.779025520897, 346.484213412656, 343.005859925504, 343.841835978842, 339.839395514978, 338.694749829093, 344.290035030547, 342.16877783967, 349.372647660736, 342.588748282052, 351.5957395747, 339.044211013096, 341.222765656092, 343.501078178288, 338.45504516336, 343.199548212967, 347.204333982289, 343.654023078817, 342.221349204873, 345.033898598644, 340.413953269984, 344.87858007066, 342.215239367084, 345.525780484666, 341.764510552886, 343.870356888047, 341.785476910819, 342.981160758877, 343.618192329733, 343.083100468405, 345.646539314397, 344.265116135403, 344.282658584276, 340.637441485582, 341.974619126574, 342.065667578692, 338.080798523398, 343.470818035692, 345.959891587161, 340.988181746835, 344.712906817943, 347.247726339087, 341.253178381212, 351.493924491096, 344.045497174154, 340.111020469009, 345.685706100962, 343.863889700406, 351.168671215699, 344.649152628293, 346.507836503272, 343.06993989429, 341.063279032413, 341.685904153316, 344.475992262246, 342.246072483396, 341.997667037532, 345.469736451756, 342.269202221919, 342.602452830285, 341.460800938947, 341.394745387892, 341.014322717811, 346.335334673093, 350.605979790449, 343.75130765486, 340.900007092867, 344.255480617674, 349.819471097168, 342.436542086898, 342.644811449169, 351.141105419475, 342.439385104228, 342.524679408489, 344.087081751179, 346.839288179035, 347.585255800222, 342.919797371251, 343.442368346805, 348.2717317132, 350.03405056129, 342.228880981954, 340.367463218773, 343.502275258692, 339.624434649654, 342.085620476407, 347.332537591992, 345.58376549751, 342.625660045617, 343.177750986769, 343.675126326493, 342.167203095492, 348.156535566232, 342.192824977601, 343.538964242881, 349.939316355464, 343.660445768667, 341.898996820618, 345.626478370848, 340.641137509642, 340.302274459469, 341.742485749427, 347.350311595023, 345.964091931824, 342.245194664044, 335.623444251697, 343.679553016673, 345.574639007674, 339.372683604222, 344.449528988733, 347.145254559922, 347.390154684262, 343.086944660506, 336.969406003653, 337.129337961713, 342.53084954479, 343.718119571029, 345.106047597554, 343.754680859292, 345.631054300241, 343.246762966967, 340.312069744086, 344.912541495337, 341.396067143341, 347.921099141055, 344.575810976447, 343.500466551655, 343.291317317308, 343.360437870626, 348.511890456663, 343.407748617422, 348.677651170038, 341.080818806084, 345.946757102708, 346.662505023959, 343.416700620997, 343.982311657244, 346.351327106166, 346.830746323434, 339.16425900071, 339.76850049864, 345.970635217111, 348.718853534564, 346.067090388101, 350.253742756187, 342.88722070704, 348.507322371883, 348.504080749861, 341.765348391566, 349.179158567727, 347.759451902515, 345.490731692642, 348.602273175739, 340.982536452895, 341.765061939765, 341.394251356887, 341.794947166491, 347.998866626874, 347.594516459172, 337.236479087287, 339.801008550679, 344.113114676938, 344.387728894391, 341.215801985089, 345.285527393241, 345.287161226659, 348.374514041938, 341.658234703931, 346.705511030587, 345.16620810263, 345.581451598387, 347.333660544161, 342.979209420536, 346.044562242715, 344.88737750862, 349.156492981388, 346.524684659661, 346.845676003664, 342.915631383373, 348.019173785264, 344.877772707441, 345.437810219164, 337.893264742021, 346.938215646516, 341.145962601793, 342.971918782683, 345.713757146341, 341.836900035278, 343.296187025505, 346.505129712267, 342.680142286814, 342.618995701602, 338.815391711022, 344.958695854616, 346.312121463136, 342.74419836063, 346.922175233166, 345.36769268983, 344.15422780223, 345.276318837804, 340.927565920568, 345.8266946178, 339.221119290697, 341.888871821267, 337.808545203223, 348.041232858371, 347.470391936246, 344.982747239843, 346.298194623877, 343.379534804498, 346.038634020698, 345.585028353408, 346.560768887284, 343.253470182804, 348.338330128864, 340.780987444834, 339.529251504632, 344.275182726019, 337.276170839401, 342.032692625194, 338.930653949007, 344.459257018672, 339.045940081295, 341.911202637799, 344.738156437838, 344.178177934907, 343.923812798008, 343.004838568549, 341.596535409107, 340.888936737382, 336.686873928261, 345.998530699139, 344.786907920502, 339.782118089699, 345.773729866195, 340.784233530928, 339.711481099769, 341.897470745565, 348.038117366559, 345.168802733643, 349.899373572742, 341.056134622922, 343.480448513492, 348.813539075629, 343.439742524855, 348.360858524589, 350.495316293418, 348.254249096641, 344.305469514691, 342.924719675061, 345.0909789735, 348.183307244572, 345.160725670582, 346.147838062626, 337.242147355518, 340.299804114994, 345.551918414943, 339.156449982505, 346.694857049428, 347.642563075677, 349.008480417327, 344.987246734699, 343.512904269749, 339.387983096028, 341.629438903108, 343.888953376726, 342.399979232396, 343.913812454175, 341.906620416027, 341.623785253703, 342.913060971142, 349.798779816494, 345.746739668004, 342.206200719391, 344.902013493505, 341.330716635005, 345.908237446943, 341.801149205664, 346.544955122871, 334.709581561623, 346.774478814916, 347.928883350873, 339.033049120179, 346.674229664675, 342.816065167104, 343.676206406714, 341.205538091807, 344.036308649526, 346.300975201169, 341.849851409174, 343.683426864149, 354.41507005638, 348.508922970123, 346.398159785219, 345.292587938941, 345.887223238333, 346.844543579398, 342.638394531182, 342.234365896199, 346.562040997934, 337.967312484812, 345.141052891773, 342.779135259379, 342.529394179606, 345.016789799865, 343.661573369463, 341.182999626043, 349.125037992532, 349.045809949822, 347.976011524256, 345.358090125373, 336.03382556319, 346.997339624355, 342.098637735818, 343.366360042688, 341.578175185712, 341.359036040531, 341.718068280272, 350.615886150142, 343.930677847833, 342.838869014419, 343.147371307106, 341.534764099353, 346.881867987626, 343.026603869914, 342.583893292229, 349.502973437338, 338.696556786983, 339.781238658205, 341.722070768402, 333.493442910087, 342.368408813746, 345.95435778277, 344.750913865282, 347.847899502659, 344.169930981625, 345.431474060675, 344.613213231642, 344.089157821098, 344.379262255115, 353.750077233475, 343.249346348353, 347.627543789443, 344.420193013151, 353.172341008141, 348.313391681881, 341.966290391953, 343.001066257188, 343.51784506212, 345.386613210365, 344.466099295698, 349.154596169748, 347.181351236023, 345.450081961974, 349.193010880827, 344.20173000078, 346.21423825442, 347.087570201226, 347.403102050289, 338.054775961513, 345.053550147872, 344.080177777447, 342.295348163315, 345.455354226121, 344.217249146159, 346.255749421617, 345.327033928313, 346.76030112483, 341.225961409767, 343.374967599847, 344.759958361917, 344.821547558197, 345.32819184294, 343.648361795313, 345.798594141937, 341.392678039921, 349.663762133048, 341.152371003434, 337.297030057206, 344.434128813358, 345.332963010905, 343.084362432883, 352.58271276391, 345.717116566103, 346.305492845174, 341.901678747882, 344.445320144685, 348.590654372741, 342.75773871963, 344.615375636985, 345.572053617946, 349.176833709036, 343.518283972312, 342.406499090381, 347.644973558064, 346.070600840002, 344.445537069008, 346.665343522589, 341.243026729498, 345.058278110811, 346.036429558166, 344.437031811869, 346.670232262564, 349.688855368749, 347.051434414608, 344.970124385999, 346.292613262803, 342.262797161281, 342.55652295471, 345.07663873903, 347.204956955665, 340.716536124807, 349.71730987938, 349.035612054203, 348.753758204728, 345.605674878256, 348.008864109494, 346.730384213122, 344.609486556356, 343.864324933468, 342.97339855508, 350.159753578388, 340.985007242998, 340.807961649879, 344.544871389682, 342.247632373573, 344.675200753824, 343.906908104168, 341.280442686144, 340.579571483698, 346.118020637679, 343.790681945795, 344.42774897229, 344.953090397689, 340.164460382155, 346.169671821971, 345.172674214243, 342.17227049203, 337.68837674344, 346.177088083863, 347.079517009914, 345.060381672147, 335.987373441973, 345.81925828323, 346.999787162101, 345.290267973361, 344.826525034875, 340.811232478693, 343.109984523189, 341.407664365679, 343.916155779766, 344.129263006578, 347.261543825155, 347.545326598914, 346.803025369715, 344.627284787607, 347.54047763811, 345.146551913695, 343.687111039264, 347.938145955353, 345.033859561572, 342.184182309373, 346.612032221347, 344.779709726016, 344.465145868965, 339.230196846509, 345.566138301341, 344.409062218201, 345.872612654091, 344.727708389198, 343.861690554066, 338.538601264099, 338.481347276541, 345.157537189621, 349.617345803978, 346.406001362045, 343.394798819439, 342.56283271923, 345.122333432186, 337.433521994478, 344.528005126058, 343.560131915722, 343.163390981141, 343.943816543727, 343.351001059568, 345.781783497053, 344.673484705943, 344.114512920687, 344.824250615551, 346.213986108645, 345.160560679017, 340.737299415044, 341.397986776514, 346.331308955034, 343.209012808205, 346.727135692494, 349.523619533765, 341.579951663319, 343.805416950643, 344.876859796114, 342.018353799275, 346.067788553518, 345.378390205162, 347.369005992242, 343.559814991439, 344.225702449827, 342.907389791306, 344.699504572515, 343.394894417541, 345.420280637946, 344.17340290342, 348.132586204413, 340.753623509982, 340.889113974774, 341.549390931241, 342.483300313939, 338.734011474118, 346.325020588078, 347.697026114485, 344.745399785445, 346.222686749029, 342.772876282621, 345.857778872689, 343.801344208284, 340.609631585403, 343.431098659287, 346.639899766082, 341.017301355692, 347.093638123668, 340.900719754657, 346.355575610091, 343.381102455493, 345.633093456032, 345.723186852637, 348.452252891892, 346.925875288862, 340.777993523851, 341.937319006525, 342.385368161386, 347.309693128296, 343.559209582294, 342.513936264454, 345.145921911133, 348.370584769579, 341.149124582663, 345.93155574969, 346.52560294353, 344.529133287975, 339.873859040268, 346.650729088547, 340.847916868367, 345.922194103844, 342.631216144029, 344.698608343464, 350.758887418183, 345.647023851981, 340.852482246915, 341.162735164152, 343.729340085498, 339.301108534557, 345.739611883457, 343.081274297681, 346.281532248756, 344.595737027679, 342.02891826438, 342.89510943901, 349.886176546754, 342.151036090258, 341.972869781403, 345.123143173486, 340.476218631624, 342.785958101517, 343.250738292182, 344.848445850661, 341.887843388901, 347.547512212521, 344.60093187247, 345.783746570552, 348.668969321783, 343.225824634564, 343.435384321911, 345.052503744133, 347.768829305288, 344.274973811775, 346.110182978425, 336.692803754792, 339.550099510371, 345.343900970533, 343.474556537007, 344.097023631051, 345.04605288241, 341.159947522466, 341.29768855094, 344.323864098484, 340.722057496514, 342.252168328293, 340.746606287097, 342.9371255727, 345.614828402286, 341.165412819638, 345.765002821669, 341.543716021898, 345.042911026244, 347.730736539621, 348.089165940909, 350.149850970452, 349.369351744677, 339.100703913806, 341.875609083926, 340.205668500518, 347.90429898538, 339.768521808134, 343.10877140002, 341.984815699964, 345.514464325693, 342.169112653868, 344.110795767451, 341.439384321915, 343.110972052818, 344.833272431531, 340.9822629095, 344.955727652962, 345.365262199606, 348.159510077766, 340.951031826588, 344.969306493168, 340.099623030858, 345.662910903542, 344.896393298621, 341.049443156929, 348.66444340753, 346.639156626952, 343.620595969082, 347.007555614539, 341.031494957256, 341.673436357735, 339.242650696245, 347.96893678924, 340.793537045405, 351.83272090077, 343.625347246068, 348.847333744888, 345.296782710969, 344.021017098807, 344.504553943041, 345.098783154401, 348.40516729205, 346.788049326325, 344.60532669313, 346.135874728059, 343.144547034781, 344.407765960302, 344.423142940593, 348.414631458134, 343.885266438095, 338.302114961894, 344.255101159305, 343.802912027499, 342.320780814, 343.17784608771, 349.063929234979, 346.115630909356, 339.782938206852, 339.073551697766, 344.166144744039, 344.910757146248, 346.20467951214, 348.308827876873, 342.521962100505, 347.128796581772, 337.766703426187, 345.59411281606, 347.190321187085, 344.511513532078, 343.747396768688, 341.744627893095, 344.961216776461, 344.590182461315, 342.086606877964, 349.163462572945, 344.654178814427, 347.07105228544, 344.222810042873, 342.708956235536, 342.891348989028, 347.571106482909, 342.028455851342, 341.511589086048, 337.1484761869, 350.160652089384, 344.389193113648, 339.84713596222, 344.58531462389, 339.389991076638, 344.037401551033, 342.669684914418, 341.236296983686, 342.258115682379, 345.965252168424, 339.895927258142, 347.455403414168, 346.21209309384, 342.215127885827, 342.637705955595, 341.596424492019, 345.434113804029, 342.124898439213, 344.007563770372, 343.87909990412, 345.4879292438, 347.444459349153, 345.02961126913, 343.09549095003, 343.768323939393, 340.620214360148, 339.497813475141, 342.163491794781, 343.05908151085, 341.025295844356, 340.543935805911, 343.163381586714, 346.624187973876, 347.072534491921, 344.612670590368, 336.69872827755, 348.358939872114, 344.987658360719, 349.187238306396, 341.13137918503, 344.160047003438, 343.061422050124, 334.94710953399, 338.073332353169, 336.94088269997, 345.169271488419, 340.833852377131, 342.474172756757, 346.030255329594, 347.343662651202, 346.356706673967, 342.781966277477, 348.404832194751, 342.115595341354, 341.10090893681, 343.95583008189, 347.150373155696, 345.736409801947, 343.806749152983, 348.293964956735, 343.408175710092, 347.113289180107, 344.041929294188, 338.788292180638, 345.338275373165, 346.216425221481, 340.958113948434, 341.873210585856, 343.745785379006, 343.942922277856, 347.070338142992, 345.142888197899, 343.094499134478, 342.688572533921, 345.851938436083, 346.01574856789, 341.019387400548, 341.704663084981, 341.838193807733, 348.535601156339, 344.307998602301, 342.273716449719, 346.306660497874, 344.064634403409, 345.118674852112, 344.837818441913, 342.442511394286, 346.41754466285, 345.27474779325, 343.880168341816, 344.694189130835, 341.815170350203, 343.363703230602, 349.690026495528, 344.748868755813, 339.322056928684, 350.410554042149, 346.989869390934, 344.703078567787, 350.067094319731, 340.870356144122, 348.865494763168, 340.578332959389, 347.471308336642, 345.584829698953, 340.375578148093, 346.577287042292, 343.267891372131, 343.573641827607, 348.682232703763, 345.545843566327, 346.110196595511, 339.737856980984, 342.920631150134, 346.268628418787, 344.04987461159, 338.241990098654, 340.556609443467, 341.996426482843, 344.220322533331, 339.140012182881, 348.697268451757, 346.895220389669, 341.410262749064, 341.488606575409, 343.683011220996, 348.030762679718, 344.453577487022, 347.052124002848, 342.099104629625, 341.710177217325, 347.860346120892, 343.262534781225, 345.634648155481, 344.147261582289, 344.808771329113, 346.169343540028, 346.099695272858, 350.356203449489, 339.710920309547, 336.431313740771, 344.508015291139, 341.890889982036, 343.470195859481, 345.578868028928, 339.366207584629, 343.817262691867, 340.911801108736, 350.582092787852, 342.619847715805, 342.955591035421, 340.850975601216, 346.304076660168, 340.86870152771, 340.626709473928, 341.506863878572, 340.269325879625, 339.495556916255, 342.935305199615, 343.581864113309, 345.827209574411, 347.549806450804, 345.940119286161, 343.08554529706, 345.519541985743, 350.187929847061, 347.961608736984, 340.123863938553, 349.636123137496, 346.38965932397, 340.117582737304, 352.005205564166, 340.566588575968, 346.720084047638, 343.562229783997, 344.500158592887, 349.576242020974, 346.192129166685, 342.979383817424, 342.541502359488, 342.966119531144, 347.178030732083, 339.200225976434, 347.187440697104, 343.124037071704, 339.731166570258, 353.262889477457, 343.933638026023, 344.602894731542, 343.224032924648, 345.619746871142, 342.194866675342, 346.831246913808, 346.768998350777, 342.180527897858, 346.673390517677, 345.203101902406, 346.019027328683, 343.283562002952, 348.531649979658, 341.644360163415, 342.619664967498, 345.861652553851, 346.82020650953, 344.041258380165, 344.122329267193, 344.296413544219, 340.038861844659, 343.287579521006, 344.813655849464, 346.064019951742, 348.086604954918, 340.755771575003, 342.302403626612, 342.957197598636, 342.104814634416, 346.198180315252, 345.666994068754, 344.965639648754, 343.700321674804, 343.031659230739, 339.005656652362, 342.408094074047, 342.849858382959, 342.168904353082, 346.179436190332, 345.249792177556, 344.042682201644, 344.332056800689, 339.764386863684, 337.716176408457, 341.301936063387, 345.881567479086, 344.525544710206, 346.945114147637, 345.949268294082, 340.824084197105, 341.029699541975, 347.629547715578, 342.858156920299, 345.561577423574, 340.044010105359, 349.146651661521, 348.151431041551, 343.457245027529, 339.678798402011, 338.885373112452, 344.975600188827, 342.946564347939, 343.803148030748, 339.120551547988, 344.8957311363, 346.087815957364, 348.819873184664, 342.216707468186, 344.296427839906, 336.179687196306, 346.878826445084, 340.458517917977, 344.826747874178, 349.231663920924, 344.383832729586, 339.635803973361, 343.83373181239, 348.354929480937, 342.840873458649, 340.656087595758, 346.686629115341, 339.187728484756, 343.898229689128, 348.532196763747, 344.01877101224, 344.831151068312, 346.198613768036, 343.627076324467, 339.176191640548, 352.150098125995, 344.044840585397, 346.331173610648, 341.653906017009, 343.336179911792, 345.465083257947, 342.044087275519, 342.041754330541, 346.518162140064, 342.225120214395, 343.491566255675, 344.386725996768, 341.283185291235, 348.061527128738, 342.318931112582, 344.905345429071, 342.658693685708, 345.41977564478, 342.987828536685, 343.763902265437, 346.49901279531, 342.097807602068, 343.908883543794, 345.213716803221, 344.327176397203, 338.942558792244, 340.607568148819, 348.189455533958, 343.770813843638, 341.400634449736, 346.056023453689, 338.989707249005, 347.326997708375, 343.119243048392, 346.121984234071, 343.845097214552, 344.27001635079, 340.366012600228, 340.583054288021, 341.890775461726, 347.21719216019, 344.139332763654, 341.71409736386, 342.615408134164, 341.456319875079, 336.664952375732, 345.745168549823, 342.842903104667, 341.773657176783, 348.628809983494, 341.460587124205, 345.494224163101, 338.635895394949, 345.097724144568, 345.564838791992, 338.14226321328, 345.144724916132, 348.618092494659, 341.750880357699, 349.754636371603, 343.70448280216, 345.839333680073, 344.898154344728, 341.341892244126, 339.386502842371, 344.788593054138, 344.11987684152, 339.534799920849, 342.705556014024, 339.565314711689, 344.591303585162, 345.048866664321, 345.464758038372, 344.223077688118, 342.53726746707, 350.824819989085, 342.156995054389, 347.704452629048, 342.975225299825, 348.775044705469, 339.012079223404, 343.120699015671, 340.480763942319, 339.110218240851, 344.196578802522, 348.853719937518, 343.096145239971, 349.658132884878, 343.441125492193, 346.147131123161, 336.964735991755, 343.08987943208, 347.69708548581, 344.931949505333, 344.078471579627, 341.236291137638, 342.924576371844, 336.919030699951, 344.879859920688, 338.599219783089, 348.235389857001, 352.396316115297, 345.705506838823, 349.343029931429, 340.405206206348, 348.158912046169, 347.384538584799, 344.635226849959, 347.332771375429, 347.973780053949, 344.912729948234, 347.293520784324, 343.514994292629, 342.533086834444, 344.019194872991, 350.03896406939, 346.073289952314, 341.692882430602, 341.095114508471, 347.898126541592, 341.21692282557, 344.830062630235, 343.16238044304, 339.436165313601, 341.028462215886, 344.744612059187, 344.951075283237, 341.747359064921, 342.875715364122, 343.051141893937, 344.612422195603, 342.813841067314, 345.871047985298, 344.12353004392, 338.147019221803, 347.09810463849, 339.927926599574, 350.17704660811, 340.051705948392, 347.950072036242, 340.455979143453, 344.78634259016, 342.922658677886, 345.947427278534, 338.796068932316, 340.87083575698, 344.869434052045, 343.822924807399, 340.07961288101, 346.22278339623, 346.650887827599, 340.480233148423, 344.001806409803, 338.178023885899, 348.759362158291, 346.798362380106, 346.359331807706, 345.225041624979, 350.538148362543, 341.944368897645, 342.526549931855, 342.983771905711, 342.799098158801, 348.628729857717, 344.986037766943, 347.698270120655, 339.775384785209, 346.394589446346, 346.424872491315, 344.301260562428, 345.22140503324, 345.650408386862, 339.75826030976, 344.789756519423, 343.034344704487, 344.01082481351, 346.742602249281, 347.135669346885, 347.620147139393, 343.51738541466, 342.673229729962, 340.090815545019, 342.227866154939, 343.905508449205, 345.796558474867, 343.61480288311, 342.648944170001, 349.320271301849, 343.684583321853, 340.191126370913, 339.960275036023, 343.012145749852, 343.592128828697, 343.006368479282, 344.057965795798, 345.585964664804, 343.892689499416, 345.137471939202, 345.523792535462, 343.313846809609, 347.387466514251, 344.310885430331, 344.192275323338, 341.16353164348, 346.887415256603, 347.938253673272, 347.107687422275, 349.803699602404, 341.054362562591, 347.03258629256, 343.738949200857, 343.89352206202, 338.678182532459, 344.796028019797, 343.85443984519, 344.482928443749, 348.205657423466, 343.004270349148, 342.566902442771, 346.840729068159, 343.272859417064, 345.996350821407, 345.880874726368, 338.578776459977, 344.527212346737, 350.051317917765, 346.21757707361, 342.718878575855, 340.916373578153, 345.10666736955, 341.757552741659, 346.246657053155, 338.418042217547, 347.146496932672, 344.297443930676, 349.345136786436, 342.911976695837, 342.433441049866, 343.512953025011, 342.695321005071, 343.195726719314, 342.244323384332, 342.431902179385, 347.010258068869, 342.167563777616, 348.889379562689, 343.77072768005, 342.858535284728, 342.718765640562, 342.957283029639, 341.696756570736, 344.693230790191, 345.061377010172, 344.237872937935, 344.642544590069, 345.655820667254, 347.244600878164, 342.924918724414, 342.852718508699, 346.506826148601, 349.169011672621, 341.780392305916, 344.720818376292, 346.118674423825, 351.474181841425, 341.10887266081, 340.194171869095, 343.53976290644, 342.547092077243, 341.414238079131, 343.094490858795, 340.851994127994, 342.247222212316, 345.97546011408, 339.097921082359, 349.450766153039, 346.64727699031, 338.517413288398, 347.560678653992, 342.411774245369, 345.92391076735, 346.164314747154, 345.938868101445, 343.883153516277, 348.23984937848, 344.266747810141, 342.372877263838, 351.825867343895, 344.045512428062, 341.127395438827, 341.309273874954, 343.521291092669, 345.55588681624, 340.845724396038, 343.207191374257, 342.248478674889, 345.249495603455, 345.99357201318, 345.07703510933, 347.416517844631, 349.061102435549, 347.493681921067, 346.043017808105, 346.233310834353, 345.07830904061, 347.39654415372, 346.157126027259, 344.744273515972, 342.390916743038, 345.135950588326, 344.904350840814, 342.391579860132, 345.100088390589, 341.812245924056, 346.327143975708, 343.612038825983, 342.402024137913, 343.745766638667, 344.305042306617, 343.108424673873, 338.825854254624, 341.365901607092, 345.052019101528, 343.21503227434, 342.138271799701, 346.309669728681, 342.587372042167, 343.560431272376, 341.260752888762, 345.686143515159, 338.444532085196, 344.887338285195, 343.024551600623, 346.384994452749, 340.394438719999, 343.798235387995, 343.009337475104, 344.87956061685, 345.381984962144, 345.969308220263, 341.575794110188, 343.754362528838, 349.235644003162, 344.0379311433, 343.491417760936, 346.00616495679, 346.452187864396, 341.7635874562, 338.184158170905, 346.07442373639, 344.858396025894, 346.165186235315, 345.877966943079, 344.338010644552, 342.901384765546, 343.69980159703, 338.580516897736, 342.261621834443, 345.487636567711, 347.098215888182, 343.473912217979, 345.045711116346, 343.043082341692, 338.327061511509, 349.328375841506, 339.502872596434, 339.59382435409, 345.18873263309, 345.908474455462, 342.038889358134, 345.90868557836, 344.409918588636, 343.679828979974, 343.236725317814, 345.065646578142, 348.399136339565, 347.363278172872, 344.977746058795, 342.86384379229, 341.933347671963, 345.719171143527, 351.213385926896, 339.869621894649, 341.600757342452, 344.168455700645, 341.968486352643, 344.779375903289, 345.861034771567, 341.197763058989, 344.959624542778, 337.870917359904, 341.897925575473, 342.303076769418, 351.731740028436, 342.070402546713, 345.248077526501, 345.274156305694, 338.879515173952, 338.852410913398, 341.989976479817, 347.057772633091, 341.420902993002, 344.286239618881, 347.564446032564, 344.167804017366, 340.26949810318, 340.004367156789, 344.48292832628, 342.998852618286, 346.188696556145, 342.846149341412, 339.143503313011, 344.816200904357, 344.713110823844, 348.379933332989, 344.466193558317, 337.845307215654, 341.345689496285, 345.327647494759, 346.244800436577, 342.003361773308, 345.509197692139, 343.290869315405, 350.972090523143, 344.410904751852, 340.148202691465, 347.767354267746, 343.680350169327, 342.799508180122, 347.190874813547, 348.363433309537, 343.656137137527, 351.455534771099, 346.311266521266, 344.047815839995, 348.370354968702, 346.789882965409, 340.85676041128, 342.87238767606, 336.330596122508, 346.841737196771, 348.750585119464, 345.157587906096, 345.487421561716, 344.490989128215, 346.823223657185, 353.44863249868, 346.659613825793, 347.323590747961, 349.594251831224, 347.450785347989, 347.219237455913, 347.340507098905, 344.827826396812, 347.23484337561, 339.366071577564, 336.891143920457, 346.615402369249, 343.324988794669, 342.825418213765, 339.835396398868, 347.139217735912, 344.905275816718, 349.06745287616, 340.289578969375, 342.520131504705, 343.261392359255, 345.107794677768, 346.062683615299, 345.58518497171, 346.541415362014, 341.450613803398, 350.019631291625, 347.213456024105, 345.052930704485, 346.654157157945, 349.290348407367, 347.540188384752, 341.161279981098, 340.942850772703, 347.901016925982, 341.444646402104, 340.578701580771, 339.344499022795, 344.058362951441, 345.826887661924, 348.279774062456, 347.244284758542, 344.204723703865, 343.012662354461, 343.311269525601, 339.619348663279, 349.611743924646, 342.832635954899, 338.785665116887, 345.44670156241, 347.013071896846, 345.149024349965, 345.769302216982, 340.430366230269, 343.802258950538, 343.33461541767, 344.934368777086, 343.084704834642, 340.714275344422, 339.730435910836, 339.463500159492, 348.578090850778, 344.227058135495, 340.959797420483, 340.935951788654, 344.03256908222, 341.322553026222, 344.926806611451, 342.082748747595, 341.917237262691, 348.882691688507, 347.548221669987, 343.662279421979, 344.742627589149, 341.489772742003, 345.574898497642, 341.692915866799, 345.186488560096, 341.564966927793, 342.246851423949, 342.764566121178, 346.290397612538, 346.068074922314, 343.310406118185, 343.973647648994, 349.89480240117, 345.047174058406, 345.545666437867, 341.941565815587, 349.786491356571, 340.413631088703, 344.234362033952, 339.962669103549, 346.520231716128, 350.471005825143, 344.81158503798, 347.549226657946, 350.365846073621, 345.07789488672, 344.032918401035, 341.910818471824, 341.639665923803, 341.3843055344, 349.799351372736, 343.154457420065, 344.848553206986, 342.386826350808, 346.271666218115, 345.822389690627, 342.578357568212, 339.071191145853, 341.911276055828, 347.803253664945, 347.775931471361, 344.88755349788, 338.356293953273, 346.66672326906, 342.245002629297, 344.071448071389, 343.81915581581, 344.154487355757, 345.44961145207, 344.921076284808, 343.617446524282, 344.604251705947, 344.907605464887, 349.066993321142, 343.789081690932, 346.813793183451, 342.59784460762, 341.342918194397, 348.667752053873, 343.979648778763, 341.749555171097, 345.56816196162, 350.869107742008, 337.953658441157, 344.143209141634, 346.393266613463, 340.930856776562, 342.248990387652, 342.2456814389, 343.284643134143, 344.856199764958, 343.089261921308, 347.892093069129, 344.607042411075, 342.563355725136, 342.510485081675, 341.159305108874, 341.09912776221, 341.509683949316, 348.685999445512, 346.22549973141, 346.629173206267, 343.441959663368, 342.226921532465, 342.700652114863, 338.886553111847, 342.197089129778, 341.956003597015, 344.228948683371, 343.575146455233, 348.187176019335, 341.860937420341, 345.092767763785, 343.86895173809, 345.906344455451, 343.84747688276, 349.019294496611, 341.403800325938, 342.834604369864, 342.331631665865, 346.566327545663, 341.35090702747, 340.268498363509, 347.626284435673, 341.855461369963, 348.341014279915, 343.672522477431, 340.41705401089, 349.798899272525, 341.375865531253, 343.266634517186, 349.08837188274, 343.487359958909, 345.441440926236, 347.123241003606, 340.759499900119, 341.956119503933, 343.431931938891, 342.417728105946, 343.147604365203, 342.339107397481, 344.259568909754, 349.225663204415, 343.991313910806, 344.869629576937, 348.729299723686, 345.744659124264, 345.148993713253, 340.638250253122, 341.800668304787, 345.259084701778, 345.394490049161, 342.222984662215, 348.413783295336, 344.791611694075, 343.907615030096, 342.291949471652, 339.159012023711, 344.682243202838, 347.152171563142, 342.555553112265, 345.669344154982, 343.946699778183, 348.517908773202, 341.843553189537, 341.670139818499, 340.344394039715, 341.36911024454, 347.727005436832, 344.645963802267, 345.725205241245, 346.951935413002, 342.943788882669, 344.593812961292, 346.391958065377, 340.868972302881, 341.688524746958, 346.996200115733, 338.915580630489, 341.876707691677, 341.095455565683, 343.963902306549, 339.059656175857, 347.107839321775, 343.150353326949, 341.693304404817, 348.407868842231, 343.987629406858, 345.923050626458, 342.264816329425, 343.518920482462, 340.165547417168, 339.01721618569, 344.42560757974, 341.090537747795, 342.652981972322, 348.50351341849, 344.600079867224, 341.978128472085, 346.57003198315, 347.791104424388, 341.966291581102, 345.146450566507, 346.216472091611, 345.257843608327, 342.897418358355, 342.18190931775, 346.385395092821, 348.090123652526, 345.366246738493, 348.423965771629, 345.975231092713, 342.962377037745, 345.417026699898, 349.803170046472, 340.025327402941, 347.28982637306, 341.947942890954, 341.686088393364, 344.1996012239, 347.319261969119, 344.195559091999, 342.764385005876, 345.441994726106, 342.627217678797, 341.167278692853, 342.954134196933, 349.057590346357, 341.911983817186, 346.057781641949, 343.882524856632, 348.337745267936, 338.497400720145, 345.640992205567, 346.97428570623, 344.260359076958, 346.813170758907, 345.428230946189, 344.289988749708, 341.483918176063, 343.104781044645, 342.649943684865, 345.553458275215, 346.34411748348, 343.65924092776, 345.763071726869, 341.832510559756, 337.145641724401, 340.232304023813, 344.613903217004, 346.410388434776, 342.875775827713, 346.035783421771, 342.967124662281, 343.451637029156, 342.273851302551, 349.647567168636, 341.314006013147, 346.422963420913, 342.447619093802, 347.654769343247, 345.206625772854, 346.036025573765, 342.094046337605, 339.467726176831, 341.75597460015, 342.327385468688, 340.892664692096, 345.052467873705, 343.845041453825, 344.053837410081, 341.076017271152, 344.686280231332, 350.477121149354, 345.148428627519, 346.53449987493, 343.056927486425, 346.007398771741, 342.572204730451, 343.731442927671, 332.288700293146, 347.188962491933, 342.389431857074, 343.232053981819, 343.515156998194, 342.914257449887, 353.156171682183, 341.996061298048, 345.085408672853, 345.697590694411, 341.680825776901, 349.150315660918, 344.840274380844, 345.057779124331, 343.820416467123, 339.908388193247, 350.087273840368, 342.479324855915, 345.253042170397, 343.238418319445, 348.028591179262, 342.915508974967, 346.40077227732, 343.896337651514, 346.529524248844, 341.204342053981, 339.928730630632, 345.002756668365, 345.154052801231, 340.3386746425, 343.628180399927, 341.214926076687, 343.184151115864, 344.742920917498, 340.8507631713, 340.551742779137, 346.681022147295, 345.468744719087, 342.169643695282, 349.690229257917, 347.485687038912, 343.188915818391, 345.948170959361, 345.360500040865, 345.230521104207, 343.363698800002, 341.517594219863, 340.437870697161, 340.282675713043, 345.005447513855, 350.556744772019, 343.573624193986, 343.706877574353, 342.467067310713, 346.618353178185, 348.055287961628, 341.32975908464, 346.998287611405, 344.741274827794, 349.577459291575, 341.299268947038, 343.453741669426, 343.590257356251, 344.147473709926, 343.454035059169, 341.714653073585, 348.012242851501, 342.454837941367, 344.984880475886, 343.507182401238, 341.048714879821, 340.425719399271, 341.908055287007, 344.66281863035, 347.038104635618, 344.380630829223, 345.016386834777, 340.270916640025, 346.411314927142, 345.022008762349, 337.756518969375, 340.45009996736, 346.123168244708, 349.359498392719, 340.593055499325, 342.842463382116, 343.945940724221, 347.474039948044, 345.229473112987, 344.263302362367, 338.477086967972, 344.858034273712, 344.491611974753, 343.255967464406, 338.203331194883, 346.787589231878, 347.66397011466, 347.287865696179, 348.81927607305, 349.122044943883, 345.701372106337, 347.955574238759, 346.617668590931, 346.983430452456, 346.712456431445, 342.269110148683, 340.584448383054, 336.039279374014, 346.805545929142, 345.30899178642, 341.83910480826, 341.522840352593, 346.703364096596, 341.772517079396, 349.175750132672, 346.683640189947, 342.586735547824, 345.505884193642, 347.035254522732, 344.033106452085, 343.54520726486, 339.837792341461, 347.140102765705, 349.873500865386, 343.349017405451, 348.789616946482, 346.703339615367, 345.535896535731, 345.931697471402, 343.086805802238, 346.774638691239, 338.859207902003, 347.305191980486, 343.188019021574, 339.882125506967, 336.992723754436, 348.169555969792, 345.016677095061, 344.415277748137, 342.874045541865, 349.526731951055, 339.90468605257, 344.814337610332, 342.589396584255, 346.072490678422, 339.752492381887, 348.221764615536, 344.486092861438, 343.660067417239, 344.229929536337, 342.035928197118, 338.307451991495, 347.280229638933, 349.35930930567, 343.10798698415, 348.129257533838, 343.664276877671, 341.530064267741, 343.349989832253, 342.047945393132, 342.993948724994, 343.864578912607, 345.497770290984, 343.428921867554, 339.503058600091, 346.103570960763, 346.949661616928, 340.386808106137, 339.448347283766, 341.590465804578, 347.800603022693, 344.237855072448, 340.49702356255, 344.685019371406, 338.785515054049, 343.723057918918, 349.576111774576, 346.415539486357, 346.046196035134, 341.276568533573, 341.573746994503, 342.035464006808, 347.96417321656, 341.579344927789, 338.97723422473, 346.298351960288, 339.811695022943, 345.123197800892, 342.724015472362, 342.887895181881, 345.461181893836, 340.358789936246, 347.18593628778, 342.344850613927, 343.197332746161, 340.962854517383, 342.344872013313, 343.671281667316, 335.797620595857, 341.810266507551, 341.274890548923, 343.361661380352, 343.43286153036, 339.798475855554, 350.267574129549, 347.402193756293, 343.45788145421, 341.6599616449, 341.987374892878, 345.311768100859, 347.228562177329, 341.877418236903, 341.673705035508, 346.041415328746, 344.790323051708, 341.391914430669, 345.632521809536, 351.17504676534, 340.142401687421, 342.458867594979, 343.177076283131, 343.880576179955, 342.526792476495, 343.861178580745, 338.254221116263, 342.124620345348, 339.67260784128, 343.879995185451, 346.391504071776, 346.384652939227, 346.688840452893, 342.541088326782, 344.138825883337, 347.174860820242, 347.494286572148, 345.650256504354, 348.129615798335, 342.278628790075, 336.203190653738, 342.196886405521, 347.933301341503, 341.481102028707, 343.062628554075, 345.242463686231, 347.302808291843, 347.720134607784, 345.178494590267, 349.739937885168, 345.618460553208, 343.257312780737, 345.602066875249, 345.679831678174, 349.046473900937, 347.625967827113, 342.637742127122, 341.643627688607, 342.520949438448, 341.379290928883, 347.505347035525, 343.975240921018, 344.469914038862, 345.94004489849, 347.444344339675, 350.509712424973, 342.147516967264, 347.199330036134, 344.2199982589, 352.871695286848, 346.35577746326, 343.388659439812, 344.246128158382, 347.559585802226, 343.335627949523, 342.874356822234, 348.432164230625, 341.505278197845, 343.526723927699, 342.940252021385, 347.238150473366, 340.342375687781, 343.869783051199, 348.004053120301, 343.679131442893, 346.298810071762, 342.45143830026, 338.421952415077, 348.256488537173, 347.743532280366, 347.60196209434, 348.188724434829, 347.411317538693, 343.371785468922, 346.223047383491, 346.171779068109, 347.906815577991, 344.147813926975, 344.834139391166, 347.847303727703, 353.421570922666, 340.091903320946, 342.945917614163, 345.11449655556, 344.884735879698, 347.881042414973, 344.488445140507, 342.611114156798, 344.224622369583, 342.030620407424, 344.2392248301, 338.075009780688, 341.789587497661, 343.208062049813, 347.353792983934, 348.805641446947, 340.883925504826, 342.868961392261, 344.826117700631, 345.205621615849, 347.537479680807, 344.94787625579, 343.997434554142, 344.877487422744, 344.141393965367, 353.690908206399, 339.001520725622, 341.930502028403, 343.842391155926, 346.312216492033, 342.106671744548, 347.799177770002, 340.744924937181, 342.713790559443, 347.890027914508, 346.536280443226, 343.875827266579, 342.569644456718, 348.217614997462, 345.062028479871, 353.969888403593, 342.991839184152, 343.494186222669, 340.809856039988, 345.697864841941, 343.671204677731, 346.729215328899, 346.921268696441, 340.014123981615, 339.751155161067, 341.090174128254, 346.325202330944, 347.577830308806, 345.432096250138, 342.586971586557, 348.614551486449, 345.245616375881, 341.221603337935, 345.879874354431, 350.791842437667, 345.346567912368, 346.545464022562, 341.591504827119, 345.707945825172, 343.716982044067, 344.208976370556, 347.819904617651, 340.693479300055, 347.489964927574, 341.873101200457, 339.388498466265, 338.651794677266, 340.216029734787, 347.021985139794, 346.996888316802, 344.328966167124, 341.965923923016, 340.814196859467, 349.64640604829, 346.883182688097, 343.461889330779, 344.338369404925, 343.367125996692, 343.499292237388, 344.563883459948, 346.319145003786, 341.658729939197, 344.594887670398, 342.515050626251, 343.903665125266, 347.534072541283, 344.284703061101, 341.857841247933, 343.014592918381, 338.976052738408, 340.22741991813, 344.765396432357, 344.070517819949, 346.664934709421, 340.616988308263, 345.043913401526, 342.949547167216, 341.009366037881, 339.359640220081, 338.873211592814, 342.298334834279, 343.382676475669, 346.991065332175, 345.313276912798, 348.479103323241, 344.078967205192, 342.926855981721, 345.765399282999, 346.065448402849, 343.070120643605, 341.60578530832, 344.461201638618, 353.432301809427, 342.26784159179, 347.603805389425, 343.350256414295, 348.552910703243, 339.680302622912, 338.967336326694, 346.00849565105, 344.782354297729, 343.811209648404, 344.42544959954, 338.400378949714, 342.896568369227, 343.715730528627, 341.409654389601, 345.520778967997, 343.316044214137, 352.070527904945, 345.882978099079, 347.669321855543, 346.903877995772, 342.035776302788, 342.213997182333, 344.404240513799, 343.890191021007, 343.803695058112, 340.770997843839, 343.768158619057, 348.235188331524, 342.051283521339, 347.436357997508, 344.01653113731, 347.403081742538, 342.383459660088, 345.510248935732, 341.772056801299, 340.462711687248, 344.651465361253, 344.180539635344, 345.269852787737, 341.122745414403, 345.461034933764, 344.164160525432, 347.504758501215, 341.463631294732, 335.599301660951, 339.245584237835, 339.465686146276, 341.160125777654, 344.636070955412, 347.719685889519, 342.731044657739, 340.277119091197, 338.484659298503, 343.49344366571, 345.021882455914, 350.203437631974, 349.047120749056, 340.721685757846, 345.60841873833, 348.127149331888, 338.091628789607, 341.848441946615, 348.857967102763, 340.520536466021, 346.946218234015, 342.486874832111, 342.037569787139, 339.152762191909, 352.739892842289, 339.994536576017, 343.913945727969, 345.161194773279, 340.458103349638, 344.547378732428, 341.4051064289, 339.583638151713, 347.603871290414, 345.8852633941, 344.462122168088, 345.363735663696, 343.127271934151, 340.840766271153, 346.468291170877, 344.423430492876, 346.619064914991, 351.689711628925, 343.654758832991, 341.621918386301, 342.878630425169, 344.071940576101, 346.463965379049, 351.596534613357, 340.886644576176, 350.464123377495, 348.132937439998, 342.543152637886, 344.727758456015, 344.756480541723, 346.80356466651, 344.727691566808, 342.263903844938, 344.677468857898, 348.563845971535, 335.04130251631, 344.541535513386, 345.186587704987, 340.996880250491, 339.083354022562, 347.667096970686, 346.163152806803, 344.219244836004, 346.059792679787, 341.684787687799, 344.707185967197, 347.466402081655, 346.010433303662, 343.215594532482, 340.969980998554, 339.772997412456, 346.46185215026, 348.577930171052, 342.847511375361, 344.941084711984, 339.975261592579, 348.321672997102, 343.504022809091, 347.321763630445, 342.348733916876, 339.332935357366, 344.844149095668, 341.729762730953, 343.799899882598, 342.978047672757, 345.359282330744, 343.565771404582, 344.998242981478, 340.897047658564, 344.100213451549, 346.84282478628, 338.913138375624, 347.473842051212, 343.598635072658, 343.332268464346, 344.394266675918, 342.65240756294, 344.492252908641, 342.038620935207, 346.234885571401, 343.160949876312, 345.539965654123, 343.834815264085, 345.314306707426, 343.179535174246, 342.230047535869, 343.071300471926, 345.421306868104, 345.836037131052, 338.364053024284, 345.380465508646, 342.186144408299, 341.311911845184, 345.704787248001, 341.796699192133, 345.982174116548, 344.628392302759, 346.463993934044, 343.734825960019, 343.012540525181, 342.135905497296, 344.257498575405, 343.930767447916, 343.123830295455, 343.988995181517, 344.817873177392, 346.777449703347, 351.532735602679, 342.763965398834, 341.656525815315, 347.84460218578, 339.092517551971, 342.19182514782, 344.659540917134, 342.501894425143, 348.763965938238, 346.643285213921, 348.918338390636, 346.127593939188, 345.09062505506, 346.811227866594, 350.258041889756, 341.15153093818, 343.320860053746, 339.65736371314, 338.55793388149, 341.441855288342, 341.297597789814, 343.71832891844, 343.837266135238, 344.743222907585, 342.661072789355, 340.172359205551, 342.805575857721, 340.733135288447, 342.745543386156, 342.362771277509, 348.892308090449, 346.670830476349, 348.707762774115, 341.12761657, 347.749291470221, 350.80049962384, 343.911619012054, 343.89307992449, 345.655043199683, 340.67393639628, 344.244876687563, 344.50648659614, 347.542361933967, 342.474902718432, 340.678053289654, 344.520037259568, 342.621976134047, 346.739209763861, 342.022673890267, 347.245037238971, 343.86671994953, 343.113668838352, 343.144912748755, 346.798784887638, 337.765677022375, 335.718974702017, 344.831368436745, 343.733771291557, 345.41504434998, 344.830353637442, 345.351531368909, 343.458705733991, 348.648286548238, 346.112373539744, 342.225006218361, 340.728060264411, 343.498373755189, 343.233153950505, 340.549993624827, 345.242320690063, 346.797083160735, 342.525147196472, 335.764803209882, 346.022520836694, 343.982424723818, 345.55410262418, 338.821803501141, 343.847572884811, 348.074293062831, 346.120654703652, 348.269087268261, 340.208926372244, 342.64104223585, 344.073871827004, 342.033387412002, 346.656905501964, 342.309977022553, 343.54827335999, 344.582814409466, 345.533608143326, 345.975505556601, 345.207823184886, 347.989731912533, 341.754098871943, 338.297560967934, 342.761806271441, 342.497923808168, 347.725750509016, 343.650417330692, 342.289945716354, 342.946272935987, 345.730170199549, 343.472710755876, 338.622203528998, 351.274687205336, 344.449509894522, 343.944080112887, 345.628316898833, 343.442609186948, 346.899682185471, 344.395734651101, 348.914503923599, 340.469000093191, 340.934690992965, 345.930788489757, 340.213695616476, 344.613286318684, 345.444257436857, 339.317061430485, 342.679981871422, 346.32633633088, 347.014459999245, 345.766418639734, 343.154623084941, 346.921861900093, 346.171600725118, 343.331911645529, 342.113533299987, 344.598941735279, 345.681327824375, 347.196963799307, 343.263164987383, 348.332155651171, 343.696729932165, 344.382877070761, 341.978176339374, 340.936841977669, 344.286901913497, 346.445695910996, 349.031034275688, 345.147940198567, 343.815491819993, 343.21846901011, 345.054255414137, 346.593976148937, 348.377218855402, 348.947950561895, 341.752150169377, 342.893181465015, 344.526230613862, 345.12658222819, 337.634470988488, 341.844281630546, 344.302613735888, 340.355161873856, 347.994217563312, 340.284542443451, 343.232717480541, 340.48651393184, 339.94585378195, 336.731189856863, 344.122145981576, 341.682916239389, 344.082644873527, 345.34271908893, 346.870175307512, 345.273689956158, 337.982526659506, 347.071298674005, 343.587694835688, 344.788292698237, 346.509580785724, 349.179004484177, 345.60871689048, 339.588848788509, 341.022464271027, 341.541885238203, 347.064417618431, 346.052539009777, 347.406230577749, 347.632884185516, 345.386216315952, 344.029442343221, 344.494655452678, 345.062002379894, 339.29098864738, 348.188007741761, 345.793039486054, 344.727400686903, 342.775992436248, 340.106865066209, 339.714345835994, 343.63267843666, 339.432070788521, 343.653653053307, 345.690457753596, 347.499844742132, 345.100314402575, 341.459832746805, 347.849443185486, 351.473067073428, 342.351850171627, 344.583826643299, 344.916155913896, 343.797656717091, 343.406406012325, 346.208456400772, 344.633851416944, 341.795430464162, 343.813393938385, 347.417739594812, 340.013903782467, 340.840328851675, 347.15470513382, 341.837270114118, 338.808023618829, 338.819699563561, 338.047428045499, 346.16740174442, 342.18356866713, 342.596149478756, 345.36837918588, 345.176520508191, 347.678430504625, 340.602585030195, 343.009906958803, 346.227746402626, 343.997142486221, 338.64667629126, 342.262328557291, 342.029187667792, 347.676622022673, 341.64188447752, 342.517190681349, 341.260835657783, 345.407773592675, 347.59635558113, 342.800317357257, 342.573260920235, 338.548253229636, 346.258976525383, 347.921594056224, 347.406956347244, 340.082015945953, 341.784671391647, 348.297897667253, 345.636032558456, 343.898359120664, 346.619353222804, 348.968336843681, 346.298077974573, 344.725539947713, 343.900995222747, 345.707497925742, 343.245954792952, 348.307702137309, 346.191269467814, 337.359373004897, 345.400730860529, 338.799128972548, 343.208000378227, 343.578633420368, 347.362144934245, 345.423476262147, 346.357763163127, 347.725756530727, 345.132344853479, 345.676941297721, 345.902451052213, 346.224535629374, 341.661024075735, 347.954369747366, 346.543741486398, 342.92024634737, 350.503327741481, 341.993853188172, 342.051094836715, 341.072558360065, 345.332624412127, 340.724568645782, 348.608311875101, 341.688982918599, 343.385820750174, 346.259618266424, 340.550279864827, 344.439250161893, 344.402420281125, 343.282143204099, 344.108380816394, 344.532129150965, 344.338614761123, 342.822601962772, 340.422904516791, 344.904831924345, 342.287556870073, 346.224365118471, 345.387935669485, 341.641885352877, 345.863975110974, 342.837494828634, 346.820182342867, 344.330271412696, 345.281824260409, 344.690480416941, 351.571005207003, 344.446792239235, 344.617732933131, 341.291814830943, 347.59936383721, 339.369869841902, 343.455934834055, 340.005898419754, 343.366421826065, 343.439593181028, 340.0068381642, 341.687319725923, 343.225336149095, 343.98767187426, 341.704639791007, 344.228229770563, 340.016157918989, 346.277448387491, 348.889434404657, 344.338246302334, 342.505023709483, 343.467418185036, 342.376533198788, 345.035038350751, 342.05077746575, 347.568408713605, 344.334900272267, 341.387046035523, 344.352202604283, 346.559736773198, 342.485167315668, 340.324213914512, 350.377172833597, 341.308282056064, 340.649595956313, 343.49036496682, 343.790204782823, 343.588236684137, 342.549550239693, 346.408601584996, 341.929007059458, 342.648682803009, 344.92027516367, 345.471456551156, 341.315408560426, 342.901815132283, 343.844172319379, 338.61445932433, 348.373141114061, 343.359532259994, 349.77628752994, 341.756303110559, 346.806152592147, 339.724061206712, 345.34086649535, 347.777875155587, 342.312019304857, 342.417218220688, 339.823133434357, 345.616037441519, 340.368817085347, 342.751493325064, 345.161137339857, 339.045334508394, 342.886178052303, 341.602791996582, 345.781144867707, 339.650856149363, 347.91535673656, 339.180550950814, 344.550160688886, 345.400420620705, 343.33073992039, 340.515081429891, 343.349115203673, 346.727938758273, 343.47489733298, 348.106401568212, 339.325442769077, 345.18276974104, 342.89551326358, 339.426600957056, 344.932333765792, 346.63232493382, 353.507574465473, 344.125427625245, 347.060563691305, 341.093288261797, 349.005534401097, 339.766475254186, 341.690179786681, 346.146204001377, 340.588418376356, 345.698547433013, 345.353920630387, 343.621997571441, 341.689347528391, 348.681837850994, 350.572097588138, 347.502048881349, 347.018394268026, 351.164507277497, 347.956742484119, 344.675175837523, 343.913608867943, 346.198066476134, 341.518635815185, 339.969029845604, 346.515802850471, 339.98480324706, 339.458084439371, 347.361810975539, 342.502664011373, 342.376278647525, 350.475663975491, 348.686723014904, 343.118171252906, 342.002252881651, 342.775740630235, 348.166434488808, 342.073670315743, 342.861771891192, 340.125189598323, 343.665384711703, 341.441827524722, 346.334743750235, 354.19170703757, 339.257717340361, 348.039854684841, 344.336844655527, 344.400404094954, 346.869607322426, 342.41063675939, 343.503766182486, 345.698164570718, 339.617719686822, 342.495655697327, 341.547703654626, 340.812884722557, 343.656335330879, 344.582058920641, 342.431835653945, 345.756201079702, 342.085293117503, 344.04325524486, 342.094695204986, 346.025718231917, 344.95697606914, 347.9498424179, 350.570971253149, 340.438820900689, 346.738389629872, 349.711311283226, 341.289214370881, 342.579613754471, 343.569776477787, 343.523303203095, 340.862764604303, 346.593417683685, 340.549312775292, 340.899231995309, 340.985717730732, 342.137475548243, 347.506545379328, 341.596010986464, 341.820073916029, 350.057348477426, 345.954591917281, 348.617204353593, 342.723585489388, 335.796147436443, 347.778852346006, 344.888073129237, 347.246306982215, 345.346885829727, 344.638460459945, 342.601230692087, 347.014377861761, 344.487210373897, 344.74350769843, 345.227564672535, 343.138489788336, 344.906194521448, 343.845475310972, 342.153644545812, 343.916740635176, 344.86154884605, 339.579096117076, 343.850518086482, 341.203179592269, 343.517175557037, 347.939434021814, 348.435383661469, 340.397449481539, 348.412506878014, 345.476632215091, 346.697161899485, 342.992191392853, 349.528390131875, 341.268831826185, 352.815612965174, 336.678546021581, 342.144829381176, 349.704972749656, 348.341176819829, 340.868348878875, 341.254498307594, 346.267362340593, 346.344433788193, 346.001715082768, 337.788160233555, 340.875652094645, 341.440193030549, 346.487772929093, 347.746898159005, 345.095622943583, 342.135779816862, 343.194034682973, 340.688936366373, 345.338789146957, 349.113558206178, 352.02167900936, 338.418533441186, 344.12747673324, 340.25733704898, 347.726237233458, 342.251021261503, 342.913601253536, 342.170039310464, 345.687736526814, 345.027189259714, 345.20623427236, 347.225433339218, 346.422343228932, 344.771816740013, 346.670699638956, 343.27439784474, 335.764800655558, 344.205944328883, 341.033608193078, 343.866591771246, 345.661720829539, 341.830370322063, 341.523699047082, 345.186946342251, 349.089573540211, 344.888167228773, 346.27465913363, 345.889757912803, 342.413816421866, 345.884653337551, 342.202168246949, 342.974453129061, 342.111698537477, 345.911147321638, 343.554453006349, 343.815155153818, 345.951371837579, 340.561982091958, 340.972053604319, 340.227240292293, 341.538432367501, 347.614656092763, 342.576489771973, 347.856089707885, 341.162096496161, 344.682041400838, 341.314755459242, 340.666090704064, 340.913071798962, 345.018447649304, 342.184076156062, 342.729221885739, 346.51030068206, 342.958433297353, 339.236820534587, 340.676470470349, 342.598295019539, 346.15073160087, 346.219695374855, 346.583789041811, 344.856030702698, 346.459089704401, 347.927649053615, 347.331057504467, 345.046462748336, 346.484089943009, 343.012165265803, 342.070918533126, 348.064947533445, 346.485695148544, 344.527261553, 342.044010426331, 344.444602860794, 344.885627971221, 344.782259759435, 340.843122648763, 344.612403462005, 339.408060812189, 346.013393302552, 341.948002685423, 341.48735021094, 343.007219816145, 339.34444626462, 345.166158066815, 346.256972597678, 342.733946857525, 346.949845863406, 348.18316353338, 349.394921252046, 343.453640287768, 348.545456883059, 342.774480876679, 341.316334831121, 342.788867615604, 342.403821880914, 342.875228256112, 342.166570186685, 339.358183321499, 342.03675211211, 340.859438126133, 345.988736831419, 343.43120255452, 344.144993671192, 351.689285319674, 344.473104526244, 344.502622498681, 346.850007303245, 341.047644352523, 341.259711738545, 345.387787579241, 347.960035639085, 336.461688691451, 346.174126838768, 343.660126133497, 339.02258876096, 344.089910466501, 345.8916514716, 335.578681970189, 347.209278542947, 345.824958249915, 344.602822562061, 336.931889871155, 340.860479305952, 345.499184917222, 348.226088836829, 348.393918871925, 346.403460022262, 338.498001128389, 342.600870561522, 344.148215629147, 340.978448432586, 346.887988591355, 347.298616969877, 345.497729196434, 349.026800107277, 342.261790635148, 345.506308552283, 348.126975482662, 343.22426091779, 342.545963034613, 343.603224413957, 344.186934981918, 339.390567170003, 341.871288406802, 343.715790210325, 340.056926682575, 337.777020743293, 350.215205492416, 348.25862286932, 343.519298340929, 342.543648023746, 342.822929173116, 346.975450263769, 350.015945370443, 341.720969235644, 343.514453697046, 337.493077543819, 341.634218934167, 350.480357792325, 342.618359512427, 343.03814233569, 339.067431470948, 343.343783091805, 345.925771171967, 342.009044253921, 342.585804592717, 345.798064287132, 347.932708969291, 343.860575446782, 342.195574472591, 343.407466281747, 342.756447467916, 348.059506621749, 343.412552108667, 343.82628211432, 342.072545962239, 340.117435635526, 342.091804562295, 343.917466123, 341.233654783125, 350.8742573913, 341.375261503812, 344.671978703626, 344.033264894614, 346.701144049388, 341.300086120974, 346.279717962523, 341.914895528523, 343.036199353137, 345.790038969314, 343.860613847139, 345.151256126135, 345.259188592267, 345.048472702851, 342.380041891142, 343.883833187311, 340.927756976014, 349.601222857044, 347.334879869534, 339.778530781893, 345.445505512847, 345.828042787149, 344.83625163546, 343.555251922629, 343.330140660511, 343.709964834797, 342.806406253531, 344.181786691197, 350.701067599823, 345.21419453066, 346.090486712274, 345.734075373002, 338.963524311151, 347.289090417569, 346.115600282446, 345.100387197633, 345.53295618052, 339.43023162025, 346.106355815678, 348.763524828212, 347.390184592363, 345.057604464588, 344.25926616, 348.67886003611, 341.921881502209, 346.147289009619, 340.215627844786, 345.14054063259, 347.252753617974, 344.129066665759, 343.478378397552, 341.65210553902, 344.63064501943, 345.901507514861, 342.852500422963, 343.307680656696, 346.367969119865, 340.130763651412, 341.879802812693, 343.484917254395, 342.388587283102, 341.9756193291, 347.284821208702, 344.609965402122, 347.797737915923, 341.191029123557, 343.747922104039, 340.5455660201, 342.747528081026, 344.457979052053, 347.219642878708, 345.025864777515, 338.850089991345, 339.540722108348, 345.754205012048, 348.103619858979, 343.8789461679, 337.158412656502, 345.087436420635, 339.1445348617, 344.858761663572, 344.693973128768, 345.489948963809, 346.565420137464, 347.211735695289, 345.789866209406, 342.418903286834, 348.794391886081, 347.630318868686, 346.296203459772, 343.352334428903, 339.911599513125, 342.192906606715, 342.729226044701, 348.059230653873, 345.299397452675, 344.562125129281, 342.60455448044, 341.801919288979, 337.62925283799, 348.023627523106, 343.938453603421, 339.074271703599, 346.827407163689, 343.364418619161, 339.913895019977, 342.150363087661, 341.558297322144, 341.704903400107, 337.890072930256, 344.182483043125, 344.141105455725, 338.628984427388, 342.226312767404, 338.565441731004, 341.174035467131, 347.743419279642, 351.555830031917, 342.641614023195, 351.919208830463, 341.728273247515, 344.82023045633, 345.015570338327, 345.549738214329, 353.481948256938, 342.389576653567, 343.304778307746, 344.221838589206, 346.073869931569, 343.625044883719, 342.344030173894, 341.404152761454, 343.705057717779, 343.734364744756, 343.374655118495, 342.864082420371, 346.598284835157, 346.000621310392, 340.577690663754, 343.49926761947, 342.416671729025, 341.406367322639, 340.0076514192, 344.756451618177, 341.991580275832, 341.183379628252, 338.950839791288, 345.353215438715, 341.686959114998, 344.251355899493, 348.754540643638, 342.808891948275, 351.681240928626, 343.365618902329, 342.857718907419, 345.833387822096, 342.078166554742, 343.235486703887, 345.092746554443, 340.328667466855, 346.380309687387, 339.844372324665, 344.837304965814, 339.639015276619, 345.087906774295, 344.848322760159, 343.117511191602, 339.9462723996, 342.931938256436, 344.375446456165, 345.588992809859, 346.60686362219, 341.668465760088, 348.217486750122, 344.51497894909, 348.618150332119, 342.285586613915, 341.190808741082, 346.805312088144, 349.448445487295, 349.391133722206, 338.875787383688, 344.508612519459, 340.615030025592, 344.614197159594, 348.391848074621, 345.850007872806, 344.614498414286, 343.039341391817, 342.899607097695, 344.021915023888, 348.286210404117, 341.531229921781, 336.737420749991, 346.44309543547, 348.019179939021, 337.143438348487, 345.361223421536, 344.429381620683, 343.435801579659, 344.309151161352, 338.271899478614, 346.325402713887, 343.399315404761, 346.693419801908, 348.751336267997, 349.420726460792, 341.783958540188, 340.131036353844, 341.381835029463, 341.816148898588, 346.510986614238, 349.428987368525, 345.647232052822, 349.079036909764, 342.964812659051, 340.421689847898, 344.801296032048, 341.828460243727, 341.814517982905, 340.355471247452, 346.828992195671, 346.171990065408, 343.04144518888, 349.786478141514, 345.071332620695, 345.734090461702, 345.26265968564, 347.988003903658, 343.657828577876, 343.46884558081, 346.282491716936, 344.940084293432, 343.804823164107, 343.157746260474, 338.78932765923, 342.207062801409, 341.219090677852, 345.081277246309, 336.244468392061, 343.742758838854, 343.234160780305, 345.020280802546, 344.342511599789, 343.179203433144, 349.516022232337, 347.332237473693, 341.950524236392, 343.818607139307, 343.80276235967, 339.570618581421, 345.539593556595, 346.284884588199, 338.687002541947, 335.032706681422, 344.30599407507, 346.780867302715, 340.700355838448, 345.235681139774, 340.378324401594, 345.156910087449, 343.979355758385, 345.812651573954, 345.935034978289, 343.296805761992, 346.604874127625, 346.836691544753, 346.65093618448, 345.796189720842, 347.534103005874, 344.817817501026, 342.750701880998, 336.715324224395, 345.049367849331, 344.855664874563, 344.923017483967, 350.332302244089, 343.315854269087, 346.801851099048, 343.902774927698, 348.297262020394, 336.130149140682, 341.363581307349, 348.376313703002, 343.949883200008, 347.47173255064, 338.865359852721, 346.718657023821, 346.329693485619, 348.331012648595, 345.050655637801, 345.158071242766, 341.384715592099, 342.928363283821, 340.861435666032, 342.97985184035, 344.677884457457, 344.21580816385, 345.274945358631, 345.948973346893, 348.602633744956, 343.915562775382, 344.08961628268, 342.57844673458, 343.758465793128, 344.386963991414, 345.317572807422, 343.969437740743, 348.955216098349, 345.604766374764, 345.538149404156, 343.622612782448, 342.766851829502, 344.347936364649, 339.712753398499, 345.977762650802, 343.092993966677, 348.648195274272, 342.379864418173, 346.263545603377, 343.020708280709, 343.705195929376, 345.667037445497, 346.359776739143, 348.719876255647, 345.065048434874, 341.631474626213, 342.490409627654, 348.212941279019, 345.153348578699, 348.42100409412, 351.500274190255, 342.352981469189, 348.038941017585, 343.886298205595, 343.38926677702, 341.76692387948, 349.805464826596, 342.578535871649, 344.683725780592, 348.909830611689, 339.565367604354, 339.796345412625, 342.049154203674, 350.875456127771, 344.242665477153, 340.272294222298, 341.667578656435, 342.439293608207, 334.893748423025, 338.077995792335, 341.93133224146, 346.052759760332, 349.72673951112, 339.196854019597, 345.01896845181, 346.788520326464, 346.326513293954, 344.225536921449, 344.107215732916, 342.228979420447, 339.377382734436, 343.404862466411, 341.389957887992, 347.49612587512, 342.529335624653, 345.816544127295, 343.889035965286, 344.372346189759, 343.955728305572, 341.21667721912, 347.734072222426, 342.928086653813, 344.709356364025, 345.761652570554, 344.256087896732, 340.065119916553, 346.741904258676, 348.338416600802, 340.803245979603, 345.588951583461, 343.998832109485, 344.653951096239, 343.402452352718, 348.743524016035, 340.809802100087, 342.717748404582, 340.277574920268, 339.248282934737, 338.797881995843, 345.939647916252, 346.148438904175, 345.954655191221, 344.090044734936, 350.05747342336, 344.548461465683, 336.315336169838, 342.127882015651, 342.690598202952, 344.647242243406, 343.882673411086, 343.353970922668, 340.616302584168, 339.886769383239, 343.476858909639, 348.14179373753, 341.71025695186, 345.072700064854, 349.988853464806, 344.128164642684, 344.261821515612, 343.593194834507, 341.763642210097, 341.501908580998, 347.858100658245, 350.306643882688, 342.619262022881, 345.104084290815, 339.002983253143, 346.607127058639, 348.085735393755, 336.653789271826, 341.698945440352, 348.444904802673, 339.51222796731, 344.747338632629, 343.512011450078, 348.386875846255, 345.104704106657, 339.98709283785, 342.935353554581, 344.073991067075, 345.757440670806, 341.566566033746, 343.032108526871, 339.128496189327, 342.79775429286, 343.195889059535, 344.476719679356, 346.419110911538, 341.574839587972, 340.562878527601, 345.263928033321, 348.489339622123, 346.324418867306, 340.731292085216, 345.771999074696, 346.944020633945, 348.440820731841, 343.759299521309, 340.289721222145, 344.196657168966, 343.453393684361, 342.626458756763, 345.313298783906, 345.635648251911, 345.458043819707, 346.364320056965, 345.49247872186, 344.008088393586, 338.489073272249, 348.122487628544, 340.413866322409, 340.334985606027, 342.114458418426, 346.005810912805, 346.076169920519, 346.714364045749, 348.624034685784, 343.8364251419, 349.234464034041, 342.050166389732, 344.677306705148, 344.693805083254, 347.776441944275, 339.806972479058, 338.741656455293, 342.271502355608, 343.661714148249, 344.579184928436, 346.762908604771, 343.452995484524, 344.222549500272, 350.730452750764, 345.596951314036, 341.745535443967, 346.550292045034, 338.107040989729, 344.372957462075, 346.391923128048, 340.536594835445, 349.001424711406, 345.472708826893, 342.279895738962, 340.823712688775, 342.056779026313, 342.836179665113, 343.794616210173, 342.768527964967, 342.672549151439, 342.650334208899, 349.003332120993, 342.68463588135, 337.943742252431, 342.468807145118, 344.746680804634, 345.367524958572, 340.896627657666, 347.55807207825, 345.637867689775, 344.733317104899, 340.815568400413, 346.820481107024, 344.628518400818, 342.117523328046, 343.446401777012, 343.031016981229, 344.008820540672, 346.061405596731, 347.430453259238, 344.523806598668, 342.882448067106, 348.540023673795, 341.407348621555, 341.884939682917, 347.028353118148, 341.086017527892, 343.750736128941, 342.093556248404, 343.429605791568, 346.996479449966, 345.826879736706, 346.438770096336, 341.223046836564, 339.977020304228, 339.54636216044, 345.40453637675, 341.853357380476, 346.825982454745, 339.667885550568, 347.317421480828, 347.573327605683, 341.849215224327, 343.075663848514, 345.802874122412, 347.507522016282, 339.168250994393, 343.775643730426, 340.598136240276, 345.329054674812, 348.395321015088, 344.389198544198, 340.604206221104, 347.055052884336, 347.630963654284, 341.698856008658, 345.09617164075, 344.086734047522, 344.707465548536, 337.740663963429, 345.634941084513, 344.545764578197, 348.295723001682, 344.407809187724, 347.995987582728, 342.224638627708, 340.490023457208, 341.862538305426, 341.015678041186, 345.780775179938, 346.182553153146, 346.208776687972, 344.002504060907, 342.964811772285, 345.326627743645, 345.5189561984, 346.278428863018, 343.218047798787, 346.249500725381, 342.029319170442, 344.274150460869, 344.335495540791, 339.634964716493, 342.1935851203, 346.16472974721, 341.266195429474, 348.99193289736, 344.914576466126, 347.07558533239, 339.766580536903, 343.713980978238, 344.601079536976, 344.695410816755, 341.599692767722, 337.684276921546, 343.857897298968, 345.433829520404, 345.077887283772, 342.827794831477, 342.901061998128, 342.878277750047, 342.192421950287, 340.337758924485, 346.211476537658, 339.237779727125, 343.079416811248, 342.776460937653, 343.963136256929, 340.422757296177, 344.480149594428, 340.205228691439, 344.990300686291, 339.889858518547, 348.524686940104, 343.840627333237, 343.261299064139, 344.262792157474, 345.970344897273, 348.536856329536, 343.346867890494, 342.253837510749, 350.534969886284, 341.780940067738, 340.642056733702, 342.044366215999, 342.193416353961, 342.021858680793, 349.294377136458, 339.140117781635, 347.356340450548, 342.860764589277, 341.428353631107, 346.884474955026, 341.910596894455, 342.418425996506, 344.635579803732, 341.157819684233, 342.849104623745, 345.188335210896, 344.051387447104, 339.958110449052, 345.57009964269, 335.177929037734, 344.240904850442, 342.455280906919, 349.579729167419, 340.148846548177, 337.832408448531, 345.681408371122, 343.271291043988, 345.808743439393, 343.863860730469, 342.878840457946, 343.071286602134, 345.40238965813, 336.63124780678, 342.789844439095, 344.716817224845, 344.70632756706, 338.987116170086, 345.086102006423, 345.660405603715, 346.493636941629, 344.257921695915, 349.738598546839, 344.820034132024, 350.231773956735, 347.034684256973, 346.157456253467, 345.658832542039, 346.343318620367, 343.163620146765, 344.703016561103, 344.597601263311, 341.873118652453, 343.14550145696, 347.868412592837, 344.075432843959, 341.68886795854, 341.244303035771, 350.672074022991, 346.814994145622, 346.153602109293, 346.022794032565, 343.669008317907, 341.616307474279, 348.312035946224, 346.896789537139, 341.142795593122, 344.468875638524, 343.203189319393, 343.407479248645, 342.226501740498, 338.587487890344, 342.335410743783, 342.103760333241, 340.13326536978, 345.279549535659, 340.411710716391, 340.890337875731, 341.344015431626, 341.117627591679, 340.490471721836, 344.206186204047, 340.943150940957, 337.664550389052, 346.205812049814, 350.058229983051, 349.588547434215, 342.905748978616, 344.09180603839, 345.036348874701, 342.231723272975, 344.210569869154, 347.189085450539, 345.284150479396, 341.546045401253, 340.454618717018, 341.172249694379, 345.697598373655, 347.386115578902, 345.618760619193, 343.401368155828, 337.128469506705, 340.029313287526, 346.456723924201, 340.983634335942, 347.27933134231, 342.275192928012, 341.779337510573, 345.203955624377, 342.773537453133, 340.817446011447, 340.929086490004, 347.297100088869, 343.412631152746, 344.646598841267, 349.571350165429, 335.852793540254, 341.243134386274, 343.614884299879, 347.427011045411, 340.822098005899, 344.258618854687, 341.544762076235, 343.549304946959, 342.399579644634, 347.269278104053, 342.737535657418, 342.455598876571, 341.0686525514, 350.850260303897, 344.125880711242, 345.535165721536, 347.914987520285, 347.222810758782, 344.796688933568, 351.41822264802, 344.454555698614, 348.50466837073, 337.390792372871, 346.647817034493, 341.033591541325, 347.644534988391, 345.667604334329, 346.221677867313, 345.541361039016, 339.361265049999, 344.023515456958, 340.585608472396, 338.031302365232, 346.766348195056, 342.830609122077, 342.209795282991, 349.417512014652, 347.12058741172, 348.283409619996, 348.271400775145, 350.23146526438, 341.687216515211, 347.698106339033, 339.861942638672, 346.579712375527, 340.717197151327, 343.521528638589, 337.739521249949, 349.862926591175, 345.73771708041, 351.416706667568, 344.904721092139, 341.226950431754, 345.225944982689, 347.675476873102, 342.213899718251, 346.971341315904, 338.298039096119, 344.560801529786, 341.150026850263, 344.361655475856, 346.435536357484, 341.74580375349, 346.990097889908, 344.839043453857, 340.767930491256, 344.17023606362, 347.710723969153, 344.908426591956, 346.569294635457, 341.089857740434, 337.410806327497, 343.71789079441, 345.084980628523, 341.737312681434, 341.802987944957, 342.148442785833, 343.00523922122, 342.633105230431, 344.90100185348, 344.322931549927, 344.719604356749, 339.08406686901, 341.361051606721, 340.853706304145, 347.958381045403, 347.225146840049, 342.339392211026, 345.419595223576, 346.298758553004, 348.668663700586, 341.542462463092, 342.918153040313, 344.316947097783, 341.83226492761, 350.656452011082, 346.222274719904, 347.143029206322, 346.036638327521, 337.701966631204, 345.283895576979, 340.09250782096, 347.552572196403, 344.243187328315, 345.587721394787, 347.387921002365, 352.457088230316, 341.832613166677, 344.349194309139, 346.500696510498, 343.283453530179, 348.661714376448, 345.332993992225, 345.99551493787, 345.714809530436, 337.937279133162, 344.545660510208, 351.294506276851, 344.506560519313, 343.662112241151, 347.824040086463, 347.011039298948, 344.428956451904, 346.831095966769, 343.408876829979, 349.63743827742, 344.373767251411, 345.723542823744, 344.076482193132, 339.427963704563, 347.088788991773, 346.197637044365, 347.038393259621, 346.56420634917, 344.817300407984, 346.550149595678, 336.477913676797, 340.813974560501, 347.519427460821, 343.143761466024, 341.426815642195, 345.084378347497, 345.933141281525, 343.972615491842, 349.735798976702, 344.989159375686, 344.366678793384, 346.939892881671, 344.407027384979, 344.115717498971, 343.825852118214, 343.013331763344, 349.096702214992, 344.945487690379, 346.274915058186, 347.799294476937, 342.150531010271, 343.181448393798, 340.363348972963, 345.660944263039, 339.604833340133, 338.707600774054, 340.744144807391, 346.610160659884, 342.509051126098, 346.926176800834, 346.163911622649, 344.4624881043, 345.964344055621, 341.168722475395, 348.022119009368, 342.924042065, 341.657428278989, 351.306357540612, 342.24745323432, 344.275785776234, 343.501218422104, 345.269261667045, 345.726665436701, 344.263031029754, 346.402093665643, 342.488123382713, 342.571246219263, 339.291749999849, 342.721930138421, 347.697845678138, 344.599573614273, 341.973659582673, 349.305339982241, 345.941881134908, 346.64801818634, 342.909143714374, 347.749396396484, 346.627352638299, 344.645023816101, 349.364382588382, 345.386001412761, 340.894964643818, 340.008433638186, 344.538337862417, 341.123697574465, 342.028564531419, 340.666826737577, 341.043632199961, 349.335821233645, 343.515613164318],[508.484598808401, 502.437446544616, 523.807013908248, 525.712687716823, 535.97485355379, 539.875390603921, 495.580862243029, 521.693484593126, 528.683895940683, 497.76959626969, 508.291143142748, 528.950268552228, 520.714123366416, 529.431341791569, 532.37003532297, 521.549509514751, 545.672905925845, 528.906500827226, 514.801988374924, 517.633339253526, 497.395040723691, 524.751460600802, 512.984924493807, 496.457988234605, 511.534611722012, 531.695840350291, 504.916177637375, 538.746971248045, 520.638170280778, 520.104637516139, 522.169960805439, 542.885650097194, 528.390862833331, 495.940470625655, 512.640425519406, 505.450198119012, 522.421280593211, 512.782783238501, 524.023568919435, 539.422649767143, 510.39528925824, 512.960516726192, 557.413760985139, 508.790429220926, 534.771394282049, 507.591499480612, 525.688963850538, 523.890241522818, 527.991230365469, 522.612327021898, 529.928607608383, 534.044923071343, 528.682672974538, 529.439080035067, 525.359723367864, 503.380741140815, 527.104152895346, 530.661077215646, 532.664925976125, 537.660553095228, 465.333060758518, 506.005442981023, 527.134088149357, 513.180958642895, 555.139020434966, 518.629889947092, 529.527957567985, 508.749247117441, 523.323538359077, 532.099005331872, 506.714769564086, 510.628109295483, 517.187327689125, 510.962389096701, 477.817117955709, 512.768114888649, 513.328681632031, 501.362506918985, 502.442838215986, 514.739909131992, 524.656809381795, 530.889329902817, 481.339464460443, 504.512694970411, 524.716911885214, 517.306131846534, 475.099697305404, 535.555830844957, 537.726134238494, 535.436566483917, 514.414220706696, 503.000351330004, 516.760026409193, 541.248042508669, 518.897420582748, 522.617937547887, 545.016648499568, 512.659188997141, 508.267756553358, 547.579374422427, 526.013654902527, 524.240962282241, 524.258909633614, 494.638800861925, 514.878529121105, 520.552153366216, 518.523222167372, 489.898745886266, 582.999639020182, 528.812443326696, 516.346239210291, 513.822448954522, 526.502652254015, 527.094826227402, 525.407011476115, 480.053209679236, 504.217704845757, 509.412664466126, 521.709732334246, 472.487473010208, 515.662986031883, 514.472941867208, 495.706929840105, 512.402535943774, 523.419747419182, 554.817035805271, 509.460112261487, 528.126947172756, 514.879627126237, 530.748603800388, 510.973511117791, 506.824411079551, 523.495966176593, 535.188785935467, 515.679946867345, 550.630554438898, 555.360426393435, 502.171543518668, 539.405126863739, 529.103995655835, 521.735012993964, 520.230350515282, 496.242679460409, 491.703008440392, 527.879577029264, 540.119800686824, 510.136941470818, 529.300032301662, 530.557133971196, 495.596328599914, 495.100676511333, 533.364055966302, 542.92673942427, 525.828816923847, 517.201369168455, 492.726749105849, 509.332806788519, 526.369883478445, 503.07446161483, 532.605635354087, 501.80894624903, 527.178797182671, 513.79963640189, 530.579662562789, 528.180748638936, 499.315663644686, 505.213297868212, 506.42621204323, 492.082354923129, 533.284035960931, 533.38400447215, 546.7188501263, 497.934678135127, 524.07088244281, 531.589776694846, 506.274855158271, 547.496731684327, 533.114425498874, 514.08323664533, 527.763863940449, 537.998447493649, 543.135441222092, 538.279532951811, 494.806793178545, 520.37171521862, 521.171720774053, 512.181776716635, 542.647091357419, 547.856314112816, 531.355307984257, 488.986695200086, 533.333765259985, 497.548017183264, 547.209881506104, 531.945534708182, 515.403887116812, 533.573493254044, 541.41324567938, 512.338826828515, 507.805958208441, 519.901601374791, 547.86586381985, 503.384350123767, 530.692829478644, 534.491839274708, 516.262913325481, 524.46860000931, 503.22331124476, 548.852117025803, 559.546122958338, 503.743415162537, 529.646288388358, 530.283472350778, 517.413349433296, 529.325354280196, 513.627714183812, 529.956742106242, 540.679894102199, 526.220477694286, 520.906392066556, 514.567413806567, 502.236805397551, 521.841888874014, 503.660798712782, 544.873057084906, 543.556023558665, 541.890011301589, 515.167568702834, 497.556574098789, 534.889723268616, 498.667257793487, 502.470672207478, 541.305100020415, 508.020974231113, 519.795943998767, 490.591836295248, 511.239787618775, 531.092611797873, 520.919328866609, 534.08011215543, 513.335983736746, 537.703492344862, 513.898379485354, 531.390412019711, 545.210429294869, 529.675117898299, 515.429449813538, 521.035845594117, 529.152670553496, 524.393140433062, 519.424847698174, 542.25951394021, 509.995139971213, 510.581732127588, 511.579852893131, 515.79406515074, 504.456527715478, 497.757150544055, 548.341685359312, 511.954374545798, 525.319536571105, 520.917422044876, 552.137226741913, 549.885386103945, 516.099874420561, 514.827257580817, 507.482221921034, 511.685274227292, 567.538545889676, 520.455465869731, 522.229959047627, 492.268311479124, 510.214750754982, 526.068163416189, 501.62605587706, 541.267271698506, 521.911921706377, 526.027292608281, 523.563680994789, 530.055470300644, 515.08941264485, 553.749289294854, 522.550512330014, 533.003119549579, 529.600970001612, 523.283675488088, 518.345945390391, 501.477827327632, 536.660577445087, 545.264875563201, 558.401692630489, 533.936811352957, 502.971558666618, 524.051578944156, 521.040621125993, 521.599445750385, 514.465709253594, 532.914976305161, 472.214666580219, 560.674792722768, 538.361843079702, 527.441343099174, 558.649385849211, 505.396057238004, 549.09740730678, 556.530305108434, 527.099983432327, 524.930492950277, 532.659583721607, 520.0796074948, 490.572661713552, 536.746286244724, 523.85875544643, 535.585809559999, 537.122462242085, 570.412367838989, 500.304530954481, 542.312031177625, 543.415194794614, 511.931047517594, 507.247637292882, 527.37654441188, 525.58347934433, 517.273532584972, 512.80095695136, 539.931804227749, 541.072842487369, 514.829794909127, 502.393762170959, 533.798006548827, 514.631528952071, 564.776055427016, 531.23547368497, 506.22221570382, 522.606077109835, 530.836982110624, 491.530031888546, 519.99857202738, 519.765831656127, 540.382834486349, 548.94665458186, 554.935425205963, 525.779517120961, 506.803302506141, 538.968505177269, 542.021507109454, 527.075215197895, 534.950256752319, 533.619624604476, 525.760735934425, 511.376031078694, 555.60234947294, 495.878158219165, 543.023865452712, 511.784319988996, 520.552530426122, 506.226637979392, 504.443604427034, 532.930411278653, 538.56133321335, 509.984212041677, 524.098761063473, 543.323437911067, 535.15399492741, 505.968632648755, 481.036180597354, 516.650551973767, 528.595665031331, 561.53599571209, 548.484148080757, 491.145072653962, 519.884464321959, 510.792137721936, 502.549656185618, 510.248727222734, 552.386059824826, 546.904273273467, 528.004451883363, 540.099414190101, 521.122204338921, 494.683172561041, 509.718746948744, 514.357833982935, 503.964843088673, 528.6732813724, 518.073143780373, 520.5290878607, 508.214336459249, 508.949115973874, 498.591179478703, 522.441110831781, 536.381877534018, 523.880808786656, 522.772324405095, 493.378451460801, 526.36545669709, 536.757275483948, 529.626208135001, 531.232626874192, 522.877957347115, 516.092839454517, 550.477688061748, 513.649774521546, 518.986406742491, 544.93131608839, 526.308967765336, 521.131835185663, 544.625459244169, 539.685544468679, 533.445523635162, 549.870486588126, 535.096759468883, 549.327352037511, 532.938347228683, 500.585059093424, 533.304405381646, 538.40592248368, 529.585681424385, 538.824585943257, 564.469097318048, 497.005765907714, 541.392079649776, 529.136968202626, 507.873709711741, 534.190554822348, 524.745122863388, 516.592631584836, 515.939575693222, 512.093880017246, 523.306256448864, 520.257208439084, 517.213717953888, 516.56591016865, 533.769844216758, 524.867465456421, 542.221395343258, 542.594780812456, 525.206685421442, 521.879402414947, 511.504894269737, 503.758345525317, 543.470553966336, 511.724502297818, 510.402117800265, 508.701022345371, 525.013065515468, 525.790630685176, 571.569658650082, 526.097624949755, 532.843306999481, 561.774995376982, 520.792966878465, 511.511120140225, 520.941532807131, 485.023061324166, 511.568647463556, 520.848214343747, 553.890961772168, 492.594387315954, 543.082096396966, 493.01933164775, 528.571215756515, 524.216054494925, 525.816605646733, 507.498134088385, 548.126775388776, 529.779449032201, 537.384129861933, 535.947951623545, 530.851776486873, 522.507762226021, 512.631979973846, 520.951185687702, 533.673680715765, 526.583249896877, 520.495460183095, 520.039312114747, 524.79580095101, 523.16667748212, 498.528376291628, 530.485411471013, 527.813829939819, 536.912920192879, 500.53173265717, 547.096345894116, 516.516358064559, 548.787949944838, 536.36412100734, 523.187754675127, 478.16154568143, 502.902071701443, 521.139889258553, 514.360284006631, 521.28781984756, 508.932884774766, 535.411449929863, 510.078163811184, 543.155091909674, 502.449451166052, 522.595304428165, 549.4556297983, 494.691175323923, 536.723865967946, 502.81229102888, 531.605422716383, 545.20858064999, 502.724429545154, 537.3884594395, 535.269421017386, 519.701877356375, 535.888734217389, 519.397668045108, 527.602728658891, 520.194198448316, 518.74752366488, 544.718930354748, 523.066796711203, 546.822968353331, 474.300755318578, 525.161519978873, 516.731218645781, 534.105060970892, 538.644841979969, 539.006171280177, 528.052125668235, 488.546246643753, 520.714511378044, 536.89349208741, 554.005715440265, 543.737030795364, 525.977800948201, 502.274159830305, 538.388393702472, 524.56688683302, 526.749681986237, 520.369190894732, 495.613185298027, 537.254626455444, 507.545164903644, 507.310063675727, 507.647502210264, 496.782902000793, 504.703689070346, 517.4288663567, 511.886363853924, 530.275883334194, 542.036770560048, 524.811682184552, 522.255389967797, 503.268682069929, 492.323498470668, 503.208874623673, 534.896009610992, 504.417501215631, 527.915217471865, 556.263011796433, 541.34827885055, 497.791645108087, 532.565950859368, 496.459651782927, 517.553040827901, 515.898377665463, 531.702234060044, 521.167144081981, 515.583732795009, 519.954806715095, 541.187239779499, 529.681748709218, 544.771407133275, 514.833262073616, 485.116023255935, 529.989048892521, 528.849203044636, 517.209032691144, 515.224414545158, 544.707970332664, 550.501726945682, 530.373972149456, 526.50843556948, 532.965127858368, 549.587748531781, 536.163860211203, 521.140387215889, 530.349596605891, 504.177476297392, 507.604653338562, 507.147099507941, 503.914789261545, 538.484690100354, 510.969070308548, 474.467038967953, 519.165265780889, 522.917555786699, 522.237240985219, 546.409459149703, 519.70343191953, 507.563648618864, 534.349674476126, 536.236379558098, 546.561711851143, 541.436879930216, 552.279955449526, 531.637521886976, 530.410455473547, 527.761712344203, 530.911287497698, 533.592354445088, 513.554005956527, 523.93897701543, 513.43446286145, 504.128695863164, 540.464679966822, 571.160411659726, 567.231629061202, 544.404386248162, 521.480553869197, 506.941767556848, 541.994080653907, 557.641217329007, 538.200249323433, 494.741966831662, 514.240778029809, 506.304910387604, 511.789076843955, 544.298423867085, 547.718280774384, 554.787608977513, 534.777332309807, 511.341354983432, 527.002838385994, 504.480601658217, 547.284672926612, 556.004177921907, 509.420138073217, 527.044409472396, 500.771474393954, 512.368355008131, 529.03144554605, 536.149522518846, 548.225426645933, 526.362875246116, 497.225021825825, 509.315394178867, 529.125698931113, 542.743030958293, 542.046688164182, 506.104897678488, 533.335927218356, 560.322862101084, 521.468151410893, 510.126545888061, 552.012879408092, 531.394150592798, 503.733403619661, 519.912152753784, 486.343953394823, 513.129350005288, 524.828397926911, 534.787839099263, 505.719565291631, 546.742658727821, 536.382820906296, 516.625484455951, 542.227249172533, 516.451686828187, 529.881034282527, 510.531312570104, 514.348647094399, 530.380435530055, 521.503348277423, 513.087840148194, 518.770444455157, 526.390240395177, 528.019593180459, 524.285836435613, 493.940307457157, 517.02191270486, 552.014125999362, 532.893853006064, 540.185647470511, 520.205618941696, 517.836014004428, 517.399684893737, 538.67589185137, 519.148683187459, 520.635150504778, 536.438675314726, 525.878755824702, 552.466731172153, 537.776156022532, 510.205880625327, 555.63017197862, 518.022242541067, 511.011679369105, 499.554878922083, 511.368107473501, 566.918454896277, 545.104917512808, 533.853919781448, 528.159912294068, 527.203903670245, 506.483359254966, 508.324067966558, 520.865938834094, 545.854133913078, 533.306450640138, 512.834120519064, 522.381081453805, 531.145998335744, 500.780316107756, 513.557720503528, 534.680453201114, 527.583861562246, 536.70221204746, 511.476886600688, 521.482436047064, 530.593749066947, 517.927042874751, 510.778987109895, 529.076842491484, 522.094078416367, 519.38492435527, 514.824970533504, 531.473989154522, 494.253845753488, 520.764021146083, 541.64748237769, 534.551751871779, 516.694253722708, 508.656839752291, 535.461058549135, 513.753791261365, 522.950718023563, 517.178843709398, 528.356863288794, 547.089615524467, 516.730686616624, 544.756616018267, 534.258769226112, 540.498968202044, 530.941418995184, 536.247055856093, 537.300029120276, 499.799559948112, 518.401339674548, 516.852212688338, 521.930617300183, 512.529071629696, 539.535242680857, 520.495998679242, 540.761107938998, 528.852642774517, 522.748399597064, 530.574168883468, 527.584748484971, 487.282124709192, 504.131070338004, 505.314620806389, 524.81196124401, 527.715934311238, 520.097940755491, 504.674005997017, 524.20560533144, 534.000440921572, 531.286361958646, 518.205397144733, 521.955410451693, 511.326290629372, 516.035050404278, 521.935845010666, 502.325760941242, 526.54773019332, 522.047467644008, 521.209623115197, 521.90479334158, 535.131467455958, 527.390081616226, 492.543264395036, 506.544495405912, 513.072278094115, 547.292064642101, 526.56494371612, 534.997737863877, 542.388885860908, 510.924576753313, 505.006290224083, 535.37527787782, 527.848346353703, 522.639751915802, 508.625935826873, 533.950667420925, 512.126061737858, 536.178266922849, 525.395503016126, 538.982302888111, 571.099440174884, 504.658382998548, 526.032159261443, 490.799217438365, 518.884549222648, 511.226162220786, 509.480755087175, 528.383248248231, 537.539255788323, 550.724146454658, 523.666123408917, 521.333543635488, 527.768125941863, 527.200939108974, 526.775763158702, 520.723910234844, 527.698766932022, 528.625441994516, 542.995743745967, 503.930216902032, 534.938830632182, 515.153014212875, 533.428686195467, 525.238344825989, 523.961557450835, 538.989294857539, 526.494007609699, 525.220253485389, 532.95079360022, 554.052123622927, 544.112618846617, 502.936832422928, 510.449703137218, 512.802656300603, 522.819382837468, 512.546085035179, 517.886699466726, 522.239448032035, 515.270272147517, 518.090591699014, 519.143563505062, 518.993583234296, 500.43356524417, 509.110366624386, 512.667344031117, 520.130308531681, 526.54831145393, 525.432256077044, 526.265159478739, 523.315686666107, 563.693713128578, 512.464836919046, 554.154663482693, 528.809308477885, 485.027530648298, 553.528920122608, 513.96364090859, 525.335632579256, 517.319922929664, 538.444471262924, 530.626064924009, 531.359245774465, 486.624307053405, 528.545660511282, 519.080263197833, 524.292490880622, 525.947326544158, 516.933028300004, 509.116537918687, 534.270885557636, 520.419665988817, 514.62881724971, 544.705211867309, 502.637977979578, 540.250741417397, 535.975004770419, 487.950109861095, 532.086471902904, 521.303678929235, 502.823398247848, 501.633668754574, 522.300199414052, 546.492487571965, 527.194601782183, 524.644766251315, 539.804496189232, 527.539501848872, 493.149368398846, 522.092179305604, 524.545600113677, 520.534513446763, 524.657667191076, 479.305201523498, 537.432281615065, 527.464432064728, 516.956246825751, 540.607178595639, 501.237262479648, 522.636054996005, 525.153438117346, 542.792943437278, 570.334773068906, 501.400828332184, 507.17470984903, 552.198785875963, 509.355345779064, 556.830114505269, 519.026209756168, 496.004947092044, 521.496023663961, 532.978827164829, 539.864402031249, 500.043398842058, 506.543279992092, 491.16411923502, 531.180242530116, 508.878485508007, 489.116875255529, 556.469070550149, 515.481485149557, 525.220626919298, 542.533470554664, 521.469767853681, 512.632674776924, 536.445115557955, 529.667940190784, 518.515200125282, 496.880270371669, 495.548929208093, 516.060316057331, 523.154854036126, 546.980548637771, 515.754906396341, 523.360347058691, 519.496347444849, 533.368264375086, 522.147762542053, 504.532512738399, 530.109709628721, 539.714786901612, 572.691665207059, 529.037002479266, 504.10839912488, 509.629758465686, 537.314122620389, 543.836943334276, 473.375982241338, 504.762282892704, 511.503512726752, 544.353151573426, 534.152665003928, 527.510542137309, 508.810099204317, 502.908193148759, 541.931234985121, 542.432366185909, 531.89268982309, 525.203969832198, 493.963439826527, 515.49311490424, 505.223581973448, 534.797814562944, 547.5311476342, 538.836168770422, 533.034401565035, 532.017293604241, 537.227871686702, 558.245238159047, 533.76789844513, 512.213325611435, 492.577130650955, 533.0099059648, 557.968496383225, 551.339663777707, 514.945512901659, 521.256301979056, 521.231755317594, 539.235581930081, 538.666567322899, 514.261539177355, 515.118491404771, 514.244057303316, 531.620230558439, 520.091598157608, 536.914276814818, 518.694255549697, 520.989096660901, 517.552341316031, 538.034489505085, 525.992654273464, 528.202251232536, 536.674617714652, 505.921478684545, 510.008183831181, 513.912715811719, 526.699400223758, 518.64879365163, 526.212629583284, 543.570052334013, 508.586570772055, 513.79230450973, 552.017601276742, 539.045635877957, 511.298608389838, 544.419002327325, 503.24029733782, 505.613279108357, 520.430994820124, 538.942468413578, 499.875046295718, 528.627429006557, 522.199501580138, 523.716041042894, 534.317776024942, 508.663004963556, 535.940228988494, 537.455782136873, 530.43947274704, 487.156415121927, 518.376068866549, 560.499234861206, 539.081136642338, 505.943064384722, 491.373769786814, 534.662602510301, 529.380295287936, 502.722180932564, 552.889142161693, 543.441127007996, 525.768699688283, 523.705594510084, 555.1901759876, 517.405983027393, 541.258510605372, 538.941165640039, 507.43651501254, 541.467918131991, 544.354295957111, 542.534764896107, 516.819210013347, 523.725235755736, 521.228436433856, 532.225805098932, 521.79926078655, 540.924586767495, 511.904866781751, 521.749409620633, 524.107664714395, 534.511191357711, 490.069259985125, 526.360467573729, 528.677285825663, 491.770683186983, 540.534699153121, 504.560983213075, 532.620973898658, 514.181070000715, 522.403739784225, 531.700728986074, 538.283857200557, 515.431301311209, 524.007495565048, 531.059733716865, 538.765260282882, 513.787660884845, 534.290347376194, 522.152597438024, 535.508065933373, 545.431175540873, 533.213223485506, 519.488465802429, 500.391003047236, 543.858188584597, 508.205209213776, 524.522788049344, 528.102257436023, 525.935032970839, 530.568103149109, 515.147109430275, 506.228913889408, 532.389888440125, 529.842645714872, 531.273888981889, 520.167449728893, 544.61470460497, 509.518076163077, 542.363969202043, 520.611277340268, 510.971873567469, 519.522474958815, 536.058762222078, 517.878623312836, 507.888440779251, 522.644492291665, 524.250995991536, 507.592523328771, 512.219466575057, 529.206488334655, 557.36549018897, 506.604687521576, 523.905636323775, 544.611741473822, 519.182594030978, 552.189686413217, 503.317476787726, 549.670173206806, 501.913620230703, 524.169623510618, 533.886102755689, 531.184114452667, 519.479090484621, 506.237413263086, 500.593319942584, 481.203355984958, 519.34904111941, 525.901971788508, 523.64315965437, 528.27196734098, 528.329198031333, 507.831649480592, 553.267396395363, 523.837424398864, 506.18372912115, 520.489163858474, 522.619835711809, 513.839240689142, 511.172696403505, 503.818707109279, 497.179757461752, 522.01677285903, 521.364988630256, 508.255701297489, 507.271618724874, 526.247934372325, 517.637366978035, 517.407703675038, 521.11792358255, 516.852047895026, 536.389097990159, 509.80372321871, 512.351388113202, 524.393898245702, 503.528985146822, 532.271930708389, 515.459564784868, 544.63572701989, 512.079184264931, 516.161877279891, 540.744834019109, 497.080170440746, 529.564465879086, 525.909035556268, 538.940671242647, 544.392247571374, 517.138462702676, 524.000294704065, 513.995761798209, 502.108071560259, 553.70135538391, 478.041185092716, 520.373409914645, 513.617830191541, 516.349042427134, 518.754407027243, 532.114078333569, 553.471786846494, 553.353612971519, 534.049843467734, 517.264431462516, 489.607804404251, 519.199201597596, 496.683685441904, 506.50320556722, 530.01337600031, 537.024597298644, 510.459938136864, 512.056263602873, 533.43797073094, 539.550511501311, 546.388575725048, 498.979512953679, 550.9266045247, 510.540776749173, 536.146044186934, 517.719021231624, 541.793459786181, 517.401550924773, 502.110935172207, 533.981100148508, 509.458099794575, 544.134244542245, 517.713968104592, 504.717446583356, 533.475426398631, 565.215021177017, 519.31759592049, 519.892051572624, 522.069639123722, 513.244142510191, 520.68392823266, 547.95388077913, 548.632035583389, 525.273736024366, 520.758695920069, 507.889174498644, 524.938059209371, 551.279512070134, 527.662462533722, 516.958106385057, 528.863051619472, 549.898910039979, 547.385674536772, 514.824591740378, 521.193296676958, 527.787858548106, 541.528673737636, 510.655745943953, 519.983899916427, 555.917167631568, 518.917292018082, 522.625164460119, 519.943933085291, 517.775382378792, 529.792033657834, 526.792636164828, 506.41750376058, 527.48070008262, 518.819093511717, 549.851547531763, 504.177312487689, 550.179502142893, 544.068006043806, 506.672947078347, 495.542676555359, 511.798983284452, 523.654648934702, 472.357425413508, 544.117233608162, 529.070910086627, 523.821424875358, 538.148896286877, 542.066069322233, 512.001451167733, 515.741285922593, 523.006519553513, 508.067658978382, 513.70249219633, 538.749472371811, 536.455687287599, 524.940597781927, 513.460937703094, 493.524492176223, 506.469224751475, 538.700927361641, 518.31572107061, 516.852147780222, 520.403677365232, 549.962388964145, 532.123428832459, 513.26107912552, 534.199946157938, 559.458890320973, 514.746692622725, 527.94300619058, 498.416031673455, 533.441466763742, 505.115504611007, 504.395095894762, 532.70879027554, 525.552676900911, 499.949236593681, 529.036548890932, 534.372514864817, 528.571487976478, 521.927450517181, 532.53306246093, 519.106648316782, 544.484118812474, 525.096980531281, 517.305989391093, 520.566099897563, 562.896539979914, 527.612188524912, 505.580236018219, 505.007182582443, 567.093711246912, 509.308553080584, 496.042445417039, 510.90342448448, 553.940535674063, 480.55082872926, 508.471497516151, 513.208878310506, 513.249099610706, 526.729454588461, 549.423881488699, 514.97081463173, 501.951873387119, 506.85440266785, 502.170496341304, 511.44253078044, 509.08035765822, 512.236620074855, 542.296155860431, 525.963084161445, 519.113473535486, 539.91612696879, 535.210011877948, 517.826055836184, 522.263269656125, 497.881084215923, 529.84636907232, 529.652028179494, 501.265423725358, 504.135608305182, 525.378404646424, 521.320432202959, 534.261302979171, 524.092026706955, 526.761877413206, 515.541975750785, 516.858766302196, 529.484740960015, 526.205067920853, 521.463210795356, 532.231863122767, 523.906287468737, 526.988960071393, 530.833511175951, 506.068860814319, 522.664003826836, 521.472729698799, 527.624815019571, 556.381881407433, 519.15709339614, 507.388959072691, 524.26128468665, 534.525851539202, 479.689966475311, 520.531733211525, 517.589306209313, 522.912394202886, 536.221191138124, 503.150504076678, 510.838003694804, 517.623356784247, 537.678978477236, 508.25445744716, 497.674496297334, 518.589709193432, 535.333921052245, 498.721984622386, 542.453452514853, 513.202698291431, 544.798472735358, 523.498206433852, 539.294848679108, 518.827484559898, 527.735012795568, 512.143520935261, 525.243199090896, 543.913698167354, 506.362600521068, 522.039900060691, 523.008140667469, 543.32627194611, 519.047725196029, 522.441775055783, 504.525093407295, 532.657965583607, 520.354650068836, 528.303914986416, 527.697455605834, 490.255025777973, 520.55801159289, 508.899241532211, 539.735612139569, 520.022566000614, 497.212932286745, 535.725611172615, 529.261056754539, 502.659105596387, 529.733255213582, 482.061832535469, 531.309942017109, 530.141733924429, 520.543055096384, 515.458519193301, 507.11318055374, 518.777424782378, 515.254303946517, 517.428008896793, 545.519193376276, 506.6130253219, 522.630288139937, 544.972336512509, 527.766219366789, 536.438464835648, 497.580351356666, 561.718208519128, 525.70823475772, 533.418492124915, 504.888234110479, 539.662099896514, 518.563535450937, 509.768583762848, 535.382327517194, 558.227607202437, 519.933094532471, 541.641107291671, 508.440350043806, 519.457374363859, 528.588338065556, 522.23342715872, 479.971941987575, 551.04940536166, 520.60818046901, 523.555481906597, 520.768938287761, 517.172141917344, 502.450365929706, 535.113677887274, 541.403627960103, 538.251004925713, 524.704468208736, 539.009911403468, 513.489832534082, 562.308089456074, 542.061737321442, 499.548351717539, 505.117485000729, 541.697025473615, 543.169624360489, 537.439125028455, 543.700597339704, 514.811213331608, 512.93454562821, 518.015140363556, 507.232392766632, 540.354234652791, 531.634393040806, 554.349481436621, 533.248689502023, 542.37653406777, 526.548349216963, 516.231941870923, 520.968699932743, 512.588131949892, 524.642227536087, 549.188489899508, 529.299473616855, 493.006633541517, 510.096722429353, 536.376473144454, 517.671116360017, 533.226606846588, 539.888347794375, 498.472647333507, 538.410833213852, 514.366213531188, 516.598670982549, 506.12668771964, 504.112102936075, 525.203509087311, 525.210953474475, 506.62436146196, 540.998831813539, 537.109977305198, 532.130518355269, 546.63350981069, 509.967626490866, 560.74069748356, 489.893884087533, 533.513644534888, 531.716061085795, 540.200633014069, 508.83016434204, 531.832530495479, 515.248774001699, 558.036070195143, 517.176310871386, 536.718748649534, 511.848524572052, 503.42467282096, 518.114167265336, 486.832240892164, 538.688817196177, 527.127996178852, 549.846942575232, 516.009394874637, 510.388725935166, 514.545629281963, 537.929114758251, 526.142636716009, 526.014023770483, 499.161657544764, 524.399594809024, 522.310934977436, 527.018622118421, 497.239317061954, 525.637326767801, 511.285605247603, 537.829593955433, 511.131456396863, 525.652948372421, 532.453594589254, 499.097325944807, 509.069946794027, 532.58527769984, 523.024200740109, 527.505284456745, 527.452440987092, 515.606091250534, 540.932385772461, 532.003834120195, 494.11285948249, 507.173735553755, 547.513236921079, 552.138751280704, 529.073974625822, 525.083296675976, 525.823495889009, 550.17709764732, 522.267034536012, 492.550374410885, 510.905925356344, 512.950709043568, 514.132739581702, 513.492051530912, 534.137004679744, 542.052560462516, 526.855694000028, 506.378722826579, 523.422819323981, 541.116854715819, 534.041018768126, 520.84132370229, 497.178059839025, 500.394416168451, 517.379624293309, 548.608732403863, 540.329298518066, 522.2487958787, 534.787218193344, 524.900841698856, 518.312618854778, 496.953185439481, 535.744823614786, 504.153116824258, 513.627156168525, 556.160117843299, 529.123777949103, 526.278006189611, 521.618070263386, 514.261619928, 529.778074704533, 538.331142985644, 525.990054659263, 556.930044748097, 551.05570092074, 549.855844630124, 509.014397328035, 506.522921206647, 532.1977369532, 511.1933733152, 504.671823656236, 513.728348848654, 527.372217188997, 543.296460058089, 500.261204096439, 523.058169117181, 533.11938490931, 525.701896054131, 521.754881392977, 512.14084612078, 514.304993468321, 527.633208234881, 542.018422805064, 511.459560813202, 517.782505589274, 520.66648209546, 519.069915484014, 533.373766544913, 528.249953168672, 500.918222511022, 528.183048945046, 531.016278233883, 495.233025344979, 538.384794605795, 509.51915456687, 527.682561543964, 549.130751914843, 530.416387647198, 523.793920956308, 491.441978758987, 530.509294972495, 535.636955293457, 522.436563674386, 536.193325429419, 503.674386511237, 502.765240898021, 506.035857051632, 491.923849623742, 530.695063096635, 516.173671256128, 515.972699234009, 541.054234796492, 522.724545272578, 512.44091185227, 526.305860468097, 521.745726485272, 538.74400967823, 531.817719317389, 524.975375201366, 539.436193382209, 489.103270357306, 484.650355451571, 549.938747418974, 530.678856477348, 533.039311422732, 517.175288870554, 522.909125213811, 546.958640936482, 546.958231237612, 511.421419210871, 510.13092012627, 499.098355422235, 550.607938086001, 558.662943702544, 507.468537566796, 505.072269264672, 536.010977047029, 531.67472648688, 539.778322835867, 529.761717750934, 541.144324324838, 524.078921373194, 504.338164929845, 523.277701581776, 501.053465647159, 513.349286476182, 539.687552896905, 533.257508641624, 533.88496064915, 508.338310567856, 534.492064107964, 558.310571256748, 528.521998535916, 506.109479949973, 527.254312785422, 539.992032264791, 552.098450190374, 524.250679437653, 540.266970910428, 522.984222911861, 525.099996447608, 524.223459673546, 535.666644166668, 564.309324710176, 525.305609796021, 546.719826647891, 517.446518470895, 510.670347378649, 545.541046333939, 514.740798139154, 505.209210837133, 513.090912677283, 529.14243800912, 514.279123606784, 541.828566412236, 503.431363745924, 525.542627008271, 524.653001417422, 518.898557095643, 502.661587332367, 528.035567097362, 523.614391194707, 524.824471496857, 495.429642562313, 508.178021977896, 548.17131462569, 544.614785205123, 524.82383969326, 546.777748976263, 532.40455640593, 519.788056300811, 505.466913395914, 537.907288742227, 528.048532564763, 497.341954957408, 489.960868028284, 505.87636666477, 515.211071807289, 513.040697003232, 510.429728224748, 511.101745546271, 519.422138938324, 530.401689394851, 486.999384594351, 515.634679264223, 513.893657789483, 524.727041237612, 515.927122085083, 513.211841485082, 503.706353188902, 474.266335739429, 531.149364958648, 533.583888160259, 520.372255696043, 541.042186019592, 509.568931670909, 508.511169225739, 499.005434502765, 535.482030338733, 532.506402985057, 528.107863847473, 501.616830430194, 502.842149214276, 490.566385659073, 501.84522368753, 550.822999784712, 528.428381230906, 513.085207825137, 529.831803471666, 520.362773888897, 513.582203897028, 531.862756196295, 525.728747305993, 497.481142853581, 511.56892343319, 523.339288187977, 491.590419980298, 530.862962271485, 520.746510636685, 527.208682910679, 543.017139080628, 523.75643515226, 528.769286145094, 483.947526862703, 518.296686551692, 533.972937015562, 551.096571639902, 532.149590022215, 541.130888975618, 514.779906286161, 538.766287888891, 536.642858160759, 550.06113145159, 514.026090310774, 474.709435534766, 525.128928401511, 527.600251803791, 546.047574199773, 504.571246298198, 523.239187946406, 518.537317084733, 505.652178175178, 521.766662639522, 520.269505368436, 529.663178905879, 502.178202504461, 525.398764758206, 528.478038138781, 532.227962788243, 520.911701147908, 548.953338641391, 514.199480435134, 513.112661313983, 529.627785284117, 526.635912257539, 542.34619947293, 525.779589682823, 514.275006912967, 550.497726224167, 533.851651526441, 516.803610882188, 529.26432306221, 503.811813133917, 516.311518046543, 538.662324730776, 521.856089038066, 544.632094624029, 512.83354079569, 542.166761358808, 516.388676064922, 512.386016481181, 523.800031714113, 518.204859497386, 529.438010916054, 533.183519484754, 486.911843423728, 547.510262262515, 506.451718108244, 521.510456671589, 507.467454714198, 514.539590234983, 515.008676792614, 512.82227853958, 511.496499556933, 505.496201525865, 495.981693170639, 510.688766525916, 509.564192669359, 530.494721453445, 501.536148516246, 514.613022803849, 519.859515260662, 478.781782784335, 522.645264991637, 500.751265725268, 537.655066006134, 513.050045563128, 492.942081235219, 519.809084378995, 502.700892269782, 522.644355393772, 541.321071048585, 501.407224434104, 514.948442226803, 550.36984255349, 528.01334731585, 523.855990248464, 556.095098528634, 523.583011552819, 522.355865856107, 500.610785277046, 528.322536320314, 522.901404301801, 494.55607549082, 522.388291941403, 504.039529726937, 526.295109542634, 517.464753581129, 505.3954070866, 508.789104594773, 494.502288542988, 525.931446480459, 524.517546091104, 518.048864208765, 515.688934143146, 534.108557544654, 517.735782100637, 521.247772157646, 553.81378975134, 535.611781529259, 540.950708372225, 519.106289890255, 470.248717716825, 543.77406657913, 544.447944909132, 514.882582143405, 521.792704186245, 519.630772499494, 512.488417640041, 520.924714923889, 510.134696053031, 534.75625334708, 526.136217682105, 530.488688711579, 518.506347700169, 509.528472169957, 511.450377248246, 526.645271040359, 559.228902017175, 492.044773088943, 519.305603709783, 518.467587020575, 504.735597523453, 490.902583815886, 520.439587585012, 496.233980886247, 511.686714528239, 494.883279620756, 505.783142333035, 525.590195229767, 510.491231611536, 503.916122741368, 523.612532954996, 514.733042531697, 509.888609798513, 528.698497585439, 506.990345482012, 494.663885810479, 528.549102751048, 522.496807283102, 514.307176957568, 518.962829751585, 529.590466215301, 489.337347997947, 515.333199906619, 500.747020223269, 553.861221458176, 489.423537675391, 531.887406796297, 525.250558632995, 532.356264518811, 523.80865188936, 511.408328512207, 541.58594265254, 490.207406144086, 537.860896743968, 550.261582956245, 506.26945954072, 508.945869574765, 540.950701614678, 505.249669801382, 510.034456784072, 542.946382719122, 551.079998713518, 536.843820279788, 504.632876908567, 525.568168371848, 519.294678683342, 522.88013813435, 520.540672938976, 563.749732130552, 532.435661216401, 565.233357361593, 548.086462581049, 530.949503744541, 518.41694573028, 519.779346750484, 517.591003498727, 523.751160085998, 514.321316708928, 535.733252293076, 548.512214825436, 529.783619342012, 535.553437354233, 553.937510024568, 530.074375159372, 532.199983882898, 527.297778455869, 537.781833737575, 506.714434606802, 505.296784001132, 532.507061210058, 539.726345810756, 555.304697831608, 516.030797432258, 510.254789760044, 519.873240908223, 530.129548336507, 528.069119822249, 522.466180564805, 534.220963640095, 534.364541210262, 515.020867421147, 509.639719620495, 506.198580858359, 514.324027467553, 544.324753500333, 501.221694089067, 509.970246543736, 521.420956598802, 534.414180021231, 538.056603196891, 504.640062714835, 523.920049733702, 483.09298118199, 485.795700512702, 507.072728363579, 504.628607910338, 525.01059007211, 532.852482036831, 535.463818679603, 504.927336788258, 504.032602415384, 554.262878483467, 514.762297477154, 515.675789594477, 520.550531656687, 538.819476798063, 508.509620643224, 499.278981342557, 487.191180391621, 502.8329437727, 549.11236230381, 517.413880867048, 519.619967688408, 532.155817029524, 544.00150357391, 501.279332131566, 505.755943383114, 533.124546383041, 532.963026571502, 549.204934153081, 533.834778135021, 534.103417731474, 511.904023596652, 501.94510837953, 517.897310604683, 535.932051093831, 518.526895085945, 521.398089861143, 508.27063789525, 512.590322730299, 533.072664238915, 524.891058839996, 529.40504064026, 531.365410750459, 490.813743964769, 533.057100613398, 524.79303411833, 504.534576256121, 534.059056222194, 516.930781357766, 494.669559710885, 510.762991482186, 544.664603996545, 525.054195237622, 508.713181605622, 516.388370122374, 505.587225261595, 486.763515920049, 520.760291643662, 478.783108761808, 503.567691422005, 517.896730628604, 535.71913025984, 512.329963981266, 514.701121034693, 504.401588592921, 498.183983748774, 524.698877388597, 528.247500443366, 550.071334689046, 546.715720553414, 527.541220716016, 545.711716081655, 549.016542235101, 537.42755208787, 503.116536290266, 513.143431083602, 543.138621452162, 551.624506155167, 512.665399093071, 542.790591510912, 532.504316711416, 520.429680418841, 496.921321457731, 498.622430868095, 530.53759124282, 512.80455228189, 519.028563266642, 497.32401978075, 542.845098414237, 520.675692111376, 519.408093029648, 515.409676207128, 504.480138945314, 548.968789997915, 542.595725198218, 539.187406060975, 531.964247524799, 523.892566814375, 489.2226017406, 518.269863810722, 521.216056546131, 536.642853575705, 511.394084401577, 514.568504220639, 491.642340423479, 525.775718394178, 538.322809478162, 528.077994095082, 531.310987159977, 519.396037091234, 503.212949446153, 514.746212884269, 523.464680540031, 550.747797131736, 515.508724867768, 539.007067469138, 519.189773710004, 531.114137990763, 500.704956629357, 484.61370132646, 541.832817124103, 515.382524760355, 522.770939858929, 507.86038296166, 501.541193841394, 496.263853357279, 514.453868537114, 527.440256181535, 537.369475561111, 515.526325533247, 537.601514716861, 512.779024485218, 568.48115575766, 514.657781992673, 546.09143146393, 534.223544260578, 531.611797529159, 495.837459382329, 533.961943785691, 511.98597618968, 535.992454720306, 477.332997347431, 556.717338819892, 535.808439768423, 533.194756551008, 509.165943155, 483.989902518845, 532.129366941734, 520.200707784107, 518.499663744257, 548.784228782258, 543.131741192691, 494.55207717656, 509.391062285367, 542.552665111407, 522.083592328714, 519.67777635589, 548.23750124613, 543.322974797468, 497.821194032578, 522.168092555094, 498.75050970082, 527.009265078541, 538.337839742635, 525.423245695503, 529.185580744455, 526.377085185844, 497.351833453984, 536.368752958825, 525.413686852354, 547.372405601987, 524.374112126154, 520.184203540834, 533.68580781036, 544.17021165532, 540.52131884085, 522.669942078858, 548.160640082429, 521.332858869514, 503.490752364314, 512.713310798994, 510.099828399696, 504.042722365789, 518.062393963159, 512.357598024514, 537.382287277744, 488.098025345636, 494.942992564564, 513.671191266278, 521.336381026721, 517.825018108175, 513.371938433557, 537.413392940417, 520.575596734404, 513.961317276048, 519.121579311633, 511.201119877074, 520.536518806769, 521.815661131781, 520.787029732027, 492.272354293811, 530.268010508051, 521.541035389111, 538.135257969896, 533.703298379555, 546.767966794249, 520.669874508479, 521.628380264923, 523.072725540686, 512.369199830585, 488.689315253461, 535.488202893512, 568.230268768138, 503.660460863184, 532.532754795792, 526.462979934479, 555.830277117707, 506.197189992286, 548.764229233753, 553.539558456796, 516.864910970991, 522.997952078852, 510.081277277487, 539.72380798819, 524.173610862471, 519.683469579303, 541.90617048585, 519.907902419502, 530.251346056293, 514.506941702339, 533.359730964548, 527.552755087482, 507.653959235392, 520.042619960625, 535.129955551043, 545.758909383592, 524.702649817542, 521.389995330971, 487.537320938924, 531.704331683575, 540.379262189648, 530.054132794547, 536.503237457486, 516.225437823463, 541.740824264999, 525.29110138006, 515.3386488048, 517.830464439062, 505.955424596587, 531.081874253224, 517.741065059975, 543.962293024454, 538.694588273374, 514.82359274569, 520.951662264369, 534.086524479409, 497.937986741178, 492.326107800603, 528.82050677308, 536.308556380072, 521.198011229514, 515.390502277039, 508.066138557561, 536.150684196708, 517.831196655212, 524.993286999565, 519.38879342852, 542.2644196344, 542.427421932744, 547.549263780318, 506.242537116061, 523.675305290997, 556.339828119796, 543.833616382366, 546.38995671833, 504.199424017433, 523.458529640468, 519.292383520878, 505.156707498491, 535.664211861501, 539.530163065296, 536.688255969438, 530.112713837939, 540.582454468734, 502.170469654838, 540.316630282493, 528.027976924299, 516.843417985737, 520.66872190956, 509.746587354366, 532.498517493117, 554.515577315048, 503.19955634637, 519.2679814825, 528.021488588663, 509.246056838381, 513.499900709046, 510.935161425124, 527.510623837259, 521.62973006588, 510.928154864327, 525.935989132887, 500.978738170941, 506.406100288505, 542.754358269839, 526.118554520968, 517.151238756439, 505.779412111059, 510.815401992583, 519.019860502472, 500.361272077672, 522.52251693943, 518.95226943284, 514.276701335519, 499.144952415483, 517.162564346555, 512.618900933526, 505.898831960094, 502.494229851858, 550.761260213283, 515.768107130976, 487.178823972183, 524.716684452012, 539.899042295511, 507.939680240819, 524.962813339432, 528.122017220072, 482.534481764292, 536.20628269836, 520.356786178043, 545.986387585673, 517.179590857178, 504.954370610163, 502.798748351829, 554.911817355391, 513.01418956869, 527.227680216994, 527.810096035724, 510.225275840165, 549.579044669781, 527.028448869008, 509.933718924481, 530.219609955144, 529.954774045844, 539.791072846253, 516.963782757419, 543.13928044258, 522.909324600403, 495.672315226923, 493.34586849472, 522.492112066113, 545.11173635066, 507.083064787452, 518.820028786436, 539.309284217936, 536.141389546265, 567.610939187091, 520.040443833436, 527.235783556833, 523.112391873138, 524.939814329476, 518.956658748541, 510.11453590175, 513.051097511039, 528.059898126106, 524.509555888108, 534.871225967032, 528.308703315181, 546.052818986732, 485.187274338886, 506.210880190404, 516.453500907789, 531.976733754598, 548.686110553018, 540.220712722891, 514.953857016993, 518.119840544751, 512.384322265086, 500.00106235386, 515.701458438839, 565.540886541001, 550.405624738283, 527.178484229276, 525.663455990056, 530.295473443695, 502.248896944194, 519.788163052062, 519.569548280934, 517.241798027542, 545.69422197025, 524.365322613782, 520.438096560108, 521.388525207284, 531.645791602942, 522.239813668207, 508.868436845389, 551.687565675417, 514.653817985511, 529.445824023162, 539.412140556829, 533.029174178995, 522.590819864474, 544.464403078054, 531.995602082313, 550.747631717669, 545.304126724425, 523.350160995882, 543.675251074572, 522.286917055115, 513.544558766292, 522.009328986014, 538.210207014108, 536.030733900826, 523.898522574722, 532.378823882653, 509.703508553427, 508.501794282141, 521.32787573235, 530.808034389604, 560.947259720134, 528.50478388613, 555.027008104911, 534.408106673543, 543.659604337237, 518.851645591344, 543.167635685814, 556.227128232602, 519.897038274073, 484.985966450766, 514.048170303339, 553.15260246469, 519.97572218265, 511.865336726174, 521.136927844385, 503.346402663767, 499.725091916677, 516.069990726996, 503.560244578191, 516.327555488604, 491.519275329693, 518.933585435566, 517.625113409302, 510.224282233247, 537.996693772125, 509.356202970124, 509.466002890282, 551.669637086539, 552.629780017047, 534.813318887402, 509.657051964132, 498.598259693554, 505.602048748478, 544.681801713192, 507.897965307954, 532.912192388928, 520.285255660566, 529.19468002316, 514.248446091891, 551.419073202881, 539.738984191092, 496.566413662118, 547.326794084557, 534.56683973045, 510.901233065245, 512.001984832897, 500.813511329463, 509.723030779601, 516.69846329976, 558.325714277557, 520.648474559426, 495.707148841865, 529.905089603435, 518.26486052797, 510.677035194363, 544.131391752055, 527.395095084955, 537.298934205202, 534.89752738144, 523.92841136608, 513.598768525521, 541.875646091662, 570.181038754351, 490.169466367845, 539.160020250191, 530.57766024579, 523.067717519003, 545.162560086895, 521.97157100927, 543.560770843078, 507.319488609072, 559.196480935434, 552.285598173644, 529.099738663977, 482.301486382101, 543.381319821379, 526.982543580161, 528.107879112457, 496.715975113618, 530.914442256469, 509.048075082903, 521.991806165083, 489.733826481321, 503.687647682967, 542.254877447261, 501.508771318987, 525.204738938402, 539.978444791753, 493.730132488223, 538.402985873041, 531.193720963091, 529.994876375761, 519.270477288941, 527.709488450194, 528.10133244706, 539.034807225274, 538.911953310205, 522.487797425158, 499.676614036552, 519.359666699462, 542.663108640387, 521.70372128506, 525.90752127506, 512.854898655881, 547.839217701212, 520.214356413114, 521.527470737098, 513.305802335801, 507.97561401329, 538.1298360424, 528.947554933755, 528.42899650894, 499.47805700114, 528.900332313503, 517.952259487053, 514.19454783729, 514.424309447831, 521.966625393632, 513.14086884769, 518.740770707515, 528.596438869694, 529.07954220636, 534.74405938866, 517.165073832856, 498.392932526598, 520.681868225033, 548.027409828796, 511.064675001825, 537.601856900698, 528.350828959339, 525.264842611691, 529.237973995818, 540.546756585145, 523.440403467736, 503.243956528121, 516.438948975192, 531.870523117333, 552.07982964789, 511.09506244887, 513.629914469899, 507.087399238965, 532.827232677669, 550.21280359965, 507.579407994202, 511.937636379671, 509.707399765791, 559.011439178994, 495.502864865479, 522.143006857312, 541.143940256071, 504.88201415376, 506.993717865842, 518.503495077944, 516.464465601061, 507.891305872019, 518.652195360314, 500.943020390979, 542.096026363628, 537.040259816884, 509.462982482627, 501.70038183497, 478.980035846775, 508.621439348061, 539.439603832452, 529.753485937146, 542.258415942024, 510.650694537517, 494.291418693121, 523.50121754663, 519.919899869369, 517.064904275531, 506.942074892646, 520.201501886429, 514.304044252872, 503.818126250736, 496.061614889377, 515.424386497967, 521.17415711783, 538.545824193109, 517.207651523068, 517.018512447022, 540.983693963702, 509.847097367154, 496.334786238417, 498.271406680694, 534.118508178975, 482.511526707474, 531.253576209478, 499.073567109363, 534.946280722409, 548.494995526411, 537.205385502646, 523.694768258918, 541.4998838175, 546.778253803106, 514.590144978177, 514.937185942682, 516.21794087609, 534.256625616751, 521.671619805067, 532.731830589505, 511.094213481708, 527.445901612221, 539.104110977166, 508.739211255454, 550.350175293065, 511.576620356554, 515.412764251766, 534.580540022774, 533.56984888912, 504.644227127337, 541.656615936193, 481.920106406456, 536.423524054329, 545.127132220019, 511.513134102318, 546.207233055782, 499.263498141465, 536.513741366882, 523.725029850047, 529.363874533261, 497.899132134216, 514.15264046057, 508.376180588172, 547.033761832285, 497.401715911947, 512.364465954327, 538.357636722904, 565.330196113574, 535.390056932517, 528.475607908523, 558.524368748761, 532.829874945948, 516.559265640684, 506.021085120427, 511.321494262552, 524.719052585474, 561.378697233698, 543.269026936312, 525.541237243189, 514.00266922498, 531.344191679157, 528.620422154301, 541.02360492509, 530.090546236924, 538.005396791137, 513.588759396541, 552.666914484067, 503.255854228385, 519.86858626627, 513.97776756027, 512.332310544187, 534.091941525197, 536.252041555823, 525.754465119631, 514.327825878353, 536.275219550206, 511.794843998563, 516.064981641435, 532.231149749711, 536.266065895619, 516.920902648455, 519.858856252696, 532.189495414721, 508.245242040656, 477.769801033155, 536.84571225395, 512.009585645111, 481.40006290165, 522.125715556447, 537.515872203692, 524.325957923338, 541.696255168095, 499.189675623821, 532.629533448854, 528.759592268344, 520.662996589854, 527.997242965016, 529.189459083301, 520.110077908825, 514.148267982324, 505.287286442339, 521.500649478875, 546.174527551312, 502.30084004546, 513.481786532597, 524.877977858805, 524.649442175736, 503.909563518915, 505.337008043887, 497.34498844876, 527.166936082381, 517.297222255078, 513.356300461395, 560.528179744312, 522.60317406641, 547.930943458819, 518.076903209104, 524.523269764104, 548.154164733731, 495.521928774764, 532.410478540857, 511.123183430987, 528.236254905283, 514.758873398786, 500.660671102011, 532.070572938273, 527.250989704606, 545.849135896514, 501.915598116231, 555.240735939721, 530.618513723954, 533.562647050196, 528.332902864254, 514.384113322892, 513.359494837395, 533.10934297707, 505.267591514936, 495.683626943429, 509.976918012684, 575.326828251498, 503.826652033201, 502.991415050979, 525.890655584648, 513.718745483461, 494.476002849672, 540.543581859584, 532.07118733306, 509.983464860876, 509.009507953752, 523.719269604675, 532.309025271002, 515.190174329843, 512.486928053235, 508.453025710039, 537.867134682791, 538.752026107216, 521.605032951098, 529.108278161317, 526.068360628271, 513.536240612865, 506.723563199445, 550.048559928451, 534.55362010123, 495.86177284989, 544.138972331637, 543.322114369129, 514.404481585763, 509.801918982402, 552.881394508126, 547.77833624781, 484.110263534538, 546.042405493991, 537.452280546643, 523.44160255199, 521.254480289845, 536.787413502745, 531.470589336656, 505.456301677259, 543.411286067824, 523.304220841528, 521.10907958715, 520.12791889546, 524.078112490444, 496.425190176715, 518.638952771164, 522.106336007568, 527.937239152385, 532.604979188153, 527.370946092222, 543.415101454385, 492.966532985132, 509.135814660276, 523.642547691544, 547.793198157848, 547.730274479834, 551.416712817113, 507.519533022146, 524.199505128556, 554.569472123761, 523.487762999577, 519.363570980788, 521.350532277975, 545.377684887951, 521.560779403265, 531.182287179474, 512.628767752737, 529.28274621941, 521.714384280398, 511.747644223567, 521.699809988098, 524.352537337072, 551.250247421268, 532.71758245042, 538.947901247055, 502.565054518709, 497.153704408584, 535.111914286441, 505.724414940528, 510.922553960031, 504.82565851764, 523.994474339918, 514.384696426333, 544.698403985498, 492.825879433264, 519.305049433028, 534.536109224459, 535.442336529353, 559.240737468543, 543.685739825263, 511.896747504539, 508.067186633054, 526.528880751348, 542.285397955573, 517.052410776294, 506.058995442838, 504.816431752667, 507.385583802902, 524.323039893407, 552.12406588975, 510.361030595685, 531.332920198754, 546.237869191707, 535.654135873541, 555.186848383954, 547.054619661025, 517.310901699974, 487.210955848542, 514.43910439018, 499.561291788505, 517.893455223817, 538.19593880201, 523.525920979912, 507.547077435828, 544.800924920086, 497.194787986133, 533.006488405385, 512.937461280388, 516.549648351712, 540.95804955979, 522.932273429393, 509.077658424856, 489.062196380339, 506.21138763381, 557.610058598113, 504.98318496007, 533.899682171716, 511.276533211738, 515.068558925065, 516.531979528089, 488.307781454405, 522.218043418683, 545.142122433761, 505.069505342473, 519.748066375766, 500.427716617779, 518.407873624337, 521.176249247538, 516.758542471953, 504.529204286358, 516.91307707186, 530.538420668967, 503.745316662775, 519.884182375243, 528.666682540645, 520.331093196708, 544.542568936397, 528.109613361477, 518.642351098855, 545.594847888116, 547.022623970124, 508.820851873128, 516.030917135772, 497.224576105487, 515.724161161288, 511.457057322344, 524.826768077487, 542.747400499611, 535.046089564028, 558.845051613511, 511.927049500864, 525.680295697671, 537.943168952186, 538.214851609651, 504.838135635782, 549.127179539772, 502.219665338635, 531.447724597101, 549.638987466031, 517.050469951999, 493.777844308816, 481.043262873126, 543.699002694806, 509.311784625778, 520.927472643622, 532.269641951308, 507.567675337141, 523.591603353456, 507.011762983492, 540.937337013411, 504.614223183287, 543.372358362437, 532.597107595089, 508.695891939721, 529.718904811419, 539.700854945021, 533.017784581878, 518.138410452404, 524.743392699161, 510.570399100562, 538.832441560514, 480.061315583225, 514.329942339741, 512.564348626752, 516.061290333431, 536.594670391553, 540.617595451128, 537.580143779799, 516.106465472823, 518.655417522824, 540.996660780658, 522.785345219437, 506.825396514616, 531.71565623123, 525.659257041361, 518.580064470236, 510.757500645194, 493.424896293781, 524.075113863433, 497.370554419091, 531.413502200263, 528.228899939296, 518.445352019853, 512.200445120753, 511.854888823958, 532.415182354771, 527.350193004467, 507.956072302165, 538.851178107602, 510.889385019652, 510.368686801511, 515.135517867907, 507.592717638789, 529.000372246033, 504.395109944191, 511.30694314461, 500.203928468995, 520.763388621765, 501.607226487487, 543.023799635462, 505.193429325597, 531.435919674835, 517.004125272197, 535.459479525074, 514.784399309731, 511.441894960725, 505.719091419369, 517.781512173393, 509.881339743753, 501.996637175473, 550.289976789002, 512.884986739736, 576.321129989621, 536.764150935604, 512.234806811308, 519.952925077488, 498.672963563767, 534.330123011756, 513.12262186413, 551.220743279696, 560.652925425846, 542.173170721071, 560.617228947403, 503.98990416814, 504.923773861114, 530.666412249813, 528.053300579344, 510.166959575308, 514.157549069761, 543.57426869654, 547.743902313375, 522.575446104981, 506.856935563544, 526.503491402802, 525.974983652826, 535.972737935406, 539.059354191205, 513.742194431215, 545.524307644742, 525.559503162474, 531.807477791554, 508.034418097541, 546.992093214915, 519.641036079292, 525.695944875616, 522.029257041929, 531.821848976186, 506.470137837434, 520.437392076977, 518.087458934453, 520.413015955056, 492.851513135904, 521.557357485532, 520.357041235984, 535.240331194501, 513.858057783456, 510.615371975448, 515.12297730899, 528.309877432891, 560.194722824828, 530.263446648118, 530.172988423255, 508.897822935604, 511.088053957727, 528.824076255898, 502.530076949727, 538.431566058483, 517.446163926459, 531.084695910404, 506.483980627054, 544.329375699565, 556.676623884214, 489.335077890829, 521.387798516959, 545.462739160712, 551.955564123222, 516.745183806736, 513.322783172297, 499.399092638979, 542.858509353921, 522.295707975232, 539.288426178265, 516.492411679091, 510.686384147621, 536.395651498198, 506.701349056256, 548.561782456587, 530.268646274611, 524.775613049646, 510.591714650334, 543.462439829038, 546.945357991499, 516.052980742888, 538.890803156817, 507.743023255271, 498.087444173728, 547.343246118645, 517.409098102906, 508.008825282815, 508.588150806605, 536.018707994702, 536.475314748631, 524.736621957986, 528.547751762312, 522.846750913338, 511.47345894483, 466.896558185258, 512.596540277021, 491.787089881517, 526.069431848615, 532.289826571513, 536.207285847547, 540.495104018344, 518.411056853334, 501.590517442901, 521.8883967888, 503.634929875923, 536.983428437073, 515.384950114768, 503.414817920862, 526.50103822977, 482.123716870754, 515.719801010966, 523.383810737433, 528.181278273523, 531.246478899454, 551.775633472063, 565.090439725884, 517.695108682423, 535.609589635026, 515.12949461204, 516.315792659023, 487.852064613578, 535.061450634406, 535.180241754187, 530.459452716231, 511.098579704071, 541.092307502738, 512.330293715761, 527.168780962653, 542.566799846565, 544.759589903146, 514.150683120171, 517.832770369727, 511.333773288927, 541.99756357748, 514.851512853336, 499.478721892066, 545.445298226038, 496.05953860163, 535.468598210527, 528.520066181531, 530.51677559484, 545.199966573984, 528.276081546403, 511.489427487373, 515.397504114462, 524.708203127745, 524.494356340152, 490.578852834694, 531.76760174075, 506.924041169257, 527.664164034777, 525.731166997546, 528.686958629307, 510.695493050175, 513.710009780219, 478.654710206337, 506.518056587458, 517.177816317834, 516.006591638545, 521.837902151468, 536.086606040456, 560.289508805797, 550.994719062426, 519.204989189718, 538.838998129775, 508.935454431275, 499.687175870435, 533.388701390345, 537.81421941107, 531.069961040172, 527.352075839398, 507.671347916203, 534.514946837393, 520.668083362297, 529.253085499209, 528.019792037954, 533.959041661781, 537.22735589136, 508.879307581679, 512.755918933158, 546.830289162637, 533.625904613024, 488.549553925179, 543.203384630227, 500.673118743283, 507.105513677046, 515.176434713533, 522.042475278549, 508.807921863643, 494.089449896461, 541.251500416429, 497.591379270231, 540.130947985174, 509.430877431235, 546.893346077375, 521.007113864065, 505.750149647117, 518.846732418471, 497.255798756648, 521.374219044494, 524.007814152802, 517.260062860934, 488.67565039139, 517.797843404183, 544.526077453837, 534.185551624269, 533.220818320004, 496.790589903552, 546.400588294543, 491.709436011464, 537.179086319765, 508.367350101162, 534.735763571973, 560.727802422518, 498.790231644871, 496.053755379956, 542.958288991163, 502.769780307248, 509.780524761074, 504.210879778876, 512.110376207899, 526.617335615312, 520.087316368728, 512.925649899295, 558.245401743037, 544.145937592628, 539.696617971441, 521.384034380148, 516.497357974865, 509.910247662108, 539.274976694961, 522.392466734084, 512.821572015838, 524.997515142052, 529.250419579169, 499.603680673574, 569.916415588687, 516.239658661291, 524.21099089831, 543.043062447797, 536.193254234468, 518.292775717036, 516.725446671293, 532.73470967822, 504.157293320462, 533.138983413008, 547.593826424633, 538.146603990554, 532.876229959927, 515.64296891852, 551.554877075051, 510.898299713692, 506.35117364819, 517.257163435422, 525.784041207605, 517.79462378935, 524.672745563608, 526.98113430621, 543.217906146498, 496.034291402257, 518.647364828583, 506.305452680169, 534.906606975012, 519.131875024229, 524.72528362807, 534.781700453925, 527.923485184328, 525.067999851214, 519.580044879747, 549.860370643551, 548.88639882178, 518.042864915451, 553.34031547656, 530.508374336471, 536.909599229075, 556.63973370935, 527.707411426943, 553.07167901919, 541.783061545552, 547.704617306982, 525.053950020066, 505.301954875355, 510.045661145837, 518.206551884477, 533.23759248607, 518.427677756683, 513.943179537194, 534.059345604552, 545.143847819731, 491.545860060027, 515.671975404276, 541.452129453356, 532.445086636591, 547.008654034733, 516.488870509641, 517.532307727479, 548.167969611219, 528.84043686556, 532.146631820268, 515.195626833726, 526.042003199634, 524.778632196062, 539.285015930037, 549.054510349553, 518.370705439345, 497.151995988935, 524.864658001838, 514.210528585679, 522.746345129077, 532.613872412093, 489.493884490595, 512.25258177915, 508.301283930518, 513.518238666824, 507.787942405726, 519.09993958562, 513.714690684888, 530.320447598735, 544.202159112068, 522.122776049013, 513.208974420563, 514.503323249203, 531.990573074318, 512.651318965522, 553.271024726058, 503.250939753111, 482.828255762205, 540.319143860985, 529.965931094669, 537.733030857691, 548.319144123228, 535.604725730718, 549.188412405055, 537.851412721482, 521.779135788233, 529.698079870179, 515.557534725683, 530.704224710843, 528.261902063457, 520.277554995507, 533.415937663493, 524.971474507519, 529.799108058923, 509.396825028076, 549.506087798376, 519.693591465441, 523.342515331903, 550.724538780958, 512.250141996135, 539.638719794634, 523.878493553337, 516.686639983714, 533.918154136565, 508.094085504619, 520.095437740087, 549.915903554296, 520.609599574663, 525.971181696981, 539.953792125866, 560.135545539415, 534.208819497715, 504.827062474668, 539.049908533826, 535.57913987483, 517.51678859019, 522.423688525939, 510.006278748288, 581.03116272014, 533.804195532774, 518.914208797302, 519.425678904509, 525.275628007794, 504.591730139239, 531.375612671435, 533.771666932661, 534.598241091288, 520.664750596211, 522.935578165319, 530.902075855909, 518.953091167298, 544.791508183057, 517.664469793964, 535.013078632633, 520.698680764803, 517.591588474952, 539.973229530495, 507.132616445545, 526.302669667181, 522.036462345708, 529.749237780888, 508.884331645566, 523.416559727591, 556.013597832689, 515.694768719443, 527.408009508148, 537.976476922062, 545.112976565701, 500.964777855219, 497.319128188995, 518.242123596121, 531.885140218708, 545.771486711057, 513.144297728959, 519.960811238769, 525.848697212727, 537.542461323594, 513.684392367205, 513.657615630993, 506.219831827242, 501.453606516929, 542.191872510862, 511.833299055307, 530.208420360067, 508.689124855137, 519.483220415428, 508.726493323896, 520.282655536946, 530.706918355326, 521.118000702011, 512.912349232191, 544.470341627745, 535.149184384816, 527.987157446731, 505.024640001333, 544.934373566116, 497.398051921902, 505.375040233973, 527.915918335034, 509.503994449988, 498.559968423397, 486.329554401825, 523.237035093269, 553.238115325072, 517.17921881041, 506.713565172578, 516.536914710712, 507.790883559491, 503.811162176255, 482.758698188334, 530.697248196918, 511.96728218365, 538.154023038943, 510.68691139439, 532.363298821713, 510.467316536287, 539.449195427027, 503.402390453451, 497.454087426598, 522.66470002087, 522.84263166355, 533.098829581977, 547.411085261329, 507.027540805939, 535.552404574699, 538.445043025343, 541.613592435009, 524.2503265139, 524.92960019006, 545.542126396084, 534.199729081719, 508.89862697154, 527.020660676111, 533.420818275675, 521.227551751313, 533.15608877759, 527.735627372491, 555.746172097496, 531.176509330605, 527.663234758508, 504.012698515888, 542.089634718501, 521.482857402209, 544.298373695994, 523.767681623434, 516.561094148696, 496.86531386058, 506.378071023467, 504.980143811289, 522.336583947808, 517.668541622833, 509.465809609194, 513.004271958639, 532.941873980455, 468.714832618375, 534.209107381287, 491.949065018121, 510.131661407923, 531.064041457966, 537.563080846344, 514.774261403556, 495.554832717168, 514.581681081201, 485.479588289598, 516.212885478491, 498.027927709148, 526.06605340605, 503.388236997525, 543.661399558902, 530.814217438634, 531.586065252171, 500.224839102069, 517.459870914585, 517.159620541742, 523.21912554722, 504.182037935932, 549.785593161926, 545.69518888759, 537.436145783155, 521.747324576798, 524.998946021896, 509.257361218065, 539.666688655253, 558.401475986698, 508.169087725815, 520.133026609907, 538.32994108213, 515.708948168207, 510.828473217597, 527.983865379731, 485.927225745798, 505.811655503633, 534.739245471776, 533.121210695113, 503.797951580512, 520.512991638694, 543.376001130682, 513.563285945082, 521.669669077709, 536.634432941382, 515.708693859941, 548.060526870666, 501.610661396884, 507.230946513813, 530.854343322738, 523.485912266427, 541.416234110383, 533.942259064423, 528.458224805259, 497.27470414711, 534.744903694638, 545.409739918969, 521.253098677857, 488.675174516046, 548.463076489618, 524.735266205828, 537.835235716821, 512.622137532434, 510.7973183583, 485.259904246917, 517.337201368228, 530.478288652648, 521.803080533664, 513.212542974814, 520.072070777867, 513.373285331058, 512.624326146768, 527.399689170297, 509.208722494551, 520.267986043581, 510.264681754139, 527.441017776858, 528.238234726555, 524.875973389517, 518.056771439843, 521.185099652275, 536.487139937586, 533.566736933147, 536.857434873252, 520.995247209655, 504.345438973402, 538.470572938537, 524.414301951209, 514.511991050201, 533.084714777814, 557.980949874081, 534.822400773721, 505.412424286379, 509.884041423954, 518.721726540374, 527.459666209007, 568.947319553996, 535.906922230459, 527.014714173681, 509.645649362382, 520.467449422526, 512.201918270331, 539.870960712005, 531.336947254976, 555.070942662758, 527.837612351199, 530.969939903398, 514.301257132706, 514.36927941679, 517.202257090415, 543.164491987884, 533.929092809275, 527.498725708446, 517.640228450875, 536.09526984653, 515.979099638204, 548.7813265271, 489.95851547753, 524.938336620156, 527.35739309037, 508.878713280717, 553.000570270186, 518.709332349015, 513.224400779024, 501.153747569243, 546.175334716852, 503.228495446575, 515.058535119779, 538.576326019906, 489.916463595296, 533.199434537747, 554.4830644527, 523.789956916172, 520.383562932537, 492.456964664618, 532.477163025851, 542.185321696794, 517.943690604204, 529.552293965804, 535.230071809077, 517.766337489513, 541.574858937411, 541.963644918483, 501.944329670728, 523.984183418246, 514.704310253541, 489.192863173448, 518.074772113779, 538.138034827043, 508.640961855216, 488.236992623089, 535.077229029336, 544.216749762094, 509.414687508623, 522.953460150541, 508.808400015736, 532.761684856088, 534.154634429099, 519.771984393584, 511.729083065861, 501.038630077965, 508.601215438018, 513.350259748978, 521.97451962152, 534.32061357678, 503.490138009711, 523.854348359603, 543.594550776769, 516.189914362121, 539.156783319209, 549.508845386905, 546.124623135449, 532.428865044811, 491.964099588779, 491.919428995668, 504.204406723329, 523.456080797917, 561.421735134607, 502.464330366033, 506.752586736367, 547.527923484177, 520.625802133071, 533.668437388337, 524.639781298344, 513.513756625956, 556.985148129485, 531.012533186893, 509.87779831661, 533.719485041557, 529.454292523093, 529.69532708844, 495.820092057879, 531.874571626503, 521.218251468378, 559.932738234459, 523.32303389716, 513.321391701349, 534.952292364657, 525.005294356284, 536.56292099351, 516.479227389088, 529.076283201969, 513.700312967519, 527.554194892609, 521.216284120703, 486.073102808688, 525.184620049002, 497.176230566245, 510.7583758282, 523.068395937684, 529.726596926982, 518.530046884738, 537.595228089888, 537.797135860629, 527.231833370291, 533.197522552975, 520.17176147198, 514.644832433709, 548.528968160926, 543.80954191883, 531.930903904694, 500.835776818449, 531.970754409073, 486.492771640793, 507.745324044712, 526.07143155602, 493.161338575729, 520.88350524507, 508.245019365615, 537.680903013656, 542.669328732238, 526.9851408478, 546.437895846678, 513.415634356716, 548.576330466869, 539.646466114203, 527.004991549904, 532.943920279798, 531.394984717463, 532.433012114285, 520.779878374535, 551.331237628005, 553.820726141999, 501.822221504374, 500.3925134048, 538.654255014297, 533.203303318031, 534.086136366815, 511.02812484348, 560.033236381722, 511.34855441165, 512.35658441437, 523.86804282132, 534.550291780016, 523.599995902553, 515.767174858033, 528.470506758077, 529.085068941524, 501.155756424615, 514.614535103739, 513.428209094619, 528.500617036158, 518.415419479291, 504.107199637141, 501.724372821294, 518.813590204013, 526.236652678278, 517.332919903489, 538.624859274991, 540.471567790635, 547.845775692336, 544.316400303719, 509.472704865047, 503.291750910087, 518.598615397087, 534.044544342503, 535.310038888512, 549.594920414759, 541.70691172989, 490.405096624056, 549.288285521166, 493.105509233766, 489.659941095215, 523.952300851184, 548.338672919602, 518.165482687588, 501.246856475123, 515.62486458984, 514.270006530324, 492.871653827639, 534.002215502164, 527.98775468093, 526.199469620392, 500.392464323951, 538.300763356691, 517.048155756101, 520.747087434318, 522.388086109996, 483.450942343152, 534.444310215231, 546.398395694361, 539.075706079731, 541.738274095073, 523.15766708255, 505.464586805109, 509.786294646218, 527.494413016277, 507.938666068979, 543.026475056036, 547.976857776063, 505.347481666858, 518.33776719585, 545.293119917699, 530.246364752825, 535.39912630143, 527.998712800939, 535.033338494139, 513.801197564469, 511.098502095908, 508.464398746441, 530.801957219175, 521.35331487661, 507.836707817301, 524.007552779902, 505.388432073096, 517.573940807654, 519.134614828033, 513.465097207002, 515.154956300584, 510.761808025343, 516.89113588381, 507.672359675637, 548.799898823169, 500.546097261513, 505.631435491509, 548.100148934058, 494.955453032954, 523.621183809737, 506.526221624219, 540.502498469314, 493.847702957359, 519.620351633395, 523.315747552667, 504.37055373094, 518.251575279063, 522.114603582491, 526.772321776724, 533.031967939471, 509.562960207467, 537.457971692645, 504.677873032545, 537.709520684868, 511.239526149479, 517.583554981126, 530.684715328447, 513.756589414863, 504.37161132758, 514.050884394013, 520.887895122215, 535.442578766944, 541.068730782165, 509.347225291453, 528.293257359678, 529.4984509891, 542.649274672348, 540.976582108711, 519.329406907027, 556.628970809036, 527.024815342748, 527.687256367255, 536.810663091928, 531.383514619086, 528.495676179877, 525.287566221265, 526.942771199187, 508.26939043094, 528.95944561569, 549.408725339382, 528.678138990682, 534.699579899236, 552.072925401618, 516.607558206313, 529.709881001222, 502.55844612294, 506.215237220408, 549.141825277418, 514.65032708051, 514.742517540664, 518.998389094374, 543.160119195527, 523.135623882131, 517.405427655395, 505.34398608664, 515.414314462327, 512.211883835557, 499.874882483709, 519.594252077295, 494.430986556092, 528.961815887055, 501.269231296876, 529.589550659814, 531.775981093257, 520.972078371805, 550.890410468247, 541.791152568932, 495.758846058897, 499.22947707539, 532.437281831811, 528.586654677401, 507.935111869399, 514.651538303805, 522.109111960555, 500.055118600586, 469.567784345332, 530.070495193246, 528.36693697978, 516.469533020572, 520.408584399614, 507.956455641453, 508.516165319626, 536.679328914632, 529.799782087217, 533.612885150927, 510.667297613341, 529.90663447749, 515.856231041285, 516.767029049024, 510.380916604776, 551.549570974204, 521.919767686445, 520.055133710978, 505.782478995824, 558.609098181749, 533.008429597216, 527.488842116243, 503.682292551873, 517.95274596834, 542.880628894024, 507.169170564939, 511.609722947121, 516.833185851725, 516.550280773356, 533.066335745411, 550.892898647516, 523.763049884022, 493.02963415756, 511.943465750429, 495.883815374207, 550.059707499016, 519.162988928312, 508.187979263558, 527.280745435244, 515.318202220861, 523.005624488377, 522.370987498307, 514.647823770217, 522.021749724873, 513.53472442619, 498.981916795769, 522.141299247008, 524.745234458254, 515.20326034532, 537.60575949937, 492.913523604485, 541.074140083141, 503.666549183585, 559.382869437929, 558.012020825822, 508.769487379215, 533.475756442678, 533.184099648971, 514.119887040962, 540.541611327718, 545.698827851796, 501.862435126163, 488.114336088452, 511.353888159175, 517.758029752315, 515.880686226154, 516.399337405985, 528.169427021067, 498.569163233373, 515.79940173772, 516.019411313167, 533.622180919877, 534.571241923161, 526.451171525208, 493.382067714324, 541.585171911343, 532.527534052011, 516.789312682349, 519.063204321254, 564.07100728664, 538.374097921737, 509.702372140332, 547.2950070349, 482.450609863882, 553.78856907065, 524.67739606393, 536.296892754348, 525.589382899333, 512.905756039121, 522.65672953565, 508.574429444879, 525.429521063859, 521.590050579759, 536.673552353607, 539.118516519337, 511.938408531414, 514.62544513578, 513.021999131378, 546.734889806963, 498.042469975401, 528.657843616984, 526.826288872562, 533.290323917224, 532.527815312144, 554.467646883418, 517.920732211313, 534.599987047791, 551.69509331244, 515.389737319321, 520.950225980953, 540.777984877837, 531.138640590343, 519.361854980958, 537.779553828747, 541.503175977373, 543.004639336923, 531.277561058083, 485.888506006303, 539.707455994446, 509.66916567084, 512.960537341464, 540.312521035713, 524.712359805068, 549.291067598271, 530.152917541063, 544.649336660013, 527.798145665926, 525.267217053949, 532.391809786424, 541.214762544747, 521.060902477979, 534.436557338887, 521.942169175389, 513.096454657517, 540.338829982585, 538.541013185194, 485.396375328968, 529.310708318583, 517.063906169405, 532.494996646844, 524.141020746223, 547.397010443155, 536.152109709625, 523.787294422904, 515.654525285618, 541.71229252534, 509.14362655091, 518.911878997897, 526.318669756448, 522.777835494375, 470.424221947672, 549.128332781718, 525.488731773305, 537.526795636218, 516.646862519935, 542.352657561041, 525.678502881205, 494.442240589196, 542.612439242223, 545.821889900811, 534.870197561832, 529.398829362188, 530.199302010175, 543.400590914534, 536.490793499055, 532.620407681949, 499.461856380523, 509.899934448866, 540.731625933794, 513.450536956646, 535.653960218967, 527.844467977573, 523.414766069197, 502.057439401142, 549.94411920608, 530.800748251766, 510.811555438153, 516.206455973742, 511.381717146466, 509.063691093182, 493.672116743147, 535.025222256438, 541.593928622876, 538.261310592734, 538.935373016241, 521.815811014917, 524.346820754409, 539.87678168638, 536.87254530595, 525.258205774492, 518.516742429269, 518.034294914985, 507.511207115887, 552.873860490782, 474.987925123174, 507.65200320514, 540.039030701196, 516.52545895332, 530.629710646518, 519.017111905134, 529.378495997705, 511.72468981867, 540.442958653262, 534.297929040285, 500.787819700389, 512.249522953927, 526.451158249914, 543.776236103289, 499.44947698732, 541.558453453816, 499.344972024474, 504.108960921141, 508.99943363285, 516.499251900974, 538.734294590006, 518.574748091129, 518.378651124922, 522.694583935184, 494.131376077178, 487.200300953075, 522.152793965321, 485.112458565512, 562.427765221035, 524.746779226074, 487.771523236841, 525.50491978838, 514.114333013897, 549.332850465678, 515.148656695463, 573.250995687194, 519.717860961329, 504.430746587887, 520.738541492614, 545.722657800861, 555.835746403287, 538.238889330784, 487.12196816264, 524.924039563314, 528.99715231439, 509.09623190679, 506.528375917821, 526.886816346032, 527.829480337161, 519.620326502618, 538.695161349959, 528.293275677365, 542.243699406201, 529.928083849448, 527.472879286783, 511.698309811159, 544.840791287277, 526.357143461079, 529.562567485673, 490.502755509504, 551.66334860628, 505.119080380459, 536.577724302423, 521.711737427973, 515.507846477195, 542.826390031408, 521.037751918154, 474.756148386656, 511.476671078252, 521.847754069743, 555.032518895964, 531.098427505939, 523.380532586542, 507.644047345931, 500.001318993055, 530.487586040012, 543.378131750431, 534.170396561421, 533.896309071987, 543.127724574129, 552.391981376107, 539.963488750768, 480.797901993633, 506.592281452067, 514.158938465512, 516.654645437094, 512.514908469271, 526.266718705114, 524.167651124292, 500.348207376303, 530.876813223882, 533.347416575415, 517.763877661424, 525.484142233753, 517.783055415961, 525.368930071913, 516.653523309171, 516.757136570136, 509.549999666233, 528.923334659331, 518.300859535624, 531.441211876255, 550.861570924092, 517.563650581366, 483.557822094851, 534.288442162226, 527.927564486734, 550.340058806285, 507.447311404293, 504.853972634457, 536.824495829758, 514.386941861288, 501.510428213439, 508.316157669811, 543.293153829505, 527.718530677301, 525.069538813534, 521.703504584695, 535.686672841405, 535.054466715343, 522.606587117339, 507.620933709792, 516.257682636536, 521.582009965462, 513.887016958413, 512.312816808649, 506.354447430457, 533.719083117057, 522.900001009893, 523.981843586282, 521.781286628621, 498.889752761636, 522.799000361092, 537.309071523159, 505.06237330954, 496.750445390749, 519.869362385597, 525.152321593687, 517.417081239359, 544.837598788239, 538.187609422129, 534.561659154894, 501.556594487683, 523.707521855146, 518.733574698221, 512.697993131111, 498.434948788155, 493.82975907315, 527.008194256103, 519.759304399515, 534.690015521329, 507.20604399502, 513.786634776091, 534.954434555368, 507.749160823061, 524.487535705703, 522.464735366338, 528.344554177861, 508.561076348, 533.992678647706, 540.236526840363, 513.755350870754, 505.507216372891, 544.476730554081, 512.662542545881, 570.517015999799, 498.997515477827, 494.41099557376, 513.968083964198, 549.225476316775, 484.610827034604, 544.372523925011, 548.981486667269, 531.428649211241, 502.297998928422, 502.643447242816, 517.922514100163, 516.245276267252, 521.395263122263, 529.995424915605, 500.608477486725, 515.103935106826, 513.991662960323, 494.259533770735, 533.526272146836, 534.774320530885, 535.635044411292, 479.559142742293, 535.52257395415, 526.206697876628, 512.355561658811, 527.296913205638, 549.907544705566, 527.170289254207, 516.582812143168, 527.447731956324, 538.738142848096, 526.162458029848, 525.306804219656, 499.846856917283, 525.892087213722, 543.118995405858, 486.006847792239, 517.152496135884, 523.433273461992, 523.730581582255, 499.731695384991, 539.530422689206, 513.763438101233, 502.28924856837, 534.774697923709, 503.990045455098, 522.160293619089, 502.612367019651, 522.495744578777, 518.744803653775, 502.546787393172, 498.71969228991, 526.596117275883, 531.20759471324, 528.852856413507, 525.568008880035, 537.546278573819, 509.50078763099, 543.180664651507, 483.709885061631, 555.556873361575, 540.151776543636, 510.659559866949, 531.852986950626, 516.065690512527, 548.694622338684, 508.236675603876, 513.553501340585, 530.045520159775, 544.202125627435, 506.685389997261, 534.521325954609, 519.326198670118, 498.830958036673, 514.433797347081, 532.926557126297, 560.758252170992, 530.684266223164, 487.20760026025, 556.01122605823, 507.885690014787, 489.036912050408, 527.979932724667, 494.519272036485, 528.343962373811, 526.035330776748, 479.865935587303, 502.556721280048, 527.636007635923, 532.072075326941, 528.43824584401, 528.900509224879, 508.963611329883, 500.256691569244, 534.674925307765, 520.032162649955, 502.110398539298, 509.119606974957, 533.403504038831, 529.302985943532, 503.60887094022, 493.269936158114, 521.910351538409, 510.392856159903, 502.586126836778, 555.137043523663, 548.767347867053, 537.536544588368, 561.465948799931, 537.724151319959, 510.70211671702, 492.520493574357, 476.37953109221, 528.32448667696, 531.094194202687, 563.457492842714, 480.361929927644, 526.446152347234, 528.994552473336, 535.778364298154, 490.562320091911, 534.593072372101, 513.832738633112, 529.137155872644, 531.579778448101, 512.970594880216, 553.857729306214, 497.900949022275, 530.163138629531, 523.735270409693, 506.907925407494, 551.992511107515, 553.280145280097, 530.444819914409, 528.57685602388, 542.666467964046, 508.765537545686, 528.352736892537, 537.828505440718, 519.793975554449, 498.617309230991, 493.772583708645, 541.42723443066, 513.617781262698, 535.364803550348, 505.651556011908, 529.563346533876, 509.42902904574, 552.402575769233, 522.048820706141, 524.123310198276, 528.804957320158, 500.237513028247, 519.724639223929, 526.044022341973, 521.200303045926, 541.104573073452, 497.70037056133, 514.895043832526, 538.510084363966, 515.748421819014, 511.102053116303, 493.708981708555, 538.835094572993, 532.450482815905, 521.737288819749, 516.442740861662, 533.70779289623, 513.48946010569, 524.184274279461, 492.539401320116, 523.556136522666, 547.033614996817, 524.900588386109, 496.079397935031, 521.492688281753, 497.170315206424, 548.828254669581, 509.007887828223, 506.058841787668, 496.897030273319, 558.724768316595, 517.467538015741, 504.364910872725, 557.340284873724, 520.689259203896, 482.370207449025, 537.152772177775, 524.75622518151, 513.453640156575, 517.120177816167, 500.101791619925, 520.42066252121, 523.967800129222, 488.29979250941, 530.132638175405, 537.470153919746, 513.140731333385, 514.494637212745, 496.586614128633, 513.500750255675, 550.92323291424, 509.260636681536, 512.560445235255, 507.844142714257, 499.420421929801, 500.510598004385, 517.998196649952, 535.158428305995, 535.206406182938, 534.036939026821, 549.585657478687, 544.156275223209, 485.6910604896, 527.459874088157, 503.575609784481, 509.957950015203, 528.798803481034, 533.465716602577, 496.634027928707, 507.849282095958, 521.080115514665, 537.746470304986, 511.384193224117, 476.917597887083, 513.77505614821, 529.204858875275, 524.665163480383, 521.51157677007, 524.023330205377, 508.186918126084, 524.900321436467, 550.822564537349, 504.918049329411, 546.135360945614, 519.102371955275, 493.88756829105, 530.922040656541, 522.365090775941, 517.24501758759, 522.450170043055, 499.710894363135, 511.721096091297, 504.814174122845, 510.166774044538, 514.457683528812, 503.663203205852, 512.532695936098, 525.500103850007, 542.961466875109, 524.505190746372, 493.317065297524, 510.0756521873, 531.59793689154, 511.305542285343, 492.1185853682, 503.833295620556, 534.440026889018, 539.287820336176, 490.140668669067, 510.807245125201, 518.05532573254, 524.123021451424, 499.145311752953, 520.961363478504, 525.403677074499, 549.157167855889, 510.49550877256, 529.299838487681, 533.153403583107, 543.327244043008, 516.564909893573, 521.2924499941, 493.995939098928, 540.5277077111, 528.837151498808, 493.063960248103, 539.93449333228, 523.728538667994, 511.701065611101, 528.111854327349, 506.5306599175, 514.60217837539, 510.512692335016, 511.897882593271, 535.910705583002, 518.937654575207, 511.266855899959, 500.907445358192, 517.219102493101, 497.19814631966, 484.931461229002, 528.014466935022, 540.734750806269, 510.307652049818, 525.9012473217, 533.44746143869, 491.164492258475, 505.151341795824, 561.645969942407, 517.573243432844, 512.023569797662, 520.345030173107, 546.189293464341, 511.82675856746, 496.142022990303, 523.24608847543, 551.695717636032, 506.781687936122, 508.088777213817, 530.13961593219, 500.961183761204, 517.613986520786, 503.775618163352, 522.78280317444, 490.87628125542, 525.815365774043, 530.309423594191, 501.392047433275, 518.111803032911, 547.59248135212, 496.300845624028, 498.547503999092, 526.696513209948, 499.779689340472, 485.222556742306, 539.357768183333, 534.157142079934, 496.738253358141, 507.436008478929, 517.569470184968, 518.340308385196, 546.320806605266, 501.596015426897, 527.049269245456, 524.217890478754, 527.168503304, 518.128473871122, 508.17758342888, 507.16481584444, 524.538999080001, 492.771711941029, 513.010007607505, 534.381257817904, 513.817561406331, 523.697881037707, 537.245238351059, 534.862523854977, 531.984712233322, 506.123534347676, 518.299595112619, 521.040013956256, 504.920432615388, 514.614750221214, 521.745010339223, 538.242428039536, 513.494895690844, 512.17480636168, 520.338653819831, 514.308792563473, 507.605429781369, 526.984098746582, 511.840767205233, 509.886068646875, 508.880960455285, 497.033158383394, 539.951620851179, 521.94004683359, 488.570728561309, 489.65229742756, 540.818937818569, 528.543080207228, 510.672197077377, 527.600065714549, 539.005434008382, 546.1292656351, 574.133532040782, 539.550929335717, 522.476589452671, 527.612210987022, 550.948409615935, 524.459360027517, 526.166954506461, 523.059353842668, 528.313733686985, 547.176025146815, 499.843847627014, 517.55869236194, 532.423763959064, 527.804005663344, 555.445957220856, 520.418169419647, 514.678586484089, 521.681843539032, 495.569809509916, 535.556249866781, 504.405055012594, 504.055701108264, 535.667024592653, 503.496027722671, 483.355965719991, 554.163215487844, 545.634879920849, 515.722412418719, 531.790285254144, 550.700604529188, 519.410555204037, 499.137279720379, 516.963465640826, 529.492583969322, 528.042573919393, 505.624155575467, 532.156284651025, 500.260007484033, 540.983074333526, 518.254535717446, 532.153185591672, 532.166200712722, 557.503397541672, 528.117676083138, 522.019957089458, 531.961349632424, 542.509577258949, 530.611145096568, 517.597794179793, 528.140411608249, 522.435510578278, 533.069944643763, 531.89330860778, 525.504348034245, 528.656083533404, 528.928699169692, 505.088756451081, 525.062411237909, 500.206343379883, 518.590058266042, 550.81247803681, 540.043796330925, 495.963734815712, 511.533471908917, 539.818983324262, 527.380997061963, 547.41581439036, 524.615934160931, 510.814450538389, 494.831201412354, 515.849357517249, 530.017518286971, 564.40891293497, 525.635794901928, 487.715135080443, 532.526325027688, 503.748557037566, 519.238227542305, 557.941767241436, 541.386777951304, 491.202383436663, 516.230217621074, 526.295567484235, 534.859641171589, 519.256002281376, 516.380166998195, 530.518705669383, 548.489675136064, 534.721755236345, 500.70238998055, 516.946992743004, 530.086605423778, 529.23070458469, 527.846138887586, 511.982701688184, 524.284931960133, 528.915346555136, 535.957870728196, 524.744155897044, 514.896885952405, 531.46769168645, 509.842229795167, 521.4356234955, 540.133099588763, 520.033537339775, 538.020355669659, 561.782449322113, 538.332007110122, 494.03750163836, 543.350174211389, 518.728009131196, 526.862739308006, 523.430605769198, 536.000145277121, 499.535238014773, 540.071772317301, 528.486060123356, 541.283783695919, 541.727926492943, 513.438022502918, 502.261570663874, 541.4166342182, 499.025856529457, 527.130888152611, 513.549578544594, 512.560369049437, 556.116754400642, 555.753572095302, 540.006495365178, 518.152330208277, 536.434736650353, 498.243582482984, 537.827680022304, 540.879100399128, 539.755866536191, 498.965882214066, 491.909648319714, 525.970875504514, 543.356367280763, 550.302548548517, 516.771364111296, 493.926153811847, 548.093094242971, 507.511858153442, 478.687792592888, 524.774753242727, 528.748158939703, 539.466577516602, 498.236221567294, 525.500657213609, 527.776353590408, 532.494107185024, 514.04628636414, 505.439648080384, 525.078571383619, 518.8022576939, 511.327421543229, 525.356030155223, 545.189895726839, 514.257000146718, 501.026889305897, 546.211723542746, 509.815083040894, 517.741084988059, 528.5890486943, 544.057890617948, 512.51018926363, 539.586780695947, 530.538314706363, 564.805032626644, 502.525737787424, 560.68609531569, 552.786004572385, 544.887167080667, 545.177649625249, 509.80977195008, 532.229971296827, 555.94254281573, 525.600047648113, 526.185743153895, 516.722506809436, 550.999390875717, 511.668825952378, 517.153929385207, 508.579084652119, 533.360736473894, 518.527850295328, 515.660282917228, 526.939579849825, 514.321142626005, 518.979938654446, 525.083410229047, 508.130407097424, 546.754479805771, 519.294552172083, 497.128276248534, 533.874787412307, 513.797286980417, 520.099510786971, 548.966921706338, 518.521120951597, 522.44988231897, 535.361617962898, 512.7677313197, 539.889047518807, 529.726418833754, 505.098990664853, 536.228108620325, 494.731812078335, 513.617601713914, 545.550167879095, 501.044349101864, 523.891770834238, 503.489437007339, 545.394246559757, 544.836069108053, 501.565613684832, 544.23021944693, 510.149117813852, 512.268304405036, 509.11037934174, 550.487159803794, 505.191923344178, 525.517700326764, 508.989396332521, 497.813698586991, 534.984457516979, 505.001447340704, 519.362347998655, 523.403653317945, 529.097773620754, 558.228895653847, 511.719686966386, 522.665691762918, 529.544092387097, 525.52299735017, 521.644798091795, 506.919440446075, 497.640842104673, 527.153159305578, 536.434381735398, 494.847795491059, 528.105248506396, 525.718641822433, 527.875102216486, 534.754326716734, 550.68207599697, 537.453128308271, 500.19863406784, 528.98083277957, 523.849649005816, 523.569319099301, 505.74317003518, 547.745560797983, 490.39292467338, 511.021892232137, 564.88527607885, 505.438444402755, 540.718926521036, 492.480892011808, 516.756522365551, 506.565716049686, 498.51594045381, 521.036952712668, 522.64561951932, 510.362394779738, 497.923620113121, 519.69362288223, 517.186104175656, 530.764245218271, 519.824162985168, 487.808875747329, 522.167433794178, 500.225878355091, 523.191986610335, 528.264940016213, 507.999042325426, 533.870678899561, 561.812758795518, 525.512871886597, 525.460616392781, 513.407750678485, 547.454154477741, 529.104946073902, 513.738764921187, 505.354278131496, 502.983383066419, 518.449426957408, 553.56761475559, 559.677106791455, 511.373841402881, 556.968801206326, 546.058227139403, 517.376253949904, 506.239960526536, 515.454062956404, 521.842095664371, 545.554649902517, 527.47845116622, 553.365666717124, 491.013408648146, 496.271614459704, 521.497172537257, 494.164985936866, 526.552754492797, 561.971959488102, 505.809821321327, 508.079937655916, 518.358780196613, 522.733643242153, 568.614350318511, 552.600023250815, 540.923193946082, 501.243959042265, 530.429087452825, 511.975483939689, 526.505914942528, 544.698609895971, 505.991574216543, 503.30315625273, 547.192407353216, 521.763401450644, 500.91609753443, 531.311998385443, 518.657730414146, 528.298438127453, 505.734007681657, 514.907418974541, 531.447391058433, 535.996833163582, 533.429329677247, 487.900943050889, 547.416001572609, 541.606905476673, 525.183485838861, 542.106150462348, 517.107929168059, 492.391711860075, 500.692926059893, 504.685074505565, 533.571893785272, 482.508412641091, 511.114598261599, 499.932628660854, 537.08211372647, 521.221418461667, 517.055160837804, 523.724493566557, 507.539447641121, 541.327984530469, 509.247778198315, 530.936567436195, 479.590317478543, 516.453270674952, 539.727981393526, 513.887399638453, 546.91235138615, 493.132526036355, 535.441206859853, 526.380901180935, 544.493837854029, 524.644836003239, 537.790347652494, 518.550162154313, 520.262334954539, 495.096541574753, 539.827253024762, 553.421658969878, 527.03071803468, 528.954784022637, 520.928911932308, 526.894575751481, 516.43663249034, 507.206823606191, 528.749870362183, 527.476283442127, 530.907411827563, 514.829348765558, 537.772718517508, 527.400781252497, 545.438364362435, 517.623712655658, 540.414857210498, 521.110542461985, 535.032623935558, 488.407257799285, 526.894186536565, 522.269728181154, 535.455002775011, 537.022514753157, 517.333569954036, 559.254723290114, 530.874674164175, 500.643582161668, 536.386820147653, 519.911598556393, 521.881469376174, 514.333980061313, 519.522997917432, 528.724862557172, 539.893765825894, 554.323990615546, 505.62357030295, 539.590573176537, 516.433123104282, 508.281431517329, 522.932351422594, 512.322428198164, 539.048962048991, 498.860794666474, 546.626497315341, 526.764443628743, 525.027831570728, 509.129862830796, 515.277167246617, 522.671791502037, 524.482052570352, 513.373891313655, 547.249551382423, 547.554983223034, 496.048097477319, 521.158595246663, 551.04442337223, 519.849988100695, 510.78732914365, 552.88381980955, 528.1956520229, 524.394583379141, 534.214253122275, 531.034963256396, 549.403978669584, 521.103709058622, 532.687814151474],[693.652023395402, 645.248126307391, 684.545646784993, 648.936473811002, 665.335359934167, 668.776784271911, 661.416510726827, 687.309423712305, 676.852668548108, 677.633098488112, 668.931811533932, 681.825357060425, 645.960818632156, 636.10268391889, 687.860595285172, 674.603023006035, 693.737832559417, 677.44261546236, 671.936722913943, 677.632487916412, 639.048294861714, 675.360592640989, 660.383229267183, 669.454689360567, 663.327179115525, 675.44964402624, 642.086293603984, 663.691772598883, 677.500811975876, 666.56367526104, 655.897259242961, 709.030589284492, 682.35231697205, 686.527241606459, 692.007867061699, 670.806604764576, 697.945303474233, 669.556164510395, 682.953168923669, 678.587179123824, 699.585235661412, 692.634247552178, 687.868661105049, 658.310943985439, 672.525250733311, 646.594675615489, 656.367015807505, 668.023184708698, 684.636501975432, 661.556531588186, 688.399986559491, 676.974958255891, 649.288084040008, 710.615532219215, 674.449858367733, 652.443918475238, 673.004363831416, 658.775713727923, 654.476844122776, 656.199984704772, 672.170500551108, 684.550865174889, 666.274564635751, 662.595848492254, 684.826710044823, 692.10428622804, 694.536354563513, 658.001110451634, 659.087539595504, 695.241377060542, 659.834345525961, 661.400794283379, 649.94712502377, 699.361278817197, 688.256717615535, 659.949278867798, 675.256858209693, 673.00511734865, 625.70661296563, 644.754088262921, 678.200297909547, 650.116486453875, 667.294092616208, 668.688535565983, 660.246344635231, 652.833706483809, 651.326726163239, 660.425270637424, 656.187164050194, 667.476709276915, 677.85127532424, 642.124366587913, 661.265710113015, 655.104362839954, 656.19509032606, 706.820047960467, 662.161652261561, 644.306636924263, 655.619249864264, 660.217902257938, 643.633130122625, 680.040366268069, 687.447511439275, 660.274520694598, 646.904754055078, 626.217825684393, 691.129295388793, 687.9851801702, 686.07908329135, 697.221819040313, 693.620847625861, 653.986347270357, 671.302540216625, 698.553243630077, 655.131423988596, 636.067674175958, 662.895151763378, 678.812613281639, 644.177141823336, 659.018113345395, 631.418410824072, 666.305984225841, 679.863821350071, 678.367919043548, 652.929591088196, 651.752217826543, 681.435671819629, 709.5398430385, 682.604669194909, 657.596581659936, 680.992700880843, 675.154122619272, 676.751566716176, 652.476576599392, 675.233152293143, 700.974194899982, 655.711333543419, 654.375872500679, 654.933306909862, 690.925350353469, 673.799189265603, 675.71365267888, 693.404565855188, 676.713240682217, 676.813888385726, 650.011363314171, 664.162728878011, 640.534756235925, 683.15123156248, 686.451198791899, 673.657316658998, 644.34459369852, 658.700890128716, 672.306501308069, 672.079436103097, 672.608508069599, 691.199885473537, 672.542630085595, 650.357696658857, 683.511429892925, 681.484653980721, 664.927727615539, 696.793381522862, 666.194419381596, 652.687095574145, 658.174447727478, 673.191947218635, 697.308208094943, 658.250636203297, 652.262039893799, 665.310332668948, 667.470981697179, 665.107293608566, 692.810517411501, 648.160861697865, 681.062204129984, 672.268864802303, 660.171518044237, 670.944305457965, 666.662585725635, 664.28386326088, 692.853284543993, 665.733684251745, 672.380038633528, 650.161884707382, 669.609589152177, 667.064351908719, 705.9510794024, 706.687008013408, 681.413856703017, 673.277808081334, 670.441775070564, 676.560243374743, 674.668168421454, 677.320046125054, 718.672847953408, 692.697597010512, 693.128937496941, 639.795072232845, 649.978448826476, 665.378456038929, 650.610601724111, 674.142655190189, 664.559067061873, 647.972571680306, 702.872540613695, 670.261182931194, 675.421406179935, 656.091392999285, 656.770455842208, 722.210474866273, 682.495875798953, 697.338464517528, 691.49105167094, 671.521116594713, 664.94076699419, 665.564596018098, 684.037495053077, 657.36912980158, 700.899722602175, 687.483228099295, 695.592350239652, 693.026297260831, 650.498429081022, 673.73185283528, 627.280818668111, 644.368353172395, 682.793858947329, 659.336189732061, 667.897828831634, 670.287783014456, 677.454683254377, 654.564995474492, 671.349940122564, 670.919144693483, 677.491614519146, 662.725790796152, 671.852696184638, 647.130127724401, 664.246078925599, 641.073102141349, 686.10992037647, 704.068580181582, 666.610603977908, 660.435676882279, 689.214704942919, 680.624268372861, 663.871522241093, 691.30181684154, 684.595107095737, 702.015946268086, 670.274859585134, 669.101104460599, 690.162925352253, 689.508439227819, 646.826847938612, 660.42677447813, 656.963212182986, 672.033963579064, 627.400784621038, 661.91659954037, 666.080619241728, 688.314520647384, 669.647619855111, 682.623434171325, 655.35919149425, 678.818909768899, 674.744020633369, 685.472975211025, 668.970137779451, 683.55867047482, 654.348848503396, 676.217071295882, 639.683777276384, 656.765759894814, 660.437550770436, 655.692494139775, 702.645843203676, 663.425297562085, 677.894244418444, 654.947599191887, 680.879935667032, 679.413932181587, 706.684258944125, 665.353803957028, 660.138870204352, 674.741508899253, 645.839937448899, 662.601041957427, 665.782359094552, 686.290551106853, 671.415083118246, 693.213050064964, 660.857613550643, 669.763662374377, 700.998749467843, 660.820225769817, 660.986243326823, 672.415512048243, 661.841302692727, 690.017783624613, 682.46836031644, 700.239926053625, 674.818429983006, 651.556431822692, 684.530786652386, 680.84314630588, 708.888978245648, 699.871598970031, 670.263001978293, 660.319118442462, 675.15965610443, 657.065860181641, 666.619232622822, 678.100669185091, 673.168020277336, 672.118031339638, 656.442727707761, 683.436114610544, 681.232581293397, 654.279976641527, 655.022300514977, 653.136517111625, 638.161969980866, 685.143709930449, 688.758636848472, 636.746054619623, 669.619485852663, 684.67576787035, 684.32661618669, 680.91384371254, 659.432189316044, 685.782412499859, 667.80675603, 692.80802696009, 683.67896480863, 682.397761765939, 668.864845539686, 688.873055274763, 686.656936435466, 682.900260120736, 664.880980346246, 674.543145190175, 686.861919931916, 673.286829181972, 681.145728875612, 685.774814909848, 664.395124700779, 666.229081314107, 675.972526631853, 647.785591947516, 654.144979664801, 689.585053173349, 684.526398372587, 677.729414565539, 683.792315180298, 696.982463591586, 661.705001283097, 653.362601418653, 691.347830425104, 652.38028206502, 650.37212939124, 666.981617067052, 688.941756465907, 678.585297026231, 680.652690121922, 661.585403314589, 679.832713430001, 700.50841522477, 652.531845742905, 674.102151539139, 669.001959599959, 664.550811837238, 700.848190783627, 618.276215742238, 660.787011809779, 655.133644300051, 664.251211157313, 675.15668962738, 642.592816496879, 653.31647602604, 665.131820749313, 681.570650999178, 671.140520159967, 686.478406969964, 643.501487049175, 680.576820000371, 654.736169239614, 684.785965455553, 676.164000365918, 680.599090367968, 697.879477283094, 686.796362188927, 670.046217141438, 650.794112767087, 668.688673051286, 673.420326977712, 681.220966119765, 669.908971436475, 646.944783485204, 682.536649867677, 682.982707614349, 683.479732219763, 659.4093249781, 664.530564364549, 663.8890186138, 667.549855032924, 655.898549662333, 671.996666638787, 667.585263027836, 657.274100296505, 652.712587513678, 679.049279519251, 684.956434727163, 675.907886943687, 669.518839148301, 688.373226130445, 672.973991137602, 660.222580990612, 691.304817393691, 648.287566931511, 646.053153955018, 676.199663713734, 668.318086701927, 688.830344787575, 674.861749949241, 655.244158231627, 651.713421133884, 678.650675146146, 674.663824487274, 698.738713557214, 673.909678606621, 689.323845811892, 662.888100173509, 636.229087417921, 676.740358893543, 676.433379277862, 640.115852229851, 627.925998074466, 682.527320757038, 669.656913953829, 685.593424105933, 678.202863434811, 665.704903511797, 659.49777736456, 656.251106910926, 715.114637906531, 707.726458387679, 666.316648215279, 662.153902150579, 646.202249078447, 689.365751268985, 667.880501149759, 667.294871414699, 659.087625544663, 677.06454808128, 665.418109936379, 656.403767763552, 663.751081165055, 685.18630260536, 668.442390186411, 690.734967301061, 698.704223492982, 699.964576399968, 659.288511157165, 666.834316073338, 657.203764476798, 684.208513424024, 640.181491639018, 679.597705230123, 661.028614929208, 685.323946416321, 676.053779328908, 678.724076487726, 706.484498162301, 676.363388978481, 655.437755141373, 648.852152096163, 687.253212263529, 662.563283117636, 661.798299147637, 658.477187700227, 673.414369113186, 671.302973291917, 685.662112638021, 682.499134315623, 705.188517291596, 691.375192598094, 702.969302486736, 664.594175714447, 690.828797660115, 641.059313559574, 679.087786634131, 666.316149284071, 667.133672232436, 644.024653938694, 664.967265188827, 679.648567232415, 667.678195062599, 669.205235749163, 698.148577637604, 645.005376370262, 673.337617637928, 653.7252091221, 669.352875070402, 685.821638489266, 667.617537503246, 665.103817040397, 689.678935047315, 690.038422782039, 644.198088512384, 696.812828755605, 623.891307199212, 687.766667878788, 645.081524993226, 682.469239876881, 668.526820986154, 651.43329388919, 682.472909152274, 671.759600032648, 673.844637031962, 651.635277225476, 664.042595322845, 675.587204672653, 657.500927915195, 676.273166158588, 708.105700896574, 675.655599776835, 663.847278579006, 664.155720627632, 637.447742325405, 694.836127712396, 685.068082372089, 676.166153552343, 682.986267014664, 674.114920336271, 669.504883068876, 661.66848888313, 685.788341253646, 681.355206258788, 677.461372152308, 689.017056424393, 652.18712156116, 682.119450268565, 699.860503157152, 685.394461856572, 677.324624540166, 677.042814889974, 662.130570731423, 690.001099513648, 675.290891373759, 663.424957565888, 687.581139029107, 670.283260297932, 630.540709508132, 676.246076299027, 659.457784677708, 712.980988943916, 703.77354129667, 690.870209196458, 694.415675069987, 679.437978556692, 682.586543644141, 648.453064021117, 652.489564446682, 669.069898178174, 656.345428143923, 667.398558445048, 675.687919608844, 675.436702513034, 663.757817350732, 674.913279823091, 687.752600190521, 683.631823231097, 650.625176104701, 661.586771812391, 708.405213320977, 664.909322843624, 709.515390086369, 672.397672474597, 668.268916875453, 653.903113974261, 696.463297032887, 676.348048458072, 684.858665743655, 666.127000528035, 669.697932670659, 688.118200028272, 664.164700599274, 668.404859947286, 682.035096764621, 667.732153074539, 676.370798956165, 687.067852621446, 682.414353861687, 690.436736783739, 633.96742468595, 677.277538577198, 662.612950385536, 677.727610047101, 682.076189516466, 680.986722438201, 652.215753494755, 677.157813046131, 670.087992076941, 686.410686076951, 673.06974846668, 668.047446859777, 655.228384229093, 673.636717950795, 679.199687558992, 656.719148277734, 670.94034780338, 677.402741569092, 675.157806429517, 675.666750798758, 658.31357612511, 673.317787290393, 652.144393101381, 695.402315092808, 675.731069315607, 692.915200067975, 648.101489959693, 630.275792769263, 681.804347030514, 689.923044255735, 691.709081200368, 652.811748146752, 678.618250424478, 677.141301764009, 687.154848796893, 677.386399401918, 679.802085919045, 673.112577165442, 667.399014988824, 681.028617883925, 685.965888739619, 659.718315771628, 694.294378481141, 681.40959736512, 674.0318471488, 652.549291159081, 677.356935630157, 660.205894214981, 653.667066223772, 661.128235949296, 641.996912420419, 688.777294190745, 679.683246288119, 685.065757428084, 697.635639878555, 694.518558384789, 672.115062415792, 657.653674256626, 682.808968859089, 654.694320260018, 670.196082758045, 684.068343656351, 672.142608980508, 692.13686981238, 647.579092648079, 659.586945202261, 673.336728131855, 667.643073669864, 650.70437864977, 680.354983395982, 695.003394828209, 664.016801737787, 661.130717674853, 689.109270097431, 666.264805402688, 656.556821487888, 662.067023353422, 660.752299606296, 675.099104633849, 674.540587531507, 689.984198827565, 643.741089715674, 678.622558534401, 645.23431176545, 683.404478704147, 676.891618033188, 645.877530929306, 689.127161378755, 661.306150321456, 650.13426087398, 700.573270647237, 664.447498800465, 687.873311015824, 667.548910770381, 692.064526005218, 672.098848951972, 682.110582936849, 662.161021852912, 667.55576689366, 681.108951586217, 685.14521521035, 653.28576136319, 686.615745492047, 708.367724170909, 685.946734340711, 676.054152643295, 675.067246550753, 674.548168443575, 658.04164033062, 670.804724570181, 683.347444711251, 690.913403808694, 673.958174038019, 690.16946798948, 679.43684134399, 632.020996902363, 654.451027659313, 680.796602965238, 663.678803955553, 683.850307562559, 678.603497981242, 665.046959027881, 663.523374501404, 691.989910884039, 688.326633262693, 672.870111250279, 674.890863836216, 683.628219984134, 651.241732926169, 676.256030769211, 659.095121075352, 650.732900890501, 679.605417759215, 674.46644929544, 694.135029158, 685.034199987404, 659.24990929696, 671.077725455191, 670.665017802987, 643.582574313271, 665.824300323964, 692.392451597122, 672.163783932552, 638.302898397767, 675.637267265545, 695.954404831679, 710.768144706045, 692.08474987305, 695.870580208269, 640.095032353188, 689.613639184578, 680.119473500972, 697.976540316423, 676.640381247456, 700.150437000896, 698.417209946167, 660.44810328176, 705.937856220912, 668.497797370467, 674.6534278167, 651.595504126697, 699.616842419966, 672.124201504925, 671.837329892854, 668.408270094914, 647.806999576929, 687.108137624155, 694.879342089313, 676.41016131829, 685.77455809636, 688.778963637141, 637.484504306893, 664.168270812306, 665.541178220756, 678.295033151586, 691.021072289332, 667.462655786861, 665.600754156289, 671.331747862635, 668.254855262316, 686.631334469834, 686.164206211698, 668.704616769367, 668.374762817313, 661.929285837099, 660.76835434194, 633.506909202849, 671.755587862729, 666.472516507197, 689.356115159532, 654.338571858703, 698.87037126098, 658.263261930265, 686.472514954093, 672.456961208571, 671.397658658209, 686.265620716622, 662.903003604439, 664.114450820581, 656.867838549775, 669.657177489551, 635.965526253909, 674.797588750776, 646.785466926971, 687.389698172125, 665.811934862397, 665.039625391744, 681.196900879392, 678.917519988985, 659.74356725911, 659.91854952792, 695.87919065971, 684.381399535354, 655.362399998774, 653.487649644979, 668.472775405996, 666.786164497623, 659.228715455604, 682.056202154731, 667.435067465824, 644.008763014593, 669.280874579854, 659.852685587417, 679.98825299803, 708.901592409232, 659.214832586328, 648.80487819646, 681.181609374068, 677.572274835341, 681.943626620848, 690.563671587702, 642.175906481505, 648.57723414383, 679.770367762864, 670.897398041221, 682.345885501147, 645.322992074028, 671.967379256229, 644.427175383089, 638.308374842814, 657.837166909316, 686.428365462786, 661.287570481366, 670.963958500687, 692.169051575464, 676.345015231605, 675.122463434113, 649.603271815583, 666.078342039772, 669.652432757726, 678.701486017453, 664.765545232517, 651.350748041699, 686.368985191459, 670.246140546087, 666.932209053167, 686.986736675114, 685.153928754972, 688.018392214326, 711.5043306226, 690.998136942875, 675.404295905681, 692.371200171058, 653.55990962324, 658.541683625864, 655.391486354491, 676.052249990575, 666.40766714776, 641.677000204172, 673.888790038125, 680.223763361082, 659.966320005092, 663.149875299542, 658.777489934247, 698.941222726377, 679.323124464202, 670.004469739054, 688.526431793986, 664.141788348652, 688.104160652575, 675.414734020762, 688.225947437393, 674.709729230604, 653.429965830489, 647.236687400968, 676.242097489269, 703.450529141938, 667.286624017947, 672.223168857972, 664.949299543122, 668.781270045388, 686.567745171163, 642.148799067368, 661.590368662255, 689.026648496377, 660.547650045145, 646.60704010623, 649.367766560423, 691.735841154871, 672.9054625018, 656.757762230268, 674.044279538127, 675.104002487215, 696.942810767994, 699.719167400323, 695.413969886487, 667.989995341121, 693.904255768126, 666.844127411114, 697.299933784843, 639.651539294377, 677.175894172743, 663.937717615685, 656.519124689041, 658.284177098629, 660.819851856737, 684.615187002077, 685.975742544327, 670.312527154628, 663.853266047687, 670.361333550496, 693.908754973208, 679.291864644564, 679.717779519992, 674.341361148991, 653.821322318958, 683.158891191648, 661.43305241219, 663.319609648468, 671.649780098188, 677.447030603378, 684.862737443359, 675.732191239492, 655.055703230845, 674.952952693863, 684.009614306587, 664.287624959469, 687.588979379641, 691.500027511274, 689.098971600966, 678.537652805411, 692.644293350573, 654.811471516744, 661.360786661897, 676.715811824522, 674.889746916917, 703.372983033316, 669.706167825013, 673.78735470488, 656.078001049233, 675.92398915676, 662.787231549056, 645.381419312074, 702.991666229868, 684.200455526534, 705.798506984278, 653.997471467503, 670.137462493758, 700.377163951468, 637.639047871747, 694.314006743647, 705.841520466396, 668.648314154611, 664.069469326686, 645.250909233939, 672.056238955654, 678.462394888392, 683.108243033403, 664.236152866588, 643.698278977102, 643.349133811314, 674.697075108457, 669.416240599198, 659.239008471004, 650.887161003496, 674.462627632301, 675.125835742737, 656.852189321151, 687.227588946405, 664.07911825915, 662.098419002564, 662.325126565178, 704.81161414047, 681.372602125685, 673.339503096769, 668.824195534015, 668.46254082488, 644.539652669172, 695.700707827046, 670.56262798549, 638.727051468617, 641.866339168746, 682.655927795771, 623.817027323755, 659.429977259772, 670.819787124916, 647.963791660648, 673.268437826221, 677.074235390119, 670.029809018357, 694.459547514498, 677.744435400547, 675.787689457607, 680.87521831491, 676.691710849895, 649.564747598569, 655.173893600118, 680.61798701004, 669.197499150038, 655.812499455383, 676.496283251447, 684.992965086654, 679.584152267686, 697.012540368905, 678.734326142316, 668.260173929409, 653.381641438577, 669.803554165701, 702.83039944638, 703.592676129934, 659.060182928829, 682.302002234489, 667.149395278142, 690.616941158274, 680.824209665885, 673.880094013386, 647.824966017292, 650.983552939584, 653.573906757947, 641.754934974223, 657.903316411512, 689.057137536681, 686.778693873597, 689.406137278441, 668.42491776188, 661.304518051205, 683.756118525765, 648.327152385774, 668.983464731245, 679.070854622085, 684.753773754781, 681.454010542449, 669.270918357297, 670.870351083791, 669.8284105206, 691.204541544107, 676.24002599999, 638.208598918557, 697.720907136805, 702.547455841791, 653.170002206534, 650.430475795377, 661.315555852527, 708.953015837242, 684.180444045326, 655.647537062846, 673.583212838924, 680.730516081502, 646.79733932593, 632.050032061539, 680.475068478525, 677.291121181107, 688.928449568353, 686.065131110257, 681.067277526866, 666.330745323557, 677.95261953066, 661.721970531199, 679.387635586162, 679.873207438869, 685.261400181568, 697.744991288826, 649.525942573211, 665.732748278311, 689.869560964527, 661.151383268562, 677.207851714288, 667.470520657476, 677.315366109971, 670.394276053327, 682.282123236991, 682.357546730365, 684.829451612277, 683.308726617263, 679.022450451785, 667.077803309903, 653.033673395655, 691.863047684492, 662.358742473576, 673.152659292018, 692.064328075584, 700.874057237601, 690.61587540433, 670.078224592984, 647.262676731739, 671.814053888846, 676.94803998648, 645.879557320267, 697.224548766652, 701.466621581475, 659.47766840827, 671.089605246328, 684.466021513099, 677.266400827193, 684.956587529858, 678.903880966968, 687.077420846488, 671.767313316933, 655.258847764896, 650.237170794107, 686.120519273232, 701.815862752384, 683.939267043129, 664.797723528219, 692.864569322097, 667.955370069176, 684.038409488096, 651.272725635262, 674.881148827006, 654.714699125897, 662.70735517136, 653.437952027879, 680.62996479825, 675.847068614299, 647.770398434894, 656.945794487006, 656.716557079659, 688.178958495394, 695.678444893183, 643.068543159944, 665.736667686571, 662.178679751279, 648.34433275059, 712.574947656516, 695.663328285934, 715.994552189361, 672.59879020702, 661.311939116259, 693.382375326383, 689.992484890737, 657.898020638298, 685.195229897259, 652.324989763673, 639.259439497979, 664.029355496252, 680.370931816905, 690.417563179043, 670.648849528612, 668.95624874014, 680.86200169622, 687.883352411887, 699.296081104741, 657.026311934994, 697.615004679966, 669.649732853665, 655.840891321199, 667.035337506575, 678.881786299509, 673.004191126846, 679.393920032722, 665.825062406631, 687.05638585687, 685.981778278294, 672.253488820602, 674.888098323946, 659.839050221205, 658.744990011379, 669.852171257433, 667.87063807713, 673.932520442266, 685.021860850758, 667.507124084707, 692.228638222523, 628.198004572339, 649.000208883815, 687.337356537304, 658.920897535033, 682.778776185533, 667.755220237544, 687.030548375348, 656.271376771976, 664.149811359748, 701.812706743548, 679.809971890467, 655.86332895103, 635.008937224299, 684.240167402018, 663.961193556957, 687.560461529179, 643.292242723965, 711.633975880921, 645.425547175069, 677.086113955793, 674.616441826716, 696.485458607469, 660.072829150015, 665.94509930778, 642.45187978271, 685.416166978925, 680.974734721092, 660.803401187131, 677.848775782984, 688.237431398569, 674.884568191042, 683.01940615236, 638.683199046318, 679.82381319586, 668.430726234278, 666.197186744961, 669.898678103417, 650.917351308942, 647.422930689609, 671.404663314388, 661.417008079481, 669.561314483453, 657.941693460927, 657.515391209568, 676.861642279279, 709.402527905274, 684.721818042942, 639.671696788706, 675.149407594398, 642.809473741262, 684.951033577254, 698.323969402768, 692.992516290798, 678.759299985528, 696.248797357898, 687.495332884151, 667.160571692998, 704.944355573756, 631.620053955285, 668.621279846623, 695.037332557603, 677.635310582452, 668.974617835576, 683.109466130073, 649.016750813239, 704.47500522609, 707.094937308568, 688.287504701533, 667.376253202649, 669.027622761634, 681.577348713001, 634.435989162858, 675.59865496976, 636.477022705745, 683.938424317814, 687.718414555838, 667.329552451071, 688.459157176332, 662.365292581595, 671.088377427222, 676.267583608414, 653.929504707895, 642.821636254019, 698.201793350589, 669.00927522399, 656.355282641054, 691.310934163162, 644.596715871767, 708.527603253229, 667.326717980952, 675.861671079566, 663.396691342283, 661.450693353314, 668.830418970877, 657.20080008441, 665.247721447554, 670.393077023936, 678.206232769923, 655.305774633475, 675.172983029046, 674.764286787403, 683.780129774133, 661.275386233084, 654.369511468167, 700.725830324965, 665.516518525829, 673.683934503632, 663.293438189903, 655.125785916456, 652.896606842905, 661.169555149349, 683.69207073491, 671.569436307242, 669.469349288617, 660.590329724152, 680.979726491687, 686.278225528629, 737.526125853082, 638.000432111626, 695.102957587984, 669.061561878278, 669.992625909349, 667.359170760855, 673.654266824355, 653.221228336707, 625.624850701133, 670.491171573458, 678.005121079868, 652.891060639777, 688.122979896483, 671.280042970134, 673.382580767411, 669.754692131914, 659.533862197212, 627.934743848272, 692.311896049559, 693.385940391927, 702.463399471428, 702.868587931556, 665.208744512114, 679.926972221259, 650.417699985738, 618.363767652731, 679.111206028919, 676.466938222038, 676.825696319809, 699.819723207877, 662.307678661095, 688.981071600612, 655.565851814133, 692.207936142421, 675.991561336938, 661.110633783484, 660.570417272529, 664.789207600383, 667.295343815568, 668.032468323737, 656.670676760343, 707.653834913222, 691.168830638732, 675.753150569252, 680.023964596403, 680.052157038765, 673.716902807695, 654.411792381389, 679.344071710719, 676.115302101665, 675.569819844487, 658.067859046291, 656.82405633446, 668.128671211663, 679.713334393822, 669.94783439245, 704.729292843303, 645.268544128922, 682.939911807185, 644.718691599014, 692.829378092589, 669.546874785631, 658.885900022932, 672.487710060482, 683.003161657885, 653.3080349648, 677.263352319118, 655.776217540525, 662.132270387296, 661.85164594058, 657.958720009791, 691.466787897112, 679.552809100938, 657.160972102234, 672.535298372111, 691.627326474287, 679.944123512906, 693.127780175757, 698.055955391001, 653.582167607167, 652.870983163384, 638.99063475828, 690.963801037744, 699.635313464385, 673.695842366341, 665.247588435604, 651.423161351694, 697.51465711568, 656.10658808763, 687.875323284569, 673.919195357128, 654.645650275404, 670.226720001146, 636.48066428233, 676.363247465506, 652.97278511666, 668.28186254019, 686.250020096522, 679.163590974131, 692.467757769299, 676.619897545258, 633.220795450763, 667.044825223729, 692.952346481004, 685.528915510335, 683.526006075901, 666.465649354468, 655.162798302978, 651.068407219058, 708.301815239916, 670.442215968326, 659.442600181061, 636.31801186317, 660.412946592631, 655.244196585931, 662.789775325142, 698.108826638569, 690.179501146158, 668.400981735386, 645.608681086568, 670.646070617488, 674.767055007367, 678.309366828616, 676.290842193315, 685.447908633332, 637.255229130219, 653.26245196216, 675.862477692986, 670.450624774482, 704.247691833986, 664.72103139926, 700.171551269111, 662.238209391195, 663.954346330101, 666.885501096968, 687.741655750583, 693.45053715974, 662.515103696493, 688.957874011533, 654.343663285977, 678.216275872549, 670.222817278787, 686.479954283127, 667.676517439205, 680.377990134723, 685.893723072019, 663.831162382732, 676.544604463337, 699.404154586767, 687.307792983129, 656.068232618945, 682.503552336154, 672.352821994946, 662.932343127834, 694.931154639763, 643.870760276482, 698.011176146286, 676.732988027651, 674.76617568033, 679.186188274369, 651.054535225291, 666.608936348882, 674.518341214648, 699.696481898436, 681.486162967354, 652.024627752667, 675.10357104071, 674.992788707137, 664.937485262291, 657.675430220449, 673.888963656137, 701.654463008966, 686.667404266296, 656.438822192402, 658.510209885769, 666.354264746533, 679.879746738085, 727.296136702863, 659.568976678876, 677.504822788837, 640.238995406628, 666.409828767003, 672.109032170142, 673.215163596013, 676.062054396804, 677.953082149673, 696.197005576848, 657.064829657473, 686.663500268226, 659.2743007748, 673.783411979828, 659.305608705779, 674.146457047664, 655.011359142494, 674.65937434565, 656.248275529815, 677.436357336073, 703.814887225403, 663.529753130339, 655.926058645234, 673.975164203405, 690.997813014805, 648.756975347857, 686.268218587151, 678.744979252791, 695.311936090429, 667.733317641125, 650.220547907881, 656.133328732357, 683.117711637928, 676.223387445086, 678.364342193049, 668.189889238305, 640.174927952418, 673.696038482832, 687.405647368822, 664.170408765529, 684.857280449003, 679.465370425885, 675.724437943485, 656.125878582813, 657.957113952452, 664.079331003552, 675.808068807635, 701.304250166392, 671.456775925116, 672.372642016396, 679.886386172798, 674.027266503028, 650.403187466143, 680.263496272048, 679.063668721368, 683.663449689959, 676.174753824708, 671.543499212911, 688.650218439525, 672.632692025161, 679.564880803806, 687.510320763823, 684.8920069853, 666.089780622399, 663.717920107452, 700.713299156172, 671.275244696977, 677.471642231658, 643.141172214294, 689.718678919725, 669.359180460968, 683.936400347616, 690.260273251878, 674.442576397443, 677.514687486773, 677.895142134209, 676.41087193088, 666.227032965568, 653.709419182332, 681.77810741265, 669.679241660808, 667.804711672166, 695.790508294483, 663.898027538321, 688.963293108862, 637.053482656827, 701.623760348919, 672.431799701658, 682.777062803105, 667.106792476727, 676.599580155723, 673.962613868553, 675.488890484215, 678.725556555143, 665.034423044003, 657.107057786127, 670.685009748479, 658.1643609306, 660.565124075959, 677.296924649346, 695.203946668633, 652.072755789243, 722.657788356324, 696.356924031395, 668.784884357035, 665.203729950787, 689.942265205447, 657.26541998796, 693.378261558651, 645.767917577562, 659.270171349282, 662.634640503265, 662.829355302769, 666.392831468417, 695.322195947087, 674.021832936002, 694.60656028424, 652.647147942382, 677.24728059134, 659.066131934657, 669.54995431468, 680.594202458382, 662.880038888988, 688.940279042815, 653.36849022568, 700.550088808089, 706.819969410003, 676.042806593002, 640.946093667338, 695.037204099027, 668.549879802453, 684.711391406268, 703.692875731818, 655.977819928387, 679.707137130928, 675.104707681786, 683.505081553012, 666.99434496699, 660.267015551247, 682.295712009825, 689.274918015699, 687.095657064132, 701.039160320703, 646.498373332379, 705.780660784612, 687.323381193173, 670.041312486049, 651.412008238271, 675.585138871342, 665.320645021192, 661.589292733145, 684.449197338537, 691.025422038484, 685.555807342274, 706.191486299825, 699.731879664202, 684.469253750625, 700.155878777137, 675.494509696926, 661.494731648242, 657.834063559208, 693.205459449573, 680.164467986144, 679.194515838842, 661.919695548254, 691.455654665037, 674.455407898805, 670.940635265754, 691.06635258555, 689.0345205433, 684.898706212393, 677.868613003149, 664.179389574558, 668.710673397353, 674.570328767912, 663.788432038318, 698.879629936324, 682.619598302436, 643.665113567418, 689.506293824012, 681.732423261536, 687.215547189831, 667.463055277284, 665.358162098338, 664.044721267934, 656.121485143781, 661.89775950571, 689.237805092612, 680.869960204328, 671.553625288534, 703.39508499407, 687.667795728065, 667.961460979578, 690.760358058426, 646.409486217785, 671.500329882741, 674.005756322117, 668.359556091364, 691.522008809696, 667.938920762297, 682.840792679748, 658.731471278549, 659.473795532295, 687.410035172554, 671.807944422551, 709.905455512679, 663.19543822584, 661.493589713217, 660.372239568964, 653.421213684216, 678.403068539041, 696.291043616328, 674.142567518888, 661.170761892281, 668.283498120935, 653.280443145515, 661.90296286417, 666.312099442017, 692.231839717007, 670.977165844043, 652.096064300849, 681.347988029261, 652.344893707672, 676.886358284935, 704.868986926089, 671.047393036048, 665.122115363389, 674.861076670337, 682.22961666797, 649.506862093392, 701.199850132799, 678.519191586655, 693.459284561131, 683.140363382321, 673.306307620202, 682.345762419795, 677.74303042668, 666.271430231772, 685.856418022061, 692.23634080398, 658.970332256947, 700.417101541235, 651.804079156322, 702.485849525753, 699.137415394497, 637.599041854662, 655.573002818899, 670.831438626375, 665.164133743143, 653.741399291308, 666.251189753198, 673.201579260989, 698.619160348093, 638.047138843219, 645.758547454324, 645.511177005971, 662.429655677027, 657.482365640006, 662.842570027415, 656.51297428211, 692.833519145482, 674.098698372966, 684.57679066433, 660.41610364735, 642.865221244896, 673.85332261807, 650.092418755916, 651.25659567376, 672.857609898801, 704.940506914004, 666.709281945592, 698.922946863796, 681.61480722823, 658.060757946055, 677.863503439346, 667.299417052222, 679.503761955475, 671.983500236867, 642.426219292829, 682.439675893277, 672.991107470339, 668.951000102787, 684.815084864919, 682.235695312297, 675.547074573703, 662.025708967756, 648.020484995607, 695.796537768637, 652.296583885275, 693.402293987278, 673.201163489659, 675.73078248647, 673.758358684532, 660.864210629798, 655.305090147162, 676.065966943262, 669.184996472887, 673.572702566563, 649.520314505105, 657.90522155619, 645.222418963074, 673.40135070159, 696.337737763919, 684.966856867416, 654.548232065704, 631.73497650178, 684.680511731638, 684.700803720284, 662.405915131695, 694.753705870606, 673.31617487269, 657.844915415818, 683.176388358758, 649.350350302318, 683.773532948201, 697.675784329397, 698.382148189531, 663.750342219075, 700.321284028132, 664.477930671499, 659.586563591519, 653.060413080937, 672.247129664563, 689.881101238508, 673.971710084744, 651.777484928652, 659.703585302672, 698.142175365496, 637.376633952582, 678.565340631003, 644.942576879255, 680.68301945123, 694.606646848046, 670.140799339477, 685.751022458818, 687.487499262831, 680.219504838469, 692.391488480769, 687.421660469428, 713.592397811307, 685.795768261111, 657.075299784467, 664.962289861957, 671.446163779995, 711.554754127081, 653.452287751485, 684.26296191202, 670.752816861787, 657.418568212329, 667.931531304161, 700.319733393272, 656.408475108598, 689.209523808969, 673.117017417842, 618.294292093567, 668.454923261217, 657.27670299837, 689.20407110487, 676.282815885042, 685.839829942206, 688.502748294028, 663.673843730497, 685.315139789857, 666.841738302047, 665.192964398641, 671.073143868492, 664.816205112888, 715.442649486209, 654.976233934442, 655.60898954057, 689.30799732995, 669.285110662671, 693.705593248168, 636.386766438013, 696.801866236105, 691.694428635504, 660.55909769529, 675.569570059834, 685.085243160032, 668.300428872905, 703.431557211733, 699.286329881541, 663.595159440878, 670.68255510264, 654.719715333969, 688.56116070432, 667.943743001519, 665.465521962448, 666.05102842657, 712.387643220345, 666.085467020488, 705.704034302985, 677.781246280923, 664.2757480539, 680.768444436493, 650.132438801568, 658.186859476876, 672.310745554172, 687.815969210988, 671.177921794659, 670.954585968903, 693.865126669342, 688.605409312029, 669.650628401968, 682.321982463956, 650.782764070752, 698.587142748678, 683.282158854827, 647.831998734753, 687.892163987909, 664.925241399482, 688.293977558356, 685.073211587488, 663.925833337827, 664.585347360873, 678.523204224393, 673.973060731389, 656.603435250601, 657.766238481006, 670.795304920999, 646.064459571316, 684.241267726404, 661.547401314269, 679.535254733222, 679.34818279402, 690.498719014491, 649.886318147517, 670.098330899069, 689.430564634856, 670.861868185382, 684.470594616038, 686.176507990099, 676.191756432845, 660.595207552113, 678.065947128174, 682.745013393719, 687.843053598841, 664.163134539456, 667.693733285602, 670.611155120126, 674.452165664364, 698.977962417482, 658.708649799453, 705.352678683259, 688.309982223737, 668.833431695455, 662.817874031698, 670.691173245404, 655.527402905356, 673.688404214667, 662.483734858813, 668.143621790965, 654.435955810519, 689.206882280071, 711.806798096643, 700.621348213654, 684.200791775607, 682.502209618403, 658.658803591262, 662.503123041641, 676.493032348278, 663.665181670541, 676.307636338505, 665.657224776563, 663.125861517646, 665.53992160768, 691.083182598806, 690.381040202808, 665.919055871859, 678.754812245964, 663.428607138225, 673.059195775072, 667.89587267447, 657.226143063826, 646.125728756477, 636.435453697867, 652.79343072922, 658.290531180746, 672.444238526293, 679.816215091136, 660.677458474201, 685.826360672766, 674.472104946935, 658.509086395078, 666.693231056605, 654.413835132332, 699.912324304619, 669.885270733375, 675.611093180668, 706.164810269588, 631.467409411861, 652.25153274399, 681.195588533378, 655.988701588903, 693.065723730518, 659.012457824828, 687.257720943838, 675.249810939813, 688.310995712099, 684.030811595693, 660.168075407698, 691.997519159903, 678.505298490787, 670.844253805787, 672.381848431772, 670.766340669741, 667.442150729251, 665.978193535225, 674.890502711265, 672.461279254165, 694.345134412213, 679.250305369591, 715.037807360711, 654.543329988496, 664.074518453911, 666.213915090385, 691.737034419721, 662.079630891974, 675.567183557695, 674.642804149626, 703.191252868023, 651.82765190794, 679.319164666765, 663.924920557513, 653.721735341151, 665.987375416129, 649.396522276322, 706.066489267488, 678.9530615222, 693.468972683021, 694.523161085079, 665.863871105898, 682.334930525212, 688.21161890304, 642.171301772157, 694.617552935088, 655.985970940146, 683.369036990228, 675.268322119226, 665.898999167798, 669.788984885589, 685.180802240925, 683.537613393997, 673.601680918871, 689.202194599784, 677.340975340227, 665.237060140509, 651.366214130362, 668.49217742478, 706.178730333706, 666.393821104111, 700.358956193368, 661.19061168071, 669.847312941528, 634.884691441702, 700.70439852646, 684.485031433399, 665.385560793698, 660.434417170295, 684.271991924498, 670.169030936003, 655.984103504977, 659.958356899609, 653.677373748343, 669.824549498836, 653.262651168239, 647.324270156014, 672.146357449776, 702.730535569656, 688.302207317848, 689.923369080663, 662.447279744285, 682.186015575961, 691.738080107739, 656.689275105624, 633.986757071875, 686.500560573658, 645.776090534105, 665.468529171849, 665.150792344246, 675.329616512898, 673.199632083851, 683.885654486705, 673.488819509361, 689.080468254937, 685.945189116597, 706.887872739617, 704.036182219478, 651.270765014566, 676.243878872389, 672.964233861197, 675.731299725606, 677.203549221827, 657.396858479113, 642.296348804333, 673.281373956557, 651.930000211774, 646.247584660181, 683.311319985856, 679.35442671871, 681.642057919782, 661.05454609378, 657.16061767886, 670.289740411603, 675.295528152863, 656.637351030429, 660.364856918039, 699.02805047019, 677.694732674253, 649.035342872875, 684.315045381232, 614.714614674508, 690.541699326533, 685.754291215663, 658.938712697356, 685.695922469097, 704.46250529303, 685.33753058253, 660.836837306751, 651.207664471107, 651.417001933837, 646.145731451932, 680.744234194384, 649.016424315155, 695.655685878896, 665.750904400076, 684.023218188345, 670.571400924642, 649.176560566798, 691.390576276103, 682.81169533549, 678.105597523977, 672.738041524272, 702.528487222354, 670.253430922286, 648.83233938893, 663.055933366904, 691.149132013087, 684.13004407151, 698.237877227894, 650.981962025108, 676.544817840392, 675.529976026392, 675.689331370109, 652.693599393229, 666.477922236378, 676.838954119249, 664.018650190491, 667.23679246076, 658.759645912186, 636.5587851043, 691.686695851954, 690.778590401774, 650.202995175128, 683.1431172698, 662.111048895467, 661.530569207644, 679.128419817593, 675.434337981004, 673.695092251631, 655.770318790271, 667.671690351805, 646.389750099493, 675.546547714454, 671.548099765932, 683.358743762254, 655.971013450319, 672.463265048178, 681.688025972202, 679.137385357445, 674.971047103415, 655.333385826446, 680.478261798612, 658.688845318586, 696.242222181991, 650.731175324117, 668.852442752461, 681.416533310433, 664.540464266637, 679.661478203613, 664.937159592382, 661.755846508217, 669.568327257387, 686.891924347305, 680.25012177923, 673.099823848537, 687.987820223511, 649.890084092357, 702.635256844308, 667.998956231338, 698.074226518384, 665.705544966841, 692.350606197377, 667.870198718391, 667.891611446942, 717.739028525804, 653.832595538682, 666.972993640431, 655.13862467451, 640.186322751303, 688.802572166339, 685.721643687509, 686.237635445975, 701.387236210979, 663.918855326207, 688.124462436431, 680.551183645523, 662.818060191881, 672.17669678817, 656.409775106024, 704.94187346492, 663.533138649526, 672.470902682777, 662.005490991774, 699.994344307163, 684.133498700798, 695.743309089876, 686.662605988564, 669.919676606899, 620.557641213389, 663.895460162675, 687.054900495238, 687.213600881016, 646.785779953207, 661.466736434651, 670.250720943515, 653.671467955032, 679.171261723546, 676.98541100237, 677.14613800114, 686.14281480233, 683.394742591665, 689.144916231108, 660.754441385933, 656.994769177839, 679.957649374498, 665.872694601418, 673.216694259466, 640.069516771067, 644.285880122063, 671.952380160765, 691.596640940104, 661.028909866568, 657.433017705785, 671.178942105486, 680.602069973332, 686.553956113927, 700.515503706729, 674.182169302081, 655.238791722314, 612.715866230803, 680.551170296806, 651.419544495042, 695.173576192616, 670.334796348821, 673.166563549351, 654.747683522299, 675.461612309929, 676.25498714428, 672.467830065743, 674.397886066241, 711.305472491715, 670.232241720207, 659.950076918284, 695.355888814493, 676.816882078443, 670.653634497632, 686.541811082696, 680.182496059149, 667.218594092849, 671.346377452932, 681.755290627376, 678.05779523914, 687.346424116482, 661.47941120183, 686.610271467041, 686.340968778451, 663.766392123168, 675.17919671869, 684.765468214394, 685.119676597798, 661.60643803633, 672.18937105833, 647.432124984141, 645.151552116698, 656.439517870421, 674.110078084601, 680.785299385401, 660.297873355539, 656.770019031867, 701.111049878066, 695.348907440019, 700.222887279464, 689.075044754344, 680.608896880843, 676.104022239828, 663.672346911083, 655.32047976836, 678.346262079982, 682.651989938186, 662.958780788722, 679.727066999315, 647.107182766873, 685.021801696438, 656.05224480391, 681.786129101261, 663.251978915395, 665.072137087717, 663.35804921336, 677.401982988636, 684.91943563089, 690.776457218953, 660.900103353716, 663.801282547517, 656.743723126689, 663.839378852166, 670.565351524474, 662.999699549406, 665.199983014035, 670.918028303225, 680.526657536144, 674.703040923651, 666.290317061333, 666.985360949978, 691.550393026518, 672.271009473725, 682.608060172006, 668.10670650062, 644.410062371996, 692.675500622889, 677.918843822128, 676.406721941176, 686.240952246477, 668.511008183069, 680.417326784071, 671.342565606661, 676.725864142076, 663.045089844207, 695.206024948464, 631.652171084534, 686.305315948102, 651.751964424491, 644.462737990121, 701.942446408727, 674.5086988004, 647.310234688089, 686.923189711413, 692.525565844592, 680.464093333095, 676.926541242452, 672.704593031391, 670.693880347392, 686.874889843082, 680.034104587953, 681.848061047721, 688.945199147005, 686.21285744415, 682.555765554847, 664.353216852984, 676.023847930731, 680.293505355672, 664.525219032815, 668.272829246323, 662.374741695694, 661.199529245941, 685.875113498612, 697.114597518453, 654.321871087891, 663.885654950659, 653.145118589361, 681.962371374206, 647.61456124272, 654.409170314012, 689.566625085557, 665.654247008266, 666.686149339628, 691.053164396824, 658.654085854154, 680.115521108413, 681.257675947278, 683.344136458985, 693.178109407993, 683.421853358695, 657.533389253279, 649.455030435929, 644.275438156172, 660.314573565274, 688.502738015791, 696.150727427052, 651.553001013599, 646.836375030469, 673.443409911417, 670.3290946297, 699.544839730664, 694.425693504073, 668.559453342374, 671.180029239966, 697.910962912931, 679.161825232895, 660.687376478443, 650.64190090821, 658.793406524824, 672.602962824732, 670.708657541863, 647.641950813157, 673.164392740781, 695.149438976928, 648.778101697201, 673.611282566745, 685.577975776338, 667.167875623837, 635.287922769342, 659.318422177908, 659.341389541034, 672.581695277878, 657.483662961827, 678.476147493478, 669.096018668539, 629.425115681914, 700.564078806747, 692.611818003405, 695.048015699842, 697.006626671535, 679.885557925179, 670.372793493562, 716.162795152064, 689.315254961185, 677.609641556575, 725.440336531761, 635.355296484049, 680.835455310191, 653.607233814361, 679.74834322455, 635.850834678437, 655.495128320842, 644.091058440931, 673.809235905416, 672.26885356939, 671.1579457012, 677.468178967155, 688.577992357132, 678.412456066146, 674.31652406212, 711.151509436645, 648.953332593375, 658.724021937493, 686.751756393099, 652.589597007399, 711.726388051566, 661.024953093821, 650.61871336629, 683.952442098726, 680.540570047049, 682.468421562013, 669.428937589172, 664.437816998615, 666.860131470631, 665.675175523755, 694.919703145101, 674.071014944573, 661.92693936146, 653.950827553317, 710.897639280693, 676.890112213094, 670.414870257003, 691.414824292991, 662.030158920892, 661.093262123986, 687.289710346882, 659.043884541819, 679.699229599261, 667.772871884418, 686.486264853563, 654.843770531428, 689.60729127128, 669.606477137807, 673.258170937163, 677.152214493578, 686.450054410438, 659.92146269023, 640.915579317828, 692.357728107484, 702.291955487739, 668.312312646353, 676.65040497589, 654.841038553502, 641.059471368741, 643.580430002344, 640.182598308636, 665.117560763103, 688.275942079396, 658.123670592552, 686.890451209391, 675.165880944658, 658.05683921018, 650.526258012645, 685.707909502039, 638.009852969394, 685.344084395408, 636.384682579685, 668.695499911233, 660.49193640532, 671.005761479908, 667.957645265587, 694.389741772408, 666.017049952278, 663.36408744118, 674.536406298106, 685.024905736429, 688.059877767126, 658.766113032969, 672.4934706791, 681.839714195752, 689.571192643419, 667.419954449425, 685.560452150718, 674.023933304593, 684.829516272123, 658.652907239062, 662.042505162725, 667.02829513039, 655.952534592338, 674.078848858275, 648.458899724985, 660.401334271926, 695.267955586762, 656.096912875924, 665.717860348964, 669.689137820427, 658.669268255947, 645.123791176908, 649.924465583902, 680.081047288286, 683.746864712812, 650.250845550577, 679.727199672983, 673.501758835655, 653.067637224504, 649.881393717195, 688.603972490794, 681.941203490042, 665.201567104198, 688.9922466945, 686.794738689349, 673.189938361429, 657.178673689815, 682.992925455405, 660.145050119106, 698.583481965764, 678.780288567837, 667.731228360475, 673.939059805111, 694.468218177777, 690.603838999289, 670.913523626806, 682.222217708721, 656.706001446699, 692.093177323003, 658.671902366547, 669.014362673693, 658.508576306296, 684.903920668041, 680.143453356467, 692.153650719826, 669.080364800431, 698.334793171733, 694.931721141293, 655.274956944922, 691.934607534456, 666.919574847598, 651.603374447722, 672.87758122815, 687.704926620763, 659.572420915319, 661.168905962932, 681.244022834662, 682.566299716495, 655.029364574757, 661.368618337987, 676.702462319058, 671.645612529971, 673.993426824622, 649.837449294001, 673.502039612252, 695.914212820213, 700.309716118366, 682.604774135146, 691.745598211301, 644.003281181206, 658.19793210451, 682.968405289861, 636.883001164226, 661.47829100508, 656.395022442999, 702.637444854224, 677.518178658429, 668.134216109592, 674.643511722923, 654.809096258549, 686.388327871921, 665.555973225254, 680.858325357521, 684.05617561963, 660.272698525997, 689.734235432029, 675.801152148772, 665.93857929516, 651.89161084589, 671.105118297509, 671.158348342958, 690.630952464765, 650.892425678226, 693.941049245028, 685.387937897584, 687.718729529821, 671.570499539805, 687.378499401473, 674.472985892943, 680.205330282753, 659.420573277099, 682.186916911047, 669.968467379674, 663.934305253795, 684.505913610978, 698.709160571529, 695.705912485273, 671.454296466847, 659.413806997294, 681.487844555094, 684.436353051896, 655.438641258645, 693.341471464724, 688.489062851465, 672.744416906825, 645.593092933909, 682.037480729513, 663.278019655235, 668.864503715313, 653.814237001098, 669.805708842451, 661.071715946734, 678.090921837783, 672.447665547173, 639.766615191651, 670.204865618636, 661.567639692981, 664.844603842273, 672.554689988708, 672.570961750016, 658.793742669102, 712.73274697448, 669.110834359398, 688.300668714308, 682.759534967125, 662.98361517318, 684.904762547072, 672.739967586342, 679.626084653873, 692.057997284813, 663.252422704838, 658.715894635961, 626.127820162676, 668.141755890299, 676.53671813133, 674.966803541224, 673.955173079143, 669.81242229132, 660.867215404528, 689.225037710802, 640.537556801891, 657.152256074596, 669.013640479919, 650.337264129074, 654.947233948723, 695.209782117419, 670.820185771204, 697.142337598634, 687.610018493664, 644.564283415133, 650.886649393185, 690.326741649796, 664.144361975913, 678.728266972303, 643.049481742721, 684.233991300306, 649.148299263381, 663.117743919374, 699.603251709368, 662.556329020337, 651.870648530958, 677.366491464675, 666.331177459337, 695.609823187732, 694.00439600885, 682.551079068598, 638.419433023878, 668.636991714981, 722.698012436521, 672.286816993004, 690.3260448837, 652.676955908814, 662.403350641905, 677.06005393777, 668.430829184978, 693.36640080476, 668.190184858432, 671.873287068139, 667.208491148788, 645.779781046473, 652.941951484192, 656.729104046762, 670.936037047273, 696.16807067711, 642.827670336428, 679.451061937962, 679.502234322731, 651.005551825611, 670.540490691716, 657.470470889533, 697.932071923083, 690.721265012979, 686.01434109483, 677.790355229933, 656.208856805754, 689.154229476269, 681.000193251301, 664.422885825708, 642.566343948078, 658.581037032693, 644.47179603912, 686.40143507624, 697.269042213979, 659.092953623551, 669.827782064976, 666.262505061363, 676.557913725522, 654.474666653433, 664.278162948925, 657.633129546594, 607.720721519891, 684.308165516392, 682.173836018874, 700.849061781649, 675.409904362692, 658.486572775238, 669.921045780717, 667.112953069645, 679.754398676839, 663.082043646658, 644.921204324012, 671.734596805622, 680.667287627672, 691.654863246648, 693.915453725385, 651.789501052028, 660.672297282453, 667.363414673671, 657.925809542216, 695.855859106711, 697.313325934113, 683.365234632383, 667.267853086802, 666.496366386344, 675.137908147467, 673.179247892022, 671.058931294148, 697.86245013334, 682.550451729399, 645.74997602467, 694.158804508644, 664.77797538585, 683.905544448467, 678.231212108498, 679.558368611244, 695.815052278202, 684.738316170862, 695.800665669731, 666.334250118079, 690.955990146076, 649.171894799942, 669.99062053468, 661.890315862527, 671.197077172757, 661.714988416142, 657.151607251436, 660.416449147153, 657.405208218212, 666.464968270219, 691.711926918793, 716.691633839596, 667.298495330005, 676.154547086182, 648.068892248413, 647.063218306515, 647.503778399718, 663.127727534797, 650.464792755304, 682.251067087259, 683.686867904069, 648.683442234577, 675.090213909547, 672.790833164439, 691.132154122594, 653.307095859563, 674.916504264002, 656.702814385224, 665.134316662363, 665.374739769094, 666.634915828831, 682.539914263958, 656.046299848158, 662.696837882439, 674.163287448335, 668.918171825749, 665.023481032852, 664.22044656808, 676.627916223525, 704.333624103825, 688.262024645933, 673.36620031719, 656.573236477669, 651.171198415872, 687.88529751749, 650.854788923486, 691.497921466026, 666.422548093976, 662.202619335183, 673.637516119414, 680.785937874134, 662.449105027107, 650.557291861905, 661.015930034232, 686.216272573022, 661.170253466402, 661.91371016729, 667.854503017953, 691.841776316073, 660.364430523694, 677.508103107929, 683.313739168799, 663.998543107071, 679.341208636468, 682.449369788017, 689.814310040392, 665.525655906967, 668.538540354571, 672.681979245397, 653.319855349614, 647.795427498029, 671.771178902385, 650.020503586804, 667.538679331033, 682.606964995615, 687.837929759021, 655.90096058416, 690.192583180993, 663.934072452284, 664.264453309813, 712.721293621102, 668.458528843368, 663.537554755694, 663.945489470797, 633.54713449331, 665.285269705588, 636.566172141585, 653.452206869565, 664.352668575946, 671.080240091604, 672.875369767101, 691.867607713332, 685.860111666693, 677.292361155146, 671.921374341197, 669.033790789859, 674.564548336523, 691.927681484432, 696.426566734295, 673.707019991463, 660.0246824543, 634.676589804723, 713.406017643158, 676.946634260853, 663.160727170711, 656.262382925811, 665.070408309755, 673.341741432061, 677.92571437591, 677.082956454705, 675.905114981888, 677.363222838835, 689.061701598505, 659.516110919441, 639.455177624243, 674.094819943457, 650.574997684365, 673.715856907775, 654.204951107554, 703.283185072927, 637.009214142532, 688.927660598597, 652.478927120761, 678.964485815876, 664.471590251032, 682.304115547076, 703.723402981631, 706.780902992882, 666.733983032786, 664.79460113538, 635.080656914686, 677.085370743272, 673.816519520559, 678.663168161275, 644.502824931723, 701.534727546471, 691.413007213532, 677.99760712988, 665.841030698919, 696.469323189534, 681.046842131471, 664.191670819444, 650.897951232047, 655.641043180109, 689.953941319062, 636.329974623109, 673.064984561369, 654.264187810826, 682.746998245486, 687.158355833462, 669.065466095889, 672.965946371387, 653.204182130459, 666.142637423862, 648.065800431143, 663.335543243526, 651.19778080486, 667.982226291706, 677.670571065475, 683.514370530709, 676.688808641478, 628.107634958755, 639.718741373144, 672.591989218547, 661.88904166045, 677.213827264523, 638.350402625181, 672.458986896514, 658.285759013094, 701.70509010595, 644.188639657412, 660.605204583387, 679.381289642506, 654.11896536207, 668.041169939789, 642.513653761779, 658.396818596531, 684.189851306384, 728.161848476361, 661.328905123444, 695.668777605365, 671.792365953044, 657.459041136919, 711.671787565039, 702.837898112064, 682.194517098211, 658.2639733825, 682.672882424514, 678.786095558559, 668.103993248376, 683.24134154027, 662.831606163061, 690.377782680821, 661.133476332227, 676.776934316078, 640.151832735166, 642.679211310887, 664.45296099878, 667.731534867108, 679.816947990123, 679.768491643625, 679.585408015589, 696.039081986912, 653.594882546805, 665.465238509932, 673.276651236886, 648.111087591665, 703.428134277944, 659.876291958477, 680.99583812734, 655.326969624553, 685.184653872515, 636.21182752537, 679.416055827483, 656.013670366172, 668.739569673612, 671.73581043017, 666.020564384717, 671.675834598146, 677.534601498133, 643.802898348969, 672.431620016595, 699.961030305035, 677.380024481071, 686.574258716959, 697.888276253211, 656.367329540926, 667.009612593343, 667.904492863066, 664.524411152065, 659.675098003429, 700.440961688498, 672.319744440318, 668.640610821713, 655.79415204827, 683.347583981644, 707.426618289389, 691.843706184952, 667.135003476154, 673.41028198164, 709.301863077319, 669.366666071909, 673.574935055488, 673.987623054383, 693.676503514003, 659.385890780998, 684.648742591347, 662.616003692839, 697.138433282621, 660.709437604188, 689.806966938815, 656.851972232962, 652.317687956021, 667.94833409724, 675.854617107665, 684.651546256487, 702.122092761535, 687.768137527355, 686.355480993474, 670.733772881427, 690.232140326718, 660.336497591328, 703.686957385046, 683.987436014902, 684.049229016225, 672.831817081173, 650.395541423656, 654.912879585716, 681.518326023482, 683.558172789378, 655.320490951632, 674.882076475903, 654.584961937734, 691.450881967855, 617.528296964115, 670.451584512234, 667.725622666192, 672.352514628351, 697.840376085634, 646.33631540861, 663.550301299316, 678.867752760608, 660.402967871656, 651.272056879511, 669.919739825901, 676.181447653317, 680.486151520298, 683.380124031452, 658.386456672638, 670.548195765355, 683.605241319221, 702.529678841185, 684.182950633735, 665.674021439021, 683.60035796086, 680.294707715148, 645.75921904971, 666.8803702604, 679.906341766347, 673.012927526854, 672.41685217642, 649.711485192134, 715.105769396219, 651.286531071803, 693.74419516807, 657.827356013356, 642.498744347418, 689.239918689047, 702.424795530431, 666.339494690352, 676.145000526622, 670.292707400652, 669.367815913663, 699.222902624532, 686.164909077228, 694.510247425342, 672.289902887646, 663.863057508275, 680.530843208118, 652.095387471463, 657.798248059596, 643.375866668428, 688.550005688249, 692.315676868849, 644.942585710963, 674.481670067718, 680.847120799957, 669.018161012287, 662.032709493956, 659.701756500662, 684.321733653271, 687.49752205461, 669.251131162643, 689.319590167084, 656.643365011215, 656.308000017972, 672.410335751862, 667.155920125847, 680.814793905489, 679.700420046083, 667.194059876361, 678.937299209707, 699.801219306241, 653.994575379477, 656.769810267485, 687.900510041303, 671.65899529974, 673.373940321167, 650.013556539551, 666.582945227896, 651.810406945307, 676.530223104724, 691.15385358395, 681.225414208416, 696.89410522734, 671.223503186565, 673.226622436376, 660.217302540977, 682.513638017951, 689.58334151378, 671.457057569155, 668.105925021694, 659.55787682738, 653.903987671145, 668.686276023892, 682.015585917732, 663.400505936572, 682.209187079008, 659.938109272654, 651.787926972706, 674.033205464469, 664.020340430697, 694.185105511968, 648.758606833921, 661.363784281769, 697.891805061939, 674.206544098424, 654.831858428917, 683.976331465249, 656.352279831471, 684.392697037637, 683.338417818786, 698.98341602065, 665.483015482445, 659.235877984107, 674.546502258283, 680.424949362883, 679.976995258568, 655.767981321691, 672.101067549718, 662.52884487665, 671.693688057983, 667.859934978705, 680.662789772365, 687.925492438106, 681.961658608164, 694.689900322013, 678.571935972579, 669.788175925388, 670.902490259191, 685.911467126065, 659.151109915847, 676.882436324623, 645.618204801352, 677.161857888619, 688.865402961817, 697.682941536138, 660.985607000664, 638.38077527696, 663.564273658672, 684.363539952541, 668.430888498614, 690.905903055354, 675.85490631504, 652.392347608067, 677.229418941757, 689.420250842532, 690.289607883011, 654.033561573838, 661.659577152388, 693.026943431613, 647.590610769032, 676.058100377391, 666.591447106254, 669.251112927958, 683.758896323701, 667.179690183684, 653.475748048521, 668.880760749139, 662.352903888837, 679.842137563825, 652.380179214438, 649.585814702578, 678.031916866589, 682.83840471325, 680.670039854537, 652.761186401856, 687.712626864772, 687.576231432658, 683.241362767211, 671.704792173694, 644.228832365988, 691.710546068482, 672.250016596681, 637.183053088332, 681.716137603897, 669.450594828102, 656.723337609921, 677.045391593107, 665.767311694333, 667.893682115187, 678.515070945583, 669.78234596397, 671.116470225387, 626.388615786726, 677.904953842972, 669.737437758485, 684.418401438973, 673.088512687251, 674.332894060596, 666.234716767449, 674.013352513399, 679.919429372521, 659.664170318866, 646.871457502825, 666.951605658277, 635.134255367892, 682.443345163223, 660.710444138191, 702.309772346783, 686.800383726176, 679.144979113735, 667.694438869074, 663.558336351537, 678.373465383677, 686.856665893386, 655.298859544198, 676.722919467386, 692.361726597455, 658.667436846182, 686.722332152513, 659.932336669633, 668.827743377578, 668.449010119984, 653.612009428896, 650.609362543753, 674.721807362335, 653.348003021376, 667.687487490983, 676.373714518535, 668.270448700231, 649.044105130851, 665.700434280437, 671.290045883063, 679.061164993234, 651.423598600928, 699.324131590072, 672.08143760209, 672.671407411476, 681.567211816742, 678.337000026031, 668.305241694556, 669.734677049122, 650.684551193875, 674.836452178122, 682.557600020045, 682.517076674716, 658.29309853897, 676.318618421283, 651.703192235463, 661.826947065066, 667.686290997761, 686.529812090905, 674.238987107304, 676.869628514071, 655.658224848239, 645.014764087191, 681.635760885399, 704.903323808594, 655.013867377361, 670.960053051702, 663.624912829201, 656.240998220918, 681.047568940626, 652.722788865889, 643.121002140536, 673.123447403986, 677.545930770074, 681.722065916813, 682.860142402431, 657.87050601639, 682.279879587999, 692.638182396782, 691.139120557997, 644.58155494063, 635.723071588365, 668.170621431157, 683.767178079655, 673.816712158286, 682.434067751198, 677.85679574569, 672.09840595807, 653.578099836428, 707.521409071216, 675.423708539453, 660.714169583856, 657.666517626668, 673.215398079643, 694.849306272367, 646.581506101654, 654.833514815213, 675.297544914427, 645.383109725539, 649.936595017389, 653.657317799309, 692.291042591549, 628.987727681883, 665.252009327341, 665.272901541329, 658.40574604221, 687.014323570675, 687.598526048826, 649.278805006679, 672.668881683474, 666.176194622179, 647.804088642952, 686.23145473818, 673.669315624076, 665.959543880565, 661.447987570485, 660.577475864091, 664.705633667302, 683.480652545587, 669.66096056865, 718.663159255061, 684.932535302813, 655.178921863578, 677.012132412132, 667.818789895005, 650.946352687051, 671.148061729859, 688.592826635683, 646.282478140242, 672.654469879554, 685.096778575335, 680.238749304354, 656.107609115593, 686.128288912179, 667.101983748342, 645.556640240435, 669.844367767518, 673.841754123857, 674.939457831292, 681.685123839905, 645.052849834168, 654.863670631077, 658.491228388023, 684.489064285052, 671.715549413839, 661.896192159318, 671.156821312434, 707.68533695517, 678.104766190564, 664.724834017136, 667.477079341089, 652.789661723224, 715.087442086516, 646.865105704217, 666.304065969422, 658.944919555352, 686.077000982525, 667.99945615963, 671.379896647011, 691.362495778579, 669.531371393224, 694.806571985031, 670.947128403562, 677.952611842633, 693.378338431794, 674.328117449481, 676.645503807986, 676.718374383451, 674.034418411839, 685.420790071408, 670.544494093739, 689.661245844463, 655.874878008116, 709.30021013807, 697.106533248762, 671.556556738371, 678.612361637821, 659.265668270422, 645.930350622189, 680.065380355189, 682.753627866646, 659.478203404488, 673.955185097413, 668.65555503842, 681.958289515888, 687.967567188822, 659.5522417121, 687.43380334606, 657.978069495568, 665.064930217111, 658.831862765516, 701.437217777011, 655.605384579447, 663.4868790839, 643.746723521814, 681.081381531368, 695.736157898404, 659.769012998122, 637.933989559977, 669.3630015274, 677.29452279404, 695.840064312815, 624.676442371408, 710.469383181962, 652.445197342432, 680.961415310694, 692.991158711007, 652.732048529158, 683.596959940991, 663.649647270773, 672.233522727961, 652.187205768964, 697.971694344406, 646.704950490401, 698.864242817751, 637.708467558518, 665.100721308252, 682.778387439204, 671.418891228094, 643.471317843436, 676.367522022476, 703.999020174135, 672.950532006887, 665.440440247531, 645.527258615687, 690.734636805567, 647.543845522307, 654.328307108534, 701.534454148159, 690.612338783049, 668.623614840013, 662.751963624564, 690.40419567613, 674.781327857417, 668.98580030634, 666.704876846001, 669.107690887423, 654.221871111102, 662.898898855094, 656.805330511361, 665.560502387433, 666.12410967565, 670.787011550143, 663.759764515692, 636.25897189506, 698.900989580373, 664.541967524412, 678.506545874791, 690.349832656603, 650.552691436962, 671.473997795451, 660.262562257934, 691.157405892729, 666.667272817685, 694.14477919552, 678.61113555492, 696.822767683495, 650.217312143647, 659.992351641506, 664.900745966705, 671.377656528261, 640.158470536455, 670.826083434145, 672.003332507973, 666.172992806255, 668.993608884066, 683.695156946237, 655.984738039291, 672.250641865798, 679.247974702053, 686.420259846065, 673.77682714918, 675.625017305549, 677.250009898269, 655.552521148284, 658.784488856865, 656.477495091596, 668.341160725403, 640.760011255692, 681.655827873083, 687.722327908491, 695.02617159254, 672.696572206778, 674.512976078821, 663.031318905094, 661.787160534842, 679.11751997762, 667.144600158739, 650.848176247509, 686.278573113576, 662.066222324234, 659.46802955327, 664.4801228067, 697.254232517287, 693.831785591675, 657.714006260087, 672.768175045631, 658.268214918302, 693.014131566435, 655.355299333596, 656.204771059693, 665.000041262896, 646.501925551941, 632.542701656643, 670.560588648984, 650.419404634631, 666.279683885432, 667.148876787004, 686.983846115007, 652.047648580452, 631.288546122071, 669.122384822194, 663.551971977929, 669.643590370402, 660.175685405574, 688.876154145364, 681.676084441695, 680.891974955609, 671.86008999845, 658.469759802778, 651.936881229225, 698.191113118334, 684.598704365428, 667.271572218309, 720.740313679523, 696.595782527451, 682.556400811018, 690.370735609078, 668.43864841838, 663.733225938784, 685.057146989788, 643.648271265265, 691.691328060266, 657.075770480224, 658.647118196222, 673.325360569076, 690.501272528291, 695.541797232991, 650.658102249665, 689.86200003254, 675.936259030399, 668.316300206044, 687.780390562696, 686.349266645346, 682.368950175532, 673.050376989919, 687.25621550424, 681.452305215508, 685.879148457069, 645.919277492447, 658.117454295631, 695.227275628348, 681.661783760931, 651.170387488374, 677.54263723091, 689.487334965196, 671.756859952593, 662.480481006659, 658.838554252814, 689.378079080236, 675.307932759906, 655.286515921977, 668.088911269145, 665.349087894888, 685.136327104551, 660.7304126209, 675.997314205893, 712.496038660388, 640.794808663528, 690.297057382253, 672.578525966225, 667.152116743755, 677.080730691403, 668.184306133909, 671.321279404603, 660.900560255571, 652.922105272156, 670.246783267129, 684.978462683342, 696.538091116134, 674.068363473496, 665.319780451401, 674.934791404151, 682.825318599645, 671.958380175058, 680.735925831133, 648.114127770697, 690.465519693285, 673.306044980512, 671.383712309302, 724.624471290724, 651.713245117142, 652.725466945701, 698.003220943851, 657.867202635467, 642.08131048247, 681.741579319214, 651.108802997247, 677.837597783848, 657.615660540809, 657.534798087709, 654.729547395305, 696.118733420787, 698.439830275854, 653.56140376165, 682.950821458314, 660.25248683802, 661.131879386156, 674.494201140043, 633.699259312469, 673.53518882886, 666.492178163713, 648.296349466466, 674.684572521193, 671.420105677621, 662.663365429475, 704.180293741074, 665.801636301117, 701.08870397762, 694.134007775999, 682.844327056839, 666.377177427446, 657.234473602817, 664.198646749741, 672.760229352094, 677.701664367658, 666.925315952755, 668.868067019111, 674.085759776317, 680.660615496912, 670.620311678568, 683.56774796662, 650.466614061849, 692.58968206755, 693.694966197169, 652.370308899644, 671.639723377429, 670.037923886153, 690.336958253789, 678.144704162895, 664.167779328468, 678.738984246152, 687.549502260256, 666.469444069215, 675.22905269302, 661.762502881357, 660.724449182158, 679.206179064264, 645.914610882139, 659.818167064066, 687.430292244675, 672.880077818238, 671.523547925516, 683.601025779711, 682.217643833329, 687.68573391166, 684.495521679118, 675.390699596153, 687.954568154781, 661.927725378154, 674.960666249354, 659.126852548368, 656.208545736312, 666.84915607077, 686.561425190754, 658.040498257237, 693.373803321987, 657.634206737223, 669.933098737587, 691.841908656395, 670.839851925384, 678.631431989545, 703.418563681405, 671.392946175207, 652.297534092117, 711.058309775184, 672.515157278886, 678.834237975336, 664.351805172568, 684.709508442905, 688.869380523345, 663.682011181443, 683.120292352448, 670.385799013498, 710.278259810593, 696.100503293334, 688.237516349229, 640.872048819143, 692.088717551015, 692.623598958924, 689.904515477129, 685.313650294148, 661.96733641338, 655.009869695902, 682.930730373303, 679.781713390759, 685.884882212913, 695.352438801846, 697.936644880009, 695.019210105768, 691.594816875835, 683.949867379207, 662.658000836165, 661.828334267398, 695.896047614018, 666.449521269162, 655.914483295451, 646.222373658946, 653.546329156203, 689.383378754452, 675.119851334042, 685.845273851605, 691.255416576956, 685.589907298646, 669.80793716694, 686.326514706119, 657.421679281182, 668.110390758583, 680.946571317594, 675.806205690488, 696.063553880732, 657.299830031301, 650.831712961076, 680.36755737463, 689.083794310333, 719.39391413595, 676.155669895586, 649.78032472177, 659.031665895456, 679.146858818963, 689.971375753076, 687.592378920167, 687.038284665845, 663.721403609189, 693.269148636753, 655.861701319812, 682.887830327108, 669.550421668674, 707.633470467813, 690.809229947719, 673.703353006529, 680.790424455128, 664.282179374471, 689.547699649017, 703.597517474528, 698.352169640335, 668.592804510736, 682.166381872795, 702.565132235335, 679.446147800027, 690.016002786134, 690.515643347938, 662.551408570155, 717.562682924179, 660.832935253868, 704.254420952924, 682.337546710831, 673.741325774778, 675.377893511228, 675.160656231693, 657.461990900258, 693.32922278697, 654.017852107056, 682.059313676927, 657.150879080555, 678.26458745137, 697.488690375273, 660.926632291785, 657.026088785173, 684.024318394486, 641.767015400509, 665.43294185884, 693.845213494629, 681.105992402628, 694.300973505556, 647.71340470011, 669.641933878024, 649.242524155052, 654.714848096831, 684.282732682208, 671.360907129957, 682.848820849198, 682.371492614278, 694.916773576411, 669.20602979345, 640.188889677228, 661.266394024177, 655.793873333668, 665.281336167311, 695.788719171052, 692.031932791757, 678.183111290542, 671.494667032996, 658.106487802024, 658.591778082243, 679.082911860563, 676.974311832814, 668.477656409417, 677.02176282122, 668.700801324962, 663.897757906697, 671.778639958396, 664.525038197357, 672.016857529882, 636.237942002272, 687.31561636289, 647.963498351614, 662.232647173741, 651.118418524052, 674.840134241895, 665.633138644826, 650.321951680883, 661.482694698195, 695.196316368642, 701.548444293977, 700.760926232718, 680.120947686468, 638.426899795483, 705.373557000389, 675.047725776547, 682.93264113426, 656.531471745998, 659.435984311274, 638.195358159331, 691.068458544968, 686.363798745078, 662.679236377722, 675.486014914652, 699.377850847989, 704.986121744873, 693.418540510036, 656.117661166637, 681.312236758217, 660.360081273936, 651.801551845142, 655.584702034083, 667.111163236833, 700.330995779946, 691.208112086454, 653.540216958817, 665.728936031244, 660.138358052503, 675.761986979819, 672.814245308729, 666.054809800956, 677.769366257359, 694.035819642983, 675.705446194773, 684.470349553585, 645.907026486085, 687.553014756018, 645.144841609879, 654.726525976804, 674.873617065469, 670.737805423073, 673.971373153482, 666.070836773878, 662.618210111165, 707.873997477937, 684.060459794279, 662.436016664162, 700.083341746645, 660.568969665689, 674.838538130039, 693.919211230532, 644.888693204656, 682.430682490402, 652.97852058955, 662.03340006972, 675.805277377643, 656.274440981925, 665.234848432636, 683.734916450812, 648.423363503976, 666.787725193199, 669.927369384181, 682.665768813217, 668.327571084974, 675.87060740639, 661.896284425722, 634.416877151548, 659.31288867115, 654.994252432743, 668.716791609279, 659.290769190679, 683.959105892569, 667.328126658918, 655.725422854514, 668.954449945083, 646.066577269123, 682.213881868802, 664.882295523259, 654.507625040394, 674.275178760649, 646.026777593368, 634.857006692011, 664.726271173056, 671.263678539012, 688.430863515434, 668.792222361953, 684.25397433209, 676.458279749635, 658.43994955479, 647.368866125106, 662.099477000213, 636.666621243165, 657.865477013635, 669.131217778839, 678.274114861794, 667.10472344662, 682.048078728377, 677.989984156861, 699.565318463998, 681.213534345388, 701.787753879656, 666.823781447938, 653.103859611505, 658.168063327045, 653.998655710207, 686.837272260232, 671.988560274462, 646.688065881947, 675.982728970297, 682.030129144664, 674.085504606625, 645.141225896962, 657.84231953272, 675.583300426654, 638.501529812026, 677.508913794927, 678.268751869592, 650.973671889905, 648.725915010639, 690.367733698481, 694.388391641368, 677.023589476731, 665.589549760734, 664.328790912073, 693.316219764024, 673.71437378333, 682.767072310613, 696.947355790244, 656.813424377612, 641.425673082872, 652.539098628392, 660.954993581104, 683.494088367397, 628.345449263222, 671.247457097223, 668.648179776628, 633.587472634276, 670.881051873729, 655.734491880568, 677.1931695517, 667.23567872645, 691.032997423197, 663.257878054086, 665.74728934531, 696.210494426436, 668.572049628712, 685.115037179235, 661.910695128501, 667.056414964591, 663.235911724962, 666.582508128269, 670.293771600157, 669.338463060526, 666.567598545876, 667.498876801465, 683.427044167477, 701.006366854279, 673.635245932572, 655.814027587757, 669.919505095017, 667.27277114215, 658.513999994906, 681.462743441655, 651.268507679211, 702.792260383443, 651.152489207, 667.690660098573, 689.906332854978, 695.26638491846, 653.97591954307, 667.66234021992, 697.967211744123, 671.280895070372, 698.303866103126, 698.217497231869, 644.676410621414, 663.818649706482, 659.168094228778, 647.57361076683, 690.655437272429, 667.822867960044, 672.557442624828, 656.326138470088, 651.985146381697, 660.13618898587, 654.786927110085, 662.56056314608, 672.905945008631, 676.260405353543, 695.304281401885, 657.614088289848, 682.60396328315, 692.777647107587, 682.237432313492, 695.83520301473, 695.690757700475, 670.514527535229, 668.902183782969, 680.629650726658, 690.980168707546, 656.52396622357, 688.041117080075, 661.683056831602, 678.055323492066, 672.647512112441, 653.492935488967, 661.028279519738, 677.395804281035, 687.22867951865, 644.748093358814, 683.214750779328, 690.239247572005, 672.374559556513, 713.764708620828, 660.18200720965, 666.759175509567, 700.859130222375, 668.214241595616, 657.722550872284, 673.063560389607, 648.589656463164, 689.70475692688, 659.640005927135, 693.878512227534, 652.421327292216, 682.641172966889, 666.920384932021, 668.073723097512, 668.045162859267, 648.362234354847, 664.953907852626, 685.774006823809, 681.326367673304, 666.010925797868, 651.345251300904, 669.155171369831, 693.981466721325, 655.911434713218, 677.832027667831, 655.345836228208, 640.149328679042, 698.010362525499, 651.375223797063, 674.260346672599, 689.346269878364, 641.494477818956, 671.914064791338, 679.617629077933, 656.225875563254, 692.271203050687, 670.230020351241, 649.515340021433, 668.371982254556, 650.133996353273, 667.923991751476, 696.145912921792, 691.277144359995, 663.214675081373, 652.927052578893, 666.503669524758, 668.72478261478, 690.067150360663, 680.614675956496, 681.738415069084, 658.598420055891, 685.076006365159, 668.281201782452, 676.670364760015, 662.370859063226, 687.387912141435, 658.3009509678, 642.135116963582, 665.331048582052, 666.154146780016, 674.707460661441, 653.461124179482, 662.688849944658, 664.788636591999, 678.371663755329, 655.233595841713, 681.240677437967, 683.466324336797, 672.396327650334, 679.979623332531, 664.778057757977, 659.720899490262, 694.40444584602, 708.35452858336, 668.66290455393, 659.433073541078, 683.347484733812, 695.75921791286, 672.996244498901, 679.889792380968, 685.131476531154, 631.544578981665, 659.654906255355, 676.178516349296, 699.731820818381, 681.956364638884, 675.343977874763, 647.999345311448, 651.787206763115, 670.269943143582, 695.820328845694, 641.068674207703, 691.804913877284, 685.595339533579, 688.201198039836, 673.783193636738, 681.094229007257, 667.309924816391, 658.825910812533, 666.89327303939, 651.653137327805, 669.898608643539, 682.81770208614, 659.414998309256, 699.512412627161, 650.40673417501, 706.249153234871, 665.020232392478, 686.527202435217, 644.311654514015, 649.365576658954, 665.075531526735, 687.644449280202, 672.406161180046, 660.167150413772, 657.431192692397, 689.547569454738, 650.132988060468, 659.210123256823, 668.51292176649, 685.61146273938, 687.345140580024, 683.828582962684, 663.275652557411, 695.905718270341, 696.128873361535, 689.173711886953, 688.971436064731, 684.231351433702, 670.628760777226, 688.657432227384, 678.168386756784, 658.321136930712, 700.144979297429, 660.021007348695, 648.43352600786, 671.259654165828, 642.792881402431, 666.258524536032, 696.401283995378, 640.582266609164, 649.311896522941, 643.944345077098, 640.995757120794, 656.317404143226, 686.992813929304, 665.116331075877, 627.135394051939, 640.267162677338, 655.421333387019, 656.64038392096, 652.786974445491, 692.786539090433, 675.445458775328, 682.007349640315, 645.044280863292, 678.528516141578, 670.37194611329, 695.022818193956, 665.288229674531, 690.012975498993, 661.948420934538, 675.596241850447, 659.095068502648, 677.277632201651, 652.172781664038, 687.434091194311, 685.365408894317, 698.640151167765, 675.614117112078, 697.241487176021, 685.178508817121, 659.281004400546, 677.850262795558, 639.856426073149, 665.180392479133, 673.257504739425, 675.206729362055, 651.481393679019, 690.286802479789, 670.555137116048, 658.669319929546, 677.547578529785, 666.47372094712, 681.26945890131, 681.099565952489, 684.87638964942, 672.766219860093, 692.626791845959, 662.079669275576, 653.488149603132, 663.19673775327, 688.334961709415, 677.472687068927, 667.432881628902, 658.585722680943, 679.323738802365, 700.984319480354, 700.438248069214, 708.007534994342, 686.825398720633, 666.616060072297, 676.467670038517, 633.174153228341, 675.895645142322, 673.090515883338, 678.636228960487, 651.843939724744, 681.956822002284, 669.064915030479, 687.035562821696, 675.587783457631, 646.232500578391, 683.474039163164, 684.47224478676, 636.979372650429, 664.287716891738, 685.19165104586, 671.696531727904, 727.913656940525, 654.925737816377, 668.833568117042, 673.463052296545, 674.905421242159, 689.92650930333, 684.06708914397, 659.625711088652, 670.895469364652, 668.805107299723, 681.763937368505, 678.19606726316, 659.617657664844, 673.401914453273, 653.068297292286, 664.299240663077, 683.140911942233, 634.84790620399, 695.550366523943, 671.762564538625, 689.870541230895, 673.395268419737, 684.42651016172, 692.722446055714, 680.941770061184, 661.668748410361, 671.110430897959, 685.86067500429, 677.357912770048, 691.469222753219, 671.651809177294, 695.241076277629, 664.769488572089, 639.010184026515, 642.894900209612, 670.189043581863, 658.101629518246, 673.372555643467, 665.875143027124, 673.932964025526, 638.818680935011, 693.23272997061, 677.69644051373, 670.574917859026, 679.004706674356, 670.532848268773, 688.016766497329, 662.114572803956, 674.891585258334, 664.172953686581, 675.282250176796, 678.746650713705, 700.253815084395, 661.037633137759, 646.322009201039, 667.162803310204, 657.816894558461, 647.172537609749, 666.183523776605, 679.95377429335, 664.929288544794, 644.965034096615, 672.002211501485, 627.191413857142, 650.331300237566, 702.437146195555, 685.593971005066, 663.876423724358, 661.455053869318, 671.479873907829, 669.342974836574, 666.091576596358, 691.508652460456, 668.89268343743, 688.082712506658, 676.990778567794, 663.966806241257, 670.955622359686, 643.655816775245, 688.611206527534, 684.241086028398, 647.973614817772, 668.616065003592, 709.986304244172, 688.298232327716, 637.312204964433, 681.525988376919, 654.405596338121, 661.093187406289, 669.907428124752, 652.947989004657, 679.762736777199, 691.640970453339, 717.255980078221, 660.28646266166, 663.961656310296, 684.704809057329, 674.785176397471, 680.404885980556, 682.887137283394, 688.170714787937, 655.311507888244, 683.402449375211, 686.262161594007, 683.291245007529, 677.030584150273, 708.971405714458, 668.369352902346, 669.418909269564, 667.524502706808, 678.29161951182, 675.739859517196, 688.563602637627, 665.06771060522, 691.641308143885, 659.360502109125, 682.97282754713, 663.756385835095, 655.828428123724, 682.869208214866, 685.682053185567, 648.025877221532, 643.50422346393, 668.49792048095, 687.611694072738, 695.211631860649, 695.316545807219, 690.533139036488, 679.83212195839, 710.888842006759, 686.728627080505, 664.552600395919, 693.763134966933, 657.095933094457, 626.676285876591, 696.788861903062, 644.542447276015, 675.243331905059, 666.637390978635, 699.060387606407, 666.542760473311, 675.294803023859, 655.658115167442, 664.315644466901, 638.853612241895, 663.889200107502, 693.393506593608, 643.950246623991, 692.34406075791, 658.141887586048, 675.167856876081, 667.112011573733, 666.39107872125, 670.495812812642, 661.640362887518, 666.688572096161, 689.492308640226, 685.155448395024, 671.747875659066, 677.814703831085, 683.860766513891, 653.765092662352, 653.547673343567, 662.719494370263, 671.893750822071, 664.90142211315, 664.827465817473, 672.93057509519, 675.917724094864, 671.907155514126, 702.399404516152, 674.365732121002, 666.584043429264, 688.968849057851, 693.378122259626, 658.79728962876, 663.095063447712, 680.544008100488, 680.354329763769, 683.678287808641, 677.81130015268, 677.606276859464, 685.646575095096, 644.068562569068, 669.002906165345, 669.858538230598, 682.736367222939, 662.16580486818, 672.810116997495, 651.917872661565, 641.720227501381, 678.323994040969, 655.583814360933, 693.359176200523, 683.905447837806, 646.986578290323, 623.292176657867, 657.711368801246, 657.086125811428, 672.744028273084, 676.239607859688, 686.241196146825, 650.905928651841, 671.699765492129, 692.919049264826, 681.933902661013, 670.900504169347, 684.167342870403, 645.298921500146, 678.574366979722, 673.310513578706, 644.985929480009, 650.951122992273, 676.400431939037, 685.038174656847, 672.417210702108, 662.250749467896, 642.905121708564, 735.691486600016, 638.26255725655, 716.544991884178, 689.962770811519, 656.755459743962, 661.007009655715, 669.072653095733, 655.914536306427, 666.14558601541, 689.440036286193, 669.829966531511, 679.380880971941, 669.196324068642, 679.460309133227, 678.090459617907, 667.23240918402, 680.010596867909, 656.282641766328, 692.382488471085, 691.925304722379, 682.712151886838, 668.53512257871, 687.009655283606, 673.92751556647, 661.167790561833, 674.888207883671, 663.387472505623, 668.847143155883, 634.841165179939, 661.055355279123, 639.870462721572, 678.03825843971, 696.440521312133, 691.896715772507, 691.918764851853, 715.865982880558, 676.920133483545, 668.59061379621, 660.210042016592, 662.808507864238, 676.367242298191, 657.587548545171, 682.182284629403, 674.788452016366, 681.323666710867, 661.764339892931, 686.014686143548, 673.128398295265, 667.320538424246, 732.408396275493, 676.02898582337, 682.67982600835, 691.902879761414, 650.515552003687, 656.939527583518, 666.980488706716, 689.86308564702, 683.105010057066, 663.056411481541, 670.599736937821, 663.305762896731, 669.213854441326, 694.032811096377, 677.923774135132, 682.938375163016, 689.398453925141, 659.861171572841, 645.508687134819, 700.915096479608, 660.363879338288, 647.788113711438, 661.298238794974, 693.088461879138, 659.867148204215, 703.973019860767, 664.496882554188, 684.409216880886, 647.285878941544, 682.087535448486, 673.44334655754, 673.315789902471, 671.669952880352, 647.000550244116, 688.150888546447, 695.330554926143, 661.246657020295, 664.23471010097, 658.373228040939, 668.257651030045, 660.10143049705, 636.014333841169, 676.082315688888, 689.846538529046, 679.841122342155, 651.864199567139, 697.378519494464, 653.987374173087, 685.574945300558, 645.482135831909, 668.299332419787, 667.401836496195, 670.570664619067, 699.848581715796, 660.649859247482, 664.930894045475, 662.8051736451, 663.320527553257, 668.696567136099, 669.600927072691, 676.26957282751, 703.320217421772, 664.065132061973, 670.164214560361, 685.865279684489, 686.629715954036, 664.581256874221, 641.695916139787, 676.489386064851, 675.380965305341, 649.947988931548, 654.106415404628, 660.322313180638, 675.450954371722, 678.844289232069, 705.896888318588, 701.487720657056, 678.144991205953, 651.830444156967, 656.621461699219, 674.453543665465, 664.399014894445, 670.641472440023, 669.228270779074, 642.963005986096, 681.544121810792, 700.78060737482, 676.378452198616, 664.461578472662, 671.158803322569, 666.26201720102, 666.843600219134, 656.188529033836, 669.897054851418, 658.521865464648, 649.607510644716, 691.534459643369, 659.843100703894, 655.96007050101, 678.35692234925, 667.586394436951, 673.554351888048, 687.74021684861, 635.388262831865, 676.892610075858, 680.520734722112, 666.703638987184, 667.589944025832, 671.19693425647, 652.545992058355, 670.02864809203, 673.512904234777, 644.132438376415, 670.359426306373, 670.555021229797, 645.89035994964, 650.578153079583, 681.590876411005, 692.938039109519, 676.189012463339, 646.205548769128, 683.517664915176, 654.600544700087, 667.171385762485, 659.543703106428, 655.366846069731, 653.45150031232, 675.554876975949, 679.376924248387, 709.406481506377, 718.605752509909, 642.070787365251, 678.084745826102, 663.993530392936, 656.886279494524, 649.888271719437, 663.676118184676, 683.15326838511, 678.778855897666, 662.157723185017, 687.178808828953, 646.906553409367, 688.265496428864, 686.113050307826, 675.739810234144, 656.898851261325, 675.619129656587, 674.579008026488, 695.31481306131, 667.953664159577, 682.72708292004, 675.539960566704, 693.473322326202, 668.411283521189, 656.896617581345, 638.794190277722, 722.038226909752, 641.910833905723, 664.195130880307, 652.42522048009, 698.557175757731, 674.784609251813, 681.712773065957, 658.243004531699, 659.979007284263, 689.433512949307, 674.774118524044, 683.04693453509, 692.555624466175, 672.143311334465, 642.135673448437, 674.757242725007, 708.446063584207, 681.990741410341, 693.243175418893, 686.634543771204, 698.731317825855, 699.021030816716, 710.903429283272, 682.895392279794, 661.431428729059, 669.667534864817, 690.716730984416, 657.909002554651, 693.584862730605, 687.276545626655, 670.634696433516, 663.340665210482, 667.790717580907, 659.306902390362, 686.652777449295, 669.382195018346, 652.166508883689, 687.968687694295, 664.569957588507, 647.086571049562, 644.184902099148, 649.692328851344, 693.817513367461, 697.155489893648, 657.103743866668, 660.311513965302, 699.404010051937, 678.589236774207, 695.920212038322, 698.336177886505, 649.97513213134, 667.13055964525, 707.440852367052, 665.791501662269, 637.226179668088, 658.229850018529, 653.191454772773, 676.418773638546, 660.523358908881, 669.611644222002, 660.581857121728, 668.620607451138, 699.995391809983, 662.814528436621, 663.30573416627, 668.395763016095, 655.932441916905, 676.66865426473, 654.839309622913, 679.383045352093, 648.525661903011, 649.086288582392, 659.688376202511, 665.447665242086, 673.447174892796, 685.985215714583, 685.113378018483, 676.774319309419, 644.252576215489, 669.852253888875, 646.00110941375, 670.81705950546, 631.601674089776, 645.658920170322, 653.110954823372, 671.718354275019, 662.22440276071, 658.049319341487, 650.447404597394, 681.613941916504, 641.881283040196, 675.780745808301, 644.838453391378, 672.657976138885, 685.443359580627, 666.110093063446, 661.728854766458, 681.906066571367, 687.26764435921, 659.805576776538, 665.50999306751, 686.666276423216, 679.150419640135, 682.052793744616, 676.422837761769, 668.300507734899, 660.273603178678, 664.40758403977, 684.538936436437, 663.556409695614, 676.880191751574, 640.982378932914, 687.054406103402, 641.72304698584, 678.413238119564, 659.219041546382, 677.572799786251, 685.444113385674, 657.078100625465, 685.202864869218, 708.441074067705, 672.465002253151, 677.134488689977, 668.045261139421, 643.917490587621, 659.357981144105, 677.518662640382, 679.935855466309, 676.397878603649, 683.419971360779, 710.348807416108, 654.552236056489, 674.926932998484, 679.924022555232, 689.176284663399, 680.575248218576, 653.0257729958, 676.937551446549, 679.927447395439, 682.888039726059, 709.166286183172, 667.722352917736, 697.320622392345, 680.929118631565, 660.445438726875, 699.128167763146, 691.819592991518, 677.75213041635, 677.100554105526, 646.414306653418, 676.02506730587, 653.343256344201, 696.529858237111, 682.71458173569, 665.292473814762, 663.072035146355, 664.13063129004, 689.57453876738, 700.36594395104, 663.1679767693, 652.196420972773, 664.024414869501, 645.632753821995, 676.963834411406, 675.374827058945, 706.112881045783, 662.396554046413, 645.584951577065, 666.0759714811, 694.776502656738, 638.171655382361, 681.570125173696, 702.368801155925, 683.641433560945, 663.76018039527, 674.691625996298, 668.979509017416, 682.481417819469, 662.047356457427, 669.395302106809, 662.779602620356, 659.189983928784, 661.445165905346, 700.348036732571, 683.251526635105, 675.854890569286, 664.090416763166, 646.876784266478, 654.009556859494, 656.638828900538, 670.849018496917, 674.846116651578, 658.013261930882, 705.057743655496, 653.756807968308, 692.868567021703, 692.600869617803, 674.387704037191, 635.903469082961, 659.369346139222, 670.520387720513, 681.163112545742, 693.874686662501, 651.608490963635, 652.872607283622, 688.771421990969, 676.402996325035, 681.070416519566, 701.058428000059, 636.709862845993, 685.756447307598, 671.148057679046, 689.605073052394, 666.001741880725, 694.930075342431, 664.736599293121, 673.436771693204, 668.250158508539, 680.301029737503, 667.468275657977, 678.947094360799, 665.388276568612, 668.630200072112, 683.999149117252, 669.88763099287, 702.515406953122, 702.028222672965, 683.458882741526, 667.396400612729, 698.140285000267, 677.382240943331, 626.848277745671, 650.855816128891, 710.634758723374, 690.807370646731, 659.294184888252, 682.751173193361, 684.442938639006, 701.120669293105, 658.367388968922, 652.756287140262, 703.315049365802, 666.578438815726, 698.294612107764, 696.337595216674, 661.705270020418, 690.636375119393, 662.519898583393, 685.62436027855, 674.176260939648, 703.007189790182, 639.7304530187, 656.424339060592, 671.874136158641, 681.547716807492, 682.732588201871, 654.578153587302, 652.199446396211, 664.730515638033, 675.801467658719, 666.885834514702, 632.038677679504, 672.540881956659, 675.923097768029, 671.123906541983, 674.763940176686, 670.489038578091, 714.969320722087, 667.000907242532, 682.993739174034, 667.464314427311, 694.314209060029, 644.686432851319, 671.48547961033, 658.595777943566, 682.035004340961, 661.420509536981, 666.624001984397, 690.881084279638, 672.699827803769, 656.679436420515, 658.944728914646, 661.434339845331, 661.825515376472, 669.656775360893, 681.145423862889, 672.624624654967, 706.020442622545, 680.641902592909, 648.770866728836, 660.800340339785, 681.742629073904, 679.749505797924, 677.805890827062, 702.43572012082, 680.730032849988, 662.978559922258, 708.961465541446, 689.876948862411, 651.026585323072, 681.213880473497, 693.779572367372, 684.324007119213, 670.519697091957, 682.539234884285, 651.541795097069, 662.159394377503, 677.9138198032, 654.927642789442, 663.979609251181, 687.071804377841, 663.732373251395, 684.334679446357, 686.764982820618, 636.068945200441, 703.812210669012, 696.555995970144, 666.733461376266, 672.579017301084, 670.673326465407, 677.051516597569, 673.471752474526, 658.507399250846, 652.648391569955, 673.821742221415, 662.187942153967, 662.157156605303, 671.836128241277, 667.480598951078, 677.914091474729, 646.035366314513, 696.633424171327, 676.299737400832, 696.383900626175, 692.28649571556]];
