# Supplementary material for: Hypothetical Outcome Plots Outperform Error Bars and Violin Plots for Inferences about Reliability of Variable Ordering
Source: PLoS One. 2015 Nov 16;10(11):e0142444. doi: 10.1371/journal.pone.0142444 (PMC4646698; doi:10.1371/journal.pone.0142444)
Supplement: S4 File — All experiment interface and visualization stimuli code is available as a zipped file. (ZIP) [file pone.0142444.s004.zip › experiment_code/data/one/25.csv]

	sample_num	task1	task2	task3	task4
1	1	345.373789102334	130.751117270025	696.228371431656	524.744877166656
2	2	343.115556234032	132.272304735597	686.698008281639	532.750835291747
3	3	342.89772354172	133.046667996878	668.62454610011	527.57218660462
4	4	340.281341405042	134.118499063495	627.424775965169	544.270648368838
5	5	347.592413365813	131.64483607106	677.850137954321	521.743203429361
6	6	347.553177944027	134.308556486681	665.00652007072	510.610097729813
7	7	341.806079300096	127.863623432569	670.087808546716	527.572308830599
8	8	343.00813969577	135.252930076448	683.608361447473	501.51229930057
9	9	342.515693602583	130.319670680412	663.508571267645	549.202928572396
10	10	342.97778830893	128.969296879106	675.612569774307	536.471202166221
11	11	343.373436692205	131.15633373759	656.209423172045	544.056299886529
12	12	347.15276690259	128.153439978305	648.568115676109	511.21401606151
13	13	345.910093644279	130.12938699871	653.420090239356	518.372038511145
14	14	346.384718570239	131.352836258089	644.41761878185	519.084110570359
15	15	346.778717215883	138.123175060917	671.654893211744	535.587204274793
16	16	343.922086545989	126.843462557508	696.705925800895	521.354747071187
17	17	344.918160633114	132.499140659295	649.781049565511	505.967924838322
18	18	347.388999968197	130.349957560569	663.036178659083	540.060761799264
19	19	346.678969443482	130.401113652299	671.310838589821	500.073969641697
20	20	342.473643817839	134.607150742248	665.517736356316	527.419255095699
21	21	341.027841569559	130.107272101053	675.408733965577	491.082853633872
22	22	346.092119944662	130.233946925992	677.002116353104	526.175038733452
23	23	341.898957147916	131.302153112075	663.752862113623	527.26414892793
24	24	347.856330777143	132.194642717818	676.823088667087	524.980183663664
25	25	339.381093713208	126.970942397357	679.597204905042	529.804354042586
26	26	347.544071840709	128.888063166629	660.514661412251	517.570684544734
27	27	342.475249856048	130.086484436395	661.465938298753	527.99791320221
28	28	341.725470058192	132.152548903299	657.187059426811	516.737330506144
29	29	347.72543527598	127.643894188352	666.428840195468	523.160354473357
30	30	345.140841022074	133.409074346682	675.884273848128	518.312693413365
31	31	338.919266789587	128.579242280451	671.250442919405	502.412566817369
32	32	343.481609085498	130.555333921882	667.532703850342	512.648997499933
33	33	345.171112117158	127.356471397289	639.246740846733	528.456620845988
34	34	342.510109273548	130.862089301229	642.175134880706	540.252792486792
35	35	340.246844081461	133.300659067871	658.958306421274	532.36229814005
36	36	344.120174150961	132.413594879886	679.582676488334	514.298130586837
37	37	337.174303905276	131.300022249198	669.355128139703	541.971972551377
38	38	342.504598873282	128.896903714477	657.230853279635	491.047692640958
39	39	342.2875717936	132.546262188545	663.806343670455	518.506407508903
40	40	344.0513662906	131.825064257206	677.96401495481	532.829097213095
41	41	346.339736009654	133.204247633137	693.346784075856	516.00119513621
42	42	340.601497756118	132.640873515418	691.22031669386	534.883678484715
43	43	344.964395298647	128.068717290459	658.314861904915	517.182401800622
44	44	341.923504067	126.189944420754	694.984285814123	531.617229540487
45	45	340.764647718871	132.398723231531	656.763394256796	494.904855029043
46	46	345.361186334812	130.684845503051	647.577128298919	546.928696040441
47	47	347.016058085551	135.370365865319	684.299726298021	537.006053519407
48	48	343.035038578886	126.081335836457	666.416626621356	485.364956801281
49	49	347.492788641499	126.920337791488	666.002623205642	524.708294241326
50	50	342.07533675142	134.478949404864	675.50679646668	533.477470567183
51	51	341.158487167829	131.902016266818	659.483511108936	516.730737667367
52	52	351.494544237708	133.139713404988	670.261409121401	524.204342294356
53	53	342.297203912022	131.56243093943	678.740781846205	521.514367458048
54	54	343.118576704786	134.411042230859	686.256110501961	516.654212970357
55	55	341.707893634902	131.717585616078	692.579001824861	526.097276848989
56	56	345.951681153895	130.410335671876	707.354172380798	510.123943853411
57	57	347.564100088785	129.909658698963	655.855345441203	508.151460325655
58	58	342.424178922236	139.216801764405	658.674780732632	514.194135782452
59	59	340.478907111819	131.990339418564	679.424884167786	537.911591485879
60	60	346.577555189364	132.957023433191	666.848346023038	511.338795249359
61	61	342.83622740634	123.3724076932	650.965829062112	523.628593272776
62	62	342.98747363664	134.584324011779	675.474580999758	556.564074132795
63	63	344.012107202568	135.993037602792	681.107659487514	479.635003849927
64	64	344.304414547895	126.737283229939	674.06968676568	537.023900876984
65	65	342.591435505271	131.590401361749	669.529662528102	521.941149156426
66	66	346.450504158061	131.969251649239	663.010846347418	523.408625865727
67	67	344.530738380379	133.27560311134	693.537135461895	503.899809439628
68	68	347.368971816724	128.119909416078	674.070637194923	539.469703440227
69	69	343.538514219685	130.121189467045	652.198754486775	530.083994229911
70	70	340.880635193792	134.18920922628	645.659652005616	551.538350115033
71	71	345.358351502316	128.690889275941	702.135942244669	519.330150931724
72	72	339.477382982984	127.949222599273	659.509862074551	537.223636767861
73	73	335.615177133486	131.304720603932	689.407139840499	495.669464128266
74	74	342.428381933247	132.893881373384	651.720823437386	543.944278552566
75	75	341.646379353136	127.37226067126	677.039360113787	520.867359913467
76	76	344.345842771239	129.580359353523	642.956703141821	531.338183845869
77	77	348.16362345429	129.165009667841	681.077742563076	500.869919332622
78	78	346.481805488483	132.725931683417	705.831403834285	496.841443805221
79	79	345.725561624466	133.295583482488	675.79400257219	522.875495915169
80	80	341.711600503254	131.532958669611	652.882006292399	522.605671591408
81	81	341.897464734211	129.894788577327	678.229173813899	523.53012953168
82	82	342.641950930375	133.216548455655	686.256730114929	504.724286018256
83	83	340.497266030327	128.377547500966	675.611309768195	506.076021281813
84	84	343.711863616604	133.806566014918	658.606444807358	536.695905198694
85	85	349.180126291342	128.286331049111	686.175586198723	508.937081859809
86	86	342.36177364088	135.238009199863	695.000048634841	541.025297448879
87	87	343.415266564414	128.325132364833	705.614811818265	548.460607217776
88	88	342.02183031112	129.31477975649	676.403659445175	511.668733736456
89	89	343.008386285524	133.29749598199	685.972072999695	525.818197201781
90	90	342.595455187555	127.635545273833	664.575890776341	535.476469850225
91	91	345.704523002822	128.684062829334	673.931040552923	511.29997060309
92	92	342.982368595907	128.74147445414	679.889620888122	519.366787555256
93	93	341.79477471475	129.546534361348	683.606273695117	518.260997761298
94	94	343.72081284453	125.827192588439	687.331165491849	519.025484737834
95	95	340.419143569936	129.776838741038	671.315075489269	514.174664384079
96	96	336.327408363794	130.806641205725	690.387965064738	538.507842587938
97	97	341.410532416182	128.169930896401	673.350019107726	527.569274587244
98	98	343.938551615182	132.141638737704	675.040913832551	530.404766596152
99	99	342.717340804148	133.076885422363	653.679562411552	502.493314827387
100	100	342.70731066395	127.410034347775	696.855490564586	524.038119949699
101	101	343.90703174856	134.528796316083	696.375149797975	502.905785524077
102	102	343.214335047494	133.409337280082	673.44681230551	524.789889618207
103	103	346.005341573715	125.462478138484	669.655047854404	522.700255904557
104	104	341.910317823554	127.076311701067	675.170818506956	528.965661745734
105	105	345.912139595394	134.252474129244	641.884277793979	557.278328421789
106	106	340.548535299064	128.504325941932	669.113064875729	520.1533493947
107	107	344.234428052629	131.89916328951	685.436855421515	515.285066974368
108	108	342.579503519004	135.557103834674	688.338003541285	515.792310253252
109	109	346.543421108324	126.19658850042	674.634743875803	534.902630297647
110	110	347.061245881281	130.32279148279	690.080035444512	508.768849332272
111	111	344.1305604331	129.040388712343	680.717771935166	541.309552557076
112	112	344.047402908045	129.028739534839	656.882764882401	529.483113619001
113	113	344.52834355715	128.935613142047	673.663359823698	498.370664385252
114	114	347.163633183757	130.826752508628	664.763851856864	541.907551540299
115	115	349.477375175001	134.510284374278	690.832644329383	531.454034210893
116	116	346.749100038177	129.845484541829	685.564691855023	524.748993996507
117	117	343.378633328606	134.504205581329	646.452781161485	568.289533379805
118	118	344.210663199433	138.350783499651	686.024633041642	495.900387794896
119	119	335.367884517694	131.432132204438	662.637760914729	522.626099225897
120	120	349.393377827378	129.306891551947	672.885199397466	524.640396323737
121	121	342.485547269039	133.304753538731	662.677011954242	499.362876780848
122	122	342.548079163614	137.400695990757	690.926433397312	525.81115848487
123	123	342.409056803544	139.297708546282	670.637920275588	508.407557015766
124	124	340.940171568543	126.872867750145	655.510338349635	531.983641820196
125	125	344.90220998476	125.839251968786	685.009313448275	535.334642811474
126	126	344.737318011133	138.667190208925	684.407524497083	522.468898024192
127	127	346.718750506791	130.377169841622	668.554018248212	547.599847435517
128	128	346.866746477884	126.861095340786	663.92988866632	551.387950073709
129	129	345.978271161169	133.190819822434	654.011494909585	513.852175209093
130	130	344.628660681165	128.321373876095	663.540630519182	498.636276452798
131	131	345.63522325549	125.42488237043	694.366851065516	514.497408762003
132	132	344.994659053373	124.034773656883	681.063702242899	539.42014241481
133	133	345.534300203839	136.730825312475	662.197245319297	526.634415961936
134	134	346.665589552871	130.734649536783	687.042083446712	557.025842084346
135	135	345.960516096425	130.451901745928	650.628655856603	505.632514501434
136	136	345.111046453974	130.427457861215	662.089308170336	510.133228669489
137	137	349.163553223967	124.646528994318	668.528908607406	536.878840565146
138	138	337.847839659162	125.622521119306	664.629561360825	517.322533239396
139	139	344.916471327066	134.271621014356	658.145402853633	528.890302757476
140	140	339.028666729823	129.857623849974	657.883655680365	521.451036626241
141	141	344.335524775639	130.346485660536	688.351458718518	516.983752654368
142	142	338.139410530427	131.134060559321	676.850992112193	573.365000062862
143	143	345.010147874773	128.665602573756	679.864451460376	537.255414194678
144	144	346.542811508571	129.439231657694	668.678522688286	515.829744796731
145	145	338.267138067859	130.5741545537	686.763091069899	551.832235756816
146	146	345.942944248604	126.718957254083	688.171393147687	528.416557713908
147	147	345.909176688608	129.215162700231	688.677709001825	521.059047588226
148	148	345.385683688029	128.243667571788	660.473906042323	531.685525955988
149	149	342.13034321002	131.67105865428	659.666484710947	520.999818233048
150	150	347.049151854545	127.020557109554	667.47057077976	526.131861817937
151	151	345.606691560321	133.899693371003	671.934467615576	505.472050297636
152	152	344.911442482222	129.144607493088	666.350425344051	531.286027630239
153	153	344.174046020775	132.296819200931	654.474273274166	519.704628928105
154	154	341.991807348689	129.915808885595	659.899239162548	512.341836822407
155	155	340.19159606884	132.743866961797	667.123504273927	525.270420316784
156	156	342.82065217202	130.342434552739	661.539112517269	499.541117077768
157	157	341.833268504086	135.22879259626	680.999309312243	523.40293036718
158	158	343.342173063103	127.856542844696	653.465065807161	497.85994055375
159	159	345.346330775276	132.438240279984	666.366306775954	520.924758611353
160	160	343.372048707895	128.885953723501	668.883026179358	513.059291925757
161	161	347.978344876041	128.830010460818	695.100243682203	545.966758915028
162	162	342.901516792365	129.225092659833	714.913924369282	528.520473617845
163	163	339.597346979302	130.949944856485	655.75557226645	529.103873217835
164	164	343.728561934588	132.184659853277	672.496868936284	501.096014270004
165	165	344.579834895132	131.79925158689	661.441133742941	498.711814227573
166	166	340.455895601669	129.365777992759	689.3070431839	516.696110672707
167	167	344.50054120341	129.307481616393	656.769717043669	551.882064881318
168	168	340.150052163115	130.850357789408	678.270028029914	529.993571317857
169	169	344.039410806046	123.741670279814	685.077914542489	564.62921129721
170	170	344.81858078074	133.650128153701	648.140028012224	525.841058497421
171	171	347.891090554085	128.834412598988	689.814214890905	556.29181306971
172	172	346.717264891669	125.865877037116	666.751885861659	512.582540357765
173	173	347.810507923123	127.383550084958	638.745360044907	541.508314716966
174	174	343.952757680002	130.243136411845	661.066427560691	529.940829261483
175	175	344.67040676283	129.596417703023	676.369041275762	519.129828351154
176	176	341.697619072077	132.000876125433	645.663451325006	523.106526417926
177	177	345.916544542091	133.860392009989	653.59385824552	528.085447654453
178	178	345.596074679919	129.198097758655	671.521924591939	495.661568642836
179	179	343.824387191127	132.076661041349	709.478819384396	528.235423556475
180	180	343.24194079926	133.644199624456	704.768526628023	512.487189514424
181	181	339.27389278633	132.391110273056	715.643794801324	515.654786588188
182	182	346.317526931286	131.908544872984	670.757468072509	502.937753683457
183	183	341.43282955653	130.044019578276	680.310791802255	530.467630612537
184	184	343.202113359442	134.14807082288	667.095151534331	545.41335362259
185	185	343.642549624796	129.566638503819	686.336659672829	507.949161607593
186	186	345.500006052082	132.211511638491	652.137377620382	522.436133135945
187	187	346.691917967544	132.574235445796	676.120617986653	535.616014030132
188	188	344.340176455994	128.530979524677	648.323201786907	523.464530185994
189	189	346.41445850193	130.415361438937	675.44749103977	551.710889229393
190	190	339.978338208474	135.142153813018	668.873255190113	520.642764289705
191	191	345.610835782553	130.49134907678	679.671802344705	515.23012910651
192	192	338.89883401336	130.381208889514	661.491823908159	541.922984787442
193	193	344.990815557546	133.094193704977	658.883435869997	543.157443982578
194	194	340.39544482895	128.732455873406	648.11881447274	485.971837830227
195	195	343.89582139855	130.266146966879	667.78065868963	500.032145746057
196	196	342.972728591549	133.057566132977	645.000558819053	529.721724385593
197	197	340.525402892895	132.209564415999	675.11067159074	540.074454424844
198	198	344.492472552101	128.057590798471	641.766827626503	517.372255284393
199	199	343.609318233427	134.044057804077	724.194361125323	533.692796147566
200	200	347.806619524799	133.477671621053	685.130328274398	551.897617828075
201	201	348.22938500608	134.507309243054	667.162311979663	515.147776354921
202	202	343.914032019848	137.255236119799	678.037268476665	529.608254444843
203	203	344.082094523212	124.086395284119	678.46446018505	542.400549038768
204	204	341.74314822296	134.244244125331	678.819179856875	518.119686853727
205	205	344.847619867672	131.299919678863	685.892282316419	491.527039361238
206	206	348.549749885392	130.561860366613	686.334106629121	492.234273404587
207	207	343.036353359899	131.608155979576	675.532073945312	548.385637040039
208	208	344.00165745134	128.463753517287	665.252000881046	507.234121287111
209	209	340.160227562619	127.857838479169	711.741523642927	511.864713618666
210	210	347.358960523305	131.641394678578	645.434501129551	502.522250808993
211	211	338.440767793769	128.618597736685	669.132858111118	528.079406334322
212	212	345.018855932326	131.946736143588	673.897721146139	530.920873261782
213	213	345.36906751692	131.895745949276	652.864026905158	546.365879228224
214	214	345.758664119003	130.608348223379	651.921412971586	541.049516016545
215	215	345.71734653631	126.361491474956	642.552108809277	537.211696963334
216	216	336.980315701355	130.612246910308	686.029088502566	497.349808864665
217	217	340.22467096678	132.806509806758	700.083756317719	550.064449634307
218	218	342.273504203434	130.917862654163	666.660964982027	501.907700511206
219	219	343.049793873968	133.050268465148	655.208977091221	505.133435867888
220	220	344.421417808769	131.365457462025	686.184088212302	521.13307320139
221	221	345.097833408308	134.02343483824	672.590795049208	534.587327006222
222	222	337.614227694895	133.596197402783	661.137466311764	483.160645629733
223	223	348.978150755103	130.316744241639	671.639500698368	542.923507440495
224	224	340.085554758519	130.003859014014	718.984793165719	486.186005006469
225	225	341.350931469953	135.644966151316	674.177640712303	537.729007575515
226	226	344.952694216401	127.186463035262	694.13797623881	524.135278640237
227	227	342.906272738441	129.508253214006	707.564831675204	523.13306931665
228	228	340.42699335304	132.234000094348	641.288016139853	495.791745481501
229	229	344.42065372359	135.478344217655	690.851790108017	538.47780878632
230	230	345.037636582716	134.967474106661	666.901505231604	530.984717804669
231	231	344.886433895665	126.429086352776	684.523751404113	537.220644891078
232	232	344.48252102177	128.80619265319	662.121256176164	526.48647366565
233	233	338.993590184368	128.038502089964	669.318813691652	505.637355012136
234	234	343.016354330296	132.725833258121	640.744644694254	554.339014401948
235	235	340.546987087498	131.918920236463	702.509990016177	513.265252822983
236	236	345.609752974951	134.950220804125	667.73202719419	532.519678304263
237	237	341.447477810255	133.109021931659	669.366802896113	536.415802002229
238	238	337.742860838064	129.019702884133	669.73335667707	534.936162151021
239	239	339.131861113013	130.772870283474	696.477949182639	523.107957512416
240	240	343.834009318252	136.023764410866	673.445957496927	519.569991651187
241	241	344.31983998872	127.946168226319	653.395800433764	500.238071786436
242	242	343.846402678026	127.068820967767	688.810804034629	509.086490478853
243	243	338.686839234318	131.539573621401	672.380535704776	518.800389512508
244	244	345.785610660083	126.869746536185	650.26284381409	506.603592557768
245	245	341.949901463813	129.241959919391	694.145681675372	531.439546293286
246	246	343.092499039818	130.986269163533	638.289038202659	525.270718526329
247	247	346.318022035793	130.535923183732	658.092475285201	506.915184720502
248	248	346.367375492749	132.746390789348	680.439036745075	488.067258216444
249	249	341.245056490172	133.736239795708	677.526637816704	508.952380469043
250	250	348.69018491528	128.705789484213	661.388500304995	492.578113054294
251	251	340.839276759358	127.399930547707	633.4797658481	509.889352631211
252	252	340.834271011557	132.531811450141	658.647091260046	540.783300240459
253	253	346.323949642672	129.567516267586	658.47274471007	483.073121981911
254	254	341.058269433508	130.835465008808	657.151651898491	511.878816890697
255	255	349.412712318103	132.88189649513	651.648371140548	525.80587298601
256	256	342.769574947684	133.587573262738	640.743854503519	477.554470118924
257	257	338.756623057036	128.93193878765	679.157130243317	510.663428699959
258	258	347.360375640863	134.022127376307	663.038684023802	523.483527717381
259	259	339.786204276041	132.110700856529	676.045174702241	518.590640128903
260	260	340.324261904754	127.613426645369	687.959419793162	542.213675091997
261	261	347.897247479819	128.331396559539	654.431486182078	531.151368424263
262	262	347.982057841921	137.535892096232	650.923860508347	498.901319209765
263	263	341.541052385354	132.501320879727	693.808853224238	488.123162386307
264	264	345.530057928047	129.849090026906	679.731189206907	519.392320589116
265	265	344.541410122892	130.851298732019	686.517242556	545.521510501561
266	266	348.163004425158	134.810873299526	678.582871666405	503.34834637252
267	267	346.098084129278	127.597859519803	648.187890479079	539.206423919085
268	268	341.178067973716	129.408928010264	680.765488164919	508.740658015205
269	269	345.358818119103	125.873995448557	666.659601625186	521.06961662989
270	270	343.689901131772	132.058713780733	669.454088409181	499.766939770615
271	271	341.222921432744	131.914930364248	647.790742598327	515.636133370247
272	272	340.024363388511	129.260254486056	687.593525528355	529.396904601552
273	273	339.980231127188	129.220043225099	690.398867278871	529.287716502387
274	274	340.991317860078	132.115573432705	660.729704535655	483.235405463596
275	275	346.060642313366	132.337288006371	658.702481266586	542.981107656994
276	276	342.541668151521	133.60473430158	648.303389107017	521.504006171792
277	277	337.856421580272	128.206528672674	664.98184922918	525.60845902423
278	278	340.79340339301	134.116232086065	681.02576005001	510.184538830742
279	279	346.129125612911	131.118817593752	639.868312132501	525.95753004579
280	280	338.640159216824	127.604395853799	672.495546910165	479.451439209003
281	281	345.31645888993	137.385108291385	696.9252688877	516.83074502831
282	282	345.803788442563	129.754320013881	678.420450604975	550.069516706904
283	283	348.704365600857	128.058472288957	654.585248151783	542.392315776925
284	284	342.363086827649	128.883442040477	692.342663743113	523.8197190232
285	285	344.38013293256	133.590084350771	683.924434842286	491.170556758911
286	286	344.06725942242	132.116011498301	700.397614809359	528.347125770338
287	287	345.876684438374	132.643929642807	689.48503313121	540.122777623038
288	288	344.721091147147	132.032081607788	677.102854336477	521.659351604257
289	289	343.083265023025	135.075645057938	687.275031801806	542.551328594558
290	290	343.107275677137	128.149644583664	705.445229130606	527.544801441974
291	291	343.320526393319	130.442881273685	701.030709105247	495.720236045235
292	292	345.023706698484	124.789305919389	664.228915194515	544.27853654721
293	293	344.629672201268	131.63527102126	649.277217883319	538.02321364939
294	294	344.121151560216	132.75571148308	659.703435854842	519.507902957125
295	295	343.206467411982	128.433270531981	651.525603489667	493.775635617429
296	296	344.011938390169	131.641267346755	669.874103026975	547.907465821709
297	297	345.42407333147	124.446074006852	682.067293904947	520.764909357187
298	298	347.385729742995	131.670151909494	677.664231947064	547.421778837755
299	299	343.365240704952	133.411032595528	691.18467366748	517.61858087783
300	300	338.139940785693	128.479069687042	673.356510454905	546.423289684397
301	301	339.487637894523	126.805894397478	687.680871369382	519.233708137724
302	302	344.217840006882	130.355611952743	665.050274650719	524.862525460199
303	303	349.050254049338	132.507293930551	663.57976454054	511.553461325285
304	304	345.17628580093	127.452408195458	677.282500148044	536.809028080121
305	305	340.565012526087	133.199018611908	651.787521351658	547.777161407123
306	306	345.243919671211	125.112261948667	663.114651482198	524.941471124911
307	307	344.274906389458	133.148331252854	663.992781042971	558.154026422415
308	308	341.20782852509	128.974044103142	680.72747921499	482.401496929929
309	309	345.641140327816	135.460902982788	658.016634429658	494.689878664095
310	310	348.673873960751	127.360790607174	643.479897811253	530.196025389663
311	311	337.249254846285	128.293445021299	657.587820780033	523.59421899719
312	312	339.930821521159	131.974827062171	652.471554714799	529.326114510415
313	313	338.516438496545	130.974347822853	659.837677059782	515.488074052013
314	314	345.438589563693	124.059036138811	674.324962271115	524.89595874294
315	315	347.010574976949	125.128464016037	658.926402575267	520.962389051252
316	316	347.463087646659	133.539874460629	676.776231149045	530.06697150517
317	317	348.130810719161	130.105843315507	655.983101659581	513.871789163712
318	318	339.737835807566	125.798106249237	694.620784375779	513.847960637316
319	319	345.101114100468	132.230730478661	668.693534808202	534.460965546322
320	320	347.564233721536	123.105253528421	687.139516871031	522.702689629152
321	321	346.797988606467	128.870853011585	675.385778962137	541.926183193532
322	322	342.765348272625	129.041561184679	695.092751556272	500.313176161519
323	323	337.610797328257	126.704673407581	667.11353807898	511.092474312004
324	324	338.769007646365	130.533830374247	680.452689273838	526.026930206636
325	325	341.620129791381	130.595024736727	687.541696635538	521.730122536852
326	326	343.947217791018	130.118582559897	676.446860691137	525.037406745192
327	327	345.522479895093	133.553594988304	654.840694231859	540.166617469086
328	328	342.926870234704	133.414322415396	670.680328665538	542.036752113091
329	329	345.749482646875	134.732020551039	676.154248322095	518.222185101538
330	330	343.931973160579	124.994122184839	666.59160493679	482.945800505906
331	331	347.054672837333	128.337837594339	675.236157863544	513.550573454207
332	332	343.383176056596	133.173741197486	677.558093828728	525.459484914462
333	333	345.685024725521	126.121739270191	666.369582000485	565.937952109439
334	334	339.602830991637	126.053433340444	655.194708738788	512.321315697284
335	335	347.588095397031	128.085015633896	655.413800928251	555.106945901811
336	336	346.634341034895	129.513187602405	678.804996559001	520.889299853493
337	337	340.079046022932	136.597912084468	645.949268622752	551.414439906218
338	338	350.64681566277	129.129884093172	679.25241116508	518.050491315803
339	339	345.4626025803	132.563530321043	634.416646732051	505.429611070367
340	340	344.321506771869	135.391267648648	646.520215843685	497.609768056336
341	341	343.551741200312	128.807001184278	685.094164686608	523.832113560414
342	342	347.553114267007	129.604224492523	667.681227206265	524.169792604501
343	343	346.932149244332	128.081531127292	690.358449976516	512.163804128835
344	344	342.337059008628	127.852896358593	684.662819334912	547.35668810698
345	345	345.556013353898	131.007788359652	663.075703514436	513.829597792337
346	346	339.882699961043	130.972837944008	665.563456867106	543.996634997114
347	347	344.834418567916	130.514669607413	695.224417057965	516.774319732264
348	348	346.321648907534	128.95255266278	654.895247591268	513.180929741052
349	349	341.472867558181	127.465404227929	686.208915026737	526.017332291066
350	350	342.339385606829	131.176224668171	678.855197201323	525.118880974527
351	351	341.481481285801	133.829035770058	674.075695615188	506.718334083813
352	352	342.772019481442	129.622345335559	655.308900845469	538.426867527739
353	353	343.602632742275	126.299475479481	673.540920849725	505.407997889032
354	354	345.71043406855	131.890621392208	686.727022619632	543.51252554593
355	355	348.474743338419	133.545994009643	690.414972575702	525.42042176379
356	356	345.03686314679	129.367336683005	664.774073420994	513.974674978115
357	357	344.126213115156	132.415802979054	673.662882180486	499.912618802944
358	358	344.226759264107	131.719697071018	652.090361065475	521.938856357518
359	359	346.69573298642	131.631035321586	660.090036587466	506.262461150267
360	360	345.631006151356	130.825140954644	665.259498840582	548.909171282756
361	361	345.018347792587	131.420983757836	692.836222549988	551.908817697095
362	362	342.61915910224	125.976111869552	642.983088757927	520.331855820398
363	363	342.869862723102	129.621885850035	653.2995478072	530.696328551712
364	364	347.849644821894	130.767246077231	646.546710441441	548.809210335797
365	365	345.465964423227	130.640095348372	688.100347003411	543.000335435809
366	366	344.30514478645	133.07497668105	662.779304877712	535.79119588916
367	367	340.787241320352	129.211157044149	665.938906681671	514.728861479816
368	368	345.644081372332	127.355530734804	660.52423835319	528.204218559934
369	369	341.79880382603	129.361693969392	674.114171476748	495.856669884097
370	370	346.514975779075	133.149978019454	670.487452577952	510.782161840743
371	371	340.300346780725	127.506582807703	665.269921147048	517.817704520681
372	372	346.222332523424	131.933171621878	653.935088695427	512.224020876421
373	373	343.557997060086	131.112043725135	668.089150936526	533.262188401384
374	374	346.503455531028	130.68548418897	656.347135200606	525.583726259202
375	375	349.726453478444	131.384951151056	681.680635772261	525.775191947056
376	376	347.870834999809	127.476049266826	682.996628459553	531.563803265015
377	377	341.605453342735	126.082330007503	688.701486888344	508.434413742881
378	378	347.364861397524	135.799691850183	651.865857391526	530.781246140026
379	379	340.109060370714	136.730047990367	696.523747882179	512.250572372479
380	380	337.214068292353	131.668323429309	660.045894278678	514.923173018541
381	381	344.154644000942	132.932178959677	650.293850200198	528.57911755431
382	382	336.421439559615	132.294055786886	679.403574178795	513.042849921649
383	383	346.051374877877	133.922093534057	676.010050012526	514.112591854214
384	384	350.854808094311	127.82039486169	685.824226438007	537.250658962759
385	385	340.536736895443	128.157368286436	661.154515555342	515.557046127519
386	386	344.279693005525	135.554783128751	672.939808323113	532.252774489138
387	387	349.998194721333	130.003230558776	688.728606913677	508.165165858682
388	388	346.760025856175	130.270417062409	689.351258767874	512.295324036613
389	389	343.729769643921	130.410424321524	650.507005205769	505.59327223938
390	390	342.727987704614	130.073389132966	665.295956847606	544.756525844608
391	391	347.558849335012	134.745820621381	679.861152111932	545.431935058645
392	392	341.758910773421	129.224396479319	648.301935397448	531.344210544632
393	393	347.472380030426	125.394003779019	654.827244685105	520.578032327128
394	394	345.543263245948	129.095098486033	699.44081910004	513.822022166531
395	395	342.930997285595	129.486647758599	699.147214532675	524.623130183243
396	396	344.11726557719	131.103608370065	697.61186145064	529.195404594056
397	397	348.119826318514	134.402268352379	690.553000817309	502.240506155674
398	398	340.667164457907	127.99653156381	655.81359611623	534.407456100964
399	399	337.961892915472	129.742323357847	691.67200604678	507.233382445828
400	400	346.383398659486	133.248565698367	644.744384642228	503.717135078463
401	401	347.588766073319	128.877538073481	699.230771987825	548.210702977074
402	402	337.810396913576	132.487926607148	650.90085906157	529.772794874087
403	403	340.897268309788	128.584655945859	684.04051116818	515.211896175881
404	404	344.246886742722	128.98772307755	700.204770910528	535.465977687094
405	405	347.119648871958	130.695759197417	683.932403831782	501.082295990259
406	406	349.402342881593	127.745290813651	681.957470829053	563.545090330821
407	407	342.347735622669	133.833143424475	669.028183034182	548.064267375872
408	408	343.922786929717	130.703188383463	680.904486650875	515.529642288659
409	409	341.999739327411	133.20252208671	684.42385181602	510.44039924726
410	410	344.556981230162	131.909297233044	658.270476645828	505.098601654994
411	411	345.95721659186	129.365436801841	659.273428009992	541.550518297337
412	412	341.801942483777	128.104183526381	697.174357498548	536.911298922247
413	413	339.193704156775	127.555866713294	672.140609025351	527.00454931357
414	414	345.030048836632	133.40629869444	675.129902946302	497.471755550841
415	415	344.296836522245	129.704074757528	683.365013954892	540.529473790319
416	416	345.527520649704	132.929434208147	690.128753209379	540.995255070596
417	417	350.121681204853	133.227427689858	657.371441087539	524.577922822218
418	418	345.642763033723	135.859750881269	688.017932137791	517.609106921709
419	419	341.163396109152	132.518081799951	683.665605270001	518.680598471796
420	420	344.582856259524	130.593425686364	674.800797467301	539.000738392552
421	421	342.877378379432	134.724490058831	655.034543742327	525.758037857965
422	422	348.092634257375	129.131636074845	695.524304566231	525.865207141965
423	423	346.612257168763	133.635382945831	669.143527463309	539.311261746979
424	424	346.010381016913	131.054481890082	682.611783346615	532.538102765402
425	425	343.789061117652	130.693578977882	662.983744843813	528.379824384272
426	426	345.843517952298	131.309146186502	687.013109812145	530.720063721759
427	427	346.199013701204	126.826963403442	673.088052092395	518.98278622407
428	428	351.997359328193	132.015885214637	639.651424639545	503.102940385378
429	429	340.611125829848	129.227595824317	669.424981172725	560.694881976398
430	430	342.306257268155	124.43455272024	693.345868015095	543.169725730639
431	431	343.226365119793	129.97914775868	666.980959000564	536.170089394256
432	432	345.503021791765	131.263820576257	681.649310027993	516.137149459556
433	433	345.932965201392	125.220023917567	677.869227092737	522.729593250561
434	434	351.382098622639	127.777780502485	644.343864536456	533.096135974313
435	435	345.786431631837	128.412837551691	659.511182901412	535.671137235708
436	436	347.223079499644	132.64493576977	647.596192302497	518.373815350795
437	437	354.725072328504	134.75189483915	661.178328777587	514.296199588064
438	438	349.315294449844	129.152066130305	679.341636848581	520.053353572571
439	439	345.124693647431	128.493454696652	666.314433156275	543.885548660938
440	440	343.554252294625	129.582451395986	642.292806180933	520.548882364644
441	441	343.891350112801	129.565793216279	678.006313470503	534.225120715176
442	442	344.887502937386	137.590205741037	701.973705086409	498.11895040451
443	443	336.91514368357	129.42933545509	658.420457186134	536.167535913443
444	444	343.007167416322	128.194688230256	685.583099730881	504.252583973817
445	445	344.007405370252	129.256130501323	658.329571278646	500.709380086465
446	446	342.228750546684	125.484949300592	675.161951443069	532.087026970407
447	447	345.500790752558	130.48700737028	663.875874577019	541.255151849655
448	448	342.77030608041	133.33602448348	668.241041175424	519.402180337934
449	449	344.00114251274	129.31126051596	666.412089846556	491.211830418977
450	450	342.290160396789	136.39300453546	686.8708255412	545.793156769666
451	451	340.21181023624	126.149840200125	674.590387630219	522.875973695175
452	452	340.369074393346	130.758513487631	639.69868926567	515.209368299677
453	453	341.818269268057	132.153601130339	661.162139469873	502.71555496289
454	454	348.786773849232	127.556096399188	674.046248494038	523.972306103275
455	455	338.277304991892	131.155168548054	656.320015236587	529.599779703969
456	456	347.104554644846	135.332912053707	700.143320897348	498.270934258316
457	457	342.616523977794	129.327706345131	682.164712955576	496.082613802353
458	458	340.487695502377	132.738775287276	666.63248163941	516.324501652224
459	459	346.445625098604	130.744045697991	666.131917704854	531.163107138539
460	460	341.689842813167	130.039495378481	672.948384421585	508.430658362135
461	461	348.839064430228	132.937654736357	644.342777834028	529.284664567439
462	462	348.040353663421	134.683272701694	676.509211611492	508.011567563869
463	463	343.060813957416	131.933191511102	681.412838690203	545.067181924469
464	464	348.172073123253	129.073944485934	687.433483053638	518.716270852513
465	465	342.356605905646	127.497312783705	682.439751853148	523.224830081468
466	466	344.244857414536	128.375526311184	685.538143142716	525.238055266362
467	467	344.245004038277	131.225787812852	654.012641241423	523.499648081535
468	468	346.330977015313	132.720771031415	643.942669375552	521.978066152249
469	469	341.312631309556	130.194524501405	656.831670561722	529.06803598886
470	470	344.451982091659	126.008061903029	693.748144567026	532.869179158346
471	471	344.914034459254	135.003347902899	691.099394275295	531.469448957128
472	472	345.713492270881	133.393070440493	653.219788705523	552.311879202137
473	473	340.333707261581	131.603147748102	683.049622425845	544.766373277643
474	474	345.816195197096	128.174789228254	661.20367897666	543.859369757829
475	475	341.24213141054	130.988137886755	652.662457330865	528.985134147866
476	476	346.482163065219	124.323605059083	658.42612014791	538.476495653548
477	477	344.760839475644	131.941776898035	656.941141824731	504.744571633725
478	478	346.55112348031	129.340497658667	665.154268394729	525.316692196019
479	479	340.072427018769	132.62347269059	695.254437198574	569.73553498626
480	480	345.463624725308	127.990931969518	663.226098025673	509.158939815001
481	481	345.439020803478	127.244378944353	699.691018334937	486.536233855256
482	482	343.204612359759	129.332402893641	662.695794677354	537.213329554782
483	483	346.822248469801	134.688308179383	677.852566769581	530.111138496952
484	484	341.169773545716	127.378776834174	666.62381497793	518.664362726443
485	485	344.386022253514	129.520888927352	674.195704324696	513.682636501105
486	486	341.440125150678	132.975685781385	662.251711352073	536.509597684258
487	487	344.412267291456	128.714789724092	680.538026174221	513.313982257706
488	488	346.55602194002	125.687762511269	679.556108718687	518.089588321508
489	489	342.34435788268	132.667186924833	671.943280781203	525.83409481661
490	490	346.205570660293	132.645514976561	676.954470575581	540.894851822675
491	491	343.794851335475	134.930967018252	674.913995371437	532.230508444698
492	492	343.093377413488	126.704545222612	671.298782269747	529.439888068959
493	493	353.478287000391	134.70848088909	657.891960601778	487.055662078875
494	494	344.919430884669	135.964485690464	656.667824481863	533.841502985153
495	495	338.421304829024	128.79937659695	658.753070766282	535.177283402316
496	496	342.021123431668	132.933654737848	666.217064220911	486.217623924137
497	497	346.12279392987	138.13439655112	661.922917362443	520.781356627843
498	498	346.89737308682	126.921913496482	668.817561350823	505.380588031064
499	499	345.85693777845	124.658309515502	669.033678951204	509.231329656849
500	500	345.305573094263	132.801857801844	662.652644734126	549.995475966232
501	501	348.074329651176	127.730217552923	641.459950387259	511.222545859049
502	502	344.968756125593	127.820542940345	667.850136872941	504.838301740132
503	503	343.277704725485	132.051266268391	671.075998141325	528.28331472932
504	504	345.95635888083	128.301260688078	689.035502030943	505.858139319493
505	505	340.932623345444	133.006291336611	696.401875858159	531.924053651209
506	506	343.529788585583	134.539066248543	662.020519072178	492.402979684845
507	507	345.130187110343	132.90742313604	650.941306698953	518.270087192247
508	508	345.204571860456	128.581929209288	716.79089735547	523.815531663859
509	509	340.737289292049	131.559651621897	645.041464681958	511.885802117842
510	510	344.426207373018	137.199416882059	644.269760087028	533.467458757731
511	511	347.923176574466	135.051348583782	658.82635600539	541.318287021317
512	512	340.771104474366	126.947914196716	685.89854460106	510.461642384102
513	513	342.670961143944	127.240017367949	665.49808429334	520.560390714719
514	514	344.952282508997	128.346317544775	675.286597146807	504.831903533683
515	515	341.492528470007	124.758626261145	658.252384449626	521.051070844578
516	516	344.235286707174	128.117276391884	659.691331266999	498.82286961108
517	517	347.953131576322	130.896103590293	703.598253953874	527.161468316498
518	518	347.117769968297	135.323186135508	686.196799910414	533.273744585274
519	519	344.480552671302	126.438498260289	684.99843066592	491.262140567555
520	520	341.853517134889	132.585481089182	687.327689419741	532.569035683098
521	521	347.76719302257	138.883755472681	660.695930300434	522.223236580767
522	522	345.681111102873	130.130900523555	657.111790021506	543.007386040716
523	523	341.266019486921	131.832449331936	657.118577404186	512.893271798021
524	524	345.137938268603	133.971380710313	670.752794058488	541.952924395135
525	525	344.703789348053	134.045409162334	673.181608213969	525.426526826294
526	526	346.974313925106	129.207132848287	668.935833790523	564.101644986918
527	527	338.997541804865	129.074955087372	669.800481941357	518.407910273148
528	528	342.348384306329	134.156534846214	652.768895646079	518.355710231493
529	529	346.329732983103	131.078763655636	681.808825156132	547.903706238278
530	530	344.574641887255	131.16930895711	668.066431038593	543.896845683993
531	531	343.430744984289	129.401759870486	660.526150206934	527.294190884913
532	532	345.719748458973	134.548758726394	660.754985105991	522.333463193189
533	533	345.338280976035	132.470987998595	665.567467674377	529.617087658194
534	534	354.660016374409	128.055464919197	689.598523113979	506.163848130239
535	535	346.949476591782	131.850491792083	669.597617187062	529.836296176254
536	536	344.890621242062	129.783819884579	663.719596053077	522.584761644718
537	537	348.620751552126	129.893410799951	681.228501770045	489.41320726156
538	538	345.108715571621	128.074561358986	657.201818061952	532.423303781339
539	539	344.853849171738	129.179120566645	662.899222832177	514.290777659144
540	540	347.831400840944	130.754527331844	675.501106185488	514.839907763648
541	541	341.869043389026	124.647956530939	648.023955083374	519.710152457886
542	542	347.959840547551	132.772999524143	652.016476634918	528.194599606965
543	543	341.303236647104	128.057839726	661.627253564088	505.311964893786
544	544	343.126444166732	131.048055284165	680.089199808113	515.076506773345
545	545	345.844593966057	137.314242897281	689.703440951561	532.576737468091
546	546	342.985372838754	126.398748754509	651.659226641749	539.443440269367
547	547	345.206909564192	133.207217852614	679.54964872649	525.249719357956
548	548	349.213262355237	126.797434836109	680.303213921113	534.852742212792
549	549	343.681886555067	132.161531941635	669.049865134015	502.769839061202
550	550	339.202437368224	128.664562766075	666.097305548176	533.266934976336
551	551	345.024480062216	129.351570058915	683.910577818795	521.045077334671
552	552	345.577821204775	134.650161774174	691.721396455684	532.456816307848
553	553	343.033485700753	129.045371932368	719.854839349563	545.159586724477
554	554	346.593252853399	133.274606096451	661.182581936221	545.643851287273
555	555	345.514490112861	133.312541547036	684.497529768254	515.036866580191
556	556	345.375999913617	132.072857980412	670.636532609474	529.062868289106
557	557	344.366811668328	128.020891528668	670.462189854355	517.440600425043
558	558	340.47496326766	129.202949982566	684.279372723798	529.513357136943
559	559	340.02195234942	133.140614871249	659.545153345588	519.139486583698
560	560	347.948805697883	133.225747963662	658.022952254763	520.405994132323
561	561	347.682772600399	135.295882569713	636.308670365184	510.048401670427
562	562	344.573267930518	129.078222065441	689.161147260228	531.513715025763
563	563	343.157332870954	129.810886074562	685.157175008768	541.007438484785
564	564	346.48687988367	124.52274614767	687.817368947117	497.063646450863
565	565	348.655174616365	133.278765154954	699.88000337756	522.1846216232
566	566	346.342164601832	135.911364428836	681.977296343569	515.26438156056
567	567	343.565136906055	131.499330603863	671.09552834368	500.48503341767
568	568	342.42311347511	129.683384084625	675.052543857392	529.337218143523
569	569	344.745714608842	128.858019049143	675.979488322395	503.004342694584
570	570	344.033618699942	135.784107088534	665.314373260357	534.99052676547
571	571	349.596054095692	132.939256272048	675.906933722745	532.681705604622
572	572	345.494547858359	130.937131254961	692.426924466849	526.18682807602
573	573	340.342180669266	134.293152043596	705.132724194799	523.639373986937
574	574	342.278305179241	124.396330050312	640.777645189564	527.619822446845
575	575	348.384800693273	127.745205774989	651.159930021628	528.712248235119
576	576	351.081483591711	129.456920393652	650.67282876411	521.508338215758
577	577	341.280765152794	133.667895712714	683.769487771807	513.864707048649
578	578	345.693824378666	129.863466419644	689.866481363506	541.155585009825
579	579	346.450918868228	130.902914800836	671.117522705044	528.992078825633
580	580	342.289808721903	129.740293241321	667.567261842511	529.69034402638
581	581	343.651019762208	130.990879636618	664.734320847338	523.793310679195
582	582	342.020510971351	131.899537018597	658.966802281438	502.775866291526
583	583	346.126626892983	130.481673300999	670.741821334706	525.510068340199
584	584	342.452044626374	134.389736666385	636.172486775717	519.12390624241
585	585	340.764764009289	130.889385714447	682.037286021609	529.312128347631
586	586	351.569286050613	133.435622432507	664.192508046819	510.54604631725
587	587	339.190933954425	130.67350225312	708.415320991203	512.818897073952
588	588	341.222260242013	132.431314048882	652.071669815948	538.472197175817
589	589	344.381583491173	126.930994653816	680.446616765965	531.7724150365
590	590	341.787876944758	129.216987745784	670.009735831905	509.986587259859
591	591	345.009031710769	131.959359804166	673.234862166326	485.426319370582
592	592	342.813762534811	133.397838319065	644.781237316931	529.438008298114
593	593	341.417549540798	129.3278322683	693.852523844081	544.219580935473
594	594	347.488291592382	132.230179079938	680.706960436582	529.466693082177
595	595	346.494190512539	132.846247112251	667.889001920342	506.138349878665
596	596	344.626275521345	130.03073529413	678.221062287526	537.000209602444
597	597	346.254431771507	131.011193684317	677.11925757186	519.889007557157
598	598	344.334604936817	130.34196072125	665.646563442437	501.094220667867
599	599	342.988337232119	127.035278451501	680.767397373839	512.951941194098
600	600	347.296663551768	127.990744463757	675.055892488152	492.353276207031
601	601	341.99856516852	126.474241816293	688.584278072098	565.633802368233
602	602	341.098652838115	126.588505418298	670.10326426592	548.700397428814
603	603	349.761118171846	132.641794973473	658.497890471278	514.118483609057
604	604	342.265515807518	134.113542423799	695.261366614706	512.969309333199
605	605	345.194143494876	135.91610270656	667.004816473548	518.99400632238
606	606	345.113127040601	131.31082821016	672.508617845811	539.716547738332
607	607	345.461697456541	132.651017670868	686.510065052958	517.199526838977
608	608	346.365081537434	131.338380289802	664.934373958462	518.764507311618
609	609	344.764946808644	128.158800383963	675.370211291152	509.734699096592
610	610	341.951618772215	126.409123077949	705.311809255757	533.542017432563
611	611	347.372338218645	122.051153426254	683.289438234029	531.933607553025
612	612	337.265559383856	133.342238044307	636.883532439056	525.175745415727
613	613	345.288335300831	126.356007726094	684.569309639442	557.16798788199
614	614	343.663625713782	129.159509286123	658.134571242829	483.553003024945
615	615	345.844316078799	130.480899679754	659.113253682686	544.479804788791
616	616	341.815661528999	133.018657881	684.981173520947	511.076768561791
617	617	348.180097457731	137.731825005186	668.36829132886	540.140763990669
618	618	345.270105481717	131.208351320633	686.876549957332	527.588633891682
619	619	343.437483616487	135.101797737618	678.288322750494	533.336385926054
620	620	342.040738057088	137.804758272443	661.829859584754	503.003155872208
621	621	339.469613595745	129.152876710195	668.392892134705	516.704443788045
622	622	341.563316347627	128.705106307767	694.471048428093	526.362858963609
623	623	344.543922436998	135.692443609214	703.068799855049	520.847397662176
624	624	348.94308661945	134.218495288305	653.046723120023	528.652352674766
625	625	343.944820152736	131.640707570206	684.231544817199	531.290522845294
626	626	348.312519112732	137.032576377311	700.865420412431	532.235256933463
627	627	344.840255186318	130.078500408776	664.128514723084	534.969111654648
628	628	339.741306386758	137.610957992723	679.184064834144	551.48395318338
629	629	343.353530780093	131.045156855213	662.514649663228	529.401011237846
630	630	347.319608195555	130.640421685073	676.869656310329	489.365739483138
631	631	342.565678637887	129.646560129536	676.14612396107	530.405297392221
632	632	346.25504520812	128.922437458541	673.404662461768	537.770478672637
633	633	337.858559795591	129.471084036272	669.874782070826	489.406534001965
634	634	347.023173553078	124.277430768369	682.142911807032	510.569893699129
635	635	336.950835292773	135.185077483753	681.943526225907	511.094667087831
636	636	349.40286325147	128.078692036436	671.789163066837	534.049977901983
637	637	348.556248313416	133.901271322359	670.230886949384	576.824285986161
638	638	345.854073011769	127.660107453417	686.758774767267	531.584913353522
639	639	348.86495906324	126.443777588736	666.720745931034	522.965664564716
640	640	346.071925821306	133.174402088519	698.973037976068	507.189617528628
641	641	347.928122446765	130.340916605208	676.984041650165	547.431141572022
642	642	340.716273183274	133.746826279363	688.237280972455	484.462762902008
643	643	346.471951077811	124.966289808802	684.783919142169	508.301489598716
644	644	347.278937970073	134.322000133712	672.662591854539	521.20930209474
645	645	339.883317034852	129.42280064246	662.048353493877	505.593296145681
646	646	342.646889963363	131.14730062078	682.019999533321	522.276738182337
647	647	341.377821324441	128.168888695093	679.540666476386	544.373110752121
648	648	343.843570464907	127.669503174643	661.305473656385	529.882014288251
649	649	342.757706044834	127.880438456893	688.651167328469	487.569769501092
650	650	346.336821200096	131.603373432433	672.058449220662	500.746827438327
651	651	342.854983770687	136.020115816286	674.256233208066	489.072798126728
652	652	347.138768633149	130.852152778134	666.131723021667	511.969717260929
653	653	340.467270329299	130.843507683657	692.910293798455	503.324743828914
654	654	346.558235741382	133.31344434436	680.588404224786	551.410038749049
655	655	344.381186472184	128.42823038797	651.27338965114	527.388287519946
656	656	341.441343761212	128.533446530994	691.243548000641	544.568069815453
657	657	343.455181905777	128.691444920059	685.832036691091	529.404265382878
658	658	344.390610839645	135.266916020192	677.916375784042	527.016441658496
659	659	347.06287035146	135.489671369767	638.647639724511	542.579143745015
660	660	341.496437795788	130.759030519228	655.669211043726	517.08182641273
661	661	340.030199970298	127.916414894114	660.154989949871	549.698970178878
662	662	343.805927611207	128.901166302851	681.44176207011	517.168342264374
663	663	343.602283909585	134.963531485102	675.798786169036	505.258899506054
664	664	346.024673976589	130.074919961551	637.614397198685	549.340089556675
665	665	346.57004376597	126.16684333898	708.639328185887	527.701759815104
666	666	348.255953848768	132.502629284158	677.934619225721	545.663887978692
667	667	340.957497280434	133.544005983595	686.88499603743	518.844716903426
668	668	344.48738293746	130.628463561817	668.981973530857	548.550907970238
669	669	345.497128044652	128.525684057963	675.484661427146	515.229129564765
670	670	345.760973060587	128.920263404165	664.727279943185	544.127869289952
671	671	345.00225510436	127.008378743782	643.314480551887	519.250171550488
672	672	346.410984454825	136.403001270036	651.942153735239	531.517484718497
673	673	348.319921845294	131.886825809829	684.137182753866	523.624434419213
674	674	345.165640404781	128.186246105015	692.601487124624	536.948967675645
675	675	343.897559728534	127.79796821404	677.589120768674	517.41227608538
676	676	342.887427921539	124.321867276117	650.259920368273	493.862780456069
677	677	345.80196905009	131.389769022278	679.302064562137	546.701631157604
678	678	338.156945321973	129.581654804544	665.91720014576	538.423761115653
679	679	337.831175461014	128.736466833357	662.012469700728	537.101361893898
680	680	348.202091527873	132.125770441888	687.956282710913	512.593660824252
681	681	344.417948264697	130.123010724604	690.313846807398	506.215824835945
682	682	337.494103014898	136.052327049086	663.126485815591	528.301024595161
683	683	341.532198957246	131.012908232309	638.097887512971	531.0322914783
684	684	337.648163571871	128.92716167312	657.978274765418	530.571396415358
685	685	339.943566158586	134.364906590985	684.62623847264	518.397904158808
686	686	342.366503134677	129.164018720195	685.012586713266	513.084546442432
687	687	349.327532054465	130.463744014329	661.425013584898	514.781086707726
688	688	346.446758994242	128.222658227737	676.782828485811	509.427843599577
689	689	341.61575949605	129.302929811737	665.068426227834	516.031010979201
690	690	345.837793873827	132.761284659692	655.952724853979	518.998340015289
691	691	338.446164247646	129.458798249849	684.899756245221	532.312066805957
692	692	346.471038232526	128.033438866323	687.562712806238	503.525771666391
693	693	347.893073591925	132.64233071078	692.234230911668	535.563553325026
694	694	343.604780501572	126.629974330879	679.94933653667	521.263842870152
695	695	342.744050672034	130.077328552688	650.064002543048	509.878924727894
696	696	341.449773085325	132.551310472534	684.123343572373	517.476482488973
697	697	346.108751353795	129.135785099326	701.496341160089	495.933172887094
698	698	341.219920559681	131.729679689892	706.194673530815	510.264834861024
699	699	344.675265160397	134.072636332067	677.541105255946	516.859517322107
700	700	345.405708588403	131.266902679222	668.93305887268	516.302792319185
701	701	345.283301351596	134.404716773673	663.815130705939	540.248416846117
702	702	344.466154318801	132.014567553502	647.376646023568	521.585607953083
703	703	343.167563224725	132.021355059763	664.552296326417	507.57374153819
704	704	343.707623005041	127.823788465248	664.846782569656	538.569581663215
705	705	347.857166070147	128.93196050738	653.967277542466	529.428784566293
706	706	343.04784064476	127.217945504028	672.028437858488	510.637052066042
707	707	341.60291222935	127.374355756486	669.192313083068	531.1528563504
708	708	343.259737179309	135.138746972074	681.984746820124	522.433307111713
709	709	341.280218399813	128.804992526598	683.680211566154	524.102888844144
710	710	345.801948471599	128.919035452312	660.716698309877	517.384160480401
711	711	340.119762184595	129.965555931427	664.286100995895	525.926438763064
712	712	348.932704469015	136.288930162855	664.65479674099	501.262572377586
713	713	338.65190954931	133.124817885839	687.806991051753	523.15030937687
714	714	340.419250842442	126.65322850515	658.479603039414	531.162309639744
715	715	342.272623334787	134.851689592991	665.500966246661	548.643665016015
716	716	338.338579463492	136.128497455485	666.321607880412	532.390940276788
717	717	349.139484762245	132.323736900796	637.282835005952	522.304007884738
718	718	343.960804406602	128.191578073599	657.340978028827	528.985205964212
719	719	346.20506793026	129.831987228791	655.019152002249	521.725940122557
720	720	338.673835003346	136.193850937119	641.330006952029	533.791151290231
721	721	339.586262444634	127.070892661534	677.193018480519	536.945401899018
722	722	344.046932838047	128.797895083317	678.866251024288	511.884575817159
723	723	346.567123525384	133.456248294493	678.616686311694	542.102039674348
724	724	346.664728075461	129.519645795716	697.536122066815	549.333003978639
725	725	342.175768562316	131.436782108978	682.206524036158	518.543084435526
726	726	342.796821495994	132.824186207092	685.849749183069	527.150067615791
727	727	341.234075745466	131.686720936813	673.361574609285	541.505292086834
728	728	344.995473542613	131.483964229855	661.07035353181	510.919097357729
729	729	337.995783567717	126.643565564849	695.113020548483	547.344004659559
730	730	349.189304706809	132.526689743207	681.678233618551	535.005970889626
731	731	343.398097979395	131.804691100794	680.97239307923	521.521662490516
732	732	348.798360742172	127.961206148369	693.403359115374	511.998071485194
733	733	343.910331701348	128.144510070334	671.150613945867	517.927881223772
734	734	344.58942620426	129.16380808829	659.285557403389	498.045232574939
735	735	341.452072256924	132.935324629401	678.773756954224	553.554984583757
736	736	349.02977891293	119.752802814509	666.647234692261	527.106217015232
737	737	336.883538558326	126.526749100914	664.677526121836	531.426050234667
738	738	341.861208646408	132.185011626651	673.51870453879	540.407235973968
739	739	346.010248728747	129.014814852929	677.374920246731	547.155029325667
740	740	344.11020045206	134.730775265394	674.378585662332	523.226054528171
741	741	341.778893456237	128.061655858702	680.199545199647	514.61958501032
742	742	342.53758393008	130.463684932484	670.143420498616	517.85327684878
743	743	347.886820994855	132.560084944063	673.546613873046	517.818638923535
744	744	345.215296996798	131.87468798919	703.21415891574	545.00906320432
745	745	345.341284490339	135.361320308755	667.757849113123	512.148838407887
746	746	342.320902004879	128.438796612343	685.584325496636	530.025463699691
747	747	344.742115633672	129.204000973393	667.713857389709	515.801092515596
748	748	340.745924492187	129.438491519346	712.343204817475	518.070843534072
749	749	345.510204055995	130.244098042268	673.554808651462	531.489271784153
750	750	347.387335075339	125.818283107938	641.337262380928	524.405317068411
751	751	346.072275815678	128.404619785264	657.820459595223	532.735545376928
752	752	342.45282605698	131.289967757439	683.660408176837	507.764850498797
753	753	341.502525786847	133.086519427325	683.658840932876	532.736613745373
754	754	341.638430618694	132.947457249013	656.153013837069	539.690579823871
755	755	343.605303975543	133.340391684974	678.161747566218	487.532465687919
756	756	340.722508112377	130.357560790863	654.877357599175	516.340088806593
757	757	348.838631699273	133.25981094104	681.563261761958	518.436919977731
758	758	343.534242885834	137.183464505659	680.251451939072	548.994109544166
759	759	344.422856821986	133.317879720006	646.611500381737	529.473246270919
760	760	347.176510132162	131.124949117927	666.029892518098	536.283428095193
761	761	339.38283387439	133.405570654327	706.281438929675	521.508611428055
762	762	346.545013167344	134.785806819429	681.096693210856	521.527007145183
763	763	343.391819373092	129.529940099616	648.262929618185	519.004819548133
764	764	346.5882772591	131.422150199186	704.443875369136	529.668943648162
765	765	345.787739649983	136.941708472	670.911474138881	542.897916389426
766	766	343.550891282508	135.617597801081	689.607499309527	517.011131555608
767	767	342.217849403861	131.836011173621	676.213890861153	552.224865676411
768	768	346.094607058772	128.131304393015	644.154653571727	526.21377998684
769	769	350.000617560536	131.299223313133	696.733264163301	518.284805648257
770	770	344.702893379191	132.567945446859	672.910684585418	545.612366757161
771	771	338.77388079646	129.780771331596	721.254946860594	507.378347128108
772	772	338.630879881657	129.653966203424	670.479126126431	527.535521755553
773	773	342.820935009163	126.849009120657	677.702665775594	536.549658959591
774	774	344.345591959871	128.694960883179	680.090616457077	526.048986213043
775	775	340.149411696064	131.760583112081	666.134200343146	515.831738688902
776	776	341.852254535817	132.575468454695	695.719393386161	534.160011219445
777	777	345.942003712579	126.318160066963	679.094055592678	484.907932613024
778	778	340.939061532296	133.77148327938	686.984663593519	531.311551468811
779	779	339.732852694101	130.758570362958	680.735145933016	509.633346364386
780	780	337.005998079712	137.815179230069	661.13273292553	517.685019635747
781	781	343.270472956869	137.537886636287	672.871811311986	506.3296671858
782	782	347.786137567302	133.383297322518	671.710807824464	529.258231622179
783	783	346.584065684095	133.21968520693	686.194564106129	528.931944959779
784	784	340.255710851189	133.774904334268	692.212345444334	513.992340075508
785	785	341.606684829779	129.895091822945	666.764934055816	504.958437672528
786	786	347.275749164284	132.843228014227	655.815497285615	506.869633832202
787	787	342.514570600939	128.118985789036	670.904837745387	501.702523173735
788	788	344.760478081267	132.329026359525	684.443962801093	499.957142309891
789	789	343.636477015001	133.090152121392	674.710982744253	536.609661225636
790	790	345.253356248797	128.014819718637	678.390238105699	535.369156851802
791	791	345.790876829344	131.595432533698	640.488107599486	545.195700404396
792	792	342.733917185523	133.63595041453	694.249728911614	522.091172634185
793	793	343.852606005389	130.90852177103	656.260100604779	526.519133568412
794	794	343.273338060434	131.116750200973	634.759986779489	513.270697140012
795	795	346.03024770864	132.929011562624	690.276920895702	522.544642800851
796	796	341.777962248727	135.19046181447	649.270865959556	538.391699095658
797	797	343.287573883399	129.588770077893	669.662965177052	528.350992191026
798	798	342.844970106241	130.378425916272	690.044117228442	507.745337396399
799	799	344.771513096302	130.431308209053	664.631289747427	503.146856067606
800	800	344.115347737394	132.13361994677	677.867084669903	524.711900268106
801	801	343.531042795638	131.077241282753	698.024818270406	503.994262660136
802	802	344.314173490091	135.352116521177	641.135860511425	510.377037705935
803	803	349.715723726204	132.093994588952	651.829819071962	563.332229350145
804	804	351.357201229692	130.283457448117	660.743005035224	528.092363553309
805	805	344.934459861249	131.651512447305	667.974126690926	521.384778757308
806	806	342.36852356316	135.766981294616	669.913367186704	505.837413492555
807	807	347.488069302172	130.0371403643	675.625241618193	509.191186696485
808	808	340.500402598295	128.11886857874	666.977981418202	532.058671230013
809	809	344.529152423575	130.500571075895	687.458865374689	506.784020500569
810	810	343.042796149393	131.062265501709	702.072260879714	542.832594264092
811	811	343.459132320349	130.463206069833	695.404138829817	513.47867428389
812	812	345.216471737296	133.902930936384	656.279650840295	505.497489756082
813	813	341.613891010866	130.411707072997	697.722869299316	542.52513778669
814	814	346.385295402357	131.579205295228	689.361879612746	546.328763133608
815	815	347.152955153636	132.430987618968	654.123795791051	525.424053075284
816	816	340.867367418168	135.676348378577	677.969794874962	536.616528871465
817	817	344.426196333709	135.795894119155	694.14462502911	507.127182761262
818	818	339.270889406517	131.859444682571	678.699985277403	550.038475900606
819	819	338.208670406419	128.494775711112	680.857114223409	513.869429462382
820	820	341.640281998154	129.283506618785	648.803720132453	517.217497128542
821	821	346.649977865191	129.217400958259	695.454974796154	517.309205017991
822	822	343.020986718613	130.711137976343	674.779384662632	547.06549646479
823	823	348.479021376401	131.363211285331	681.755409016058	539.221469215422
824	824	343.027161886722	128.026566412393	679.563597226482	525.729287421293
825	825	343.391591009722	133.098810477599	669.908550962233	511.24368265019
826	826	344.355780211141	127.772531026903	693.863149353309	551.058965381052
827	827	342.04045737477	129.031457946216	659.282080754496	551.348648565852
828	828	342.550152176493	132.970051805918	697.958555932573	528.665876167813
829	829	342.709541881024	131.687076287539	642.594355570937	536.654913437039
830	830	344.957540752269	134.993371875256	668.281836704271	524.942193287334
831	831	346.854137633081	130.670098520966	666.673931186015	540.155003465481
832	832	341.395395451049	130.269338479024	687.731925383012	506.492603003827
833	833	343.382011313972	126.347300307886	703.453195325538	542.252621854546
834	834	348.97272795626	134.006351099293	644.997236791267	539.078893585596
835	835	337.846830011119	130.15652269535	657.703809019698	508.591795144838
836	836	347.496759252982	137.314307756429	698.805102860229	527.108005888029
837	837	342.590539175049	130.609825730439	669.483538881002	536.254583826903
838	838	347.376966258306	127.612161920947	658.138344042767	513.227944553817
839	839	339.296686396015	135.061686539064	690.441300638793	534.855409565473
840	840	343.997524032909	131.653622965793	665.701252969336	542.383012710902
841	841	345.97351019493	128.770376599454	659.428676952752	525.322864740857
842	842	343.516538960471	132.356402784139	673.598744921001	523.422673769036
843	843	341.824145892842	135.283244813653	664.708435776247	514.201034054883
844	844	346.014789676245	129.291623264334	697.992097757084	511.453045325658
845	845	345.281526663192	122.28234290225	697.260718861536	535.543637731319
846	846	343.338680746561	128.698141430365	647.524877218213	497.421366928012
847	847	338.824197672704	130.222457475448	702.069743253018	555.296908992325
848	848	342.834168013735	132.809233827426	678.666130216197	501.661779341679
849	849	346.508148094997	134.667130975782	688.109514551339	507.30000311618
850	850	340.788951479254	130.493094521269	663.905428027	524.458388219106
851	851	348.262295238479	127.939011628235	707.009321357037	552.433761126805
852	852	341.55058021319	134.043335319906	662.101934292085	503.467712476731
853	853	342.421015492246	127.342832121224	689.026329212664	530.193176869137
854	854	344.411407462262	133.55095745162	692.416375399152	548.721259592699
855	855	343.448555249045	127.457083107623	651.962864684022	515.956842550846
856	856	343.050632892623	136.100593646013	680.660865812039	524.892158506075
857	857	343.795959439475	129.704896584676	676.016743505478	522.231693443346
858	858	347.951646217446	129.366807643899	688.970882082687	511.563478740659
859	859	346.923444694584	135.07688223231	685.537109263848	538.158944214955
860	860	340.929091311514	127.052771258076	680.086161143148	501.548815626394
861	861	344.597684937727	130.488388237038	650.350379092303	508.382620946663
862	862	343.125962058657	133.905705069266	683.877468590745	530.065548138356
863	863	346.521372357626	131.17285796697	694.749343213381	542.823742872457
864	864	343.409994407361	136.598496366374	685.808498634174	527.081855222209
865	865	342.29783409462	131.669873891698	663.986312517684	524.228802070741
866	866	343.871729782704	128.756408759952	678.824566661622	542.982057782158
867	867	346.040788606508	133.870599844894	673.86065685962	513.619687167414
868	868	341.654869675331	133.474699491326	681.441235849645	529.289026764529
869	869	345.219893525238	131.12704839525	665.289202625969	517.925836940923
870	870	339.341847885252	133.909995063385	672.041494962955	540.826882302632
871	871	346.163749522812	134.843203371846	657.509924232232	537.921162544933
872	872	340.065618065737	131.338831685373	653.587107798083	543.885929277226
873	873	342.976284081415	133.019673116042	688.390093543116	494.546406922858
874	874	341.369095310899	128.344977395386	685.905576591149	522.091010055192
875	875	344.281690002083	131.44026406344	674.764557392468	528.169367756393
876	876	347.244032652672	132.813753111087	674.739982291082	499.348311259493
877	877	342.947465318285	134.963164757673	659.537888696887	509.287102824461
878	878	343.753156416241	134.982052768667	688.928776452831	523.729890918801
879	879	349.354505777426	132.204459493581	678.315096602262	505.68827811014
880	880	347.449318988257	124.268778956697	672.12340520555	514.816672294468
881	881	347.251454067543	133.492219102949	656.799853146921	494.89947517352
882	882	347.889026729902	134.167439506897	635.732310347498	550.515514647549
883	883	342.665678431219	133.469110230369	664.011440094119	519.118906004795
884	884	340.64082580929	130.083666861065	674.204095527859	515.761285524725
885	885	345.085369529607	129.757621845831	647.594379776128	534.334475091258
886	886	341.046865607278	125.102194294474	671.478140811585	546.336403021066
887	887	345.335127721606	126.779873439629	690.327586945469	503.696909148195
888	888	344.166380103331	131.123722843955	686.292295288979	550.163588204813
889	889	346.444398622429	128.984755285258	694.251158147777	520.660333537695
890	890	348.136225156002	134.489894646597	676.094833816402	515.3122203837
891	891	343.097386919067	128.770032074686	694.136630150119	462.302790387171
892	892	339.753485964077	128.758245767357	718.511798717437	540.40572315815
893	893	340.15650871486	131.462942205168	664.71904141645	502.417156083475
894	894	340.409933690692	136.517092947291	686.704867908711	498.52012587143
895	895	340.356857932762	132.889477504595	652.492469975138	513.353654034797
896	896	342.774338317248	129.46133742311	659.265467273171	514.434005691584
897	897	343.707082162476	127.214780691827	639.791139323412	493.638742115812
898	898	346.385993106913	127.654999241494	664.058284908881	519.600419122663
899	899	339.565118902434	130.957684300172	657.776144910482	534.178347982786
900	900	344.044988870249	126.751342639466	703.014995720618	510.050730141886
901	901	339.299488672944	130.347339036179	671.174081745883	526.565796190993
902	902	347.123993458021	131.458240983283	666.017542784432	523.118337560255
903	903	341.350871740346	131.732844084339	658.012564713857	490.478953560399
904	904	346.22011476329	130.342374425306	671.830350779229	525.955608301392
905	905	342.919314018462	125.226057681535	680.706095844179	532.560771703533
906	906	345.11328260208	130.706183476775	678.763479821291	555.533440691841
907	907	347.153478649662	127.195703082212	670.652094229105	532.435905990613
908	908	347.534315202128	131.932865705414	677.573221541448	528.827422696617
909	909	345.206106944126	130.248465926153	669.498799941398	516.077940630304
910	910	345.373920574263	131.330745535032	647.149437616643	511.219627828764
911	911	343.639564865883	131.717509095521	693.008791171329	500.200623848667
912	912	344.399662006286	130.050713958287	662.591291009596	522.978829197403
913	913	344.126049746627	128.009679868012	671.609071545576	517.538354770464
914	914	340.836273339211	128.036604411035	660.083705586237	521.662358941517
915	915	341.857535261545	130.776443070905	690.683928744918	525.723320979833
916	916	348.562481483362	131.604753478738	667.747912850131	489.092778751873
917	917	342.329819684923	131.591912386389	651.132934404775	526.632965165022
918	918	342.115131468396	131.322432763333	675.441865843795	504.459843877004
919	919	338.519100686795	133.205435723856	680.658981835173	513.046399642528
920	920	343.220610712002	137.229304823539	657.637209940286	534.640984967787
921	921	336.019493257726	128.779132135444	676.684546948703	511.025306176779
922	922	341.555345815471	129.293825948002	677.174209151213	534.089195832276
923	923	340.176296647223	131.266304902237	700.627773612864	508.915680370117
924	924	344.729499448018	132.55169447545	681.985323316424	542.807856334285
925	925	343.057503275916	131.050148235291	682.915672224571	517.406712065557
926	926	343.659883547688	132.361153785266	686.728916196726	508.372821739389
927	927	344.381415864968	128.0171364749	654.754150198831	496.250774817704
928	928	342.559345449421	130.414104807721	671.36995778078	531.15763436773
929	929	340.750117632457	129.658554968124	698.429581757203	492.090954597114
930	930	342.71007785216	132.435039200258	649.402164142584	521.756900164383
931	931	344.265678162237	131.158570614024	658.951839948462	534.509840778734
932	932	343.459690179953	130.012302897787	669.624306139886	548.553309581127
933	933	342.360813342	132.46238206809	653.468279382052	519.730317879802
934	934	342.576668674043	133.963826197124	681.278556656813	507.23876465446
935	935	344.069881006899	128.260965108138	655.676992799301	534.342124797089
936	936	344.507612157017	130.615837376142	672.726021075566	509.083685774983
937	937	345.090744347097	132.566822384526	685.757274819824	559.184645267661
938	938	341.494828871302	131.007906667646	683.333730158469	513.167463508111
939	939	342.630218612365	130.210497790875	717.533776549333	511.410646772567
940	940	341.596310033642	130.767818693869	716.214892313366	548.291691502571
941	941	347.167906279466	126.487217927382	665.85313099398	524.812105774339
942	942	347.08494307258	127.836858990693	690.095686806792	546.365654582903
943	943	341.562264806082	129.088684824385	647.251647431832	539.950660967692
944	944	343.969946010925	132.575597619003	657.135282626948	523.734280713305
945	945	344.287593272027	126.984611690438	687.554545790424	516.435427456501
946	946	340.643899177619	125.986291881708	692.100795283724	512.021728795716
947	947	344.159287025678	134.350202069515	694.610753070761	523.649786894739
948	948	342.457260977301	130.166735327586	683.839003081107	539.566777601785
949	949	344.038051544485	128.683705962995	674.551976186409	541.587403446382
950	950	341.046268870955	122.305325112294	652.125589816669	497.648976691242
951	951	347.294145327404	136.90553116839	696.239091629098	557.586569365047
952	952	340.463227814234	129.119903738777	668.389947201618	520.867093257466
953	953	341.774436572441	130.067633086168	676.188776548545	517.839421703533
954	954	344.108815865977	125.737655819188	668.01853913758	505.584751105119
955	955	340.605244675291	127.974896280137	654.696986862731	518.109851822281
956	956	344.761018469076	133.027062398346	677.54899836372	523.669985618994
957	957	344.077233795608	131.291452878814	644.347357229297	521.531106418825
958	958	348.106733729612	128.103390667765	647.239835119451	512.824284784264
959	959	340.86810675994	129.724661954844	666.228783135935	557.33767275762
960	960	340.454603057509	133.802174434911	625.098712294135	489.091749840951
961	961	347.291829710933	127.24352982923	679.770980041312	516.583784395733
962	962	344.058030327228	136.22600652336	709.404233172112	522.094552083194
963	963	345.563808725801	135.101558259023	675.625430905065	501.285691040569
964	964	344.149253936787	131.677482942055	665.236183138483	512.673653505389
965	965	344.325634620154	131.871625878349	668.083380903575	527.179720524811
966	966	347.952025799824	129.30641560023	640.612728153789	510.291402279725
967	967	343.121093564293	135.139278072993	662.561113582606	531.879627421093
968	968	341.52113551254	131.427943043472	688.095085023848	498.802149547044
969	969	347.935014429494	131.113612597276	681.473223735827	517.321276606292
970	970	346.562297743747	129.602807372708	658.12450177517	514.846784618122
971	971	341.827005501245	129.260473907969	678.120081550449	560.091845714755
972	972	338.465657867185	131.410115004673	705.762077884375	520.144509088408
973	973	351.108468484053	133.699327657005	654.113116658907	505.94358018109
974	974	342.76577760582	135.611444031833	669.789295912837	505.14072176991
975	975	344.236816658006	134.34293984456	672.034042002629	515.32809518142
976	976	342.953810029004	128.046557684574	648.141728212389	544.925936075166
977	977	343.568621996249	131.280495658309	685.069811283848	532.674557865864
978	978	344.210709212371	132.54653605365	701.079901084675	531.916827425348
979	979	344.223605638688	131.566441215118	693.778694024698	521.079609179952
980	980	343.096227108437	126.788751472256	678.283055716906	476.148146432947
981	981	345.38477379066	129.955115542266	659.372991146073	559.575314473376
982	982	349.421174237253	133.766370390011	643.128053842703	548.154583112763
983	983	343.002293487537	132.382944943639	645.456541578154	529.93269307291
984	984	342.346765709406	133.441663267414	694.664273514702	509.36951970111
985	985	338.15867438763	133.906519874281	656.408428925407	518.553290995144
986	986	344.565842246661	130.509888895796	662.728321194198	524.894468948324
987	987	346.779108741776	129.50932605587	670.336014669022	535.440477017563
988	988	345.986930457001	133.575400359442	699.594499798504	510.743235187369
989	989	347.688126593714	133.337525165238	688.872445286445	520.935876646377
990	990	345.981689439978	125.181079190311	683.671854526475	511.337654809523
991	991	343.781746014846	130.988566676636	677.660053922152	524.638418169825
992	992	347.611974075372	136.335946126566	703.605752356744	521.0436420112
993	993	347.553963739564	133.325610777977	682.355915727263	529.328445439153
994	994	343.235079457336	126.912237813154	676.941654985043	551.05812223398
995	995	347.371997621946	131.175550728551	678.049657068189	529.93624218901
996	996	350.002867106275	130.579443202735	649.569142675307	536.288667862369
997	997	345.896918657301	128.804634382966	690.154301875946	526.512410716395
998	998	347.325220672034	132.932574860586	665.800033148574	495.596599150643
999	999	340.986835215439	132.391124118484	645.317082723315	532.194573123648
1000	1000	341.88042072409	130.2296649491	659.216434762496	519.683315236449
1001	1001	345.188691643112	131.176047504768	683.377796025902	531.712638662545
1002	1002	344.933186795478	131.335987536474	670.30548401143	538.841417476326
1003	1003	342.986849606103	134.323600794231	653.728595296931	468.966627405695
1004	1004	344.597425888405	136.359900198253	690.55354181548	528.835943000493
1005	1005	344.277192525572	133.242880665072	685.238769131145	530.243731115011
1006	1006	347.800999702124	129.831959414099	661.242150549787	536.618932522269
1007	1007	343.538152705554	131.991728888136	681.629055649605	523.432727547874
1008	1008	343.64092564769	131.372538197982	692.509995294438	506.57423059147
1009	1009	341.713936510346	130.773676858698	652.793659246537	512.117572176612
1010	1010	343.038016347408	129.152859365031	661.387324502617	552.814419989585
1011	1011	342.016360613974	132.223882202753	654.187952631266	535.40697598727
1012	1012	349.281812139092	130.361183191955	678.039951760685	547.514746428843
1013	1013	342.241644285809	131.292497921096	683.570646287081	501.644815539613
1014	1014	342.556113476323	131.006497969321	655.199891123223	535.074921508897
1015	1015	345.794325766821	127.420240861148	684.714894829738	531.101948457545
1016	1016	344.791455769203	129.678112720706	674.37393803285	522.726503208772
1017	1017	345.141766523061	127.630999887303	675.943538114531	516.215380830018
1018	1018	345.599306301701	130.706566712681	673.812281896068	508.986750644757
1019	1019	345.618847728105	133.369725500987	688.269380013036	518.985897235849
1020	1020	341.958197843631	130.860917604455	667.709416844322	534.010279517855
1021	1021	342.020640529014	131.591849039257	687.165796393677	528.048269010577
1022	1022	341.778336437983	133.736750384369	673.359842027261	529.793241769917
1023	1023	344.214850732419	131.509187708209	677.052277734385	521.252759721769
1024	1024	343.932825758798	127.52201172382	674.091015757782	522.168561261095
1025	1025	344.676703896655	133.06329455965	683.730413921412	522.93512362868
1026	1026	347.143869846597	133.590410345555	660.350522553622	530.078634106943
1027	1027	346.007991263478	129.978853677849	684.180879921023	506.94871853944
1028	1028	345.640675923931	134.220679678524	675.071566186381	520.055138927757
1029	1029	340.095855326887	132.048605665777	668.385374364158	513.843927399583
1030	1030	343.914308433956	130.189957641542	695.152470632848	503.797487972605
1031	1031	342.693523957786	135.899230197981	679.823018148382	507.978754303375
1032	1032	346.603245812372	127.833895174163	698.761922067774	545.675887559393
1033	1033	338.983477853721	131.260112722306	638.856974521578	586.667683854279
1034	1034	344.902844777114	130.731207598421	643.499342451452	504.566772492089
1035	1035	342.804094982516	131.753898589396	685.085896421994	514.760179281219
1036	1036	341.095072237473	130.687092518072	692.106046020426	510.931360942258
1037	1037	342.311178380671	129.873542588661	687.013151549335	497.111994107504
1038	1038	343.851094678626	127.730142740903	678.355824449032	543.848912133775
1039	1039	340.63317306885	131.971887550193	684.241506098427	508.974713383508
1040	1040	343.89545012716	139.211791269514	658.170041129882	515.523473555704
1041	1041	340.951909367147	129.743247820546	656.624516453059	491.354579248608
1042	1042	347.892217830039	128.885744239324	671.411453254024	517.221326887102
1043	1043	349.706152738868	134.187120487025	700.59538219331	514.403313338493
1044	1044	338.193257137708	132.389910920438	640.224547458007	523.667834475927
1045	1045	349.01141927163	130.606741319147	670.187191513888	505.844073170813
1046	1046	341.527114852783	134.707371258598	657.336283513426	508.963061248331
1047	1047	342.576082506973	132.453349507102	682.017541521487	523.528277786285
1048	1048	344.841114305336	129.449032352627	658.162789766305	498.726123926012
1049	1049	345.673664893985	128.991150906966	674.011401112901	499.79214023762
1050	1050	341.311564927062	129.001178036503	670.233343041035	517.572430404005
1051	1051	340.048355549186	133.901020161132	692.741894593541	553.765198018386
1052	1052	338.214658568949	128.661356154639	664.25390996324	505.261587252079
1053	1053	338.583277596425	133.518765191173	637.775182211437	515.826179462969
1054	1054	340.011336593808	127.581758956493	644.208730086089	531.575560033895
1055	1055	343.948564147903	127.95620747217	660.926105397833	526.720416303426
1056	1056	341.107590671889	124.751945254327	685.956444350106	563.569927696597
1057	1057	346.580857372487	132.464429612036	665.096817918999	516.104277915539
1058	1058	342.553979455583	126.144691229697	645.607658471619	510.5568605065
1059	1059	340.644295252648	132.774532908813	660.660637780997	519.984340228398
1060	1060	343.161457301547	130.473538300582	683.070728121399	547.939019051557
1061	1061	341.412951215885	132.547163552717	679.11534028892	529.473769377298
1062	1062	344.361901107937	135.881683949366	661.902549200931	518.598779979129
1063	1063	344.829635666171	132.144222954721	659.298332207212	509.704439042141
1064	1064	344.326397042276	127.012207930124	690.036355515398	519.886536432377
1065	1065	343.690383298694	128.551048423205	657.94012494286	551.672046354589
1066	1066	345.423402578728	131.894965313451	655.997415891839	542.622910064339
1067	1067	342.164753164614	125.639963113466	654.540898205704	525.110949927712
1068	1068	347.472280058596	130.704386106539	696.35926084812	535.44346600976
1069	1069	346.713540591585	131.402487821312	666.998382551465	518.341596189066
1070	1070	346.200381132841	130.860996773102	681.748448500697	510.389158579737
1071	1071	345.791425771157	130.57437863259	675.732303434375	513.14350082498
1072	1072	345.266468294592	136.370074730776	692.76171803328	530.031228911623
1073	1073	349.560752324448	130.211660476345	664.888032135139	510.671025448799
1074	1074	343.250582223854	133.931089934229	678.548049766695	546.757069666716
1075	1075	351.132438704262	126.877552764926	675.457970902312	555.674217960553
1076	1076	344.470141787522	126.501226222	675.763000121904	522.489684566674
1077	1077	347.299449368318	123.870502892599	669.937377042897	519.807252483681
1078	1078	352.250020161951	126.803029585816	677.786483982868	537.105974259612
1079	1079	345.840904948505	132.18850695091	661.340171147599	519.12680549011
1080	1080	342.976004140567	131.844849861653	703.742006196821	521.403540926426
1081	1081	345.478991041309	128.147092245024	690.943687639147	506.829404432501
1082	1082	345.039049353576	126.397884500558	687.346378552395	521.440069095403
1083	1083	341.254656740066	130.957271940778	687.508908853241	525.402663087021
1084	1084	339.113153882554	131.304869414632	665.912306314017	542.731954089571
1085	1085	350.063076666222	140.120077278039	696.684966334011	522.155495402723
1086	1086	344.519880795978	135.940706257252	675.343331798274	531.234496928886
1087	1087	339.50089367407	133.19968005812	659.958707973835	520.801015718171
1088	1088	342.361880997799	133.680960061107	679.390180878036	520.126577344592
1089	1089	344.908791587713	130.054550148607	701.806395685171	524.098659707996
1090	1090	343.366725236445	133.305229487755	680.392217515479	553.965261467724
1091	1091	338.627354601298	132.152827378356	645.378215674177	562.632614500802
1092	1092	343.291998615816	135.123303196418	653.281931987679	515.744045736086
1093	1093	344.050875639859	132.271352842015	676.658627744088	533.548427998743
1094	1094	345.506666148231	130.814422028494	673.592366265233	547.78306792724
1095	1095	342.092331087639	129.596978802571	642.46788417923	530.41953965547
1096	1096	349.505864645731	129.217183948118	614.754790650516	539.467694439354
1097	1097	341.276795625052	134.78605354702	663.078670024461	527.573760495232
1098	1098	345.69415763838	125.975493539473	673.465790828941	525.472806411635
1099	1099	342.873343296878	124.708997223491	660.783218144316	497.75903577207
1100	1100	342.681019381407	131.116248921371	677.038792892271	500.048167316065
1101	1101	347.143550786694	129.840237491451	650.578112268032	513.331865872491
1102	1102	344.671113722265	129.17708894569	654.470908946257	517.041680753553
1103	1103	342.271464438764	132.944813383321	652.659425892196	505.841665757078
1104	1104	346.352612033042	132.043291350411	670.322623996666	526.666858663871
1105	1105	347.25715426314	131.844907850037	657.815326643558	539.864289303832
1106	1106	348.582277545362	130.054338484277	665.03523664497	516.077364848821
1107	1107	337.88790984685	129.504107940978	685.241450854346	510.712788062182
1108	1108	348.355120246619	132.602964765695	649.078592923596	524.108671964099
1109	1109	341.735739536506	128.402210858746	680.967405759864	534.914359982609
1110	1110	341.90490618963	136.966463396301	692.699912967753	523.664543625975
1111	1111	344.502567397392	130.880674655841	648.814366896431	513.54931519506
1112	1112	342.657304253459	131.977598200406	639.35014961237	520.565296607024
1113	1113	339.560202111945	128.898050146358	639.88545925724	552.825158404252
1114	1114	344.9662300711	133.191388878735	659.056613714832	537.185522017243
1115	1115	344.639822462486	129.311275937521	660.62561487165	535.365274538333
1116	1116	342.865723678275	130.900084732002	674.208296913047	527.169721643632
1117	1117	342.965452636284	131.171403056717	667.535598974768	508.913984535662
1118	1118	343.630786166116	135.902638261826	694.93962718296	540.590060651099
1119	1119	343.678551968143	129.889142442929	647.569128825303	486.679330579516
1120	1120	345.648795078921	136.823224254373	681.17206345382	537.712214955327
1121	1121	342.145424864922	133.091273155535	681.77065549323	507.896502753573
1122	1122	343.319739287757	133.367665109265	684.914722085089	516.80480212628
1123	1123	343.119455799305	127.223376090646	660.77441715576	513.275043027909
1124	1124	338.646904712472	132.669793593327	682.4217223054	521.234214820543
1125	1125	343.654372692678	135.314606141789	689.229418523938	520.095799142256
1126	1126	347.31099921171	129.637543375546	677.205999292634	538.813523865416
1127	1127	344.815159775428	130.838590022878	686.35206116595	509.454908641341
1128	1128	343.612556558734	134.951918484106	714.169567101174	508.871053748415
1129	1129	342.288011908959	128.539902717631	664.037037900963	500.844623351676
1130	1130	342.133538218391	133.42722712855	670.789909722989	519.147392635065
1131	1131	343.911093077874	129.403783103886	665.722136515823	516.476295085615
1132	1132	340.786035787885	130.107790052613	673.334748432205	517.177718038588
1133	1133	344.756131596444	130.487157039152	677.676472486187	508.799872207991
1134	1134	343.760083131329	131.236104012259	664.839003603312	528.83647748333
1135	1135	344.238116633324	128.568777465613	702.478338640962	538.308373807082
1136	1136	344.149697833314	125.546533646166	668.300615114117	513.909562771012
1137	1137	343.592970734737	132.519615112436	678.875523450999	513.247636747869
1138	1138	345.552525553632	129.114462561543	689.346435983641	525.838222962074
1139	1139	338.765274402908	131.225991884608	661.875110533489	506.997067959567
1140	1140	339.440160496204	126.2529922985	678.16798174464	537.146091908681
1141	1141	342.522660631454	132.478788870077	682.262609332985	497.255257662278
1142	1142	344.459319025584	130.401311428434	684.428068606918	524.581361731365
1143	1143	344.342334192946	127.06926166578	640.833605876856	530.804094538628
1144	1144	344.124819751856	136.100738489514	684.983734222848	517.888465789804
1145	1145	342.37279356244	132.126039704563	663.779875444773	497.372206374362
1146	1146	345.999466447613	133.340033846149	679.95279640392	548.125572916969
1147	1147	346.039643132272	129.514949299579	658.96399919695	549.138881831125
1148	1148	339.65368631586	130.809928431299	694.459430136247	496.413943379076
1149	1149	342.60541422694	135.103184305385	665.687398497584	497.059138577429
1150	1150	347.125382972913	127.141203743804	676.803545333685	556.395462240932
1151	1151	343.197499395859	131.559455641118	644.503764495167	516.947545637586
1152	1152	342.495812225543	129.771712349886	663.576185833475	510.904620710741
1153	1153	346.152401879504	136.33097941778	684.111084974167	510.888596620017
1154	1154	345.05293696567	131.24464826208	675.803515798713	541.467654201094
1155	1155	349.444921141062	127.904614918901	665.542611561268	541.663990059826
1156	1156	345.114671642044	131.933772864004	640.020146996394	516.369690937464
1157	1157	344.660998496599	129.295122179596	678.45718519247	527.993729228063
1158	1158	343.887969848897	132.564181207852	663.840570791678	525.867424207751
1159	1159	340.104380958166	130.732432941665	702.262816328732	511.877997487422
1160	1160	344.227055931337	129.066423247583	705.956874162601	516.474132730113
1161	1161	341.195840710245	132.422742564915	693.152713581732	558.380810700588
1162	1162	338.172020821601	131.3308995843	698.991781427213	514.606808721277
1163	1163	336.766123852696	130.736838011714	686.807593217241	523.997032530162
1164	1164	343.310420931349	130.635910468869	668.605776952546	506.313663337045
1165	1165	342.881750498074	129.793657169059	641.543496936828	540.717450348791
1166	1166	341.648281353154	134.073223205255	634.889555611393	538.659736650103
1167	1167	347.401899607271	129.46535387211	705.733605334472	497.28397193215
1168	1168	345.504911913908	131.441918039021	677.773754497555	503.673839295058
1169	1169	349.123105342103	127.971761927955	636.089340641121	511.427563453934
1170	1170	344.71977083463	133.041230350504	648.678631903382	517.992781522392
1171	1171	344.287707921132	132.930045426286	672.683165671051	512.509099227097
1172	1172	344.484594363864	123.675203541957	686.966131987252	514.91623521462
1173	1173	342.878103035782	138.349424238556	663.423983641317	518.604059992263
1174	1174	343.093912977715	130.829580005265	676.591211849418	533.90660221389
1175	1175	347.105400425383	124.715163583322	667.441405308219	530.549872266058
1176	1176	343.190949739269	135.900113544588	673.847362352087	519.426415758616
1177	1177	346.043239058482	128.649839195787	681.011085352127	521.775772981094
1178	1178	346.696079373597	128.42629677171	689.386423513893	531.263825931778
1179	1179	340.473786774367	134.460164486097	709.868974472404	513.090711666949
1180	1180	343.814285395802	133.874645613725	668.40542091378	546.515776538566
1181	1181	346.9374513794	133.570378481958	682.927669897052	550.02561335217
1182	1182	343.204757509566	130.5468675425	697.707366374361	540.64134824307
1183	1183	344.379192877658	128.675988268447	646.02677982268	493.260702209504
1184	1184	349.769180563894	131.067275073797	657.489961852094	518.275158527346
1185	1185	344.049342016852	131.094116888507	646.223789152344	528.85654849334
1186	1186	339.51511396151	132.896667898844	651.211834867259	510.519551662991
1187	1187	346.745466799791	134.667511730947	652.785549856632	516.446889895469
1188	1188	340.705885514742	128.75862923094	667.922216773526	511.353893783294
1189	1189	340.967948733786	131.21853087646	691.050670248152	530.243017253336
1190	1190	333.575208379534	130.960333228683	670.563198941288	527.600294383548
1191	1191	347.882756521455	128.682838833733	657.065913184207	492.101360536652
1192	1192	341.57596102192	131.259759573021	650.91666191856	520.667500140583
1193	1193	342.806146200339	133.132558514063	644.438856533642	506.306464434531
1194	1194	341.902542072003	128.16420489881	658.035225911116	528.780451263053
1195	1195	346.586764215114	133.449486009246	660.802331483688	528.212052186309
1196	1196	346.229082234124	129.121634689702	696.658917967115	524.220774141107
1197	1197	348.601863226925	130.582650058434	696.384902522852	542.576830251274
1198	1198	343.075225192872	133.532563637747	674.943064030313	553.278391212778
1199	1199	348.773769713343	131.647515611962	652.277151497098	511.258317418569
1200	1200	346.400506803916	129.262198144521	673.383645230357	505.073653563602
1201	1201	342.517418532014	133.909300828944	655.125940030588	502.619392555943
1202	1202	342.61938794066	127.173277134152	678.371107066946	514.982858588414
1203	1203	346.678077807766	128.139790525255	672.683788737947	551.237767230027
1204	1204	342.646056001134	131.5471999861	639.892702001821	497.832019607765
1205	1205	343.790173634511	133.084806413991	651.909140766966	522.09147726879
1206	1206	342.442983906038	126.90639047137	655.978747208854	519.591489782494
1207	1207	347.254548796415	134.46051004924	658.827464514066	525.309234423763
1208	1208	347.661341901044	133.643695936254	662.861015469133	497.625719782349
1209	1209	345.726540391155	131.310648838714	650.954078526531	496.095518702319
1210	1210	341.861114958359	131.918009620515	654.63094272303	533.024366722588
1211	1211	342.199668208371	130.537230521991	643.11449326254	526.939369744208
1212	1212	339.671996104672	140.704462063579	696.469580143482	541.763802296428
1213	1213	346.636834739258	131.102394509782	698.980130512281	535.506251126057
1214	1214	349.725216544628	129.041375079796	677.368393578167	511.48603698892
1215	1215	344.97843341355	127.331361890321	669.489510429686	488.613157159783
1216	1216	344.890227225448	127.826587742657	629.987045118816	509.478412352217
1217	1217	344.194634587435	124.993730033743	680.576521202301	522.148986644966
1218	1218	342.391213062835	125.738601377242	685.018955246527	543.245357500454
1219	1219	348.853031331962	131.431171700042	682.375826955788	518.410519448963
1220	1220	344.491757248961	125.123088937982	645.893165539552	518.105977385006
1221	1221	346.272867487712	130.115961012283	705.419129735002	513.126392107407
1222	1222	338.542505394131	127.665774385346	672.378973172678	501.476442723419
1223	1223	338.373197035951	132.935170400246	671.217624699624	509.020682004336
1224	1224	338.554508186942	129.784066284455	631.77087931794	555.388340870067
1225	1225	343.461086016642	131.051298928405	666.769306984614	507.114967257381
1226	1226	343.457829848107	124.797957214248	649.299031681447	532.821113622592
1227	1227	346.636302460907	128.142286510376	681.297307539747	515.594837092336
1228	1228	343.70925792166	136.739298051968	652.875467733038	523.806453267341
1229	1229	343.988341900884	133.419992865351	685.163419184879	556.454837761361
1230	1230	343.309415154249	133.129888066421	678.920366365972	543.54413811932
1231	1231	343.162695005667	135.437078962931	670.012995388548	505.576389041073
1232	1232	345.079247100816	128.554654940187	670.093429504079	558.649964468856
1233	1233	343.736374715436	128.133691983829	713.269522648717	518.897981325898
1234	1234	348.936471684946	132.125105553938	694.81714824099	536.424367728387
1235	1235	340.333588378599	127.198386006893	690.253151880911	551.618015434443
1236	1236	341.707638548663	137.962168408262	655.073035845998	513.114311482648
1237	1237	349.932648131601	127.264972774603	698.839176131431	521.575015090859
1238	1238	350.250860192783	132.68237866704	672.50787152416	542.908551309823
1239	1239	344.001737483975	129.15429609593	688.606327362373	542.694666121468
1240	1240	345.773237595699	132.228155134263	677.415832283659	514.174984610284
1241	1241	347.602541744504	134.508023376184	677.060461044758	510.842942500811
1242	1242	345.819640112095	128.699208922286	666.51524938929	541.122995964504
1243	1243	347.735266278771	129.936139557102	670.041601990207	506.674623515696
1244	1244	349.008553302041	127.176937128238	645.835185404073	492.684874631229
1245	1245	346.557425330669	128.79807358111	681.281785006733	524.841494492499
1246	1246	349.852542851453	130.393258283237	671.422510042397	506.418639948189
1247	1247	346.361988961803	132.578179558449	678.19617827452	498.90437909013
1248	1248	347.508785358394	133.275622463353	667.554871577338	536.388479089884
1249	1249	340.972073691817	133.905948584069	667.474523230909	515.656590534109
1250	1250	348.070137409773	127.623127266293	662.354981217531	541.504618341627
1251	1251	341.405759531108	129.170901290352	682.712027116521	529.70975472309
1252	1252	342.232349606705	129.387077060768	682.811431679909	521.408280645309
1253	1253	342.253419770836	129.139521993267	651.067398004499	534.024943483546
1254	1254	345.989140264213	127.862154455481	683.848766199735	521.042098894215
1255	1255	337.705902456613	132.234068605107	676.657403909974	523.164063416842
1256	1256	340.702115542972	131.649822677195	669.379411361582	517.796897346221
1257	1257	344.407289417163	135.270999701605	692.855582555345	549.369538417293
1258	1258	346.521055630345	134.368549708914	700.030312012753	508.468315399132
1259	1259	343.562373632875	126.632307918108	678.553917830485	521.333687265326
1260	1260	337.032056418369	124.852280149111	651.616415343845	525.838892525727
1261	1261	339.948751196134	133.723936985591	703.349291242517	523.062866100357
1262	1262	340.48756020658	132.316553472813	685.415676801241	508.834748615831
1263	1263	338.72458487126	134.233008030154	670.205428761208	538.012374796367
1264	1264	347.450985363326	127.777271483239	693.017145555215	500.397937112371
1265	1265	346.515792665337	125.065909028903	665.144914272466	514.202108395566
1266	1266	344.12582850519	130.015721562832	670.809583760235	521.737364890302
1267	1267	347.49030436389	135.067364310089	669.1244330145	525.460556310467
1268	1268	343.951828884435	130.947466765257	701.302411276462	507.085300851782
1269	1269	341.476188191809	131.992420579364	637.190095321964	543.976284356875
1270	1270	348.323231323986	131.344493149547	681.42780249704	520.73961785673
1271	1271	336.433732120554	127.783317927216	656.84264525687	528.437110465802
1272	1272	345.847275571025	133.096274688029	690.569621418237	510.851147739849
1273	1273	347.099278391296	117.287083128643	668.608581816492	525.451238965998
1274	1274	342.037121631226	128.21113198152	687.872042553972	522.229477908454
1275	1275	343.197139738183	133.460669475255	658.542300702313	531.309546236753
1276	1276	344.209518101973	131.784012036417	642.423075007161	506.564343256634
1277	1277	350.080947508178	128.748934892544	658.457444388638	533.725627579782
1278	1278	338.739816224759	133.24382420216	675.565926993235	519.012215902057
1279	1279	341.212476576004	126.596162283352	652.149647466567	513.173461030865
1280	1280	343.022469968504	126.380407079496	670.912734464905	521.960944598131
1281	1281	342.428296196941	130.812382456471	702.316597736611	516.222120879201
1282	1282	343.434422127962	126.260388948161	649.920990620839	547.707240762545
1283	1283	345.656671526043	130.420312537262	682.382730578102	522.368683342044
1284	1284	337.799780214635	128.295864568803	671.485506332579	529.317693607126
1285	1285	349.619737782818	136.810485058695	631.30259468228	571.183601721464
1286	1286	348.767276078096	132.844437677906	687.349227737048	529.160175507914
1287	1287	336.716420650504	129.871246238289	652.541039288293	510.454492261626
1288	1288	344.5828802676	133.779239542754	671.791906578813	489.151561649471
1289	1289	342.418983362338	129.86399110613	658.008889223962	532.866823040205
1290	1290	341.48892093123	128.531046215433	632.389293725174	527.265022379373
1291	1291	344.589234784954	133.26847586858	696.496869040263	553.91377131057
1292	1292	337.963012639292	133.404591942075	654.310079570855	523.983563763514
1293	1293	341.235228132568	131.9998758534	677.994432742535	534.144847927613
1294	1294	348.588477907266	133.935983999931	693.537958497234	509.005839236995
1295	1295	340.926325358109	131.000987616638	686.359363312921	518.064740202163
1296	1296	350.076563069004	136.301207055993	687.158060577977	522.300393294085
1297	1297	347.047243468943	132.953081234421	702.730810761945	533.543803204168
1298	1298	342.296077910028	133.055714591772	676.198833902259	521.601717318836
1299	1299	344.592312713419	136.406033670573	673.138318616748	525.768885904002
1300	1300	346.013693637474	129.794471481075	641.189294525674	533.853581212194
1301	1301	339.164812031928	129.568772477752	666.93795803401	511.340821178121
1302	1302	347.842830601053	129.655346313981	639.860025788631	496.178458622502
1303	1303	346.196180346008	130.369957308428	666.183574137467	522.946580888384
1304	1304	344.010516565557	129.105509766912	648.184688766593	495.523678758036
1305	1305	347.129031588303	135.042682244132	698.327796787784	514.425477321414
1306	1306	344.643096613006	134.428280301156	674.230107657711	515.853325453383
1307	1307	341.438580539299	132.762683984274	673.439516280364	501.366221151121
1308	1308	346.062063019199	131.334785370358	645.431776240309	532.573699707177
1309	1309	347.713842444733	133.600804197617	673.114507076173	522.11657127692
1310	1310	343.867995188678	128.685196477037	665.302357096276	518.405504923996
1311	1311	345.766786862132	133.4307988273	674.2231075658	539.381874362548
1312	1312	348.327149695132	132.221100728363	664.391664631882	489.772883232771
1313	1313	348.578255349254	135.413661695179	646.767407257795	544.027585399805
1314	1314	340.797403143218	126.655940091761	655.911006819435	525.929923845639
1315	1315	345.405369682088	128.685143085168	647.584020036194	525.341286458406
1316	1316	340.978961390064	129.962296511464	667.586134313953	505.676511584324
1317	1317	341.092537962924	128.308692301658	690.306011629723	497.468446569573
1318	1318	344.578522890992	129.41734892762	674.389199511896	517.169486148653
1319	1319	344.350896660247	126.544461497482	654.342360139522	514.601818044793
1320	1320	343.748928041701	134.374106916439	657.970105828789	530.570366860993
1321	1321	344.709170312895	131.642584239828	634.764095612676	505.947215504043
1322	1322	340.483317725417	126.939106994959	675.043086120544	534.998133922761
1323	1323	343.340888794441	128.251102924805	675.424371480985	528.557700942667
1324	1324	344.453392618611	136.980639812661	676.903817763367	536.579770838077
1325	1325	345.42744157109	128.744042894944	681.7629355311	527.758210383312
1326	1326	346.823370708071	129.980905323396	669.697576463615	496.68879896271
1327	1327	343.879442699112	131.717703473068	694.597088241573	523.378177395602
1328	1328	340.188957090546	129.212708348571	669.57377744323	534.493259490562
1329	1329	345.732824209561	130.094409812952	680.864990029106	505.672573192939
1330	1330	342.832323662104	132.5796058969	687.91884461955	511.244062135413
1331	1331	340.231897924246	132.963197068985	688.52562692906	512.08150581984
1332	1332	349.385150732803	125.955875771738	680.580554241272	528.558119822157
1333	1333	340.703001953942	133.847119279255	671.744145665301	516.78301063601
1334	1334	349.143767514824	129.92630194422	668.495304654834	507.135633748438
1335	1335	341.980740693213	129.686663179419	687.027368846868	507.066630578756
1336	1336	344.631986420738	127.652167636694	653.514855751335	542.214838009114
1337	1337	336.556991748232	129.020261892627	679.895227936103	521.949538876767
1338	1338	340.169869398767	129.696880117366	698.130511357831	530.612004892323
1339	1339	345.868014693275	131.596291872176	720.899014041541	505.873581845337
1340	1340	343.593257980207	131.984695702923	650.396186034227	542.652242387402
1341	1341	337.356727275267	127.178885955352	691.604553971592	537.857014234837
1342	1342	341.178881218299	137.365444583842	685.525142102875	520.795775800909
1343	1343	344.18989704507	133.191304415259	675.188975791218	517.535909294742
1344	1344	349.685494264663	130.553692527845	686.789681533985	504.548132760027
1345	1345	342.54977925816	132.603368942104	681.136983793001	516.296651815151
1346	1346	346.349276050558	128.343536084236	666.278366408802	556.29901688244
1347	1347	348.014532276535	130.358061334771	681.278447517381	511.331432552933
1348	1348	344.577088646299	129.936969969562	659.710171848012	543.361377544664
1349	1349	342.83082642944	129.639342427607	693.44872550206	507.286548047426
1350	1350	345.962611071628	130.773378533017	671.228352267433	521.828553859265
1351	1351	345.593132335307	129.303966276739	637.991382414414	521.713251810285
1352	1352	350.220487739252	129.904639532407	679.895126853712	562.656304263891
1353	1353	344.320329829276	133.504262530723	704.65130817868	493.223483727928
1354	1354	340.244419837669	132.146181068868	680.419853859743	525.244314234184
1355	1355	344.471102283022	129.432329503532	667.21295587348	498.58077793507
1356	1356	346.686189741227	129.611703871155	670.745937116682	502.082831250301
1357	1357	343.692892381488	131.977843450242	670.448314155083	523.810685056393
1358	1358	347.792844204476	131.624175419409	698.292903941027	502.316565976332
1359	1359	344.812852535783	130.998140884769	678.859592487791	530.719693623233
1360	1360	336.839140487225	129.872943572245	694.506968242958	490.584533147295
1361	1361	342.449350245684	133.075244917099	649.540271589352	524.29634466256
1362	1362	346.672055881359	133.561915089001	675.670267944446	533.244834019486
1363	1363	345.126803267631	132.127510766009	680.308171790803	548.749736532319
1364	1364	348.85399478209	133.276074125358	658.656159938686	512.340337763959
1365	1365	347.10678665251	130.534324223279	689.685729518887	537.915156835094
1366	1366	342.727926767792	132.773263762469	660.915349141838	519.590278235095
1367	1367	337.506630107694	126.115912253063	671.322660563531	528.937460671024
1368	1368	346.594165088648	130.57906580391	696.519268114337	512.738128953407
1369	1369	345.214237479555	130.854992863869	646.206661566624	506.985558130154
1370	1370	344.938237939702	134.568447406523	682.710075651165	502.201308476428
1371	1371	336.691867047776	134.587336692425	664.797292048822	530.083016115851
1372	1372	345.138583308156	131.921005179115	680.224654034455	536.905151377846
1373	1373	341.437442660232	127.035833463172	688.704634361098	495.564431896513
1374	1374	348.412062752234	129.198753474012	672.831715988607	540.825603528041
1375	1375	340.471858340808	127.417717697249	655.110832520492	477.751842146755
1376	1376	342.284624002008	133.32808077643	677.226453832589	520.510482818408
1377	1377	342.777564601168	130.374785424166	678.268206442894	517.371371160102
1378	1378	341.721538455142	129.305728300985	689.801553575168	539.644536570176
1379	1379	341.953530655133	134.190305818769	673.787325675901	508.76265060714
1380	1380	341.673842187786	131.069475159777	667.12560820908	529.738423837224
1381	1381	347.986714208539	132.418885408967	653.515535729713	509.410262263484
1382	1382	339.531300405863	132.462006953555	678.34733364189	539.140101724846
1383	1383	340.892778929203	132.853433028361	641.824490229111	500.419568289835
1384	1384	338.499742659621	132.798211897101	696.474163884009	518.448071983321
1385	1385	341.108005340851	131.601898551074	686.248949937221	534.903897668367
1386	1386	343.499262589158	131.969068549435	705.875653951437	544.521942419059
1387	1387	340.73415266714	137.291791419651	682.736994767785	533.857369559601
1388	1388	346.175780292907	131.736624676756	694.234057779273	541.863496772718
1389	1389	345.03713077696	132.773623684339	636.324193226216	527.945806326835
1390	1390	339.809017857913	128.170702141411	676.81541695057	519.305336133939
1391	1391	339.436213783108	130.154826485576	646.973037373107	529.718782003932
1392	1392	345.444607519735	126.980304696799	642.75528020276	519.949969461028
1393	1393	341.991117124558	137.748951884157	668.778972419888	546.38567180658
1394	1394	346.355692163206	132.592588036377	668.551893668635	518.300837564342
1395	1395	350.705096806713	134.007164026743	672.224292644466	547.417685898895
1396	1396	348.462089309436	133.019225956472	675.554141158185	575.385494856949
1397	1397	344.064720497411	126.348832709578	654.906076304256	491.620378028156
1398	1398	347.167967635349	130.430430452579	674.814834545303	510.969453431159
1399	1399	344.350499129433	133.97563613629	664.734742456165	545.212097425329
1400	1400	346.427999633719	127.906807001166	643.106162016708	543.746014856139
1401	1401	344.93913025649	131.393797644091	667.958705694632	531.739131361351
1402	1402	341.902454134533	130.058573006594	665.424652942928	521.256524467717
1403	1403	344.329402034076	125.783641950003	655.995884453561	500.695147744326
1404	1404	346.035280536887	132.460989732414	691.177122435564	512.159325801302
1405	1405	338.539524490007	134.193303699158	668.171788460874	521.48903151663
1406	1406	345.090171991349	129.600829537341	697.978081002412	522.614416301114
1407	1407	344.707663486451	125.344389670919	689.058167491043	514.668081480059
1408	1408	340.284717731155	132.932682459923	671.785294604612	525.362529024707
1409	1409	343.541925902294	131.295040012259	689.549575330271	523.006446789484
1410	1410	345.147829275452	133.796781731849	681.868065453082	543.457249609451
1411	1411	342.83387085862	125.473563802064	681.637698507359	498.607923798705
1412	1412	348.963577444192	128.702391599724	666.883795797316	529.131144888155
1413	1413	346.704886301508	128.777596509793	676.984627638096	513.317859277229
1414	1414	346.248359688081	127.729670822577	683.007036895472	504.217122289213
1415	1415	343.557503795845	133.893210731382	706.083235360729	530.017026050188
1416	1416	338.725613026003	126.812217359416	656.373620143433	519.626142078513
1417	1417	340.316776277615	130.794427830118	708.743215745667	549.127710078377
1418	1418	343.898107307382	128.854217226776	695.284377371307	550.266526643573
1419	1419	344.949380621159	123.723669727649	660.336090314522	537.651219715026
1420	1420	346.023515693208	133.54362333607	676.374327447428	547.155275005324
1421	1421	346.966781821204	132.63375231461	684.000545438727	540.270515932111
1422	1422	340.938078898678	132.997785569674	682.974334264689	512.890616764892
1423	1423	340.3421604503	131.617897873306	653.056697614419	488.22308262021
1424	1424	336.789232203695	128.375012347353	676.53531635301	520.733551855963
1425	1425	346.807019368144	139.155877393167	695.502764835287	512.270806205699
1426	1426	342.406888019679	128.965708903785	691.430606735308	535.913113785424
1427	1427	345.444302984009	133.412786702083	685.496020520073	553.214105021797
1428	1428	343.949615412218	131.80717048905	653.409011504445	527.588569051407
1429	1429	347.418399643807	131.608252096729	682.322193086832	553.90047573257
1430	1430	342.656045202093	131.892842247225	678.693805141445	545.686169247267
1431	1431	344.626748645653	131.538626766727	660.253254816297	524.055936298563
1432	1432	347.630006416557	130.022588525652	669.71447073608	547.189397094759
1433	1433	350.107481959818	131.76117305376	652.971932436969	533.308491279324
1434	1434	341.477465589646	129.057965684648	675.075083663188	513.852189526613
1435	1435	342.422204844232	130.515307107635	676.09661643269	500.740353628543
1436	1436	339.620800850318	134.77750555066	668.140247237693	508.332131346719
1437	1437	342.951496397131	134.61020522747	660.900645645722	509.492829425035
1438	1438	346.259348523398	130.821355190503	665.761953798669	510.275541801194
1439	1439	340.648769445167	126.649211536059	659.861528661069	521.484995223897
1440	1440	350.425780864624	131.782721302141	664.856031159857	518.305300338566
1441	1441	345.07169321043	128.514231704605	676.623496438175	532.368191759314
1442	1442	338.434746216902	128.686328976934	688.499069029838	495.44377414569
1443	1443	344.042419481173	135.589508600232	662.629737675443	529.47851939678
1444	1444	341.71628584974	129.686436092441	693.113110938504	502.451783381766
1445	1445	348.794495832017	129.453112924156	673.228331118902	530.976232082802
1446	1446	343.841521266424	132.764184961328	634.752054314796	486.640092023136
1447	1447	344.736374654639	128.695676433013	687.566903441598	530.411631089946
1448	1448	337.938683100035	132.437450306237	666.053285402722	511.923814106613
1449	1449	344.137363600499	128.699523179837	692.293632731621	500.509034770557
1450	1450	342.423586165758	132.824877184267	636.227608536496	518.02224566352
1451	1451	344.764685666952	127.012583105201	648.859120181481	529.075829543802
1452	1452	348.866423927106	130.886246593722	642.088523786562	533.118075770631
1453	1453	348.353470469431	128.081137566602	651.575148633795	497.731113057181
1454	1454	340.142744849898	130.850474342326	667.411619173914	525.418366735178
1455	1455	345.355579781502	127.83569448615	707.647109967098	538.812460384382
1456	1456	341.033552954399	127.646246301908	650.896643860276	559.328561989987
1457	1457	348.684238226609	132.539425161254	718.62393212218	523.741071454895
1458	1458	342.845854437289	133.826410871631	698.449958226412	517.6372003514
1459	1459	346.037335599846	128.320234223144	693.829785876281	485.390741135939
1460	1460	339.886753790049	129.553850963158	685.73852747005	526.198389312174
1461	1461	345.640956981771	129.165427100926	658.560368999432	547.657978375843
1462	1462	342.462700529088	127.669713955989	681.901778998993	498.78495006659
1463	1463	342.953276063689	126.105809241481	653.226548157786	505.459096724367
1464	1464	343.812689450446	130.743053139028	649.156044100874	551.81085841666
1465	1465	343.073125818326	132.380085651746	674.458207493149	520.286971168185
1466	1466	342.061845692765	124.027420180313	647.55488197443	534.791083634683
1467	1467	351.108509597085	130.480135946406	697.970349014232	530.03783079666
1468	1468	350.991185042123	133.620357970365	670.905938003768	512.818384589135
1469	1469	343.589514874025	138.198411405914	676.802307403896	547.424003008271
1470	1470	342.459068022663	132.886748812575	693.030900439004	543.240315882822
1471	1471	345.190684157566	133.347966977603	654.787318569946	526.666150174053
1472	1472	341.556740004622	127.467869774655	666.240557788907	536.339576282786
1473	1473	345.344069021253	131.123177003561	685.369781003199	528.980274425058
1474	1474	344.068599239751	125.727666939777	682.177285847398	520.4882389359
1475	1475	344.477638675454	129.7623383231	662.987019805604	557.116145827553
1476	1476	348.359052315054	133.568804567647	704.478436998632	512.583415309033
1477	1477	341.181255495397	130.545800899123	655.022646530771	525.149325450215
1478	1478	341.41878446903	128.482689401758	676.115244455535	533.409553408557
1479	1479	342.561469503665	134.338719480234	693.520540125536	498.593603862569
1480	1480	348.538483501684	124.772227796188	664.652492790647	513.812142995692
1481	1481	344.53133891634	131.560489661172	664.722206338753	505.552134261464
1482	1482	343.737368509574	134.169718176182	709.761308538184	542.834229262025
1483	1483	346.41572104847	123.138572616299	687.647656371176	518.487777976177
1484	1484	345.289214191993	137.669435599556	694.714117719618	529.179462166641
1485	1485	345.434955670035	135.763029438121	670.99994827177	515.769386730334
1486	1486	340.929887666508	132.166505486072	678.071461540503	541.443449115761
1487	1487	338.506455834143	129.991408077923	649.795607428462	517.127660768976
1488	1488	340.369163395724	127.557450050085	657.769997121169	520.791924303946
1489	1489	342.104599431649	130.396744016872	674.550036958313	513.285832185056
1490	1490	346.500214339947	133.535592462421	682.85750326729	520.34682157542
1491	1491	349.816797416311	128.462658547865	667.399386229112	543.980726976675
1492	1492	343.60542108515	128.041924130971	662.924890594379	521.974593828513
1493	1493	349.934440119337	134.40854235057	677.078936744158	530.874776177115
1494	1494	345.475505136738	131.709754146246	693.140380502886	528.946253943902
1495	1495	346.084182735919	137.342523641104	667.314218035723	489.870330631934
1496	1496	343.623708733646	133.839607078972	656.429086067194	509.713896755941
1497	1497	344.696195424414	130.450141277099	668.977278095995	522.869774009063
1498	1498	344.135585262403	133.51684808257	643.919053239365	517.330427882065
1499	1499	338.059312978133	130.629292415536	687.039062892732	507.114128443419
1500	1500	344.664985482042	133.390682498291	659.871804790631	515.828094670871
1501	1501	338.409468102695	124.397949373405	676.393462490081	527.246120460018
1502	1502	341.642207132741	128.367766292996	697.468473778278	519.054604242448
1503	1503	340.775648851198	132.189037729088	699.091714679938	528.016387900713
1504	1504	347.370001787365	126.099562295364	666.485367801353	537.095672778162
1505	1505	342.831855053531	133.230695517476	680.527630105207	554.323235880097
1506	1506	345.902442130702	126.842759282923	646.333663933586	493.000711539425
1507	1507	339.438692111558	132.786468848085	722.211632583233	570.020227429817
1508	1508	344.837560890704	135.268991875985	701.939471546262	534.823861156301
1509	1509	347.760118632515	131.975956452022	700.552897647744	532.343734245672
1510	1510	345.459409924975	133.244618985385	685.448299536161	525.777184510966
1511	1511	345.946202140506	130.143437567522	631.578797930185	527.862439839235
1512	1512	345.043050521099	128.004864613659	688.119260683271	510.35034285557
1513	1513	339.378938216112	131.241942899338	687.640983862837	521.305619358985
1514	1514	338.194157258943	131.371901363089	674.071554248583	520.985834470252
1515	1515	334.666176566126	129.684825156532	696.806121430674	523.531749026854
1516	1516	337.995081108502	136.32184197305	665.008634327923	507.248684109704
1517	1517	339.562942532332	131.984952243523	692.05190765031	534.545439130346
1518	1518	345.225364316264	128.193111991842	668.655063974562	542.763829753947
1519	1519	350.041430535886	129.489992112495	650.277713060955	510.266190511526
1520	1520	344.760534765178	128.694314269684	702.149245633255	535.216922685629
1521	1521	344.573822099523	132.879559886993	643.545961526306	547.059943014959
1522	1522	338.958701389727	129.130134445952	681.68181071483	500.470192093908
1523	1523	346.139156718075	129.208200769298	676.423545395005	523.1465082047
1524	1524	347.724252633414	133.366079229727	667.500790897839	542.916248323933
1525	1525	344.154286390181	124.888489291947	677.191220551252	517.078969102462
1526	1526	342.362431062121	131.163803732223	661.566803042025	559.311075775203
1527	1527	343.430091650978	131.704840702191	675.199757718935	514.781591442095
1528	1528	343.797609561498	128.754275557152	628.591747208447	512.427388175557
1529	1529	344.550458891169	130.385188900749	630.331411655862	517.292505424589
1530	1530	346.908187914629	129.068957566125	690.394725817087	468.694113059485
1531	1531	349.362957331746	133.702242136947	670.470358620672	518.899698121652
1532	1532	347.889559752129	128.91322799491	677.791480346261	536.588914806454
1533	1533	343.434631649632	135.232761868883	713.480728353654	512.100422299536
1534	1534	342.757462721309	132.228891104509	694.857666431994	511.253516234061
1535	1535	341.136431415048	132.684660534718	684.535878604394	522.616518952483
1536	1536	340.105290267806	134.817443508361	682.214124259582	488.600589641599
1537	1537	340.549907297861	134.975216809796	716.238918781351	529.662953517726
1538	1538	345.2404777428	131.264499169438	679.837226906816	517.453304168234
1539	1539	350.386108192199	126.550313113029	672.803650320524	518.700554848643
1540	1540	341.835817191839	127.602456153216	637.114752199752	524.355461219389
1541	1541	342.446431301867	135.829973200227	662.424862590534	517.526844357065
1542	1542	344.769194187279	128.68384728075	675.079624610217	523.998095231391
1543	1543	346.21888103834	138.08159178909	693.812997856445	528.610318776002
1544	1544	335.313036628151	131.431243997523	648.94989269644	519.271184663015
1545	1545	343.650691855398	130.219276195154	662.650807929351	528.536132228518
1546	1546	340.925736907996	132.684532816656	660.170672100816	519.387283237019
1547	1547	345.165397474774	132.01937267917	684.498964799516	502.989201432087
1548	1548	340.844848041803	127.623745459957	665.70072257401	551.970838915473
1549	1549	344.475213345482	129.199596240819	701.800758854318	520.009631535802
1550	1550	349.67308212634	125.44458960803	679.140198079608	544.891691455295
1551	1551	345.445952273261	135.78360811276	648.683610012963	569.571039412132
1552	1552	346.514725931798	130.072362197828	649.410690163517	559.585867219773
1553	1553	345.436988223993	130.832694687453	645.092474730514	524.651757123986
1554	1554	348.204946481155	131.213740924087	675.280114846935	528.298217303564
1555	1555	345.83385943623	126.39161480981	650.483986054763	498.426055490104
1556	1556	340.357580753194	134.12454324736	670.977993561032	514.584706170573
1557	1557	342.887024911905	130.965539814737	687.905898990153	532.596498473359
1558	1558	341.487318774998	131.288392400957	694.718536231356	537.21756771681
1559	1559	343.143362983044	133.101546420838	662.383626047505	499.761228708825
1560	1560	345.794687099589	130.017604421387	689.438473145888	516.026144783172
1561	1561	343.551020057249	133.232426109789	678.784248360885	534.64929910668
1562	1562	347.130317749691	128.165410142641	666.053929882065	507.110349093002
1563	1563	345.800907983364	134.58448388706	653.046575616849	527.582026171965
1564	1564	344.17429807461	127.492988991189	666.571850125115	537.827904918798
1565	1565	341.182513330965	132.086157919653	689.291525537996	524.774167767892
1566	1566	350.435221618782	136.516399122784	697.796654266204	524.468630611259
1567	1567	341.957840606667	129.825057525934	691.242717783109	527.589326643119
1568	1568	344.787183768758	136.105324583744	672.879309924661	527.116749174599
1569	1569	347.31165908262	126.21292920582	649.492193904058	526.442687116349
1570	1570	343.29651848637	130.356816245178	662.622304750156	514.841789614181
1571	1571	343.902869902202	130.611244590405	686.119034282411	549.931097735216
1572	1572	342.161681060829	131.825093663983	690.781646232168	551.15884020008
1573	1573	343.947420748379	132.17746065128	681.852012005801	513.064202120762
1574	1574	342.260430969308	134.511649034535	680.838717232571	543.921640667355
1575	1575	341.929744610772	135.319319041341	712.135984207835	531.352156925698
1576	1576	345.898879587744	130.950847239411	657.495170243544	546.080575207891
1577	1577	343.859990219284	129.28438176257	648.395415983363	502.009511325945
1578	1578	345.568720820063	132.520287686345	664.12079397088	531.714683062591
1579	1579	343.681003761763	129.676025918675	679.740589483579	504.843239979799
1580	1580	349.822454766864	130.477412629797	656.350109995573	509.396417577175
1581	1581	343.649891615682	129.693240954232	667.380625514465	521.062326864828
1582	1582	344.025180573335	128.929539321005	651.281609847692	520.89475174667
1583	1583	343.723889909647	126.588176757815	671.345086082998	485.319535069395
1584	1584	345.402428878285	131.78540873135	661.105857769059	523.406900417886
1585	1585	344.514779016502	134.669657504077	666.705515102214	515.507147191363
1586	1586	342.426244293865	128.362176065845	674.669972816415	506.608331133344
1587	1587	341.978746074806	130.64876475603	666.171622474436	524.584573124228
1588	1588	340.629248499194	135.396308748044	643.808022792671	526.737307904257
1589	1589	347.980430397919	136.812706453123	703.02679928129	517.221462996418
1590	1590	343.797890157913	130.998248330222	684.563910751797	504.431837196018
1591	1591	343.270889383619	132.60926652694	683.193018826576	519.936883693997
1592	1592	344.362593877058	131.24050616205	660.967915641813	517.873126891207
1593	1593	339.701446259672	129.37905283369	714.169971120079	540.713945886627
1594	1594	345.493462256027	131.497873303826	661.51441961896	528.727708329819
1595	1595	343.274724413772	131.837324942352	649.823470326789	528.714604883817
1596	1596	345.079736787397	131.244799777541	701.735621105652	512.23642531967
1597	1597	343.265413557553	133.106433264114	664.682982942693	496.134564258399
1598	1598	346.009424027865	130.157980638547	671.317808923345	471.149453257154
1599	1599	341.037947809743	129.306558143183	682.317263369002	517.411366368465
1600	1600	347.64827709583	133.456961826042	679.932705663105	540.66110068059
1601	1601	347.579517218932	127.770869382476	678.150618392507	494.200102621832
1602	1602	345.429810430547	130.432098815301	656.635074567797	525.500372694302
1603	1603	345.222242719248	130.406511560706	678.637964552015	497.488166689403
1604	1604	342.462925531338	128.117124101232	693.700843186417	522.60249658371
1605	1605	343.996074417953	128.738813167428	647.506839533503	547.504312919337
1606	1606	342.727611105329	131.54519600111	676.199617039332	499.740455619159
1607	1607	346.853616389815	122.685071236608	683.040646795575	545.754129322339
1608	1608	345.963640970934	131.146830688203	657.539943096662	513.303639084242
1609	1609	344.290895087436	125.631332158279	652.920366652885	488.28846044376
1610	1610	345.25579829427	136.30075122321	651.195061413066	535.971173536313
1611	1611	343.156840479295	135.615120330798	649.413288389104	511.615969974694
1612	1612	346.924128487279	131.141708187182	686.219545916232	522.894337515818
1613	1613	342.456874520903	131.752438618657	696.206930581767	523.527925315717
1614	1614	350.061290571569	128.221099534988	681.281493942279	516.863085418528
1615	1615	345.849064923417	122.663603182902	664.893571905293	487.758836767264
1616	1616	344.559502673782	126.530843325051	653.353308307686	547.097733755266
1617	1617	342.150761691674	127.890153812697	640.841111010497	531.370840985887
1618	1618	341.891022647846	131.025241139736	641.774316551107	511.233195655414
1619	1619	344.699240788911	126.978554074804	636.492515023244	523.915864165611
1620	1620	340.405467438869	127.464961727173	664.811307514985	539.029728184323
1621	1621	343.871559610483	125.721466748018	680.888771822248	535.692831489094
1622	1622	347.181675392114	134.143415700241	658.369572710557	540.969984771942
1623	1623	341.745186958259	133.80781637804	650.495371812413	536.02386900239
1624	1624	345.801335495706	132.342087328403	712.345016402571	527.017011729757
1625	1625	341.343713487965	132.566647543739	705.75942380586	545.130944123977
1626	1626	346.312662449598	128.667446104924	658.598280312124	522.249896265885
1627	1627	347.171639455778	129.758513036607	662.204684469608	536.771526506163
1628	1628	344.10731177767	130.259674370074	636.674814255437	519.18986786625
1629	1629	347.199113636162	125.179583018498	675.906344733884	510.65025777079
1630	1630	344.119921530487	131.427074177276	664.743282264761	507.709589058075
1631	1631	340.788565193843	132.04183588951	669.481499383339	524.197965078289
1632	1632	343.4341657375	132.879289507155	682.501316614008	533.31628434072
1633	1633	349.528586994274	134.646550224336	661.144355827402	539.707503152162
1634	1634	346.254775986366	128.680510891596	705.031074327284	491.476910008036
1635	1635	339.104583897166	134.731238263753	656.393811967653	532.21530633046
1636	1636	348.357124933313	128.604400486512	688.009316677667	530.601431947328
1637	1637	342.322274107236	132.335159970499	690.634838001994	519.871087164421
1638	1638	341.71974048298	135.24414587357	701.518485503856	552.97480144813
1639	1639	339.390827080803	127.779537220503	661.304955678633	517.196630199636
1640	1640	338.566034913075	131.91365772813	667.234285232307	505.029184948569
1641	1641	347.697687183824	133.078573446144	660.508986229536	489.41197090945
1642	1642	347.761047714273	137.385538576944	649.86625957631	504.569276320829
1643	1643	345.373466197169	133.535890057639	661.632042473743	493.357735999415
1644	1644	346.184235220493	133.533346414107	680.498467120279	529.073928122125
1645	1645	344.48361130006	128.421407119271	672.226986032347	545.36171072857
1646	1646	348.007721294596	132.848745888767	662.473035226591	502.870658796116
1647	1647	346.909580817708	129.072540701949	671.324231846463	510.505073293537
1648	1648	347.478635203872	128.418499192822	647.093122797825	527.984664911643
1649	1649	348.824927640442	129.061506741655	705.509425828648	494.518219022245
1650	1650	344.961606886742	132.306637235548	691.159049299589	541.923473183503
1651	1651	342.083477644069	126.965760943756	655.221267091814	541.82110069829
1652	1652	347.886145516803	137.308166875382	662.489162655426	496.113513973969
1653	1653	342.913398630006	130.466494738436	666.967449443737	515.074269402212
1654	1654	344.789945717609	132.028911233074	664.004410796839	550.773996353088
1655	1655	340.199898121097	127.834131228396	678.617536146506	507.11294249572
1656	1656	338.592275216697	132.05231173348	662.741559509245	547.45386090894
1657	1657	340.786738529081	134.485912030536	683.669604601992	546.026591103478
1658	1658	349.142420004369	133.386326270089	705.976459667454	513.580752218074
1659	1659	345.186441758178	133.958529814875	712.418423906048	541.480029508364
1660	1660	345.493302011532	128.785221907118	680.864456320102	530.488293931831
1661	1661	346.742250707656	128.986161465746	694.020761983388	554.837652508241
1662	1662	344.896552957482	129.405447648223	662.85338110366	503.327031040237
1663	1663	339.411560487901	135.547758130025	676.150575069754	503.241609515372
1664	1664	343.676988524791	130.196646070478	673.587023476509	485.836256712525
1665	1665	345.159383113905	130.621434319751	664.611657907539	548.684052468365
1666	1666	346.861062340549	130.857750459666	681.926735018681	470.930289749022
1667	1667	348.787977810975	136.082543354841	675.81890561746	533.640173101896
1668	1668	340.789445130355	134.043779973731	688.607447190078	513.053303043023
1669	1669	346.038437214743	133.558150987642	650.884553129846	518.29671293907
1670	1670	344.314334504392	133.692184198546	662.471939054495	528.111792480874
1671	1671	338.993994630562	129.389250755725	655.101741866332	530.896848666665
1672	1672	342.788598878764	131.403911683886	671.131323385582	502.808195091873
1673	1673	341.056535470124	130.038093497533	655.25084197827	521.314547649868
1674	1674	344.070184176522	134.354244043225	660.027414605389	534.944034694778
1675	1675	343.217760522029	129.551515746791	704.499616781612	561.387996648379
1676	1676	334.283760393812	135.132043200316	662.309705283366	553.46777050234
1677	1677	345.534472996338	130.887496013823	671.123685061931	519.290964726875
1678	1678	345.614629030629	128.696315555828	701.560045035145	527.356417706374
1679	1679	343.340875480445	131.391123994172	660.406542425213	521.970502530098
1680	1680	343.400388158473	127.31965205024	678.761732648853	510.404000122484
1681	1681	343.01493809889	122.06283189913	674.566154783445	528.499128017126
1682	1682	339.508351302969	130.644438107075	667.769964294167	487.348498994141
1683	1683	340.534430338858	132.762573845687	671.192847417973	523.682025514333
1684	1684	346.824662158607	138.957148785703	675.09362041244	534.862425484475
1685	1685	342.102511117193	135.104385783936	692.660329511719	509.17170445819
1686	1686	339.845905833342	128.490370147144	662.210663771758	544.041872272077
1687	1687	345.805266800758	130.030201388859	673.767004211014	507.315999162247
1688	1688	340.788177184441	134.44041494644	676.548707336046	508.690164263181
1689	1689	346.891149090145	133.122733877697	682.682969047382	512.403049270325
1690	1690	347.035282312154	137.555650799253	696.847616629008	541.600283131506
1691	1691	341.932578022356	128.80965190163	655.782643059945	547.4659879644
1692	1692	349.718379098129	134.113248629899	661.421105542599	529.104558758323
1693	1693	345.012924044018	131.714865148278	667.787634335712	484.986100399243
1694	1694	346.138164114952	130.532991871375	672.553732183275	481.294198720851
1695	1695	345.857539074778	132.990809545115	641.617228000327	525.342622614076
1696	1696	348.151626891459	132.246555961323	706.034706402177	525.471308885105
1697	1697	343.467279465851	132.11195833843	685.698583986305	515.42158171887
1698	1698	342.304735722814	139.365248925843	663.898343632796	497.187212034698
1699	1699	347.995845210812	130.88534226366	697.451567139138	559.889632129055
1700	1700	341.725897413162	127.185804394427	690.649479575713	516.264824416023
1701	1701	342.131440373495	136.000594315834	685.64429095593	497.186275810366
1702	1702	341.053741121082	135.923735913518	690.507379847776	515.11225310301
1703	1703	345.552136457825	131.475711114673	696.754204386147	532.795051698296
1704	1704	343.69657015078	128.800288520117	680.718395934753	537.981570972762
1705	1705	341.694645479999	135.070627306818	670.231976967743	494.677218711344
1706	1706	346.127387038704	135.002020002079	671.717607554496	532.9286168245
1707	1707	344.371157156821	132.490076446671	653.738132848331	548.719644391623
1708	1708	338.604412546776	136.79986300613	679.194928788123	509.361968072231
1709	1709	346.618416458016	131.040760222402	647.543245259813	513.658240642983
1710	1710	350.539673639944	133.253441197982	704.162111249432	517.420081425384
1711	1711	344.214808058389	134.574490013083	681.682220100888	528.154530804981
1712	1712	342.59513114046	133.099803843468	677.04853369025	500.996996688076
1713	1713	341.893993618669	124.595126358158	673.576605006049	519.561959436521
1714	1714	337.967126722735	133.495551231566	676.207926646868	525.701582484386
1715	1715	343.773893554846	135.340256370192	677.135475233911	531.049490420519
1716	1716	343.766764220556	134.486394442177	657.492145254748	505.482914790399
1717	1717	342.011113588536	134.364030459189	699.724319559349	524.200900025687
1718	1718	345.646837973291	132.940075458109	687.163293213313	513.46181865514
1719	1719	344.901197920635	128.612986020123	678.55079125117	538.076532841303
1720	1720	341.161745208717	128.102375507742	669.131343033769	571.328773016689
1721	1721	349.480166259215	127.215806116974	673.97085297117	502.263316234871
1722	1722	349.981267560378	129.750640027016	698.527990215254	504.676844368343
1723	1723	345.670673958984	131.390435615433	689.020647161707	502.70885512818
1724	1724	344.295752368486	127.402667805402	663.151832762694	512.692734711931
1725	1725	337.132283087211	135.538814719146	662.472958063677	546.601823953081
1726	1726	346.566330663131	128.76879282491	658.196789515955	533.913283457826
1727	1727	343.461801906306	135.200478336735	654.192647510358	538.592971290168
1728	1728	347.411172540459	130.466775761245	665.345926364207	524.875631300596
1729	1729	344.032653893858	127.081970283265	637.768500558878	564.5359186844
1730	1730	347.12169045145	134.045154810042	649.051450779827	542.960633555945
1731	1731	346.363727952947	135.120280965473	639.341858861872	523.14260900779
1732	1732	344.867513372413	131.348519729135	686.071319876653	524.602667418703
1733	1733	346.463408041605	129.945366831799	672.886725278786	515.383977976037
1734	1734	347.211480657068	136.550840975581	686.644699512339	506.909245652398
1735	1735	345.897640011682	131.339172580113	673.818259396493	538.846468679256
1736	1736	343.798572490059	137.508590069059	680.683669359838	520.28999986108
1737	1737	338.827942664506	134.974309414805	684.775337512042	510.029900693489
1738	1738	341.686347601708	128.935712209781	662.499661924398	499.420855723988
1739	1739	344.217265069124	129.451918373476	658.886650523536	496.497914712393
1740	1740	339.14857342868	130.336104731297	687.555824490249	504.940683769203
1741	1741	344.257877329996	137.446199174379	661.65933325161	546.205205045643
1742	1742	347.487346957959	138.331438005004	671.965761680693	530.094005943948
1743	1743	346.26987164988	125.608717932558	662.385007327731	491.218368505132
1744	1744	346.065708466667	125.181230101291	636.663587900547	506.97759623582
1745	1745	344.325220182878	132.891379690607	697.962683323748	509.95608093625
1746	1746	344.017159982173	137.671873249692	682.80071767564	519.305946217512
1747	1747	344.418469070754	121.665675754269	707.154522520767	498.765430418484
1748	1748	343.701302751013	127.708158307445	655.78243691551	545.118638886949
1749	1749	343.481525237404	130.131894668835	676.137237004102	491.092881557672
1750	1750	345.439094287415	130.497818673983	675.839463072513	515.653358442889
1751	1751	342.157281464471	130.313659719101	657.544828661357	528.570744677506
1752	1752	343.907193125908	126.494072146538	684.925429245074	489.169482818476
1753	1753	341.302099617912	128.993754022637	682.7820536731	542.097812680458
1754	1754	336.659845301845	127.050560622668	687.167856615995	523.827120390591
1755	1755	342.966597019853	131.249688859055	695.298959403685	513.91073279316
1756	1756	345.179287008676	130.05792386677	667.519241663556	512.37826182852
1757	1757	343.351218565994	130.41152178614	662.385565387284	499.339284818047
1758	1758	342.462755584073	129.00303339873	664.779378804024	545.921532070782
1759	1759	342.505267253387	129.619721095108	672.972744881816	508.078785115417
1760	1760	342.912803971837	131.284201051811	678.11404011816	520.244833471115
1761	1761	344.353399400439	131.426575829243	668.477340334869	533.675099856735
1762	1762	341.203529544903	126.301560902402	674.664781522723	521.387951526866
1763	1763	346.183267588103	128.160056785402	652.335162304119	495.066579767433
1764	1764	344.143892898019	134.297806923572	689.290978165711	526.892699101942
1765	1765	345.340347327241	129.025415071475	691.544749621228	543.079278170528
1766	1766	343.098198705512	129.321437054102	666.395148857451	505.861194933448
1767	1767	341.113195083938	129.322405649673	664.026354710341	520.316605035198
1768	1768	342.560868890985	132.227034986909	674.656426887161	499.219950994202
1769	1769	347.060644188535	124.063380478837	702.004804206357	509.748417033155
1770	1770	348.04234266647	128.584139816958	670.191102262591	552.96502074848
1771	1771	347.093324630367	130.148516004205	691.519710174086	508.733495458363
1772	1772	345.01165236871	130.78956390587	678.094905438649	520.257788737394
1773	1773	344.394316573735	135.298393062334	690.591432808978	526.601415560642
1774	1774	345.575230418882	128.29387886689	688.611568943352	518.821211964807
1775	1775	347.042957256234	127.817336162134	661.144989308508	518.715850238085
1776	1776	352.520955366029	130.157174597378	673.231724199333	517.832855533876
1777	1777	351.213540824569	128.996311093162	653.332772325431	492.647040756436
1778	1778	344.25562588898	131.333938173564	680.673198717682	550.771895924757
1779	1779	343.910643366176	129.706989234225	673.909518173791	540.104033117949
1780	1780	344.308837759498	128.680681704524	632.100218303069	503.992600892524
1781	1781	345.345923941246	131.399264553357	650.845108782785	509.119229274664
1782	1782	339.998242704442	133.6212370712	656.425253533264	509.706298200679
1783	1783	341.44360299113	130.567755621105	679.989984884127	514.749587106441
1784	1784	336.5752217056	132.013061471692	663.228697593894	510.486991901982
1785	1785	342.537118907935	130.541881324191	689.339594230296	565.97478448489
1786	1786	345.984181956249	133.387046236183	654.53791031303	502.546944292763
1787	1787	344.092062717054	134.3303030253	654.47859873948	528.444369977551
1788	1788	344.411268634629	131.290257720729	670.474561221329	561.554062885311
1789	1789	344.890464689177	132.107740996506	670.441329339458	528.745216616051
1790	1790	349.577069983223	127.401271893443	686.217557492356	508.317577942253
1791	1791	348.953755015464	127.134237866189	701.469643888744	544.217548215927
1792	1792	336.093486157907	133.330589128941	682.580123144484	528.511134640836
1793	1793	348.546092543258	134.440486537707	671.311239040481	517.138051645429
1794	1794	347.178500533758	130.511745380443	645.245778460638	512.409356458162
1795	1795	346.496616707315	131.020093872202	665.355502923716	513.345555743511
1796	1796	341.87641191564	137.061925173926	666.967343232442	531.678842364498
1797	1797	339.835979397856	129.89480988647	709.56190304468	503.003601203095
1798	1798	345.83177863424	127.82176184327	654.308898400007	499.719776778836
1799	1799	342.945433409465	138.070382330936	676.768296700381	557.101665895933
1800	1800	340.61233263633	129.312884352124	643.12211469719	520.612593248164
1801	1801	347.102008344451	135.081645131481	698.225249121714	502.914267811802
1802	1802	341.316569642424	133.972042018226	662.438358972627	523.582205817876
1803	1803	341.846868849952	134.583653697846	687.014657849525	542.272164415316
1804	1804	343.71423536641	128.120813913074	676.429704844562	508.143764666379
1805	1805	348.590037172521	129.938954180486	662.231293417867	537.048295359917
1806	1806	344.341979795054	129.811279037599	663.044050045297	503.447740275901
1807	1807	350.219743201547	134.792100307896	708.47259067541	511.984386179638
1808	1808	349.963876093825	126.604981053748	663.560558188169	513.626749954065
1809	1809	341.120224398915	132.434140291715	655.544265557374	505.651565519654
1810	1810	341.672968237668	128.338913115274	671.693459001423	494.559798886786
1811	1811	346.103984059441	127.634554484917	682.909488651891	533.436124344853
1812	1812	345.306523003194	134.134970925627	631.165672426006	540.093699516384
1813	1813	344.988912612283	129.20386643981	674.339254211737	497.726058408031
1814	1814	347.395438909123	128.933274037987	687.364135436317	542.830229829102
1815	1815	341.779623813589	129.128074939402	665.140168125611	518.894852193703
1816	1816	344.396478820041	129.324478329797	687.652263644445	500.327820008084
1817	1817	345.688732733966	133.972533813833	677.566908992054	523.595506050194
1818	1818	339.634844517841	131.533049731549	692.719618512505	543.148393115629
1819	1819	340.612998131747	130.32369803355	667.476740405197	516.032174770736
1820	1820	345.444604313438	129.94615623042	687.823694201564	544.9396151643
1821	1821	349.809261522184	129.752753076676	677.709020087433	509.200408722017
1822	1822	341.434983058233	128.411356646836	652.644785989827	555.743368219069
1823	1823	342.933219889862	126.896272103765	696.764815907568	524.815527995676
1824	1824	346.002749381636	129.904364635164	672.443049427272	475.321248554763
1825	1825	341.510271147266	131.496600361493	670.271957187406	519.894758315556
1826	1826	343.450660779413	134.305160022041	678.181642554727	531.595901729777
1827	1827	345.879573881419	132.38583226253	670.829700630247	547.606500280685
1828	1828	340.488057460285	129.092982247119	658.902004441111	513.633796924422
1829	1829	346.254196140014	131.638180939261	654.9490488207	531.127560517683
1830	1830	341.845009409406	129.180397850411	658.162448520172	519.82395759868
1831	1831	344.57364890203	131.839620416376	658.265020835848	530.285879747664
1832	1832	346.390714269824	133.05148834514	654.312500229787	474.192691108367
1833	1833	344.393257311714	134.274500490166	655.516047107238	532.497061031227
1834	1834	340.13633176336	130.1492249596	661.113685173583	496.700853078389
1835	1835	344.04063639411	130.33930153145	665.420358245111	528.398007901718
1836	1836	346.956637923481	138.010441886623	692.503643187472	527.732570445372
1837	1837	346.325738389503	129.881765783982	682.028659537435	524.688082498415
1838	1838	342.719662671041	133.942576086507	693.772903851993	526.649057232898
1839	1839	347.606606634311	133.46326398791	671.444932809597	534.690743920877
1840	1840	337.155791178486	129.279129059512	658.789538261274	503.629131256114
1841	1841	349.062198021291	129.67772029386	643.09716673339	512.129987698874
1842	1842	344.000419400997	130.734961812944	663.901148944211	537.423791572861
1843	1843	348.27935744606	132.021229692679	669.022307761113	547.460389232484
1844	1844	345.430427035868	130.590812290533	669.276497270534	540.596285692439
1845	1845	350.092225890723	126.767308622722	657.898295151556	542.231121519272
1846	1846	344.233642537005	130.219056455996	652.803238821056	530.194609047847
1847	1847	340.82568817046	126.389256212176	699.107844277699	504.875766968933
1848	1848	335.198751173703	130.360350122943	689.405918783111	539.768795798599
1849	1849	347.380151988424	131.211796363881	674.641683187111	502.15003709751
1850	1850	349.459809616996	135.101687621303	697.827596890858	537.603423146484
1851	1851	344.24796635198	129.818013934145	681.201781242221	485.278629180766
1852	1852	346.030196415286	130.26693328751	676.97420906582	551.810869610927
1853	1853	346.847267818083	133.904373227666	675.098392895102	524.52451475806
1854	1854	343.909124307817	129.284956135152	672.208906674915	501.714778257154
1855	1855	345.856938009556	130.981758447786	690.805795030041	509.929693525924
1856	1856	341.88953250051	134.643972281112	657.910247911018	540.288282689286
1857	1857	339.883908077257	133.411757243558	681.266826028718	544.578213481901
1858	1858	342.624250715201	131.527914152824	649.963352420911	537.978248153168
1859	1859	345.24066265054	126.855348364737	677.534112463955	528.667016087646
1860	1860	347.942781027033	133.127861040897	641.431212928939	523.931677688536
1861	1861	339.539545633795	132.816194013409	672.779712991838	499.848134685307
1862	1862	342.756574211445	131.32585147198	656.615820050001	510.200020636393
1863	1863	341.549766570209	135.144420085548	669.603447422213	520.191216441176
1864	1864	337.769528368408	135.721473394868	685.919924055733	507.381744300952
1865	1865	345.608509624567	126.644840882654	679.597512916724	532.073082821667
1866	1866	341.674525581963	131.353858117398	659.123886352904	515.877405867893
1867	1867	346.742459010551	129.089097084685	678.02550511914	472.65494874699
1868	1868	346.649074131492	134.034312258624	659.536155094155	526.869156990751
1869	1869	348.772076491254	130.542577447373	671.011097767147	544.364924698061
1870	1870	336.241486139858	126.07522940155	680.115962637043	502.971420849955
1871	1871	345.332965932706	129.947035729349	651.546314944526	478.903664540018
1872	1872	339.175405206499	133.227284771088	673.826302493128	553.7030883476
1873	1873	346.887863846556	126.977895388722	661.039998375755	551.075440439037
1874	1874	343.46333229164	125.693211247385	694.103079055612	483.080293111244
1875	1875	345.040027011168	128.168141161452	686.756342440498	503.650739800227
1876	1876	350.922019519995	133.245703647448	674.727522917803	522.32790379814
1877	1877	346.229327493423	136.441637843399	657.693497997887	520.783930380533
1878	1878	345.117311676619	129.251353266748	662.02498404168	526.172872975559
1879	1879	345.429792505071	127.860601115849	670.731862920784	540.976949477934
1880	1880	343.128517935253	131.90110473475	682.59066033793	513.813858968481
1881	1881	347.501719793713	129.544056255959	663.512805486921	522.860927557264
1882	1882	343.208991817524	127.694501649552	643.630520137137	513.95303482602
1883	1883	337.667969241562	132.544155256033	661.930145459336	514.709005740575
1884	1884	339.518964929175	128.240641068964	651.948666071528	504.072457785086
1885	1885	343.800342889022	131.92822468386	677.542669761981	535.727285300362
1886	1886	342.454613807113	128.43775564209	698.311767561456	513.862885609624
1887	1887	339.694950377818	131.645268699659	677.545476585553	530.425036728376
1888	1888	339.919766260613	129.812064382919	655.927825360403	547.168863572067
1889	1889	344.531844877356	128.902426722761	648.595698127904	524.554229502202
1890	1890	344.616378759383	127.93534133382	676.028692699408	525.283468132066
1891	1891	344.615715687671	132.180129741663	668.322005275878	525.473719332481
1892	1892	345.668138621633	133.797708913199	655.581662249435	528.662158861825
1893	1893	344.330557164402	129.030402073807	624.199233167729	536.108195947165
1894	1894	343.923696630543	133.801282759538	668.118571650133	530.987122332334
1895	1895	349.133493687167	128.826856627265	645.480728240926	533.166119160061
1896	1896	341.14016295446	132.989555991984	647.507420658281	502.319632454328
1897	1897	339.121370461027	131.150787808127	652.22625924105	541.883917904726
1898	1898	346.272127882667	128.525910175833	672.036946472766	508.390593057024
1899	1899	343.941905541571	131.63386102648	712.830865749813	508.513383921406
1900	1900	346.34816634879	130.903786325078	673.07223008873	505.815382961177
1901	1901	344.285347997058	129.712229166209	713.349948698825	533.706900757152
1902	1902	343.605611416347	125.643242627163	660.23247688389	540.01928893564
1903	1903	344.225336841859	127.973738085691	643.156564458668	555.183474017439
1904	1904	343.955901652143	135.22282450423	693.339362396574	555.943113195028
1905	1905	343.06959437178	125.127947991045	655.150083306905	522.953363856922
1906	1906	349.040607049875	130.004600210511	689.861839821133	502.454925331908
1907	1907	342.678303421748	133.342521243555	674.505519693587	477.590167813321
1908	1908	342.823137296659	136.076229597088	666.614970777475	504.538858857459
1909	1909	342.686499527143	135.536074415795	673.0740536004	520.516910387702
1910	1910	339.647474050182	129.579883572844	678.264096869266	512.407208248616
1911	1911	340.884678736607	132.52932458732	690.047156484049	541.464988262979
1912	1912	347.848134034009	132.729952916114	658.423619760434	546.330452592077
1913	1913	341.726904565523	130.48205714351	659.225637605802	524.169130170246
1914	1914	340.260637180706	135.13982480949	682.624227553654	548.750220273679
1915	1915	340.069782092985	131.240902277686	684.081946934959	518.466571130257
1916	1916	343.403272108648	133.909315060283	706.456504950036	518.133638736721
1917	1917	351.861131030237	129.468877277907	642.833441232342	513.525191584457
1918	1918	346.839300412779	130.953544807137	647.173871885334	510.544089239397
1919	1919	342.49158221259	128.05827315626	679.941945709936	510.43912124104
1920	1920	348.514909710651	130.029590812593	650.113563485225	526.275202097538
1921	1921	345.212600304237	132.136050573962	652.712402486914	518.635501778822
1922	1922	338.139998147323	131.475419701807	651.934727933324	509.951456320501
1923	1923	345.485570747656	131.656627787194	693.0623538516	510.676580286874
1924	1924	347.148084660759	129.718654760969	693.356993457115	521.670383481615
1925	1925	344.372650935563	131.285596123454	680.331565551583	541.808169247865
1926	1926	343.915287655223	129.079175592804	670.795671778104	522.957833311878
1927	1927	342.679247929004	131.17483798346	683.150025008727	528.645298632847
1928	1928	340.119370307237	136.844191155552	678.892268149269	509.517601376007
1929	1929	342.378304764644	131.769952515235	676.508587778718	545.597182068993
1930	1930	346.306464767287	129.932704080384	697.05358952045	564.968297217115
1931	1931	349.586623231898	133.419067888663	698.64758445772	535.413142257671
1932	1932	337.365610996679	128.004291999168	678.443398818985	516.921475658354
1933	1933	343.564504644732	127.354206810722	690.620962218944	528.905048331388
1934	1934	344.604741072355	131.003085833986	662.554587618824	516.246901960331
1935	1935	343.897604138026	129.156110591747	688.371221292574	519.870131551927
1936	1936	348.903827755004	132.211440452527	691.242269893459	529.696692213518
1937	1937	343.221275583653	128.136664574727	653.805864277407	519.497981864578
1938	1938	338.849376568991	128.309980208293	679.176674596281	510.868443185935
1939	1939	348.096906860088	130.513115760802	701.234756721326	516.921684367777
1940	1940	344.21775872636	128.999574540823	714.620998179154	499.721915202685
1941	1941	342.342721881007	133.291262257162	674.492412173407	524.006970552415
1942	1942	345.393362930934	132.001534513774	649.624601980924	505.931073964992
1943	1943	342.500830657401	130.469398944525	650.480821024403	539.50759387164
1944	1944	339.48910385792	135.90369264512	662.649023361123	535.428138267518
1945	1945	340.757609997889	128.786096979567	649.895010441114	503.232141734677
1946	1946	345.515612584857	136.162280510679	669.110404713108	521.876967679196
1947	1947	345.388401785393	128.597222978287	670.356114878721	512.016706350341
1948	1948	347.562594462447	130.183664771943	691.995890014474	516.26730031896
1949	1949	345.257506275443	130.038720808852	661.438315037778	573.75869288616
1950	1950	342.255129881814	134.671127192519	669.560150649006	499.447790561319
1951	1951	342.735813453385	129.260878681615	696.2540683672	544.457182682138
1952	1952	340.99800811239	132.131420905765	633.315662910196	488.943757663565
1953	1953	340.387778440197	130.757398452781	677.360358310984	510.111591320939
1954	1954	342.33283731194	137.800421943059	691.322994710099	525.357984387532
1955	1955	340.820841374002	128.198137758191	654.564269136974	493.84956823032
1956	1956	346.145817174431	132.655397795811	666.144912227656	504.598966635982
1957	1957	342.267201513317	126.338625074178	685.570940589723	512.432907389299
1958	1958	342.693511744176	129.094148285287	674.88989799269	510.428986299784
1959	1959	342.143448016937	132.021492052094	668.20245173031	535.707540031769
1960	1960	342.815869785916	133.126710362038	651.302448785954	524.297422458069
1961	1961	342.395391311288	131.961150813996	649.388579675781	539.336965996628
1962	1962	344.808777328954	134.806442031923	703.478736226373	545.773036647585
1963	1963	345.566584020721	126.601885494728	651.450025101625	538.998292773664
1964	1964	342.153509211803	129.391660088178	700.751311909298	539.716231126599
1965	1965	344.28882022049	125.585958465361	684.33796813656	532.566460707304
1966	1966	342.85872900112	130.238692749303	671.916886869409	539.734324357954
1967	1967	343.414338448002	129.974457959068	623.47803989178	488.030277631706
1968	1968	336.93679159617	130.506968760109	698.208724180585	537.402484301727
1969	1969	347.041198777928	130.225713745618	658.569093858238	513.708257078483
1970	1970	350.156434901902	131.532918422643	692.482767657417	515.955369552023
1971	1971	346.373315144881	136.99111931496	648.424284976272	504.314659009161
1972	1972	341.808186020033	133.970391889842	667.114778991972	533.318687896483
1973	1973	345.840888015108	135.553377406902	668.980316064559	528.745157507009
1974	1974	346.602534438472	134.055623087353	659.6903910389	525.782337464013
1975	1975	340.384110620581	128.421737508359	664.116625801478	546.303440238193
1976	1976	339.143745321525	129.253079840273	658.014882884058	534.589129063515
1977	1977	348.255045441837	132.405302352155	647.695204321306	523.561590921049
1978	1978	345.950598245148	131.709695855927	662.899660782043	510.655757721172
1979	1979	346.169675520297	130.240984105759	665.499675520894	515.820588708006
1980	1980	344.791021099049	129.630112631344	664.096758552177	535.413591241928
1981	1981	339.260511581373	129.330473254257	671.200259748818	538.792055835988
1982	1982	349.192720277805	134.881484547025	679.902006436589	488.828705093219
1983	1983	339.393916785992	131.933839270454	663.443159025589	555.070661764453
1984	1984	345.266354393527	133.89468684746	661.832627183574	520.471545573246
1985	1985	343.294837770688	127.286923277674	680.55450664901	560.682140366381
1986	1986	345.258243192983	129.385531540808	685.423381921889	566.554166383282
1987	1987	341.886117147778	137.634385166158	650.061396387753	503.718260673993
1988	1988	343.646432771056	126.652239097018	663.930749507154	512.473465451629
1989	1989	349.825468633457	132.801173590183	681.023448298214	509.146072187608
1990	1990	339.030544257545	129.716764556369	683.597609428469	543.859576274021
1991	1991	339.052613834258	127.426519720892	661.544637599102	518.548963913444
1992	1992	339.154581919916	127.291491782211	687.208302803882	549.734739255187
1993	1993	342.275005184617	127.555410598915	687.586869637887	532.414503872487
1994	1994	345.58754486162	128.109834498239	682.081395187938	546.407909905748
1995	1995	343.744314737383	134.074261772254	692.559434756338	527.061374967529
1996	1996	344.025504043374	131.615333158413	672.865514932239	551.499388844859
1997	1997	348.514340777062	135.27508201884	694.486672766084	505.065004390679
1998	1998	347.686911071932	132.132557615707	677.060210037266	529.978499367325
1999	1999	343.699070678709	130.888456284771	654.366933719038	541.558450746184
[truncated: 3,001 more rows]
