# Supplementary material for: Hypothetical Outcome Plots Outperform Error Bars and Violin Plots for Inferences about Reliability of Variable Ordering
Source: PLoS One. 2015 Nov 16;10(11):e0142444. doi: 10.1371/journal.pone.0142444 (PMC4646698; doi:10.1371/journal.pone.0142444)
Supplement: S4 File — All experiment interface and visualization stimuli code is available as a zipped file. (ZIP) [file pone.0142444.s004.zip › experiment_code/data/one/25.js]

var results = [[345.373789102334, 343.115556234032, 342.89772354172, 340.281341405042, 347.592413365813, 347.553177944027, 341.806079300096, 343.00813969577, 342.515693602583, 342.97778830893, 343.373436692205, 347.15276690259, 345.910093644279, 346.384718570239, 346.778717215883, 343.922086545989, 344.918160633114, 347.388999968197, 346.678969443482, 342.473643817839, 341.027841569559, 346.092119944662, 341.898957147916, 347.856330777143, 339.381093713208, 347.544071840709, 342.475249856048, 341.725470058192, 347.72543527598, 345.140841022074, 338.919266789587, 343.481609085498, 345.171112117158, 342.510109273548, 340.246844081461, 344.120174150961, 337.174303905276, 342.504598873282, 342.2875717936, 344.0513662906, 346.339736009654, 340.601497756118, 344.964395298647, 341.923504067, 340.764647718871, 345.361186334812, 347.016058085551, 343.035038578886, 347.492788641499, 342.07533675142, 341.158487167829, 351.494544237708, 342.297203912022, 343.118576704786, 341.707893634902, 345.951681153895, 347.564100088785, 342.424178922236, 340.478907111819, 346.577555189364, 342.83622740634, 342.98747363664, 344.012107202568, 344.304414547895, 342.591435505271, 346.450504158061, 344.530738380379, 347.368971816724, 343.538514219685, 340.880635193792, 345.358351502316, 339.477382982984, 335.615177133486, 342.428381933247, 341.646379353136, 344.345842771239, 348.16362345429, 346.481805488483, 345.725561624466, 341.711600503254, 341.897464734211, 342.641950930375, 340.497266030327, 343.711863616604, 349.180126291342, 342.36177364088, 343.415266564414, 342.02183031112, 343.008386285524, 342.595455187555, 345.704523002822, 342.982368595907, 341.79477471475, 343.72081284453, 340.419143569936, 336.327408363794, 341.410532416182, 343.938551615182, 342.717340804148, 342.70731066395, 343.90703174856, 343.214335047494, 346.005341573715, 341.910317823554, 345.912139595394, 340.548535299064, 344.234428052629, 342.579503519004, 346.543421108324, 347.061245881281, 344.1305604331, 344.047402908045, 344.52834355715, 347.163633183757, 349.477375175001, 346.749100038177, 343.378633328606, 344.210663199433, 335.367884517694, 349.393377827378, 342.485547269039, 342.548079163614, 342.409056803544, 340.940171568543, 344.90220998476, 344.737318011133, 346.718750506791, 346.866746477884, 345.978271161169, 344.628660681165, 345.63522325549, 344.994659053373, 345.534300203839, 346.665589552871, 345.960516096425, 345.111046453974, 349.163553223967, 337.847839659162, 344.916471327066, 339.028666729823, 344.335524775639, 338.139410530427, 345.010147874773, 346.542811508571, 338.267138067859, 345.942944248604, 345.909176688608, 345.385683688029, 342.13034321002, 347.049151854545, 345.606691560321, 344.911442482222, 344.174046020775, 341.991807348689, 340.19159606884, 342.82065217202, 341.833268504086, 343.342173063103, 345.346330775276, 343.372048707895, 347.978344876041, 342.901516792365, 339.597346979302, 343.728561934588, 344.579834895132, 340.455895601669, 344.50054120341, 340.150052163115, 344.039410806046, 344.81858078074, 347.891090554085, 346.717264891669, 347.810507923123, 343.952757680002, 344.67040676283, 341.697619072077, 345.916544542091, 345.596074679919, 343.824387191127, 343.24194079926, 339.27389278633, 346.317526931286, 341.43282955653, 343.202113359442, 343.642549624796, 345.500006052082, 346.691917967544, 344.340176455994, 346.41445850193, 339.978338208474, 345.610835782553, 338.89883401336, 344.990815557546, 340.39544482895, 343.89582139855, 342.972728591549, 340.525402892895, 344.492472552101, 343.609318233427, 347.806619524799, 348.22938500608, 343.914032019848, 344.082094523212, 341.74314822296, 344.847619867672, 348.549749885392, 343.036353359899, 344.00165745134, 340.160227562619, 347.358960523305, 338.440767793769, 345.018855932326, 345.36906751692, 345.758664119003, 345.71734653631, 336.980315701355, 340.22467096678, 342.273504203434, 343.049793873968, 344.421417808769, 345.097833408308, 337.614227694895, 348.978150755103, 340.085554758519, 341.350931469953, 344.952694216401, 342.906272738441, 340.42699335304, 344.42065372359, 345.037636582716, 344.886433895665, 344.48252102177, 338.993590184368, 343.016354330296, 340.546987087498, 345.609752974951, 341.447477810255, 337.742860838064, 339.131861113013, 343.834009318252, 344.31983998872, 343.846402678026, 338.686839234318, 345.785610660083, 341.949901463813, 343.092499039818, 346.318022035793, 346.367375492749, 341.245056490172, 348.69018491528, 340.839276759358, 340.834271011557, 346.323949642672, 341.058269433508, 349.412712318103, 342.769574947684, 338.756623057036, 347.360375640863, 339.786204276041, 340.324261904754, 347.897247479819, 347.982057841921, 341.541052385354, 345.530057928047, 344.541410122892, 348.163004425158, 346.098084129278, 341.178067973716, 345.358818119103, 343.689901131772, 341.222921432744, 340.024363388511, 339.980231127188, 340.991317860078, 346.060642313366, 342.541668151521, 337.856421580272, 340.79340339301, 346.129125612911, 338.640159216824, 345.31645888993, 345.803788442563, 348.704365600857, 342.363086827649, 344.38013293256, 344.06725942242, 345.876684438374, 344.721091147147, 343.083265023025, 343.107275677137, 343.320526393319, 345.023706698484, 344.629672201268, 344.121151560216, 343.206467411982, 344.011938390169, 345.42407333147, 347.385729742995, 343.365240704952, 338.139940785693, 339.487637894523, 344.217840006882, 349.050254049338, 345.17628580093, 340.565012526087, 345.243919671211, 344.274906389458, 341.20782852509, 345.641140327816, 348.673873960751, 337.249254846285, 339.930821521159, 338.516438496545, 345.438589563693, 347.010574976949, 347.463087646659, 348.130810719161, 339.737835807566, 345.101114100468, 347.564233721536, 346.797988606467, 342.765348272625, 337.610797328257, 338.769007646365, 341.620129791381, 343.947217791018, 345.522479895093, 342.926870234704, 345.749482646875, 343.931973160579, 347.054672837333, 343.383176056596, 345.685024725521, 339.602830991637, 347.588095397031, 346.634341034895, 340.079046022932, 350.64681566277, 345.4626025803, 344.321506771869, 343.551741200312, 347.553114267007, 346.932149244332, 342.337059008628, 345.556013353898, 339.882699961043, 344.834418567916, 346.321648907534, 341.472867558181, 342.339385606829, 341.481481285801, 342.772019481442, 343.602632742275, 345.71043406855, 348.474743338419, 345.03686314679, 344.126213115156, 344.226759264107, 346.69573298642, 345.631006151356, 345.018347792587, 342.61915910224, 342.869862723102, 347.849644821894, 345.465964423227, 344.30514478645, 340.787241320352, 345.644081372332, 341.79880382603, 346.514975779075, 340.300346780725, 346.222332523424, 343.557997060086, 346.503455531028, 349.726453478444, 347.870834999809, 341.605453342735, 347.364861397524, 340.109060370714, 337.214068292353, 344.154644000942, 336.421439559615, 346.051374877877, 350.854808094311, 340.536736895443, 344.279693005525, 349.998194721333, 346.760025856175, 343.729769643921, 342.727987704614, 347.558849335012, 341.758910773421, 347.472380030426, 345.543263245948, 342.930997285595, 344.11726557719, 348.119826318514, 340.667164457907, 337.961892915472, 346.383398659486, 347.588766073319, 337.810396913576, 340.897268309788, 344.246886742722, 347.119648871958, 349.402342881593, 342.347735622669, 343.922786929717, 341.999739327411, 344.556981230162, 345.95721659186, 341.801942483777, 339.193704156775, 345.030048836632, 344.296836522245, 345.527520649704, 350.121681204853, 345.642763033723, 341.163396109152, 344.582856259524, 342.877378379432, 348.092634257375, 346.612257168763, 346.010381016913, 343.789061117652, 345.843517952298, 346.199013701204, 351.997359328193, 340.611125829848, 342.306257268155, 343.226365119793, 345.503021791765, 345.932965201392, 351.382098622639, 345.786431631837, 347.223079499644, 354.725072328504, 349.315294449844, 345.124693647431, 343.554252294625, 343.891350112801, 344.887502937386, 336.91514368357, 343.007167416322, 344.007405370252, 342.228750546684, 345.500790752558, 342.77030608041, 344.00114251274, 342.290160396789, 340.21181023624, 340.369074393346, 341.818269268057, 348.786773849232, 338.277304991892, 347.104554644846, 342.616523977794, 340.487695502377, 346.445625098604, 341.689842813167, 348.839064430228, 348.040353663421, 343.060813957416, 348.172073123253, 342.356605905646, 344.244857414536, 344.245004038277, 346.330977015313, 341.312631309556, 344.451982091659, 344.914034459254, 345.713492270881, 340.333707261581, 345.816195197096, 341.24213141054, 346.482163065219, 344.760839475644, 346.55112348031, 340.072427018769, 345.463624725308, 345.439020803478, 343.204612359759, 346.822248469801, 341.169773545716, 344.386022253514, 341.440125150678, 344.412267291456, 346.55602194002, 342.34435788268, 346.205570660293, 343.794851335475, 343.093377413488, 353.478287000391, 344.919430884669, 338.421304829024, 342.021123431668, 346.12279392987, 346.89737308682, 345.85693777845, 345.305573094263, 348.074329651176, 344.968756125593, 343.277704725485, 345.95635888083, 340.932623345444, 343.529788585583, 345.130187110343, 345.204571860456, 340.737289292049, 344.426207373018, 347.923176574466, 340.771104474366, 342.670961143944, 344.952282508997, 341.492528470007, 344.235286707174, 347.953131576322, 347.117769968297, 344.480552671302, 341.853517134889, 347.76719302257, 345.681111102873, 341.266019486921, 345.137938268603, 344.703789348053, 346.974313925106, 338.997541804865, 342.348384306329, 346.329732983103, 344.574641887255, 343.430744984289, 345.719748458973, 345.338280976035, 354.660016374409, 346.949476591782, 344.890621242062, 348.620751552126, 345.108715571621, 344.853849171738, 347.831400840944, 341.869043389026, 347.959840547551, 341.303236647104, 343.126444166732, 345.844593966057, 342.985372838754, 345.206909564192, 349.213262355237, 343.681886555067, 339.202437368224, 345.024480062216, 345.577821204775, 343.033485700753, 346.593252853399, 345.514490112861, 345.375999913617, 344.366811668328, 340.47496326766, 340.02195234942, 347.948805697883, 347.682772600399, 344.573267930518, 343.157332870954, 346.48687988367, 348.655174616365, 346.342164601832, 343.565136906055, 342.42311347511, 344.745714608842, 344.033618699942, 349.596054095692, 345.494547858359, 340.342180669266, 342.278305179241, 348.384800693273, 351.081483591711, 341.280765152794, 345.693824378666, 346.450918868228, 342.289808721903, 343.651019762208, 342.020510971351, 346.126626892983, 342.452044626374, 340.764764009289, 351.569286050613, 339.190933954425, 341.222260242013, 344.381583491173, 341.787876944758, 345.009031710769, 342.813762534811, 341.417549540798, 347.488291592382, 346.494190512539, 344.626275521345, 346.254431771507, 344.334604936817, 342.988337232119, 347.296663551768, 341.99856516852, 341.098652838115, 349.761118171846, 342.265515807518, 345.194143494876, 345.113127040601, 345.461697456541, 346.365081537434, 344.764946808644, 341.951618772215, 347.372338218645, 337.265559383856, 345.288335300831, 343.663625713782, 345.844316078799, 341.815661528999, 348.180097457731, 345.270105481717, 343.437483616487, 342.040738057088, 339.469613595745, 341.563316347627, 344.543922436998, 348.94308661945, 343.944820152736, 348.312519112732, 344.840255186318, 339.741306386758, 343.353530780093, 347.319608195555, 342.565678637887, 346.25504520812, 337.858559795591, 347.023173553078, 336.950835292773, 349.40286325147, 348.556248313416, 345.854073011769, 348.86495906324, 346.071925821306, 347.928122446765, 340.716273183274, 346.471951077811, 347.278937970073, 339.883317034852, 342.646889963363, 341.377821324441, 343.843570464907, 342.757706044834, 346.336821200096, 342.854983770687, 347.138768633149, 340.467270329299, 346.558235741382, 344.381186472184, 341.441343761212, 343.455181905777, 344.390610839645, 347.06287035146, 341.496437795788, 340.030199970298, 343.805927611207, 343.602283909585, 346.024673976589, 346.57004376597, 348.255953848768, 340.957497280434, 344.48738293746, 345.497128044652, 345.760973060587, 345.00225510436, 346.410984454825, 348.319921845294, 345.165640404781, 343.897559728534, 342.887427921539, 345.80196905009, 338.156945321973, 337.831175461014, 348.202091527873, 344.417948264697, 337.494103014898, 341.532198957246, 337.648163571871, 339.943566158586, 342.366503134677, 349.327532054465, 346.446758994242, 341.61575949605, 345.837793873827, 338.446164247646, 346.471038232526, 347.893073591925, 343.604780501572, 342.744050672034, 341.449773085325, 346.108751353795, 341.219920559681, 344.675265160397, 345.405708588403, 345.283301351596, 344.466154318801, 343.167563224725, 343.707623005041, 347.857166070147, 343.04784064476, 341.60291222935, 343.259737179309, 341.280218399813, 345.801948471599, 340.119762184595, 348.932704469015, 338.65190954931, 340.419250842442, 342.272623334787, 338.338579463492, 349.139484762245, 343.960804406602, 346.20506793026, 338.673835003346, 339.586262444634, 344.046932838047, 346.567123525384, 346.664728075461, 342.175768562316, 342.796821495994, 341.234075745466, 344.995473542613, 337.995783567717, 349.189304706809, 343.398097979395, 348.798360742172, 343.910331701348, 344.58942620426, 341.452072256924, 349.02977891293, 336.883538558326, 341.861208646408, 346.010248728747, 344.11020045206, 341.778893456237, 342.53758393008, 347.886820994855, 345.215296996798, 345.341284490339, 342.320902004879, 344.742115633672, 340.745924492187, 345.510204055995, 347.387335075339, 346.072275815678, 342.45282605698, 341.502525786847, 341.638430618694, 343.605303975543, 340.722508112377, 348.838631699273, 343.534242885834, 344.422856821986, 347.176510132162, 339.38283387439, 346.545013167344, 343.391819373092, 346.5882772591, 345.787739649983, 343.550891282508, 342.217849403861, 346.094607058772, 350.000617560536, 344.702893379191, 338.77388079646, 338.630879881657, 342.820935009163, 344.345591959871, 340.149411696064, 341.852254535817, 345.942003712579, 340.939061532296, 339.732852694101, 337.005998079712, 343.270472956869, 347.786137567302, 346.584065684095, 340.255710851189, 341.606684829779, 347.275749164284, 342.514570600939, 344.760478081267, 343.636477015001, 345.253356248797, 345.790876829344, 342.733917185523, 343.852606005389, 343.273338060434, 346.03024770864, 341.777962248727, 343.287573883399, 342.844970106241, 344.771513096302, 344.115347737394, 343.531042795638, 344.314173490091, 349.715723726204, 351.357201229692, 344.934459861249, 342.36852356316, 347.488069302172, 340.500402598295, 344.529152423575, 343.042796149393, 343.459132320349, 345.216471737296, 341.613891010866, 346.385295402357, 347.152955153636, 340.867367418168, 344.426196333709, 339.270889406517, 338.208670406419, 341.640281998154, 346.649977865191, 343.020986718613, 348.479021376401, 343.027161886722, 343.391591009722, 344.355780211141, 342.04045737477, 342.550152176493, 342.709541881024, 344.957540752269, 346.854137633081, 341.395395451049, 343.382011313972, 348.97272795626, 337.846830011119, 347.496759252982, 342.590539175049, 347.376966258306, 339.296686396015, 343.997524032909, 345.97351019493, 343.516538960471, 341.824145892842, 346.014789676245, 345.281526663192, 343.338680746561, 338.824197672704, 342.834168013735, 346.508148094997, 340.788951479254, 348.262295238479, 341.55058021319, 342.421015492246, 344.411407462262, 343.448555249045, 343.050632892623, 343.795959439475, 347.951646217446, 346.923444694584, 340.929091311514, 344.597684937727, 343.125962058657, 346.521372357626, 343.409994407361, 342.29783409462, 343.871729782704, 346.040788606508, 341.654869675331, 345.219893525238, 339.341847885252, 346.163749522812, 340.065618065737, 342.976284081415, 341.369095310899, 344.281690002083, 347.244032652672, 342.947465318285, 343.753156416241, 349.354505777426, 347.449318988257, 347.251454067543, 347.889026729902, 342.665678431219, 340.64082580929, 345.085369529607, 341.046865607278, 345.335127721606, 344.166380103331, 346.444398622429, 348.136225156002, 343.097386919067, 339.753485964077, 340.15650871486, 340.409933690692, 340.356857932762, 342.774338317248, 343.707082162476, 346.385993106913, 339.565118902434, 344.044988870249, 339.299488672944, 347.123993458021, 341.350871740346, 346.22011476329, 342.919314018462, 345.11328260208, 347.153478649662, 347.534315202128, 345.206106944126, 345.373920574263, 343.639564865883, 344.399662006286, 344.126049746627, 340.836273339211, 341.857535261545, 348.562481483362, 342.329819684923, 342.115131468396, 338.519100686795, 343.220610712002, 336.019493257726, 341.555345815471, 340.176296647223, 344.729499448018, 343.057503275916, 343.659883547688, 344.381415864968, 342.559345449421, 340.750117632457, 342.71007785216, 344.265678162237, 343.459690179953, 342.360813342, 342.576668674043, 344.069881006899, 344.507612157017, 345.090744347097, 341.494828871302, 342.630218612365, 341.596310033642, 347.167906279466, 347.08494307258, 341.562264806082, 343.969946010925, 344.287593272027, 340.643899177619, 344.159287025678, 342.457260977301, 344.038051544485, 341.046268870955, 347.294145327404, 340.463227814234, 341.774436572441, 344.108815865977, 340.605244675291, 344.761018469076, 344.077233795608, 348.106733729612, 340.86810675994, 340.454603057509, 347.291829710933, 344.058030327228, 345.563808725801, 344.149253936787, 344.325634620154, 347.952025799824, 343.121093564293, 341.52113551254, 347.935014429494, 346.562297743747, 341.827005501245, 338.465657867185, 351.108468484053, 342.76577760582, 344.236816658006, 342.953810029004, 343.568621996249, 344.210709212371, 344.223605638688, 343.096227108437, 345.38477379066, 349.421174237253, 343.002293487537, 342.346765709406, 338.15867438763, 344.565842246661, 346.779108741776, 345.986930457001, 347.688126593714, 345.981689439978, 343.781746014846, 347.611974075372, 347.553963739564, 343.235079457336, 347.371997621946, 350.002867106275, 345.896918657301, 347.325220672034, 340.986835215439, 341.88042072409, 345.188691643112, 344.933186795478, 342.986849606103, 344.597425888405, 344.277192525572, 347.800999702124, 343.538152705554, 343.64092564769, 341.713936510346, 343.038016347408, 342.016360613974, 349.281812139092, 342.241644285809, 342.556113476323, 345.794325766821, 344.791455769203, 345.141766523061, 345.599306301701, 345.618847728105, 341.958197843631, 342.020640529014, 341.778336437983, 344.214850732419, 343.932825758798, 344.676703896655, 347.143869846597, 346.007991263478, 345.640675923931, 340.095855326887, 343.914308433956, 342.693523957786, 346.603245812372, 338.983477853721, 344.902844777114, 342.804094982516, 341.095072237473, 342.311178380671, 343.851094678626, 340.63317306885, 343.89545012716, 340.951909367147, 347.892217830039, 349.706152738868, 338.193257137708, 349.01141927163, 341.527114852783, 342.576082506973, 344.841114305336, 345.673664893985, 341.311564927062, 340.048355549186, 338.214658568949, 338.583277596425, 340.011336593808, 343.948564147903, 341.107590671889, 346.580857372487, 342.553979455583, 340.644295252648, 343.161457301547, 341.412951215885, 344.361901107937, 344.829635666171, 344.326397042276, 343.690383298694, 345.423402578728, 342.164753164614, 347.472280058596, 346.713540591585, 346.200381132841, 345.791425771157, 345.266468294592, 349.560752324448, 343.250582223854, 351.132438704262, 344.470141787522, 347.299449368318, 352.250020161951, 345.840904948505, 342.976004140567, 345.478991041309, 345.039049353576, 341.254656740066, 339.113153882554, 350.063076666222, 344.519880795978, 339.50089367407, 342.361880997799, 344.908791587713, 343.366725236445, 338.627354601298, 343.291998615816, 344.050875639859, 345.506666148231, 342.092331087639, 349.505864645731, 341.276795625052, 345.69415763838, 342.873343296878, 342.681019381407, 347.143550786694, 344.671113722265, 342.271464438764, 346.352612033042, 347.25715426314, 348.582277545362, 337.88790984685, 348.355120246619, 341.735739536506, 341.90490618963, 344.502567397392, 342.657304253459, 339.560202111945, 344.9662300711, 344.639822462486, 342.865723678275, 342.965452636284, 343.630786166116, 343.678551968143, 345.648795078921, 342.145424864922, 343.319739287757, 343.119455799305, 338.646904712472, 343.654372692678, 347.31099921171, 344.815159775428, 343.612556558734, 342.288011908959, 342.133538218391, 343.911093077874, 340.786035787885, 344.756131596444, 343.760083131329, 344.238116633324, 344.149697833314, 343.592970734737, 345.552525553632, 338.765274402908, 339.440160496204, 342.522660631454, 344.459319025584, 344.342334192946, 344.124819751856, 342.37279356244, 345.999466447613, 346.039643132272, 339.65368631586, 342.60541422694, 347.125382972913, 343.197499395859, 342.495812225543, 346.152401879504, 345.05293696567, 349.444921141062, 345.114671642044, 344.660998496599, 343.887969848897, 340.104380958166, 344.227055931337, 341.195840710245, 338.172020821601, 336.766123852696, 343.310420931349, 342.881750498074, 341.648281353154, 347.401899607271, 345.504911913908, 349.123105342103, 344.71977083463, 344.287707921132, 344.484594363864, 342.878103035782, 343.093912977715, 347.105400425383, 343.190949739269, 346.043239058482, 346.696079373597, 340.473786774367, 343.814285395802, 346.9374513794, 343.204757509566, 344.379192877658, 349.769180563894, 344.049342016852, 339.51511396151, 346.745466799791, 340.705885514742, 340.967948733786, 333.575208379534, 347.882756521455, 341.57596102192, 342.806146200339, 341.902542072003, 346.586764215114, 346.229082234124, 348.601863226925, 343.075225192872, 348.773769713343, 346.400506803916, 342.517418532014, 342.61938794066, 346.678077807766, 342.646056001134, 343.790173634511, 342.442983906038, 347.254548796415, 347.661341901044, 345.726540391155, 341.861114958359, 342.199668208371, 339.671996104672, 346.636834739258, 349.725216544628, 344.97843341355, 344.890227225448, 344.194634587435, 342.391213062835, 348.853031331962, 344.491757248961, 346.272867487712, 338.542505394131, 338.373197035951, 338.554508186942, 343.461086016642, 343.457829848107, 346.636302460907, 343.70925792166, 343.988341900884, 343.309415154249, 343.162695005667, 345.079247100816, 343.736374715436, 348.936471684946, 340.333588378599, 341.707638548663, 349.932648131601, 350.250860192783, 344.001737483975, 345.773237595699, 347.602541744504, 345.819640112095, 347.735266278771, 349.008553302041, 346.557425330669, 349.852542851453, 346.361988961803, 347.508785358394, 340.972073691817, 348.070137409773, 341.405759531108, 342.232349606705, 342.253419770836, 345.989140264213, 337.705902456613, 340.702115542972, 344.407289417163, 346.521055630345, 343.562373632875, 337.032056418369, 339.948751196134, 340.48756020658, 338.72458487126, 347.450985363326, 346.515792665337, 344.12582850519, 347.49030436389, 343.951828884435, 341.476188191809, 348.323231323986, 336.433732120554, 345.847275571025, 347.099278391296, 342.037121631226, 343.197139738183, 344.209518101973, 350.080947508178, 338.739816224759, 341.212476576004, 343.022469968504, 342.428296196941, 343.434422127962, 345.656671526043, 337.799780214635, 349.619737782818, 348.767276078096, 336.716420650504, 344.5828802676, 342.418983362338, 341.48892093123, 344.589234784954, 337.963012639292, 341.235228132568, 348.588477907266, 340.926325358109, 350.076563069004, 347.047243468943, 342.296077910028, 344.592312713419, 346.013693637474, 339.164812031928, 347.842830601053, 346.196180346008, 344.010516565557, 347.129031588303, 344.643096613006, 341.438580539299, 346.062063019199, 347.713842444733, 343.867995188678, 345.766786862132, 348.327149695132, 348.578255349254, 340.797403143218, 345.405369682088, 340.978961390064, 341.092537962924, 344.578522890992, 344.350896660247, 343.748928041701, 344.709170312895, 340.483317725417, 343.340888794441, 344.453392618611, 345.42744157109, 346.823370708071, 343.879442699112, 340.188957090546, 345.732824209561, 342.832323662104, 340.231897924246, 349.385150732803, 340.703001953942, 349.143767514824, 341.980740693213, 344.631986420738, 336.556991748232, 340.169869398767, 345.868014693275, 343.593257980207, 337.356727275267, 341.178881218299, 344.18989704507, 349.685494264663, 342.54977925816, 346.349276050558, 348.014532276535, 344.577088646299, 342.83082642944, 345.962611071628, 345.593132335307, 350.220487739252, 344.320329829276, 340.244419837669, 344.471102283022, 346.686189741227, 343.692892381488, 347.792844204476, 344.812852535783, 336.839140487225, 342.449350245684, 346.672055881359, 345.126803267631, 348.85399478209, 347.10678665251, 342.727926767792, 337.506630107694, 346.594165088648, 345.214237479555, 344.938237939702, 336.691867047776, 345.138583308156, 341.437442660232, 348.412062752234, 340.471858340808, 342.284624002008, 342.777564601168, 341.721538455142, 341.953530655133, 341.673842187786, 347.986714208539, 339.531300405863, 340.892778929203, 338.499742659621, 341.108005340851, 343.499262589158, 340.73415266714, 346.175780292907, 345.03713077696, 339.809017857913, 339.436213783108, 345.444607519735, 341.991117124558, 346.355692163206, 350.705096806713, 348.462089309436, 344.064720497411, 347.167967635349, 344.350499129433, 346.427999633719, 344.93913025649, 341.902454134533, 344.329402034076, 346.035280536887, 338.539524490007, 345.090171991349, 344.707663486451, 340.284717731155, 343.541925902294, 345.147829275452, 342.83387085862, 348.963577444192, 346.704886301508, 346.248359688081, 343.557503795845, 338.725613026003, 340.316776277615, 343.898107307382, 344.949380621159, 346.023515693208, 346.966781821204, 340.938078898678, 340.3421604503, 336.789232203695, 346.807019368144, 342.406888019679, 345.444302984009, 343.949615412218, 347.418399643807, 342.656045202093, 344.626748645653, 347.630006416557, 350.107481959818, 341.477465589646, 342.422204844232, 339.620800850318, 342.951496397131, 346.259348523398, 340.648769445167, 350.425780864624, 345.07169321043, 338.434746216902, 344.042419481173, 341.71628584974, 348.794495832017, 343.841521266424, 344.736374654639, 337.938683100035, 344.137363600499, 342.423586165758, 344.764685666952, 348.866423927106, 348.353470469431, 340.142744849898, 345.355579781502, 341.033552954399, 348.684238226609, 342.845854437289, 346.037335599846, 339.886753790049, 345.640956981771, 342.462700529088, 342.953276063689, 343.812689450446, 343.073125818326, 342.061845692765, 351.108509597085, 350.991185042123, 343.589514874025, 342.459068022663, 345.190684157566, 341.556740004622, 345.344069021253, 344.068599239751, 344.477638675454, 348.359052315054, 341.181255495397, 341.41878446903, 342.561469503665, 348.538483501684, 344.53133891634, 343.737368509574, 346.41572104847, 345.289214191993, 345.434955670035, 340.929887666508, 338.506455834143, 340.369163395724, 342.104599431649, 346.500214339947, 349.816797416311, 343.60542108515, 349.934440119337, 345.475505136738, 346.084182735919, 343.623708733646, 344.696195424414, 344.135585262403, 338.059312978133, 344.664985482042, 338.409468102695, 341.642207132741, 340.775648851198, 347.370001787365, 342.831855053531, 345.902442130702, 339.438692111558, 344.837560890704, 347.760118632515, 345.459409924975, 345.946202140506, 345.043050521099, 339.378938216112, 338.194157258943, 334.666176566126, 337.995081108502, 339.562942532332, 345.225364316264, 350.041430535886, 344.760534765178, 344.573822099523, 338.958701389727, 346.139156718075, 347.724252633414, 344.154286390181, 342.362431062121, 343.430091650978, 343.797609561498, 344.550458891169, 346.908187914629, 349.362957331746, 347.889559752129, 343.434631649632, 342.757462721309, 341.136431415048, 340.105290267806, 340.549907297861, 345.2404777428, 350.386108192199, 341.835817191839, 342.446431301867, 344.769194187279, 346.21888103834, 335.313036628151, 343.650691855398, 340.925736907996, 345.165397474774, 340.844848041803, 344.475213345482, 349.67308212634, 345.445952273261, 346.514725931798, 345.436988223993, 348.204946481155, 345.83385943623, 340.357580753194, 342.887024911905, 341.487318774998, 343.143362983044, 345.794687099589, 343.551020057249, 347.130317749691, 345.800907983364, 344.17429807461, 341.182513330965, 350.435221618782, 341.957840606667, 344.787183768758, 347.31165908262, 343.29651848637, 343.902869902202, 342.161681060829, 343.947420748379, 342.260430969308, 341.929744610772, 345.898879587744, 343.859990219284, 345.568720820063, 343.681003761763, 349.822454766864, 343.649891615682, 344.025180573335, 343.723889909647, 345.402428878285, 344.514779016502, 342.426244293865, 341.978746074806, 340.629248499194, 347.980430397919, 343.797890157913, 343.270889383619, 344.362593877058, 339.701446259672, 345.493462256027, 343.274724413772, 345.079736787397, 343.265413557553, 346.009424027865, 341.037947809743, 347.64827709583, 347.579517218932, 345.429810430547, 345.222242719248, 342.462925531338, 343.996074417953, 342.727611105329, 346.853616389815, 345.963640970934, 344.290895087436, 345.25579829427, 343.156840479295, 346.924128487279, 342.456874520903, 350.061290571569, 345.849064923417, 344.559502673782, 342.150761691674, 341.891022647846, 344.699240788911, 340.405467438869, 343.871559610483, 347.181675392114, 341.745186958259, 345.801335495706, 341.343713487965, 346.312662449598, 347.171639455778, 344.10731177767, 347.199113636162, 344.119921530487, 340.788565193843, 343.4341657375, 349.528586994274, 346.254775986366, 339.104583897166, 348.357124933313, 342.322274107236, 341.71974048298, 339.390827080803, 338.566034913075, 347.697687183824, 347.761047714273, 345.373466197169, 346.184235220493, 344.48361130006, 348.007721294596, 346.909580817708, 347.478635203872, 348.824927640442, 344.961606886742, 342.083477644069, 347.886145516803, 342.913398630006, 344.789945717609, 340.199898121097, 338.592275216697, 340.786738529081, 349.142420004369, 345.186441758178, 345.493302011532, 346.742250707656, 344.896552957482, 339.411560487901, 343.676988524791, 345.159383113905, 346.861062340549, 348.787977810975, 340.789445130355, 346.038437214743, 344.314334504392, 338.993994630562, 342.788598878764, 341.056535470124, 344.070184176522, 343.217760522029, 334.283760393812, 345.534472996338, 345.614629030629, 343.340875480445, 343.400388158473, 343.01493809889, 339.508351302969, 340.534430338858, 346.824662158607, 342.102511117193, 339.845905833342, 345.805266800758, 340.788177184441, 346.891149090145, 347.035282312154, 341.932578022356, 349.718379098129, 345.012924044018, 346.138164114952, 345.857539074778, 348.151626891459, 343.467279465851, 342.304735722814, 347.995845210812, 341.725897413162, 342.131440373495, 341.053741121082, 345.552136457825, 343.69657015078, 341.694645479999, 346.127387038704, 344.371157156821, 338.604412546776, 346.618416458016, 350.539673639944, 344.214808058389, 342.59513114046, 341.893993618669, 337.967126722735, 343.773893554846, 343.766764220556, 342.011113588536, 345.646837973291, 344.901197920635, 341.161745208717, 349.480166259215, 349.981267560378, 345.670673958984, 344.295752368486, 337.132283087211, 346.566330663131, 343.461801906306, 347.411172540459, 344.032653893858, 347.12169045145, 346.363727952947, 344.867513372413, 346.463408041605, 347.211480657068, 345.897640011682, 343.798572490059, 338.827942664506, 341.686347601708, 344.217265069124, 339.14857342868, 344.257877329996, 347.487346957959, 346.26987164988, 346.065708466667, 344.325220182878, 344.017159982173, 344.418469070754, 343.701302751013, 343.481525237404, 345.439094287415, 342.157281464471, 343.907193125908, 341.302099617912, 336.659845301845, 342.966597019853, 345.179287008676, 343.351218565994, 342.462755584073, 342.505267253387, 342.912803971837, 344.353399400439, 341.203529544903, 346.183267588103, 344.143892898019, 345.340347327241, 343.098198705512, 341.113195083938, 342.560868890985, 347.060644188535, 348.04234266647, 347.093324630367, 345.01165236871, 344.394316573735, 345.575230418882, 347.042957256234, 352.520955366029, 351.213540824569, 344.25562588898, 343.910643366176, 344.308837759498, 345.345923941246, 339.998242704442, 341.44360299113, 336.5752217056, 342.537118907935, 345.984181956249, 344.092062717054, 344.411268634629, 344.890464689177, 349.577069983223, 348.953755015464, 336.093486157907, 348.546092543258, 347.178500533758, 346.496616707315, 341.87641191564, 339.835979397856, 345.83177863424, 342.945433409465, 340.61233263633, 347.102008344451, 341.316569642424, 341.846868849952, 343.71423536641, 348.590037172521, 344.341979795054, 350.219743201547, 349.963876093825, 341.120224398915, 341.672968237668, 346.103984059441, 345.306523003194, 344.988912612283, 347.395438909123, 341.779623813589, 344.396478820041, 345.688732733966, 339.634844517841, 340.612998131747, 345.444604313438, 349.809261522184, 341.434983058233, 342.933219889862, 346.002749381636, 341.510271147266, 343.450660779413, 345.879573881419, 340.488057460285, 346.254196140014, 341.845009409406, 344.57364890203, 346.390714269824, 344.393257311714, 340.13633176336, 344.04063639411, 346.956637923481, 346.325738389503, 342.719662671041, 347.606606634311, 337.155791178486, 349.062198021291, 344.000419400997, 348.27935744606, 345.430427035868, 350.092225890723, 344.233642537005, 340.82568817046, 335.198751173703, 347.380151988424, 349.459809616996, 344.24796635198, 346.030196415286, 346.847267818083, 343.909124307817, 345.856938009556, 341.88953250051, 339.883908077257, 342.624250715201, 345.24066265054, 347.942781027033, 339.539545633795, 342.756574211445, 341.549766570209, 337.769528368408, 345.608509624567, 341.674525581963, 346.742459010551, 346.649074131492, 348.772076491254, 336.241486139858, 345.332965932706, 339.175405206499, 346.887863846556, 343.46333229164, 345.040027011168, 350.922019519995, 346.229327493423, 345.117311676619, 345.429792505071, 343.128517935253, 347.501719793713, 343.208991817524, 337.667969241562, 339.518964929175, 343.800342889022, 342.454613807113, 339.694950377818, 339.919766260613, 344.531844877356, 344.616378759383, 344.615715687671, 345.668138621633, 344.330557164402, 343.923696630543, 349.133493687167, 341.14016295446, 339.121370461027, 346.272127882667, 343.941905541571, 346.34816634879, 344.285347997058, 343.605611416347, 344.225336841859, 343.955901652143, 343.06959437178, 349.040607049875, 342.678303421748, 342.823137296659, 342.686499527143, 339.647474050182, 340.884678736607, 347.848134034009, 341.726904565523, 340.260637180706, 340.069782092985, 343.403272108648, 351.861131030237, 346.839300412779, 342.49158221259, 348.514909710651, 345.212600304237, 338.139998147323, 345.485570747656, 347.148084660759, 344.372650935563, 343.915287655223, 342.679247929004, 340.119370307237, 342.378304764644, 346.306464767287, 349.586623231898, 337.365610996679, 343.564504644732, 344.604741072355, 343.897604138026, 348.903827755004, 343.221275583653, 338.849376568991, 348.096906860088, 344.21775872636, 342.342721881007, 345.393362930934, 342.500830657401, 339.48910385792, 340.757609997889, 345.515612584857, 345.388401785393, 347.562594462447, 345.257506275443, 342.255129881814, 342.735813453385, 340.99800811239, 340.387778440197, 342.33283731194, 340.820841374002, 346.145817174431, 342.267201513317, 342.693511744176, 342.143448016937, 342.815869785916, 342.395391311288, 344.808777328954, 345.566584020721, 342.153509211803, 344.28882022049, 342.85872900112, 343.414338448002, 336.93679159617, 347.041198777928, 350.156434901902, 346.373315144881, 341.808186020033, 345.840888015108, 346.602534438472, 340.384110620581, 339.143745321525, 348.255045441837, 345.950598245148, 346.169675520297, 344.791021099049, 339.260511581373, 349.192720277805, 339.393916785992, 345.266354393527, 343.294837770688, 345.258243192983, 341.886117147778, 343.646432771056, 349.825468633457, 339.030544257545, 339.052613834258, 339.154581919916, 342.275005184617, 345.58754486162, 343.744314737383, 344.025504043374, 348.514340777062, 347.686911071932, 343.699070678709, 350.297452353464, 346.747828293771, 345.496097775246, 341.796757194402, 347.443470916175, 344.547012842939, 344.376750587483, 346.678982798319, 340.698535038784, 344.991529630377, 340.97423887303, 338.493306858001, 344.877730222821, 351.410236858949, 344.183919443068, 341.165943018309, 341.787385934608, 344.516997701336, 346.796237267051, 351.729371803944, 340.602634616366, 342.104453880439, 340.416462140758, 339.958796725643, 348.085659756439, 343.919302000498, 341.330575857649, 345.504837852197, 342.010940887994, 345.434196945036, 341.143012203123, 339.805969056039, 346.467157370974, 343.109008874574, 349.934179044847, 346.363960065364, 350.048075887447, 349.989811247463, 342.396431603002, 339.471836613786, 344.541396626781, 347.47553440407, 345.646359942123, 341.325300581442, 344.416748761641, 344.298114866513, 345.277116455111, 337.728319402086, 343.244419366722, 337.888434521502, 339.864404910095, 341.474043571383, 338.371097433489, 346.676787041054, 345.064193496343, 340.009228535312, 348.427818424289, 342.138756685323, 339.846449175007, 340.817865954108, 345.297704343202, 343.940619534628, 341.759114472208, 339.657775772871, 342.784610371697, 344.758396787518, 339.459576287954, 343.753340784621, 341.812730675474, 344.691403043543, 343.662723814668, 341.131585536716, 341.239004548787, 346.799643656039, 343.648955613582, 346.69195744842, 350.111166369524, 351.204240928864, 344.968713596454, 347.91811037416, 344.179134711584, 341.424081005278, 340.790584089083, 343.700859507765, 349.27926524558, 349.553761450798, 344.309993672576, 339.819130750651, 345.230710200917, 343.821325876497, 341.669018538297, 350.409083825623, 345.358156782877, 344.885815681481, 344.122731754835, 342.691231634152, 343.536426761734, 340.501240505469, 346.302908048766, 343.732968647121, 347.456593540366, 344.149601809415, 344.727148768318, 347.511479337606, 351.277119766886, 346.282970170883, 348.13072236803, 342.122535321143, 347.029064421264, 339.416594618474, 345.502973931896, 344.58659368624, 341.320856744532, 341.154974134576, 342.118242947, 346.02251804458, 346.431041204533, 343.673884202941, 340.334044449092, 348.617279495572, 344.58888989031, 347.157085662059, 342.679189788767, 341.915734255274, 345.99753359436, 343.361326035774, 341.648093175983, 345.626946750679, 343.228351823319, 354.814378002063, 345.86006881649, 341.796596323911, 347.637257276075, 343.684096548334, 340.522635916905, 342.016852525649, 342.145539019248, 342.374114898246, 346.070046665403, 342.155478101173, 342.630355361536, 344.365226846451, 344.032984521626, 348.361960943472, 339.420473415062, 350.203151012716, 344.063177973327, 347.835304079265, 349.182802498192, 334.936522247866, 340.069638225802, 343.211786219195, 336.242701119544, 341.957857167328, 347.465449328461, 342.888620965417, 347.176119819161, 340.548001470812, 344.543326634805, 348.673955528406, 345.029715574631, 345.7658098913, 345.819608412338, 344.38433896605, 346.160433714719, 341.360168215389, 341.415043552134, 342.907618119947, 343.315039749225, 342.490913566086, 341.118815696449, 344.782626087983, 340.191445388871, 344.040939684234, 339.894218984442, 345.96628804456, 343.788071409235, 341.692471472352, 346.413886289482, 343.176366805283, 342.036056637519, 344.147458469328, 346.279655662476, 343.619090884803, 338.619235580447, 354.980466990141, 339.349302031344, 342.251230704034, 346.456940933857, 339.674939589483, 341.427398015628, 348.199060866931, 348.430246238965, 347.157345739452, 346.001408196452, 344.634436030585, 349.948501547507, 344.971842712158, 345.968735846743, 341.010366868796, 343.909053199112, 338.39498363227, 346.220450333659, 336.948582545441, 347.26429049866, 347.135960722857, 348.09863332585, 346.736031709408, 341.651509974041, 339.197152258485, 344.756408033388, 342.745243506119, 338.611398242677, 343.025942947293, 341.471490057802, 343.770124393202, 343.468454162686, 343.821510839645, 341.439413143373, 346.640934703452, 339.498609453398, 340.018088241272, 350.235244995562, 343.190516134889, 345.7244920717, 342.563773094299, 347.462746786232, 347.38122532081, 341.99186520689, 339.359278062066, 344.121935346686, 342.701068809549, 344.225644676406, 341.255179502269, 348.433486323438, 349.231912231006, 342.65322631848, 344.891251550672, 349.45709100572, 340.236069934948, 340.500979814468, 348.722916763356, 347.087953942758, 346.607096084674, 339.362589683216, 344.011799757093, 338.666198620404, 344.717365634279, 342.884640013783, 347.691370079559, 340.172831260643, 343.900737612049, 349.973104941802, 347.947166798117, 340.811403158101, 344.171582616391, 344.263693279612, 343.10425882359, 348.426650325469, 344.140579726428, 344.817854506347, 343.891247317128, 338.304487357566, 342.138053057682, 341.232820450612, 347.152737640646, 341.788310084812, 339.340072705217, 343.648082793924, 340.833037060729, 338.241892209528, 344.337750986018, 340.238606560078, 342.794397766595, 340.071512178392, 342.143759675357, 345.170860025629, 337.223550684114, 341.995017567498, 345.925647055982, 348.373652717192, 348.048419368881, 344.04542209298, 344.113810114405, 339.486848467934, 350.573755670088, 344.149892962223, 345.206516754187, 341.269663672369, 337.773655979241, 341.681313116384, 339.8732529211, 343.960460794422, 343.625146284903, 343.718776319628, 348.721610763703, 342.050577532524, 347.331924756415, 345.995659724993, 347.035984858403, 347.384787451502, 345.057345719534, 345.664962889774, 347.958438436105, 337.88793401459, 342.779135534101, 343.498946306442, 348.594733464545, 344.466201284907, 346.050373024175, 342.746059797017, 341.97134009643, 343.187327849842, 346.359585507947, 347.972764850405, 332.31815159331, 341.293903061988, 344.857322636282, 341.178769703508, 341.568498913123, 347.259097548552, 345.179859976689, 345.374594588131, 339.252357288049, 344.0830466738, 341.089692956887, 342.522906739992, 340.570233150504, 343.543997000954, 347.260775882324, 342.500048736318, 342.813309739704, 343.678400462402, 345.985857382171, 343.325537916319, 344.171939271012, 342.24200259996, 343.049908387731, 346.606359693494, 341.131311138289, 342.425631671007, 344.369544794224, 343.910207223595, 343.068795249155, 343.447514928616, 341.3676727709, 347.497886196071, 349.642558289307, 346.205366835719, 341.710826503392, 342.562203308533, 345.357173816765, 339.237386044505, 342.224995155352, 341.175960959221, 346.413523839629, 349.511121449777, 344.678468432783, 344.505263453256, 343.256863299941, 342.758833212218, 349.527877933102, 339.304745287685, 345.833807952309, 348.043167631543, 344.738147953695, 345.028630038772, 337.446594455458, 343.169739838241, 339.254873309728, 347.781184743211, 341.904518221442, 346.860169019923, 338.25459484749, 343.32065330203, 346.818512575582, 347.147377939114, 341.630987374062, 348.546395194803, 345.682860876992, 337.888388409684, 348.617270763766, 343.169402015842, 346.12000446095, 346.905488234523, 344.327668853197, 343.216185413137, 344.550301185973, 339.70508065503, 343.876363366144, 346.778956274355, 349.168620864901, 339.17420636128, 341.856064343245, 344.426872728771, 343.662094535312, 342.989123829134, 348.500102187006, 345.281152989498, 341.169076294511, 341.813744320588, 347.059892303646, 342.80928095436, 339.659967055589, 342.462157646197, 343.607823988073, 343.096832816686, 344.053383448169, 348.597334494978, 346.892930721228, 342.165098463989, 346.118849376402, 347.03596403999, 343.964095918435, 343.089615391956, 340.810405435925, 342.339386136758, 344.269171061994, 340.927014394404, 347.402201439525, 342.699772848766, 342.445204600922, 343.597169421331, 343.963045297313, 344.956160701512, 345.780865671397, 345.001557380295, 340.724228939877, 343.130729584882, 344.336132443688, 345.72729356189, 341.031246842869, 344.476624681123, 346.688980583073, 338.64684250683, 348.168953515526, 343.782087390825, 342.733507488647, 348.898309597411, 344.113751071167, 341.952595862913, 347.030389737821, 341.974428442971, 351.562867308062, 343.507866541548, 342.023896500856, 342.15129555163, 345.83771464632, 340.57219468019, 346.495439802303, 348.748817883316, 343.640730685668, 341.065160214916, 341.704706162614, 341.172193290889, 345.890402550851, 342.922395044375, 341.232385534874, 344.447756072422, 344.835318694059, 345.853917648166, 341.87150200007, 347.413366325397, 345.179808524796, 344.107070950915, 340.607627919562, 352.668359828226, 343.599647889914, 342.949004945244, 348.046061639881, 344.216051750466, 344.005672608444, 344.207045234055, 345.70344370497, 348.41529989621, 350.402968742132, 339.164655063492, 344.899832675385, 351.277572704348, 343.636230801954, 344.697636301006, 346.323765711513, 344.931319493023, 338.179895535172, 343.249687595514, 347.103433469195, 343.764853912547, 347.112731233208, 343.845345007633, 340.034574582439, 353.419663942288, 341.71436175651, 347.081896112284, 347.663645178702, 345.058231184576, 339.039607707814, 344.178110844387, 341.312832691866, 346.177076351777, 339.149560443631, 342.715970476312, 344.279575081843, 343.306429884388, 347.090014915334, 343.312633416918, 342.134913546937, 343.808758539088, 339.547824198711, 345.664038936101, 345.479819755737, 340.978801626792, 338.785924837674, 343.725187057045, 349.5178891656, 347.014942045918, 344.956187303751, 346.630996621457, 349.80598099245, 340.874542422916, 341.631576592592, 343.576531136145, 340.955481432924, 345.313800769626, 344.048950594375, 343.604015074089, 339.712658190374, 345.534378354365, 344.87981132178, 347.110632488794, 344.110097383851, 340.650103446939, 348.207216051007, 342.673182295029, 340.075257707392, 340.298719548332, 340.965713200711, 345.606193893355, 342.858959482617, 342.219524393183, 345.56566612938, 342.171329163492, 338.134443003574, 346.05305571221, 344.728155284396, 347.443749362696, 342.32006867698, 342.394549859244, 339.50054070137, 344.659811375482, 344.272913394381, 338.206995687833, 338.595756596454, 344.155426483538, 344.7584895813, 342.849087344398, 343.794052636489, 340.682846810165, 344.195854873686, 345.538149257954, 348.343375538042, 346.18619443616, 345.966975664536, 343.785993222315, 344.336765877875, 346.314210521401, 343.319411332371, 344.85249342912, 340.967079764957, 338.657780209573, 346.867225665039, 345.633220539657, 337.986861806759, 345.206904920569, 344.938139383205, 347.37082780705, 341.151486755664, 348.18563332589, 345.185045267102, 341.520474046267, 338.210480859977, 344.809588502631, 340.991960468265, 344.018974173207, 342.654032233639, 337.877096815487, 341.422366312535, 344.359544265377, 337.515044842343, 345.860296090352, 342.956468300429, 346.665189892954, 343.804654773149, 342.870398150667, 341.8776630757, 343.787601084173, 349.673024161426, 349.361705179564, 344.459290037988, 345.622912358216, 342.657215747547, 346.363618397473, 342.446361383077, 346.639124372545, 343.137168746052, 346.853881201349, 350.943302036075, 343.9690542696, 341.550675352282, 342.892433431509, 341.555504776373, 344.401303954872, 341.784508468344, 343.56308235154, 345.26689920798, 340.163211546675, 344.046591084161, 347.374402804975, 340.514882758231, 340.31047980566, 344.557451389256, 345.440147641855, 348.476619992844, 343.791244574501, 345.336284014569, 342.798275032269, 344.69271308117, 347.375107409043, 345.965312674717, 341.292598537207, 343.88755318782, 344.021828391826, 351.39977478492, 342.818392179391, 345.175281631541, 348.274376072965, 343.81513603681, 343.131807842749, 347.135964881356, 344.302974900482, 345.715367350291, 348.774266757139, 348.339802294788, 344.042154689765, 341.143207444568, 350.131327203797, 339.306234211325, 349.130425356783, 343.125603435546, 345.341157188266, 342.828042052706, 342.970982450127, 340.032001670724, 346.482071477664, 347.931534133269, 345.176538794773, 350.474282272141, 346.564635994487, 346.995065485213, 342.798139717384, 348.64995051963, 337.028925798207, 345.064449587452, 340.818969142972, 345.921209414917, 350.115246109429, 346.125401181871, 341.76330119524, 344.9272829327, 339.927700098067, 338.555256051785, 347.483410130181, 340.35240998392, 344.422760008222, 346.355380570961, 344.723463126828, 349.342190574357, 340.69525173271, 349.429985025755, 342.397788909217, 344.25055933602, 345.774824401212, 344.857189880478, 348.377652625568, 343.33816213363, 342.431420776737, 341.069851051401, 345.322058293498, 341.820768053324, 347.484067374808, 345.631505392375, 342.696702157093, 345.799877884751, 344.253518035161, 350.567016871773, 341.391750623194, 344.031440124822, 342.98335855863, 342.31828747307, 344.097729974031, 342.439157347341, 343.372177421835, 346.063310733946, 345.069288330237, 347.772967982675, 345.168725575122, 345.168995010664, 345.919177463409, 339.240745457461, 345.419130829801, 342.453611497219, 346.602429295481, 346.823713950241, 345.964546776734, 340.724365076178, 344.433087132415, 341.275350371238, 340.477178181082, 345.70231471075, 342.903331053197, 341.766548309668, 343.070389916923, 347.35310781613, 346.245455543104, 344.734404347612, 346.321904479913, 339.587966391197, 344.698118109561, 339.446852590407, 343.831166837907, 346.220964499279, 343.166960459233, 343.908277699471, 341.150040975829, 343.686905975128, 341.230721140214, 338.45036360136, 353.302339131528, 344.99415282973, 342.766593702083, 343.652007438468, 339.395824606702, 342.842605691587, 347.255097140698, 345.028258701656, 341.93385971504, 341.963669642072, 345.568913141946, 342.825524491306, 345.184549071416, 347.727233584437, 344.698403209271, 340.745418308987, 339.560214209571, 339.632799213121, 343.512710044631, 342.804580618238, 341.806472426401, 347.15824939855, 346.719525596421, 346.363988437457, 339.340222957959, 343.274223595632, 344.22886604995, 345.630887791546, 342.835264071495, 346.964993707273, 348.005511183266, 344.095984121701, 343.298802241909, 344.525398128278, 347.853861250104, 343.667612236766, 350.594519646692, 347.330089238023, 338.728569553356, 344.297208982451, 350.270220835218, 342.450134369174, 342.671481572151, 346.052008496227, 348.288701680908, 339.546589231036, 341.993846516586, 348.090307134674, 341.166682743987, 346.442242994795, 340.85243917993, 342.837551704957, 345.700963865796, 343.451109832851, 348.461249687804, 344.873254823336, 339.852676853004, 344.00472505804, 341.390299801653, 347.337979998837, 339.887948393535, 344.967081825237, 340.054757601231, 347.413702896896, 339.865524492248, 338.356184363265, 340.863218677414, 346.006698433403, 342.200641628379, 343.01220967319, 339.179498315446, 345.855567576948, 342.243485531628, 342.045720283234, 341.179720872434, 340.774058865157, 346.234142931009, 351.21216033754, 347.8571739833, 338.248315170093, 344.860511208441, 343.049210597302, 350.661500021913, 344.274574398058, 340.652351889229, 341.651891111678, 337.235312935286, 342.692353911468, 342.73485665403, 340.05143768842, 346.009376107736, 343.04311331687, 346.636526547023, 343.458215673901, 345.801140542214, 344.941530400361, 347.676606720815, 343.811661401114, 343.825964200944, 342.963266458823, 341.992035531114, 343.553660146006, 342.669462574662, 338.77004766783, 342.899337620203, 342.861700122528, 346.720382000838, 344.10973043897, 343.894342393028, 339.335364135987, 343.339986779632, 347.50813427432, 345.578564257324, 346.768637791125, 345.884332005692, 342.54514420696, 345.304558444005, 345.791154502895, 349.199001342554, 339.207173291132, 346.052209105404, 345.068796286117, 341.112818438308, 345.785495805353, 345.089696556714, 342.579805523654, 345.512049520714, 348.196331008449, 345.894204065635, 341.599557698849, 349.103354840925, 341.037379166873, 342.743727164922, 347.747741916119, 343.151457280241, 343.150561989825, 342.048979962075, 342.765275153972, 348.510415689676, 341.930116235704, 341.038121788011, 348.528455333836, 341.180231210937, 340.358890026178, 345.816377175037, 343.927940243853, 343.361697384054, 345.513774216988, 347.839761139688, 344.898291116117, 340.486874016625, 346.852202877176, 345.272038856677, 336.700764193954, 345.626346904197, 340.156602157876, 343.317119208471, 347.040743805201, 341.135513575966, 352.486253270681, 335.016132989667, 341.619225606337, 345.594381642431, 346.451106724222, 339.802384051198, 342.526030145546, 348.266097136413, 345.307722280469, 343.115964736039, 340.750461860852, 337.046836145606, 345.035041505317, 342.176347762239, 340.214758692736, 340.498047753153, 346.413805232901, 340.533933890109, 344.083101011587, 348.239021945544, 344.943077807718, 348.512202377892, 342.533978828163, 347.869269520845, 352.102262834175, 344.909063278306, 344.360199555328, 345.970407563708, 343.159047641774, 348.277844845528, 342.180843617691, 343.437498761766, 346.715341422273, 344.727632897368, 347.35404747632, 346.675305364723, 338.639303584654, 343.348203958368, 346.375921659953, 344.136357686989, 346.168478085838, 343.555530679182, 340.586512806436, 342.082810205929, 346.574891981445, 345.686460032954, 343.6783616006, 343.33327469873, 338.500429151125, 342.092578684245, 346.096400931884, 336.996773109241, 345.574351417325, 341.912217393905, 344.538615496076, 345.266202967926, 340.9916624769, 339.952163424862, 334.387822630747, 346.46475110023, 347.562585320559, 342.54346575791, 340.919300383241, 346.719398695727, 346.799280289822, 342.621598649195, 348.352916765314, 347.288605323666, 339.236776449197, 344.366167792693, 347.02900984497, 345.07451803991, 344.695922018983, 341.631398242571, 340.573135913937, 341.678263145723, 344.844296942813, 347.458176993229, 343.390985889158, 344.585257958074, 345.549848610716, 343.648947600144, 342.510988005078, 344.165206802499, 342.017408469568, 345.122459117436, 343.028463836935, 340.766318144837, 345.08932155059, 340.513536152879, 342.744749523988, 339.685174580853, 345.410911865206, 342.374002569899, 345.206794776941, 346.021720671959, 342.748995935828, 341.597253076055, 343.997997436699, 345.951695717208, 342.666228405956, 342.145966620612, 342.598301597352, 340.411632439253, 343.123999027493, 337.86275078887, 346.14011356331, 345.119460606526, 346.976383460818, 346.488927794879, 346.881842105606, 341.232500987161, 340.602756831721, 338.459399023683, 344.487931133768, 345.11571489004, 343.812617294207, 343.818410525273, 340.97497487817, 343.921248330248, 341.481135957469, 343.657919657192, 347.713878355468, 346.00539579519, 344.557297435093, 348.621415828733, 341.986239279045, 337.832345913843, 343.027978477925, 348.03860641426, 343.630459381685, 345.971887913394, 343.352122019269, 344.826895437752, 344.477233354878, 342.455845147782, 341.782368345193, 342.958532924005, 349.397670901758, 342.550914759857, 343.92087688064, 340.831774841928, 349.083460150182, 350.594095899906, 346.868896065649, 341.585402390635, 342.355519138966, 344.230373006344, 340.680643907642, 340.614096865504, 345.43383843098, 342.655557440683, 344.578086471398, 347.942999253049, 348.607858740712, 344.238332227564, 343.226179455819, 345.488250985879, 339.147005810493, 343.04044415055, 343.960884952951, 344.91755355698, 346.662714607617, 347.256731606974, 345.166471951732, 350.888276614919, 340.861264563076, 342.02164046957, 345.365443930781, 340.529904504079, 342.729243067154, 345.449122951045, 348.245065449187, 339.2774263809, 345.987345935347, 342.141028316807, 341.91528168057, 346.047610934824, 347.956782625222, 345.029724851903, 345.465310101922, 345.138862707434, 344.255593692107, 343.244738199789, 349.942423752256, 347.714930843422, 342.039864214615, 346.358457893519, 344.844780730751, 339.541774504225, 348.25263868407, 346.611393920933, 349.122414781464, 346.567278337483, 342.967054498151, 343.584117806049, 347.276910449055, 344.714417400917, 343.756189952085, 344.372769988067, 341.333945219398, 345.078728155738, 341.886143382168, 349.935541560248, 342.01223772515, 346.195365988997, 343.680211555437, 341.794501933263, 342.468643876289, 345.985352871262, 344.778397416648, 344.09758490223, 348.078608295634, 348.197629815641, 345.35498814643, 340.54105017885, 345.534747272716, 339.555945063248, 346.434266365629, 343.333954200472, 347.51566411731, 342.226701966674, 344.235905167494, 343.725952851877, 346.734922747676, 339.811115912299, 343.266972392381, 345.316385954055, 338.437478722154, 340.562440651192, 341.975018821889, 348.476407705574, 337.969139732038, 345.782491813972, 346.136445268639, 346.799160360855, 340.245975681383, 342.187994237713, 346.547425045504, 340.68387563747, 348.922692145405, 343.356094865218, 341.850200458795, 345.28423871352, 340.633091306344, 341.059302821407, 343.627838375016, 348.710238569297, 347.278818110585, 339.275178919547, 339.617870381442, 345.124538893494, 340.972884915988, 347.142043399157, 343.57744720168, 343.214794306538, 345.65419865327, 344.476828920069, 340.988816414421, 344.433474515553, 343.361093896351, 344.478708065513, 345.764134419248, 344.738534523325, 343.931318160556, 345.193848276285, 345.386612400083, 344.222252716196, 343.526535017008, 340.840121027307, 336.834204642205, 345.744027764603, 344.132754224776, 340.349559036999, 341.15238267904, 345.2565721973, 345.433092663104, 346.375734390827, 346.113331265433, 346.554525590553, 343.207964832489, 344.863806878838, 346.982324716547, 340.94304800136, 341.071704064527, 342.657753189661, 347.9149854771, 345.804923188298, 344.759441515036, 349.017049027065, 344.840491301339, 348.276740314614, 350.943666146813, 343.696924786577, 344.867994726632, 345.456354633041, 344.042747108727, 344.073267015256, 350.655464176672, 344.627600548977, 343.905249788423, 341.544597487005, 341.805462977228, 339.794051550426, 342.52162031259, 345.32213394104, 341.61338051427, 344.827366550842, 345.328237792523, 345.037164389652, 342.735913358751, 347.602665392866, 338.898201130635, 346.121247954966, 344.967147356537, 345.002497980655, 344.656675059985, 342.667287944567, 347.320455953071, 340.842359207418, 344.555051172145, 347.235945041393, 342.916235050189, 345.183609367248, 345.947745699508, 337.670404509085, 339.433749925187, 347.448868882578, 342.596304094051, 340.968980721955, 342.268353536931, 337.063090174788, 347.286896792579, 345.240810264194, 342.883798650031, 343.842199007231, 341.440041408255, 344.792205458096, 344.33106326767, 344.595978067163, 345.306918066234, 342.826592608874, 342.30254443956, 347.111226102019, 342.291556046566, 342.141415202683, 343.281260086286, 345.110391750605, 344.152478148134, 344.883623217635, 340.927440323406, 347.986384224374, 345.130640419994, 347.001615031604, 346.901954194746, 341.049112422758, 342.930537778134, 344.611715294186, 346.594839990615, 341.764128695167, 347.355603631396, 340.36072610998, 345.298042780044, 345.307762779685, 348.994910137013, 345.898955400617, 345.995587854601, 343.944549196374, 342.929971019645, 345.972074357874, 347.963392726211, 340.960543161202, 342.309800074989, 346.990384944405, 345.038375544594, 343.474392909614, 341.352741788939, 345.12954684421, 343.44737410782, 346.645125605066, 347.71173168481, 342.186672453185, 344.700020108632, 344.870998954205, 343.153223243729, 339.496410043312, 345.905585072199, 346.515990440634, 346.167142127601, 342.484711201851, 339.090405766851, 343.489645305695, 343.571459190998, 351.018089597535, 346.081138272896, 345.286903242933, 344.884084830026, 345.266721859431, 342.195636922647, 341.46938418028, 342.271282754527, 342.627029975377, 344.996310026125, 346.869143246994, 345.173627560506, 341.971019523659, 347.985336115365, 338.26844446271, 342.282509691169, 340.885003291325, 346.838218169756, 339.741368618399, 342.682224642973, 341.791741948554, 344.712773744559, 347.059799005699, 342.411730534878, 345.720047402513, 341.383578078332, 349.994369893285, 345.551821914751, 349.272247957925, 342.333161586475, 343.068157174106, 341.900062183502, 343.82531461565, 342.797766779748, 340.825801320274, 348.630926507905, 337.847198268618, 345.20862618663, 339.819955462038, 341.281856928273, 343.368477781381, 346.08022052468, 344.884677294571, 343.564899048596, 346.382643695619, 339.641325740743, 347.913079596651, 347.645982175752, 346.664972226792, 342.415275880574, 350.388909156764, 343.741705034902, 344.398711263442, 342.955707845051, 346.80727294516, 341.987941323393, 344.772537362736, 341.69937013558, 344.42365115263, 345.991542446199, 344.43360109696, 348.274403477742, 344.553817094439, 340.452441151505, 342.470798956366, 347.646513994935, 339.58599850198, 343.471021648834, 346.78186753264, 345.350723868687, 349.019816830363, 342.099848719987, 350.975101574838, 345.088919437369, 345.155737162972, 346.204661733767, 345.047019965051, 339.519534245417, 347.233520092035, 343.43143615766, 338.85744720668, 340.480886277429, 338.659975922669, 343.725313477387, 344.034101870896, 342.789894097232, 341.48800314232, 343.332193820345, 347.033813422853, 346.455136865635, 343.982721569543, 343.409148592915, 346.979090761158, 351.106558362155, 345.782847768637, 343.151538473726, 343.595991661585, 339.998888946327, 344.851605313288, 346.683200885063, 345.533716114512, 348.194304841621, 345.046072379001, 352.491477184167, 343.225542940085, 345.772893320547, 350.582968093573, 347.184645789993, 347.600275791239, 345.641963876274, 344.663795039097, 340.833494824377, 342.546975987221, 340.744613519981, 344.929260429684, 351.231919114442, 345.041794672228, 340.343200628447, 344.500307662381, 346.14279870541, 349.619479951861, 345.520550102296, 346.123283845607, 343.391511363875, 342.371110215882, 343.456450778264, 347.31762395522, 341.983451681898, 340.624284629234, 344.669536051045, 346.664817081194, 344.428257886381, 340.357352729912, 346.636600492561, 341.879019079897, 345.913253095911, 339.79843713875, 340.096282622235, 343.494287620542, 340.689467702226, 342.70738723481, 346.77426626196, 347.789115183799, 342.639981552325, 338.896704190519, 343.558703005919, 342.891306355971, 339.821847165493, 342.189760989759, 342.858474265119, 340.029284099805, 347.260120171723, 342.603628166719, 347.740525294092, 341.41538984928, 344.758875693573, 347.398538503909, 341.395075416433, 339.418615610898, 345.851618067772, 344.088653628007, 345.587441071821, 342.499913267559, 344.575019273685, 345.783597147412, 341.633622159211, 342.065555025772, 346.092764540868, 343.065884535328, 345.694636750487, 342.183680503303, 345.347668713528, 341.200134199189, 347.270569800136, 340.840591041119, 344.182385035359, 345.251317053578, 348.294341033443, 342.821024881362, 345.848916008039, 340.153385184635, 344.148147039956, 347.359645097746, 340.497843983804, 347.66684049343, 340.26310988774, 347.287389020223, 345.536462584898, 349.375661583225, 342.322241508116, 344.709083525046, 343.819597877595, 346.318510688999, 345.717376021274, 339.582126111288, 342.777745337212, 339.665214494938, 341.768680797917, 349.33912286691, 342.92932912956, 345.772635748112, 337.702167591873, 342.948442734189, 344.987162462538, 345.257079154047, 345.901000730189, 341.154364974778, 344.812306181175, 343.790301954694, 341.5694535189, 337.583191906936, 340.59887048801, 344.015801207394, 348.977893868114, 342.003536346495, 344.611055681346, 344.147511161494, 345.080251647732, 347.54295142061, 349.689307616727, 344.072839909266, 346.936124584476, 348.719001888549, 344.030726121969, 340.217229741693, 341.084234973875, 341.401811573488, 345.563207689275, 345.905157015224, 344.111782108525, 344.768073068108, 338.818685666461, 342.999724227055, 347.278301161219, 344.76091417301, 341.902322980724, 340.929939465847, 345.828788909757, 340.85396458664, 348.10930285655, 343.357236693837, 339.100818225254, 343.568379488486, 344.047952261829, 349.066749947835, 347.802529143153, 345.011679379844, 345.403775563177, 345.169295351047, 343.420884649979, 343.470841149912, 347.836129860416, 340.130310388733, 343.183675785391, 341.529296110841, 344.824983580447, 343.835904616837, 349.675452045159, 345.425606284161, 341.271105458336, 345.307279870268, 346.858399338384, 346.179945850232, 346.057845620561, 339.91853730063, 346.864771790585, 343.099293940505, 341.193932749046, 344.108175078851, 343.65598680268, 344.91143156466, 343.080721386751, 342.97783910682, 341.728498363558, 345.109518123393, 344.166432331369, 343.77014773293, 343.362513604621, 341.269436949389, 354.102087529045, 339.99874760392, 345.957466650866, 343.941300865735, 350.00411588441, 347.539686053139, 341.759281365924, 345.939620536246, 348.52944576485, 345.00533011863, 339.061854895065, 345.384986487395, 340.178666252458, 345.696668710352, 342.86186202124, 344.315519975698, 342.658971293594, 344.020763675284, 343.777889611968, 340.195407805541, 344.937742942353, 345.644288887946, 347.04959314844, 345.744600956778, 344.792819822619, 342.372420744304, 344.622164759778, 344.970423734035, 345.417964404243, 341.343574461739, 348.717634079629, 342.71274375124, 346.614924999228, 343.493762870911, 346.562647718628, 347.947853634892, 339.171490082187, 349.761763279652, 341.254506596196, 346.542367953595, 342.995082452145, 344.487836596667, 337.744269808208, 344.878117548329, 345.151612184843, 341.981628189411, 338.233637552855, 340.99025349065, 342.81459005429, 340.254087026034, 343.06622770261, 341.593370625404, 345.88502640644, 344.720013703502, 345.760264829733, 342.74915608474, 342.274469989114, 341.785246176765, 346.960645829379, 347.852808210615, 345.904873171214, 344.766397694125, 343.999417255298, 337.673832789937, 339.741184301896, 344.507852854787, 344.088841465914, 344.356393886976, 348.642940848783, 347.71748276409, 341.51677344158, 342.090838362916, 342.149779495469, 341.677843415102, 344.754999581379, 344.292053546941, 342.157936270624, 341.368881834851, 347.03742051305, 344.975228182549, 340.451085937171, 350.750013788324, 341.345429976744, 342.121596700904, 343.547696381586, 342.774594755364, 345.191199395418, 342.336037773499, 346.134887268402, 343.383557018147, 348.45173664305, 346.883058138347, 337.002116601742, 345.777863962832, 344.665900189577, 343.824319871199, 338.026614567778, 349.48496154023, 343.95192436817, 356.532318931806, 347.61850960127, 342.388943938636, 348.408740512173, 344.387225269217, 342.897285997374, 343.722776918825, 338.411525020001, 347.166788604929, 344.097333546115, 341.770639600705, 347.629798465279, 339.582991605237, 346.547421857253, 343.500164081346, 345.532747693672, 341.628225065942, 342.149807885528, 344.602098263637, 345.474461135999, 341.345803299279, 338.45900453856, 346.840764027749, 345.133882596338, 346.626506476646, 342.18709436311, 340.643143657708, 339.605046811578, 346.691037524523, 343.144049179866, 340.838445216051, 346.302300810508, 343.764320276107, 347.143794724208, 335.729465055072, 339.603416184235, 341.039727506657, 340.057438119281, 338.448558727507, 343.848923942549, 344.10073579707, 340.099697600495, 344.021517502863, 346.752018089913, 344.189626464294, 347.836117952775, 343.49319326523, 345.812171345916, 346.809357467595, 340.61044604812, 343.532360986325, 346.059670751423, 343.927058451032, 345.879887357573, 350.447658724185, 340.960280843354, 342.037367017466, 341.699148516326, 346.199401791172, 340.589596080284, 347.707033546247, 340.609517834258, 338.421100537859, 345.804732644928, 344.533909862216, 342.537459294156, 340.839605448585, 341.798594339092, 349.007215672083, 347.718854497658, 348.44160637855, 342.335458705393, 343.066009568792, 344.56439924798, 341.769121718385, 336.380197092533, 348.011708020591, 342.13590833343, 338.278158824314, 349.582782208509, 344.115880055311, 345.540869471082, 340.680654657728, 344.885203399694, 340.274311987025, 343.507168138582, 341.112236068069, 343.844877852689, 345.556573388621, 343.707640771826, 343.049577191601, 348.273083358392, 347.944926679925, 340.661119449525, 348.007746678376, 347.61873515107, 345.901891657054, 340.966928000402, 345.613137740248, 338.031941302179, 344.839945542973, 347.962459140669, 343.258486611379, 346.253341426428, 342.676060312325, 341.109093506738, 344.401095754888, 347.290786310798, 344.164216322672, 347.355174766383, 347.099144217121, 343.643412915325, 340.320642861543, 345.013645087398, 340.328744931887, 343.896749072892, 342.916858971804, 342.695664226278, 344.539921774922, 344.743389342717, 340.031409305966, 342.699102616397, 344.759564577964, 346.425642032578, 349.089089271923, 344.273554099412, 342.943813009003, 342.504395475781, 349.047181429659, 347.701453102249, 346.22173931959, 345.624298891025, 338.942128885833, 341.581321062947, 340.297079913195, 344.894748305852, 343.128622436156, 348.785831243495, 347.127218863789, 347.762174053769, 344.018500811926, 337.218688233213, 343.136016912852, 345.624848846623, 345.112339458147, 346.654422372078, 339.368120291553, 343.424014851879, 342.062146924879, 344.491056892599, 341.743883050725, 351.101003689805, 335.635138303833, 343.113217938958, 337.089867756549, 346.002678550596, 344.445969900007, 345.415096424045, 344.996791306126, 341.032742613897, 347.216870071836, 347.758834334226, 341.791042849465, 342.884709311009, 338.664676601052, 339.810061654573, 344.638956116646, 340.771984466544, 345.916055439857, 342.224522482209, 344.795180932937, 341.286336920901, 345.151749735114, 339.790079003898, 342.074995627808, 345.734431992797, 340.627485146458, 347.584416467439, 345.482286056168, 340.352885837492, 344.917166663659, 346.957916790654, 339.034987829855, 344.362535398876, 349.642256332764, 347.370969425039, 339.223754772482, 349.460695140375, 341.476390139517, 340.158436571969, 342.954704754316, 342.939953689993, 345.54390922121, 339.078994848933, 344.960135484409, 343.494448754742, 341.415234068617, 346.902148791418, 341.099534996474, 350.406481864276, 342.97695259289, 345.960039655511, 348.006455589223, 339.045371204503, 343.050451993195, 345.429306842274, 344.556882312156, 341.943053845337, 344.449356875231, 342.730107847724, 347.636351279255, 342.479104856116, 340.430451704593, 342.206470262247, 348.533306351102, 347.637940624776, 344.1432592053, 345.867169903245, 349.229820686024, 340.724565769019, 339.403500505121, 349.48996463829, 345.793133351015, 343.35165540731, 347.760172813065, 339.733311071591, 346.608122414408, 343.713020059316, 341.981833482265, 343.309697992213, 345.510701184673, 344.800640296006, 351.631170147322, 343.393763012562, 344.838509154576, 341.892722961388, 340.61942718524, 343.535488434333, 349.024698476723, 348.961000599834, 344.027120254008, 338.768197424796, 350.077902882815, 340.792478851724, 342.544471054754, 345.617520691458, 343.919272100144, 341.730195984262, 342.497268514733, 340.124863941099, 342.613957141199, 344.948564712442, 338.177802117117, 341.9865216766, 344.167330775541, 347.141650637737, 343.089888856626, 342.010018039265, 343.220472890952, 343.461873424021, 343.809872133865, 347.45135357609, 345.724843885128, 346.11810207108, 345.632418843326, 347.527632784616, 345.252792535458, 340.17839805046, 341.593595611652, 340.128368067928, 346.896935999552, 344.177745092593, 344.986013934123, 341.755318747523, 342.788830201638, 343.324449851393, 343.019505192942, 343.394386922014, 343.89107112446, 343.339870710755, 344.218231836401, 344.232628990247, 344.485925237927, 347.296078372432, 344.838762136639, 344.17932922853, 343.093408683377, 345.749220862597, 341.843334261316, 345.718915982609, 344.413746142207, 347.570087765624, 346.756691297703, 343.651663986333, 344.653599252459, 343.107288763001, 345.124015577787, 344.169813148759, 344.663341641387, 341.252016221597, 344.325440540948, 342.504973510509, 341.522216874682, 343.277353792929, 346.481865741404, 343.307270247768, 344.348238723253, 344.810249855701, 338.96062195195, 344.247204125651, 346.949012632935, 342.66403568956, 349.6464368946, 346.198544959365, 344.594014200184, 343.770626141641, 346.391706127897, 339.004268222243, 341.496991388695, 341.662308140878, 343.826999138124, 346.389008525376, 342.784185169314, 337.923968598866, 349.210783106682, 347.139911080064, 344.489436603353, 342.507462545461, 346.886548918004, 346.546770551555, 344.128367080661, 348.042940160127, 341.694722026688, 339.526881727075, 339.470070024354, 351.315461918584, 347.835275796116, 349.427234571687, 343.223424885028, 344.751368120622, 345.107967600956, 341.661384725358, 347.820769062232, 342.120810752888, 338.633500343646, 347.744197899032, 346.012687627509, 346.215609840885, 340.086698374892, 345.367985679425, 342.436137997405, 346.440099187553, 346.477539320791, 347.803610317922, 347.545210651063, 342.254330623961, 343.083532687886, 342.520859091876, 349.510174021657, 342.12886137426, 345.615409196148, 342.92237668278, 346.671916951521, 346.799996095503, 344.43191468062, 346.065098658345, 342.097231838486, 342.416216994797, 347.89220009488, 342.391440909226, 346.281635172984, 346.89260172248, 342.494790926461, 340.6574650983, 343.61903303811, 345.662755480926, 341.139610436925, 344.920743746453, 343.800898065063, 340.911466428379, 347.41461634949, 351.415168097303, 343.769989763932, 338.013687585321, 345.72826000682, 344.620304682216, 343.638367574307, 346.968669938116, 340.380351901294, 341.969767067257, 335.806076407429, 346.106393971886, 348.005858284441, 346.687625148102, 349.542858833719, 344.406566581562, 342.494832205703, 344.493897707455, 345.14738226129, 349.841702598419, 345.948869874548, 338.754773980125, 345.964221205603, 346.123267595842, 345.248417444872, 348.111941776757, 347.938590371602, 342.157388350272, 344.696877623211, 338.980655243952, 342.411111607962, 343.25572571324, 342.745497283116, 339.502627790503, 345.931673477149, 341.184956432291, 343.433168281519, 346.07263325007, 344.544597801307, 343.178533579095, 339.919070414077, 343.379703656585, 342.044696071719, 344.209777036462, 345.0422920984, 343.301799294738, 338.577428940147, 344.566972665744, 345.709760908937, 338.084235111329, 343.922342690518, 343.165698973819, 340.520143109567, 340.546852203521, 345.487743463556, 342.377708281544, 346.862916809722, 344.721829586712, 343.097079905044, 340.667276376378, 345.513253859086, 341.437923195118, 344.895818124845, 346.421506438443, 342.045261695613, 347.210596574232, 345.794622275562, 342.297087526323, 346.201461534136, 340.84976736684, 346.973787764614, 344.540003800329, 341.765590019556, 344.543780582904, 345.281164448711, 345.266234311625, 346.575850988487, 347.484171585846, 346.285899353625, 342.005312648173, 341.889625412993, 344.482578451675, 340.343384354917, 342.739512500635, 345.034753002837, 339.375124015758, 346.086039848801, 346.731142611253, 350.328705072212, 340.862060455575, 343.65435295231, 344.509568882741, 341.073232087248, 342.576828901083, 339.944862621424, 344.922143819051, 342.447653685709, 337.797269754233, 336.215655041085, 345.499447666241, 341.470191469779, 345.572380948546, 343.006208030017, 338.586345625123, 343.227076599808, 342.03479882065, 349.525382485186, 338.889538326249, 344.296893751159, 348.853810189277, 342.098728950338, 346.830412948221, 346.438060827743, 339.840691907337, 350.293540982887, 345.03381161682, 346.035305202608, 345.455668780569, 348.502487746846, 341.805586257657, 342.983494491107, 350.45653659012, 343.35324184099, 344.81183626532, 344.371605557939, 344.426217339597, 346.033404124262, 345.998761131249, 342.76231308029, 346.073253497286, 338.044229032641, 346.025062623685, 345.63606186731, 342.959617911871, 341.578182329882, 347.365963136469, 348.183108125119, 342.253338950666, 338.928575990689, 344.751251747894, 345.148629575739, 342.926277421775, 344.058413922552, 345.599708600228, 345.056087348232, 342.068631908945, 344.456868565887, 339.816625949565, 343.965255015252, 341.027644115436, 345.142181155171, 346.000004262331, 346.173942050202, 342.968253417523, 343.1315642532, 339.110345278381, 348.514729176433, 344.00061959266, 347.014891380142, 338.937137640456, 342.429001729684, 344.36828011653, 338.915306872903, 342.392271220175, 343.608311489331, 349.468545228149, 341.699382718046, 346.826231928926, 345.30543229427, 348.535552629749, 343.025552405436, 344.843828751213, 344.30640025015, 343.048822977791, 341.608912176828, 342.40172003606, 347.231818466955, 344.969090606196, 338.863568657436, 351.770925128288, 341.093533075113, 343.685525073345, 347.720762548866, 347.945491888412, 346.82128211412, 345.214795859271, 342.840814299994, 342.624806857013, 340.719948419353, 344.554458354501, 343.245557889261, 340.029256352477, 347.266920847495, 347.052903642639, 344.771545626738, 344.007188658438, 340.421436540322, 345.62211920426, 339.902008251493, 345.6409040486, 341.982597576321, 344.038507218774, 346.133099206371, 345.594004275103, 339.274973614903, 343.246921876036, 346.662595070855, 343.693189853842, 342.087485087779, 346.394612800383, 348.35090423706, 340.831300182623, 343.441064320884, 341.892697596924, 340.223383291109, 343.797957348675, 341.445260070368, 342.435588036606, 344.132864792163, 345.863932262329, 342.471755220648, 345.627604356024, 344.68366367298, 346.502609841184, 343.646738830935, 345.970308362317, 351.746058367299, 342.617877096513, 340.750293772129, 346.725843482004, 343.923632013184, 345.361203095798, 341.526954857173, 345.042525473112, 338.635545841608, 344.060916780972, 346.852898300035, 348.801715827091, 340.374953541452, 345.109872884627, 342.160224191146, 346.711269270105, 341.704726262418, 345.825919490925, 342.796902727962, 342.4787342429, 346.037409375542, 343.792481938367, 343.484904244775, 340.391826144017, 345.661222442556, 346.755052033051, 344.336109032362, 339.254158776275, 347.95331534401, 345.248674788875, 342.678534007357, 343.446761926739, 346.346209356133, 340.867408021058, 342.001506207039, 341.919993002686, 345.783670886938, 348.622513133245, 343.062192060534, 346.08371913147, 342.983689698725, 343.308635371706, 348.938143636476, 344.507156713298, 344.58099544208, 344.484803972228, 342.61938125112, 343.837010899957, 341.566952598938, 341.287050890766, 344.582704781385, 346.960268109708, 349.151298344563, 344.703031030873, 341.829755803178, 345.062664662495, 347.395617655349, 350.112445807668, 340.230220937407, 347.117674562013, 345.268850925864, 344.122074963902, 337.216800355625, 343.209769399608, 345.677771178597, 345.054820337037, 342.488227730697, 347.352148883463, 341.835839628298, 345.127604442485, 346.07582114848, 344.99891052504, 343.552994433766, 342.053559923345, 344.143227030453, 343.167534498534, 340.753445094802, 345.850943832831, 343.929232353867, 340.406595424367, 342.275889680007, 345.11391001238, 341.610072121087, 344.869644062003, 349.414799427132, 341.202340358566, 343.00880357472, 342.545813241398, 336.512108819381, 345.9043192484, 344.174791219509, 341.428000335515, 339.136603248252, 348.240508425091, 340.987332593676, 339.831603545535, 342.734852936059, 345.227389550411, 347.779953905266, 344.536064787502, 341.842167503537, 348.634457491546, 348.523435616791, 345.199039777921, 341.201190962941, 334.452278220703, 340.809058948741, 345.534945635572, 342.703526692666, 342.337810729736, 345.945494940002, 338.707136421564, 340.21616139725, 345.28355784298, 343.778311586843, 343.422353388231, 347.59757983928, 345.02443167198, 341.361261349239, 345.371046138275, 341.164778882111, 342.517246114965, 342.501344523391, 343.265507392011, 341.58968420197, 340.839045950312, 347.946295291346, 346.75169750753, 346.471088956964, 343.164379643147, 344.449391760697, 340.245012401816, 345.202032540356, 345.131536514636, 343.769904567092, 347.222123870549, 346.202842807689, 344.7041071646, 343.982331676738, 349.406533627597, 343.279854169354, 347.805867980104, 340.021171298842, 339.704601676639, 343.006419704253, 347.332160720275, 345.267845012684, 346.713121737366, 342.324753592662, 343.636946583897, 344.628030043334, 342.998649449284, 347.190371809452, 344.409033383262, 346.1749009314, 343.283005138579, 347.608821809185, 342.067628929676, 341.776692782586, 339.875227513019, 336.640487170226, 343.263851998585, 342.438570816365, 341.149260177603, 347.576670589709, 342.152250478146, 343.759010267252, 345.242902310531, 339.484270919408, 343.841101072596, 347.845283192715, 341.167427867106, 343.22715113113, 343.853187581568, 341.480058356647, 340.723055931814, 343.343516544757, 349.475594350306, 348.762454283704, 345.659748140533, 346.676607474452, 347.433884681953, 343.349536505293, 342.464568518224, 342.191254751948, 350.603564036753, 350.434462094751, 341.088419723538, 341.139060821178, 342.964577619374, 343.470603641187, 340.506951094766, 349.633156009819, 345.226322372886, 344.453385895881, 346.816306439589, 343.342289414106, 341.118524394237, 347.026808163202, 343.49773976932, 342.703817915954, 343.100390363967, 346.772601178917, 341.881548118745, 339.933183395561, 344.299772942663, 346.969962114308, 339.895446065853, 338.756203275849, 347.151073558421, 343.648552333189, 344.92079791853, 347.284943524939, 341.188638745399, 344.588814852793, 342.589120607381, 345.571474112882, 343.756366740613, 347.428645317014, 341.50793639407, 344.704916489303, 343.503907523469, 342.618268185779, 341.517186950587, 344.034087306838, 350.874086179998, 344.571231209601, 345.450136819611, 343.407566139768, 344.682745953277, 341.343246848507, 350.701245376621, 345.913401334191, 342.574104715989, 348.101928954671, 347.183519915569, 345.346518622782, 340.716264864846, 347.385344911259, 345.125091771472, 343.665241787292, 344.206417749253, 340.08820188895, 340.688751908408, 344.767083239515, 341.458094356066, 341.918272927794, 345.308731830999, 347.778513670808, 343.459993356062, 342.134231916811, 345.698963813776, 346.383816431558, 344.181436248909, 342.478995296271, 345.049470551976, 343.776925998354, 339.809751303164, 349.991614128082, 343.663212198885, 342.330897290021, 345.583928395268, 344.604853579252, 343.549286290129, 347.545855516893, 345.726864061559, 350.426393604452, 340.191658437925, 345.288082422955, 340.357787572798, 347.660753474951, 343.393417106172, 339.592720282871, 340.33364894553, 342.984586387529, 346.827682215465, 347.395124548479, 347.185950182024, 339.98101208635, 338.62064659535, 345.951080869495, 349.249908010544, 346.932362364321, 344.245452657557, 342.200371432106, 343.723837541047, 340.81797791467, 342.014934307199, 337.683422720029, 348.855506029023, 346.37958038883, 343.606065247805, 341.794865014473, 341.964192453812, 348.43597217843, 343.74553798786, 342.358540222372, 343.703242791538, 343.419068310825, 347.494050169906, 345.848056493148, 342.413413464553, 339.636050953472, 342.507589317889, 345.866471155334, 342.071151149249, 341.913435661922, 340.745549283672, 342.015116245154, 340.660089280541, 346.298502933251, 343.614928441365, 343.933630068842, 344.606103933168, 344.316566952518, 344.727665073884, 346.091783921118, 345.176961860973, 345.166624101722, 348.14599782079, 348.195950249163, 340.789025097432, 339.039292855986, 350.067929913501, 341.675779565372, 341.791973914485, 340.48394718501, 345.271236737934, 346.436371575789, 340.172342117511, 338.89377353879, 345.566018818432, 345.259381926676, 344.644747528511, 339.706421698479, 344.954043806512, 342.804142717229, 342.165205934378, 340.541350683043, 345.482118611598, 341.568635922244, 347.432152388783, 343.639678900828, 345.479422176647, 343.356454919868, 340.749493564522, 343.02774579475, 348.703689974425, 345.171435307437, 338.020035564848, 345.260576993382, 343.582008525302, 344.781008887526, 350.801114715886, 342.809884288611, 340.244687454064, 345.358770069249, 342.174015707363, 349.284464351182, 351.931079913596, 344.438081693233, 340.118048669052, 345.570960500069, 346.201492918274, 343.262245708116, 346.963244694866, 349.093407457735, 344.446766093172, 344.981388660652, 344.959926345336, 344.732575737956, 346.025771670251, 347.56073297633, 349.139980412499, 345.156809938087, 340.903644195428, 342.653706937627, 347.39221622741, 342.034124526116, 344.869822726903, 345.291828273563, 341.777457329854, 346.27497215453, 343.549645887467, 343.601110860543, 341.526739585562, 345.499864206463, 346.238599356647, 345.098656436024, 346.492541499482, 343.02754534522, 341.682368205187, 350.030333911541, 345.240144878364, 342.213004435146, 342.302736328517, 348.720466717771, 345.845685751362, 341.758178408361, 349.48763438245, 344.32087990553, 346.145784350129, 346.479545938087, 343.417532851263, 342.441055150704, 338.651911515121, 342.287713515857, 341.700817420959, 349.397835232673, 340.587704766742, 344.72440667222, 345.34996339565, 345.256981516067, 343.069996049978, 347.646489487511, 344.411604113351, 344.072607743315, 339.733116797392, 346.214528601393, 347.190584206573, 344.618686656882, 346.801238781686, 338.076884868148, 342.546624496389, 342.799306248048, 343.29093628065, 349.304383833211, 341.788721612753, 344.001267319244, 341.236763788592, 351.249230691522, 348.019989840355, 344.029023630701, 349.861982098711, 339.436227097128, 340.610822413976, 349.153995364576, 345.726836905409, 343.574943371076, 345.53294177713, 346.914658351104, 345.847997129716, 338.927320030105, 346.905926491937, 344.189379534646, 342.209716874224, 344.478933611217, 346.406509959116, 341.392149155448, 344.952996240772, 349.704981377693, 348.734648953471, 346.882214405427, 346.794138841479, 344.165219265718, 344.473953337757, 341.044500862305, 346.299609976567, 345.621137940919, 343.425979964684, 339.596473026453, 342.785005961167, 344.465156564945, 345.795538963171, 342.411768983075, 345.488659725875, 347.170894157772, 345.358195059906, 340.952940063323, 344.384347531239, 344.290287833991, 339.821509255729, 349.443332389972, 348.268452871213, 340.82865516877, 341.858476852996, 344.134007975266, 340.909694864389, 345.505678358853, 344.374260910272, 346.480640749737, 342.711772530918, 339.875974272998, 344.962892260894, 344.307562832832, 340.188119102619, 341.262022406585, 348.10295966654, 345.050953193117, 346.751437800983, 343.57132601388, 341.766978943274, 343.331136827734, 342.72102856406, 341.574080411249, 347.286501218208, 342.633405828788, 350.624781345485, 342.594023213382, 347.977190337681, 348.651368973316, 348.636397704283, 345.897994247168, 345.75410026245, 343.995943319695, 343.040615883152, 344.44035437206, 344.71710486827, 339.943803335321, 342.20960420458, 340.238270973901, 343.240613818715, 341.164512407008, 336.411960704578, 337.794345043575, 344.675917566348, 340.414197238496, 340.208859572342, 339.577675642157, 346.310470676024, 350.682685029968, 345.655053280064, 342.912629248024, 347.499229029885, 344.807703742597, 345.374155632225, 339.236465384488, 342.039113679098, 343.454918774436, 347.491861555472, 341.932970069406, 342.846997546087, 348.487814427182, 349.048937233526, 342.846703352501, 341.545518992752, 343.623391532151, 339.796820821669, 344.674973707508, 344.774116244873, 341.8491534057, 340.430528061977, 341.032324796762, 344.091590785236, 344.564801289131, 335.95041777186, 344.800766495755, 345.516988998166, 338.7168689458, 349.881245724072, 345.297516482366, 343.280896083891, 341.561544336169, 342.825807097805, 341.567787082443, 346.119226421093, 343.733397899031, 347.47985718422, 341.411931835525, 342.45610810374, 346.358187147676, 350.592491291674, 340.740156016705, 346.682706953311, 344.70263947079, 348.646995394715, 345.850582266489, 345.607246494392, 344.557311395051, 344.381524763428, 346.032512945326, 346.659391806373, 345.886945068919, 344.57334232143, 342.703131146678, 343.122491666686, 341.670511614813, 347.304813941864, 345.534961200305, 339.124652777729, 343.800366250683, 338.927929153526, 346.503702903011, 343.060073693358, 341.030873782897, 347.829651867689, 345.010614003654, 345.08331512307, 344.579930098828, 343.643827531672, 345.568978357781, 343.332263964566, 346.219841288766, 349.02896492668, 343.362959690123, 340.817607831875, 350.974387853718, 345.859744179251, 338.619698618578, 340.496311524079, 338.75685901232, 343.529639159183, 343.897390983403, 343.094395126126, 344.684196791947, 340.176811036442, 341.340028259333, 349.88423905321, 344.504944553252, 344.502043630392, 343.527387442993, 346.389471655103, 341.877521789624, 342.544071008595, 345.835010084929, 343.234076258742, 343.430407154609, 344.766541648056, 341.286780140956, 346.790311748759, 347.580266222377, 344.809610499418, 340.598857645501, 340.88407559388, 337.422251219536, 337.828006665967, 346.21420545071, 344.783132693692, 344.66537745212, 343.823663570159, 340.54182279991, 340.790138323954, 345.992873380121, 342.343673294511, 346.6998653036, 343.504021644357, 345.15852350747, 346.399471209977, 343.592922318615, 344.879600008193, 345.886393008326, 348.362432563903, 349.647113839735, 343.279675098875, 344.111941743748, 348.452825615274, 344.133452450987, 336.305323167203, 345.52535838722, 346.434282659953, 342.335448376791, 345.777113744099, 345.311323444799, 343.540808574657, 345.258685815683, 344.81766995087, 348.371317641202, 341.709084534084, 342.848208712924, 348.375089666197, 341.034043009788, 339.887468226463, 345.336391218709, 338.075042556172, 344.407865007109, 344.144528968232, 340.960269742796, 349.117539333098, 344.695320672064, 339.12134455829, 338.634835645609, 348.619815231614, 347.654249111523, 343.37890463751, 344.609987759461, 341.350573864067, 347.255269969246, 344.633911249252, 345.199240797674, 343.08299252639, 348.213331288655, 345.612805955942, 345.468426901761, 337.386542409967, 351.709808572905, 343.685561552302, 349.638986304497, 344.062762287823, 341.694343658166, 341.074254244293, 343.204235344044, 344.64276021698, 343.959658837494, 347.620040474826, 340.956636183462, 345.711278342132, 345.368040893662, 340.548273771534, 341.338170354519, 342.223629240601, 344.130021466898, 343.68962312017, 346.734730927905, 346.118735165832, 346.570735716723, 342.595303780602, 343.529576615899, 343.69427144098, 343.056061491079, 350.822930587073, 343.598269378298, 339.331257285218, 344.668388655944, 342.739938918417, 339.029751537117, 350.602716949471, 343.420369842741, 342.919142446718, 342.072854681249, 341.898711535703, 349.757595739251, 348.269502695419, 341.644112504092, 349.843576883793, 340.808479863261, 343.508039088884, 342.712671462833, 346.461188801154, 344.620671002031],[130.751117270025, 132.272304735597, 133.046667996878, 134.118499063495, 131.64483607106, 134.308556486681, 127.863623432569, 135.252930076448, 130.319670680412, 128.969296879106, 131.15633373759, 128.153439978305, 130.12938699871, 131.352836258089, 138.123175060917, 126.843462557508, 132.499140659295, 130.349957560569, 130.401113652299, 134.607150742248, 130.107272101053, 130.233946925992, 131.302153112075, 132.194642717818, 126.970942397357, 128.888063166629, 130.086484436395, 132.152548903299, 127.643894188352, 133.409074346682, 128.579242280451, 130.555333921882, 127.356471397289, 130.862089301229, 133.300659067871, 132.413594879886, 131.300022249198, 128.896903714477, 132.546262188545, 131.825064257206, 133.204247633137, 132.640873515418, 128.068717290459, 126.189944420754, 132.398723231531, 130.684845503051, 135.370365865319, 126.081335836457, 126.920337791488, 134.478949404864, 131.902016266818, 133.139713404988, 131.56243093943, 134.411042230859, 131.717585616078, 130.410335671876, 129.909658698963, 139.216801764405, 131.990339418564, 132.957023433191, 123.3724076932, 134.584324011779, 135.993037602792, 126.737283229939, 131.590401361749, 131.969251649239, 133.27560311134, 128.119909416078, 130.121189467045, 134.18920922628, 128.690889275941, 127.949222599273, 131.304720603932, 132.893881373384, 127.37226067126, 129.580359353523, 129.165009667841, 132.725931683417, 133.295583482488, 131.532958669611, 129.894788577327, 133.216548455655, 128.377547500966, 133.806566014918, 128.286331049111, 135.238009199863, 128.325132364833, 129.31477975649, 133.29749598199, 127.635545273833, 128.684062829334, 128.74147445414, 129.546534361348, 125.827192588439, 129.776838741038, 130.806641205725, 128.169930896401, 132.141638737704, 133.076885422363, 127.410034347775, 134.528796316083, 133.409337280082, 125.462478138484, 127.076311701067, 134.252474129244, 128.504325941932, 131.89916328951, 135.557103834674, 126.19658850042, 130.32279148279, 129.040388712343, 129.028739534839, 128.935613142047, 130.826752508628, 134.510284374278, 129.845484541829, 134.504205581329, 138.350783499651, 131.432132204438, 129.306891551947, 133.304753538731, 137.400695990757, 139.297708546282, 126.872867750145, 125.839251968786, 138.667190208925, 130.377169841622, 126.861095340786, 133.190819822434, 128.321373876095, 125.42488237043, 124.034773656883, 136.730825312475, 130.734649536783, 130.451901745928, 130.427457861215, 124.646528994318, 125.622521119306, 134.271621014356, 129.857623849974, 130.346485660536, 131.134060559321, 128.665602573756, 129.439231657694, 130.5741545537, 126.718957254083, 129.215162700231, 128.243667571788, 131.67105865428, 127.020557109554, 133.899693371003, 129.144607493088, 132.296819200931, 129.915808885595, 132.743866961797, 130.342434552739, 135.22879259626, 127.856542844696, 132.438240279984, 128.885953723501, 128.830010460818, 129.225092659833, 130.949944856485, 132.184659853277, 131.79925158689, 129.365777992759, 129.307481616393, 130.850357789408, 123.741670279814, 133.650128153701, 128.834412598988, 125.865877037116, 127.383550084958, 130.243136411845, 129.596417703023, 132.000876125433, 133.860392009989, 129.198097758655, 132.076661041349, 133.644199624456, 132.391110273056, 131.908544872984, 130.044019578276, 134.14807082288, 129.566638503819, 132.211511638491, 132.574235445796, 128.530979524677, 130.415361438937, 135.142153813018, 130.49134907678, 130.381208889514, 133.094193704977, 128.732455873406, 130.266146966879, 133.057566132977, 132.209564415999, 128.057590798471, 134.044057804077, 133.477671621053, 134.507309243054, 137.255236119799, 124.086395284119, 134.244244125331, 131.299919678863, 130.561860366613, 131.608155979576, 128.463753517287, 127.857838479169, 131.641394678578, 128.618597736685, 131.946736143588, 131.895745949276, 130.608348223379, 126.361491474956, 130.612246910308, 132.806509806758, 130.917862654163, 133.050268465148, 131.365457462025, 134.02343483824, 133.596197402783, 130.316744241639, 130.003859014014, 135.644966151316, 127.186463035262, 129.508253214006, 132.234000094348, 135.478344217655, 134.967474106661, 126.429086352776, 128.80619265319, 128.038502089964, 132.725833258121, 131.918920236463, 134.950220804125, 133.109021931659, 129.019702884133, 130.772870283474, 136.023764410866, 127.946168226319, 127.068820967767, 131.539573621401, 126.869746536185, 129.241959919391, 130.986269163533, 130.535923183732, 132.746390789348, 133.736239795708, 128.705789484213, 127.399930547707, 132.531811450141, 129.567516267586, 130.835465008808, 132.88189649513, 133.587573262738, 128.93193878765, 134.022127376307, 132.110700856529, 127.613426645369, 128.331396559539, 137.535892096232, 132.501320879727, 129.849090026906, 130.851298732019, 134.810873299526, 127.597859519803, 129.408928010264, 125.873995448557, 132.058713780733, 131.914930364248, 129.260254486056, 129.220043225099, 132.115573432705, 132.337288006371, 133.60473430158, 128.206528672674, 134.116232086065, 131.118817593752, 127.604395853799, 137.385108291385, 129.754320013881, 128.058472288957, 128.883442040477, 133.590084350771, 132.116011498301, 132.643929642807, 132.032081607788, 135.075645057938, 128.149644583664, 130.442881273685, 124.789305919389, 131.63527102126, 132.75571148308, 128.433270531981, 131.641267346755, 124.446074006852, 131.670151909494, 133.411032595528, 128.479069687042, 126.805894397478, 130.355611952743, 132.507293930551, 127.452408195458, 133.199018611908, 125.112261948667, 133.148331252854, 128.974044103142, 135.460902982788, 127.360790607174, 128.293445021299, 131.974827062171, 130.974347822853, 124.059036138811, 125.128464016037, 133.539874460629, 130.105843315507, 125.798106249237, 132.230730478661, 123.105253528421, 128.870853011585, 129.041561184679, 126.704673407581, 130.533830374247, 130.595024736727, 130.118582559897, 133.553594988304, 133.414322415396, 134.732020551039, 124.994122184839, 128.337837594339, 133.173741197486, 126.121739270191, 126.053433340444, 128.085015633896, 129.513187602405, 136.597912084468, 129.129884093172, 132.563530321043, 135.391267648648, 128.807001184278, 129.604224492523, 128.081531127292, 127.852896358593, 131.007788359652, 130.972837944008, 130.514669607413, 128.95255266278, 127.465404227929, 131.176224668171, 133.829035770058, 129.622345335559, 126.299475479481, 131.890621392208, 133.545994009643, 129.367336683005, 132.415802979054, 131.719697071018, 131.631035321586, 130.825140954644, 131.420983757836, 125.976111869552, 129.621885850035, 130.767246077231, 130.640095348372, 133.07497668105, 129.211157044149, 127.355530734804, 129.361693969392, 133.149978019454, 127.506582807703, 131.933171621878, 131.112043725135, 130.68548418897, 131.384951151056, 127.476049266826, 126.082330007503, 135.799691850183, 136.730047990367, 131.668323429309, 132.932178959677, 132.294055786886, 133.922093534057, 127.82039486169, 128.157368286436, 135.554783128751, 130.003230558776, 130.270417062409, 130.410424321524, 130.073389132966, 134.745820621381, 129.224396479319, 125.394003779019, 129.095098486033, 129.486647758599, 131.103608370065, 134.402268352379, 127.99653156381, 129.742323357847, 133.248565698367, 128.877538073481, 132.487926607148, 128.584655945859, 128.98772307755, 130.695759197417, 127.745290813651, 133.833143424475, 130.703188383463, 133.20252208671, 131.909297233044, 129.365436801841, 128.104183526381, 127.555866713294, 133.40629869444, 129.704074757528, 132.929434208147, 133.227427689858, 135.859750881269, 132.518081799951, 130.593425686364, 134.724490058831, 129.131636074845, 133.635382945831, 131.054481890082, 130.693578977882, 131.309146186502, 126.826963403442, 132.015885214637, 129.227595824317, 124.43455272024, 129.97914775868, 131.263820576257, 125.220023917567, 127.777780502485, 128.412837551691, 132.64493576977, 134.75189483915, 129.152066130305, 128.493454696652, 129.582451395986, 129.565793216279, 137.590205741037, 129.42933545509, 128.194688230256, 129.256130501323, 125.484949300592, 130.48700737028, 133.33602448348, 129.31126051596, 136.39300453546, 126.149840200125, 130.758513487631, 132.153601130339, 127.556096399188, 131.155168548054, 135.332912053707, 129.327706345131, 132.738775287276, 130.744045697991, 130.039495378481, 132.937654736357, 134.683272701694, 131.933191511102, 129.073944485934, 127.497312783705, 128.375526311184, 131.225787812852, 132.720771031415, 130.194524501405, 126.008061903029, 135.003347902899, 133.393070440493, 131.603147748102, 128.174789228254, 130.988137886755, 124.323605059083, 131.941776898035, 129.340497658667, 132.62347269059, 127.990931969518, 127.244378944353, 129.332402893641, 134.688308179383, 127.378776834174, 129.520888927352, 132.975685781385, 128.714789724092, 125.687762511269, 132.667186924833, 132.645514976561, 134.930967018252, 126.704545222612, 134.70848088909, 135.964485690464, 128.79937659695, 132.933654737848, 138.13439655112, 126.921913496482, 124.658309515502, 132.801857801844, 127.730217552923, 127.820542940345, 132.051266268391, 128.301260688078, 133.006291336611, 134.539066248543, 132.90742313604, 128.581929209288, 131.559651621897, 137.199416882059, 135.051348583782, 126.947914196716, 127.240017367949, 128.346317544775, 124.758626261145, 128.117276391884, 130.896103590293, 135.323186135508, 126.438498260289, 132.585481089182, 138.883755472681, 130.130900523555, 131.832449331936, 133.971380710313, 134.045409162334, 129.207132848287, 129.074955087372, 134.156534846214, 131.078763655636, 131.16930895711, 129.401759870486, 134.548758726394, 132.470987998595, 128.055464919197, 131.850491792083, 129.783819884579, 129.893410799951, 128.074561358986, 129.179120566645, 130.754527331844, 124.647956530939, 132.772999524143, 128.057839726, 131.048055284165, 137.314242897281, 126.398748754509, 133.207217852614, 126.797434836109, 132.161531941635, 128.664562766075, 129.351570058915, 134.650161774174, 129.045371932368, 133.274606096451, 133.312541547036, 132.072857980412, 128.020891528668, 129.202949982566, 133.140614871249, 133.225747963662, 135.295882569713, 129.078222065441, 129.810886074562, 124.52274614767, 133.278765154954, 135.911364428836, 131.499330603863, 129.683384084625, 128.858019049143, 135.784107088534, 132.939256272048, 130.937131254961, 134.293152043596, 124.396330050312, 127.745205774989, 129.456920393652, 133.667895712714, 129.863466419644, 130.902914800836, 129.740293241321, 130.990879636618, 131.899537018597, 130.481673300999, 134.389736666385, 130.889385714447, 133.435622432507, 130.67350225312, 132.431314048882, 126.930994653816, 129.216987745784, 131.959359804166, 133.397838319065, 129.3278322683, 132.230179079938, 132.846247112251, 130.03073529413, 131.011193684317, 130.34196072125, 127.035278451501, 127.990744463757, 126.474241816293, 126.588505418298, 132.641794973473, 134.113542423799, 135.91610270656, 131.31082821016, 132.651017670868, 131.338380289802, 128.158800383963, 126.409123077949, 122.051153426254, 133.342238044307, 126.356007726094, 129.159509286123, 130.480899679754, 133.018657881, 137.731825005186, 131.208351320633, 135.101797737618, 137.804758272443, 129.152876710195, 128.705106307767, 135.692443609214, 134.218495288305, 131.640707570206, 137.032576377311, 130.078500408776, 137.610957992723, 131.045156855213, 130.640421685073, 129.646560129536, 128.922437458541, 129.471084036272, 124.277430768369, 135.185077483753, 128.078692036436, 133.901271322359, 127.660107453417, 126.443777588736, 133.174402088519, 130.340916605208, 133.746826279363, 124.966289808802, 134.322000133712, 129.42280064246, 131.14730062078, 128.168888695093, 127.669503174643, 127.880438456893, 131.603373432433, 136.020115816286, 130.852152778134, 130.843507683657, 133.31344434436, 128.42823038797, 128.533446530994, 128.691444920059, 135.266916020192, 135.489671369767, 130.759030519228, 127.916414894114, 128.901166302851, 134.963531485102, 130.074919961551, 126.16684333898, 132.502629284158, 133.544005983595, 130.628463561817, 128.525684057963, 128.920263404165, 127.008378743782, 136.403001270036, 131.886825809829, 128.186246105015, 127.79796821404, 124.321867276117, 131.389769022278, 129.581654804544, 128.736466833357, 132.125770441888, 130.123010724604, 136.052327049086, 131.012908232309, 128.92716167312, 134.364906590985, 129.164018720195, 130.463744014329, 128.222658227737, 129.302929811737, 132.761284659692, 129.458798249849, 128.033438866323, 132.64233071078, 126.629974330879, 130.077328552688, 132.551310472534, 129.135785099326, 131.729679689892, 134.072636332067, 131.266902679222, 134.404716773673, 132.014567553502, 132.021355059763, 127.823788465248, 128.93196050738, 127.217945504028, 127.374355756486, 135.138746972074, 128.804992526598, 128.919035452312, 129.965555931427, 136.288930162855, 133.124817885839, 126.65322850515, 134.851689592991, 136.128497455485, 132.323736900796, 128.191578073599, 129.831987228791, 136.193850937119, 127.070892661534, 128.797895083317, 133.456248294493, 129.519645795716, 131.436782108978, 132.824186207092, 131.686720936813, 131.483964229855, 126.643565564849, 132.526689743207, 131.804691100794, 127.961206148369, 128.144510070334, 129.16380808829, 132.935324629401, 119.752802814509, 126.526749100914, 132.185011626651, 129.014814852929, 134.730775265394, 128.061655858702, 130.463684932484, 132.560084944063, 131.87468798919, 135.361320308755, 128.438796612343, 129.204000973393, 129.438491519346, 130.244098042268, 125.818283107938, 128.404619785264, 131.289967757439, 133.086519427325, 132.947457249013, 133.340391684974, 130.357560790863, 133.25981094104, 137.183464505659, 133.317879720006, 131.124949117927, 133.405570654327, 134.785806819429, 129.529940099616, 131.422150199186, 136.941708472, 135.617597801081, 131.836011173621, 128.131304393015, 131.299223313133, 132.567945446859, 129.780771331596, 129.653966203424, 126.849009120657, 128.694960883179, 131.760583112081, 132.575468454695, 126.318160066963, 133.77148327938, 130.758570362958, 137.815179230069, 137.537886636287, 133.383297322518, 133.21968520693, 133.774904334268, 129.895091822945, 132.843228014227, 128.118985789036, 132.329026359525, 133.090152121392, 128.014819718637, 131.595432533698, 133.63595041453, 130.90852177103, 131.116750200973, 132.929011562624, 135.19046181447, 129.588770077893, 130.378425916272, 130.431308209053, 132.13361994677, 131.077241282753, 135.352116521177, 132.093994588952, 130.283457448117, 131.651512447305, 135.766981294616, 130.0371403643, 128.11886857874, 130.500571075895, 131.062265501709, 130.463206069833, 133.902930936384, 130.411707072997, 131.579205295228, 132.430987618968, 135.676348378577, 135.795894119155, 131.859444682571, 128.494775711112, 129.283506618785, 129.217400958259, 130.711137976343, 131.363211285331, 128.026566412393, 133.098810477599, 127.772531026903, 129.031457946216, 132.970051805918, 131.687076287539, 134.993371875256, 130.670098520966, 130.269338479024, 126.347300307886, 134.006351099293, 130.15652269535, 137.314307756429, 130.609825730439, 127.612161920947, 135.061686539064, 131.653622965793, 128.770376599454, 132.356402784139, 135.283244813653, 129.291623264334, 122.28234290225, 128.698141430365, 130.222457475448, 132.809233827426, 134.667130975782, 130.493094521269, 127.939011628235, 134.043335319906, 127.342832121224, 133.55095745162, 127.457083107623, 136.100593646013, 129.704896584676, 129.366807643899, 135.07688223231, 127.052771258076, 130.488388237038, 133.905705069266, 131.17285796697, 136.598496366374, 131.669873891698, 128.756408759952, 133.870599844894, 133.474699491326, 131.12704839525, 133.909995063385, 134.843203371846, 131.338831685373, 133.019673116042, 128.344977395386, 131.44026406344, 132.813753111087, 134.963164757673, 134.982052768667, 132.204459493581, 124.268778956697, 133.492219102949, 134.167439506897, 133.469110230369, 130.083666861065, 129.757621845831, 125.102194294474, 126.779873439629, 131.123722843955, 128.984755285258, 134.489894646597, 128.770032074686, 128.758245767357, 131.462942205168, 136.517092947291, 132.889477504595, 129.46133742311, 127.214780691827, 127.654999241494, 130.957684300172, 126.751342639466, 130.347339036179, 131.458240983283, 131.732844084339, 130.342374425306, 125.226057681535, 130.706183476775, 127.195703082212, 131.932865705414, 130.248465926153, 131.330745535032, 131.717509095521, 130.050713958287, 128.009679868012, 128.036604411035, 130.776443070905, 131.604753478738, 131.591912386389, 131.322432763333, 133.205435723856, 137.229304823539, 128.779132135444, 129.293825948002, 131.266304902237, 132.55169447545, 131.050148235291, 132.361153785266, 128.0171364749, 130.414104807721, 129.658554968124, 132.435039200258, 131.158570614024, 130.012302897787, 132.46238206809, 133.963826197124, 128.260965108138, 130.615837376142, 132.566822384526, 131.007906667646, 130.210497790875, 130.767818693869, 126.487217927382, 127.836858990693, 129.088684824385, 132.575597619003, 126.984611690438, 125.986291881708, 134.350202069515, 130.166735327586, 128.683705962995, 122.305325112294, 136.90553116839, 129.119903738777, 130.067633086168, 125.737655819188, 127.974896280137, 133.027062398346, 131.291452878814, 128.103390667765, 129.724661954844, 133.802174434911, 127.24352982923, 136.22600652336, 135.101558259023, 131.677482942055, 131.871625878349, 129.30641560023, 135.139278072993, 131.427943043472, 131.113612597276, 129.602807372708, 129.260473907969, 131.410115004673, 133.699327657005, 135.611444031833, 134.34293984456, 128.046557684574, 131.280495658309, 132.54653605365, 131.566441215118, 126.788751472256, 129.955115542266, 133.766370390011, 132.382944943639, 133.441663267414, 133.906519874281, 130.509888895796, 129.50932605587, 133.575400359442, 133.337525165238, 125.181079190311, 130.988566676636, 136.335946126566, 133.325610777977, 126.912237813154, 131.175550728551, 130.579443202735, 128.804634382966, 132.932574860586, 132.391124118484, 130.2296649491, 131.176047504768, 131.335987536474, 134.323600794231, 136.359900198253, 133.242880665072, 129.831959414099, 131.991728888136, 131.372538197982, 130.773676858698, 129.152859365031, 132.223882202753, 130.361183191955, 131.292497921096, 131.006497969321, 127.420240861148, 129.678112720706, 127.630999887303, 130.706566712681, 133.369725500987, 130.860917604455, 131.591849039257, 133.736750384369, 131.509187708209, 127.52201172382, 133.06329455965, 133.590410345555, 129.978853677849, 134.220679678524, 132.048605665777, 130.189957641542, 135.899230197981, 127.833895174163, 131.260112722306, 130.731207598421, 131.753898589396, 130.687092518072, 129.873542588661, 127.730142740903, 131.971887550193, 139.211791269514, 129.743247820546, 128.885744239324, 134.187120487025, 132.389910920438, 130.606741319147, 134.707371258598, 132.453349507102, 129.449032352627, 128.991150906966, 129.001178036503, 133.901020161132, 128.661356154639, 133.518765191173, 127.581758956493, 127.95620747217, 124.751945254327, 132.464429612036, 126.144691229697, 132.774532908813, 130.473538300582, 132.547163552717, 135.881683949366, 132.144222954721, 127.012207930124, 128.551048423205, 131.894965313451, 125.639963113466, 130.704386106539, 131.402487821312, 130.860996773102, 130.57437863259, 136.370074730776, 130.211660476345, 133.931089934229, 126.877552764926, 126.501226222, 123.870502892599, 126.803029585816, 132.18850695091, 131.844849861653, 128.147092245024, 126.397884500558, 130.957271940778, 131.304869414632, 140.120077278039, 135.940706257252, 133.19968005812, 133.680960061107, 130.054550148607, 133.305229487755, 132.152827378356, 135.123303196418, 132.271352842015, 130.814422028494, 129.596978802571, 129.217183948118, 134.78605354702, 125.975493539473, 124.708997223491, 131.116248921371, 129.840237491451, 129.17708894569, 132.944813383321, 132.043291350411, 131.844907850037, 130.054338484277, 129.504107940978, 132.602964765695, 128.402210858746, 136.966463396301, 130.880674655841, 131.977598200406, 128.898050146358, 133.191388878735, 129.311275937521, 130.900084732002, 131.171403056717, 135.902638261826, 129.889142442929, 136.823224254373, 133.091273155535, 133.367665109265, 127.223376090646, 132.669793593327, 135.314606141789, 129.637543375546, 130.838590022878, 134.951918484106, 128.539902717631, 133.42722712855, 129.403783103886, 130.107790052613, 130.487157039152, 131.236104012259, 128.568777465613, 125.546533646166, 132.519615112436, 129.114462561543, 131.225991884608, 126.2529922985, 132.478788870077, 130.401311428434, 127.06926166578, 136.100738489514, 132.126039704563, 133.340033846149, 129.514949299579, 130.809928431299, 135.103184305385, 127.141203743804, 131.559455641118, 129.771712349886, 136.33097941778, 131.24464826208, 127.904614918901, 131.933772864004, 129.295122179596, 132.564181207852, 130.732432941665, 129.066423247583, 132.422742564915, 131.3308995843, 130.736838011714, 130.635910468869, 129.793657169059, 134.073223205255, 129.46535387211, 131.441918039021, 127.971761927955, 133.041230350504, 132.930045426286, 123.675203541957, 138.349424238556, 130.829580005265, 124.715163583322, 135.900113544588, 128.649839195787, 128.42629677171, 134.460164486097, 133.874645613725, 133.570378481958, 130.5468675425, 128.675988268447, 131.067275073797, 131.094116888507, 132.896667898844, 134.667511730947, 128.75862923094, 131.21853087646, 130.960333228683, 128.682838833733, 131.259759573021, 133.132558514063, 128.16420489881, 133.449486009246, 129.121634689702, 130.582650058434, 133.532563637747, 131.647515611962, 129.262198144521, 133.909300828944, 127.173277134152, 128.139790525255, 131.5471999861, 133.084806413991, 126.90639047137, 134.46051004924, 133.643695936254, 131.310648838714, 131.918009620515, 130.537230521991, 140.704462063579, 131.102394509782, 129.041375079796, 127.331361890321, 127.826587742657, 124.993730033743, 125.738601377242, 131.431171700042, 125.123088937982, 130.115961012283, 127.665774385346, 132.935170400246, 129.784066284455, 131.051298928405, 124.797957214248, 128.142286510376, 136.739298051968, 133.419992865351, 133.129888066421, 135.437078962931, 128.554654940187, 128.133691983829, 132.125105553938, 127.198386006893, 137.962168408262, 127.264972774603, 132.68237866704, 129.15429609593, 132.228155134263, 134.508023376184, 128.699208922286, 129.936139557102, 127.176937128238, 128.79807358111, 130.393258283237, 132.578179558449, 133.275622463353, 133.905948584069, 127.623127266293, 129.170901290352, 129.387077060768, 129.139521993267, 127.862154455481, 132.234068605107, 131.649822677195, 135.270999701605, 134.368549708914, 126.632307918108, 124.852280149111, 133.723936985591, 132.316553472813, 134.233008030154, 127.777271483239, 125.065909028903, 130.015721562832, 135.067364310089, 130.947466765257, 131.992420579364, 131.344493149547, 127.783317927216, 133.096274688029, 117.287083128643, 128.21113198152, 133.460669475255, 131.784012036417, 128.748934892544, 133.24382420216, 126.596162283352, 126.380407079496, 130.812382456471, 126.260388948161, 130.420312537262, 128.295864568803, 136.810485058695, 132.844437677906, 129.871246238289, 133.779239542754, 129.86399110613, 128.531046215433, 133.26847586858, 133.404591942075, 131.9998758534, 133.935983999931, 131.000987616638, 136.301207055993, 132.953081234421, 133.055714591772, 136.406033670573, 129.794471481075, 129.568772477752, 129.655346313981, 130.369957308428, 129.105509766912, 135.042682244132, 134.428280301156, 132.762683984274, 131.334785370358, 133.600804197617, 128.685196477037, 133.4307988273, 132.221100728363, 135.413661695179, 126.655940091761, 128.685143085168, 129.962296511464, 128.308692301658, 129.41734892762, 126.544461497482, 134.374106916439, 131.642584239828, 126.939106994959, 128.251102924805, 136.980639812661, 128.744042894944, 129.980905323396, 131.717703473068, 129.212708348571, 130.094409812952, 132.5796058969, 132.963197068985, 125.955875771738, 133.847119279255, 129.92630194422, 129.686663179419, 127.652167636694, 129.020261892627, 129.696880117366, 131.596291872176, 131.984695702923, 127.178885955352, 137.365444583842, 133.191304415259, 130.553692527845, 132.603368942104, 128.343536084236, 130.358061334771, 129.936969969562, 129.639342427607, 130.773378533017, 129.303966276739, 129.904639532407, 133.504262530723, 132.146181068868, 129.432329503532, 129.611703871155, 131.977843450242, 131.624175419409, 130.998140884769, 129.872943572245, 133.075244917099, 133.561915089001, 132.127510766009, 133.276074125358, 130.534324223279, 132.773263762469, 126.115912253063, 130.57906580391, 130.854992863869, 134.568447406523, 134.587336692425, 131.921005179115, 127.035833463172, 129.198753474012, 127.417717697249, 133.32808077643, 130.374785424166, 129.305728300985, 134.190305818769, 131.069475159777, 132.418885408967, 132.462006953555, 132.853433028361, 132.798211897101, 131.601898551074, 131.969068549435, 137.291791419651, 131.736624676756, 132.773623684339, 128.170702141411, 130.154826485576, 126.980304696799, 137.748951884157, 132.592588036377, 134.007164026743, 133.019225956472, 126.348832709578, 130.430430452579, 133.97563613629, 127.906807001166, 131.393797644091, 130.058573006594, 125.783641950003, 132.460989732414, 134.193303699158, 129.600829537341, 125.344389670919, 132.932682459923, 131.295040012259, 133.796781731849, 125.473563802064, 128.702391599724, 128.777596509793, 127.729670822577, 133.893210731382, 126.812217359416, 130.794427830118, 128.854217226776, 123.723669727649, 133.54362333607, 132.63375231461, 132.997785569674, 131.617897873306, 128.375012347353, 139.155877393167, 128.965708903785, 133.412786702083, 131.80717048905, 131.608252096729, 131.892842247225, 131.538626766727, 130.022588525652, 131.76117305376, 129.057965684648, 130.515307107635, 134.77750555066, 134.61020522747, 130.821355190503, 126.649211536059, 131.782721302141, 128.514231704605, 128.686328976934, 135.589508600232, 129.686436092441, 129.453112924156, 132.764184961328, 128.695676433013, 132.437450306237, 128.699523179837, 132.824877184267, 127.012583105201, 130.886246593722, 128.081137566602, 130.850474342326, 127.83569448615, 127.646246301908, 132.539425161254, 133.826410871631, 128.320234223144, 129.553850963158, 129.165427100926, 127.669713955989, 126.105809241481, 130.743053139028, 132.380085651746, 124.027420180313, 130.480135946406, 133.620357970365, 138.198411405914, 132.886748812575, 133.347966977603, 127.467869774655, 131.123177003561, 125.727666939777, 129.7623383231, 133.568804567647, 130.545800899123, 128.482689401758, 134.338719480234, 124.772227796188, 131.560489661172, 134.169718176182, 123.138572616299, 137.669435599556, 135.763029438121, 132.166505486072, 129.991408077923, 127.557450050085, 130.396744016872, 133.535592462421, 128.462658547865, 128.041924130971, 134.40854235057, 131.709754146246, 137.342523641104, 133.839607078972, 130.450141277099, 133.51684808257, 130.629292415536, 133.390682498291, 124.397949373405, 128.367766292996, 132.189037729088, 126.099562295364, 133.230695517476, 126.842759282923, 132.786468848085, 135.268991875985, 131.975956452022, 133.244618985385, 130.143437567522, 128.004864613659, 131.241942899338, 131.371901363089, 129.684825156532, 136.32184197305, 131.984952243523, 128.193111991842, 129.489992112495, 128.694314269684, 132.879559886993, 129.130134445952, 129.208200769298, 133.366079229727, 124.888489291947, 131.163803732223, 131.704840702191, 128.754275557152, 130.385188900749, 129.068957566125, 133.702242136947, 128.91322799491, 135.232761868883, 132.228891104509, 132.684660534718, 134.817443508361, 134.975216809796, 131.264499169438, 126.550313113029, 127.602456153216, 135.829973200227, 128.68384728075, 138.08159178909, 131.431243997523, 130.219276195154, 132.684532816656, 132.01937267917, 127.623745459957, 129.199596240819, 125.44458960803, 135.78360811276, 130.072362197828, 130.832694687453, 131.213740924087, 126.39161480981, 134.12454324736, 130.965539814737, 131.288392400957, 133.101546420838, 130.017604421387, 133.232426109789, 128.165410142641, 134.58448388706, 127.492988991189, 132.086157919653, 136.516399122784, 129.825057525934, 136.105324583744, 126.21292920582, 130.356816245178, 130.611244590405, 131.825093663983, 132.17746065128, 134.511649034535, 135.319319041341, 130.950847239411, 129.28438176257, 132.520287686345, 129.676025918675, 130.477412629797, 129.693240954232, 128.929539321005, 126.588176757815, 131.78540873135, 134.669657504077, 128.362176065845, 130.64876475603, 135.396308748044, 136.812706453123, 130.998248330222, 132.60926652694, 131.24050616205, 129.37905283369, 131.497873303826, 131.837324942352, 131.244799777541, 133.106433264114, 130.157980638547, 129.306558143183, 133.456961826042, 127.770869382476, 130.432098815301, 130.406511560706, 128.117124101232, 128.738813167428, 131.54519600111, 122.685071236608, 131.146830688203, 125.631332158279, 136.30075122321, 135.615120330798, 131.141708187182, 131.752438618657, 128.221099534988, 122.663603182902, 126.530843325051, 127.890153812697, 131.025241139736, 126.978554074804, 127.464961727173, 125.721466748018, 134.143415700241, 133.80781637804, 132.342087328403, 132.566647543739, 128.667446104924, 129.758513036607, 130.259674370074, 125.179583018498, 131.427074177276, 132.04183588951, 132.879289507155, 134.646550224336, 128.680510891596, 134.731238263753, 128.604400486512, 132.335159970499, 135.24414587357, 127.779537220503, 131.91365772813, 133.078573446144, 137.385538576944, 133.535890057639, 133.533346414107, 128.421407119271, 132.848745888767, 129.072540701949, 128.418499192822, 129.061506741655, 132.306637235548, 126.965760943756, 137.308166875382, 130.466494738436, 132.028911233074, 127.834131228396, 132.05231173348, 134.485912030536, 133.386326270089, 133.958529814875, 128.785221907118, 128.986161465746, 129.405447648223, 135.547758130025, 130.196646070478, 130.621434319751, 130.857750459666, 136.082543354841, 134.043779973731, 133.558150987642, 133.692184198546, 129.389250755725, 131.403911683886, 130.038093497533, 134.354244043225, 129.551515746791, 135.132043200316, 130.887496013823, 128.696315555828, 131.391123994172, 127.31965205024, 122.06283189913, 130.644438107075, 132.762573845687, 138.957148785703, 135.104385783936, 128.490370147144, 130.030201388859, 134.44041494644, 133.122733877697, 137.555650799253, 128.80965190163, 134.113248629899, 131.714865148278, 130.532991871375, 132.990809545115, 132.246555961323, 132.11195833843, 139.365248925843, 130.88534226366, 127.185804394427, 136.000594315834, 135.923735913518, 131.475711114673, 128.800288520117, 135.070627306818, 135.002020002079, 132.490076446671, 136.79986300613, 131.040760222402, 133.253441197982, 134.574490013083, 133.099803843468, 124.595126358158, 133.495551231566, 135.340256370192, 134.486394442177, 134.364030459189, 132.940075458109, 128.612986020123, 128.102375507742, 127.215806116974, 129.750640027016, 131.390435615433, 127.402667805402, 135.538814719146, 128.76879282491, 135.200478336735, 130.466775761245, 127.081970283265, 134.045154810042, 135.120280965473, 131.348519729135, 129.945366831799, 136.550840975581, 131.339172580113, 137.508590069059, 134.974309414805, 128.935712209781, 129.451918373476, 130.336104731297, 137.446199174379, 138.331438005004, 125.608717932558, 125.181230101291, 132.891379690607, 137.671873249692, 121.665675754269, 127.708158307445, 130.131894668835, 130.497818673983, 130.313659719101, 126.494072146538, 128.993754022637, 127.050560622668, 131.249688859055, 130.05792386677, 130.41152178614, 129.00303339873, 129.619721095108, 131.284201051811, 131.426575829243, 126.301560902402, 128.160056785402, 134.297806923572, 129.025415071475, 129.321437054102, 129.322405649673, 132.227034986909, 124.063380478837, 128.584139816958, 130.148516004205, 130.78956390587, 135.298393062334, 128.29387886689, 127.817336162134, 130.157174597378, 128.996311093162, 131.333938173564, 129.706989234225, 128.680681704524, 131.399264553357, 133.6212370712, 130.567755621105, 132.013061471692, 130.541881324191, 133.387046236183, 134.3303030253, 131.290257720729, 132.107740996506, 127.401271893443, 127.134237866189, 133.330589128941, 134.440486537707, 130.511745380443, 131.020093872202, 137.061925173926, 129.89480988647, 127.82176184327, 138.070382330936, 129.312884352124, 135.081645131481, 133.972042018226, 134.583653697846, 128.120813913074, 129.938954180486, 129.811279037599, 134.792100307896, 126.604981053748, 132.434140291715, 128.338913115274, 127.634554484917, 134.134970925627, 129.20386643981, 128.933274037987, 129.128074939402, 129.324478329797, 133.972533813833, 131.533049731549, 130.32369803355, 129.94615623042, 129.752753076676, 128.411356646836, 126.896272103765, 129.904364635164, 131.496600361493, 134.305160022041, 132.38583226253, 129.092982247119, 131.638180939261, 129.180397850411, 131.839620416376, 133.05148834514, 134.274500490166, 130.1492249596, 130.33930153145, 138.010441886623, 129.881765783982, 133.942576086507, 133.46326398791, 129.279129059512, 129.67772029386, 130.734961812944, 132.021229692679, 130.590812290533, 126.767308622722, 130.219056455996, 126.389256212176, 130.360350122943, 131.211796363881, 135.101687621303, 129.818013934145, 130.26693328751, 133.904373227666, 129.284956135152, 130.981758447786, 134.643972281112, 133.411757243558, 131.527914152824, 126.855348364737, 133.127861040897, 132.816194013409, 131.32585147198, 135.144420085548, 135.721473394868, 126.644840882654, 131.353858117398, 129.089097084685, 134.034312258624, 130.542577447373, 126.07522940155, 129.947035729349, 133.227284771088, 126.977895388722, 125.693211247385, 128.168141161452, 133.245703647448, 136.441637843399, 129.251353266748, 127.860601115849, 131.90110473475, 129.544056255959, 127.694501649552, 132.544155256033, 128.240641068964, 131.92822468386, 128.43775564209, 131.645268699659, 129.812064382919, 128.902426722761, 127.93534133382, 132.180129741663, 133.797708913199, 129.030402073807, 133.801282759538, 128.826856627265, 132.989555991984, 131.150787808127, 128.525910175833, 131.63386102648, 130.903786325078, 129.712229166209, 125.643242627163, 127.973738085691, 135.22282450423, 125.127947991045, 130.004600210511, 133.342521243555, 136.076229597088, 135.536074415795, 129.579883572844, 132.52932458732, 132.729952916114, 130.48205714351, 135.13982480949, 131.240902277686, 133.909315060283, 129.468877277907, 130.953544807137, 128.05827315626, 130.029590812593, 132.136050573962, 131.475419701807, 131.656627787194, 129.718654760969, 131.285596123454, 129.079175592804, 131.17483798346, 136.844191155552, 131.769952515235, 129.932704080384, 133.419067888663, 128.004291999168, 127.354206810722, 131.003085833986, 129.156110591747, 132.211440452527, 128.136664574727, 128.309980208293, 130.513115760802, 128.999574540823, 133.291262257162, 132.001534513774, 130.469398944525, 135.90369264512, 128.786096979567, 136.162280510679, 128.597222978287, 130.183664771943, 130.038720808852, 134.671127192519, 129.260878681615, 132.131420905765, 130.757398452781, 137.800421943059, 128.198137758191, 132.655397795811, 126.338625074178, 129.094148285287, 132.021492052094, 133.126710362038, 131.961150813996, 134.806442031923, 126.601885494728, 129.391660088178, 125.585958465361, 130.238692749303, 129.974457959068, 130.506968760109, 130.225713745618, 131.532918422643, 136.99111931496, 133.970391889842, 135.553377406902, 134.055623087353, 128.421737508359, 129.253079840273, 132.405302352155, 131.709695855927, 130.240984105759, 129.630112631344, 129.330473254257, 134.881484547025, 131.933839270454, 133.89468684746, 127.286923277674, 129.385531540808, 137.634385166158, 126.652239097018, 132.801173590183, 129.716764556369, 127.426519720892, 127.291491782211, 127.555410598915, 128.109834498239, 134.074261772254, 131.615333158413, 135.27508201884, 132.132557615707, 130.888456284771, 132.558088309703, 129.105382228133, 133.792444203849, 122.946140898775, 130.308103544991, 128.397279665731, 131.590756421724, 124.653252758415, 129.509912306236, 128.538253841571, 132.236901126219, 131.402731931835, 129.796750888664, 134.293551153965, 127.817889380203, 139.42237892799, 129.188415167207, 131.390944339962, 132.527111840757, 128.900837833775, 129.095623004959, 129.34960231237, 130.596538085248, 129.076346891635, 131.760042383343, 126.78340599819, 132.239191769251, 131.442423251895, 132.993055016847, 133.081273490032, 127.428979347211, 125.523389903009, 130.005180626781, 127.782420376704, 135.045143582196, 126.841893600574, 132.558668633547, 132.208216663962, 130.533643202826, 129.486688871793, 135.663560359939, 133.461081715138, 132.423941541172, 130.037153950841, 131.203499935188, 127.912835262728, 127.507884096637, 134.850099487102, 131.54751763517, 129.055184962931, 133.270824547076, 133.152310936946, 132.640995214813, 126.450445236001, 132.938839964211, 128.26829054948, 129.509466517502, 131.100274192152, 133.472777817161, 132.189813566772, 130.026683177003, 134.767026737202, 127.353767526871, 132.240525158435, 134.99585530237, 130.150086918404, 134.195089826807, 131.356023443357, 129.416328127253, 135.097217079288, 129.976435042389, 132.141067904992, 131.899375494905, 129.368947950407, 126.553345797537, 128.65083522055, 131.96828062718, 131.596655683849, 129.347907875168, 132.357000678816, 130.887582060145, 127.1936386481, 139.202671953284, 128.32759345464, 131.010339979617, 132.201347228916, 128.503964431457, 129.656010819311, 136.65034955229, 126.863819418263, 135.90637665361, 134.858307577423, 134.808014002859, 132.62625051993, 129.818635591293, 133.600964613027, 128.731666577201, 133.862474731528, 124.865306447513, 134.475177141563, 126.95227877378, 133.850640839018, 129.332850321672, 130.989203382681, 132.915037195834, 129.874798760123, 132.614352279205, 131.014588774408, 130.85236961087, 129.971085955763, 132.692327545412, 131.473469970955, 131.822574555143, 132.994536208955, 129.208118960692, 135.43511161699, 129.119732508054, 127.65663741702, 131.970079686527, 134.633564641421, 131.52125090346, 123.702088974168, 133.113302229593, 133.548162891317, 133.039582107198, 131.465899466591, 131.20773856617, 132.889556179194, 125.79046708746, 132.2928919668, 128.754310291053, 135.392876658368, 131.444843077965, 132.037591967888, 130.901040396134, 131.496866444579, 133.219274640046, 131.278941826538, 129.746203378387, 131.380104024687, 136.86526011115, 136.357850988805, 130.080574546744, 128.51544830051, 132.245405639476, 129.924583796551, 127.667701428332, 126.630446441464, 133.348599707123, 129.201150796194, 124.349054202542, 129.615483561925, 131.492844007912, 131.027799141056, 134.781892455013, 129.228256311607, 128.087735409233, 135.619011714773, 128.02050170881, 129.873921403362, 132.158387796878, 136.652882801733, 131.38024208061, 127.933891350189, 132.68650847039, 131.922292605826, 129.438533296528, 126.319595348161, 131.71541217522, 129.022718080674, 132.876903226822, 134.703613153278, 135.114645472939, 130.842213820403, 128.676805309344, 131.871746511499, 133.249098473582, 128.788174900133, 128.623790091561, 131.031734292925, 130.506235621031, 133.759764579643, 129.803848571846, 128.968150117353, 134.519616604381, 129.880061111786, 130.906395582226, 132.62645931625, 126.318111387963, 130.576982828237, 128.863617896003, 126.810607097369, 130.599088637722, 128.371215721056, 126.98756233826, 132.679975806117, 130.062250890732, 131.578994793661, 134.008331380998, 130.784020920679, 126.574040928459, 129.136205060511, 127.416936421717, 135.528988745426, 132.728396081673, 128.3976253425, 129.713286317444, 131.113990089415, 127.990391491071, 130.132686592926, 131.939402013575, 132.516162986554, 126.461627515814, 128.935617033179, 133.271319742107, 132.843767208183, 129.30511487564, 130.764840381653, 136.132616306357, 130.592970856268, 130.824825550824, 132.876988375668, 129.947504842973, 127.687574700432, 128.81496336627, 128.66441818559, 136.259741782676, 135.78879352794, 124.140855331858, 128.448716474692, 136.20431563098, 131.665492801675, 132.632800043878, 129.872297758848, 135.611389011991, 135.155374555418, 130.770111008068, 132.16287294262, 132.32907950787, 135.161768600706, 129.096133161496, 131.255199474707, 132.120453553208, 132.550256217327, 135.39963805288, 133.336238359582, 134.405816679413, 129.84907533817, 128.297777807624, 127.124935409607, 134.602633451647, 131.949089161941, 130.835264027848, 134.233239187835, 127.23882446301, 132.918552470566, 127.612080069581, 125.97323576292, 133.273985195636, 135.21573365407, 130.431944826872, 131.118489754867, 132.575478104073, 138.611804209825, 135.002075172689, 132.184921959789, 130.757888302831, 134.304662811322, 132.567173888817, 130.938178492196, 132.874212542378, 130.597442726022, 129.001960832067, 132.913849892853, 128.512605361261, 127.017872238101, 130.319323239788, 127.567510783186, 126.482664468884, 131.348471218023, 130.443807569591, 131.583515588149, 128.009317639981, 135.587044140265, 136.536512393146, 126.132728423379, 131.62604181163, 132.161759894256, 133.236892966888, 136.088254388577, 129.229109974841, 129.220158367841, 130.525681379465, 135.148033705299, 131.0744004601, 132.863092399215, 130.434454077694, 133.066161738849, 131.199001973621, 128.615929609526, 128.916612076715, 128.469117673717, 125.984667810128, 130.694714534745, 130.277159736705, 131.564247386351, 133.970998291585, 126.415343838951, 130.236728993559, 130.752138077706, 134.940459088158, 135.348070007658, 130.006304495861, 128.951034522687, 133.141623412072, 134.127421061346, 127.734498953627, 128.426513114488, 133.175151438442, 128.651826565876, 134.697216093052, 130.133534315886, 127.96275898658, 131.936868858877, 130.87875496421, 133.779804855275, 136.643923099318, 132.209396296214, 129.864332880028, 132.209783952065, 129.657702449867, 130.436773022323, 134.237788935371, 135.830466796207, 130.005354005887, 128.11150637984, 131.784775339431, 131.469814073983, 133.192376394348, 127.346556719284, 129.045439941987, 130.543773021587, 130.38851072118, 135.273245137434, 128.965397619004, 124.672367608924, 130.417130996804, 128.204860823831, 134.320527082369, 131.758856489493, 131.101092027062, 131.460832464118, 133.135327254089, 128.682298114054, 130.116821022347, 131.474778148903, 129.377440092958, 131.619177641114, 132.616192439935, 126.050770962561, 130.522438978901, 130.213108966303, 128.749967511206, 135.151129382057, 129.651381254601, 132.736043004067, 129.728874471155, 122.279620678072, 131.406113028079, 130.394603900546, 131.46302504354, 133.903353871348, 128.233056648861, 129.577005077655, 131.535909182039, 134.796912548412, 131.235067023785, 129.697995727648, 131.138880718544, 129.18407757768, 138.538591069836, 123.433955349551, 130.075406903023, 130.52321549568, 128.083964391642, 129.732480840566, 131.633532870921, 134.027426148569, 132.365663425087, 129.856723456826, 126.380641107436, 127.083983291084, 124.184136040995, 131.191388514827, 129.928764778371, 130.524140304937, 129.724444255195, 132.688035542976, 130.995942265079, 131.086936127055, 126.365636201959, 127.334135516505, 129.006883895944, 124.474753814417, 129.421857061843, 131.838742627101, 135.618802708572, 130.988962782795, 129.550580981871, 128.065176684218, 130.499454713019, 131.635607356563, 127.250137059524, 135.152306481967, 132.682770369171, 131.974373046914, 128.16863643553, 132.706109553976, 130.870699375991, 133.168538731755, 135.484309913806, 132.161571785998, 126.507259263311, 135.389745840813, 130.091058377798, 126.321444839521, 136.903290891398, 129.715979506214, 126.616165558323, 129.359585627656, 127.7119475615, 130.108208681012, 131.644877831826, 131.261630124065, 129.289721080867, 130.809870270724, 135.058149124164, 133.51434128755, 129.919766770391, 133.428571829677, 128.026809744674, 133.103223176491, 125.99789926643, 135.599655417747, 127.62434409069, 135.163814940804, 133.034056244935, 132.608158091948, 125.223645981974, 131.875694945739, 135.579404520678, 135.757103974966, 129.269027301341, 131.132159395534, 129.348791277791, 127.434320661815, 131.091297097778, 129.319983069262, 134.428197949148, 135.529768136249, 130.633260932512, 131.933857000332, 130.956057653538, 130.882817773987, 127.69815936685, 136.491855445883, 134.35574327196, 128.893819068709, 129.243169396789, 131.186313161585, 131.35185894277, 133.218177034441, 129.260915599139, 128.061187170082, 127.044130991965, 128.564647502215, 131.357123457485, 129.675755885502, 128.116760905097, 130.040083918182, 131.020958848399, 126.216808913045, 132.456392594768, 126.486356692847, 133.989204006376, 134.253697437298, 129.100493243554, 127.245044412826, 129.525343560266, 129.032026934928, 131.566359982119, 131.661620586304, 130.662615478142, 127.80718665886, 133.834823426357, 133.065749561289, 123.729449593664, 131.567530592961, 129.140499962667, 129.73636202247, 131.376735855175, 135.277012750543, 123.95619866902, 127.961614513796, 130.700252083225, 130.894560383379, 134.105816873548, 131.558047084771, 133.025986382579, 130.837829412108, 135.817027268845, 127.219070848697, 129.127438388771, 131.857290145194, 132.537692777176, 130.874847164821, 130.716021535701, 128.566230603921, 125.608466625875, 132.335118860481, 130.02235605725, 131.605038631464, 137.383525583917, 132.150519121439, 131.382116315514, 131.621838697569, 130.648615643913, 128.338458716511, 132.40797920627, 129.87887810814, 130.225390871924, 135.706897042938, 136.095556082508, 128.883255583809, 130.484526267745, 130.916108808384, 137.251847025115, 132.284619633526, 131.712232305358, 130.406314419531, 136.16441047865, 128.638738173809, 134.648530337492, 128.982323468246, 129.784292643975, 135.484908979503, 126.283287170691, 136.351637513927, 128.749081927453, 128.682473211544, 132.666856473871, 133.843330065677, 128.943265190403, 132.404153337504, 127.965522155639, 128.783799273057, 129.761923156921, 129.326364460953, 131.606517533211, 137.299206660601, 133.360635667169, 129.471735356359, 131.857164017914, 130.275829909242, 128.092033410114, 124.011624629521, 129.02112470425, 131.508640121424, 127.50641175847, 132.416898805698, 125.977353080082, 133.318525192342, 127.610567862485, 131.271018573261, 127.82763455011, 133.409314579252, 131.089150975139, 128.322046640978, 130.592604147173, 128.839595770575, 128.021005487155, 127.617612022556, 130.874015596297, 127.06828749127, 135.276179427492, 136.203578479761, 132.369320392792, 130.604737536122, 121.818567142172, 130.52356306422, 135.677407904451, 130.095271305671, 134.495241907942, 130.924670995601, 126.469725105901, 131.395382926204, 133.738569094024, 132.846670779336, 134.413754555976, 130.635904470686, 130.565664075426, 127.213389812709, 131.489994271914, 124.731957812698, 130.263231261447, 128.70386585327, 133.478744280494, 133.65998285574, 135.318460001917, 134.904797258906, 131.161449321654, 127.070135048889, 129.726142404206, 125.778516842698, 130.320169359864, 132.777174294829, 127.945760667925, 131.324762102123, 136.097780547187, 132.706581154055, 130.612525428008, 128.601985378003, 130.900972546944, 126.513474375443, 134.889409569028, 127.735773298667, 133.962591422077, 133.362307303979, 135.439883319026, 129.124725797121, 133.029369747288, 131.460998094376, 136.143521061431, 130.51812568638, 134.851537047029, 128.89211976033, 130.00447913263, 137.127592663841, 131.217885814928, 127.746607895996, 131.213178666047, 132.430506008599, 127.668259887913, 132.159629222027, 129.806191871151, 127.780471980021, 132.506391254921, 129.26686996194, 126.872212258675, 132.621022719353, 135.559549679508, 130.893595137961, 131.521178000868, 128.683969964745, 132.201711471262, 132.546504893538, 132.230794003792, 128.685301923496, 126.704502444782, 128.008978122479, 128.678557110501, 129.670374770969, 131.724698704869, 130.502990426945, 132.689124317019, 125.567223492716, 128.572205836459, 131.492453628527, 130.828849497593, 130.747495218185, 131.020710600046, 128.745050187365, 129.09513529044, 133.600784247704, 133.045515680825, 131.486639212503, 129.256253408167, 131.752787835719, 126.919030503684, 130.675304378201, 131.224026869999, 127.792166183591, 127.723411631198, 134.314505071568, 130.893127120099, 128.797381521496, 131.186778889641, 138.072373133222, 134.886659464732, 126.535329821426, 130.439011707915, 131.726833815999, 136.524726836572, 127.159624999494, 128.668115038007, 134.010235602943, 136.37031659915, 129.86742517125, 131.616065698284, 128.382640044523, 133.050433502912, 130.916851151437, 135.715810212236, 128.951617655863, 133.153638620043, 135.621775990035, 137.636037800006, 124.19085428661, 132.798980904194, 130.831487027532, 132.536249781255, 128.439593361939, 128.90247541066, 129.262591935661, 135.043588266759, 130.2351231571, 132.923919628423, 131.820228350389, 126.961401279867, 123.912175778726, 127.884743404294, 128.744257751016, 127.837300545294, 130.920286724659, 130.15478892229, 131.066680644095, 130.478904923784, 129.441061903046, 133.755009432071, 131.299440215121, 130.64225566931, 131.816959868169, 137.480145340951, 133.448102769542, 133.002833077186, 126.477484133013, 127.552856042738, 130.240584492835, 131.600992691118, 134.64453698039, 134.442574812688, 127.150950502629, 127.91337691467, 126.048207988709, 132.488784753674, 129.952670061192, 128.168838762593, 131.969653101566, 129.307368928536, 123.264039795414, 134.116189108333, 129.789777514951, 127.182287037549, 130.481898488679, 133.95097295653, 129.381733985085, 131.974767464378, 134.580578439944, 127.216726010731, 132.089062950132, 129.796247494439, 131.864727192466, 133.125590611839, 127.590367580972, 132.944525577741, 133.227060477321, 130.707542740464, 129.721996505932, 134.483613791291, 127.767987583861, 130.035900715587, 137.95105451917, 134.923101905465, 134.472621713277, 130.890611475904, 137.31356054736, 134.891244487477, 131.285721773189, 130.737652777029, 131.994274284389, 132.625467792285, 129.797415676831, 131.454293305461, 130.34943417553, 136.478741634236, 126.738702352851, 129.356617554688, 128.016686910857, 129.650960896113, 130.283461753633, 133.540624527344, 129.46345220565, 129.206349696588, 129.766362133185, 129.185191051734, 131.592357895135, 127.227606811457, 133.976506299451, 133.677043660633, 125.645468363268, 130.801630895449, 126.146010975753, 129.376604698034, 131.43932469439, 130.98790678056, 133.489717906098, 136.261586125254, 132.431540788499, 136.631090007662, 133.851087752887, 132.477502900133, 130.689417170015, 128.759319158474, 132.015653789497, 137.583652529358, 131.369208378341, 132.26796689643, 131.419638095839, 133.856413658289, 129.909295494717, 135.737435609052, 132.121132835224, 128.723750349131, 126.987752143743, 133.562290167004, 129.674768083829, 132.381094044286, 129.284810541612, 129.384858060992, 132.071832062821, 126.226139158515, 132.637570355648, 132.68944482288, 132.278407942973, 129.659829013529, 127.502146291364, 130.601431246537, 135.897006549884, 127.110124105968, 131.140931036527, 130.450992075294, 130.796793464293, 125.985840624238, 132.372249519772, 133.044208300328, 129.999513761886, 129.75906360236, 133.132636204111, 128.432896307687, 132.798472813528, 131.542027978639, 134.182326021411, 129.51394984965, 131.957062731635, 131.364284655824, 133.736960669139, 133.149543863845, 129.916461572061, 130.648273467758, 132.481015061652, 127.622114338196, 130.656471906379, 132.126310223472, 130.42220038847, 131.27802635064, 128.464924262824, 129.942481787218, 126.71592322423, 132.697734297452, 125.621009318774, 132.720739160245, 130.569004024858, 130.934251542083, 132.139482560422, 129.15337885311, 134.289582283163, 131.235859791295, 132.808308057844, 128.165319997609, 129.974495091162, 136.202447953932, 134.808156063704, 129.892292269888, 130.95168156438, 129.1933747048, 135.984489789498, 133.152066534535, 127.380929839816, 135.909692136792, 130.543693226069, 132.211166287299, 131.151622386556, 132.608627139003, 129.017095050836, 130.706791738981, 132.974152604072, 134.975962280587, 137.611025046426, 136.752251115963, 131.933742551501, 129.780289503568, 133.452080264408, 135.403524723704, 138.557042583753, 129.981392209747, 131.396610790237, 127.642849640277, 132.677339220746, 125.736016356433, 130.721375752841, 128.254289876643, 136.293404549816, 126.98303754973, 130.189261479274, 129.793280180252, 133.345736932131, 131.210608205335, 128.006800982626, 129.767324947033, 127.339125353256, 130.533721776034, 129.259112851286, 128.56122281553, 131.26358366985, 133.068924221348, 131.408911363415, 135.433946268222, 131.548269279437, 130.964326636489, 129.848059852356, 128.835649255406, 130.04326072759, 128.159386681146, 128.61643192628, 128.163472692378, 129.679232359462, 135.050615496358, 132.401785167271, 133.832295392112, 136.140975993447, 131.330837609987, 129.446574523791, 133.374039129473, 132.379726292477, 132.482436105687, 129.546098497286, 132.01011053463, 129.907907994737, 133.099139485139, 130.702282484155, 128.248314349922, 130.985542474318, 123.663371303269, 133.54127946553, 135.329920453182, 130.350301342768, 133.117295714091, 131.138978779451, 127.918323821155, 132.62369502541, 130.486028577764, 132.384005460458, 127.199636176581, 129.574147775025, 132.335352923326, 132.28516426323, 127.135459069192, 130.446303418166, 130.828921151706, 129.718325660865, 130.944688768571, 130.844530609156, 131.769692401166, 134.185762267772, 133.966563796952, 132.685451349055, 129.830377584346, 131.613430194806, 131.950325309278, 134.875638089789, 129.603719454331, 132.655790976632, 135.702042411259, 135.863216123573, 128.698002609606, 129.286473749898, 130.257912890539, 125.523165967737, 132.260853689387, 131.414220410685, 135.442773521212, 139.096623202884, 132.239494373266, 130.823518014507, 129.458306198954, 127.22963628037, 133.159278373745, 129.992845474508, 127.605500097523, 129.128069389008, 131.407362829755, 127.906679715534, 131.184808824871, 128.90001810202, 127.89669431669, 134.128504411265, 127.884668559459, 132.517770949656, 128.32831636755, 133.481586455824, 126.249703113318, 132.265328156989, 131.95174538337, 129.141677039524, 134.393529084649, 134.06376017728, 126.811324231214, 129.791441611588, 136.338091149971, 136.899113425324, 130.330649500763, 132.185827379329, 130.822857034302, 131.506290866758, 130.572658744104, 126.202018954925, 131.630683025833, 134.649898878458, 129.003609412075, 133.303828360107, 125.60700113082, 129.329565570507, 126.897249529891, 131.05600126112, 127.999936772015, 127.931656732394, 133.796681952694, 127.754636620317, 128.349880710094, 131.111966395507, 130.397989797748, 128.957684501369, 129.88116024729, 131.979353639011, 134.694347438443, 132.118835603441, 135.803325045446, 134.366315131833, 131.569539833967, 130.2078370549, 129.027916996876, 132.600245330405, 129.154451091553, 136.136183750871, 132.567914219754, 130.579257320532, 130.275277462129, 132.324046694174, 133.882800954123, 128.872539885257, 132.133223691534, 129.02109524368, 129.020189592348, 134.978917572528, 128.874541523774, 134.648450794279, 128.845926227143, 127.300708915906, 131.427785427234, 131.352525324501, 131.562756341985, 135.430695162528, 129.87013317353, 139.975054389585, 132.064106352158, 132.228310562516, 132.20438366791, 131.710029823144, 129.376122661264, 134.037228672557, 129.312684465968, 129.386719296972, 132.159758951104, 129.856028001071, 134.752203710902, 127.313450061989, 132.487211597717, 128.687370226611, 127.307172130284, 129.952513933237, 133.130289066343, 129.118943602952, 135.148651396053, 131.307592292717, 128.267691581975, 131.417681139354, 124.923013466765, 129.774930359589, 131.432110549273, 130.847250249392, 132.841256938212, 130.583178674384, 134.769966735807, 131.395638345207, 130.637892040741, 133.282771172056, 130.42887808311, 130.762878158082, 135.070788043294, 133.269240281754, 131.632800997991, 130.918890900701, 129.981455446042, 133.166095668995, 134.044309834097, 135.969073868112, 136.007695120871, 132.291871199241, 131.052052793188, 125.277504794671, 128.559412937476, 130.607096800621, 131.563621024153, 131.872647072014, 128.599906561496, 136.836797781138, 130.911285076838, 126.896349129542, 131.300522770084, 131.53723677197, 132.289268821271, 131.303449911282, 132.264509439057, 132.38423101968, 129.441253620589, 137.675475961719, 134.496102913546, 128.880189685972, 133.945536469148, 132.429119387814, 128.597004764086, 129.433685026344, 129.690653681326, 132.460285339323, 135.306386918829, 134.016452449687, 134.360872088602, 131.779964891004, 127.933818576813, 131.549207904603, 131.594153025264, 127.587280613394, 125.645356749123, 130.801198572906, 125.226500806297, 129.290969051281, 131.428568634413, 130.787617175619, 130.568176851694, 128.150665594646, 128.874615764967, 131.244836413007, 136.092165102896, 129.87769428458, 132.605626074636, 130.746368092857, 136.109587866313, 132.28935208756, 132.018703718945, 131.15926780059, 132.706978653953, 127.488957208421, 128.465953825067, 131.312604925322, 126.834544207743, 136.630481231338, 133.715005193644, 121.623189473074, 134.845081203914, 136.098670411637, 124.81534381195, 125.36278493508, 131.569222134706, 128.70345608394, 132.170671028531, 133.677764669578, 127.451124343082, 127.450510614136, 128.925135511675, 133.167301545004, 129.492473772915, 134.71737585879, 127.850506266853, 131.898271623397, 130.424159085975, 130.114239577956, 131.1108809391, 130.69685856338, 131.919852517654, 130.418044049699, 134.273697294988, 135.169848396753, 129.113526857115, 131.470667660136, 137.152642350748, 129.467959972159, 132.157572646108, 127.327056965798, 126.488797807133, 131.425447694203, 129.46379214954, 135.872855132364, 135.774995532257, 126.560821634793, 131.522834301074, 129.429681079573, 132.268929513234, 135.637242323194, 130.885783901513, 139.267195719022, 130.311172231857, 126.570232779488, 128.480582519258, 131.42517083713, 132.622589116028, 132.899697449928, 132.261243038807, 135.111055893512, 132.140394965384, 126.271072895649, 127.59188190206, 128.107614193115, 130.357619597471, 133.812417868715, 135.066184794974, 131.993105582105, 131.468554731897, 129.852383362035, 130.34145373568, 132.477755099202, 128.626604645458, 128.189847059548, 128.208655343939, 126.94164448841, 132.285981673043, 130.783699065779, 129.55602269457, 129.060369553776, 128.541364842169, 131.041529467954, 130.635927077401, 127.00791497561, 127.009094447065, 127.290406508432, 130.38649331387, 132.647033879723, 133.265440852938, 134.319372480419, 135.109264408372, 128.544083117063, 125.772869901791, 131.086175007318, 131.177752371269, 130.985246213067, 131.512269729616, 127.442171800598, 128.716645846029, 130.103975442676, 128.213717015062, 129.001354319697, 132.647488182166, 129.319347951933, 132.310899646159, 134.396148316761, 131.617494533218, 132.950311038597, 124.506671760517, 129.261692933538, 129.983720744021, 130.857188383799, 132.361519104514, 138.313889188001, 131.315211553237, 126.179899983878, 130.836397551369, 129.212328764498, 134.858454297962, 130.745985223957, 129.02160827027, 130.885386316542, 134.236053382253, 131.471152589744, 136.105920004422, 128.233573882911, 133.493208569216, 131.765549379303, 137.751246075635, 131.774341855807, 133.443455931895, 130.820300688587, 133.101737389373, 127.351417191352, 132.918378274859, 130.775750501251, 131.487318717208, 131.824909787581, 137.856463291048, 130.238424182111, 132.044408854953, 129.584538788893, 129.711795239987, 127.585764378384, 132.515730220181, 132.706272841813, 130.708967509228, 129.587063209762, 133.837515557362, 131.547441634134, 138.302327776963, 133.995344047787, 126.857865649976, 130.601010570001, 127.270849569368, 132.298923354441, 132.426699084294, 131.744192974061, 130.455741889502, 132.881926192756, 135.067924212802, 126.682886629736, 137.401104804983, 134.962014570574, 135.289182535227, 127.802539836538, 131.815818241904, 131.943746357593, 134.214751947128, 130.342744727129, 128.85708142219, 132.82565855097, 131.905170648134, 126.44217670035, 131.2674859347, 135.955309970727, 134.643806870981, 127.063622386594, 130.457229807677, 129.140327562326, 133.145314004126, 133.204412052018, 130.222427307291, 131.864906850355, 128.078263843747, 133.800180400031, 131.052609462701, 129.663945010242, 127.765159544539, 132.4599745101, 130.10680525337, 130.512073501374, 131.203918316962, 133.276384013115, 128.024206650735, 129.202664851898, 134.727782207775, 133.362140838673, 125.039531420986, 130.143588690211, 132.360541890883, 128.09256203172, 132.344588843733, 132.149914503585, 136.131064958382, 132.219463461093, 129.240360471194, 131.238578443965, 130.145249439385, 132.166817155463, 129.674311910714, 130.098990545699, 135.695292030983, 131.511406287743, 130.734420392913, 132.320768725374, 131.688576264643, 130.845799727174, 134.854572659551, 133.309618102424, 128.565967500616, 132.421617882621, 135.537457422957, 133.725421749272, 133.61334485388, 126.072811058022, 130.942087086844, 128.941198435166, 131.496860481115, 131.596797065607, 125.933102100116, 135.520311098819, 127.539164917434, 130.937567044491, 132.849934404925, 129.800932061282, 135.304409630261, 130.84545310975, 135.280513621436, 131.335088351176, 129.873876076644, 137.01265486703, 131.926595115615, 130.203760261775, 134.008563722643, 128.505449298156, 126.048128718633, 128.388856794234, 130.280292066382, 138.266474979917, 127.95088647638, 135.866873118165, 132.982561720949, 131.005818577549, 131.674999858355, 133.794514232238, 125.027166057551, 136.438993998801, 133.555388686117, 128.801637300825, 129.925844706242, 128.26852854669, 128.898577164962, 126.544497930337, 130.22253889283, 133.164452887294, 132.260787243497, 130.770499050443, 129.445898907494, 133.690573145425, 128.622113202744, 129.175525946154, 130.303211127961, 129.225614374201, 136.889950475153, 131.20176693327, 125.998125727392, 128.41670266012, 130.241782668948, 134.38957045996, 130.265984603371, 126.423558680903, 132.738865282701, 135.145045702545, 137.19775706655, 132.468231156478, 128.790793942113, 130.605121300754, 130.196178547654, 122.616845658313, 127.516721543562, 135.470323764648, 131.010637456763, 132.046907756651, 129.846089835819, 132.758814235365, 133.902534171624, 132.46237464934, 129.436006339383, 130.160274406324, 128.323998500166, 132.0036875016, 131.026519531449, 133.370118374778, 128.834845150084, 127.642207361288, 125.245793437809, 135.680958862068, 130.138931898583, 128.327272675801, 126.744181579876, 130.037094776492, 130.641831294348, 130.388126223757, 121.994875051747, 130.352599613114, 132.411510248741, 130.107411301047, 133.511970924361, 129.932775805223, 132.291060928377, 131.924545500601, 128.612715981535, 133.859290712948, 130.783618450118, 138.474166784823, 130.702221638248, 137.569893424766, 131.694742901935, 126.686332463326, 128.949615573629, 129.139820713881, 126.514728873871, 132.588832045257, 133.504779096862, 129.865665917036, 134.127622087308, 135.099685259664, 131.041829294104, 138.027753335143, 126.782649777928, 131.513441377104, 125.878023032818, 126.818899200773, 131.940963519105, 132.682652747599, 131.024975856902, 131.893666287702, 133.300853506286, 131.051340275038, 130.003196729375, 126.144186288435, 132.753558676715, 135.818022795276, 127.553150449954, 130.22970376058, 126.647294363936, 130.777622006978, 126.083027661738, 131.58279559734, 132.983873368621, 130.509840407591, 134.892091797416, 133.256035682183, 128.869381916486, 124.519080731118, 129.027627776323, 131.511555567814, 133.426940329927, 133.932595289699, 126.93067448825, 128.450698610331, 129.827964651762, 133.158249198326, 126.887375941134, 130.566295595187, 131.484514791146, 139.017572815955, 133.553207808188, 131.067650864603, 133.303620507054, 128.818479794029, 133.937312681172, 134.913977149287, 129.758636665035, 131.715737115657, 130.198141372064, 133.234245313923, 134.211091107499, 129.250601269497, 127.762452879629, 133.838027752253, 130.604958949203, 126.953754001801, 132.968522635087, 134.349081953756, 132.078861117717, 131.211488247194, 131.790489244165, 131.672693021312, 132.659108306149, 131.647437875537, 127.709135687898, 134.836541082753, 132.488712867343, 132.211585763134, 129.900852798284, 126.349113507855, 131.030639337591, 128.283603904476, 132.476540066908, 129.315880547227, 129.468172663804, 134.11253694705, 127.744125794708, 136.136877047698, 134.691072809525, 130.374509002073, 135.143285145103, 128.228300659308, 125.384579734063, 134.13518243022, 137.819049153113, 134.77729523839, 134.120963272772, 131.884232295062, 132.509436046553, 131.739563891545, 131.758711940661, 132.315572496356, 132.904391973949, 133.699336728775, 133.90290925232, 131.546286771409, 129.3109809452, 122.902847465479, 128.867349577711, 132.276304600426, 132.76035316755, 129.194398392145, 129.81071987144, 133.160153008779, 133.973668110227, 131.653137561463, 130.979262851416, 132.068106827164, 133.608466596472, 124.631722241036, 132.622575787451, 130.410039993523, 131.475335833913, 132.540148907443, 132.090000095223, 133.569975223064, 137.255903860514, 127.176685336363, 132.599804648222, 128.745893152926, 131.317599170527, 124.367372742357, 138.392682191342, 130.466448260231, 131.164993602677, 133.414024922924, 127.647713768043, 127.828626412171, 129.778946989007, 136.147074745483, 133.834870540713, 131.692554416077, 126.512131765056, 134.598970341922, 129.096394039077, 129.66545793458, 131.9382046586, 131.063346659852, 133.836193936273, 131.389194048909, 129.586676921473, 131.693944480921, 132.352814825541, 129.953588951032, 132.694865023522, 128.973824788157, 132.10162483587, 127.174662468643, 133.084645467266, 127.865985240255, 133.809027027908, 130.159556445437, 128.141299189998, 126.290684073892, 127.250467804739, 134.098607097648, 134.302636910443, 133.157833676154, 127.616602594524, 130.933803554094, 135.524086446168, 133.000711751309, 131.150989688905, 136.516675785265, 127.961849658486, 133.161424770561, 125.069407401646, 124.629524004712, 134.997740993618, 129.407443318121, 129.833603574456, 127.236749952877, 130.234373429341, 130.984495167726, 133.974304026173, 129.519497480319, 132.081441462855, 124.882881205782, 130.793163742716, 131.4581396273, 134.124172549227, 130.569591021332, 129.840938243445, 128.68015206734, 128.244546270255, 128.696791295686, 134.214192657483, 134.801804270296, 131.538366652541, 134.589630218999, 132.339972368077, 135.537190970342, 137.483050217756, 134.832588282129, 128.176504099775, 133.407859179239, 129.550292762582, 130.387245566205, 132.922976997278, 129.902823558064, 138.699041473553, 132.797512285491, 134.012493950341, 126.128732566612, 134.330810661623, 129.255359851192, 135.861047923347, 130.187840710565, 133.669772142079, 128.304261038485, 129.579594247192, 132.324277142577, 128.298445809859, 129.168968357179, 129.984054677628, 132.261617383808, 128.861894067301, 128.058806189126, 127.264151170374, 130.655696766357, 133.147129072464, 134.492912763426, 130.459268105451, 131.24726545511, 134.997760595326, 127.509315601676, 131.40990217933, 131.296987276395, 125.569177290422, 124.983700414595, 135.113017233973, 129.233227399792, 133.51296047206, 130.453138266997, 128.21738657766, 128.206848344765, 129.564100767427, 129.421611340792, 128.529827780639, 132.190085031004, 130.575990800682, 131.974469333865, 133.29344903233, 130.259950097463, 130.355379882472, 127.406929119005, 128.780843897748, 133.692253135578, 128.031918358477, 128.034935541035, 127.33783397877, 127.944971993077, 128.033502985285, 131.5667068756, 130.731022966117, 127.060651732107, 129.081476016174, 135.2492112617, 136.888728160952, 131.470128836001, 130.950663215372, 130.040462317643, 131.423753071808, 128.031060450069, 122.558209448586, 135.444067868993, 127.967414463497, 132.140595904337, 134.727693720837, 130.902386889688, 133.291233278796, 133.44722940504, 127.775493778658, 131.873968566775, 130.950800693457, 131.508454481465, 132.423053476992, 130.556009316963, 134.986686400686, 127.04812207296, 130.605326345452, 129.516034058508, 125.604130243714, 135.767784930028, 127.194836685512, 131.551575155022, 132.494208404638, 132.365531820518, 131.583671003829, 133.05262044446, 131.283406857035, 127.34647669382, 133.312573517584, 131.000660751708, 137.756825303252, 127.307167959574, 123.3268843805, 133.738860049005, 133.174539905982, 130.497317821638, 136.111531953658, 129.689490124181, 131.594421346164, 130.175479929209, 124.585810202227, 136.677150159636, 133.121498883398, 128.757738449528, 130.377964736033, 131.096091941175, 129.773435677438, 135.002999618112, 131.703135115345, 133.959179789947, 133.801076014207, 137.314973600403, 128.354919741802, 131.123346546595, 133.994708895528, 131.752525625546, 129.737201072832, 130.471841079068, 127.20843432254, 128.586825216883, 130.489468392371, 126.471156881539, 131.017348089483, 132.612871930493, 126.715532398793, 127.378874444824, 129.576526829206, 136.539598914332, 128.205125454353, 131.364062985759, 128.0343621175, 131.241727299424, 130.871061113307, 130.439720645419, 130.02898610915, 129.099459110924, 131.910470289766, 132.526927259427, 123.516772981607, 136.189261088172, 131.87825049817, 129.551130208389, 132.296881348294, 134.408339279819, 129.441660111509, 133.082936046734, 130.626961847771, 130.295800182466, 128.60385236376, 134.861446910058, 128.43241852349, 135.111819080032, 132.672799523281, 127.926254970231, 133.156619665566, 126.896373387659, 124.579581531213, 130.327975737875, 126.564884821241, 131.204195967605, 130.73332519186, 129.439788478974, 137.31717358095, 137.980868424308, 129.312917166488, 131.704023008247, 125.357302878241, 134.750609910293, 129.977950746693, 133.4738689194, 126.41736373978, 132.337126776312, 130.697039985319, 129.963878456682, 127.965261254502, 126.458692850065, 132.112966371678, 136.795984020372, 131.149167925781, 122.693611879052, 128.782797210001, 128.961205120949, 128.272272659634, 130.899491401805, 134.348616148706, 132.741823718188, 135.409518677001, 129.639604092742, 125.757096449842, 128.995459364045, 130.334714797411, 132.069283183436, 133.319157925622, 136.763141272527, 131.868313438752, 127.74064190619, 130.023666771568, 134.599297364111, 134.045853765096, 130.73154178018, 131.864102959531, 131.498294742651, 130.825864657307, 131.268738264092, 126.493369465903, 130.559523268474, 133.19095103158, 128.187312629226, 130.337926044195, 132.089988116473, 131.677901625262, 124.324368937334, 126.235713715978, 133.598230197703, 129.160949778061, 130.376251187387, 128.197552061087, 137.603015986426, 130.493860899129, 129.517229218692, 129.537863187419, 129.557954506834, 128.661495316492, 129.634295430607, 132.914905562253, 131.412705103485, 131.109566880292, 131.533884642949, 126.294365325565, 131.928341397297, 134.238421679064, 130.717535600845, 133.690868933251, 135.049208444587, 131.117653795206, 131.645587706428, 134.414936254015, 133.551284617682, 129.75755677745, 132.7416859438, 133.625679415408, 126.690273907627, 129.516842628745, 130.522407785645, 127.376914861838, 130.057611663219, 130.016067996149, 131.46316493474, 131.417803990053, 132.207943811226, 130.931678408535, 135.481000251951, 128.322131726751, 129.259607572091, 127.23876148357, 130.472434824271, 132.5955175506, 131.43702072326, 126.552241796501, 129.648471656779, 138.398506436219, 126.551437096731, 132.019926640982, 127.253727421444, 129.058337615799, 130.463227568457, 138.737105722336, 136.511812675701, 127.491354958388, 133.23770409284, 126.827833279566, 127.763553354588, 135.719020161176, 136.690488431692, 131.620688081252, 133.179002585241, 131.689356901508, 127.097671588908, 134.109765522911, 129.1366908963, 136.517051723829, 131.558155941289, 132.785685106322, 130.513348183846, 132.636183778848, 127.934863898397, 134.345775782138, 126.885523853633, 134.501259835722, 126.854587197378, 134.340526876164, 130.70049944774, 130.186556207523, 128.855312444647, 132.409262063949, 127.472062904664, 130.184406142602, 130.966412439812, 131.019152322532, 132.892305058743, 132.138294137404, 127.693341285045, 128.56737135944, 132.135825950209, 130.060693318348, 131.296827308482, 133.501246824332, 130.041700707033, 130.417018765972, 135.734765003266, 131.747173219924, 140.926917361133, 128.296365041423, 128.650482558559, 128.629751191556, 136.239788864745, 127.878042556389, 124.435800173726, 133.031347098328, 128.321198516897, 133.553141005268, 134.199609074655, 129.125847704032, 133.721891101549, 132.795571763251, 129.252277430081, 126.823390876696, 136.106535125016, 128.248412275879, 127.996096323822, 135.326951599217, 131.727518881385, 133.857526363683, 139.04393373694, 131.067318396896, 128.262328986205, 130.516427939145, 131.52155437285, 129.643045545519, 129.520608180919, 134.554932339254, 129.693998310102, 132.201580654749, 131.801025568902, 133.315933771666, 134.949185260753, 136.621006717845, 124.86198649925, 131.1569367457, 133.334641036152, 131.871817816594, 133.633335029707, 122.9538064166, 131.593879800873, 131.25895424883, 132.158275552185, 129.583668723299, 122.370384484102, 129.04869052774, 127.955152244247, 130.170107266785, 129.15464348274, 130.713311547873, 132.253965189981, 135.232212989287, 134.474411365602, 124.796979805735, 133.67083309004, 128.716349776994, 128.355170035966, 136.327138146883, 132.194858500481, 126.748841767096, 131.002127144542, 133.43193128452, 128.958496876927, 128.899626081224, 135.553513866957, 132.006726872597, 130.750932621426, 135.975831051848, 128.407010319453, 130.208522648549, 130.099453878343, 134.43778893692, 137.893522984249, 133.444511330404, 133.622537042465, 135.928427617203, 129.695832604365, 126.44230982396, 133.746342572717, 135.043559437084, 132.226694283623, 132.657614074305, 131.422210995976, 133.297364268483, 123.047183812726, 127.278273858245, 134.514797116913, 132.055615762951, 136.081918190186, 128.297921785373, 131.375669223489, 128.789234210843, 133.830449909463, 128.714747942356, 126.734712378797, 131.762394675767, 131.070389773469, 134.567570652253, 128.904828609607, 126.899757321714, 131.400235774659, 125.606550128057, 129.880432990317, 125.924131764677, 131.316434310364, 125.405534275724, 130.835577849927, 123.855161523529, 129.017792464379, 130.06198603844, 130.317997364452, 131.36301623193, 130.31071574317, 132.188652515917, 133.736327178288, 132.37120043555, 128.122529203787, 135.277483849899, 128.685530723144, 132.51690288251, 133.834699943743, 128.11555456097, 125.30592246572, 131.8149588637, 128.37266442747, 132.085032446687, 132.383888263067, 132.532704658809, 132.250335162005, 128.565715821015, 134.438530728443, 132.042357174021, 123.522403817343, 131.071871975157, 133.060883836696, 133.56584204815, 134.860647843398, 128.268613411544, 130.80694629313, 126.196774091399, 127.955174603274, 133.889710470018, 134.211196648152, 130.184957270801, 132.433134967551, 133.577990284429, 130.343093403405, 132.249796681774, 129.050497941733, 128.949459517471, 132.175496346641, 131.055467316759, 129.55593655425, 133.319846590138, 131.625707051659, 132.210603030935, 132.940374538382, 128.572973452941, 130.781223346633, 127.857237166988, 129.271802472771, 131.366760422085, 125.678337091394, 135.035436044564, 133.579626219174, 127.398476551982, 134.65367771042, 135.280731735936, 128.424141375366, 128.24188377819, 132.061694965724, 125.592632019806, 125.4312884883, 131.012471370554, 133.943118173853, 128.714417541122, 132.425499411794, 136.971207387629, 127.338974698105, 133.117658245443, 127.845350293854, 135.039995374507, 126.509558239509, 131.394527253512, 135.787670855347, 127.851470864795, 129.117706244022, 129.920978220787, 131.961980292178, 134.072200968858, 128.941511757042, 133.955382741437, 130.746711222927, 126.728714182763, 133.089754424201, 130.886027875627, 129.038731265662, 130.728004022296, 136.723461667804, 128.713732141283, 133.13732581196, 135.986380868501, 134.704320658009, 125.09048084538, 130.10756605152, 131.835819035162, 128.475567020684, 130.620007174228, 126.108643130306, 132.198166225611, 131.017263202602, 135.689019510389, 133.278134370806, 134.429370020439, 130.97959929717, 125.153829138325, 130.879512659344, 132.532613662542, 128.942216164905, 128.559103192692, 133.360167731207, 133.963320805093, 130.395623641274, 130.897518492459, 130.190455848536, 130.160867229924, 134.06074205492, 137.168529635371, 129.127486492265, 131.520141270962, 128.219989957331, 132.64450959504, 128.26522022362, 130.642676802794, 126.810520800376, 133.747932351079, 133.535750205143, 131.311891298498, 136.86868717022, 129.377558759871, 131.093973254769, 128.627660236115, 130.134389182251, 132.251918412424, 129.866493360052, 131.792921851613, 131.364552372731, 130.539113586469, 129.606634673003, 133.560577837143, 133.704868093544, 135.863635248833, 133.516798102407, 132.592265958137, 134.843132122495, 131.477831570427, 129.601825155083, 130.705180887087, 132.252108595749, 134.852403847674, 128.070461322668, 130.327632695743, 127.134193179626, 132.697515091932, 129.022887730539, 128.993563063882, 129.341003471838, 125.12378388, 128.418786198153, 129.878989786831, 134.011648737755, 137.602352327873, 134.67055945904, 126.934252369512, 127.851612487603, 134.28385125858, 127.864699792078, 127.407180014738, 126.842365219383, 134.105826965214, 130.041945662975, 130.876240686326, 134.365414952215, 130.102624653308, 131.822004491256, 126.856359509669, 132.837161784091, 128.382674947596, 130.521537933409, 128.753187444708, 127.329952781483, 133.197326782585, 134.730929257218, 129.031290168601, 128.835313496928, 126.707254086762, 127.385840685773, 127.714223490109, 130.362072582026, 130.511070948963, 133.498311244123, 133.131922714456, 135.803922929479, 137.122002524267, 130.470531722941, 131.325759653067, 131.640267366741, 127.293310240133, 127.031551994771, 128.179798742241, 132.620416743409, 136.933865263954, 131.37630158432, 126.167160384846, 136.479076657262, 131.521146241482, 131.143429065825, 132.038795850513, 130.095958815243, 129.032879004522, 129.962573552673, 130.090793827962, 127.946312438351, 130.105026341361, 130.034439957646, 132.312597563437, 133.086149124587, 134.556947387343, 137.290263941877, 134.050857616598, 130.522181745575, 130.238583470434, 129.798030731366, 130.701990647623, 129.581916429713, 128.897663884437, 133.437953168204, 131.256687422247, 131.0154470649, 125.384605762582, 129.909305709748, 128.807050709564, 132.841151026604, 128.215360020992, 133.976685546117, 131.821963972536, 130.820821388153, 129.263963408473, 128.091409839299, 132.130595105473, 134.305312418198, 127.063108956422, 126.653091914197, 126.294878773107, 129.207824882619, 132.040062420023, 137.120173911133, 125.468205816319, 124.193374524688, 129.253058968794, 131.166776852578, 127.451680462278, 130.021396477024, 130.525951073921, 134.461229219128, 130.809394722452, 129.888885556999, 135.97682326811, 131.894531828398, 132.405639962221, 135.911185360062, 136.165272318889, 132.011649428622, 128.084443147956, 133.268148797888, 130.671229547349, 132.239967612772, 125.937617537465, 126.918867785379, 132.428612494366, 129.071304175549, 132.734514988273, 127.455862812287, 129.540559556787, 128.565890783198, 133.760341313084, 129.867796841352, 132.194227213045, 133.901197544316, 132.066703726225, 130.054572809565, 131.614881669729, 133.150302048932, 127.034173111913, 131.506709316238, 129.08873747115, 131.243015585089, 123.155315848298, 131.769558023022, 127.378708844051, 124.704356719351, 130.853196663986, 130.023222957634, 128.720987702834, 125.886127861635, 130.653259042095, 134.478026361604, 131.400403302376, 129.176654458588, 129.259796141224, 132.714465723249, 129.868377305259, 130.953623620035, 133.640552055916, 132.867977529248, 126.682000484619, 129.555152315066, 127.910586223076, 134.842402361252, 125.309888864066, 133.193973946767, 132.135395796093, 129.935499352712, 125.153860053218, 133.795385361182, 129.468778178529, 135.470576007948, 130.514257926138, 134.309424128595, 134.77877528494, 129.562072991246, 133.169389215081, 128.420132863213, 129.305795576824, 130.730651935704, 131.313836528997, 125.839141628647, 136.168047740633, 130.398831142276, 133.210134019814, 126.159165375577, 130.894723407583, 129.502697506397, 134.761545814701, 129.876851536839, 128.720040858544, 128.77056585374, 127.64957951559, 135.254283691534, 132.000901148527, 131.811621583097, 130.044076746394, 127.04941600064, 132.380571944604, 128.056231022577, 127.690870677802, 135.200214036475, 132.679582257763, 127.567549638881, 130.506102246949, 131.263630411695, 127.448501173943, 130.88120588577, 126.359596784355, 128.790904604908, 126.608492521145, 134.096580640521, 125.21919265055, 128.524988532326, 133.626572074405, 132.233243165924, 133.879582958797, 126.537626814637, 133.004554407572, 128.92168759406, 132.433419417605, 128.1509595603, 131.418137781823, 133.424934955665, 128.259250881678, 133.194789054344, 134.71805965054, 133.028596026941, 132.417254922035, 130.348095378118, 133.109849744354, 128.343152125899, 131.84599244683, 131.193339902209, 129.788626864979, 135.517883881764, 130.168957397556, 134.243600597287, 131.992617059959, 132.517613124417, 131.881015298107, 132.409963038501, 130.446295069153, 135.171157220541, 133.38513499848, 130.774050102773, 132.844885438169, 132.221523176673, 132.782760535551, 136.513282057063, 130.807878001215, 132.478623891392, 126.54721480187, 135.137827556617, 131.734701010519, 130.951786935263, 131.410349953955, 127.165910196442, 129.158727566908, 127.19609171992, 129.645836055062, 131.805538731119, 130.981816920944, 126.800134587799, 132.405242110282, 135.644610871638, 132.724591323455, 131.221159350869, 130.198591695871, 133.036460226052, 134.273887412618, 135.058818510912, 134.780042865775, 128.589115315744, 130.56950854677, 128.976756211229, 128.986189299744, 129.866113902048, 126.140027445699, 131.556066952747, 135.013146216354, 132.639118678543, 132.008314571164, 132.665626381357, 126.022419354215, 131.386045560617, 129.965023008385, 131.823994027188, 130.069322282862, 129.539463186205, 128.187411881558, 135.539113287872, 127.20333543892, 129.542504703791, 131.350738261475, 132.942825437853, 129.2020477456, 132.928748008049, 129.547836320574, 135.828074161309, 132.640338121237, 126.508573799194, 129.463894747729, 131.986712766801, 127.189972504599, 127.809267012028, 125.923137108206, 124.215897220547, 133.795607178169, 131.715071719042, 126.853460643352, 130.910031423288, 132.857686370949, 133.085430481357, 133.484683157912, 128.471929078095, 137.41497651785, 133.469810990259, 132.60370205513, 131.966812964034, 128.87378818344, 135.461782820572, 132.438537196661, 130.418907272704, 131.818471408733, 131.325754577871, 130.364296947844, 132.22532147078, 131.765713901234, 135.792258221586, 133.384316199859, 127.311616839591, 133.691149922933, 126.336003035966, 130.12735113582, 128.421574979563, 132.156529354837, 128.885804032408, 133.81429825977, 132.9401530281, 136.756845158506, 133.522952132783, 130.55713706971, 129.503992811206, 131.181702903485, 135.686992598526, 134.263435032209, 127.28468795527, 129.997440836306, 136.706141784059, 129.917218658803, 134.213611800263, 127.859354419395, 132.744408867269, 132.254543644116, 131.798233431067, 130.23357552338, 132.027070574959, 128.731787572356, 135.481531662427, 129.168036148472, 136.537233123441, 130.882980512804, 136.640901290304, 135.656965195764, 129.061237306903, 136.772073903423, 128.570969449183, 131.099183176029, 135.081253667179, 135.668589394234, 133.543902664701, 128.224719968141, 130.207715833975, 125.769735255878, 129.26333091763, 131.863882594753, 131.413216914078, 130.967357985033, 129.627011161287, 129.474983152168, 129.832561652468, 132.827906389512, 129.093498747579, 127.647559563493, 130.237274697916, 130.384831741634, 130.734484277015, 128.374736897209, 132.488525275307, 128.767607263958, 132.839047516507, 133.432863441802, 128.085626077989, 130.108060997165, 133.310140448304, 132.097831807209, 132.605819646104, 133.553285244604, 135.719418425591, 129.947862319815, 126.782060686175, 130.865473382856, 129.914111182928, 129.41174540641, 136.527851178713, 132.295811487748, 131.494221177885, 132.919377997435, 129.158784299317, 133.071157210073, 130.926792510372, 129.688274623772, 128.159713157999, 134.086668310779, 127.271196612833, 128.444728999718, 127.707755278093, 128.330667940807, 127.990701077154, 136.186712024854, 131.548670107252, 129.562502802029, 129.539939811364, 132.757593697158, 127.331146004297, 132.60457896084, 131.809706098943, 134.770363848225, 132.655416520492, 129.8116676639, 132.015570171755, 127.800055842684, 130.310682878968, 136.385810950998, 129.825349449318, 131.71268540535, 135.290394940767, 128.923090697679, 125.31202929187, 129.715224980317, 135.281023080158, 132.137054594273, 130.160154980939, 132.833090149225, 129.394457400094, 132.165118364884, 134.682857004622, 129.956927935462, 128.308370758009, 130.850127646363, 127.670520423785, 128.996073081894, 130.269246354131, 129.951624642919, 129.410811520681, 131.465479269325, 130.183312060299, 131.922146071831, 130.818709796469, 129.505561335649, 133.35720780997, 130.659450276078, 129.594094441473, 137.654979222607, 133.210857607336, 131.628160140746, 134.590250318995, 129.442213192384, 133.937639487466, 134.635594811497, 127.880216512473, 133.98958693215, 132.27521711122, 125.113130775884, 130.685515149176, 127.952643629169, 133.634798719692, 131.905494772447, 130.129665649156, 127.709601330354, 137.348748855892, 130.091120155965, 123.691794747055, 133.053230222538, 130.930752573766, 130.798542801667, 137.332526794084, 129.188937733633, 130.811652217469, 130.38595800815, 129.209783805224, 135.985055459821, 129.724105585774, 134.616832229473, 128.149673441493, 134.532279751409, 131.106941773882, 129.166467018213, 131.526660817735, 130.660800312453, 125.997711579001, 129.022921284891, 131.373949787136, 125.954928131948, 129.133963677687, 134.152031500242, 133.418383856725, 131.944503255336, 129.627846733278, 129.076835203392, 131.059290118118, 126.119736618361, 131.340748652383, 131.706739889559, 138.003210072187, 130.445973978238, 137.391547545799, 134.514265947631, 126.950194414085, 132.387771616796, 129.084996656996, 132.028033047044, 130.813242316849, 131.652071575413, 129.84162684836, 128.249735865915, 132.219782575758, 137.391489220669, 130.671913001203, 129.6476624144, 132.585590775689, 131.363866391514, 129.466841213705, 132.633196497549, 133.269780737749, 128.497076310331, 130.460356528962, 130.360893307329, 133.483010560615, 131.198919401425, 130.705944728678, 130.311082932476, 129.227595239608, 127.836713314174, 138.541862677275, 129.094594717602, 131.074311627065, 128.599179400341, 130.976271218333, 134.103962114336, 133.064117971119, 132.684577310464, 130.451976762276, 125.214704485747, 123.322419628833, 132.668172897532, 130.670954144139, 130.0433105159, 132.977291722589, 130.952905578894, 131.887036449588, 129.180282232819, 137.848259303551, 127.228639229718, 133.502174383425, 133.29228726745, 130.139772490333, 133.195085623657, 126.617040634857, 133.837920096746, 134.318012034804, 135.485325718969, 128.411209074551, 130.39133465628, 132.522794754285, 130.542406296081, 132.819912589971, 130.065812332863, 128.501403509791, 130.848854150281, 128.622445228399, 130.875610253505, 133.163870319405, 124.244861842324, 134.442377138999, 129.526359461143, 132.543372271525, 129.421176573108, 128.412369835968, 130.829313030477, 129.123285596199, 138.242453054825, 131.585050409077, 124.622617451235, 132.519024520089, 136.885585197603, 127.267915682221, 136.960829283724, 127.226989284636, 129.083052810151, 134.133299266391, 131.153632497501, 133.987325633817, 130.252641006382, 128.291382708113, 130.944748649324, 130.943382783929, 130.251032540376, 131.194569823139, 132.435480883016, 128.455083366224, 130.144298928545, 131.267304733012, 130.311539728914, 128.046723742356, 126.51578522993, 127.51837413807, 137.171685877551, 127.107045964546, 133.822853529291, 129.953073550612, 127.905779298891, 132.668567898579, 130.895347117787, 134.023741300672, 134.291032738725, 129.227813377824, 130.075632099383, 128.181501884292, 125.794718507284, 133.618904046542, 132.305453818444, 129.85322976547, 129.397426562621, 130.9055433562, 130.865667147402, 131.865653176339, 138.409499924608, 133.616042502987, 130.948466816606, 127.850703749113, 132.081277443588, 135.339892029722, 130.000825716591, 133.711897673533, 129.970677700887, 127.675498301488, 127.560440964403, 131.927922522952, 128.318128020756, 135.297430029058, 133.564812588301, 127.67041479675, 132.95968106882, 135.488150796056, 131.242194456417, 133.121339756287, 133.32094286792, 131.025326560556, 137.557779587247, 129.178202012718, 131.14700437846, 133.162418960691, 127.21166653085, 131.202793895886, 129.393293705242, 130.683707754554, 127.432339244273, 132.4562993137, 132.181631286503, 129.793273946237, 135.788658846754, 131.03502649025, 133.829724190099, 132.953340509998, 132.098239362219, 129.188608925083, 131.993935710045, 129.881628081669, 130.113232059007, 129.970690959863, 127.933064800258, 130.092676846721, 128.058807771056, 129.504541302383, 131.295437827334, 133.152272349692, 137.005943457927, 131.703424554961, 128.663103500904, 129.235458507359, 130.960792232534, 130.796967148603, 126.781019492831, 136.981709056207, 128.767935842424, 133.470337366388, 135.050168982414, 125.403444165118, 132.611389178545, 127.368644904553, 126.361755394067, 131.818790492292, 127.390381643533, 130.448257148783, 128.283502556205, 127.688234867923, 135.084778274095, 130.085710569604, 134.663924375584, 132.165808274056, 129.336903818204, 136.294924118141, 134.231855870577, 135.651833185218, 124.8936308798, 134.541882858135, 131.89485555988, 127.495117605999, 135.110378852579, 130.387691551088, 137.026398032734],[696.228371431656, 686.698008281639, 668.62454610011, 627.424775965169, 677.850137954321, 665.00652007072, 670.087808546716, 683.608361447473, 663.508571267645, 675.612569774307, 656.209423172045, 648.568115676109, 653.420090239356, 644.41761878185, 671.654893211744, 696.705925800895, 649.781049565511, 663.036178659083, 671.310838589821, 665.517736356316, 675.408733965577, 677.002116353104, 663.752862113623, 676.823088667087, 679.597204905042, 660.514661412251, 661.465938298753, 657.187059426811, 666.428840195468, 675.884273848128, 671.250442919405, 667.532703850342, 639.246740846733, 642.175134880706, 658.958306421274, 679.582676488334, 669.355128139703, 657.230853279635, 663.806343670455, 677.96401495481, 693.346784075856, 691.22031669386, 658.314861904915, 694.984285814123, 656.763394256796, 647.577128298919, 684.299726298021, 666.416626621356, 666.002623205642, 675.50679646668, 659.483511108936, 670.261409121401, 678.740781846205, 686.256110501961, 692.579001824861, 707.354172380798, 655.855345441203, 658.674780732632, 679.424884167786, 666.848346023038, 650.965829062112, 675.474580999758, 681.107659487514, 674.06968676568, 669.529662528102, 663.010846347418, 693.537135461895, 674.070637194923, 652.198754486775, 645.659652005616, 702.135942244669, 659.509862074551, 689.407139840499, 651.720823437386, 677.039360113787, 642.956703141821, 681.077742563076, 705.831403834285, 675.79400257219, 652.882006292399, 678.229173813899, 686.256730114929, 675.611309768195, 658.606444807358, 686.175586198723, 695.000048634841, 705.614811818265, 676.403659445175, 685.972072999695, 664.575890776341, 673.931040552923, 679.889620888122, 683.606273695117, 687.331165491849, 671.315075489269, 690.387965064738, 673.350019107726, 675.040913832551, 653.679562411552, 696.855490564586, 696.375149797975, 673.44681230551, 669.655047854404, 675.170818506956, 641.884277793979, 669.113064875729, 685.436855421515, 688.338003541285, 674.634743875803, 690.080035444512, 680.717771935166, 656.882764882401, 673.663359823698, 664.763851856864, 690.832644329383, 685.564691855023, 646.452781161485, 686.024633041642, 662.637760914729, 672.885199397466, 662.677011954242, 690.926433397312, 670.637920275588, 655.510338349635, 685.009313448275, 684.407524497083, 668.554018248212, 663.92988866632, 654.011494909585, 663.540630519182, 694.366851065516, 681.063702242899, 662.197245319297, 687.042083446712, 650.628655856603, 662.089308170336, 668.528908607406, 664.629561360825, 658.145402853633, 657.883655680365, 688.351458718518, 676.850992112193, 679.864451460376, 668.678522688286, 686.763091069899, 688.171393147687, 688.677709001825, 660.473906042323, 659.666484710947, 667.47057077976, 671.934467615576, 666.350425344051, 654.474273274166, 659.899239162548, 667.123504273927, 661.539112517269, 680.999309312243, 653.465065807161, 666.366306775954, 668.883026179358, 695.100243682203, 714.913924369282, 655.75557226645, 672.496868936284, 661.441133742941, 689.3070431839, 656.769717043669, 678.270028029914, 685.077914542489, 648.140028012224, 689.814214890905, 666.751885861659, 638.745360044907, 661.066427560691, 676.369041275762, 645.663451325006, 653.59385824552, 671.521924591939, 709.478819384396, 704.768526628023, 715.643794801324, 670.757468072509, 680.310791802255, 667.095151534331, 686.336659672829, 652.137377620382, 676.120617986653, 648.323201786907, 675.44749103977, 668.873255190113, 679.671802344705, 661.491823908159, 658.883435869997, 648.11881447274, 667.78065868963, 645.000558819053, 675.11067159074, 641.766827626503, 724.194361125323, 685.130328274398, 667.162311979663, 678.037268476665, 678.46446018505, 678.819179856875, 685.892282316419, 686.334106629121, 675.532073945312, 665.252000881046, 711.741523642927, 645.434501129551, 669.132858111118, 673.897721146139, 652.864026905158, 651.921412971586, 642.552108809277, 686.029088502566, 700.083756317719, 666.660964982027, 655.208977091221, 686.184088212302, 672.590795049208, 661.137466311764, 671.639500698368, 718.984793165719, 674.177640712303, 694.13797623881, 707.564831675204, 641.288016139853, 690.851790108017, 666.901505231604, 684.523751404113, 662.121256176164, 669.318813691652, 640.744644694254, 702.509990016177, 667.73202719419, 669.366802896113, 669.73335667707, 696.477949182639, 673.445957496927, 653.395800433764, 688.810804034629, 672.380535704776, 650.26284381409, 694.145681675372, 638.289038202659, 658.092475285201, 680.439036745075, 677.526637816704, 661.388500304995, 633.4797658481, 658.647091260046, 658.47274471007, 657.151651898491, 651.648371140548, 640.743854503519, 679.157130243317, 663.038684023802, 676.045174702241, 687.959419793162, 654.431486182078, 650.923860508347, 693.808853224238, 679.731189206907, 686.517242556, 678.582871666405, 648.187890479079, 680.765488164919, 666.659601625186, 669.454088409181, 647.790742598327, 687.593525528355, 690.398867278871, 660.729704535655, 658.702481266586, 648.303389107017, 664.98184922918, 681.02576005001, 639.868312132501, 672.495546910165, 696.9252688877, 678.420450604975, 654.585248151783, 692.342663743113, 683.924434842286, 700.397614809359, 689.48503313121, 677.102854336477, 687.275031801806, 705.445229130606, 701.030709105247, 664.228915194515, 649.277217883319, 659.703435854842, 651.525603489667, 669.874103026975, 682.067293904947, 677.664231947064, 691.18467366748, 673.356510454905, 687.680871369382, 665.050274650719, 663.57976454054, 677.282500148044, 651.787521351658, 663.114651482198, 663.992781042971, 680.72747921499, 658.016634429658, 643.479897811253, 657.587820780033, 652.471554714799, 659.837677059782, 674.324962271115, 658.926402575267, 676.776231149045, 655.983101659581, 694.620784375779, 668.693534808202, 687.139516871031, 675.385778962137, 695.092751556272, 667.11353807898, 680.452689273838, 687.541696635538, 676.446860691137, 654.840694231859, 670.680328665538, 676.154248322095, 666.59160493679, 675.236157863544, 677.558093828728, 666.369582000485, 655.194708738788, 655.413800928251, 678.804996559001, 645.949268622752, 679.25241116508, 634.416646732051, 646.520215843685, 685.094164686608, 667.681227206265, 690.358449976516, 684.662819334912, 663.075703514436, 665.563456867106, 695.224417057965, 654.895247591268, 686.208915026737, 678.855197201323, 674.075695615188, 655.308900845469, 673.540920849725, 686.727022619632, 690.414972575702, 664.774073420994, 673.662882180486, 652.090361065475, 660.090036587466, 665.259498840582, 692.836222549988, 642.983088757927, 653.2995478072, 646.546710441441, 688.100347003411, 662.779304877712, 665.938906681671, 660.52423835319, 674.114171476748, 670.487452577952, 665.269921147048, 653.935088695427, 668.089150936526, 656.347135200606, 681.680635772261, 682.996628459553, 688.701486888344, 651.865857391526, 696.523747882179, 660.045894278678, 650.293850200198, 679.403574178795, 676.010050012526, 685.824226438007, 661.154515555342, 672.939808323113, 688.728606913677, 689.351258767874, 650.507005205769, 665.295956847606, 679.861152111932, 648.301935397448, 654.827244685105, 699.44081910004, 699.147214532675, 697.61186145064, 690.553000817309, 655.81359611623, 691.67200604678, 644.744384642228, 699.230771987825, 650.90085906157, 684.04051116818, 700.204770910528, 683.932403831782, 681.957470829053, 669.028183034182, 680.904486650875, 684.42385181602, 658.270476645828, 659.273428009992, 697.174357498548, 672.140609025351, 675.129902946302, 683.365013954892, 690.128753209379, 657.371441087539, 688.017932137791, 683.665605270001, 674.800797467301, 655.034543742327, 695.524304566231, 669.143527463309, 682.611783346615, 662.983744843813, 687.013109812145, 673.088052092395, 639.651424639545, 669.424981172725, 693.345868015095, 666.980959000564, 681.649310027993, 677.869227092737, 644.343864536456, 659.511182901412, 647.596192302497, 661.178328777587, 679.341636848581, 666.314433156275, 642.292806180933, 678.006313470503, 701.973705086409, 658.420457186134, 685.583099730881, 658.329571278646, 675.161951443069, 663.875874577019, 668.241041175424, 666.412089846556, 686.8708255412, 674.590387630219, 639.69868926567, 661.162139469873, 674.046248494038, 656.320015236587, 700.143320897348, 682.164712955576, 666.63248163941, 666.131917704854, 672.948384421585, 644.342777834028, 676.509211611492, 681.412838690203, 687.433483053638, 682.439751853148, 685.538143142716, 654.012641241423, 643.942669375552, 656.831670561722, 693.748144567026, 691.099394275295, 653.219788705523, 683.049622425845, 661.20367897666, 652.662457330865, 658.42612014791, 656.941141824731, 665.154268394729, 695.254437198574, 663.226098025673, 699.691018334937, 662.695794677354, 677.852566769581, 666.62381497793, 674.195704324696, 662.251711352073, 680.538026174221, 679.556108718687, 671.943280781203, 676.954470575581, 674.913995371437, 671.298782269747, 657.891960601778, 656.667824481863, 658.753070766282, 666.217064220911, 661.922917362443, 668.817561350823, 669.033678951204, 662.652644734126, 641.459950387259, 667.850136872941, 671.075998141325, 689.035502030943, 696.401875858159, 662.020519072178, 650.941306698953, 716.79089735547, 645.041464681958, 644.269760087028, 658.82635600539, 685.89854460106, 665.49808429334, 675.286597146807, 658.252384449626, 659.691331266999, 703.598253953874, 686.196799910414, 684.99843066592, 687.327689419741, 660.695930300434, 657.111790021506, 657.118577404186, 670.752794058488, 673.181608213969, 668.935833790523, 669.800481941357, 652.768895646079, 681.808825156132, 668.066431038593, 660.526150206934, 660.754985105991, 665.567467674377, 689.598523113979, 669.597617187062, 663.719596053077, 681.228501770045, 657.201818061952, 662.899222832177, 675.501106185488, 648.023955083374, 652.016476634918, 661.627253564088, 680.089199808113, 689.703440951561, 651.659226641749, 679.54964872649, 680.303213921113, 669.049865134015, 666.097305548176, 683.910577818795, 691.721396455684, 719.854839349563, 661.182581936221, 684.497529768254, 670.636532609474, 670.462189854355, 684.279372723798, 659.545153345588, 658.022952254763, 636.308670365184, 689.161147260228, 685.157175008768, 687.817368947117, 699.88000337756, 681.977296343569, 671.09552834368, 675.052543857392, 675.979488322395, 665.314373260357, 675.906933722745, 692.426924466849, 705.132724194799, 640.777645189564, 651.159930021628, 650.67282876411, 683.769487771807, 689.866481363506, 671.117522705044, 667.567261842511, 664.734320847338, 658.966802281438, 670.741821334706, 636.172486775717, 682.037286021609, 664.192508046819, 708.415320991203, 652.071669815948, 680.446616765965, 670.009735831905, 673.234862166326, 644.781237316931, 693.852523844081, 680.706960436582, 667.889001920342, 678.221062287526, 677.11925757186, 665.646563442437, 680.767397373839, 675.055892488152, 688.584278072098, 670.10326426592, 658.497890471278, 695.261366614706, 667.004816473548, 672.508617845811, 686.510065052958, 664.934373958462, 675.370211291152, 705.311809255757, 683.289438234029, 636.883532439056, 684.569309639442, 658.134571242829, 659.113253682686, 684.981173520947, 668.36829132886, 686.876549957332, 678.288322750494, 661.829859584754, 668.392892134705, 694.471048428093, 703.068799855049, 653.046723120023, 684.231544817199, 700.865420412431, 664.128514723084, 679.184064834144, 662.514649663228, 676.869656310329, 676.14612396107, 673.404662461768, 669.874782070826, 682.142911807032, 681.943526225907, 671.789163066837, 670.230886949384, 686.758774767267, 666.720745931034, 698.973037976068, 676.984041650165, 688.237280972455, 684.783919142169, 672.662591854539, 662.048353493877, 682.019999533321, 679.540666476386, 661.305473656385, 688.651167328469, 672.058449220662, 674.256233208066, 666.131723021667, 692.910293798455, 680.588404224786, 651.27338965114, 691.243548000641, 685.832036691091, 677.916375784042, 638.647639724511, 655.669211043726, 660.154989949871, 681.44176207011, 675.798786169036, 637.614397198685, 708.639328185887, 677.934619225721, 686.88499603743, 668.981973530857, 675.484661427146, 664.727279943185, 643.314480551887, 651.942153735239, 684.137182753866, 692.601487124624, 677.589120768674, 650.259920368273, 679.302064562137, 665.91720014576, 662.012469700728, 687.956282710913, 690.313846807398, 663.126485815591, 638.097887512971, 657.978274765418, 684.62623847264, 685.012586713266, 661.425013584898, 676.782828485811, 665.068426227834, 655.952724853979, 684.899756245221, 687.562712806238, 692.234230911668, 679.94933653667, 650.064002543048, 684.123343572373, 701.496341160089, 706.194673530815, 677.541105255946, 668.93305887268, 663.815130705939, 647.376646023568, 664.552296326417, 664.846782569656, 653.967277542466, 672.028437858488, 669.192313083068, 681.984746820124, 683.680211566154, 660.716698309877, 664.286100995895, 664.65479674099, 687.806991051753, 658.479603039414, 665.500966246661, 666.321607880412, 637.282835005952, 657.340978028827, 655.019152002249, 641.330006952029, 677.193018480519, 678.866251024288, 678.616686311694, 697.536122066815, 682.206524036158, 685.849749183069, 673.361574609285, 661.07035353181, 695.113020548483, 681.678233618551, 680.97239307923, 693.403359115374, 671.150613945867, 659.285557403389, 678.773756954224, 666.647234692261, 664.677526121836, 673.51870453879, 677.374920246731, 674.378585662332, 680.199545199647, 670.143420498616, 673.546613873046, 703.21415891574, 667.757849113123, 685.584325496636, 667.713857389709, 712.343204817475, 673.554808651462, 641.337262380928, 657.820459595223, 683.660408176837, 683.658840932876, 656.153013837069, 678.161747566218, 654.877357599175, 681.563261761958, 680.251451939072, 646.611500381737, 666.029892518098, 706.281438929675, 681.096693210856, 648.262929618185, 704.443875369136, 670.911474138881, 689.607499309527, 676.213890861153, 644.154653571727, 696.733264163301, 672.910684585418, 721.254946860594, 670.479126126431, 677.702665775594, 680.090616457077, 666.134200343146, 695.719393386161, 679.094055592678, 686.984663593519, 680.735145933016, 661.13273292553, 672.871811311986, 671.710807824464, 686.194564106129, 692.212345444334, 666.764934055816, 655.815497285615, 670.904837745387, 684.443962801093, 674.710982744253, 678.390238105699, 640.488107599486, 694.249728911614, 656.260100604779, 634.759986779489, 690.276920895702, 649.270865959556, 669.662965177052, 690.044117228442, 664.631289747427, 677.867084669903, 698.024818270406, 641.135860511425, 651.829819071962, 660.743005035224, 667.974126690926, 669.913367186704, 675.625241618193, 666.977981418202, 687.458865374689, 702.072260879714, 695.404138829817, 656.279650840295, 697.722869299316, 689.361879612746, 654.123795791051, 677.969794874962, 694.14462502911, 678.699985277403, 680.857114223409, 648.803720132453, 695.454974796154, 674.779384662632, 681.755409016058, 679.563597226482, 669.908550962233, 693.863149353309, 659.282080754496, 697.958555932573, 642.594355570937, 668.281836704271, 666.673931186015, 687.731925383012, 703.453195325538, 644.997236791267, 657.703809019698, 698.805102860229, 669.483538881002, 658.138344042767, 690.441300638793, 665.701252969336, 659.428676952752, 673.598744921001, 664.708435776247, 697.992097757084, 697.260718861536, 647.524877218213, 702.069743253018, 678.666130216197, 688.109514551339, 663.905428027, 707.009321357037, 662.101934292085, 689.026329212664, 692.416375399152, 651.962864684022, 680.660865812039, 676.016743505478, 688.970882082687, 685.537109263848, 680.086161143148, 650.350379092303, 683.877468590745, 694.749343213381, 685.808498634174, 663.986312517684, 678.824566661622, 673.86065685962, 681.441235849645, 665.289202625969, 672.041494962955, 657.509924232232, 653.587107798083, 688.390093543116, 685.905576591149, 674.764557392468, 674.739982291082, 659.537888696887, 688.928776452831, 678.315096602262, 672.12340520555, 656.799853146921, 635.732310347498, 664.011440094119, 674.204095527859, 647.594379776128, 671.478140811585, 690.327586945469, 686.292295288979, 694.251158147777, 676.094833816402, 694.136630150119, 718.511798717437, 664.71904141645, 686.704867908711, 652.492469975138, 659.265467273171, 639.791139323412, 664.058284908881, 657.776144910482, 703.014995720618, 671.174081745883, 666.017542784432, 658.012564713857, 671.830350779229, 680.706095844179, 678.763479821291, 670.652094229105, 677.573221541448, 669.498799941398, 647.149437616643, 693.008791171329, 662.591291009596, 671.609071545576, 660.083705586237, 690.683928744918, 667.747912850131, 651.132934404775, 675.441865843795, 680.658981835173, 657.637209940286, 676.684546948703, 677.174209151213, 700.627773612864, 681.985323316424, 682.915672224571, 686.728916196726, 654.754150198831, 671.36995778078, 698.429581757203, 649.402164142584, 658.951839948462, 669.624306139886, 653.468279382052, 681.278556656813, 655.676992799301, 672.726021075566, 685.757274819824, 683.333730158469, 717.533776549333, 716.214892313366, 665.85313099398, 690.095686806792, 647.251647431832, 657.135282626948, 687.554545790424, 692.100795283724, 694.610753070761, 683.839003081107, 674.551976186409, 652.125589816669, 696.239091629098, 668.389947201618, 676.188776548545, 668.01853913758, 654.696986862731, 677.54899836372, 644.347357229297, 647.239835119451, 666.228783135935, 625.098712294135, 679.770980041312, 709.404233172112, 675.625430905065, 665.236183138483, 668.083380903575, 640.612728153789, 662.561113582606, 688.095085023848, 681.473223735827, 658.12450177517, 678.120081550449, 705.762077884375, 654.113116658907, 669.789295912837, 672.034042002629, 648.141728212389, 685.069811283848, 701.079901084675, 693.778694024698, 678.283055716906, 659.372991146073, 643.128053842703, 645.456541578154, 694.664273514702, 656.408428925407, 662.728321194198, 670.336014669022, 699.594499798504, 688.872445286445, 683.671854526475, 677.660053922152, 703.605752356744, 682.355915727263, 676.941654985043, 678.049657068189, 649.569142675307, 690.154301875946, 665.800033148574, 645.317082723315, 659.216434762496, 683.377796025902, 670.30548401143, 653.728595296931, 690.55354181548, 685.238769131145, 661.242150549787, 681.629055649605, 692.509995294438, 652.793659246537, 661.387324502617, 654.187952631266, 678.039951760685, 683.570646287081, 655.199891123223, 684.714894829738, 674.37393803285, 675.943538114531, 673.812281896068, 688.269380013036, 667.709416844322, 687.165796393677, 673.359842027261, 677.052277734385, 674.091015757782, 683.730413921412, 660.350522553622, 684.180879921023, 675.071566186381, 668.385374364158, 695.152470632848, 679.823018148382, 698.761922067774, 638.856974521578, 643.499342451452, 685.085896421994, 692.106046020426, 687.013151549335, 678.355824449032, 684.241506098427, 658.170041129882, 656.624516453059, 671.411453254024, 700.59538219331, 640.224547458007, 670.187191513888, 657.336283513426, 682.017541521487, 658.162789766305, 674.011401112901, 670.233343041035, 692.741894593541, 664.25390996324, 637.775182211437, 644.208730086089, 660.926105397833, 685.956444350106, 665.096817918999, 645.607658471619, 660.660637780997, 683.070728121399, 679.11534028892, 661.902549200931, 659.298332207212, 690.036355515398, 657.94012494286, 655.997415891839, 654.540898205704, 696.35926084812, 666.998382551465, 681.748448500697, 675.732303434375, 692.76171803328, 664.888032135139, 678.548049766695, 675.457970902312, 675.763000121904, 669.937377042897, 677.786483982868, 661.340171147599, 703.742006196821, 690.943687639147, 687.346378552395, 687.508908853241, 665.912306314017, 696.684966334011, 675.343331798274, 659.958707973835, 679.390180878036, 701.806395685171, 680.392217515479, 645.378215674177, 653.281931987679, 676.658627744088, 673.592366265233, 642.46788417923, 614.754790650516, 663.078670024461, 673.465790828941, 660.783218144316, 677.038792892271, 650.578112268032, 654.470908946257, 652.659425892196, 670.322623996666, 657.815326643558, 665.03523664497, 685.241450854346, 649.078592923596, 680.967405759864, 692.699912967753, 648.814366896431, 639.35014961237, 639.88545925724, 659.056613714832, 660.62561487165, 674.208296913047, 667.535598974768, 694.93962718296, 647.569128825303, 681.17206345382, 681.77065549323, 684.914722085089, 660.77441715576, 682.4217223054, 689.229418523938, 677.205999292634, 686.35206116595, 714.169567101174, 664.037037900963, 670.789909722989, 665.722136515823, 673.334748432205, 677.676472486187, 664.839003603312, 702.478338640962, 668.300615114117, 678.875523450999, 689.346435983641, 661.875110533489, 678.16798174464, 682.262609332985, 684.428068606918, 640.833605876856, 684.983734222848, 663.779875444773, 679.95279640392, 658.96399919695, 694.459430136247, 665.687398497584, 676.803545333685, 644.503764495167, 663.576185833475, 684.111084974167, 675.803515798713, 665.542611561268, 640.020146996394, 678.45718519247, 663.840570791678, 702.262816328732, 705.956874162601, 693.152713581732, 698.991781427213, 686.807593217241, 668.605776952546, 641.543496936828, 634.889555611393, 705.733605334472, 677.773754497555, 636.089340641121, 648.678631903382, 672.683165671051, 686.966131987252, 663.423983641317, 676.591211849418, 667.441405308219, 673.847362352087, 681.011085352127, 689.386423513893, 709.868974472404, 668.40542091378, 682.927669897052, 697.707366374361, 646.02677982268, 657.489961852094, 646.223789152344, 651.211834867259, 652.785549856632, 667.922216773526, 691.050670248152, 670.563198941288, 657.065913184207, 650.91666191856, 644.438856533642, 658.035225911116, 660.802331483688, 696.658917967115, 696.384902522852, 674.943064030313, 652.277151497098, 673.383645230357, 655.125940030588, 678.371107066946, 672.683788737947, 639.892702001821, 651.909140766966, 655.978747208854, 658.827464514066, 662.861015469133, 650.954078526531, 654.63094272303, 643.11449326254, 696.469580143482, 698.980130512281, 677.368393578167, 669.489510429686, 629.987045118816, 680.576521202301, 685.018955246527, 682.375826955788, 645.893165539552, 705.419129735002, 672.378973172678, 671.217624699624, 631.77087931794, 666.769306984614, 649.299031681447, 681.297307539747, 652.875467733038, 685.163419184879, 678.920366365972, 670.012995388548, 670.093429504079, 713.269522648717, 694.81714824099, 690.253151880911, 655.073035845998, 698.839176131431, 672.50787152416, 688.606327362373, 677.415832283659, 677.060461044758, 666.51524938929, 670.041601990207, 645.835185404073, 681.281785006733, 671.422510042397, 678.19617827452, 667.554871577338, 667.474523230909, 662.354981217531, 682.712027116521, 682.811431679909, 651.067398004499, 683.848766199735, 676.657403909974, 669.379411361582, 692.855582555345, 700.030312012753, 678.553917830485, 651.616415343845, 703.349291242517, 685.415676801241, 670.205428761208, 693.017145555215, 665.144914272466, 670.809583760235, 669.1244330145, 701.302411276462, 637.190095321964, 681.42780249704, 656.84264525687, 690.569621418237, 668.608581816492, 687.872042553972, 658.542300702313, 642.423075007161, 658.457444388638, 675.565926993235, 652.149647466567, 670.912734464905, 702.316597736611, 649.920990620839, 682.382730578102, 671.485506332579, 631.30259468228, 687.349227737048, 652.541039288293, 671.791906578813, 658.008889223962, 632.389293725174, 696.496869040263, 654.310079570855, 677.994432742535, 693.537958497234, 686.359363312921, 687.158060577977, 702.730810761945, 676.198833902259, 673.138318616748, 641.189294525674, 666.93795803401, 639.860025788631, 666.183574137467, 648.184688766593, 698.327796787784, 674.230107657711, 673.439516280364, 645.431776240309, 673.114507076173, 665.302357096276, 674.2231075658, 664.391664631882, 646.767407257795, 655.911006819435, 647.584020036194, 667.586134313953, 690.306011629723, 674.389199511896, 654.342360139522, 657.970105828789, 634.764095612676, 675.043086120544, 675.424371480985, 676.903817763367, 681.7629355311, 669.697576463615, 694.597088241573, 669.57377744323, 680.864990029106, 687.91884461955, 688.52562692906, 680.580554241272, 671.744145665301, 668.495304654834, 687.027368846868, 653.514855751335, 679.895227936103, 698.130511357831, 720.899014041541, 650.396186034227, 691.604553971592, 685.525142102875, 675.188975791218, 686.789681533985, 681.136983793001, 666.278366408802, 681.278447517381, 659.710171848012, 693.44872550206, 671.228352267433, 637.991382414414, 679.895126853712, 704.65130817868, 680.419853859743, 667.21295587348, 670.745937116682, 670.448314155083, 698.292903941027, 678.859592487791, 694.506968242958, 649.540271589352, 675.670267944446, 680.308171790803, 658.656159938686, 689.685729518887, 660.915349141838, 671.322660563531, 696.519268114337, 646.206661566624, 682.710075651165, 664.797292048822, 680.224654034455, 688.704634361098, 672.831715988607, 655.110832520492, 677.226453832589, 678.268206442894, 689.801553575168, 673.787325675901, 667.12560820908, 653.515535729713, 678.34733364189, 641.824490229111, 696.474163884009, 686.248949937221, 705.875653951437, 682.736994767785, 694.234057779273, 636.324193226216, 676.81541695057, 646.973037373107, 642.75528020276, 668.778972419888, 668.551893668635, 672.224292644466, 675.554141158185, 654.906076304256, 674.814834545303, 664.734742456165, 643.106162016708, 667.958705694632, 665.424652942928, 655.995884453561, 691.177122435564, 668.171788460874, 697.978081002412, 689.058167491043, 671.785294604612, 689.549575330271, 681.868065453082, 681.637698507359, 666.883795797316, 676.984627638096, 683.007036895472, 706.083235360729, 656.373620143433, 708.743215745667, 695.284377371307, 660.336090314522, 676.374327447428, 684.000545438727, 682.974334264689, 653.056697614419, 676.53531635301, 695.502764835287, 691.430606735308, 685.496020520073, 653.409011504445, 682.322193086832, 678.693805141445, 660.253254816297, 669.71447073608, 652.971932436969, 675.075083663188, 676.09661643269, 668.140247237693, 660.900645645722, 665.761953798669, 659.861528661069, 664.856031159857, 676.623496438175, 688.499069029838, 662.629737675443, 693.113110938504, 673.228331118902, 634.752054314796, 687.566903441598, 666.053285402722, 692.293632731621, 636.227608536496, 648.859120181481, 642.088523786562, 651.575148633795, 667.411619173914, 707.647109967098, 650.896643860276, 718.62393212218, 698.449958226412, 693.829785876281, 685.73852747005, 658.560368999432, 681.901778998993, 653.226548157786, 649.156044100874, 674.458207493149, 647.55488197443, 697.970349014232, 670.905938003768, 676.802307403896, 693.030900439004, 654.787318569946, 666.240557788907, 685.369781003199, 682.177285847398, 662.987019805604, 704.478436998632, 655.022646530771, 676.115244455535, 693.520540125536, 664.652492790647, 664.722206338753, 709.761308538184, 687.647656371176, 694.714117719618, 670.99994827177, 678.071461540503, 649.795607428462, 657.769997121169, 674.550036958313, 682.85750326729, 667.399386229112, 662.924890594379, 677.078936744158, 693.140380502886, 667.314218035723, 656.429086067194, 668.977278095995, 643.919053239365, 687.039062892732, 659.871804790631, 676.393462490081, 697.468473778278, 699.091714679938, 666.485367801353, 680.527630105207, 646.333663933586, 722.211632583233, 701.939471546262, 700.552897647744, 685.448299536161, 631.578797930185, 688.119260683271, 687.640983862837, 674.071554248583, 696.806121430674, 665.008634327923, 692.05190765031, 668.655063974562, 650.277713060955, 702.149245633255, 643.545961526306, 681.68181071483, 676.423545395005, 667.500790897839, 677.191220551252, 661.566803042025, 675.199757718935, 628.591747208447, 630.331411655862, 690.394725817087, 670.470358620672, 677.791480346261, 713.480728353654, 694.857666431994, 684.535878604394, 682.214124259582, 716.238918781351, 679.837226906816, 672.803650320524, 637.114752199752, 662.424862590534, 675.079624610217, 693.812997856445, 648.94989269644, 662.650807929351, 660.170672100816, 684.498964799516, 665.70072257401, 701.800758854318, 679.140198079608, 648.683610012963, 649.410690163517, 645.092474730514, 675.280114846935, 650.483986054763, 670.977993561032, 687.905898990153, 694.718536231356, 662.383626047505, 689.438473145888, 678.784248360885, 666.053929882065, 653.046575616849, 666.571850125115, 689.291525537996, 697.796654266204, 691.242717783109, 672.879309924661, 649.492193904058, 662.622304750156, 686.119034282411, 690.781646232168, 681.852012005801, 680.838717232571, 712.135984207835, 657.495170243544, 648.395415983363, 664.12079397088, 679.740589483579, 656.350109995573, 667.380625514465, 651.281609847692, 671.345086082998, 661.105857769059, 666.705515102214, 674.669972816415, 666.171622474436, 643.808022792671, 703.02679928129, 684.563910751797, 683.193018826576, 660.967915641813, 714.169971120079, 661.51441961896, 649.823470326789, 701.735621105652, 664.682982942693, 671.317808923345, 682.317263369002, 679.932705663105, 678.150618392507, 656.635074567797, 678.637964552015, 693.700843186417, 647.506839533503, 676.199617039332, 683.040646795575, 657.539943096662, 652.920366652885, 651.195061413066, 649.413288389104, 686.219545916232, 696.206930581767, 681.281493942279, 664.893571905293, 653.353308307686, 640.841111010497, 641.774316551107, 636.492515023244, 664.811307514985, 680.888771822248, 658.369572710557, 650.495371812413, 712.345016402571, 705.75942380586, 658.598280312124, 662.204684469608, 636.674814255437, 675.906344733884, 664.743282264761, 669.481499383339, 682.501316614008, 661.144355827402, 705.031074327284, 656.393811967653, 688.009316677667, 690.634838001994, 701.518485503856, 661.304955678633, 667.234285232307, 660.508986229536, 649.86625957631, 661.632042473743, 680.498467120279, 672.226986032347, 662.473035226591, 671.324231846463, 647.093122797825, 705.509425828648, 691.159049299589, 655.221267091814, 662.489162655426, 666.967449443737, 664.004410796839, 678.617536146506, 662.741559509245, 683.669604601992, 705.976459667454, 712.418423906048, 680.864456320102, 694.020761983388, 662.85338110366, 676.150575069754, 673.587023476509, 664.611657907539, 681.926735018681, 675.81890561746, 688.607447190078, 650.884553129846, 662.471939054495, 655.101741866332, 671.131323385582, 655.25084197827, 660.027414605389, 704.499616781612, 662.309705283366, 671.123685061931, 701.560045035145, 660.406542425213, 678.761732648853, 674.566154783445, 667.769964294167, 671.192847417973, 675.09362041244, 692.660329511719, 662.210663771758, 673.767004211014, 676.548707336046, 682.682969047382, 696.847616629008, 655.782643059945, 661.421105542599, 667.787634335712, 672.553732183275, 641.617228000327, 706.034706402177, 685.698583986305, 663.898343632796, 697.451567139138, 690.649479575713, 685.64429095593, 690.507379847776, 696.754204386147, 680.718395934753, 670.231976967743, 671.717607554496, 653.738132848331, 679.194928788123, 647.543245259813, 704.162111249432, 681.682220100888, 677.04853369025, 673.576605006049, 676.207926646868, 677.135475233911, 657.492145254748, 699.724319559349, 687.163293213313, 678.55079125117, 669.131343033769, 673.97085297117, 698.527990215254, 689.020647161707, 663.151832762694, 662.472958063677, 658.196789515955, 654.192647510358, 665.345926364207, 637.768500558878, 649.051450779827, 639.341858861872, 686.071319876653, 672.886725278786, 686.644699512339, 673.818259396493, 680.683669359838, 684.775337512042, 662.499661924398, 658.886650523536, 687.555824490249, 661.65933325161, 671.965761680693, 662.385007327731, 636.663587900547, 697.962683323748, 682.80071767564, 707.154522520767, 655.78243691551, 676.137237004102, 675.839463072513, 657.544828661357, 684.925429245074, 682.7820536731, 687.167856615995, 695.298959403685, 667.519241663556, 662.385565387284, 664.779378804024, 672.972744881816, 678.11404011816, 668.477340334869, 674.664781522723, 652.335162304119, 689.290978165711, 691.544749621228, 666.395148857451, 664.026354710341, 674.656426887161, 702.004804206357, 670.191102262591, 691.519710174086, 678.094905438649, 690.591432808978, 688.611568943352, 661.144989308508, 673.231724199333, 653.332772325431, 680.673198717682, 673.909518173791, 632.100218303069, 650.845108782785, 656.425253533264, 679.989984884127, 663.228697593894, 689.339594230296, 654.53791031303, 654.47859873948, 670.474561221329, 670.441329339458, 686.217557492356, 701.469643888744, 682.580123144484, 671.311239040481, 645.245778460638, 665.355502923716, 666.967343232442, 709.56190304468, 654.308898400007, 676.768296700381, 643.12211469719, 698.225249121714, 662.438358972627, 687.014657849525, 676.429704844562, 662.231293417867, 663.044050045297, 708.47259067541, 663.560558188169, 655.544265557374, 671.693459001423, 682.909488651891, 631.165672426006, 674.339254211737, 687.364135436317, 665.140168125611, 687.652263644445, 677.566908992054, 692.719618512505, 667.476740405197, 687.823694201564, 677.709020087433, 652.644785989827, 696.764815907568, 672.443049427272, 670.271957187406, 678.181642554727, 670.829700630247, 658.902004441111, 654.9490488207, 658.162448520172, 658.265020835848, 654.312500229787, 655.516047107238, 661.113685173583, 665.420358245111, 692.503643187472, 682.028659537435, 693.772903851993, 671.444932809597, 658.789538261274, 643.09716673339, 663.901148944211, 669.022307761113, 669.276497270534, 657.898295151556, 652.803238821056, 699.107844277699, 689.405918783111, 674.641683187111, 697.827596890858, 681.201781242221, 676.97420906582, 675.098392895102, 672.208906674915, 690.805795030041, 657.910247911018, 681.266826028718, 649.963352420911, 677.534112463955, 641.431212928939, 672.779712991838, 656.615820050001, 669.603447422213, 685.919924055733, 679.597512916724, 659.123886352904, 678.02550511914, 659.536155094155, 671.011097767147, 680.115962637043, 651.546314944526, 673.826302493128, 661.039998375755, 694.103079055612, 686.756342440498, 674.727522917803, 657.693497997887, 662.02498404168, 670.731862920784, 682.59066033793, 663.512805486921, 643.630520137137, 661.930145459336, 651.948666071528, 677.542669761981, 698.311767561456, 677.545476585553, 655.927825360403, 648.595698127904, 676.028692699408, 668.322005275878, 655.581662249435, 624.199233167729, 668.118571650133, 645.480728240926, 647.507420658281, 652.22625924105, 672.036946472766, 712.830865749813, 673.07223008873, 713.349948698825, 660.23247688389, 643.156564458668, 693.339362396574, 655.150083306905, 689.861839821133, 674.505519693587, 666.614970777475, 673.0740536004, 678.264096869266, 690.047156484049, 658.423619760434, 659.225637605802, 682.624227553654, 684.081946934959, 706.456504950036, 642.833441232342, 647.173871885334, 679.941945709936, 650.113563485225, 652.712402486914, 651.934727933324, 693.0623538516, 693.356993457115, 680.331565551583, 670.795671778104, 683.150025008727, 678.892268149269, 676.508587778718, 697.05358952045, 698.64758445772, 678.443398818985, 690.620962218944, 662.554587618824, 688.371221292574, 691.242269893459, 653.805864277407, 679.176674596281, 701.234756721326, 714.620998179154, 674.492412173407, 649.624601980924, 650.480821024403, 662.649023361123, 649.895010441114, 669.110404713108, 670.356114878721, 691.995890014474, 661.438315037778, 669.560150649006, 696.2540683672, 633.315662910196, 677.360358310984, 691.322994710099, 654.564269136974, 666.144912227656, 685.570940589723, 674.88989799269, 668.20245173031, 651.302448785954, 649.388579675781, 703.478736226373, 651.450025101625, 700.751311909298, 684.33796813656, 671.916886869409, 623.47803989178, 698.208724180585, 658.569093858238, 692.482767657417, 648.424284976272, 667.114778991972, 668.980316064559, 659.6903910389, 664.116625801478, 658.014882884058, 647.695204321306, 662.899660782043, 665.499675520894, 664.096758552177, 671.200259748818, 679.902006436589, 663.443159025589, 661.832627183574, 680.55450664901, 685.423381921889, 650.061396387753, 663.930749507154, 681.023448298214, 683.597609428469, 661.544637599102, 687.208302803882, 687.586869637887, 682.081395187938, 692.559434756338, 672.865514932239, 694.486672766084, 677.060210037266, 654.366933719038, 676.674720528113, 668.188264503049, 691.374212352445, 677.897308541071, 668.386783581543, 662.435345356715, 656.533072195119, 671.823102002657, 682.103533202378, 658.415437190644, 651.939017308983, 678.598807856069, 676.086488370731, 673.013952831655, 685.803940040048, 669.292120350376, 659.693427485576, 651.821129851924, 684.896423875084, 676.813505846779, 690.318616963342, 637.403024073644, 656.884414062823, 682.197984539492, 683.994619270382, 654.139320887052, 689.697284769169, 667.525115800293, 675.81458817057, 677.359359032189, 663.716502188673, 692.66932198773, 677.027815642587, 664.615347268064, 663.498665846315, 680.138185169593, 679.296488398859, 643.418909123401, 697.609518271216, 682.184852492425, 659.678151870137, 668.653648836055, 672.593763358685, 701.198095232811, 680.376697697777, 662.415937301789, 693.381567822297, 662.866957242685, 659.804181848365, 706.064508076905, 649.532004807572, 670.959045998183, 657.908098426853, 639.735874209617, 708.430679833578, 664.062873346432, 682.214818029571, 683.569656196483, 684.354766230745, 687.6736006071, 664.676640259873, 661.263344474042, 684.346759407784, 694.048473508837, 668.888702269687, 669.764713056907, 668.483629244867, 669.065829036464, 673.923803696868, 673.103447275753, 651.982969126581, 705.764402422005, 686.500759407427, 651.214052720843, 672.307321140884, 664.738730858997, 691.088936905296, 698.502990370834, 666.375000108615, 673.167840613898, 659.447578872548, 662.527185564997, 648.761872225368, 668.996282290614, 653.217769127342, 685.957664591673, 697.182063776522, 672.648428488501, 659.54064847979, 634.174771053438, 664.654093660766, 678.022316665021, 704.326664543132, 673.926011199191, 707.357357103014, 673.067773245883, 675.830475339822, 651.999457047985, 687.129914471913, 638.031554519033, 638.12198371974, 684.698494391436, 697.731724895632, 656.809018760575, 679.732849632708, 660.957763868901, 684.207939454511, 693.581111084853, 637.263263341275, 651.47399127892, 675.072640203698, 666.431138379337, 676.363208736609, 649.617466983609, 669.669386295225, 647.616110527588, 668.447206158401, 671.437090837111, 662.967531867782, 656.913550903461, 646.871580239463, 643.350820761983, 666.507923766453, 686.971893048571, 696.482608333529, 663.840179666113, 692.391901254723, 684.925275177143, 671.34199237317, 661.210012068702, 708.503233170586, 666.201001450791, 669.902242296063, 675.593398663307, 690.681644983389, 654.175754588793, 692.161713134295, 671.282310603812, 685.323158426837, 686.326944230736, 660.048127886632, 667.738079653936, 696.038095231894, 688.86415014088, 626.478689687459, 715.145132900211, 671.922504239392, 693.575792763702, 689.088674076264, 660.529609140059, 684.951444593035, 629.119976297179, 698.337094161109, 667.251604374894, 695.568595183915, 697.727496363436, 671.555237791483, 662.59099027599, 650.856120804031, 649.614477901368, 669.998873666525, 700.187362944275, 673.275300844298, 678.980829772532, 669.480922107844, 658.041115576694, 658.566938506, 697.588110504709, 658.081186442424, 714.374464308207, 676.934436861336, 679.553441392365, 659.517999876192, 663.584207133239, 668.711050369691, 647.1943249526, 652.999823651855, 680.673942099387, 655.069570572587, 650.572628050912, 659.110498988747, 694.269974338665, 677.03521722454, 662.52522201363, 656.569318820692, 679.492326198859, 700.989279976218, 649.205916106454, 622.461805737804, 657.787998582995, 676.383988850261, 666.157347420192, 684.397729832785, 690.2533810632, 654.882658364496, 695.278793439128, 678.964731191742, 686.517170043496, 687.988659657424, 688.12568972953, 686.289099183199, 672.663448551742, 679.710064829988, 657.496067777831, 655.283497086989, 634.001380398272, 673.275831934644, 652.302590996698, 657.843846515677, 674.291830008808, 673.500463361195, 654.750791561842, 666.908600204497, 695.003370687657, 687.725841737872, 667.393359576361, 665.478177782061, 655.829862573791, 658.934982818222, 667.963655198188, 664.965075863148, 657.192099347259, 685.350257316314, 655.702694304495, 676.678838966153, 674.407646079248, 686.527048791334, 707.906964706094, 682.021184639064, 669.885708909389, 676.888929308774, 655.012815800477, 694.856593633035, 680.786705652904, 650.658133478494, 667.578171350467, 668.568248415565, 695.174104749358, 678.546382035645, 648.87422258504, 676.27619531204, 692.76531176579, 690.067513182715, 687.799184270409, 679.738063358899, 659.173232091422, 665.729451188314, 681.88998697575, 664.092514097457, 651.571751439114, 645.300943382129, 638.244507944959, 653.802920919757, 691.392698700461, 686.247617304586, 687.780867037226, 678.609894204281, 676.471884256893, 679.882543040157, 697.697407495457, 673.376356307824, 689.250257279121, 668.341219587289, 674.928651533285, 676.508978978473, 680.72077584248, 673.825597558811, 676.772724784812, 669.573681752033, 661.228730912182, 683.25877081049, 662.050538946371, 664.635702020685, 672.499060098619, 663.92834983108, 625.096484016806, 670.081621299721, 666.474834944523, 666.402740499782, 668.507018616061, 705.886049638589, 680.957340560294, 681.632225164075, 670.009870251159, 664.3967531215, 660.826344922952, 703.96013025032, 686.244945161478, 656.723168769902, 656.136521109918, 687.354635326826, 654.934248170733, 707.091266611624, 679.87669240393, 657.008168695149, 698.434458511968, 665.312340312724, 674.535577657866, 676.839715956551, 654.056830726113, 666.196628233193, 670.377882034398, 655.039918096856, 691.146826998136, 664.073572826296, 668.552228083167, 675.323823266803, 667.398897539055, 673.170457085736, 650.052325274269, 660.413348354824, 668.100517522121, 675.251834156869, 689.938732439372, 681.903409793149, 676.715459713259, 654.161074441114, 670.163191928542, 689.550876873146, 699.012443220396, 700.122065249846, 662.039206634482, 664.431142600181, 662.720054599811, 681.379347900652, 661.218985995313, 671.885719458361, 661.101008816925, 666.740167732184, 691.780163882172, 672.109102980901, 692.017617292527, 669.939625570832, 672.129077847547, 680.934235108388, 695.647319765234, 691.039468453878, 682.342759264669, 665.774307452846, 665.105207167171, 703.01870043987, 700.959333089488, 682.982346180549, 648.936910612214, 673.541527022561, 713.40868158823, 710.156661018612, 639.94799583872, 674.861970100687, 677.02986170064, 677.384840031967, 700.666427365778, 656.248321005132, 678.191602777768, 689.342843159423, 660.095375060391, 704.520660797613, 655.756011006741, 664.893612028279, 705.23965182183, 651.387245777497, 703.997682244097, 682.546133711994, 682.672708695732, 668.965689136565, 673.913032741382, 683.24147607552, 684.246593823593, 680.893980933634, 669.614381146064, 678.293589610888, 653.537352777075, 692.483951427144, 661.677800025983, 677.464285407558, 681.371882044171, 687.766612224758, 672.988779905645, 664.894001029275, 662.691148716113, 653.364154173216, 705.398955770689, 649.159191847236, 672.802104050709, 659.630943001819, 663.017066267386, 653.326730969845, 689.798055925378, 671.242618649638, 657.014900651335, 662.790624207169, 684.959168414343, 669.512046233928, 668.752593958211, 663.933947941555, 699.605037009851, 659.953074331577, 681.073848401967, 665.657373571751, 663.687346829175, 677.463321957693, 657.489387299557, 667.059744565451, 694.704021466906, 630.287209730744, 695.016812261891, 648.835562160641, 650.055787608768, 698.949479763613, 688.987203159786, 667.43078135657, 673.919201078497, 690.661523811874, 654.111685819584, 661.507371451913, 677.408145235401, 674.398561897236, 699.588297239499, 678.081241559932, 645.949354460317, 655.19703816232, 662.001611628951, 695.079495809745, 670.440831327485, 665.383194805253, 650.234771157557, 660.911078590124, 681.95897359768, 645.881521568775, 671.734489616597, 655.350325415545, 670.55705299132, 668.446019480493, 677.60696091136, 670.057679428996, 648.00837405172, 689.577932932948, 673.709799289867, 681.229671345559, 658.621002533303, 645.400719251537, 647.574610560014, 660.066274224265, 707.089968681752, 684.826836505985, 661.350865966226, 686.444178066905, 667.452486541939, 655.735980489092, 650.987146393422, 671.795856073416, 704.144952631826, 653.844968336757, 658.924413346205, 674.568262002736, 685.670338895604, 657.163847148427, 687.244532736474, 702.230296389001, 648.704746635933, 662.507871431583, 669.712106377389, 680.1161657676, 672.795298024671, 686.809187481103, 656.449247426591, 636.976876708832, 664.666147009703, 690.839399871269, 683.729819438989, 653.347005838296, 662.260553899333, 663.574168980168, 688.363017972777, 671.712291183505, 684.864957623071, 666.215983516092, 662.407348564649, 668.945782435783, 645.370045945311, 702.613806965115, 687.863322836757, 659.769830057693, 680.247674805362, 680.082550535718, 710.533735514774, 657.651701916231, 683.442417789182, 686.254447008387, 666.946983869453, 668.05566350905, 671.828191655111, 639.32469044225, 698.916142321805, 693.168261872758, 693.199064444192, 665.524193937405, 672.478877300334, 683.107560129807, 666.078149307, 665.271620219898, 677.371136741672, 673.318045511281, 691.50022552537, 688.582693624441, 654.241427280302, 681.695822474373, 678.899045497569, 635.592313321838, 676.361620142936, 682.008739990525, 643.44102051997, 657.406674631873, 668.463894310694, 683.652775659636, 679.484643551544, 681.573031257146, 637.122513141603, 668.61042160358, 676.384905501226, 670.794277953467, 676.292404584664, 646.695990818948, 667.891168635233, 666.0748402721, 683.498780143547, 657.0868270247, 678.577686019981, 653.739452231742, 672.353504386567, 663.041441623371, 670.412812717773, 637.407530400142, 671.116522657769, 673.26670046555, 668.202731603057, 682.017903888401, 687.273613938625, 658.860332853549, 676.085781484756, 707.771577725985, 669.570577466171, 655.610706873671, 666.336298993011, 690.019484457846, 665.293538701039, 665.908225199371, 675.700092801246, 684.015198207611, 732.259249221825, 693.518399057129, 689.984023025934, 655.391400283651, 701.917877880576, 691.141491505004, 667.747986695054, 669.140567270051, 664.937763200924, 685.994775502021, 686.951137436078, 680.154714576677, 673.123242683187, 675.920935547717, 664.74352760102, 680.372135160949, 675.832294012971, 661.334389039823, 676.30676978558, 662.999298669054, 649.468885589018, 673.247967413719, 666.539732648868, 683.629647284607, 685.515973943073, 682.491253382228, 659.744314438237, 670.691065164747, 674.253623463636, 671.711683770288, 656.153919681453, 698.509507632868, 654.132490115422, 671.042009397632, 705.287944729707, 662.743664883572, 697.95623521821, 670.056343047981, 692.204029326675, 661.614498716292, 654.585876794703, 666.122999865994, 641.369310252733, 678.699305236535, 701.046241612358, 681.632206605315, 681.601899811546, 654.133043256069, 680.092675445332, 673.351384862602, 672.102622576472, 710.561718829002, 665.071991128334, 666.523970614795, 684.861557406016, 660.435907977081, 713.662069371763, 675.206961031826, 692.325304031435, 658.784019395026, 663.593511516963, 699.039243127088, 661.099654897295, 647.234851561834, 680.219066514338, 668.688132826296, 653.475810047778, 658.638955016586, 650.867864061115, 681.130579219985, 664.382822833307, 671.63350833107, 648.246338323267, 680.215549766826, 678.267989432554, 664.222803418686, 645.962441687783, 706.820288106712, 673.796819892335, 663.48749779429, 668.430767438363, 684.863654125608, 678.585324031481, 684.949109037342, 666.42026538177, 634.819810062487, 659.101860513803, 672.387388622373, 695.653485411902, 680.809183778469, 668.005742076872, 676.535924112243, 681.814533965671, 673.000080515973, 691.187890201877, 676.162665893489, 668.337772613888, 672.448963848653, 670.613110667789, 681.193517638919, 660.227403620382, 701.169386987366, 662.852914907584, 664.652081928303, 684.257389805441, 686.941099774977, 646.990181595484, 676.039349013656, 672.406616079881, 639.514055392562, 646.474243708202, 662.283292281724, 688.103913375288, 665.911423195078, 650.093354683843, 672.778977273049, 659.00158222859, 663.613416653939, 654.957536938978, 698.656043097138, 659.411022831991, 668.460274889415, 680.929787613646, 641.62428242984, 678.619667576719, 652.521571436128, 641.152085109405, 664.846913897402, 687.076755760999, 662.587055702778, 673.322797274031, 703.500956996219, 687.947264041266, 652.015112600381, 679.977167145313, 669.940437648131, 681.208325652581, 719.333147548004, 671.201108246941, 661.39936033818, 690.435686256249, 707.08450434267, 667.293494725859, 665.078461393034, 685.126319882712, 654.230019513616, 706.834015387797, 672.025917677695, 686.3115410398, 694.4205016223, 703.646579593239, 687.993415225375, 656.105400964264, 648.425556529418, 687.646319646894, 688.643960436294, 662.091785726131, 658.695218209555, 678.733975113068, 679.048938750059, 644.464535382982, 667.053861840828, 688.89686388109, 674.200951039717, 686.975913601227, 693.334287152688, 655.291596345002, 682.517550088375, 653.46948711436, 683.428583025308, 694.510908017672, 669.079431030516, 656.16626404838, 666.750729380831, 654.784872069157, 654.492666189699, 661.742206486782, 666.362105171573, 671.446423656409, 683.07298694567, 688.973259494983, 693.672672319954, 667.385353306667, 656.152666544786, 688.11168663927, 709.04847100737, 666.944131722126, 662.935883236052, 668.631122375231, 659.50269333454, 672.015573483927, 654.801485997733, 641.629545045175, 659.244770797101, 621.370255283017, 659.700760880197, 651.490926632105, 699.878825730651, 685.566729200398, 662.865036291654, 694.493657146227, 657.764924659837, 680.488246661523, 678.176888886101, 638.328318997918, 660.932150445745, 662.417668849826, 651.659582735765, 697.724891270507, 673.027109679146, 684.729165983666, 654.143324202115, 675.621726841426, 671.942664766605, 681.735928887895, 672.324682118704, 677.368507139339, 662.333800117167, 655.068886205153, 667.462774959007, 659.348552561937, 660.917210124116, 667.927266397354, 684.499230335034, 687.057389134537, 673.830877047776, 662.448519593628, 640.209009793615, 661.805329468882, 692.419916844186, 661.129890914244, 670.855291530342, 694.16559374735, 665.2597543418, 714.234700099516, 683.595359708804, 677.888064982555, 672.704823412061, 698.360539711796, 676.330514684585, 665.628115773912, 651.438357497178, 689.295324751704, 681.758766315258, 662.825904469673, 648.968440890372, 661.372550522036, 675.338760779885, 685.913462869667, 666.543579196433, 662.450848229697, 659.89631774539, 675.237481637824, 651.014842163785, 691.510568660813, 677.85026844064, 673.713122184069, 635.213531059308, 696.281202516818, 690.825430010676, 630.761374384664, 674.579585519928, 681.811807718745, 681.556025320102, 675.255594919297, 678.843898037587, 666.55546628158, 673.108361546398, 681.171396510782, 659.992438735943, 683.922378026958, 693.750379278407, 685.094238091191, 674.33204351196, 661.986054920243, 655.824304763508, 686.600297058604, 651.340392957617, 646.085049212583, 683.358738090071, 669.078065687027, 676.51056114247, 647.041660315654, 667.312333830738, 673.004021178291, 709.438466504771, 670.433476936956, 690.111727799777, 682.498511598383, 677.067259495593, 680.125957103044, 678.280824760188, 678.497092438047, 652.173614563035, 680.811155086439, 647.044262576606, 650.135374690732, 683.814563094388, 691.360188287594, 662.608129481759, 661.04397621154, 700.338981948938, 644.472965184439, 662.471600540533, 667.83446283377, 674.375941647701, 701.037968006105, 682.143118972691, 668.722518590052, 646.054705195851, 662.432711690382, 631.527390241212, 669.358032509563, 651.736873814271, 636.672498447503, 659.415786642194, 723.785294077052, 702.398759223109, 682.997057466285, 674.677100449646, 669.301851724923, 681.446381590458, 679.660101333896, 689.321433612854, 654.0115738556, 679.624210713842, 659.695940384437, 659.443824420233, 638.765171913292, 680.181305951496, 686.401935707406, 690.739637647856, 680.620739158426, 657.014748741462, 668.531653738353, 684.966184227004, 688.688693653884, 677.507016063391, 689.878494850612, 689.848598300819, 691.233147790329, 656.649404845146, 649.758847599716, 649.180757525887, 649.843118223905, 661.943982395719, 660.160932170685, 623.062695426986, 684.991005282404, 672.817941365047, 701.845678813195, 642.973278055538, 688.989593458811, 666.251270101932, 660.493032870845, 678.13649972346, 683.426780874635, 656.5635963264, 690.887987801518, 680.552276570177, 643.20593058722, 672.197481267719, 689.284530745955, 686.650242470182, 669.34683703502, 672.433347083612, 702.679358315713, 697.468296458637, 653.276630518611, 669.53656718776, 673.297441847488, 677.578542213928, 697.514575333904, 676.026821032546, 678.7050701425, 686.132108128888, 693.505792927308, 646.358991645333, 655.071637394649, 666.445054142668, 633.054258076109, 649.27055488354, 673.011976333643, 675.87100994725, 663.969605278591, 695.667859011909, 667.06011937516, 666.655152131568, 689.33122979563, 669.277952989603, 664.551080364771, 666.122507539169, 650.440328257355, 637.16830612927, 667.437089010623, 675.739961626449, 663.879147055906, 686.332570057692, 701.053038280578, 677.202891613985, 662.168113487978, 647.550129342495, 710.015454871684, 698.555239146611, 673.910633061395, 647.840849910995, 665.479173703834, 670.257914745834, 654.240095840376, 655.227816470726, 688.009340364288, 647.076755634805, 671.057087242022, 689.213465208426, 659.039088953385, 650.201832196203, 669.029358908204, 677.831431075979, 687.688672826857, 681.769300209794, 670.155227265627, 695.617709022803, 655.539687482787, 648.275727229269, 674.263479102101, 652.412440939173, 654.636988732039, 703.671270183231, 654.172398750904, 680.929635177348, 654.143039488044, 672.258814785709, 676.072694306875, 684.11673585634, 663.102852893741, 660.041167678409, 671.567962509017, 673.073342590088, 669.981802472651, 675.492917477685, 653.77059503029, 689.184359579352, 667.741432554276, 700.30229985512, 647.150915957462, 678.602570993308, 688.09404339658, 667.733839820672, 689.804489824653, 649.07409688792, 672.37184084775, 649.942282809718, 658.242713067554, 639.506477810524, 665.405849786635, 658.633009264342, 672.912646638305, 677.418947095773, 661.482994886454, 646.662240199307, 679.304807426741, 661.153997948807, 684.618407940325, 663.181858684582, 656.360287868617, 680.238645597855, 664.445340561308, 698.966790593367, 661.291651672858, 669.736244508324, 664.171451377539, 640.84450769408, 684.64052793836, 682.630546934657, 678.008727522201, 711.404911493336, 678.133306184278, 671.033684199354, 686.472211947991, 705.144329476113, 684.179664441403, 679.81094071047, 675.033500609827, 674.758555469888, 682.825235611331, 659.442340678574, 689.53667522138, 681.915943721195, 686.710015213926, 631.24743317501, 680.159656174493, 688.492391607268, 657.235929714515, 649.195985157233, 644.889721301696, 666.651604817254, 674.732466484237, 677.587877542403, 665.094243463628, 663.568775931383, 651.519064047042, 653.933950876192, 666.589863188544, 661.693763760363, 648.979254203503, 685.370259169415, 673.792779675907, 655.601707870728, 640.41382502599, 672.81761381177, 686.576962954184, 696.247266421555, 686.506148766533, 686.804579567962, 683.93117698718, 674.798329964557, 654.397519057202, 668.556129324684, 658.584329345387, 665.566292110515, 668.210525357384, 652.635975707021, 679.694451075128, 670.078654031762, 684.800859379696, 687.551207316835, 672.345141830066, 651.636939412083, 648.520883015727, 668.580231900881, 653.964717635627, 662.551322385769, 632.265793233439, 688.494649689619, 648.714263695574, 689.616183187623, 670.814486987339, 669.73957953331, 673.921450320045, 664.282146269807, 687.400994818068, 692.585636967684, 664.992930101254, 649.312011945185, 672.281532194672, 672.836828023543, 649.913203147071, 663.355697446902, 675.436856812958, 676.055975990054, 712.045420074066, 664.202645990228, 670.201528745909, 651.671942359576, 667.302840781178, 665.834561032041, 643.083405026284, 658.014387979449, 659.011348201203, 674.323243313835, 660.867815994798, 670.893863680533, 685.540696707646, 656.574818014414, 671.314782262213, 663.864544945873, 685.945582199147, 690.708275097751, 682.91204441279, 687.241224107777, 657.282008002735, 686.634556525513, 687.545681894401, 665.691008693464, 658.908939437124, 663.393062349886, 673.146008322983, 663.993784741531, 676.993764829299, 655.706798089289, 681.515316148982, 671.345959986765, 679.706841567054, 692.131030965122, 668.508917733438, 679.526588417727, 683.062807027296, 681.527846479259, 678.101748011779, 704.73506432636, 670.618820340149, 646.530801627412, 660.452157717711, 675.679786497564, 656.584982912898, 686.560720523156, 702.166660048006, 678.027811347964, 657.479589478097, 641.132451041049, 654.631613306337, 689.354523624715, 684.868162963783, 661.238421186474, 647.236431901942, 682.255761408339, 658.147199845408, 672.974765922332, 664.772222443142, 672.213531044372, 653.786552252629, 676.377126380105, 709.689845277312, 645.866005480377, 677.939737046251, 700.21297836388, 669.631138390086, 670.154925545305, 663.913094582447, 698.865684838027, 685.063180126341, 679.041258593228, 662.563236679081, 686.150208912906, 720.993628829935, 665.406546179225, 655.89665269595, 683.418464999555, 683.797478247621, 680.617331627505, 702.663836507111, 662.399189559283, 676.691618129478, 689.420030798186, 656.042672742234, 651.216659194107, 671.479626096509, 626.389467884253, 695.896393522921, 671.698657141432, 677.032723078713, 697.170832879163, 669.275087593521, 674.50275748642, 673.71015655662, 680.720478109472, 686.033556522752, 684.748056052442, 633.216356115702, 654.744183878132, 663.073559326301, 680.122589912051, 685.795092686535, 669.381095524185, 664.023971950378, 656.489553786421, 641.569904366562, 663.521941095649, 649.876584676045, 674.175106561947, 670.591674732805, 719.385182629253, 673.488005810803, 673.29644435344, 687.790170803737, 683.143575620148, 649.347870807415, 659.440119965238, 675.911658527019, 667.232734200741, 653.809060239286, 669.658536744141, 683.362710518625, 643.865692304456, 675.749220978694, 649.000383236593, 655.045542922372, 642.097793019252, 664.832562764837, 689.924681843845, 661.343487087731, 654.084713981397, 674.110196887895, 677.398838443846, 682.27272711915, 649.639257844244, 677.662477962984, 670.738797482174, 661.426035316964, 645.602937439503, 647.909689737451, 626.688721716474, 633.914028739067, 656.203107176028, 690.836960915066, 698.242468474185, 674.650264843528, 680.808810636345, 661.856538689802, 649.23692786077, 662.809548833402, 687.196017229332, 670.474425277508, 692.279630220246, 665.489128139579, 669.532725484075, 646.527617825095, 677.457835335235, 658.410754726884, 654.395353058366, 673.481939088355, 672.73797629128, 661.001534571079, 678.287820310375, 662.585422882979, 668.991516280318, 676.000804802541, 667.02961418418, 670.257036111447, 680.706283945426, 714.172294641946, 669.559868875598, 669.951008531805, 686.138201599125, 681.984746782762, 655.054862883328, 685.940719717635, 702.785129988971, 706.105331983541, 695.162676536745, 670.912405806719, 652.167844093627, 676.663658684868, 698.905628932754, 665.542621799453, 656.218312349505, 666.44928337447, 657.001041331772, 689.042327992784, 665.781715050756, 686.521443374292, 650.539114602397, 653.052044039148, 685.17356467838, 669.337599519349, 651.535643485457, 638.302260944153, 675.586104796578, 678.128839494962, 696.491989577529, 675.129649568218, 675.686951012284, 639.65978342376, 673.583849362903, 654.181814179129, 682.842681010365, 702.493051605581, 687.392692302117, 655.435301189038, 660.443988733675, 668.677823155015, 693.881074760826, 659.997805927328, 685.290583906465, 657.102886882515, 677.384470098167, 662.243415153449, 644.910982105711, 683.995755557937, 693.335136041142, 690.759663634616, 661.193083588615, 655.851512761414, 672.284258812211, 680.597722632521, 665.708576091998, 652.947885301293, 674.813014619868, 664.266042396958, 707.66804382568, 652.221787165383, 684.938935509963, 696.435520683172, 682.643712770094, 671.812565881288, 641.416067647153, 634.611459197311, 666.839753287331, 678.472447651044, 651.815933170216, 653.63696622638, 649.545131147199, 678.362304976405, 639.885974656569, 656.18104656782, 672.222793638666, 690.618697655601, 672.216409741445, 691.502290807096, 694.382349669655, 646.857659893372, 673.759100904391, 678.638535017114, 713.830072364082, 669.839394134682, 684.064363230958, 669.574730147572, 668.042345479174, 662.383336792838, 654.699818985602, 672.346943428876, 680.791223073857, 668.456181602102, 674.752226802016, 677.35699082579, 674.746470698612, 668.905859661547, 680.083538071127, 681.722393925401, 684.220004038513, 672.762643927104, 680.703607469958, 670.064208613743, 654.915402077539, 690.427052217487, 676.213396976687, 671.511983601785, 672.004797904213, 665.613956377212, 676.053033110424, 666.551969972992, 676.374221518798, 680.020889798643, 668.702929094051, 676.780363663484, 681.303277863707, 672.415899820213, 666.869499494463, 677.715751365793, 683.277364155636, 676.968748259057, 660.871035100839, 675.776865964085, 689.860855153241, 645.408222428961, 688.138697922933, 673.830316555124, 659.893946120617, 678.994251209666, 656.181055737161, 657.663238166017, 704.253911414385, 672.83243857213, 669.987027847044, 669.113923040745, 683.169028803879, 676.0211531391, 678.407196350802, 681.750403352893, 647.134242788839, 658.341137992234, 700.19525469844, 672.83588426618, 673.541293634498, 637.804558821205, 651.372863568317, 670.671392238432, 672.349535100101, 684.051030084932, 647.263908250706, 687.084069934959, 672.054549576674, 683.685636971154, 668.182690282482, 664.482892169047, 646.140996363912, 686.609205193988, 665.66681056172, 651.648731279372, 621.848896705466, 646.741461446795, 679.068780857402, 636.094441333829, 669.403105831619, 695.806429400842, 671.84256956643, 659.569272094762, 681.341790142249, 663.342249627065, 670.330860073916, 689.588961260915, 654.638130936554, 696.276243236728, 630.569915557006, 659.978447500465, 651.735898413055, 666.681880895787, 665.919814402305, 661.988595050233, 640.080950846538, 651.143868966508, 657.254072208853, 646.111098160034, 621.636455520684, 676.515269002448, 669.538733423543, 662.089274090383, 694.264753340464, 677.621444149424, 681.368193347814, 694.01218097233, 667.240284023197, 690.45953709047, 664.861608109177, 686.177226176068, 671.828532825124, 671.050703455436, 646.164456510275, 705.068125603576, 681.327222840689, 663.317211950541, 687.393798790119, 676.135296357324, 684.627871642995, 696.071870711641, 652.671451793989, 682.272140301552, 687.452525288154, 676.298411209159, 657.469326972263, 677.110788091908, 679.662991088888, 688.914141067276, 655.262459985541, 671.635805387018, 669.136415071349, 656.551601630948, 664.66036360048, 671.781022650835, 678.41141453898, 664.22233806856, 647.244860136609, 679.322127740726, 682.090885795345, 688.290523882161, 666.01727187975, 677.546194571407, 665.252891363226, 658.648722419467, 668.920880982229, 667.465437835257, 659.149786208467, 701.277287821788, 678.826522636386, 666.067257502648, 694.841265676905, 678.402107483796, 685.108369433148, 645.817506997186, 680.077804414665, 655.559672689086, 679.837716676271, 659.069940977204, 686.532690535041, 675.397108162361, 673.602436960526, 657.326766748587, 705.043531801855, 698.863091240917, 678.867853871813, 675.38049414556, 641.130235430775, 676.96660071312, 657.650427328261, 676.6458876175, 651.854275080137, 660.37281451393, 656.509965774504, 695.105837905364, 657.124782117699, 672.688980078949, 673.736828452047, 666.388419841017, 691.930028173609, 688.461356230452, 690.80744133718, 682.944609057789, 678.24128045028, 659.075106752256, 668.205109609529, 647.956400686662, 678.183481284137, 681.225566794595, 674.909462224137, 696.5077909208, 666.798160113585, 677.72926263745, 674.341192132902, 686.638018372144, 651.525379928646, 688.745273478395, 686.155022720795, 687.579960721671, 623.756964365622, 699.966047514707, 665.041879688267, 663.678640237752, 646.789470708364, 704.35288468391, 655.390108285643, 688.866222279611, 692.265128536448, 647.782910168003, 668.61364359575, 682.225527771492, 661.423161673744, 700.357233696066, 701.123635789214, 680.335570888674, 676.533903578154, 668.944936500737, 678.386927349058, 649.711287657701, 661.82273428707, 642.710728385052, 667.469260996856, 675.542625786527, 634.269066849257, 686.907644689873, 675.309199607874, 655.74422929603, 669.080304621683, 647.094679256465, 659.001535003826, 649.542718598074, 676.395161160724, 665.09939077616, 669.192210672529, 673.406439959678, 669.683182044282, 683.427503247906, 666.218105054185, 684.366702827644, 683.044320208685, 652.849675782993, 654.494119978693, 671.930913673433, 698.982990489252, 698.409208703752, 690.285687287736, 661.289164008658, 706.629141124397, 647.623620547074, 676.851390863339, 691.469489152192, 652.053446202257, 676.282541030087, 668.202183363639, 669.339057440551, 674.045998018946, 669.830922268915, 649.027413438354, 682.295076600299, 674.041090058819, 666.631488970558, 696.985878974125, 652.631936538391, 699.213197597145, 663.0336324676, 640.862308042155, 665.997928368751, 678.414598743839, 655.860277838362, 690.116406931465, 690.389188747952, 657.692390337136, 663.856504624891, 663.733777551446, 674.731074902676, 667.6222224743, 671.482178004128, 683.546326345414, 655.965644073807, 699.674173157782, 662.551173800159, 684.812427994778, 658.656659186442, 697.853813561964, 688.34334646752, 650.112016192643, 688.743459873528, 682.281085250296, 668.281996866128, 690.400066119572, 675.750035941732, 666.982915431511, 695.402112974053, 690.101569753405, 665.421794853423, 667.424984358033, 671.056598787051, 671.553179272428, 670.510685418886, 669.716112799461, 701.152392821782, 682.389568229856, 640.397740648509, 649.670818901272, 648.423062389055, 694.001713223416, 658.547526881555, 688.19790708021, 669.82936664043, 686.999828053804, 656.719316176506, 670.186951671599, 691.40545599846, 671.138890349414, 672.573965941067, 685.074739982149, 651.400011206694, 664.043597759985, 667.027883442478, 672.222500366643, 693.480678026436, 668.906308458636, 676.441137281693, 668.636430564894, 697.958845432206, 697.637284691356, 653.334825232503, 655.178480075432, 648.905053864866, 639.617798628487, 690.109421382609, 653.088756143376, 678.802761582502, 668.480558669555, 659.751019318296, 688.712620380353, 664.900752150365, 653.718710971729, 650.580698550653, 684.904122617322, 663.572932178389, 691.27424561453, 680.759403064313, 648.971150091979, 673.36915386866, 651.825932529056, 667.3944566395, 673.404708880167, 713.060128878703, 665.599555576891, 651.096804836627, 665.616619154407, 670.133253096538, 636.822938730971, 642.292723665244, 661.00955732254, 691.327819491373, 671.010825119486, 681.760714769381, 666.232587893465, 696.215677186039, 680.351580807558, 670.016516409355, 644.799351284034, 661.826748548984, 674.772352806594, 659.104475078395, 667.965918972172, 633.615064525807, 666.593828424186, 682.346426488981, 680.161074580588, 671.476318417101, 652.316711152192, 666.610666042232, 668.296733630664, 691.665129184288, 664.12907764566, 667.30848575806, 660.171146568712, 663.855137107453, 673.226719218706, 686.147213452678, 662.84046860254, 681.429921702949, 694.910827706604, 695.382421466383, 701.823276132064, 640.105698371981, 678.893638672903, 674.602917635008, 693.000906391879, 646.628913260011, 652.671067473088, 675.838051318598, 689.290869596133, 667.084438201914, 683.075642009988, 687.382908262724, 663.084962828468, 657.270061929602, 664.518065660712, 665.736289730136, 685.163489864204, 663.451286894042, 670.588624236295, 641.48811643364, 685.771237448704, 660.412644334622, 674.012256989044, 691.000652921804, 642.55767201803, 684.315825140774, 640.471463284071, 677.63098499171, 646.207408786192, 662.457205437861, 651.680771571979, 661.796445316951, 697.255645820797, 716.565589219854, 641.020529465107, 686.895466203195, 649.318656906602, 685.871904873925, 692.300569092276, 654.400035229051, 660.124545194529, 676.879930601797, 652.343396876981, 674.980099805566, 687.956502564509, 649.337829278149, 699.89710607795, 650.565882308892, 697.860289157831, 679.060364076534, 678.783493515996, 670.062231944248, 663.147147496783, 697.949550490999, 673.395003191679, 685.027893235315, 678.401342084757, 643.10389553411, 678.466073990123, 644.750945481234, 672.195356876067, 698.78240432878, 661.142262763989, 693.599186659254, 645.438795144079, 680.071465590668, 689.79784016334, 687.09798421272, 684.805241093068, 655.053104224154, 687.114289978617, 690.069456480157, 694.267354403767, 644.011387142011, 653.961497454557, 671.482713824756, 652.073546958969, 677.298359723355, 692.364295624568, 683.999092068547, 687.081463724264, 642.36180034887, 674.801084435189, 680.18621300919, 644.881538706764, 681.531360116456, 663.212320064982, 664.213383400202, 640.763337004821, 683.906906055905, 664.535060510573, 678.722206881258, 692.129602345475, 680.771154269199, 653.141389029661, 667.855143816671, 718.696459983924, 670.783871124411, 681.692664671028, 659.111369566042, 689.191018546729, 676.744885243748, 645.903484105807, 653.125697020661, 652.186059102154, 679.924821001428, 651.064434116803, 635.850319181488, 671.210143787151, 699.157794601723, 673.538008323045, 690.038870817082, 673.49836999893, 692.175498902413, 669.018863885976, 683.907719115739, 680.648945801719, 666.934920182699, 660.515822779037, 694.223256704724, 676.68801944251, 647.034632635316, 691.25327877758, 676.287702434801, 685.201624343697, 678.184175113702, 677.38403326699, 683.289624515071, 640.556596339497, 689.304201690517, 675.984079719425, 682.017422543032, 666.326678013894, 688.985058589556, 653.922478417628, 670.911563346394, 682.309733233166, 692.038417594345, 704.554507130401, 653.007249817718, 676.732563609743, 671.254409046219, 696.962796742316, 648.579099529848, 636.752665625851, 654.207195467751, 680.935057456751, 632.460687700141, 697.300886387004, 660.527864901929, 621.295220048436, 709.589997904339, 695.646217010467, 653.590398792196, 672.72979825404, 685.141975933402, 672.648628830371, 658.36896347913, 674.538887059905, 701.599201457976, 662.4123383539, 682.434785945115, 651.774292161209, 668.928639583557, 665.615186414866, 682.329934913646, 671.468617784243, 682.711921825826, 680.095026658026, 671.405208771489, 648.002246098084, 695.696164056327, 701.13823708993, 671.438779517743, 685.495625775011, 669.421678059299, 683.368850778078, 698.633208087405, 679.354161980408, 645.119045310865, 673.674865180337, 683.318158393884, 669.881655522357, 655.806992962176, 698.354473710933, 691.385900601933, 675.957760640507, 651.5992975891, 686.568562811494, 701.478239357527, 673.870968527148, 661.184156692964, 672.392066413173, 659.494278389962, 670.213647742757, 692.218690658051, 644.925757476813, 669.995710276664, 666.084862312686, 658.95290218781, 675.040011622269, 653.166100539502, 670.098615171168, 667.190369457983, 682.27992023308, 691.207180025835, 683.16080206935, 676.919432951716, 644.381721530291, 685.909523112059, 657.033136469877, 656.363488921111, 681.508559608223, 673.169975529439, 663.877098319489, 688.533497967424, 687.784462367875, 672.080303638185, 673.045617986714, 669.774960003735, 688.185926854074, 676.446972804736, 673.402706780323, 689.382906583808, 667.683243132265, 678.056661880667, 666.704592398805, 703.931038459371, 690.227853843155, 676.534943460858, 697.595706639318, 661.557640458734, 658.191904989221, 682.654829368752, 639.896697986426, 647.322248605816, 678.652198719789, 643.805219581186, 664.421349785728, 666.069782766645, 663.369487199083, 678.282045327101, 669.566216326937, 663.745668131958, 684.172210813895, 660.58940106386, 674.179678488888, 672.955443629128, 673.578145288906, 665.67510308181, 672.823151446213, 671.694919935147, 652.28904282066, 681.577036398563, 647.965199970764, 666.370387484817, 652.628746266184, 667.674540013855, 687.437712502437, 671.902029264648, 654.781280074744, 658.4800262055, 720.784720570759, 641.885901492103, 680.898417499284, 661.730876885641, 674.110142154315, 679.469445933808, 676.700078125381, 659.560443579, 674.711426662676, 648.253479045643, 691.437750204777, 660.839476435364, 672.162013501655, 651.210509164223, 712.3602742829, 698.043718967014, 659.205823825703, 684.397284526894, 658.965991354438, 690.978717086838, 660.442910311098, 670.065884129539, 696.468806297545, 669.863749986527, 632.557915477772, 676.81429803012, 682.716637740793, 685.423566341839, 648.664389702576, 682.599281101979, 687.023543117738, 660.468278747458, 665.043779123079, 662.649040059612, 662.164805706252, 675.423902303576, 656.657975146255, 647.802310899708, 651.356330635487, 692.555678447758, 669.161498380459, 668.044118602679, 656.565124217162, 674.704145582855, 680.301279877456, 653.575508135465, 620.7017357272, 675.670671368509, 676.827216525905, 679.065292766021, 647.789769700356, 671.565525321985, 654.804146307746, 639.317851601717, 682.190172743132, 710.004735858614, 672.464238250221, 693.404531528242, 695.17780962093, 642.240711194088, 675.989100473531, 682.549885818831, 648.316645203553, 694.151892168919, 678.352529996679, 678.198985353658, 671.851489835965, 662.491215592713, 636.931165602955, 659.454600380212, 630.966878164884, 671.87342231567, 658.828732061936, 695.886311333684, 680.665886697582, 661.856214974014, 703.629454158271, 676.40587041253, 652.876987230881, 636.40503888931, 684.754610843795, 698.911562951704, 664.322250613811, 685.688430352597, 686.413199462619, 684.194942296902, 685.696421159925, 639.826541776314, 662.379950863776, 668.433678607763, 685.455072636006, 693.173652516656, 671.442900036285, 653.538876884557, 694.475223671658, 671.019213883363, 690.737688569199, 656.200291119372, 678.673273771547, 666.516869069424, 673.318512752107, 682.44230471928, 686.307666288675, 703.573292010583, 682.695290840453, 667.6601956706, 671.705442374008, 678.646085690424, 661.752837886553, 653.256512514215, 667.477237405817, 644.691333119356, 699.873842410334, 678.59845440321, 671.076243160563, 696.395406359214, 643.141970695843, 672.258741278489, 687.183151239808, 649.573911214989, 685.308208604612, 674.694576354601, 652.224999366377, 674.731559016932, 699.618217808165, 652.210855665016, 659.776916203926, 664.776561823934, 665.87958195348, 660.667861107962, 682.023827902091, 683.335741481029, 635.920308538346, 675.635089028563, 700.824903231318, 677.565719165736, 670.673596037298, 670.050301445164, 648.14841262575, 704.50407190806, 684.100358429801, 674.923901560305, 682.000864769717, 661.323853493312, 657.262651535121, 657.877727363861, 654.493472987594, 663.624387450207, 651.382470717151, 685.432710839865, 633.764187374228, 683.113074141045, 700.340918595422, 656.444547483042, 710.447292156537, 676.890090718951, 640.909558407724, 705.890585237586, 694.554091079879, 668.034822455983, 678.97099721975, 697.638628223104, 665.627948843871, 670.478184415013, 656.717742662931, 665.568067589076, 656.684129335375, 672.957249811481, 668.864336244131, 669.296838061497, 649.134914272523, 650.969598033003, 654.609409552923, 676.867671946539, 678.73991344123, 673.689071779224, 667.665389547478, 664.48331995248, 690.848276922759, 659.343142855524, 662.227574318836, 696.235609273946, 685.077684315617, 665.106012525698, 664.728078976758, 664.515127173059, 667.497522006562, 674.826459898279, 652.146900441636, 647.999070378874, 650.601579094173, 675.187353125441, 682.571009555426, 661.026406621416, 676.041123971445, 687.138418662812, 680.580494107626, 699.41032235206, 671.193919588709, 689.366116955206, 661.245080168156, 664.278405707769, 656.09298762518, 684.342872904292, 663.163855690226, 682.044123357002, 686.985636803493, 677.673524963845, 669.748562351254, 677.993502333059, 684.278867456573, 666.483447334243, 686.061060404794, 671.09272613475, 676.532156598668, 655.825374910267, 673.113481517313, 670.297362488181, 677.274240118294, 704.01133857858, 658.24731022075, 687.96583189274, 667.581728094473, 656.992193876108, 693.063802449849, 679.595433933288, 638.150065054234, 651.155908787981, 664.028231607347, 655.854868438987, 677.836480935448, 669.386718835713, 667.298724615214, 670.906843931241, 679.23836646997, 698.443943217649, 693.869943363464, 666.029954453779, 675.150460016912, 655.684660219121, 675.287745679888, 713.542524164184, 681.91067434803, 645.933637280572, 669.779958399192, 690.741114575483, 678.188535516404, 658.156874391095, 693.836443945189, 659.702550886054, 656.307447548159, 682.303117799869, 673.293540860575, 651.80496699248, 688.298033314748, 690.137260366734, 662.992920134495, 670.500478432537, 635.532517987427, 703.151492391757, 693.212717940566, 663.189529866443, 673.530862580588, 641.515036095673, 684.572991598932, 673.456880325095, 677.348980457209, 656.239328644402, 684.481407425487, 642.554811092909, 692.418503371613, 685.315954341094, 695.075551884576, 664.397141650269, 697.493608487298, 687.192621626905, 669.404917676125, 677.426893975259, 673.441880845403, 664.81118623548, 659.297569230895, 690.127813834533, 669.771703298627, 669.750363857908, 731.03704821276, 697.99853135031, 680.910310881479, 682.685427982962, 675.595072233696, 646.288729356509, 655.419018570553, 660.974425119796, 672.622808969544, 660.260046571524, 655.651020214589, 671.626461743503, 654.162127651544, 664.58472606166, 679.852723308713, 659.056838503411, 676.739139849156, 662.122338441779, 661.022752579498, 687.673146880885, 687.888368373171, 686.926003952125, 666.259638208314, 688.680071695157, 714.637340776031, 681.223709240855, 671.820480907275, 675.001823145768, 674.846618081734, 695.780910171389, 651.245957339585, 652.473637872693, 669.65516193689, 668.993537181332, 679.202193714098, 649.662091141942, 677.983975402868, 672.410015267317, 688.792773523876, 684.961491344107, 666.385799083913, 669.634717583915, 665.274804951833, 645.338955081197, 682.274053934564, 656.619445199823, 667.805711922731, 663.700428948944, 695.64537370805, 671.262911801917, 667.319776964637, 648.836161448556, 683.326908735598, 674.251122938262, 717.802476197037, 665.003614806986, 674.178820744742, 674.512985203153, 646.872334218854, 650.38031109453, 671.167746347558, 678.695872990328, 695.812077258319, 672.363775948889, 681.884920870544, 678.883974941861, 658.070795078653, 665.492423325416, 705.006269200535, 668.258650574139, 664.530712869193, 684.229215809902, 617.236716439034, 677.633670381553, 701.448413053079, 704.652634103898, 686.848339546076, 650.866989983621, 651.997297033731, 682.707378730599, 661.845876083158, 670.328215507128, 644.372416360656, 668.77606203342, 654.111442329686, 690.066824775192, 654.425968530626, 652.204834333166, 673.677643183917, 654.560694769368, 659.262180755389, 670.376455889064, 672.14326139314, 692.018704837207, 671.88173979546, 633.737771921531, 642.675261569153, 683.871584388695, 673.859492734913, 685.428481023376, 691.928449641321, 664.204275759148, 653.636138657501, 679.446957861532, 658.636847887764, 685.759652057886, 663.503030528584, 660.640372337186, 656.174435267254, 670.955793319735, 661.563205263323, 701.543273279118, 671.645704102833, 652.99480073388, 647.870828263982, 646.724827331979, 669.463659113156, 708.517101502096, 663.148040572567, 678.228554317246, 661.384459159253, 692.765275617034, 648.942885451841, 640.594345636004, 661.223331891252, 714.347011487153, 647.564080723086, 686.078746570366, 680.319391573677, 656.814325942537, 659.08196308483, 682.485101926127, 680.151853251677, 663.467460711865, 642.701048362948, 676.306601982446, 670.166495598002, 685.573511984525, 654.857682947464, 648.925716568751, 649.112555579064, 679.484755034862, 689.778198909627, 675.363173252193, 663.383042216687, 661.309640489608, 707.435955401984, 648.253856839574, 625.664679023718, 695.519824669353, 672.09363898895, 666.75190661161, 665.017805441382, 675.599401678843, 673.226020534732, 662.855560385155, 677.762147829908, 664.425721566993, 668.087918048146, 682.687159153739, 674.452817179499, 676.191563447602, 693.493966576499, 659.477181010539, 655.758427368674, 678.261066218622, 669.129951837208, 664.661517944298, 636.748322383972, 688.460735950807, 639.126458629642, 677.351444311564, 708.512318080338, 658.832582058927, 697.229569849652, 659.922019364141, 660.003681972746, 652.113123753866, 680.022676837265, 648.541716429949, 679.133341855276, 662.64499553451, 669.88082881154, 677.04474034613, 649.37872366246, 674.214267128172, 643.358332096209, 672.811498475599, 639.789436897472, 669.407130497189, 663.414531437654, 658.304490019794, 646.831011223725, 662.653661248859, 653.794880550998, 675.643708259489, 684.156593423693, 655.296445675903, 692.123769500912, 670.907101954707, 680.928594786775, 663.628143185282, 667.397216517261, 669.787276721942, 692.549934959616, 675.855546835213, 676.370733509784, 670.020291895894, 663.126873538567, 687.776398327543, 689.527377532589, 687.055570732952, 638.273755530938, 667.088411303222, 684.27273685584, 678.12877112043, 652.796616491817, 689.715012337458, 693.979500083982, 665.587794468327, 685.040673535846, 673.399094192044, 671.827544402435, 649.748365744332, 700.179325911185, 677.496419511637, 656.643027579841, 664.219202600465, 677.20774526552, 671.842061361259, 662.122106054079, 655.580888052804, 672.119997044205, 650.61137323081, 679.990398936869, 719.132614893465, 655.450601164878, 645.029688203086, 701.990191814864, 675.190028603292, 691.186018494122, 710.875317760984, 686.774865309369, 668.50149337476, 666.535298202087, 658.586457255475, 673.70474758084, 683.771317354535, 674.729001872579, 666.202523335948, 656.603236638231, 670.746977462215, 687.054976388273, 653.954654075701, 663.90526747303, 668.930425480758, 696.180310904213, 663.320087228469, 676.219571232566, 658.557168838033, 673.558882259476, 672.521904953338, 674.526993612422, 688.888098755191, 664.748737587562, 696.5179154537, 706.18366931049, 704.5660708882, 681.104093258456, 663.896404913371, 665.880331286932, 685.326713837464, 666.426761005007, 651.119447319748, 665.837045613509, 664.622319289885, 668.291290029331, 675.943312859356, 668.592944965289, 680.775454067547, 652.329395874238, 663.964319939518, 668.961675880538, 685.969015226065, 693.529825360232, 629.151198571297, 635.145641824481, 659.404538427855, 674.601868783022, 696.931767386898, 659.235035288196, 701.219767716981, 677.649505934498, 682.685478558307, 680.670212612065, 659.941772306667, 662.523637780441, 652.968312182154, 655.975616045159, 676.197715712773, 696.593912881942, 667.712306631396, 678.514247706409, 671.87326014395, 710.321349331262, 685.923333523781, 675.63428204392, 698.457185521335, 684.201555663098, 655.756060856366, 672.908405232218, 656.042010877928, 666.393877620013, 677.452040639881, 661.757723784191, 663.751764130988, 660.05419218049, 690.690752598593, 659.822270271609, 671.845599138155, 691.810962229888, 662.86577438136, 677.900625113432, 646.338918248629, 697.740622934646, 693.113052753415, 661.278227120343, 673.658725614452, 690.222604091352, 677.805329716888, 661.831642609642, 670.167036014272, 689.986358582244, 709.456522913483, 643.95596642358, 651.112121570315, 662.654622811346, 669.163082619143, 684.594716255685, 684.686625779825, 669.101458280431, 671.28422912113, 711.691463159912, 653.41745830284, 695.453499818142, 683.533046660405, 676.203691503783, 677.023685629765, 664.110045448362, 680.956862198177, 653.666152023257, 661.254697283016, 665.293035477597, 673.355951050889, 656.834463660708, 721.22251838686, 676.322162716618, 702.790424096034, 689.002598123914, 693.778120440046, 680.730889257207, 677.537507729621, 669.056831270458, 645.616675862028, 641.984203842435, 674.317921970685, 687.708558026376, 675.247585803869, 654.014904574847, 678.158509999026, 678.349245403478, 643.827575892525, 675.247749073741, 689.476550526728, 689.103312425488, 694.698641998609, 656.615097653638, 680.490723799565, 678.062956092121, 658.749608897841, 698.570980515245, 637.172585720942, 694.904939001294, 707.570355919361, 673.700669101354, 666.853971069469, 684.104350808783, 666.521116822394, 649.092952742196, 650.840262251345, 657.084272237297, 693.765795295999, 688.397900384107, 630.774738829213, 658.672252061629, 677.598055455359, 646.695883558448, 664.633990785323, 691.402118745138, 665.512679252909, 652.484536797411, 668.279515955877, 641.450065060611, 697.426161392729, 657.898882375923, 636.850062355789, 665.817217688189, 689.176103469987, 663.065307388613, 690.606229588559, 686.278291200213, 686.556524238833, 659.707913581608, 680.18063713207, 677.1645195004, 669.110914066972, 693.995679699611, 679.360431110351, 691.332672579661, 673.068593184595, 638.9903309638, 655.734192045793, 691.206819973515, 658.290047953946, 677.776957122721, 665.977076042647, 669.281123295453, 660.955574334865, 664.002330146669, 661.084770775466, 679.678728333746, 662.277193926285, 659.262109078604, 685.350591584859, 687.820806935808, 675.96505630076, 687.354107376449, 703.991026545826, 671.942400691383, 671.473509960113, 651.401752737006, 662.634077656478, 660.517928653235, 681.659343118384, 691.544678277097, 671.334947864803, 678.117590267463, 639.978843382281, 701.116436997203, 653.336033638818, 682.147071243453, 658.83025590559, 653.833290791404, 666.552658338304, 674.62214569751, 664.037634771431, 650.459075960419, 671.29855674418, 677.403737259565, 659.990872063892, 661.013206685609, 639.038032024075, 678.834235007363, 675.168387712305, 690.903088551624, 693.947686186711, 664.18544017059, 659.410134728636, 665.025865641118, 651.742676880594, 675.204913554108, 679.057407757268, 673.535598534201, 672.433534436378, 671.560385202253, 707.193309101762, 677.784221667172, 675.572254893858, 663.127410258986, 664.724931639402, 681.536764284732, 680.469145321054, 670.98203085666, 691.847308848345, 700.023721014994, 672.387182110602, 664.236395412068, 667.094216590119, 672.711434684625, 676.247915593912, 685.310847984237, 661.889953115847, 663.021823692976, 674.816689737943, 666.258669239646, 672.635370042694, 666.420574466897, 683.766251273087, 657.490559387749, 668.824943770357, 670.837768733263, 665.432640362937, 687.670838114855, 697.805871116316, 653.742644959695, 657.05059666703, 700.388348685701, 686.70718124687, 617.217939259938, 672.042986299301, 698.70769998724, 681.126474239188, 660.193609048478, 669.051131914785, 690.391649257727, 665.418345780476, 676.171601543454, 635.27257809651, 679.598325693038, 696.472761186651, 719.022140187473, 688.801449126764, 660.70174372609, 710.613364016022, 674.890471502884, 689.144425599816, 656.12989468706, 659.578777296299, 669.087002086866, 678.761554063186, 687.914424654173, 667.24015172568, 664.478216032186, 672.004346530469, 671.541759502698, 687.967997553346, 656.253473343686, 693.518809731881, 681.34776599068, 677.090935376317, 690.144211839048, 687.691295117189, 654.25721837733, 654.776744590459, 685.170420404719, 671.278013060664, 658.216946050654, 681.686906228043, 661.027598907908, 663.081406689062, 650.982840168124, 696.036233489132, 674.357055675857, 696.47550967086, 678.161575504112, 688.779924584402, 662.904055061403, 666.618228130586, 655.121501783575, 696.224614156342, 700.873174983006, 663.282932199068, 691.692645426993, 669.045946159773, 660.26094083607, 673.105847309496, 690.473817459047, 671.375710669363, 691.242828141278, 670.864500620564, 693.095976686815, 658.385661311643, 656.22497761576, 671.60664844084, 690.294603479407, 664.046145130944, 689.004612718994, 674.641175725047, 649.692404620586, 704.613588510649, 658.096267061814, 652.489495637693, 671.30216359205, 678.473421944398, 642.854939086605, 666.235718878341, 677.805901422362, 672.104349769777, 664.781369651893, 677.511827709898, 665.767722371085, 647.22615375799, 686.209071737099, 691.0827323839, 650.0702672729, 674.184355285783, 694.682932930434, 690.454960313724, 662.278260477631, 625.015698821661, 668.729483611581, 678.798366986507, 705.30967959652, 669.947439789755, 683.850655914298, 652.6599814572, 665.26025117131, 667.762699176284, 680.743026417886, 644.277757497495, 648.355439226788, 649.176214229545, 696.80116003683, 648.117516981902, 663.485234848319, 670.672609187171, 679.79255008552, 676.799645408262, 697.646345335597, 665.793296375267, 668.932425540245, 684.608424781084, 685.569846208574, 676.970299769355, 695.928029962381, 659.977840925773, 697.015844042527, 648.138649784179, 620.25809526326, 688.46655248192, 698.609566391847, 689.428085444, 635.203127143435, 665.57733018267, 694.485393373655, 647.368413894411, 681.829825029223, 678.149335111085, 651.537563984852, 646.956748056012, 687.715139825724, 641.378357357126, 652.898986537159, 658.678942279021, 701.874087603766, 660.277627852882, 726.248382817092, 672.718944814153, 639.914201095535, 664.601652687281, 670.293454848647, 685.246413595335, 654.660607612819, 666.634990598003, 652.822763691795, 690.507643201809, 683.851742114664, 635.311976686192, 685.366313948605, 688.212202296862, 658.082220021218, 670.395224785172, 698.328832668888, 688.642637408047, 669.825872681178, 649.902829461586, 667.172766693105, 685.506575708315, 683.238621789987, 679.352657280033, 661.181760632513, 652.913684905123, 717.617241904076, 646.46504523776, 671.372624367724, 635.350409808051, 650.13567464785, 684.839836800749, 652.828455130876, 684.701322713966, 681.392878957242, 672.840490281432, 657.037054979067, 657.263112240359, 653.693483791101, 671.179526604891, 653.291762788978, 640.23578829007, 680.097177899917, 663.998055957074, 672.461897733238, 670.805043377696, 650.021315733342, 677.384241215408, 655.439191153944, 667.191488480168, 648.736201743075, 690.219098368063, 681.924952789177, 667.886596787052, 680.332319929402, 672.73310678157, 669.570803097319, 696.234368562736, 676.764372583127, 659.286114366264, 665.402338835528, 648.970611839147, 655.251793726322, 646.399039215013, 648.402722741713, 650.268244211325, 650.497217177184, 678.075661706883, 682.519607411559],[524.744877166656, 532.750835291747, 527.57218660462, 544.270648368838, 521.743203429361, 510.610097729813, 527.572308830599, 501.51229930057, 549.202928572396, 536.471202166221, 544.056299886529, 511.21401606151, 518.372038511145, 519.084110570359, 535.587204274793, 521.354747071187, 505.967924838322, 540.060761799264, 500.073969641697, 527.419255095699, 491.082853633872, 526.175038733452, 527.26414892793, 524.980183663664, 529.804354042586, 517.570684544734, 527.99791320221, 516.737330506144, 523.160354473357, 518.312693413365, 502.412566817369, 512.648997499933, 528.456620845988, 540.252792486792, 532.36229814005, 514.298130586837, 541.971972551377, 491.047692640958, 518.506407508903, 532.829097213095, 516.00119513621, 534.883678484715, 517.182401800622, 531.617229540487, 494.904855029043, 546.928696040441, 537.006053519407, 485.364956801281, 524.708294241326, 533.477470567183, 516.730737667367, 524.204342294356, 521.514367458048, 516.654212970357, 526.097276848989, 510.123943853411, 508.151460325655, 514.194135782452, 537.911591485879, 511.338795249359, 523.628593272776, 556.564074132795, 479.635003849927, 537.023900876984, 521.941149156426, 523.408625865727, 503.899809439628, 539.469703440227, 530.083994229911, 551.538350115033, 519.330150931724, 537.223636767861, 495.669464128266, 543.944278552566, 520.867359913467, 531.338183845869, 500.869919332622, 496.841443805221, 522.875495915169, 522.605671591408, 523.53012953168, 504.724286018256, 506.076021281813, 536.695905198694, 508.937081859809, 541.025297448879, 548.460607217776, 511.668733736456, 525.818197201781, 535.476469850225, 511.29997060309, 519.366787555256, 518.260997761298, 519.025484737834, 514.174664384079, 538.507842587938, 527.569274587244, 530.404766596152, 502.493314827387, 524.038119949699, 502.905785524077, 524.789889618207, 522.700255904557, 528.965661745734, 557.278328421789, 520.1533493947, 515.285066974368, 515.792310253252, 534.902630297647, 508.768849332272, 541.309552557076, 529.483113619001, 498.370664385252, 541.907551540299, 531.454034210893, 524.748993996507, 568.289533379805, 495.900387794896, 522.626099225897, 524.640396323737, 499.362876780848, 525.81115848487, 508.407557015766, 531.983641820196, 535.334642811474, 522.468898024192, 547.599847435517, 551.387950073709, 513.852175209093, 498.636276452798, 514.497408762003, 539.42014241481, 526.634415961936, 557.025842084346, 505.632514501434, 510.133228669489, 536.878840565146, 517.322533239396, 528.890302757476, 521.451036626241, 516.983752654368, 573.365000062862, 537.255414194678, 515.829744796731, 551.832235756816, 528.416557713908, 521.059047588226, 531.685525955988, 520.999818233048, 526.131861817937, 505.472050297636, 531.286027630239, 519.704628928105, 512.341836822407, 525.270420316784, 499.541117077768, 523.40293036718, 497.85994055375, 520.924758611353, 513.059291925757, 545.966758915028, 528.520473617845, 529.103873217835, 501.096014270004, 498.711814227573, 516.696110672707, 551.882064881318, 529.993571317857, 564.62921129721, 525.841058497421, 556.29181306971, 512.582540357765, 541.508314716966, 529.940829261483, 519.129828351154, 523.106526417926, 528.085447654453, 495.661568642836, 528.235423556475, 512.487189514424, 515.654786588188, 502.937753683457, 530.467630612537, 545.41335362259, 507.949161607593, 522.436133135945, 535.616014030132, 523.464530185994, 551.710889229393, 520.642764289705, 515.23012910651, 541.922984787442, 543.157443982578, 485.971837830227, 500.032145746057, 529.721724385593, 540.074454424844, 517.372255284393, 533.692796147566, 551.897617828075, 515.147776354921, 529.608254444843, 542.400549038768, 518.119686853727, 491.527039361238, 492.234273404587, 548.385637040039, 507.234121287111, 511.864713618666, 502.522250808993, 528.079406334322, 530.920873261782, 546.365879228224, 541.049516016545, 537.211696963334, 497.349808864665, 550.064449634307, 501.907700511206, 505.133435867888, 521.13307320139, 534.587327006222, 483.160645629733, 542.923507440495, 486.186005006469, 537.729007575515, 524.135278640237, 523.13306931665, 495.791745481501, 538.47780878632, 530.984717804669, 537.220644891078, 526.48647366565, 505.637355012136, 554.339014401948, 513.265252822983, 532.519678304263, 536.415802002229, 534.936162151021, 523.107957512416, 519.569991651187, 500.238071786436, 509.086490478853, 518.800389512508, 506.603592557768, 531.439546293286, 525.270718526329, 506.915184720502, 488.067258216444, 508.952380469043, 492.578113054294, 509.889352631211, 540.783300240459, 483.073121981911, 511.878816890697, 525.80587298601, 477.554470118924, 510.663428699959, 523.483527717381, 518.590640128903, 542.213675091997, 531.151368424263, 498.901319209765, 488.123162386307, 519.392320589116, 545.521510501561, 503.34834637252, 539.206423919085, 508.740658015205, 521.06961662989, 499.766939770615, 515.636133370247, 529.396904601552, 529.287716502387, 483.235405463596, 542.981107656994, 521.504006171792, 525.60845902423, 510.184538830742, 525.95753004579, 479.451439209003, 516.83074502831, 550.069516706904, 542.392315776925, 523.8197190232, 491.170556758911, 528.347125770338, 540.122777623038, 521.659351604257, 542.551328594558, 527.544801441974, 495.720236045235, 544.27853654721, 538.02321364939, 519.507902957125, 493.775635617429, 547.907465821709, 520.764909357187, 547.421778837755, 517.61858087783, 546.423289684397, 519.233708137724, 524.862525460199, 511.553461325285, 536.809028080121, 547.777161407123, 524.941471124911, 558.154026422415, 482.401496929929, 494.689878664095, 530.196025389663, 523.59421899719, 529.326114510415, 515.488074052013, 524.89595874294, 520.962389051252, 530.06697150517, 513.871789163712, 513.847960637316, 534.460965546322, 522.702689629152, 541.926183193532, 500.313176161519, 511.092474312004, 526.026930206636, 521.730122536852, 525.037406745192, 540.166617469086, 542.036752113091, 518.222185101538, 482.945800505906, 513.550573454207, 525.459484914462, 565.937952109439, 512.321315697284, 555.106945901811, 520.889299853493, 551.414439906218, 518.050491315803, 505.429611070367, 497.609768056336, 523.832113560414, 524.169792604501, 512.163804128835, 547.35668810698, 513.829597792337, 543.996634997114, 516.774319732264, 513.180929741052, 526.017332291066, 525.118880974527, 506.718334083813, 538.426867527739, 505.407997889032, 543.51252554593, 525.42042176379, 513.974674978115, 499.912618802944, 521.938856357518, 506.262461150267, 548.909171282756, 551.908817697095, 520.331855820398, 530.696328551712, 548.809210335797, 543.000335435809, 535.79119588916, 514.728861479816, 528.204218559934, 495.856669884097, 510.782161840743, 517.817704520681, 512.224020876421, 533.262188401384, 525.583726259202, 525.775191947056, 531.563803265015, 508.434413742881, 530.781246140026, 512.250572372479, 514.923173018541, 528.57911755431, 513.042849921649, 514.112591854214, 537.250658962759, 515.557046127519, 532.252774489138, 508.165165858682, 512.295324036613, 505.59327223938, 544.756525844608, 545.431935058645, 531.344210544632, 520.578032327128, 513.822022166531, 524.623130183243, 529.195404594056, 502.240506155674, 534.407456100964, 507.233382445828, 503.717135078463, 548.210702977074, 529.772794874087, 515.211896175881, 535.465977687094, 501.082295990259, 563.545090330821, 548.064267375872, 515.529642288659, 510.44039924726, 505.098601654994, 541.550518297337, 536.911298922247, 527.00454931357, 497.471755550841, 540.529473790319, 540.995255070596, 524.577922822218, 517.609106921709, 518.680598471796, 539.000738392552, 525.758037857965, 525.865207141965, 539.311261746979, 532.538102765402, 528.379824384272, 530.720063721759, 518.98278622407, 503.102940385378, 560.694881976398, 543.169725730639, 536.170089394256, 516.137149459556, 522.729593250561, 533.096135974313, 535.671137235708, 518.373815350795, 514.296199588064, 520.053353572571, 543.885548660938, 520.548882364644, 534.225120715176, 498.11895040451, 536.167535913443, 504.252583973817, 500.709380086465, 532.087026970407, 541.255151849655, 519.402180337934, 491.211830418977, 545.793156769666, 522.875973695175, 515.209368299677, 502.71555496289, 523.972306103275, 529.599779703969, 498.270934258316, 496.082613802353, 516.324501652224, 531.163107138539, 508.430658362135, 529.284664567439, 508.011567563869, 545.067181924469, 518.716270852513, 523.224830081468, 525.238055266362, 523.499648081535, 521.978066152249, 529.06803598886, 532.869179158346, 531.469448957128, 552.311879202137, 544.766373277643, 543.859369757829, 528.985134147866, 538.476495653548, 504.744571633725, 525.316692196019, 569.73553498626, 509.158939815001, 486.536233855256, 537.213329554782, 530.111138496952, 518.664362726443, 513.682636501105, 536.509597684258, 513.313982257706, 518.089588321508, 525.83409481661, 540.894851822675, 532.230508444698, 529.439888068959, 487.055662078875, 533.841502985153, 535.177283402316, 486.217623924137, 520.781356627843, 505.380588031064, 509.231329656849, 549.995475966232, 511.222545859049, 504.838301740132, 528.28331472932, 505.858139319493, 531.924053651209, 492.402979684845, 518.270087192247, 523.815531663859, 511.885802117842, 533.467458757731, 541.318287021317, 510.461642384102, 520.560390714719, 504.831903533683, 521.051070844578, 498.82286961108, 527.161468316498, 533.273744585274, 491.262140567555, 532.569035683098, 522.223236580767, 543.007386040716, 512.893271798021, 541.952924395135, 525.426526826294, 564.101644986918, 518.407910273148, 518.355710231493, 547.903706238278, 543.896845683993, 527.294190884913, 522.333463193189, 529.617087658194, 506.163848130239, 529.836296176254, 522.584761644718, 489.41320726156, 532.423303781339, 514.290777659144, 514.839907763648, 519.710152457886, 528.194599606965, 505.311964893786, 515.076506773345, 532.576737468091, 539.443440269367, 525.249719357956, 534.852742212792, 502.769839061202, 533.266934976336, 521.045077334671, 532.456816307848, 545.159586724477, 545.643851287273, 515.036866580191, 529.062868289106, 517.440600425043, 529.513357136943, 519.139486583698, 520.405994132323, 510.048401670427, 531.513715025763, 541.007438484785, 497.063646450863, 522.1846216232, 515.26438156056, 500.48503341767, 529.337218143523, 503.004342694584, 534.99052676547, 532.681705604622, 526.18682807602, 523.639373986937, 527.619822446845, 528.712248235119, 521.508338215758, 513.864707048649, 541.155585009825, 528.992078825633, 529.69034402638, 523.793310679195, 502.775866291526, 525.510068340199, 519.12390624241, 529.312128347631, 510.54604631725, 512.818897073952, 538.472197175817, 531.7724150365, 509.986587259859, 485.426319370582, 529.438008298114, 544.219580935473, 529.466693082177, 506.138349878665, 537.000209602444, 519.889007557157, 501.094220667867, 512.951941194098, 492.353276207031, 565.633802368233, 548.700397428814, 514.118483609057, 512.969309333199, 518.99400632238, 539.716547738332, 517.199526838977, 518.764507311618, 509.734699096592, 533.542017432563, 531.933607553025, 525.175745415727, 557.16798788199, 483.553003024945, 544.479804788791, 511.076768561791, 540.140763990669, 527.588633891682, 533.336385926054, 503.003155872208, 516.704443788045, 526.362858963609, 520.847397662176, 528.652352674766, 531.290522845294, 532.235256933463, 534.969111654648, 551.48395318338, 529.401011237846, 489.365739483138, 530.405297392221, 537.770478672637, 489.406534001965, 510.569893699129, 511.094667087831, 534.049977901983, 576.824285986161, 531.584913353522, 522.965664564716, 507.189617528628, 547.431141572022, 484.462762902008, 508.301489598716, 521.20930209474, 505.593296145681, 522.276738182337, 544.373110752121, 529.882014288251, 487.569769501092, 500.746827438327, 489.072798126728, 511.969717260929, 503.324743828914, 551.410038749049, 527.388287519946, 544.568069815453, 529.404265382878, 527.016441658496, 542.579143745015, 517.08182641273, 549.698970178878, 517.168342264374, 505.258899506054, 549.340089556675, 527.701759815104, 545.663887978692, 518.844716903426, 548.550907970238, 515.229129564765, 544.127869289952, 519.250171550488, 531.517484718497, 523.624434419213, 536.948967675645, 517.41227608538, 493.862780456069, 546.701631157604, 538.423761115653, 537.101361893898, 512.593660824252, 506.215824835945, 528.301024595161, 531.0322914783, 530.571396415358, 518.397904158808, 513.084546442432, 514.781086707726, 509.427843599577, 516.031010979201, 518.998340015289, 532.312066805957, 503.525771666391, 535.563553325026, 521.263842870152, 509.878924727894, 517.476482488973, 495.933172887094, 510.264834861024, 516.859517322107, 516.302792319185, 540.248416846117, 521.585607953083, 507.57374153819, 538.569581663215, 529.428784566293, 510.637052066042, 531.1528563504, 522.433307111713, 524.102888844144, 517.384160480401, 525.926438763064, 501.262572377586, 523.15030937687, 531.162309639744, 548.643665016015, 532.390940276788, 522.304007884738, 528.985205964212, 521.725940122557, 533.791151290231, 536.945401899018, 511.884575817159, 542.102039674348, 549.333003978639, 518.543084435526, 527.150067615791, 541.505292086834, 510.919097357729, 547.344004659559, 535.005970889626, 521.521662490516, 511.998071485194, 517.927881223772, 498.045232574939, 553.554984583757, 527.106217015232, 531.426050234667, 540.407235973968, 547.155029325667, 523.226054528171, 514.61958501032, 517.85327684878, 517.818638923535, 545.00906320432, 512.148838407887, 530.025463699691, 515.801092515596, 518.070843534072, 531.489271784153, 524.405317068411, 532.735545376928, 507.764850498797, 532.736613745373, 539.690579823871, 487.532465687919, 516.340088806593, 518.436919977731, 548.994109544166, 529.473246270919, 536.283428095193, 521.508611428055, 521.527007145183, 519.004819548133, 529.668943648162, 542.897916389426, 517.011131555608, 552.224865676411, 526.21377998684, 518.284805648257, 545.612366757161, 507.378347128108, 527.535521755553, 536.549658959591, 526.048986213043, 515.831738688902, 534.160011219445, 484.907932613024, 531.311551468811, 509.633346364386, 517.685019635747, 506.3296671858, 529.258231622179, 528.931944959779, 513.992340075508, 504.958437672528, 506.869633832202, 501.702523173735, 499.957142309891, 536.609661225636, 535.369156851802, 545.195700404396, 522.091172634185, 526.519133568412, 513.270697140012, 522.544642800851, 538.391699095658, 528.350992191026, 507.745337396399, 503.146856067606, 524.711900268106, 503.994262660136, 510.377037705935, 563.332229350145, 528.092363553309, 521.384778757308, 505.837413492555, 509.191186696485, 532.058671230013, 506.784020500569, 542.832594264092, 513.47867428389, 505.497489756082, 542.52513778669, 546.328763133608, 525.424053075284, 536.616528871465, 507.127182761262, 550.038475900606, 513.869429462382, 517.217497128542, 517.309205017991, 547.06549646479, 539.221469215422, 525.729287421293, 511.24368265019, 551.058965381052, 551.348648565852, 528.665876167813, 536.654913437039, 524.942193287334, 540.155003465481, 506.492603003827, 542.252621854546, 539.078893585596, 508.591795144838, 527.108005888029, 536.254583826903, 513.227944553817, 534.855409565473, 542.383012710902, 525.322864740857, 523.422673769036, 514.201034054883, 511.453045325658, 535.543637731319, 497.421366928012, 555.296908992325, 501.661779341679, 507.30000311618, 524.458388219106, 552.433761126805, 503.467712476731, 530.193176869137, 548.721259592699, 515.956842550846, 524.892158506075, 522.231693443346, 511.563478740659, 538.158944214955, 501.548815626394, 508.382620946663, 530.065548138356, 542.823742872457, 527.081855222209, 524.228802070741, 542.982057782158, 513.619687167414, 529.289026764529, 517.925836940923, 540.826882302632, 537.921162544933, 543.885929277226, 494.546406922858, 522.091010055192, 528.169367756393, 499.348311259493, 509.287102824461, 523.729890918801, 505.68827811014, 514.816672294468, 494.89947517352, 550.515514647549, 519.118906004795, 515.761285524725, 534.334475091258, 546.336403021066, 503.696909148195, 550.163588204813, 520.660333537695, 515.3122203837, 462.302790387171, 540.40572315815, 502.417156083475, 498.52012587143, 513.353654034797, 514.434005691584, 493.638742115812, 519.600419122663, 534.178347982786, 510.050730141886, 526.565796190993, 523.118337560255, 490.478953560399, 525.955608301392, 532.560771703533, 555.533440691841, 532.435905990613, 528.827422696617, 516.077940630304, 511.219627828764, 500.200623848667, 522.978829197403, 517.538354770464, 521.662358941517, 525.723320979833, 489.092778751873, 526.632965165022, 504.459843877004, 513.046399642528, 534.640984967787, 511.025306176779, 534.089195832276, 508.915680370117, 542.807856334285, 517.406712065557, 508.372821739389, 496.250774817704, 531.15763436773, 492.090954597114, 521.756900164383, 534.509840778734, 548.553309581127, 519.730317879802, 507.23876465446, 534.342124797089, 509.083685774983, 559.184645267661, 513.167463508111, 511.410646772567, 548.291691502571, 524.812105774339, 546.365654582903, 539.950660967692, 523.734280713305, 516.435427456501, 512.021728795716, 523.649786894739, 539.566777601785, 541.587403446382, 497.648976691242, 557.586569365047, 520.867093257466, 517.839421703533, 505.584751105119, 518.109851822281, 523.669985618994, 521.531106418825, 512.824284784264, 557.33767275762, 489.091749840951, 516.583784395733, 522.094552083194, 501.285691040569, 512.673653505389, 527.179720524811, 510.291402279725, 531.879627421093, 498.802149547044, 517.321276606292, 514.846784618122, 560.091845714755, 520.144509088408, 505.94358018109, 505.14072176991, 515.32809518142, 544.925936075166, 532.674557865864, 531.916827425348, 521.079609179952, 476.148146432947, 559.575314473376, 548.154583112763, 529.93269307291, 509.36951970111, 518.553290995144, 524.894468948324, 535.440477017563, 510.743235187369, 520.935876646377, 511.337654809523, 524.638418169825, 521.0436420112, 529.328445439153, 551.05812223398, 529.93624218901, 536.288667862369, 526.512410716395, 495.596599150643, 532.194573123648, 519.683315236449, 531.712638662545, 538.841417476326, 468.966627405695, 528.835943000493, 530.243731115011, 536.618932522269, 523.432727547874, 506.57423059147, 512.117572176612, 552.814419989585, 535.40697598727, 547.514746428843, 501.644815539613, 535.074921508897, 531.101948457545, 522.726503208772, 516.215380830018, 508.986750644757, 518.985897235849, 534.010279517855, 528.048269010577, 529.793241769917, 521.252759721769, 522.168561261095, 522.93512362868, 530.078634106943, 506.94871853944, 520.055138927757, 513.843927399583, 503.797487972605, 507.978754303375, 545.675887559393, 586.667683854279, 504.566772492089, 514.760179281219, 510.931360942258, 497.111994107504, 543.848912133775, 508.974713383508, 515.523473555704, 491.354579248608, 517.221326887102, 514.403313338493, 523.667834475927, 505.844073170813, 508.963061248331, 523.528277786285, 498.726123926012, 499.79214023762, 517.572430404005, 553.765198018386, 505.261587252079, 515.826179462969, 531.575560033895, 526.720416303426, 563.569927696597, 516.104277915539, 510.5568605065, 519.984340228398, 547.939019051557, 529.473769377298, 518.598779979129, 509.704439042141, 519.886536432377, 551.672046354589, 542.622910064339, 525.110949927712, 535.44346600976, 518.341596189066, 510.389158579737, 513.14350082498, 530.031228911623, 510.671025448799, 546.757069666716, 555.674217960553, 522.489684566674, 519.807252483681, 537.105974259612, 519.12680549011, 521.403540926426, 506.829404432501, 521.440069095403, 525.402663087021, 542.731954089571, 522.155495402723, 531.234496928886, 520.801015718171, 520.126577344592, 524.098659707996, 553.965261467724, 562.632614500802, 515.744045736086, 533.548427998743, 547.78306792724, 530.41953965547, 539.467694439354, 527.573760495232, 525.472806411635, 497.75903577207, 500.048167316065, 513.331865872491, 517.041680753553, 505.841665757078, 526.666858663871, 539.864289303832, 516.077364848821, 510.712788062182, 524.108671964099, 534.914359982609, 523.664543625975, 513.54931519506, 520.565296607024, 552.825158404252, 537.185522017243, 535.365274538333, 527.169721643632, 508.913984535662, 540.590060651099, 486.679330579516, 537.712214955327, 507.896502753573, 516.80480212628, 513.275043027909, 521.234214820543, 520.095799142256, 538.813523865416, 509.454908641341, 508.871053748415, 500.844623351676, 519.147392635065, 516.476295085615, 517.177718038588, 508.799872207991, 528.83647748333, 538.308373807082, 513.909562771012, 513.247636747869, 525.838222962074, 506.997067959567, 537.146091908681, 497.255257662278, 524.581361731365, 530.804094538628, 517.888465789804, 497.372206374362, 548.125572916969, 549.138881831125, 496.413943379076, 497.059138577429, 556.395462240932, 516.947545637586, 510.904620710741, 510.888596620017, 541.467654201094, 541.663990059826, 516.369690937464, 527.993729228063, 525.867424207751, 511.877997487422, 516.474132730113, 558.380810700588, 514.606808721277, 523.997032530162, 506.313663337045, 540.717450348791, 538.659736650103, 497.28397193215, 503.673839295058, 511.427563453934, 517.992781522392, 512.509099227097, 514.91623521462, 518.604059992263, 533.90660221389, 530.549872266058, 519.426415758616, 521.775772981094, 531.263825931778, 513.090711666949, 546.515776538566, 550.02561335217, 540.64134824307, 493.260702209504, 518.275158527346, 528.85654849334, 510.519551662991, 516.446889895469, 511.353893783294, 530.243017253336, 527.600294383548, 492.101360536652, 520.667500140583, 506.306464434531, 528.780451263053, 528.212052186309, 524.220774141107, 542.576830251274, 553.278391212778, 511.258317418569, 505.073653563602, 502.619392555943, 514.982858588414, 551.237767230027, 497.832019607765, 522.09147726879, 519.591489782494, 525.309234423763, 497.625719782349, 496.095518702319, 533.024366722588, 526.939369744208, 541.763802296428, 535.506251126057, 511.48603698892, 488.613157159783, 509.478412352217, 522.148986644966, 543.245357500454, 518.410519448963, 518.105977385006, 513.126392107407, 501.476442723419, 509.020682004336, 555.388340870067, 507.114967257381, 532.821113622592, 515.594837092336, 523.806453267341, 556.454837761361, 543.54413811932, 505.576389041073, 558.649964468856, 518.897981325898, 536.424367728387, 551.618015434443, 513.114311482648, 521.575015090859, 542.908551309823, 542.694666121468, 514.174984610284, 510.842942500811, 541.122995964504, 506.674623515696, 492.684874631229, 524.841494492499, 506.418639948189, 498.90437909013, 536.388479089884, 515.656590534109, 541.504618341627, 529.70975472309, 521.408280645309, 534.024943483546, 521.042098894215, 523.164063416842, 517.796897346221, 549.369538417293, 508.468315399132, 521.333687265326, 525.838892525727, 523.062866100357, 508.834748615831, 538.012374796367, 500.397937112371, 514.202108395566, 521.737364890302, 525.460556310467, 507.085300851782, 543.976284356875, 520.73961785673, 528.437110465802, 510.851147739849, 525.451238965998, 522.229477908454, 531.309546236753, 506.564343256634, 533.725627579782, 519.012215902057, 513.173461030865, 521.960944598131, 516.222120879201, 547.707240762545, 522.368683342044, 529.317693607126, 571.183601721464, 529.160175507914, 510.454492261626, 489.151561649471, 532.866823040205, 527.265022379373, 553.91377131057, 523.983563763514, 534.144847927613, 509.005839236995, 518.064740202163, 522.300393294085, 533.543803204168, 521.601717318836, 525.768885904002, 533.853581212194, 511.340821178121, 496.178458622502, 522.946580888384, 495.523678758036, 514.425477321414, 515.853325453383, 501.366221151121, 532.573699707177, 522.11657127692, 518.405504923996, 539.381874362548, 489.772883232771, 544.027585399805, 525.929923845639, 525.341286458406, 505.676511584324, 497.468446569573, 517.169486148653, 514.601818044793, 530.570366860993, 505.947215504043, 534.998133922761, 528.557700942667, 536.579770838077, 527.758210383312, 496.68879896271, 523.378177395602, 534.493259490562, 505.672573192939, 511.244062135413, 512.08150581984, 528.558119822157, 516.78301063601, 507.135633748438, 507.066630578756, 542.214838009114, 521.949538876767, 530.612004892323, 505.873581845337, 542.652242387402, 537.857014234837, 520.795775800909, 517.535909294742, 504.548132760027, 516.296651815151, 556.29901688244, 511.331432552933, 543.361377544664, 507.286548047426, 521.828553859265, 521.713251810285, 562.656304263891, 493.223483727928, 525.244314234184, 498.58077793507, 502.082831250301, 523.810685056393, 502.316565976332, 530.719693623233, 490.584533147295, 524.29634466256, 533.244834019486, 548.749736532319, 512.340337763959, 537.915156835094, 519.590278235095, 528.937460671024, 512.738128953407, 506.985558130154, 502.201308476428, 530.083016115851, 536.905151377846, 495.564431896513, 540.825603528041, 477.751842146755, 520.510482818408, 517.371371160102, 539.644536570176, 508.76265060714, 529.738423837224, 509.410262263484, 539.140101724846, 500.419568289835, 518.448071983321, 534.903897668367, 544.521942419059, 533.857369559601, 541.863496772718, 527.945806326835, 519.305336133939, 529.718782003932, 519.949969461028, 546.38567180658, 518.300837564342, 547.417685898895, 575.385494856949, 491.620378028156, 510.969453431159, 545.212097425329, 543.746014856139, 531.739131361351, 521.256524467717, 500.695147744326, 512.159325801302, 521.48903151663, 522.614416301114, 514.668081480059, 525.362529024707, 523.006446789484, 543.457249609451, 498.607923798705, 529.131144888155, 513.317859277229, 504.217122289213, 530.017026050188, 519.626142078513, 549.127710078377, 550.266526643573, 537.651219715026, 547.155275005324, 540.270515932111, 512.890616764892, 488.22308262021, 520.733551855963, 512.270806205699, 535.913113785424, 553.214105021797, 527.588569051407, 553.90047573257, 545.686169247267, 524.055936298563, 547.189397094759, 533.308491279324, 513.852189526613, 500.740353628543, 508.332131346719, 509.492829425035, 510.275541801194, 521.484995223897, 518.305300338566, 532.368191759314, 495.44377414569, 529.47851939678, 502.451783381766, 530.976232082802, 486.640092023136, 530.411631089946, 511.923814106613, 500.509034770557, 518.02224566352, 529.075829543802, 533.118075770631, 497.731113057181, 525.418366735178, 538.812460384382, 559.328561989987, 523.741071454895, 517.6372003514, 485.390741135939, 526.198389312174, 547.657978375843, 498.78495006659, 505.459096724367, 551.81085841666, 520.286971168185, 534.791083634683, 530.03783079666, 512.818384589135, 547.424003008271, 543.240315882822, 526.666150174053, 536.339576282786, 528.980274425058, 520.4882389359, 557.116145827553, 512.583415309033, 525.149325450215, 533.409553408557, 498.593603862569, 513.812142995692, 505.552134261464, 542.834229262025, 518.487777976177, 529.179462166641, 515.769386730334, 541.443449115761, 517.127660768976, 520.791924303946, 513.285832185056, 520.34682157542, 543.980726976675, 521.974593828513, 530.874776177115, 528.946253943902, 489.870330631934, 509.713896755941, 522.869774009063, 517.330427882065, 507.114128443419, 515.828094670871, 527.246120460018, 519.054604242448, 528.016387900713, 537.095672778162, 554.323235880097, 493.000711539425, 570.020227429817, 534.823861156301, 532.343734245672, 525.777184510966, 527.862439839235, 510.35034285557, 521.305619358985, 520.985834470252, 523.531749026854, 507.248684109704, 534.545439130346, 542.763829753947, 510.266190511526, 535.216922685629, 547.059943014959, 500.470192093908, 523.1465082047, 542.916248323933, 517.078969102462, 559.311075775203, 514.781591442095, 512.427388175557, 517.292505424589, 468.694113059485, 518.899698121652, 536.588914806454, 512.100422299536, 511.253516234061, 522.616518952483, 488.600589641599, 529.662953517726, 517.453304168234, 518.700554848643, 524.355461219389, 517.526844357065, 523.998095231391, 528.610318776002, 519.271184663015, 528.536132228518, 519.387283237019, 502.989201432087, 551.970838915473, 520.009631535802, 544.891691455295, 569.571039412132, 559.585867219773, 524.651757123986, 528.298217303564, 498.426055490104, 514.584706170573, 532.596498473359, 537.21756771681, 499.761228708825, 516.026144783172, 534.64929910668, 507.110349093002, 527.582026171965, 537.827904918798, 524.774167767892, 524.468630611259, 527.589326643119, 527.116749174599, 526.442687116349, 514.841789614181, 549.931097735216, 551.15884020008, 513.064202120762, 543.921640667355, 531.352156925698, 546.080575207891, 502.009511325945, 531.714683062591, 504.843239979799, 509.396417577175, 521.062326864828, 520.89475174667, 485.319535069395, 523.406900417886, 515.507147191363, 506.608331133344, 524.584573124228, 526.737307904257, 517.221462996418, 504.431837196018, 519.936883693997, 517.873126891207, 540.713945886627, 528.727708329819, 528.714604883817, 512.23642531967, 496.134564258399, 471.149453257154, 517.411366368465, 540.66110068059, 494.200102621832, 525.500372694302, 497.488166689403, 522.60249658371, 547.504312919337, 499.740455619159, 545.754129322339, 513.303639084242, 488.28846044376, 535.971173536313, 511.615969974694, 522.894337515818, 523.527925315717, 516.863085418528, 487.758836767264, 547.097733755266, 531.370840985887, 511.233195655414, 523.915864165611, 539.029728184323, 535.692831489094, 540.969984771942, 536.02386900239, 527.017011729757, 545.130944123977, 522.249896265885, 536.771526506163, 519.18986786625, 510.65025777079, 507.709589058075, 524.197965078289, 533.31628434072, 539.707503152162, 491.476910008036, 532.21530633046, 530.601431947328, 519.871087164421, 552.97480144813, 517.196630199636, 505.029184948569, 489.41197090945, 504.569276320829, 493.357735999415, 529.073928122125, 545.36171072857, 502.870658796116, 510.505073293537, 527.984664911643, 494.518219022245, 541.923473183503, 541.82110069829, 496.113513973969, 515.074269402212, 550.773996353088, 507.11294249572, 547.45386090894, 546.026591103478, 513.580752218074, 541.480029508364, 530.488293931831, 554.837652508241, 503.327031040237, 503.241609515372, 485.836256712525, 548.684052468365, 470.930289749022, 533.640173101896, 513.053303043023, 518.29671293907, 528.111792480874, 530.896848666665, 502.808195091873, 521.314547649868, 534.944034694778, 561.387996648379, 553.46777050234, 519.290964726875, 527.356417706374, 521.970502530098, 510.404000122484, 528.499128017126, 487.348498994141, 523.682025514333, 534.862425484475, 509.17170445819, 544.041872272077, 507.315999162247, 508.690164263181, 512.403049270325, 541.600283131506, 547.4659879644, 529.104558758323, 484.986100399243, 481.294198720851, 525.342622614076, 525.471308885105, 515.42158171887, 497.187212034698, 559.889632129055, 516.264824416023, 497.186275810366, 515.11225310301, 532.795051698296, 537.981570972762, 494.677218711344, 532.9286168245, 548.719644391623, 509.361968072231, 513.658240642983, 517.420081425384, 528.154530804981, 500.996996688076, 519.561959436521, 525.701582484386, 531.049490420519, 505.482914790399, 524.200900025687, 513.46181865514, 538.076532841303, 571.328773016689, 502.263316234871, 504.676844368343, 502.70885512818, 512.692734711931, 546.601823953081, 533.913283457826, 538.592971290168, 524.875631300596, 564.5359186844, 542.960633555945, 523.14260900779, 524.602667418703, 515.383977976037, 506.909245652398, 538.846468679256, 520.28999986108, 510.029900693489, 499.420855723988, 496.497914712393, 504.940683769203, 546.205205045643, 530.094005943948, 491.218368505132, 506.97759623582, 509.95608093625, 519.305946217512, 498.765430418484, 545.118638886949, 491.092881557672, 515.653358442889, 528.570744677506, 489.169482818476, 542.097812680458, 523.827120390591, 513.91073279316, 512.37826182852, 499.339284818047, 545.921532070782, 508.078785115417, 520.244833471115, 533.675099856735, 521.387951526866, 495.066579767433, 526.892699101942, 543.079278170528, 505.861194933448, 520.316605035198, 499.219950994202, 509.748417033155, 552.96502074848, 508.733495458363, 520.257788737394, 526.601415560642, 518.821211964807, 518.715850238085, 517.832855533876, 492.647040756436, 550.771895924757, 540.104033117949, 503.992600892524, 509.119229274664, 509.706298200679, 514.749587106441, 510.486991901982, 565.97478448489, 502.546944292763, 528.444369977551, 561.554062885311, 528.745216616051, 508.317577942253, 544.217548215927, 528.511134640836, 517.138051645429, 512.409356458162, 513.345555743511, 531.678842364498, 503.003601203095, 499.719776778836, 557.101665895933, 520.612593248164, 502.914267811802, 523.582205817876, 542.272164415316, 508.143764666379, 537.048295359917, 503.447740275901, 511.984386179638, 513.626749954065, 505.651565519654, 494.559798886786, 533.436124344853, 540.093699516384, 497.726058408031, 542.830229829102, 518.894852193703, 500.327820008084, 523.595506050194, 543.148393115629, 516.032174770736, 544.9396151643, 509.200408722017, 555.743368219069, 524.815527995676, 475.321248554763, 519.894758315556, 531.595901729777, 547.606500280685, 513.633796924422, 531.127560517683, 519.82395759868, 530.285879747664, 474.192691108367, 532.497061031227, 496.700853078389, 528.398007901718, 527.732570445372, 524.688082498415, 526.649057232898, 534.690743920877, 503.629131256114, 512.129987698874, 537.423791572861, 547.460389232484, 540.596285692439, 542.231121519272, 530.194609047847, 504.875766968933, 539.768795798599, 502.15003709751, 537.603423146484, 485.278629180766, 551.810869610927, 524.52451475806, 501.714778257154, 509.929693525924, 540.288282689286, 544.578213481901, 537.978248153168, 528.667016087646, 523.931677688536, 499.848134685307, 510.200020636393, 520.191216441176, 507.381744300952, 532.073082821667, 515.877405867893, 472.65494874699, 526.869156990751, 544.364924698061, 502.971420849955, 478.903664540018, 553.7030883476, 551.075440439037, 483.080293111244, 503.650739800227, 522.32790379814, 520.783930380533, 526.172872975559, 540.976949477934, 513.813858968481, 522.860927557264, 513.95303482602, 514.709005740575, 504.072457785086, 535.727285300362, 513.862885609624, 530.425036728376, 547.168863572067, 524.554229502202, 525.283468132066, 525.473719332481, 528.662158861825, 536.108195947165, 530.987122332334, 533.166119160061, 502.319632454328, 541.883917904726, 508.390593057024, 508.513383921406, 505.815382961177, 533.706900757152, 540.01928893564, 555.183474017439, 555.943113195028, 522.953363856922, 502.454925331908, 477.590167813321, 504.538858857459, 520.516910387702, 512.407208248616, 541.464988262979, 546.330452592077, 524.169130170246, 548.750220273679, 518.466571130257, 518.133638736721, 513.525191584457, 510.544089239397, 510.43912124104, 526.275202097538, 518.635501778822, 509.951456320501, 510.676580286874, 521.670383481615, 541.808169247865, 522.957833311878, 528.645298632847, 509.517601376007, 545.597182068993, 564.968297217115, 535.413142257671, 516.921475658354, 528.905048331388, 516.246901960331, 519.870131551927, 529.696692213518, 519.497981864578, 510.868443185935, 516.921684367777, 499.721915202685, 524.006970552415, 505.931073964992, 539.50759387164, 535.428138267518, 503.232141734677, 521.876967679196, 512.016706350341, 516.26730031896, 573.75869288616, 499.447790561319, 544.457182682138, 488.943757663565, 510.111591320939, 525.357984387532, 493.84956823032, 504.598966635982, 512.432907389299, 510.428986299784, 535.707540031769, 524.297422458069, 539.336965996628, 545.773036647585, 538.998292773664, 539.716231126599, 532.566460707304, 539.734324357954, 488.030277631706, 537.402484301727, 513.708257078483, 515.955369552023, 504.314659009161, 533.318687896483, 528.745157507009, 525.782337464013, 546.303440238193, 534.589129063515, 523.561590921049, 510.655757721172, 515.820588708006, 535.413591241928, 538.792055835988, 488.828705093219, 555.070661764453, 520.471545573246, 560.682140366381, 566.554166383282, 503.718260673993, 512.473465451629, 509.146072187608, 543.859576274021, 518.548963913444, 549.734739255187, 532.414503872487, 546.407909905748, 527.061374967529, 551.499388844859, 505.065004390679, 529.978499367325, 541.558450746184, 491.695161299499, 504.799062231708, 532.137929691351, 527.703859118643, 501.569731881522, 501.716982459611, 542.562380062548, 530.586416724365, 504.539743836794, 509.4340891851, 509.355270185887, 510.243450404086, 543.210615626998, 524.347196563646, 502.225524433789, 517.78061085308, 516.697060819112, 545.192396078701, 521.443601096358, 547.471616180006, 532.265036680254, 519.424762957152, 550.506047057412, 518.484059097018, 510.011624051783, 530.810135300511, 542.402352491127, 524.326218873792, 498.968840638746, 508.73762865492, 502.85984335995, 540.292466739326, 512.434856893326, 502.056451382788, 516.758933548156, 508.771790097955, 492.869191735557, 532.669804706759, 532.736867679701, 521.570860937587, 533.273118675331, 505.895873392243, 541.898169877442, 542.899495159196, 520.762613866547, 532.626152029648, 502.087401022449, 524.59231034824, 537.784735258552, 545.483384178809, 559.351766034565, 499.03577692675, 533.802404970539, 520.552754959574, 539.895654650014, 532.451524616572, 507.957977285865, 543.583100893557, 505.852797122792, 540.537426636487, 541.83644707794, 513.38536317575, 534.599058575198, 517.949972295801, 547.292923596342, 504.987286018159, 526.376227378041, 526.601009869013, 524.159205464226, 504.03648776494, 504.948915823557, 529.720080785164, 505.528354303899, 506.6753681178, 536.42794941013, 537.162708550744, 533.001510433851, 519.8648570176, 537.7752730494, 535.567329720381, 524.962581370964, 546.452223421835, 507.37195500468, 525.59225739775, 540.729948715178, 514.400545672928, 523.765732331622, 489.092939429677, 533.418626138091, 506.489808448019, 500.894186102152, 508.954176226056, 529.935398250181, 502.365592498622, 526.970274663923, 500.979572060473, 525.091463121718, 518.712575091071, 532.001911746838, 531.502220258729, 556.804827989328, 519.191047940158, 527.976588565878, 526.459931608267, 529.173298272068, 519.031587402199, 523.058558304839, 532.505988722411, 519.101361847472, 510.217211265338, 526.624700920007, 511.390115478567, 516.360814226502, 517.067722733612, 559.262400733389, 527.451404329261, 505.537711141348, 559.801556943214, 525.157463462699, 500.704256157307, 517.291608793524, 523.269678150909, 505.613264914506, 517.040279725126, 515.436020158756, 528.293020307316, 549.131273982569, 543.774956126413, 542.896082828127, 551.796346651511, 493.29801210861, 506.253828031285, 538.3467951152, 504.414433659169, 545.103794406762, 530.803675309312, 526.861160111783, 523.14412991284, 531.182578939599, 541.030653091711, 526.018840283519, 561.787986445412, 552.502740563645, 547.675413719499, 542.891236321324, 537.956438809945, 487.124994929678, 554.188439772642, 520.739736520144, 531.238609306566, 541.995097434601, 525.073571781925, 508.467691419353, 513.200676173727, 542.280401660717, 539.778512088215, 524.869121613296, 512.265103543519, 548.225200829316, 519.001059879579, 511.756826813535, 513.570047280116, 533.010754112441, 508.396417676065, 494.134160472233, 511.261776304663, 521.709251009349, 503.42326523806, 520.032675589266, 548.646319451108, 486.360189349689, 534.081589917421, 529.745129640932, 508.505885035847, 516.467224623338, 537.658507141029, 517.435277728244, 517.90367121441, 516.630084246269, 493.968590259072, 516.317815612523, 498.552722486135, 504.494340509669, 500.219390878333, 545.598689315873, 529.847738958014, 558.021932019623, 547.377917682266, 525.97256822104, 535.829791292128, 523.42325916104, 503.944846707244, 525.775216414288, 540.872917226756, 526.968423277927, 518.998169267861, 513.617922033492, 510.916860855677, 540.771083062889, 514.003304289012, 522.250786151656, 513.581467648629, 511.028752311801, 520.23609380125, 545.497582608567, 564.695238729026, 548.684861480174, 528.936237750213, 528.431837006435, 547.578940143348, 510.906791024786, 530.992778116927, 503.148190440516, 542.85429036029, 503.855564899231, 499.988340829897, 502.559386195704, 522.428284391513, 522.147028439506, 520.624914649844, 499.129945103729, 522.821554650357, 551.632398118419, 552.134084707709, 503.854495765694, 524.05545834846, 499.395938475456, 543.878965320387, 506.97251675141, 501.293532308678, 536.181906921214, 507.361086088767, 570.370322159991, 490.781307548263, 521.008134387963, 503.562345360352, 519.368360058106, 510.572154188118, 507.098167831905, 506.562167757715, 553.959640669777, 506.736306184286, 525.628667185676, 543.18635725195, 489.916833909729, 499.199508317837, 507.038613778882, 546.478060074466, 487.961591973928, 525.559963043732, 495.759390220156, 536.163585835444, 522.739284651984, 522.347367528255, 531.465031602134, 518.363609172501, 506.805462103371, 501.446236569729, 513.307366060288, 540.347837304517, 522.911728593777, 527.029697647397, 539.760575394287, 514.566368162523, 512.200225616783, 520.624320535248, 527.714224221629, 524.949955984663, 528.981395843786, 519.678531673525, 520.033087375192, 508.61249546422, 494.406960518293, 505.635148025911, 517.970258282364, 527.657190258147, 524.554547258686, 558.669363723382, 531.888961161617, 516.285846472398, 531.434640192321, 543.388620548582, 510.082094309503, 520.245058464807, 548.032045587274, 499.362174836267, 520.342979036056, 515.987502198712, 513.342494890643, 552.788884965049, 513.249923957874, 543.900135489371, 502.446144641613, 515.762739758428, 542.074439278842, 552.276222271674, 523.130306057104, 507.884617214726, 536.420988346609, 489.474104652193, 527.392107516663, 491.452762519505, 556.902149029521, 531.068093437211, 554.146659348204, 523.18902002775, 500.147943933846, 529.275063255321, 535.379868542499, 500.850426360569, 500.975234011019, 484.121846729447, 512.005451840549, 528.810965763251, 508.963506819872, 509.500012354062, 539.721222736051, 547.06059921804, 559.965210286354, 517.900185170388, 522.607288154548, 520.692110110214, 538.314435465685, 526.451800625237, 515.662805261341, 532.240028205923, 510.033964500335, 526.644847484845, 549.330229339791, 536.511980116024, 532.066778635788, 510.766259607561, 522.160897299275, 523.769025563391, 524.622429788326, 507.178291801582, 525.940624483012, 489.204596053755, 504.297755430004, 497.109566169585, 533.214907409135, 540.427733877018, 515.090696463369, 540.586147616621, 521.186882104288, 539.727280632767, 550.28987309315, 490.862435259139, 504.235003701187, 536.1434386663, 508.733349047265, 505.387992729554, 505.057432818643, 521.564238740888, 525.856485489635, 542.309196932358, 507.207657611937, 534.960737845048, 526.365092326623, 518.304552173205, 520.353906652282, 526.131546936538, 515.22559416404, 540.543513781159, 499.476993802812, 506.45180855599, 476.817920808601, 506.212688455565, 517.564201617708, 524.460696834726, 514.544112117695, 518.189261442604, 553.48858156287, 540.666619636167, 494.812356293228, 522.986016377405, 537.348031862296, 508.859439554866, 535.966211058448, 519.582044303056, 534.429993676899, 526.054594415179, 524.895889032742, 543.03858609856, 515.559875089585, 485.46749673628, 523.026152311694, 509.571437242212, 549.905291531546, 569.259613785776, 526.167394480764, 533.139714527271, 511.811508455626, 535.729308283622, 544.097102802272, 519.455361535426, 531.344846807714, 500.047850870625, 520.494737986434, 537.372872327058, 525.605527045623, 544.715471445526, 540.417478737854, 538.274316055791, 521.396659168551, 547.57441269593, 525.910717134246, 504.563739485796, 521.307916569768, 507.203768480596, 519.873718231663, 529.009151188108, 531.256469173638, 519.228526353554, 504.862030672783, 547.773165769833, 547.887845319459, 497.515537819975, 520.870694755948, 513.58743049869, 564.304306582374, 550.445762959558, 501.542792993225, 519.73566228405, 518.800771116603, 528.207808514826, 518.585826849246, 551.592027915063, 525.964713146159, 535.279558614237, 543.741457920038, 555.487184918698, 530.217298577658, 489.156075951471, 546.48032007673, 508.936083270563, 532.352299807299, 528.489411027946, 494.06026745108, 507.251349943207, 535.40930528836, 531.651331812974, 551.438275654297, 542.294805437312, 531.273749266155, 510.381106590567, 502.933023425788, 539.007820650294, 534.386103778719, 547.926338457845, 518.336669086037, 513.785089654626, 544.546868332361, 518.329101642307, 521.554127602473, 501.049823248463, 536.452466053212, 519.730442985257, 532.351239976817, 522.101587135719, 497.538464225171, 520.351406494528, 523.998805773681, 512.346032871436, 523.400306690178, 547.84494529559, 519.68108021007, 539.844126051213, 532.503123630938, 535.943986299423, 522.048992493151, 527.036219826367, 550.943113386229, 546.829906027871, 505.159631297954, 513.605936440278, 525.906617771241, 524.195149399441, 530.040693619754, 524.656380895043, 518.340777327911, 545.429595163271, 532.935472559099, 535.849857309703, 514.771644211285, 531.20754124108, 533.282966456755, 525.662403572313, 505.808456019623, 530.288883492298, 547.25907224009, 505.86913517416, 549.681372621644, 540.504160835589, 541.390804870251, 512.919534904228, 506.731305695662, 537.910913366409, 506.803507835188, 533.023913874524, 505.874996286708, 522.968655289368, 539.68394499645, 503.359959744056, 517.830153853042, 525.777075248407, 534.840837734817, 535.415981282083, 555.914965173032, 537.717756018709, 528.666770464721, 512.651800191889, 534.328942750948, 531.369157330129, 531.386907201756, 522.883305510741, 524.72495249556, 535.287028022017, 532.611952208776, 538.10786205472, 480.686479044859, 490.437974739865, 501.484369515786, 537.091135665629, 514.338713982883, 494.474264540159, 500.773807293051, 521.097984251345, 524.936600423026, 523.792596579792, 522.617505929466, 542.041033822392, 524.985925269235, 528.993449102337, 520.249230450853, 533.294982373997, 543.42193129707, 542.741630273397, 485.811671337523, 552.46754621122, 506.074983336544, 513.706184621023, 525.173262750123, 534.00535736568, 530.171249286254, 506.380858912213, 548.658176228484, 521.88801392014, 521.024295613763, 523.667390365673, 510.760142052503, 529.537994174575, 512.42314399552, 517.38317852161, 516.089691266115, 501.961989153822, 534.791558681039, 507.803181274829, 550.453304252227, 545.35248397451, 543.738789203826, 515.743315639951, 514.936326801306, 559.023934069647, 534.372694490958, 519.703745579514, 498.176963446072, 504.836157742293, 524.697618987895, 555.850994919692, 518.798854592963, 551.511052641914, 533.349605448346, 515.928918654992, 541.333428812754, 533.141577703387, 518.355890513133, 512.879542272479, 541.954319885392, 533.028502865396, 516.983890814045, 525.893164328076, 506.922972642618, 519.291520761923, 529.4734561443, 522.622879165908, 507.638544533601, 516.979750177499, 510.646315053152, 523.973212257663, 505.931077522687, 526.104277087427, 532.566831275924, 499.605278871, 492.195811710857, 540.407917287866, 546.583148368633, 519.945808788127, 516.149226884426, 510.107910419618, 546.406417208867, 498.817346000636, 513.595650320362, 545.552602694553, 476.412793235167, 507.336281790936, 534.717981229732, 530.502109369406, 518.915031107699, 535.776782276671, 513.930189390686, 498.876704749097, 511.027261457186, 502.929959218539, 523.965526597861, 528.725211393112, 532.503493636679, 523.51261312994, 506.59916443118, 534.308704914355, 520.787127139654, 515.865382364966, 497.785054680393, 547.88908543242, 540.277913482439, 519.203854505822, 546.31453904883, 490.600144375246, 546.829852310959, 529.391173432104, 517.393683767254, 533.975002538268, 531.759399352072, 526.576871987546, 534.409816965045, 533.435106533348, 522.962944482351, 557.241785560203, 519.497775647055, 532.437409209599, 529.966035221751, 492.097531944604, 530.243450354556, 526.695397583469, 518.793293303009, 525.767695973748, 546.789991776503, 476.012710351509, 532.740146259542, 486.232739881575, 535.47482707514, 503.685193087384, 488.941160690327, 529.193576316591, 499.309938257758, 537.328484243924, 533.046420343271, 475.579785614983, 519.017716810499, 512.834468778195, 498.267686419658, 550.193654896763, 508.080995337082, 529.441788353929, 504.524000246646, 506.705748316068, 536.23865371225, 497.942578079128, 533.761278141039, 535.235732189651, 521.283782081547, 475.80013601583, 530.478367277034, 529.180709582253, 516.84461072331, 501.477243958458, 518.337368063063, 484.472571285478, 529.863385947142, 531.55741803633, 521.281469133271, 536.621510881515, 514.798410480073, 528.408705132883, 530.630794773655, 532.857326370817, 539.475964703304, 534.693039116007, 565.929657251319, 491.203622328883, 498.112203370576, 512.638765797906, 540.491518084783, 504.66240864939, 540.831746237159, 485.647739773586, 524.252923669815, 525.430288395682, 536.400157539329, 521.512984300085, 551.268756593722, 520.319424906818, 527.966023911139, 527.886457913905, 534.388270896877, 509.535209394164, 498.639970166976, 551.747880724285, 523.581672324065, 532.984294747271, 502.984917773043, 524.835783760624, 522.050130050556, 509.907026996278, 542.890640005217, 487.162369872796, 485.270094444057, 526.90452950203, 546.336858262577, 526.15250548093, 533.177522075178, 538.859513518062, 534.36312100408, 543.045677313809, 503.697231366996, 527.844872823165, 519.44580092951, 538.035485761254, 515.064283075896, 530.753650169513, 502.965604398949, 502.371396998433, 499.842811299351, 500.140825059257, 522.871044888077, 527.716356789047, 521.988108439353, 496.511422530302, 550.28003373823, 536.255640745612, 505.668127817469, 506.595206663542, 521.262315122989, 515.138148288102, 533.873816336903, 505.831519510059, 526.496260577381, 518.712318297973, 493.264338199332, 515.842372506378, 522.452368271796, 510.965628490672, 513.861144892019, 526.336317068863, 539.238145963607, 515.740373482185, 552.255663758728, 490.302590137009, 515.300361172495, 510.632154540687, 518.83968919176, 514.403017023463, 519.481325512172, 513.478047087307, 514.112982454707, 555.562535314124, 567.328000811852, 496.770159676431, 512.234385560152, 530.713380993199, 545.128090768618, 512.806506352827, 522.22972431921, 526.801512552643, 507.949405717785, 535.341370649899, 509.041468112792, 545.892640284103, 538.478175656403, 522.739054019477, 517.289346937543, 510.951468756646, 525.761807463487, 510.97259061642, 524.074319235709, 521.556052551918, 501.497091090955, 556.006907973623, 497.256748175012, 531.641634089892, 509.508205001892, 529.87989050598, 529.317291172243, 519.806722568376, 504.998054436718, 526.205394826804, 481.910037822171, 516.488778453692, 499.850285707384, 529.603533784551, 511.395562142123, 518.494764213833, 542.646572601303, 510.025181397918, 524.103058202286, 548.950565546962, 507.764988836811, 490.429284394414, 500.268647731122, 511.354575879999, 493.144623439722, 523.740514674717, 496.29014895357, 534.763083968017, 542.451311897445, 540.140324753457, 546.657016453231, 533.961971187516, 503.505113494082, 523.137466030249, 532.796734094698, 500.444984066518, 547.330444637165, 536.110471828105, 542.728938574003, 518.010229538179, 486.706386886904, 512.740025678976, 531.3629054202, 523.899881684856, 513.937179767633, 530.692747625601, 520.347714738871, 493.580551563442, 511.314969823981, 528.804064770041, 509.068605570559, 526.326248854807, 522.026472378064, 528.904498624079, 499.018873904565, 540.422754377139, 528.252730225519, 521.52286533535, 529.219577942779, 520.292100128949, 491.496901423539, 511.74907988546, 533.428561955604, 550.869011074098, 547.679412729294, 525.717610269149, 526.939180901798, 517.490592887851, 522.460470463449, 534.654512595383, 514.909471826558, 506.80485200308, 523.79552034654, 526.432677682145, 522.66216494679, 551.83496712976, 528.405550362616, 508.854113049262, 499.657077139694, 545.55300216265, 551.718629006603, 518.888448886667, 504.359057247226, 540.708177640561, 529.008886557599, 528.230775737546, 524.874809888178, 540.852264434392, 529.583091810926, 536.900476004526, 535.548735024565, 562.64947712009, 526.77589746903, 538.856852864012, 531.143108337913, 545.168804716201, 576.825798581389, 538.12144877367, 515.019662811473, 517.773373966019, 531.951529481547, 503.605107197578, 528.911580527282, 470.597164320664, 515.802564292799, 514.928035617349, 539.288346893787, 519.707984655068, 522.078754822733, 503.729979720665, 509.708873611692, 533.1345422975, 552.706836907996, 500.077152408705, 527.603106694795, 492.876789090567, 509.917155874572, 520.113846831592, 523.874363381047, 535.67878131496, 527.950071203322, 536.329258797811, 500.468199071504, 489.842842128761, 508.053908950966, 518.981958708187, 524.392249823418, 504.096616894324, 517.765787118267, 533.494200657628, 548.058465285238, 531.447253439398, 524.547570515799, 516.131673487003, 548.625287814948, 532.045518789661, 502.672542052787, 525.585380745251, 533.225471319098, 505.993248153802, 527.545402815822, 539.186882374349, 527.476718356503, 525.508823726004, 540.703538118865, 529.179896049155, 543.985393539448, 550.140130313585, 510.166661876159, 523.579107208928, 536.106235707895, 520.283828580694, 537.714287502066, 508.906433323196, 499.231804139301, 532.845753870748, 498.384147078179, 529.322037653776, 522.588368515791, 513.986245616859, 539.051775805073, 508.460091774609, 551.412163013854, 497.960866313735, 528.055577343032, 513.575636521844, 477.197766252038, 501.221896197003, 516.302770696549, 514.602897405289, 522.234078230912, 516.594005721003, 523.688576769243, 517.07229519559, 495.32276692195, 529.910979041479, 535.10607197401, 495.145714232802, 543.161684883422, 525.322565833496, 556.664658692009, 506.977031523574, 550.772091816208, 529.080557570729, 544.469971018476, 533.684478188089, 529.72347976122, 562.287934836542, 517.669965571765, 564.891088597468, 544.977177934509, 510.35337774159, 556.452053458155, 537.916636970531, 517.579425770271, 524.001022516803, 521.837224930297, 508.467018524334, 525.571038563718, 517.355598226555, 515.912031535929, 507.418512424052, 516.240497896245, 557.77887847687, 512.565827896177, 515.490262054123, 519.27586732189, 530.360224568764, 550.281117666565, 511.358130641802, 531.401734347143, 522.908754305584, 510.21859750745, 545.600037754049, 516.967397408498, 541.190756986211, 497.58934575635, 542.331791834137, 531.02375356255, 521.979852208552, 527.632761675944, 544.496603188972, 502.168761200823, 510.754193426848, 500.572622274966, 533.911480662443, 528.422095306492, 538.42730593726, 512.548905091669, 506.672654107169, 523.815335322264, 509.086045473716, 509.105554527069, 511.402211919199, 513.127962140746, 533.065228011836, 522.20324432206, 536.611906398911, 551.289294775421, 529.07842258691, 519.404334924625, 509.026899400766, 517.403020212438, 564.333147490139, 526.419934926955, 507.786616341207, 521.550364117865, 531.027169708401, 551.264614826493, 498.738556215401, 521.651178603826, 528.204630738437, 524.791772348446, 546.288645693309, 480.291191431276, 491.85113112546, 502.686209631833, 524.663919723667, 550.588299087167, 526.787033810081, 530.582529764204, 544.67233545457, 548.024156363196, 516.665196680527, 527.201713146878, 540.969657430289, 531.147144535577, 510.652276544255, 522.840716591429, 521.414114539894, 539.762636232463, 500.92354278681, 534.199320652376, 518.170373538098, 520.826159297061, 527.34364833595, 520.854742984075, 513.761328771469, 507.787434929933, 527.414161877779, 522.909922973887, 496.599164533652, 509.821322995995, 492.864991871052, 551.672161087453, 542.705819665672, 530.402350594929, 524.807237373085, 535.703016482809, 521.440996994062, 544.266837247166, 515.155607791117, 529.351422948111, 516.860383332738, 548.906694941514, 510.207766241882, 522.593079621596, 527.264266366139, 511.863738525123, 531.927950441883, 519.14267615098, 496.990932251256, 508.856998782233, 509.874014576993, 520.520383130236, 522.851633903355, 521.500376665986, 508.923676737153, 506.857542620725, 534.185125444606, 509.215708714017, 515.805823272271, 537.421462390603, 512.941579591312, 508.185231425094, 528.799603425676, 539.364838695698, 525.784801513252, 508.460184628164, 519.95992094007, 528.856361991198, 514.002418162797, 508.763315787992, 499.29521438682, 539.526025008997, 539.953992789793, 528.466326377548, 537.599458445635, 533.373195333539, 529.120801872949, 525.740528192316, 494.909175300255, 511.587960582137, 490.255828531285, 551.426226735809, 536.058440841271, 522.213239677176, 505.527035116989, 563.532289338832, 518.398601817833, 499.281364445743, 531.681230195977, 540.777683425235, 519.272491827334, 511.427534824533, 514.48136318704, 500.453299994177, 531.968228543857, 523.021896516335, 515.201191118725, 496.440678733077, 518.965283740173, 524.567328530648, 501.588742012719, 511.178496650313, 487.898069561201, 520.848480587615, 527.555457955737, 519.844078677649, 523.573066855453, 534.85259567196, 523.061960799539, 532.261012754444, 513.551442671698, 530.020038680141, 540.950496068585, 511.779333536559, 512.925252912181, 535.334955631941, 516.074441154842, 518.244795359398, 536.590029418791, 542.974682880872, 539.360641086786, 531.332868806865, 515.099132331106, 520.981065782642, 524.561385348375, 545.189806527997, 546.109228261105, 512.518715356174, 501.998952765029, 486.472548290032, 543.034028209758, 527.540520029202, 516.272100373862, 534.055017408328, 527.633222343135, 532.774760865755, 519.921803355723, 500.960921277719, 504.327129650262, 537.426778640237, 539.700410390299, 536.523933181091, 539.59320723626, 511.530114329269, 553.689948833747, 529.606581354513, 508.355986384157, 539.217931641777, 506.017402208385, 508.441882121932, 524.80558852923, 526.222413300635, 531.061215949437, 526.504598160038, 516.200269923459, 518.000042977833, 530.186226055193, 533.634461573942, 503.726089597457, 533.318378727529, 515.84687481714, 503.185990176904, 511.741364129669, 488.349126190168, 532.311841840053, 535.404520017201, 528.523808723435, 516.257749720387, 540.923169989683, 517.617204566042, 530.71905048349, 505.342427460526, 530.929715880774, 527.710486288859, 536.46821262685, 524.686003749302, 536.338379362689, 520.166294054852, 535.160682299248, 540.510765589398, 545.037347957119, 525.007530630367, 516.856524300109, 505.69536759451, 540.146177765079, 541.764865946182, 525.078897475072, 525.15232835922, 510.579722639549, 553.143712324848, 528.441887630957, 507.593368988148, 535.178349893002, 513.674377059644, 551.076096518183, 524.291518366999, 526.753946558921, 534.927629236304, 548.961860327283, 517.457720294891, 500.950570979222, 512.5699557509, 525.559085088685, 534.394795336035, 546.509572534464, 520.66402135115, 530.873721033531, 501.50557198914, 534.312987131548, 551.405181519288, 537.425098763449, 531.04629687234, 541.306082982756, 535.393564907429, 533.720163195677, 531.592512423359, 535.305780698026, 511.522041436295, 518.317226184567, 554.427994548, 503.17313068737, 537.456750976273, 547.936248762892, 548.382909602355, 540.462380655044, 541.560990221107, 499.489491758672, 508.089135997023, 533.777585437625, 495.387991237527, 501.691249516751, 497.856851172908, 523.798036254239, 518.571399843957, 480.194494920481, 529.308751016107, 509.57716639739, 472.67645382427, 523.548935216648, 520.693277943568, 519.154425961055, 544.363331639454, 477.82422033416, 545.196487232434, 551.838124908834, 536.3490280249, 552.266708132378, 512.486174273472, 512.383097278727, 512.906524186605, 506.100379482376, 505.456537110969, 517.840395552084, 528.615941160395, 521.476714006296, 519.524295239241, 519.060612110218, 507.754783915784, 524.298987661491, 527.767833049416, 515.310297492318, 517.876918845667, 516.790977346037, 504.703191129423, 545.991116481232, 532.856797769834, 494.666532584215, 499.807447923509, 516.119095403902, 496.590647020213, 501.704898867579, 517.893639243463, 522.080917508498, 521.466388376847, 522.688685286671, 537.145584592467, 517.311900323895, 497.093224064113, 501.722816961369, 537.135253116345, 501.156744172221, 513.395862109481, 497.525487466166, 517.810149391515, 512.577214602765, 518.753066638886, 529.12057206054, 554.234534084625, 527.072292274824, 509.812468909348, 547.101893419549, 546.397222937944, 529.999713871102, 533.44222721532, 508.452737238155, 552.048301627958, 507.211969181579, 540.127786291129, 523.723373543094, 534.108095052651, 499.47994858394, 527.621262089825, 491.65134412922, 547.350365806819, 525.369172437603, 529.731455257459, 518.422920648375, 516.523207988553, 550.580704922726, 540.312445550785, 517.680814747399, 512.435979468435, 489.308550460495, 521.001805582898, 523.972269870398, 502.105585415547, 508.390965699334, 503.293976808056, 479.480970060614, 514.627858313056, 531.195825541524, 515.307444056772, 550.209764858916, 546.036618630844, 525.68337795849, 513.779599288927, 498.268945811904, 492.316456140531, 500.622585843583, 492.074129928841, 525.486734150673, 542.683829921656, 505.680677773548, 491.723716311179, 543.912285138328, 567.93896238526, 495.053630696493, 541.672870017659, 541.149599154836, 499.975469588468, 505.819781732954, 510.985449943252, 506.815823353479, 522.529825773771, 495.711073857479, 541.642736224834, 504.328949311628, 510.786395756336, 500.877752661654, 534.353643361032, 542.359919755472, 503.891235974966, 545.382406869165, 514.510378747741, 525.109942560381, 516.988593368422, 541.5441498719, 554.51133665593, 538.000133037376, 510.997320051099, 516.712646092282, 535.440142941914, 573.436081424202, 547.067439401714, 516.121513547229, 525.892384518447, 500.335302013077, 524.886019461141, 506.549109948881, 546.349581569733, 511.0782921678, 519.867662249383, 534.537069149586, 523.186628298917, 514.450844480406, 517.677124371768, 535.092654992946, 519.638346601377, 517.559179811498, 513.127832316115, 561.232951845259, 531.721195124791, 543.83129612703, 491.654009173485, 537.455930977255, 522.651241768515, 523.667591453591, 532.496363799241, 501.589341944677, 468.556005092521, 534.893368589874, 538.980850836248, 510.947547215615, 534.384796437469, 534.84878284453, 529.81008080828, 524.627384284027, 533.792445868728, 510.995428425939, 548.616678909384, 515.354388025094, 525.154185772114, 500.604232332314, 525.991378952626, 505.702953422779, 531.532059440373, 541.29533020282, 496.116312269817, 527.607341121319, 508.436024613576, 524.953524544164, 498.075115679887, 516.567122315726, 523.421115384242, 508.184612827334, 486.66846538374, 529.551265768675, 524.576457166857, 554.706407692214, 514.072114710012, 508.747134558426, 514.746234023799, 561.026662412147, 480.391994506786, 527.741195856793, 516.730424426283, 510.630627024805, 522.576001911761, 508.302239914772, 538.803054659316, 506.387144495202, 530.389138207054, 517.235152336093, 532.983215567689, 517.629919562069, 535.694928416995, 512.320773193069, 517.953746035981, 536.516417390596, 515.645729057796, 502.501700652522, 525.477963472213, 526.699991469782, 514.970566219012, 496.400730243276, 513.850480661895, 521.51368517889, 525.063829568329, 513.128438054371, 529.303390180083, 524.511784427731, 560.663223790017, 536.878008121179, 562.840961475519, 538.078507957563, 509.428643426058, 519.021364663213, 526.412194161287, 508.000177360766, 512.662784031439, 514.783638592061, 520.67311028085, 506.39364012934, 553.686296443166, 531.867432355714, 534.855758320135, 521.855349856794, 519.559618164081, 539.639204017863, 506.049294674472, 520.29888514542, 549.198524909803, 534.60532677555, 535.073659071646, 514.355164677565, 517.890774046201, 518.231552775445, 510.226460725657, 497.497717788937, 535.272905579964, 529.560194142432, 533.081974949126, 537.224658057364, 534.992251513543, 511.845599818408, 517.551368686848, 533.490113820748, 502.989833540062, 510.486278461524, 531.010037057338, 514.388318905122, 508.354875717153, 510.280123555321, 533.033721767128, 544.732951035017, 506.211519196685, 532.595629447215, 542.390341146331, 546.602081989567, 532.793769825562, 491.590274217329, 512.695239854369, 546.372045587468, 518.136680105732, 515.140155881627, 528.315946381471, 527.71209595974, 520.11192574058, 537.149674211435, 532.94574940592, 542.943396938327, 522.046826820809, 530.873163488795, 544.340832384414, 534.280139743351, 502.802304495243, 516.289621101844, 500.086851741114, 540.935314883894, 555.052309093154, 526.11130480448, 529.552262992672, 520.024957365858, 512.84862155237, 543.37583437529, 540.003904799903, 530.638905813874, 538.229856635225, 511.077614322155, 514.518481937162, 528.540169482435, 553.284364014159, 507.523807163838, 496.512551241251, 523.428992927579, 535.332649132407, 514.409590866936, 510.077210276907, 549.874111374762, 519.314743469057, 554.083912611369, 531.27194466268, 540.318344895996, 507.142988191774, 505.976703930603, 517.743532743716, 493.253097998667, 518.164565609105, 531.477733474077, 513.646352577616, 503.502761132171, 521.664643300899, 538.770847530267, 511.255902242035, 510.85684334297, 504.257238847248, 529.833936640219, 528.060003359697, 538.961546977822, 563.200048695656, 529.802991010809, 530.943118688251, 509.921692875562, 523.395420365722, 480.925696368536, 511.094691170542, 547.082878688695, 527.434398987925, 512.252749277496, 516.459256857906, 519.143418468807, 568.923516384941, 514.714299719139, 507.01979973699, 509.780979992872, 507.19065435452, 506.653745113229, 531.0693494163, 516.000601546693, 555.117265900268, 541.67896652137, 512.589596368994, 503.522360728179, 533.340538496864, 539.422253650497, 540.459734503478, 525.867041429409, 533.715084172892, 521.380813337457, 522.344322931368, 553.010239292984, 493.072700351757, 508.204581131243, 560.273766255007, 538.602752427111, 531.951999652057, 506.805842182593, 535.405441872794, 517.220021447227, 514.883589629513, 515.224161084004, 528.810904226095, 526.495696441726, 556.167146317943, 537.627746133653, 521.621817383926, 528.469712754005, 517.888897660768, 507.703899776499, 526.278871759778, 523.557403269435, 535.403804000423, 544.582641709675, 550.639335048008, 506.00412216824, 520.038492225627, 527.531201641845, 542.096364933622, 534.135656060133, 529.646757126326, 544.437505434029, 531.678621486386, 513.647246656418, 512.234404988961, 526.487711219927, 523.48536477693, 477.056965917466, 503.787201706904, 533.693610385159, 525.010841479053, 479.494645006826, 508.524348704042, 509.811042889677, 489.295770069372, 532.071164108458, 528.726887978238, 526.665084302021, 581.165139004199, 510.689613416986, 525.209226690013, 542.380984128656, 499.714100842365, 503.474018712591, 530.568474457299, 511.519047560424, 545.528922094047, 505.296897577151, 510.726325287957, 508.190226973676, 503.252144090512, 507.424145719079, 498.696144471226, 536.872407635467, 500.644396080156, 531.869464572011, 513.586425763838, 530.587017994806, 521.619985373464, 494.544205591238, 500.829829254098, 512.581498224389, 511.47554687858, 539.226409239174, 498.408783457118, 533.842899137368, 502.422227052968, 543.283564285673, 528.874957559258, 489.512184857386, 498.057175547716, 525.482197118253, 515.843040363371, 546.662252546394, 556.156218264944, 503.876922968618, 512.520291659483, 509.57032855688, 526.859427989875, 534.668831512286, 556.519450580008, 544.002364031371, 511.418999843588, 524.261785526176, 516.520055172825, 496.699896727416, 522.57579673098, 502.992228285609, 521.598969924504, 527.711664287334, 529.917082760628, 520.505101134946, 533.808173747925, 517.803675778982, 536.350624311274, 512.153677293047, 526.990795302184, 548.398498515549, 531.428835339326, 543.615127042458, 542.672843797231, 502.190931479811, 527.5811873569, 517.075308240632, 520.145825392307, 534.283387012256, 531.54172607044, 542.922256119514, 500.30902419718, 518.723317638762, 527.083640549393, 520.953946666982, 521.583061264006, 520.812684833644, 526.744544191394, 516.575930845083, 541.490400459379, 509.110401406649, 549.659636759746, 545.682647145839, 511.329234644922, 489.988693764251, 502.194405019404, 543.628253106395, 545.395476058869, 503.287622627679, 528.089791836354, 507.627359391334, 514.780760991321, 542.197413810522, 526.46290321439, 524.389818981839, 525.990828879088, 547.146995503244, 533.790162756118, 530.1406502518, 533.001520644269, 539.523758855179, 493.956934654858, 522.883238467186, 549.767035805389, 518.434342995451, 517.738050453547, 541.766148115008, 529.798373773088, 526.359249282093, 552.961843093147, 537.177389052426, 497.942773049195, 530.453871539099, 518.745393303737, 503.414886385663, 519.933577086257, 523.981573519481, 524.042374455704, 514.345864260196, 521.613685696356, 531.820663060202, 509.802361791978, 518.687092185083, 533.716508458786, 536.893180729182, 559.573524168701, 517.060398443956, 550.050804432469, 531.927685366882, 514.026997347251, 499.302498266036, 535.623509266607, 531.040859410173, 537.704627388216, 525.569399586252, 519.860780624475, 528.133138340452, 481.897672961947, 512.58178189669, 530.409693735406, 504.965408908874, 513.083219801915, 509.718576656741, 521.551328644262, 520.963080548777, 515.87233290662, 520.813413731763, 523.87094382422, 524.083469522063, 528.361730512947, 552.508289925499, 538.985436159055, 518.87274826685, 508.56581930113, 539.066427761707, 531.063566398192, 533.058781200415, 562.476561262925, 541.066200511432, 510.596065202072, 504.406799413824, 535.999228183775, 520.19570505285, 521.396294341461, 533.855595684198, 541.346531967311, 562.690743993772, 502.906407073652, 540.575718997607, 521.287112794983, 525.008658790959, 531.316939522095, 519.599045387096, 502.006337867883, 536.392269172932, 533.288945519655, 514.592853960009, 519.974475159132, 527.838909717418, 521.769150527458, 549.042236269405, 529.690151347273, 539.443822214316, 549.499306368263, 528.018499350742, 518.244773177073, 505.338210114174, 520.899977797216, 514.092091065255, 503.464828310045, 517.125540621398, 521.99113874709, 544.874632724756, 486.020416990559, 547.779462437398, 552.387928005707, 512.36117349832, 517.78970937892, 508.630866034599, 537.660708454275, 540.521166252851, 493.015710639241, 548.066800197958, 500.492585170973, 524.278295161406, 528.578750942186, 522.186798855453, 489.771793079705, 518.22651701851, 552.78647521915, 525.575870776511, 545.511152029607, 524.21893955162, 525.191440150636, 546.737146476074, 541.373223083107, 537.407806389217, 543.190385572137, 529.291307568695, 545.632009774718, 490.728507768274, 531.326445750371, 553.692067786656, 501.95732469695, 519.466421641422, 497.393747765362, 507.806377546988, 520.945250433785, 527.936146767844, 526.278871327617, 540.501273051388, 534.479714391937, 517.641364307105, 526.423811218542, 490.01450937286, 523.893069603801, 508.31020698299, 524.810110880022, 528.672933604711, 507.498370703964, 505.31070018938, 514.888747713749, 556.397953751369, 552.153249898551, 535.624752247651, 531.145461989813, 522.874995094718, 503.526985464928, 516.984174351287, 525.94719168053, 540.560720679027, 533.784910266181, 490.561047721807, 515.157937712442, 525.509449455723, 529.168077391981, 496.825649797932, 516.440822219818, 521.021317622115, 529.204427390034, 521.299735393705, 539.513890462096, 504.716058822373, 510.276259600575, 508.474722097752, 541.185643049443, 530.036834112546, 519.486322102466, 532.183860141957, 544.348556421106, 520.234925697935, 518.197632972301, 525.856153799326, 521.523996230203, 526.236337200732, 511.771810376523, 522.816462957547, 506.278562439952, 544.639235318212, 525.770597746668, 507.993111483299, 543.95390347103, 507.819957037429, 500.326205706118, 497.288405446771, 505.725937421884, 542.450124610506, 514.216613049923, 522.595285339544, 525.16433029484, 517.046651254465, 509.653854736455, 501.416613425911, 518.376922591241, 531.793793233512, 539.488168514402, 512.751473234553, 526.272277764107, 515.981507326768, 564.675467494248, 505.164063131657, 533.244703917154, 509.686182251081, 513.823163786217, 520.827991442952, 519.78172376803, 536.88281653981, 523.337198544182, 540.540277567787, 553.516898764332, 507.506609969409, 535.102234635215, 530.483717187645, 493.657331653604, 502.669016672661, 539.052639445459, 525.470877739033, 509.9953414011, 497.661891492007, 520.962716045337, 549.806737909642, 510.937960525491, 514.579768525603, 520.33333843341, 520.322336666037, 507.613526754642, 556.076277447923, 555.528997703224, 531.349981290135, 539.335077935963, 511.398352582709, 526.25139109488, 516.966084925158, 515.791065726532, 495.188727281364, 525.607267494434, 492.255739967884, 541.300131716398, 507.782845885551, 526.763114724852, 536.722866130232, 519.101676231431, 501.616888449565, 532.044370726227, 510.547639110414, 540.493674545806, 518.04070872927, 498.582248804653, 534.364439843812, 525.623772036012, 473.534500751452, 516.297926927969, 533.734524389792, 506.4168883649, 540.385393001991, 523.143961255347, 513.03060842709, 509.597879247593, 488.996458714497, 547.911579918994, 522.741505373145, 505.750142501172, 513.228995760663, 505.969232250181, 561.230931664052, 500.269467782306, 537.426666386914, 498.435332143545, 498.655081347528, 523.307101835906, 523.818521343236, 528.424315725025, 563.136326657358, 530.511129196614, 540.502635142296, 517.291322340786, 510.576796066989, 487.281127758261, 525.613182312336, 504.760249968628, 490.699195910746, 497.063025383916, 513.041050480849, 552.234513839832, 532.682251826075, 525.311610983091, 530.964011343817, 544.719800070481, 511.088735062476, 509.553181637055, 499.776705949588, 542.729847046122, 523.619624086156, 514.211516252029, 535.319543202391, 500.039394518223, 539.097714701426, 524.480090670676, 538.981065545378, 537.795690911855, 514.134833083389, 511.814425571083, 527.411225914877, 520.737064971021, 548.431158939684, 514.570790655688, 542.499172140202, 535.702046546305, 516.180829014808, 508.712745738297, 523.814858034094, 522.995389405639, 525.53839202738, 541.110337966186, 531.771664240152, 508.213877064932, 526.836009033131, 520.394737419258, 520.040651927994, 531.767039954634, 552.530592390891, 554.376957841158, 512.02715811279, 556.42501445507, 511.251059394685, 513.120741342657, 545.936113393627, 533.801910339328, 533.254981334774, 530.82127974714, 535.939748824164, 536.644434054122, 501.436904783944, 506.037713289337, 524.881784525806, 538.70202101433, 533.550640172286, 524.963214880529, 527.289179232735, 516.165386901777, 523.051879814217, 528.521026188619, 505.49113977564, 529.090278590142, 533.0414424738, 519.771438512973, 557.226655666192, 560.186686252516, 516.17397804764, 511.553538539829, 518.7640684378, 506.069165049686, 504.662131517023, 514.933609497638, 517.237348907121, 520.457820715063, 531.456977783507, 495.619298593967, 535.843320249372, 525.113380285017, 509.291736658506, 568.362352631704, 507.756406381116, 506.799908747552, 500.527868388902, 530.825592624346, 506.033670829884, 536.973029651262, 492.755676345666, 531.034694602317, 496.232496999553, 543.221641465743, 529.405042837693, 539.883061272624, 537.86544999503, 522.176974094121, 535.159178324441, 542.798187318344, 503.799613178144, 534.571158952308, 505.710200011802, 499.423387857859, 518.08224188182, 544.073673394839, 505.680682759603, 540.209021754727, 528.12386838547, 529.965503580669, 517.842678072197, 551.699253491048, 530.586747534593, 501.491006051114, 534.532390778694, 533.707048754725, 520.071631122697, 515.86073450686, 516.139641580454, 533.47206785766, 512.67575602282, 516.965609145563, 521.858324499955, 497.793611029026, 526.868272577293, 506.477984318367, 509.512212270175, 542.308793034538, 544.693080246624, 518.827686462889, 515.053478383078, 521.39018445142, 549.41794362807, 543.175741360346, 538.278078270136, 543.234343778964, 530.694204944817, 519.059229850242, 534.249009537246, 535.313913273705, 514.743512252498, 525.625242498374, 549.463374605231, 514.528045142831, 507.940358320196, 509.053227699683, 526.323483081047, 534.880393522189, 518.480910291978, 509.316382411337, 510.014083878369, 552.650373576306, 524.666639886039, 522.415076920552, 516.565707067515, 534.555051811001, 531.917299311419, 526.539706785522, 511.735551021029, 505.577885898834, 537.150394539755, 514.899341290791, 538.775892219768, 499.082026993645, 561.17260707354, 511.541831334999, 516.334118021105, 497.472296310098, 527.774376218192, 510.093027037158, 485.573859471212, 538.20735171211, 560.644524667901, 543.448789265241, 514.377330549815, 550.612595419469, 520.956554363465, 541.038402987754, 520.371529020362, 514.820792224479, 526.963770121109, 505.060141284633, 538.564574675802, 496.910524926623, 498.598876480461, 518.62893261835, 565.569144117728, 480.190347825166, 522.667365061941, 530.002643709605, 528.613473434226, 528.300016851002, 519.37494701929, 514.631969856375, 511.96550561036, 540.99534971407, 535.353648481406, 502.907923579126, 523.432436839188, 522.638475099107, 488.717331008292, 507.902886695824, 523.06256061322, 529.428850399815, 505.797972098169, 548.465304227959, 558.309354650072, 531.733210261314, 534.231936038514, 515.254324546397, 491.896110640404, 504.58902971835, 510.974672309172, 508.645887818329, 500.351228658047, 531.643240302498, 536.369830647575, 527.892242127762, 543.408613781888, 511.000005702434, 521.551507803963, 478.555493958368, 495.583825664441, 529.468311687756, 517.777251589438, 531.085332185988, 543.999086530788, 517.399014473461, 513.187768273983, 525.66434748111, 518.613625964358, 531.742563855249, 502.740010613817, 481.698996415969, 513.390459446097, 522.446210726945, 520.480987663187, 532.319280797341, 544.603381492256, 502.211228176996, 534.639204092313, 498.160301549873, 533.869592459344, 510.740620138794, 521.415408761116, 519.258089104457, 538.91176520758, 516.571788120673, 528.772010955825, 530.662139051829, 530.388148616678, 527.66426347795, 533.510664309179, 523.05047556754, 515.468164806155, 525.514962066768, 510.447539790649, 512.772926444137, 532.629504256543, 505.911383971107, 552.575769682285, 531.815738258963, 537.959645425113, 545.210655054565, 550.977594187606, 547.02105362574, 527.678942250112, 530.940302731781, 501.905422621565, 510.881886219922, 564.379189983998, 531.599917132522, 522.267239211774, 493.530199963499, 523.638576394047, 527.368627498459, 557.891444515446, 540.730867768249, 516.795539904949, 542.362091528325, 515.73972016007, 516.217992176973, 519.066308228881, 545.800936991853, 518.422809024701, 534.045863254666, 524.418755577798, 509.777141631071, 495.309021780345, 517.19310336165, 505.087565881961, 536.396536290286, 521.241621171928, 501.162141531001, 529.79200582661, 529.941822309194, 522.23750595435, 506.566880464222, 515.965106731474, 493.212186380414, 526.156122740165, 506.005208742191, 534.257901379435, 539.581220508372, 528.864164352376, 529.360194164138, 532.640566518309, 534.585275875794, 563.582568256354, 541.536412505455, 502.622807933053, 511.82310811082, 522.883234983989, 524.977302475113, 510.343976553477, 535.46785242801, 508.059084304018, 530.190980411358, 538.601380756454, 529.822750129837, 491.574613982382, 529.033983075375, 491.155536728295, 499.400117389544, 534.720863919558, 527.941335465169, 516.629249917672, 503.809530366256, 535.934514498473, 484.109647458364, 506.764929904562, 514.840312136812, 534.472835385271, 548.890443555102, 551.631501717196, 493.631490786145, 498.742695085709, 513.505506474251, 531.883952260335, 523.958528287653, 513.416733784218, 494.320624198843, 528.569746346513, 519.5269828996, 541.947897017778, 519.730237917743, 509.568580094716, 536.216180733737, 556.274472847583, 517.380451192486, 517.838015132072, 503.193653017571, 526.09953083017, 512.771585042806, 521.555929981181, 521.762692917075, 538.49736503645, 516.631283035474, 498.089319498865, 530.550662656156, 554.317638807595, 516.68990973849, 559.520746714532, 521.568457834594, 520.440160502596, 528.114218532515, 524.321490709078, 542.95027923428, 533.447441557463, 515.721296278944, 513.992514205, 542.49387597506, 531.142283094849, 519.98519178034, 510.87278775069, 511.905054271695, 532.670688819683, 518.572113973731, 514.575785629175, 555.346021775809, 503.674775884458, 518.561088221892, 541.275043453498, 545.056824403533, 507.953031437281, 511.236975576372, 522.5934275993, 522.595742082739, 504.080938783659, 543.684728322398, 511.907128086878, 513.356984994751, 507.664894442782, 527.302662884277, 546.531455073798, 519.431395804451, 528.249330913285, 524.261277979636, 512.194980965842, 510.235909784304, 517.147778663016, 520.206877150617, 554.422419193115, 529.416454157134, 510.645239747066, 546.448583898236, 540.571210519034, 516.202838610337, 507.496439121489, 540.887425449279, 527.696956662727, 507.061409096451, 502.643024221715, 496.797053567601, 496.32297860127, 529.513608948233, 508.238376686252, 503.779762033615, 546.815907995605, 517.166176027379, 532.661094335759, 535.880679329509, 503.314131918941, 523.322526641603, 533.926491686219, 494.3026438191, 515.012612289953, 528.613031576338, 517.155755434009, 557.33336709863, 527.841410321188, 560.587489304143, 546.55319580483, 514.798162132179, 529.108557322949, 505.377949236168, 526.729973469426, 518.16906073339, 507.201881766843, 523.493560502269, 513.095447263274, 530.560046595559, 537.356728784105, 519.343599211924, 525.908597318331, 547.178618944963, 531.234204265471, 526.194913063964, 504.843864215533, 532.114038060653, 506.070072685201, 514.493090213133, 521.623526086533, 528.94302215979, 538.929959243583, 531.330872075332, 516.306417577927, 540.77547213743, 546.744618051188, 509.139742539225, 512.238465515407, 520.960669148165, 517.38080241818, 526.644530492297, 535.768248680788, 501.109349528716, 512.900552911584, 523.149069676536, 527.216742411294, 504.552864301433, 496.956253410108, 500.737908946732, 530.872855089257, 527.893166433267, 510.053617901382, 506.339044232651, 510.081740663143, 523.375704932166, 545.725391075035, 536.25432920999, 514.593523489235, 491.880442449561, 508.43189828264, 548.650713027638, 495.782493588894, 504.339719790553, 516.239088417533, 531.921371120684, 537.716525386512, 529.248160678463, 510.741954288151, 562.645212382363, 527.991326979527, 543.987207257666, 520.018846697783, 509.844599300582, 541.159442447393, 527.912965511296, 534.168475504648, 507.540563318806, 497.697691672123, 509.594998691113, 519.664902175987, 490.914317859746, 520.886626341807, 537.643360703866, 529.979480323175, 536.895320541228, 489.387238145268, 512.732076626029, 530.676238619111, 519.43369147222, 520.098222086432, 520.373947087606, 558.642463331283, 511.218416733675, 533.259067317781, 541.769773302372, 511.817255902694, 527.703984439166, 507.638753437116, 516.03279038581, 491.570867279843, 522.726192834456, 529.326175695469, 550.816404619886, 509.630130996277, 522.762048790388, 498.06021436651, 541.612004887164, 510.042594204704, 507.018405095055, 540.349931589398, 526.466832624036, 550.348574671296, 534.019506545389, 523.373500886384, 521.055110118219, 544.627209071432, 545.754022926931, 532.585424874864, 552.142376074665, 553.940590393339, 513.651232357014, 549.754875032963, 541.649238959923, 508.633333196111, 550.401081876473, 532.65946838748, 527.870420318683, 510.529815358335, 512.019201739294, 525.61500307437, 520.473356231461, 512.682787921731, 508.649496013019, 522.010471626392, 508.250936910848, 538.968204370296, 543.879658262237, 542.207965648487, 515.428440686825, 541.126949446751, 515.57495527628, 527.416991678765, 522.42182535377, 517.863363753919, 493.496378377668, 532.570154667712, 522.30941474467, 525.249129959442, 524.281202825108, 506.974894639735, 537.319068492541, 530.81508025186, 540.081643022115, 539.837343981695, 520.251430906416, 546.760563070302, 538.24131138911, 520.336829938624, 514.915411332435, 510.404071439019, 545.883683046761, 523.237766003234, 512.708487843394, 520.169546934309, 512.275560438701, 555.164336935603, 548.365823487341, 512.414888468375, 519.650039743796, 514.005262067316, 523.533878908555, 494.370788333441, 536.404822884974, 512.149914920469, 494.682087074092, 531.260686071013, 535.410773188842, 510.643325030675, 550.205663613166, 523.580698451697, 537.444652880446, 523.63405210625, 496.704322750382, 503.210150060923, 484.449814442108, 562.123223819901, 531.34901633751, 530.393707094048, 513.99380463858, 507.085541799997, 501.704506475146, 528.601335205236, 533.657708210887, 501.999768617595, 542.277059931135, 518.02706681758, 526.527346084543, 528.924310531302, 486.111347723868, 519.325007120106, 510.578010776514, 505.695208154918, 516.976429408822, 526.034062329637, 499.049850970316, 504.994502611561, 540.301569435286, 516.911874311569, 538.442468571153, 524.643967873291, 553.900315302396, 509.308988208797, 508.520027281532, 527.610185981186, 527.304953108097, 510.949184722431, 521.501090872853, 515.744711321047, 525.199886426403, 548.005451518644, 486.680744745575, 527.796815720622, 496.045486862225, 522.632171721172, 522.973560705933, 511.89719591326, 519.336996840926, 513.192836827109, 500.075447958804, 549.863251229482, 512.970391043039, 517.854612976435, 503.651705316212, 528.069206840676, 527.956496460703, 536.772727407555, 542.718700951249, 505.16374573896, 508.445508228275, 510.065403969957, 502.851764329318, 507.561463862867, 537.918408703289, 533.336877679688, 535.234508550296, 521.34386928194, 527.222045599863, 524.128611080162, 559.840172612051, 512.188729492092, 495.570813299309, 532.024045277783, 516.308543898279, 544.719785814309, 531.863179337306, 527.340021396648, 533.957132460711, 493.446476529607, 503.610340827793, 517.819317347101, 550.802118282166, 517.040426353944, 499.738816102458, 536.639986563835, 551.903020432243, 510.192658553746, 519.806352771943, 525.354105953047, 533.360866981234, 506.68047901009, 523.639560212678, 525.288029065423, 516.729976619008, 514.643177730741, 545.73492350653, 521.48368763535, 506.616866031624, 506.744199777193, 541.388198199256, 509.993045154525, 501.753745317555, 515.274047590611, 499.747971332627, 529.094443434553, 513.691663086803, 516.614049006611, 519.740416087656, 554.669937596913, 549.341789736, 515.195349720609, 538.857585884202, 525.56426729723, 524.330870789794, 516.179013229787, 521.928406630108, 516.912299616065, 537.032520372732, 542.733992270714, 535.834602357702, 526.02811060272, 526.623869085912, 535.921743873698, 527.213288006647, 516.668031053138, 525.310365165552, 543.401658308073, 549.213377499001, 525.863360697517, 555.453506241905, 505.509661158507, 510.596472069706, 513.857062479258, 550.290918493177, 536.666924688958, 477.816263677572, 518.681919010231, 515.231442912682, 549.099127242896, 514.082725876873, 542.802509597961, 544.884161979996, 503.859252228406, 512.944543344436, 519.692018120766, 520.7676460196, 553.644502377364, 548.941534093456, 529.923321808818, 526.83630861629, 523.131927380601, 541.442333478562, 526.770756832986, 505.771129853787, 505.749005908204, 543.602249045207, 499.177662228149, 502.684076051209, 537.09741580666, 551.856169141551, 511.024869052651, 530.39334470327, 523.811480259725, 504.47058223421, 508.533435739594, 541.406821970735, 545.783222791674, 528.812039724644, 499.160709910259, 534.705598072858, 532.928901680862, 520.257986301981, 519.266692825789, 520.133710558889, 512.431520125076, 533.953400882493, 533.680998416562, 542.460304026207, 493.310738641198, 492.652538012664, 507.802133859944, 519.672637663561, 517.641049519875, 503.92030239886, 507.758653384652, 527.821357955363, 518.335852209191, 497.528610073451, 514.360451957827, 547.421974965743, 510.735448189567, 549.843556261641, 527.087383479392, 493.885253714477, 525.917328930629, 519.876293552772, 531.695849165271, 545.533260804836, 507.220324555206, 521.580332360798, 509.204264360231, 493.895588055455, 543.177393341025, 523.380116952628, 480.331355612191, 527.987978301459, 521.443474692668, 519.509319948941, 534.449663432017, 513.279692992362, 526.364629525551, 535.338092221311, 526.340967706614, 553.167267206849, 550.977535661587, 500.41877430611, 496.442378301217, 496.53410291327, 539.081241744685, 580.9709713704, 538.786171979865, 521.411997698187, 498.3261775527, 513.566043616423, 510.306181582115, 497.234680322812, 532.390101934307, 519.266411980147, 504.614070925442, 522.961569379335, 525.481505743487, 493.364354409817, 541.162836799124, 525.124265556689, 514.956818900573, 545.396500304635, 516.731745691807, 516.470374170972, 499.551235031275, 534.536807521122, 521.017631361689, 525.095933491783, 541.784704639663, 529.199131811313, 508.630147562577, 522.7716143851, 530.584282739361, 518.579394761547, 527.899066897149, 517.091678860091, 535.385334557701, 526.320436004779, 535.95055240111, 553.184340677334, 526.481147433288, 507.690773572256, 513.246661395296, 528.205674170802, 542.708704448511, 517.049540752292, 522.899017318603, 493.601618359457, 536.877537577085, 549.13688984452, 533.824165494027, 530.971704294113, 525.683624668885, 537.245242394758, 521.20917802947, 505.508931698225, 520.5934938073, 490.4725136713, 498.849448389349, 557.27779814723, 522.279321137573, 531.781828569782, 528.828717152966, 518.597398578988, 525.50796401412, 491.485404135016, 545.409716298728, 517.221947711288, 533.324133990341, 510.858294979912, 550.746882847472, 527.161205538015, 500.016724623174, 498.465588997011, 533.517454456927, 548.867378724771, 515.795174317586, 502.829138542453, 535.352116089766, 556.293631107642, 539.773607696924, 525.415286007243, 541.817051814293, 517.594152853484, 498.816747708896, 524.581615050512, 534.151729171471, 488.057396849072, 529.528687422212, 544.178282001262, 529.873369881918, 514.379570686296, 503.665535769018, 547.174243393769, 533.279769931841, 531.486523509144, 508.711342818479, 515.079065589711, 522.798538543325, 499.851494732165, 508.151017128809, 520.847744944087, 513.428630958511, 527.733943844542, 505.238873348522, 509.125066370887, 535.412566418753, 531.051246356318, 514.390546545144, 514.390860843427, 544.574461291437, 529.851039627877, 540.879865927231, 522.775029343872, 535.887773627978, 507.205270655301, 509.035924577461, 515.673841236348, 520.307448146738, 499.476667562445, 535.016110434771, 500.091063621163, 516.905428357015, 551.184142703538, 518.569702789652, 523.796563583342, 531.119545726305, 506.964411082537, 521.449774440813, 532.734490962173, 504.108817308796, 525.417288025329]];
