# Supplementary material for: Hypothetical Outcome Plots Outperform Error Bars and Violin Plots for Inferences about Reliability of Variable Ordering
Source: PLoS One. 2015 Nov 16;10(11):e0142444. doi: 10.1371/journal.pone.0142444 (PMC4646698; doi:10.1371/journal.pone.0142444)
Supplement: S4 File — All experiment interface and visualization stimuli code is available as a zipped file. (ZIP) [file pone.0142444.s004.zip › experiment_code/data/one/26.csv]

	sample_num	task1	task2	task3	task4
1	1	344.773658299671	130.944616473111	682.981716645261	539.402112987575
2	2	343.311098166777	135.772799986508	644.602068747478	535.18085546637
3	3	338.396715999301	130.731456061007	684.722452941919	535.300028581653
4	4	345.278276284689	133.571851515225	676.051324022131	542.937012014295
5	5	342.161143421573	130.2786020519	667.049787729145	505.084435702253
6	6	347.200887403941	132.80316240509	651.7250401332	542.62890920227
7	7	344.580336089998	134.550957797454	671.726875235254	496.594160199205
8	8	346.970742659487	132.887471556172	673.858611303578	530.514691692168
9	9	344.12232480354	131.146116838606	685.066251973323	515.391741251196
10	10	345.265434933417	127.741704811892	665.98667328046	541.443480780489
11	11	343.481375778349	130.069583642538	677.473570635901	503.90329722424
12	12	342.607522956613	128.678470932739	666.096183925603	491.229144254718
13	13	349.905740697146	125.803591795923	662.339587894141	557.817479634247
14	14	350.024167437212	129.113584698009	656.731740947233	528.877181476653
15	15	340.580786384709	128.045469230398	714.974313086138	510.100878642242
16	16	345.40223407723	131.635247624538	652.777824602639	512.605570500595
17	17	355.797534022817	131.459000727499	678.743878505831	528.152215161124
18	18	345.721480428368	129.489078949876	694.38960074719	514.390606204757
19	19	344.719979414688	129.588267322464	685.736560870029	514.409302333554
20	20	346.160136214554	134.690684523544	666.932664383927	543.556708750922
21	21	342.568320220955	135.093890801008	692.548061047606	522.76049678454
22	22	347.09303140284	132.293006540546	651.176738708368	534.564803413575
23	23	345.837412756998	128.072913254813	647.85876096267	533.139659622816
24	24	345.455095113535	131.656134989018	659.108841161887	516.866492920739
25	25	344.300719627831	132.763872352521	684.805805270987	535.882806565121
26	26	344.585280601932	129.825664918057	707.123268474629	512.249712568518
27	27	345.22565768241	129.112908309034	659.579765372332	533.10720936398
28	28	345.201401644974	129.620594400249	692.046189336014	536.167008899698
29	29	344.434243172808	131.266690502435	672.878473152002	506.998065728852
30	30	341.485896098662	130.967110808931	688.494415930516	528.320182140818
31	31	345.606382570112	127.909543912927	660.519620891929	535.738102868055
32	32	349.17566528784	135.341055357523	672.04614187267	526.386274311991
33	33	343.997143246465	129.782388607499	688.571662693984	505.174615354398
34	34	341.973848546327	135.189051757696	694.011861396672	521.064643434892
35	35	347.883096003252	128.874856880121	679.337115074305	510.984276830188
36	36	341.075548497647	128.519689886221	656.061103029247	566.199072370803
37	37	345.656994569098	132.827106523418	686.421606449201	505.766378781019
38	38	343.537211004865	135.609663867045	686.499774292268	530.080422296708
39	39	341.201852867115	129.673833702137	700.74503578937	522.57374919125
40	40	341.814664578152	130.36155277921	671.600519381581	522.998599569388
41	41	345.019089444816	132.257082739987	681.76397766636	520.53613749378
42	42	344.096044755852	134.560546809538	671.515980418928	527.0628311026
43	43	347.123038716826	127.881902431148	667.966510589939	500.60282441951
44	44	344.741479030716	131.509222597306	631.085219794115	513.700921021743
45	45	339.617030653658	129.198232820607	683.604905828854	507.250703013926
46	46	348.961567175578	131.614548413751	635.243209213264	520.242233262476
47	47	338.991212530416	137.210483323079	675.952022494506	529.767698112977
48	48	347.489043865329	134.773921820241	687.653157785947	548.684199581029
49	49	343.985132570585	136.812717604839	683.340862294641	555.504639459398
50	50	347.692056643094	128.171026488002	661.982842642596	540.349743967962
51	51	348.34514893433	129.710918903828	656.45732578767	530.24531123654
52	52	344.858937676206	129.269171883387	645.049217534873	531.751710609782
53	53	350.359285009815	132.378989777787	693.033406255807	529.698682158813
54	54	342.333656539623	129.000688005222	717.693769305259	505.754923513758
55	55	340.583352660547	129.354155031296	693.670931071476	534.718074776184
56	56	339.115131580167	131.005775240154	644.954942669551	498.1859523034
57	57	344.948098514587	128.204856524051	667.879584856101	529.331743086866
58	58	341.297369709048	130.482326319356	648.458392746227	492.875636075274
59	59	340.66565730776	132.604410821973	696.833095568832	509.47620991827
60	60	345.005366333315	134.794945286689	696.534024514864	527.179778258527
61	61	341.758361491543	130.442324867561	679.345792090954	529.884940868892
62	62	343.940987612111	129.750777806755	688.995850508935	507.987837344934
63	63	344.713566206467	131.366846985448	628.217808340752	539.160223933515
64	64	346.387021261898	130.413737295761	662.106257171851	519.59161284046
65	65	343.31111514103	128.894784876577	697.925729895429	516.204097859648
66	66	343.340382265049	132.583345217294	664.834092484642	516.156978660552
67	67	342.796342445507	130.849011508799	666.77333562682	547.787072866854
68	68	344.082432638577	132.210511483489	698.903767322503	519.353129657228
69	69	343.267017034709	129.673304053012	628.065027103086	525.447204063265
70	70	343.025917278262	127.832732215447	644.632997597247	527.200426301609
71	71	346.614669923026	131.838948139528	693.216105679499	520.938658907321
72	72	340.317423267495	128.361262843588	686.458919281739	505.929356025141
73	73	349.482062471977	125.458722932393	658.036570757654	528.770800514258
74	74	340.353546340386	129.322454620586	643.308960435254	514.786795497589
75	75	339.743432828297	125.762009920205	674.348008395202	536.060065438786
76	76	344.628434316092	128.496325101381	663.294488356633	526.954177617904
77	77	343.571119318285	129.065198411379	674.165289185873	517.062972834071
78	78	338.911798773998	136.432478849813	695.799959356377	495.816334454045
79	79	347.972490530788	128.282244610124	659.599598856002	509.321669554332
80	80	343.226131334597	130.022887473446	686.626109902242	521.507013222567
81	81	340.310064499615	131.576295754222	643.612583622775	509.266710333075
82	82	344.498984275638	132.175750837013	665.005271221467	505.371828640797
83	83	346.123301913098	132.931325552435	673.229863875402	516.162461369214
84	84	345.296096014025	134.034287551687	682.032466636372	548.386631126094
85	85	341.133925442049	129.034052120186	685.445691075672	504.009515169336
86	86	343.939704298772	129.936749550528	693.169541836062	548.635901941416
87	87	348.493350756967	128.427984820079	694.795991556424	530.529965628415
88	88	339.686580864134	128.909293676639	676.816838882207	529.389076104312
89	89	349.319172543162	129.943825576653	683.323666382907	517.528155865276
90	90	339.887812861643	131.870170414249	684.097576774025	520.225111863781
91	91	343.358953431182	127.944653292962	673.051616222841	527.800118878377
92	92	344.618127982002	129.298451344676	664.519929977948	521.361318417919
93	93	348.473843673529	136.447284763077	652.882734526584	511.763229414822
94	94	344.644054016739	130.896688872352	647.310733880912	537.213897351739
95	95	344.476082388418	130.210258915987	676.678354456224	520.04797147405
96	96	332.018008607367	130.803846620952	677.913202567168	508.364437423016
97	97	346.038933915585	130.908643744179	689.473580827722	492.367404258295
98	98	340.143148715932	133.238149116897	641.735176929772	537.036923847019
99	99	347.455716296601	130.270860186363	677.939140482382	547.867482876555
100	100	344.426134339359	131.854805518135	668.121266049471	534.659867378081
101	101	352.131466927838	129.640438838607	648.428794251861	528.912880517119
102	102	344.725093289151	130.206296298117	702.377431652406	499.135193100306
103	103	345.427847963168	135.656789515519	659.689189486239	509.019633627189
104	104	341.806717262427	123.549241784997	681.501347767464	518.988980032459
105	105	347.022990624159	133.895203663719	677.680815384815	511.576390928514
106	106	346.181596137888	132.37558809868	715.834645107492	499.805279721916
107	107	344.401041325335	128.996905796481	658.367455520239	491.405749659143
108	108	340.289511183503	128.661959043302	673.679318798462	521.26247601267
109	109	346.071637493693	133.738446262342	650.617166015798	552.893207571221
110	110	344.780677748354	136.561654942591	675.68332684945	487.797661507062
111	111	345.950205739679	136.650947359941	689.758624624775	525.419709897262
112	112	342.697999204015	132.561113849151	657.352633140126	506.782962247026
113	113	346.146881513924	135.987387511887	653.160980801442	544.45395158699
114	114	340.132908878176	133.26469880045	667.966385794563	533.342593343436
115	115	341.57652728747	131.080746474317	666.219215373339	529.098691699541
116	116	344.330353753393	131.023301391073	657.6235157698	517.348127167788
117	117	338.778317957649	130.577036012	664.614576440533	491.212241905961
118	118	343.19286240724	133.701741938675	686.73807330245	520.036104311841
119	119	340.513176316963	133.090625580832	672.223414098415	535.637370292566
120	120	343.272926494054	130.937866615321	665.434741386176	531.174049689442
121	121	343.539564891803	132.953486969179	682.550658851674	518.775789929464
122	122	342.095658822059	131.89063562878	699.626742719992	500.302231902548
123	123	347.528864076536	128.778040413056	692.400434193257	529.708982701628
124	124	339.81027825241	130.850410881579	640.684829020744	515.276949669329
125	125	349.428974614557	138.782208631678	672.717823369912	529.882316179283
126	126	343.739412115234	127.749702970346	694.852424369166	524.591581808783
127	127	342.89001129034	130.053300665856	681.904689850099	535.358087973414
128	128	347.48639213303	134.927351377606	665.148640181269	534.243273270029
129	129	343.374936970291	134.755426550894	689.16681038836	508.922376352634
130	130	341.241366923045	133.568935628841	632.347312639908	535.375403533189
131	131	343.831929410173	131.989868403048	655.991649049756	503.872802768313
132	132	347.010713318366	128.915663371819	664.534447389452	501.145725478333
133	133	344.020865806314	130.254649577341	650.548449551873	526.842669104752
134	134	342.667680555651	126.746060127545	677.089978117359	510.460365173524
135	135	344.243927795637	133.013198023236	638.250724468983	544.873017158992
136	136	343.23929025585	130.434199710903	689.518060752143	540.876626024656
137	137	346.149472998638	128.995994416055	642.998460680784	501.214345171858
138	138	344.916751239441	127.807623155928	662.956907710525	506.979880551828
139	139	348.953616314906	130.021857600409	668.582686861271	529.079292650833
140	140	348.783755514323	130.024078390617	663.800128964364	521.70549040224
141	141	343.577961389298	136.565810347516	660.830399092441	532.828260540363
142	142	341.05570736592	127.126791552915	664.528599870195	511.254438185388
143	143	342.754322610283	128.099886719366	659.939031149499	519.719697735428
144	144	340.835454029272	129.210956689445	683.480824712633	515.065485009376
145	145	345.584929075325	127.588873787982	680.067654083986	543.81648555315
146	146	339.815244217392	134.567989979834	675.468675360674	510.753762319795
147	147	338.829464443273	125.631798243447	679.462108502339	493.269443187504
148	148	345.777454218571	129.55413475353	654.659754142975	518.291666699498
149	149	340.554819890539	132.897732666391	652.307151384679	528.101943463835
150	150	347.520296338935	129.838835984517	673.466244513113	512.131576484811
151	151	343.433389276224	130.997748368504	663.264435732726	534.150404572526
152	152	346.46367741732	132.018698022181	672.9692049534	524.008750956279
153	153	343.639931518518	129.406128406212	661.534391341434	513.764852185305
154	154	345.064078366327	130.251978694303	670.092069713042	538.367196144448
155	155	346.447192455884	134.415671969521	667.595119344667	513.821152699791
156	156	341.940389709388	129.948149833765	655.064037296104	521.05913413234
157	157	340.564808590641	137.915681095369	692.033381726038	495.356994125661
158	158	343.932313735982	131.879240825847	677.281377418714	531.325744037536
159	159	344.848227763163	127.596921530379	685.256361717218	528.383603957811
160	160	337.633079001009	133.561084417159	692.882520365331	492.476776084885
161	161	347.034784395289	126.358795720524	652.321629754759	510.392340886247
162	162	344.466118217575	133.495559289393	679.903885312186	557.575953962698
163	163	336.985821954972	134.688797790962	648.652421421131	500.318516516664
164	164	339.032608248147	131.985832101915	706.320994734845	527.809281609428
165	165	341.690076489034	125.41900729516	657.787346971644	547.41349378223
166	166	345.720994865124	131.388718929891	651.957373765733	528.595102937078
167	167	344.283082122399	128.032427822682	665.83413702683	525.802990822679
168	168	344.421715574843	130.183115296147	672.500264910735	529.947365651523
169	169	343.236039882609	129.752928651419	695.765562936196	538.240101570991
170	170	338.759110498698	126.55071120805	680.228086392009	487.945451806842
171	171	340.502107505298	126.103503425066	648.272089524825	519.967788308418
172	172	342.400613520182	127.640349327913	675.631647666473	506.358556630933
173	173	347.680388295746	127.975703338702	679.267458484005	535.284272018548
174	174	343.968084230005	129.087574054649	700.687877885504	532.687068333381
175	175	348.01821717334	127.88313612112	671.242297514359	522.581624770782
176	176	343.198846601986	134.158908322364	665.428359580645	572.475330555369
177	177	341.21134227063	131.099934036693	669.198612728066	518.1975517662
178	178	344.471303325656	134.515405351236	681.338978821008	499.567563625413
179	179	346.890552936073	128.276086796641	667.99443955446	554.248960957737
180	180	347.310538281637	126.236479482729	638.077204788744	558.955102732707
181	181	348.221566926792	130.326122201864	652.489768288267	531.030395999123
182	182	337.08971515937	129.62487272478	655.790720970025	527.335695891003
183	183	341.20762074759	134.275184274109	680.037290218432	542.292919815722
184	184	345.56348474725	135.169411276679	658.07588565692	518.987687043193
185	185	348.563135165727	129.855805837348	692.709328950334	514.580760595831
186	186	336.099551428981	131.884822347885	717.778715858002	511.070040323881
187	187	343.946601267617	130.41347405238	676.07808771015	522.098998279645
188	188	341.33867590291	131.035699836674	694.615818628702	511.194594248711
189	189	342.516488602392	135.104921067096	694.319156837728	514.70626536525
190	190	343.17026992117	134.655785293404	661.695842872946	514.256596623379
191	191	340.767713441665	131.018832329834	652.794561647254	502.65899039375
192	192	345.013128432971	132.934357496783	703.695168545647	519.401397582962
193	193	340.207499818464	135.968406341483	666.995716123478	528.792490349359
194	194	345.696849371315	132.951565746724	693.597497352927	520.748553034288
195	195	342.789417067293	133.673066969873	674.403837478456	493.330555202949
196	196	347.033436873443	131.105214036863	653.746893798358	537.524360433805
197	197	343.95350390566	129.679315032195	671.470024980422	515.163469019828
198	198	345.5270745207	131.508969308472	652.938021690391	520.607514477914
199	199	344.258657059252	132.340694967848	676.781736198048	500.907360059053
200	200	341.860675813269	130.553905777769	664.04778175069	519.414782925828
201	201	345.430565480715	129.857443063449	690.710386367787	523.723483989892
202	202	343.655616832727	134.856907479891	635.998719508743	538.94666077382
203	203	340.615763259489	126.166182291724	658.626454968151	518.875768210539
204	204	342.017503678779	132.793295731255	638.444706925212	533.921405690145
205	205	341.56326089003	128.580308145811	667.056531495618	513.351723441385
206	206	341.802029184993	131.428415069045	668.959453427129	514.780843968763
207	207	349.923050066616	132.476894467169	647.886962085156	513.594967912216
208	208	349.633369429719	133.229575775505	705.770892233548	535.054068532562
209	209	341.665086041748	130.104545428555	695.567611074804	496.608548292724
210	210	342.56372049542	132.444106002409	697.819479969656	509.03569587375
211	211	346.490430878045	129.456683892199	683.221656364145	545.799210789031
212	212	344.259328025582	135.404475655919	677.469914079144	499.346048483717
213	213	344.371253998264	130.175944246872	688.569942672995	526.755011405004
214	214	339.041593928579	134.666084103069	652.017905092878	516.556742081351
215	215	345.072256562388	132.874698468781	698.306252012218	527.408462755843
216	216	349.69073620502	135.761488135208	650.220706983761	544.549665121963
217	217	341.27922757566	130.022185007907	705.671731765965	535.112008365019
218	218	350.343482772954	136.238141783286	710.549585574309	520.965575266142
219	219	346.26259631124	133.596008565021	686.558527368091	498.467162607389
220	220	341.030758388157	131.335206646981	639.321217767258	515.601516204644
221	221	344.725553990781	129.01162963208	670.524465068745	521.80825611469
222	222	346.350235317647	129.828910554195	683.398415101766	522.314605119147
223	223	344.657712513456	131.172587580765	668.13453793437	512.576715422969
224	224	348.899801423705	125.687221113802	677.551937589437	532.947570771872
225	225	339.423916251549	133.481309466694	660.413864305007	531.556390264805
226	226	339.07312195492	131.426411362837	667.623325206878	509.42773867481
227	227	342.207980105754	132.270726215822	666.698153828253	497.446927248108
228	228	340.065410320624	130.970897939172	684.114599824947	525.287558369179
229	229	343.988135905068	128.361267011324	684.277794691188	480.448760486266
230	230	348.341257762729	131.219763817962	687.91555300032	503.134952184733
231	231	346.354853700592	133.371906893622	702.898896528078	528.128667503893
232	232	344.022897317938	129.265162561287	688.401872743529	533.297289350667
233	233	344.273968737196	131.014124083104	636.491717070018	497.601567574356
234	234	336.536359037479	130.432540433454	694.377434649774	517.854702016913
235	235	343.905630573665	126.409599110976	683.366804892141	535.634273690106
236	236	342.466947681561	133.892258467063	651.296352822826	517.884407884516
237	237	342.702290320016	129.394974426751	688.122111615392	470.116750409628
238	238	342.506019322568	128.820444131545	639.147940946996	520.739520257781
239	239	342.884700800864	133.759177166628	675.593133848279	521.502919410104
240	240	342.681812730469	129.074616469805	669.635215359762	513.787167444903
241	241	338.856449061458	128.034979488908	693.765549614723	524.166773499732
242	242	344.874246864254	132.7462224834	713.745943821403	530.570674433607
243	243	344.784092548459	130.327699469213	681.681995596573	524.727244524331
244	244	343.49151033995	127.772687315082	658.784677256152	510.825888383924
245	245	342.217924627821	129.887973027895	684.058033158253	538.749392654279
246	246	338.596038093711	133.2804407122	658.548737860894	555.77252285892
247	247	343.573222637041	131.252678086183	674.140170899528	481.619326493391
248	248	344.781445767716	135.393121462202	684.128758004096	517.365560772074
249	249	342.668020789934	134.134735024971	697.547126545325	524.130238548513
250	250	346.966809378065	131.519479529765	635.469619218273	507.321909752935
251	251	346.770923976881	128.239803734756	657.326982357404	496.07162045058
252	252	347.282832828207	131.333658266004	659.575754149173	522.357366669286
253	253	344.738455086357	132.062794536544	679.390759203308	517.201752254532
254	254	343.919730973128	132.905809662081	679.150819330591	483.85545804575
255	255	344.102018142304	127.871473866668	663.600147151381	536.274374656599
256	256	341.132796118462	132.659763645925	684.291197187546	532.971595141201
257	257	340.470989156664	133.869413897145	669.746475911874	489.231586316179
258	258	339.48926085806	137.451196160487	656.521051352648	552.742493168493
259	259	346.329352287971	127.859323003471	674.405794364082	500.455975817419
260	260	343.514759861008	128.813757977491	689.360158161485	535.591982835595
261	261	344.071928873024	130.290997622625	666.54327207485	511.841286700094
262	262	338.954349005167	127.2495748113	656.564825875358	515.455600496755
263	263	341.556547073787	130.615428159591	661.702144927701	532.338817607997
264	264	342.986503468982	130.980095056253	685.171667517494	521.202010680877
265	265	345.332730608984	130.430741436928	707.782948032657	505.055779084803
266	266	343.838615439039	129.56915747978	666.832796953904	508.966214635499
267	267	346.991222551367	126.609502285281	644.554844497566	527.711110736838
268	268	340.364012869741	135.321176666697	688.861616479559	516.226126418725
269	269	343.344150351952	132.552971690775	665.995643672871	539.160577118395
270	270	345.626544803578	131.821250633342	673.62599701205	500.405353643447
271	271	342.796670769043	130.166619661951	681.684409365286	528.999508389616
272	272	347.81327396919	131.612533783494	664.046234911642	552.543758417709
273	273	346.320454550721	132.006643957485	680.045428118054	507.823131466601
274	274	342.70136593263	132.171902413986	690.887211462433	521.994187041307
275	275	347.896006008198	133.083085599896	651.035591243832	497.400780382067
276	276	342.755404413264	133.854699739173	659.521311446569	540.257030822181
277	277	345.02890948181	130.712754489655	655.392132738166	525.480808415714
278	278	346.97656578794	130.762791284641	676.984557021654	495.110158103223
279	279	343.691722067535	132.154366964557	687.956751077003	512.214310536897
280	280	339.45558761822	127.004800813927	687.103951908643	511.225275552601
281	281	349.297349603495	130.498495951297	656.921588619733	532.206204932214
282	282	346.770465881408	129.658483459023	689.25943397891	517.830723747633
283	283	344.675072330846	132.438545939991	663.788390358511	547.085302791894
284	284	339.868742147186	126.041690544257	671.765747445888	518.352533264351
285	285	345.149073730316	132.614425300296	688.545846546892	558.118268422602
286	286	341.468350465044	133.610558396112	673.096179439435	542.414709777961
287	287	345.781839246685	127.146439023354	668.850839168387	516.190453907096
288	288	339.58611700247	132.066637729455	647.099435392395	505.244251168178
289	289	343.079217869627	133.364708340724	683.649730337278	505.247210816464
290	290	342.175006098202	129.643627537361	694.574293759142	544.543752704375
291	291	338.183324634305	128.062255869287	685.984022844409	529.046784757316
292	292	341.21877414634	131.118786351682	659.502888653284	505.869215066771
293	293	336.463021665265	131.821165516122	679.314080845031	529.083598171773
294	294	339.983434101063	131.367130213804	677.453019360987	536.882449358935
295	295	343.236823204787	129.672741985305	683.474532435031	526.330134649327
296	296	345.312327974706	128.38616229583	695.755260942462	480.150488201184
297	297	339.703525020787	131.819131903925	697.096067942375	524.841279477983
298	298	346.85258105932	128.52379604343	670.662776470056	530.233316841575
299	299	344.290811559638	132.383067269366	698.562764997288	526.539053499082
300	300	343.172505642096	135.062521897018	635.99408828051	520.728734191342
301	301	339.349185158854	132.042782238084	651.52325193343	532.478172553069
302	302	339.746154020833	133.841795022131	682.82133609629	506.762893666093
303	303	341.455835980204	129.570045692292	681.989443925736	534.785216254524
304	304	341.362448877293	135.763954465076	677.386464822488	489.114567213103
305	305	340.522561029149	134.895979000912	661.459871418138	514.349388389931
306	306	347.369196809464	128.474034641571	670.145244596922	498.224663862984
307	307	341.750054937368	131.498500109088	690.714780122312	562.205820558324
308	308	344.894064935837	133.979713562909	688.003373315141	532.170193856438
309	309	354.307950407487	126.96158343491	679.086500543637	537.060147199288
310	310	348.263943598025	132.79225165014	666.984565282928	529.310198759759
311	311	344.882326907365	133.073486149552	684.144806449851	492.515394593507
312	312	345.849799101068	132.026191001544	655.729891772832	512.812105235717
313	313	348.5503926633	131.559622579308	676.15025196018	532.539508127181
314	314	343.533888541764	133.193696528826	667.12327197424	527.825236817592
315	315	342.999199396573	129.580533746251	659.355262729267	531.66417605135
316	316	349.487321644248	130.668739124084	665.573510750902	510.181503939925
317	317	349.616417453569	129.252201933423	685.605912158436	510.699763850245
318	318	342.183041174366	132.365621306917	688.266507797809	512.275933893758
319	319	340.566490022527	136.313635293493	653.240897385069	516.694780515437
320	320	347.319101729723	129.271759541216	670.573303100212	546.97833094684
321	321	346.888643499069	134.771497661161	674.929295288307	506.658294444241
322	322	340.720118795536	130.661074371321	649.462679438123	525.376300910655
323	323	350.463483068492	124.249357077507	675.511112170653	525.650471725499
324	324	343.140410109239	124.749824919398	660.452335108351	530.292173971953
325	325	338.268322945482	131.385312638433	657.626827346266	505.120660722227
326	326	339.754005941195	135.833115816162	665.995188672189	527.303029442601
327	327	349.642605125647	137.098876229467	660.611985588593	546.709950444962
328	328	345.53904882915	133.221223772833	668.894960165502	516.493732042347
329	329	344.725541514555	136.534784459925	658.642175264664	529.438544387606
330	330	338.533606110029	132.81595372958	701.82078385335	537.883805349218
331	331	347.73612920823	136.053780419628	696.171550083971	511.561626444921
332	332	340.972855661469	127.33433862245	683.561278215568	514.440283853464
333	333	344.71190015055	130.938442916538	667.414148563728	540.74450102518
334	334	338.152151418608	132.567049154056	666.600284190222	510.425777561539
335	335	345.733794103564	135.784807198822	701.845979798689	526.763800885439
336	336	340.555118432835	132.223747067481	653.640381632377	517.814287034877
337	337	343.128809436858	126.33255017316	652.284146017566	524.415032478782
338	338	340.811289289907	132.420011231645	672.869764416349	527.695473429532
339	339	356.060284624094	128.259666326348	660.871950732556	494.912831579707
340	340	341.779150734206	136.081454632139	692.443141171693	512.859581764097
341	341	341.908330008639	135.629353153086	641.617827813833	536.400505972378
342	342	343.726845129112	133.618369518184	663.543122196136	534.18082990409
343	343	342.899129404942	129.565618522591	667.588757733018	516.229746764661
344	344	341.765515125638	131.514601097356	665.801227146252	522.605511680469
345	345	350.908396056898	133.689110523527	672.785886447433	518.6486404733
346	346	343.887578552742	130.280062459676	643.363314567371	510.205909484739
347	347	345.322437334734	129.517014424019	680.353385448726	515.219996522621
348	348	343.921628491263	132.984243705364	675.689064376818	523.904774964818
349	349	341.051782503617	133.088003367566	657.992606892413	520.251245406602
350	350	338.953173243895	132.047397110265	695.750674638761	537.403933743543
351	351	339.787221145439	131.771989812543	634.787486509914	543.272715477836
352	352	338.840981930791	131.704232763142	650.020944302142	514.074450228822
353	353	343.476458617466	132.598254979363	647.963468841022	510.603235222345
354	354	338.152752927505	133.309892888133	624.992009487392	511.399000373127
355	355	342.539846754658	129.838105244768	646.9728521512	510.562006985268
356	356	343.695000865006	127.848898786011	684.202236206597	540.366636199821
357	357	346.43255909834	134.006876391633	673.381690079378	521.483426203483
358	358	341.064976423614	135.901631403443	695.305976896432	514.65121394463
359	359	340.473868731069	131.046669897651	674.427033472131	539.147782584451
360	360	341.182757504712	130.481632836442	678.563813586936	545.823277478753
361	361	343.337855010839	131.073032603222	693.392000489384	497.956287165761
362	362	339.452704908607	134.775153606726	683.78084391482	487.489851726245
363	363	344.017030309994	134.433375682131	661.415257754419	524.921115747816
364	364	343.067829409838	131.642023141079	627.961969138899	527.314171478315
365	365	343.022541347383	133.255234118636	673.741228829515	537.915037138878
366	366	342.548712603017	129.775444648779	669.598114262354	509.200774085165
367	367	342.730177229338	130.606106144057	645.437948366229	552.194931185463
368	368	342.924062106741	136.583435118542	683.166199300074	538.43384958559
369	369	346.787299325564	125.508827479634	696.89048318042	523.122935780539
370	370	342.95074085894	133.10376313782	677.1753838812	518.18498485439
371	371	348.485236235999	132.803197467805	665.429625202836	526.487941095855
372	372	344.767902501505	128.504261574853	675.021679199782	529.463744961041
373	373	345.516511240643	134.918776548041	669.861409409968	550.465305545627
374	374	336.099174277383	128.816537773268	657.486944731186	535.340396280661
375	375	346.68495374903	125.764238051345	650.451413886569	528.716985937604
376	376	340.181889321529	132.434119192088	667.74726551571	505.439330295658
377	377	343.820512408903	128.332649817572	651.16473528356	516.315285662422
378	378	344.223291886147	128.950015259115	679.84212060204	505.683732763744
379	379	343.358718817517	131.408381412588	651.900749349226	537.639654500214
380	380	346.443745323885	129.239111760106	656.578055719928	543.592761414109
381	381	341.522000183929	131.181799048749	669.942770637113	520.495658951882
382	382	345.180233885039	131.075321449223	685.942835020732	509.855950844407
383	383	347.300419722182	131.845124809109	650.541809411616	526.135190326876
384	384	344.09623802766	134.783878936098	691.423713795291	511.528309696508
385	385	344.883580370321	133.51231290339	664.09467573639	544.218695139653
386	386	351.492518456986	131.742078348142	692.136758486682	521.434338914448
387	387	346.689735205244	135.949870769473	646.758153480579	525.509402446066
388	388	340.909152894419	132.036818883305	647.243676745601	516.872372604254
389	389	346.968710546936	125.951650321706	678.279278919923	511.440118125629
390	390	345.299011931323	131.990898542318	682.222947382633	523.286876512955
391	391	345.174124977647	127.715387485431	674.1541672857	546.799606121605
392	392	341.4355748408	128.239135328558	656.85165961703	529.106257917037
393	393	342.227041615619	129.507190708366	697.23100098873	519.934914968355
394	394	341.762443488355	139.135457266445	642.688893481893	524.794825223367
395	395	344.863886716595	131.892031733927	694.840915524062	503.317409939357
396	396	343.252981526815	130.295248013873	662.391510099618	557.933767993046
397	397	350.520411531952	130.285488453438	666.240305593043	510.770050926612
398	398	342.696668722872	131.853647430997	667.367906684582	507.99107458698
399	399	343.469757054357	129.53719260877	640.264205310417	511.216365202269
400	400	346.243745348367	130.04818377599	682.065878651404	553.844078387058
401	401	345.738447282508	133.412232041325	680.296152461943	531.774324525248
402	402	342.088798324898	131.600782209304	655.314278813695	514.156786787494
403	403	344.734011281039	129.857192073722	652.632699948452	560.000614434928
404	404	343.161115744883	128.761069054253	671.354626463669	524.20430459802
405	405	343.66333049985	135.00720764296	682.826801691877	532.682615587589
406	406	343.860456392285	130.849600233694	691.417744617798	501.429226112265
407	407	342.314761272718	134.439866351655	710.746339898537	503.232362579637
408	408	343.823927250566	131.446121526936	683.014906211372	534.556560013592
409	409	342.250857937395	134.865857359693	684.700615091464	542.232475730371
410	410	344.664830505935	128.198960269116	674.346396803412	521.076701555149
411	411	343.737721976402	130.208796514356	695.063239305906	525.334631082424
412	412	346.988982634848	131.603515722439	659.081088487152	527.01813096933
413	413	336.588474740126	128.688217794456	654.264828594752	528.90931117127
414	414	345.073007694074	133.245961243283	652.022783401527	527.990249951054
415	415	341.451667318451	131.248544926277	671.929671084616	523.396930603485
416	416	342.510267197321	129.762034627294	657.012823513058	545.31773525798
417	417	345.578832560316	129.988883162275	658.595044730631	513.163394199796
418	418	348.38074138458	131.948228938583	668.399167469698	524.951743249776
419	419	344.314767172361	131.322407215404	666.419190660016	501.295594054116
420	420	343.98014929691	128.958716066227	675.309389386892	489.681867677414
421	421	347.149013794035	130.795862975017	661.177136038361	540.897141913982
422	422	342.161037525945	134.825232250164	691.359028639684	501.816423920344
423	423	344.538915941086	127.211606110101	669.636157248204	531.865037946299
424	424	344.209878575288	127.769563406075	675.194173303804	493.901751489748
425	425	345.168440959787	127.895870343901	682.901747209752	525.664653898774
426	426	345.682673970636	134.522203184503	659.045368889566	533.964870224217
427	427	346.96194374079	129.575210023957	671.974137856235	558.312010596448
428	428	341.453625524335	131.327157143533	630.052574792849	513.682650102055
429	429	343.845243369869	127.519090987006	680.45533735154	525.580430236325
430	430	342.611489291824	131.127131327736	664.204936308887	512.838982556566
431	431	342.608129546492	126.023152349078	664.128207457643	535.251129538667
432	432	342.141114073598	126.728449246342	691.776186989913	547.43027704634
433	433	349.198317958668	130.251551078756	701.698477609328	556.045300246178
434	434	339.522830932916	133.307985364669	704.044184072127	517.218438242555
435	435	339.508822919506	131.950113250704	676.064407356142	523.007862639237
436	436	346.168294371863	131.638330794825	665.481023532044	506.797973168639
437	437	343.748663375911	128.233131238139	700.839293870929	490.697255087291
438	438	341.769876707137	131.381518575156	672.260429832289	517.429956298564
439	439	345.494115899782	129.397626112911	689.049677737706	533.476545191224
440	440	345.46695036919	134.779943855676	686.37146082573	516.628813305927
441	441	341.788413515717	133.917714476282	684.533448441191	494.757984405887
442	442	343.095509739054	133.765818902269	648.227991097069	528.255327715694
443	443	339.083874464243	128.798004500015	693.745853721113	529.59650640885
444	444	341.238964383081	127.690379571318	673.232211474774	538.522809450856
445	445	341.009279498083	135.827074364309	645.934755418663	512.539488926124
446	446	345.213945401565	125.389859298752	664.362722311846	524.153356347724
447	447	343.821310791639	134.906042355113	650.961140435621	552.693574000527
448	448	344.959557807755	133.705397682612	689.392923814321	512.928839563598
449	449	348.079523278109	131.088242585328	689.630450884151	542.464497609584
450	450	338.463843445031	133.955706929527	672.009599378178	525.34127690664
451	451	342.361836492577	131.111345435671	657.340674919599	550.87768172958
452	452	340.815752708195	127.746548684444	683.771332293195	505.262595643838
453	453	339.702459883569	127.451902605511	686.983090951375	523.112388008185
454	454	347.043695345824	129.982209413368	676.858009603427	511.019612727884
455	455	345.319692035315	133.24880541704	669.259240088549	511.220927380484
456	456	351.741669560772	125.56864728041	673.307250598238	502.573691368429
457	457	345.484678361536	133.809673243263	660.238927816095	532.602239080638
458	458	343.566328983046	129.122965248394	654.81321139089	517.202520053504
459	459	340.118829772853	133.52460846781	656.034858029425	510.10548573517
460	460	345.412825370614	125.457026421822	688.323556651472	500.831883972779
461	461	338.360998966201	125.585014875721	694.269756264199	513.488613310243
462	462	340.332871763969	133.186554419029	680.195221436016	546.355860612936
463	463	347.747425424801	130.591725487728	685.822420822346	545.336254265242
464	464	344.707117664197	134.47028490077	687.845287779071	517.044328626592
465	465	342.911998717392	124.426116237522	663.767995560992	494.46430582268
466	466	343.959914732621	135.047312472967	629.57776802613	526.730502111705
467	467	342.869771301129	131.634883545386	651.18902931652	514.843985187319
468	468	338.897573343717	137.456313267616	654.251622540667	500.837830556421
469	469	349.024268423101	131.641242079337	687.399752167883	519.748583818374
470	470	346.130720102168	129.689290674755	665.197296732265	528.732225594313
471	471	341.69630037526	129.887752294757	685.855086891697	543.019874879207
472	472	345.336038514913	130.589904317059	651.652114800874	529.643625668278
473	473	341.829793289097	133.456475665709	690.702951970722	540.982451912852
474	474	340.861329435436	126.859136774314	675.412414234959	525.308093862686
475	475	341.410935972083	131.249685012823	653.822481958281	572.483074831421
476	476	341.570758124771	129.336949323198	678.331535542265	547.513390658484
477	477	343.090576737511	130.137083575038	706.317456111408	530.330914073567
478	478	342.420317934886	136.780728686324	699.069266217767	540.927681859022
479	479	347.613581417586	132.833422613445	672.258254653033	530.379888060555
480	480	340.777084132069	128.409671431209	670.911632952217	510.417797374527
481	481	347.196359948533	125.635604472697	680.285144784453	538.358011934352
482	482	344.134446963907	124.877349487322	690.729115921025	525.494900643659
483	483	345.743245767197	134.649290716628	684.588083609881	529.999699596484
484	484	340.600888783221	134.109629557476	667.709651404794	519.0482776789
485	485	344.232705192501	131.643964685551	656.264636105597	536.317350921644
486	486	346.199876181035	126.370042275533	672.984481223012	524.643499776705
487	487	347.313108124292	133.215681568866	662.45935462467	532.47509251891
488	488	341.533199581763	124.068229361415	672.978432048492	522.852149963968
489	489	346.433231084219	130.511912938472	655.015295506022	522.0293056956
490	490	340.28538202392	128.237068114015	671.242333141719	509.388110797403
491	491	350.659702646016	128.355244621445	674.098809911344	517.408121166936
492	492	341.011861037298	135.193854871721	698.708475317658	517.739870812535
493	493	341.885430368888	130.104644788246	688.316900270452	535.79966393988
494	494	345.984195433128	133.233450601829	687.609044638856	529.665667949851
495	495	340.690314502821	132.734665131655	673.796502690828	506.395008074615
496	496	339.70934062346	127.330166764573	674.215183599777	504.964557606575
497	497	340.69314284047	128.095064262612	676.66409045816	519.335368071897
498	498	340.39344096622	132.270208507584	689.400771092595	518.142738636609
499	499	340.554998127961	129.057788214572	658.221556164361	508.023006718495
500	500	339.396537585563	131.38670837188	657.87600176228	525.135507365027
501	501	345.626696526157	134.418640629489	671.299588884378	479.50039780063
502	502	343.749689081622	131.085915642129	676.441723648351	530.61593535513
503	503	345.226702129879	127.9345546658	664.219578016605	508.794328755873
504	504	342.661372225029	129.991535521976	694.316154840477	536.401108538524
505	505	341.609733117214	134.281350981179	676.977536451561	513.588572065668
506	506	343.341514828424	129.776815774558	696.243647928511	495.180553516954
507	507	344.429430666988	134.070307770162	664.829295397923	523.228775317318
508	508	345.360910986974	132.898457611895	668.08369522519	514.329169625063
509	509	346.721291197098	133.791926949964	653.862762899616	526.941950972279
510	510	335.766614616603	127.116220580529	644.813541303469	529.246686666558
511	511	343.203582888562	126.535833594654	660.885420782184	547.793057134599
512	512	345.643809952908	126.302828222959	692.034376749993	515.300589044293
513	513	350.364555505809	131.02094961551	642.685460852069	508.164553026647
514	514	344.301699937869	130.55577013446	674.302283997945	499.777405977221
515	515	344.975140705459	129.618377305978	691.547020335106	553.009593468142
516	516	336.445526260414	132.108583229431	671.441612136209	517.716998509051
517	517	339.609274194959	130.081280876799	675.170281078912	539.692458973889
518	518	346.057216473081	130.800764734332	662.9533905212	531.636073460155
519	519	342.076778548516	137.796170478929	681.965979927475	553.634297531532
520	520	339.892881461457	129.145481376216	672.422796684982	520.34942885697
521	521	340.096426445327	127.557284806036	664.994613127734	530.087057740653
522	522	346.540632725856	128.132705532866	672.193043092558	537.922276842213
523	523	338.510164616838	134.01879656323	687.495679845868	511.899640824736
524	524	342.682142331146	129.181193656724	662.857491102026	528.710467337495
525	525	345.449889719295	130.049555281995	650.869924773667	529.396039714236
526	526	342.841432374994	137.486645265571	659.251891878864	507.89036757516
527	527	341.482492444427	129.501533709374	679.701675413651	519.676214648502
528	528	344.403595281771	127.330616602975	699.170123694403	536.545479501848
529	529	344.234878817202	128.73631440773	649.271337483518	520.741157896516
530	530	342.619334322645	126.776927497152	639.877154601721	491.080634384512
531	531	337.329290625183	135.79004864359	667.998977972579	526.521047443927
532	532	337.460134097803	132.552196668278	667.097899202288	513.452237330837
533	533	344.595886527964	135.696171006179	643.852118673104	537.004387944584
534	534	342.168917805929	136.49277199966	648.630006653065	519.217357601699
535	535	345.805873872326	132.141361534787	670.077165017526	517.149440700382
536	536	348.201756494661	132.970646816665	678.886816385593	503.197342150956
537	537	337.525442114783	125.917743708702	669.424873727408	543.072412204675
538	538	340.560511150646	127.657902163144	694.342700342254	537.21183943652
539	539	338.335237466358	134.190194470409	674.453007590718	511.212402544231
540	540	339.858386251785	130.295115676642	642.50387180011	528.622824689188
541	541	345.448224721743	128.668158893557	675.47700811926	499.905422543503
542	542	340.102625445824	130.264892600985	674.920432046042	527.815758810265
543	543	340.178561702372	136.220316427773	663.058774270827	511.70593702673
544	544	345.254845673228	128.786043381688	660.211081681752	535.823017465667
545	545	342.276887603006	134.596640038505	675.968369341978	528.406571927598
546	546	346.345584857179	129.815394022065	676.676091028292	518.205305977172
547	547	342.354177388936	132.399907499128	671.190895297111	545.270452627019
548	548	339.579087182726	135.606407849537	682.757716405663	512.388137987073
549	549	345.207513245241	128.922857411483	646.655716680877	539.23435856475
550	550	340.639683027135	130.17084349197	668.789696482383	516.867094673585
551	551	348.016742597569	129.459130686859	673.658546549984	509.695019734586
552	552	342.030863356726	129.049584987652	675.729276281579	520.165024242296
553	553	345.265976407286	132.721258337871	701.073961483585	511.748641439361
554	554	343.033642374193	130.971769330298	683.663821091163	540.763851828835
555	555	344.265165264399	126.480195482032	656.568335620289	543.764658323976
556	556	343.373757112319	129.215286770655	663.440406920554	504.972338441566
557	557	346.862813717224	127.800017028631	691.609512013096	522.800975936646
558	558	342.566686522581	127.105883420523	678.045503236999	517.038474617732
559	559	343.596740203017	131.752606883326	676.878591127958	542.833199849093
560	560	344.640345252926	131.133907198027	686.819487131547	526.839679198305
561	561	339.773502250862	132.519494100621	658.644715164191	544.295353935903
562	562	344.601249255649	130.198324215225	676.184815585794	511.501816600721
563	563	346.597401375046	133.021725832942	671.093332801309	523.37003296318
564	564	344.044773377179	130.117279426249	673.326522887514	516.423977238129
565	565	348.434417779269	130.627885439872	658.049231378066	529.210918152993
566	566	342.854674412145	131.469670883916	674.712154893755	539.716946029854
567	567	345.999519814027	139.162728758875	643.141734001772	529.035310092052
568	568	341.037367068161	128.718545555731	668.013727595268	532.915963668657
569	569	345.12338677904	131.243598746677	653.782910393085	521.390297302619
570	570	340.828271637291	129.595524004088	661.93439235851	556.125518624626
571	571	347.7233251612	126.79872674837	665.91673457502	554.553620603293
572	572	344.46196220182	134.573605510351	641.155560233766	529.962190471372
573	573	341.90331393404	133.581409425577	646.133604175245	514.029782515309
574	574	345.412714264556	129.723478448957	694.941931805585	536.224938043306
575	575	346.75981075496	126.677427846871	667.803378368824	512.566894004569
576	576	344.701368637456	132.050615151155	694.129570914389	526.550721646926
577	577	344.743993189647	128.999780533221	701.208633095098	495.142499143211
578	578	345.393247689152	132.425751188109	659.050790088202	524.374436491138
579	579	340.997699397478	130.7598115264	717.15348684767	530.006487469098
580	580	341.09412178386	133.183829971979	656.188532680677	527.758974568809
581	581	345.398884092369	129.348734852313	684.027238167944	502.823835222672
582	582	350.255240658233	133.836201458026	688.132617078145	509.201104782921
583	583	345.388079385658	135.712670129822	656.731825538929	519.636959767232
584	584	345.728338924499	122.874232929834	650.686450104395	519.440996225744
585	585	347.608820589793	131.768641492919	670.953603140047	499.738215611857
586	586	341.144401066989	133.377686065127	659.387647730008	522.468380751746
587	587	344.214032257589	130.120845804024	649.908043599104	523.810936855146
588	588	340.414590155031	126.764330775581	674.525664497476	498.0988226834
589	589	341.890249396563	126.662547026483	684.641475403951	517.860582642733
590	590	342.233768521808	132.431814743781	689.460529432005	498.587072352317
591	591	345.90835942528	132.59285478158	658.794321041221	526.43228649304
592	592	343.039402319663	130.679804962139	652.596724000862	529.020875437059
593	593	353.104674435598	123.82573546874	677.705173232785	525.228509386401
594	594	344.771138932541	131.604234581911	664.507042000299	521.586013850402
595	595	345.89221492502	135.118372817377	685.174255797241	527.142904850298
596	596	341.849913474988	129.554583143319	641.930650292716	504.94051953483
597	597	346.476710256057	130.383734758222	655.114014083625	552.635897833474
598	598	345.097370818221	130.006539864228	697.594677217422	532.691759005584
599	599	345.653679926161	132.55435008406	652.040665227348	508.624032117501
600	600	347.232113014259	130.036030841848	681.456902501479	513.861934863848
601	601	346.371442827609	132.034556820589	680.574678546196	511.411381319857
602	602	346.258587313805	132.259736505429	704.223629269335	507.161978662502
603	603	340.660181363386	136.977648788549	687.770024249382	515.985899756994
604	604	345.23131966969	132.423938625318	690.389469054808	516.588185422949
605	605	344.615644713207	131.600265517336	663.982302908253	534.092871847507
606	606	345.499887921259	130.466922239966	682.513241552794	524.851191083969
607	607	345.794862697616	123.25205219476	682.629717735251	539.583708775698
608	608	341.151782029697	130.990190301226	700.11375937178	535.238042321118
609	609	344.463935393614	128.93070978766	696.707858458699	530.46760663753
610	610	347.516849517611	133.423480037984	665.92421697279	515.145164803833
611	611	345.868240517742	127.25811949273	698.810847956106	520.63972119612
612	612	346.234608833935	132.567556601961	661.429285991725	499.109498151807
613	613	338.555484775585	128.103927907405	657.690563031395	559.601120818952
614	614	346.887458267738	130.366017905804	676.482664340192	537.065636505256
615	615	339.342976107822	129.342639210081	664.479031655531	504.125296154013
616	616	349.802444441152	128.310246158718	661.781412742705	544.742131657642
617	617	339.901144362474	129.583925905154	658.654188364996	536.658449426752
618	618	346.429729430913	130.565845136766	676.14886056667	538.840822062795
619	619	343.131322790605	135.385047863396	661.630690415433	565.438810955896
620	620	347.421289677034	133.307748199977	664.945948115596	517.579438420255
621	621	343.96428860179	133.971791621694	687.43632455374	522.48907958155
622	622	342.475002546149	132.558601312528	664.611709646817	510.662778058247
623	623	343.890691493693	133.50694954178	685.997032944585	498.100799410175
624	624	340.071304953704	127.867692409632	679.243823612699	527.33274666489
625	625	343.307144322422	129.83527618673	682.166064156368	515.249363024125
626	626	341.669750750471	130.47153398341	664.829705190509	565.228215975287
627	627	345.378698165543	132.972484500924	641.49947631967	499.478802886269
628	628	346.447224838615	131.538588196032	627.543974241773	508.658602513119
629	629	344.009211303767	135.589342049479	646.290417808891	558.18770659914
630	630	339.94028851779	132.152926580012	660.206255792354	542.759772271375
631	631	346.154732415111	133.366705156984	682.940529335661	536.566767993538
632	632	346.304113380477	127.448316580582	699.813856968007	496.11800316241
633	633	345.203609774192	127.526135031888	689.618830189062	534.441769222103
634	634	340.310416548581	131.338205027902	679.15656133203	522.025273131579
635	635	348.567925004724	124.105417453199	679.305480921663	541.460158251068
636	636	342.016343597846	128.014149328229	697.68080766775	539.080730951873
637	637	342.122592021209	129.808639149967	696.716717876083	542.077635883299
638	638	345.683266061767	134.048173195883	653.930294156445	531.655251261829
639	639	342.597669337179	132.175524227809	670.259426650322	511.266223347952
640	640	344.314538334111	130.343312822665	655.935279067116	538.30214783305
641	641	340.507803351974	127.612464490541	668.695344410445	525.813099933023
642	642	343.981330931796	130.281775417755	675.782611064118	527.222613539615
643	643	339.119400692164	132.495358091954	682.780755554888	509.972231922566
644	644	344.842092721529	135.475508256118	684.671560945416	527.525677333657
645	645	345.331397472637	133.197782459658	650.922924222929	505.057317398929
646	646	343.030207410724	131.185843311203	694.99494825685	532.089325779796
647	647	345.10238378265	127.217978394941	682.720721877744	583.563585940307
648	648	345.458085360519	131.444577378917	699.587914775772	515.673542962739
649	649	347.215769701643	132.825663628881	678.684191471202	528.447020108072
650	650	345.176913061284	127.667647872942	685.732830274588	523.381692954205
651	651	345.490964288748	133.043979148571	675.212097668964	517.773602251928
652	652	342.55590262653	127.909330285277	679.252007519485	506.048151540774
653	653	343.361231747329	134.386105172569	667.911131888129	507.754091477509
654	654	343.588567465265	133.415388892027	667.958266988854	545.301473294668
655	655	340.853507139089	133.32941566808	686.968417215007	496.341550990736
656	656	342.888821926656	126.414510824317	669.711567943417	496.857767517884
657	657	348.116254643884	135.372941206094	674.694708361241	527.724653981554
658	658	345.012833690953	128.141215627333	674.540790943485	499.139532096092
659	659	342.663332062771	129.928367234058	682.980693103657	547.700080907436
660	660	337.16887191256	131.76520445741	675.822717943698	531.630539315903
661	661	342.828069543624	127.622084043057	666.24033164432	515.481670032719
662	662	347.159533658438	134.91549365391	673.090307481914	522.585665702297
663	663	345.187501361118	132.896064089281	678.151200796167	546.776862311225
664	664	343.400389076324	134.982296783588	663.343881250282	496.706835917595
665	665	346.335482515312	129.39162503654	709.479841204638	525.36778025684
666	666	342.634939664104	132.081246892412	659.59248371731	527.619111103898
667	667	339.716960032028	130.325842881519	661.18596489109	541.419784590438
668	668	346.360309552281	128.679591110775	647.550180370255	534.215340910156
669	669	352.95816672135	131.049608071874	674.196171773753	520.220652400462
670	670	341.304270504252	137.572881824747	642.794207351075	519.16904039336
671	671	344.00600290386	137.266474147207	674.843861433009	524.269669230342
672	672	344.130328106084	129.935240343317	686.997351843783	499.972368160906
673	673	345.141474850318	129.529166149558	678.381711633478	523.795803603167
674	674	347.059470367697	131.848062551912	703.555879306957	519.951808644297
675	675	345.263154139249	132.89106410834	674.005008773751	553.572521732667
676	676	345.684780054256	130.945770540942	675.606502622642	554.518605506611
677	677	340.749723326128	131.892033306621	682.746185251254	498.790231924423
678	678	340.527123818299	126.469709096094	677.042965958844	508.727267069469
679	679	340.113704397904	135.877464531524	672.266200540445	510.010091132566
680	680	341.206461828778	129.170094682988	682.322316748198	527.573292107058
681	681	339.573652445649	130.95106559935	681.208370500404	523.480428170243
682	682	346.198908535919	132.855433826088	667.57450808346	497.144555831946
683	683	344.746639609482	129.349346085287	672.83794060015	532.521350866429
684	684	346.688701744702	130.866959995688	688.026878465648	538.5436155916
685	685	336.318086810125	131.245108785134	671.424462281878	492.349714747496
686	686	340.836180010202	136.504479595971	674.132110030438	529.378100983417
687	687	345.679216531297	128.703995907753	675.257700990073	497.734327355317
688	688	345.427666385018	135.156648459526	651.416074361287	529.853660399586
689	689	342.32794305808	140.601556865811	684.416004017192	522.195276386351
690	690	348.998218470782	134.004866469398	687.581303073927	519.223238748903
691	691	345.85322177265	134.886521739757	660.121201004622	526.390691493947
692	692	341.612835727942	131.070842424105	686.260297970135	498.120804705992
693	693	344.768491812462	130.873966648391	652.096464603407	548.580807052431
694	694	345.331938425772	132.009168224205	664.213239867393	519.390340449388
695	695	338.063138249591	128.346918284744	698.613094530535	518.378191620497
696	696	351.832962657934	131.794527413359	663.301109139338	518.727227084002
697	697	347.099922490024	134.146984289468	662.466553858308	515.505567426575
698	698	341.161887435558	128.99146626263	663.957429211775	503.570582079835
699	699	344.205082435015	139.854766957401	687.370124902529	538.305601823613
700	700	344.962958820678	132.296154124645	694.928872013848	532.044946970146
701	701	336.789248845751	132.815930713658	659.891010870743	523.342724848266
702	702	342.736047743989	130.074192522615	649.191850619094	529.620067236178
703	703	340.612211254517	134.61680261546	689.79698181856	546.929624221556
704	704	343.254710334872	129.224150647711	662.918600519017	522.942924682911
705	705	340.14504264677	133.370959938241	639.502738916011	526.486565322597
706	706	343.328094755077	133.209910601022	669.812432425042	532.415825655618
707	707	336.008598002317	131.794418441427	664.106140810125	503.925295538037
708	708	345.841109481214	132.237361132752	670.043237779283	523.522732930543
709	709	342.786507963046	126.125262303837	685.717026572678	536.365360188112
710	710	351.100673106267	131.790064268988	662.925507622849	523.876214557691
711	711	345.325553219552	135.348012092276	662.356735048155	544.667795313325
712	712	343.578877832595	136.204374141895	665.218649154072	517.814220635903
713	713	346.605827438277	138.093176090847	690.19692944443	547.764927931436
714	714	339.115148848058	129.875482039804	684.578379393552	507.23416783136
715	715	339.32683451931	132.096270085479	675.746443106546	495.030171632292
716	716	347.609354381322	134.308726827829	653.692057381365	499.385616876753
717	717	345.814768553354	127.287774648262	664.621442109025	541.756121449145
718	718	340.626250652295	129.115851701689	647.513458360506	539.840727477986
719	719	342.027733311188	126.226179661388	677.717423755051	509.647926800204
720	720	344.586529120018	131.408231294749	655.448345959267	522.709728220681
721	721	340.264824053017	133.373468420592	703.909738676042	543.049745562744
722	722	344.747166795964	136.501731706222	675.424057342788	522.838374454931
723	723	342.946800121422	126.392276851506	698.798916075469	504.107292159545
724	724	345.59384699718	125.378381344109	658.458618105122	517.977225653212
725	725	345.233466003324	131.431337560749	659.714558444511	513.186185829494
726	726	346.443457288632	133.387489144649	666.556394412818	537.686375179529
727	727	344.834455907106	125.059587762748	685.305837499201	518.712994703483
728	728	347.854877761088	133.503083312052	674.705117529783	509.014210330568
729	729	340.67821014706	130.890826416876	684.921523927697	509.897556537742
730	730	342.057680092701	128.221356267472	653.306746814101	533.204577618218
731	731	349.049418139955	125.016835031392	704.016132181714	545.370966116779
732	732	342.925139132187	135.855887162256	662.850733041523	522.655352935739
733	733	345.611289835228	128.175944990644	678.089677228168	538.772058233643
734	734	341.482112583557	133.741428668646	691.185945758872	521.178565939084
735	735	345.49358811603	133.927091311623	667.527394649587	503.602461065318
736	736	342.25769714347	127.822673356165	667.69245147614	532.286291856799
737	737	343.599094568612	133.082564109121	665.358354581049	517.464526336159
738	738	344.846794317965	128.421871098573	660.792342981011	530.785018600322
739	739	347.518208898738	131.469438392701	677.511616391296	549.810430126714
740	740	350.860682473243	130.735399602825	658.435573500693	522.656986602705
741	741	340.689194711556	129.919496647107	659.588220946707	540.558155420447
742	742	343.968722004185	129.328425983509	649.210584648378	519.870947087985
743	743	342.792223970362	136.368009245055	699.357458309865	535.142824154728
744	744	338.542985813216	132.213953497783	706.464258406981	522.527184402523
745	745	345.245309544132	132.900370217433	639.717230437738	549.029543739523
746	746	346.16894011424	133.742004925522	653.182608524653	511.644724547614
747	747	349.220345306127	134.299133445904	682.608409578002	535.599362271526
748	748	340.117423789403	127.62427434426	670.268570082818	522.09311084737
749	749	345.75791877947	124.939635070477	662.671353697906	518.732356570566
750	750	343.280939875981	130.542302344188	674.129396491257	523.069780967079
751	751	341.921301824313	135.159216545991	657.797775979567	522.441667242675
752	752	348.564694924459	130.99677980885	661.177319312876	553.937665496479
753	753	342.44537766243	131.917015767909	681.206733321601	509.627047511165
754	754	346.200149198872	129.567326381362	674.98426195661	495.771891676252
755	755	343.027751768478	135.370345200178	680.434939178185	536.689238191085
756	756	345.103480273937	129.636466264763	679.779272213564	534.112987480827
757	757	342.244540880693	128.732730888261	654.195359958035	515.050524375023
758	758	341.865082703339	127.712245963175	682.730382900442	523.906863409163
759	759	344.034313277616	136.218934972232	652.547067437032	512.749015650882
760	760	343.441904108335	131.970819998308	673.33606165061	538.893508714916
761	761	343.861119614424	131.783656542632	708.755594919444	525.235090761422
762	762	344.898192080999	133.425338636811	682.922388256878	496.949878330274
763	763	343.458402037929	132.892372717123	665.791792446793	500.338739320231
764	764	340.728107501219	132.218137667298	683.258996580299	530.078364080327
765	765	350.737004102493	129.570260023552	672.185176429081	507.876452660816
766	766	344.206736440773	126.595769806736	708.386746141535	510.830216660932
767	767	341.973274837894	136.120037291954	695.306883953681	505.174479038088
768	768	341.583652105407	133.926878717573	678.125132074885	510.477796991679
769	769	343.056557037556	127.813828343474	671.006320040726	514.137378508698
770	770	347.277422261669	135.872879063268	685.70944165919	529.845286461854
771	771	344.652207489943	131.939627186193	653.973831872826	535.131694824541
772	772	341.135024767933	133.779273297469	710.446069310158	493.50148001295
773	773	346.739716074302	128.657627741392	612.044537268365	511.653490821097
774	774	346.368022077042	122.250026743028	679.363467509034	526.109441856569
775	775	347.935920746991	132.008558862498	668.161655024886	496.823178939388
776	776	343.778734417369	129.845013250788	673.253979208697	546.053816427761
777	777	344.136724741921	131.526534079901	687.930354295989	532.512771366947
778	778	345.515215630729	127.537630695579	695.996590656653	531.312322468852
779	779	342.317663580479	132.296297799474	654.377340738572	491.017259752677
780	780	342.947049504719	129.276547828805	653.879004035267	522.308835493549
781	781	340.278642261917	133.782248232007	675.583903491302	526.009976402681
782	782	347.25927232253	128.608323045269	672.399245114097	548.130250896779
783	783	341.156981185252	131.360369396332	661.514434359584	523.263376283339
784	784	337.086930925167	131.277041315977	694.745993045359	489.662103481709
785	785	345.432712794659	125.730527112898	672.237758589874	485.562969049278
786	786	349.197429353023	128.574015763841	665.904014330178	543.675662481746
787	787	342.918293580769	135.981144573517	670.705846497079	512.523597187571
788	788	342.260409629093	131.186216121511	677.436238995386	552.129028843622
789	789	350.703616259115	128.484448412554	694.965849228685	541.520500592574
790	790	344.211809256692	133.724834510651	670.386045633931	525.755497812456
791	791	344.344347122229	130.956974713891	689.428509853237	500.483694126142
792	792	341.581155606568	132.581326287093	664.713830281004	556.831070509552
793	793	344.92307291569	128.491338324788	689.110757359391	511.224356045642
794	794	342.817034598107	130.91279058036	685.059420802344	510.287235108543
795	795	346.28934725355	136.118833190538	688.349230676179	528.782508638005
796	796	344.991091692493	126.282683366987	662.610379756523	527.831058950474
797	797	345.732660041057	127.688503238601	666.168071649997	527.413381936698
798	798	343.341793232037	128.93611930449	679.020968911421	540.426372108163
799	799	342.314289843777	132.048209115906	649.901436002995	539.67383658196
800	800	346.790680794563	131.002039696249	655.016836296145	543.973417361693
801	801	341.425670017126	136.345266296024	670.513848168702	530.193314368893
802	802	348.055259286148	130.697422638767	678.228408999205	505.900641137982
803	803	342.715089282071	132.290439748765	674.6645918416	530.622995019829
804	804	342.656382827116	127.680761833042	689.385985818562	551.917723949218
805	805	341.395663105298	130.517004755268	653.522967307572	539.911129935095
806	806	344.458290833689	130.420394714794	701.099268968563	523.05343278086
807	807	340.93720940121	125.319291012034	650.291525181219	510.934364650017
808	808	343.279808467008	131.038318202002	643.940578378224	526.502972236177
809	809	344.649461651412	133.889055620732	650.69823746062	532.339311797091
810	810	345.421005429972	132.262854293096	694.22552920809	513.413313815787
811	811	338.548414978082	128.865752592716	650.291076544575	534.662267625421
812	812	346.072965748558	130.928963348787	657.815879082239	544.740674731844
813	813	340.131396758326	129.035099100757	689.952224875087	487.346981767622
814	814	342.276202849584	128.317006906273	681.46407177476	554.065364371639
815	815	345.394201051097	129.738280652938	689.894632705189	510.689027172828
816	816	337.026522456859	136.663855381617	673.788610966203	544.472707531338
817	817	342.747677282394	128.41300694166	681.530576110465	506.863718680428
818	818	348.700343490249	132.350211104059	662.791703222925	533.952239933366
819	819	344.019174338365	129.363628631885	684.704043854019	521.648287188958
820	820	342.590847397421	130.198355903925	630.839508367103	532.532664394105
821	821	347.808873424564	131.531599874959	669.407517976046	560.590618667121
822	822	345.848833220083	138.047664306821	683.255690599189	506.751185566624
823	823	339.171958442164	128.876012153908	683.974971711036	529.341672252594
824	824	339.409622279339	132.356338809012	682.82665330529	491.700827503638
825	825	338.79959171117	127.782126071967	695.858832989899	516.731482439663
826	826	340.063186909352	128.611844374508	702.263617809997	526.605416820154
827	827	343.500682487604	133.810540198654	658.75680114252	499.242509953413
828	828	342.461727491493	130.297671969268	658.741018552981	519.079679325152
829	829	349.256864765778	129.968262410163	661.403874360081	529.925870590841
830	830	342.616340505902	135.434669283925	643.341956086606	506.191959866625
831	831	346.80878254465	131.980228752405	659.256344016457	527.092875814074
832	832	343.741731011945	133.620472213279	688.281366495214	504.839322360188
833	833	340.635534496205	133.205897499501	651.953763566893	544.213043093
834	834	344.317156700906	126.479573434862	653.846777844622	516.872837188987
835	835	340.953549174333	132.708439539103	679.338732211836	528.483532987
836	836	348.405664246758	128.966779294629	687.064356161141	515.295662735206
837	837	349.219749348763	134.744058456182	664.794833749894	545.393967030421
838	838	347.704784831697	132.022729224994	676.895824845789	536.885809740437
839	839	343.522844488804	133.920903958597	651.410868701739	554.361563070432
840	840	343.570366260466	121.911009764204	644.081199176978	532.73351663948
841	841	349.718455565073	130.776660403513	695.288714002554	549.784159396361
842	842	339.131740892988	136.472930810907	652.329670700642	517.71452920023
843	843	339.557392972571	130.031155392785	663.706002850864	488.152730397139
844	844	341.750301394454	127.40971627089	684.45256858158	516.956130521587
845	845	345.936422073163	125.379200013543	702.056677675834	539.921948546163
846	846	346.411236138161	128.404611768502	669.712892688247	520.405631874534
847	847	343.055041665339	132.659402324179	667.616364309995	544.581658823311
848	848	342.85311022181	133.141070782194	671.34400568431	513.008937013019
849	849	342.461924897925	131.289240696861	683.350371935369	513.785381244955
850	850	343.948722775085	135.637413183497	674.471271976968	496.849961329263
851	851	347.569485853166	135.19246812832	683.332052360522	536.807003609182
852	852	341.765781316761	130.752504852995	672.228893604484	531.696800183167
853	853	347.895149756957	133.309626736542	684.377166956792	523.923115561655
854	854	342.856218802554	124.989728529681	665.303826018531	528.063038787487
855	855	344.863839330262	124.419807126437	662.493401837234	541.249939301406
856	856	340.271602370371	133.889477841541	673.037613858152	532.21475042374
857	857	341.488825788968	127.232437584365	676.526580989739	557.580629397819
858	858	344.009322058647	136.168272168519	654.940764296425	532.029737310086
859	859	337.237221265738	132.738130398103	669.420825595566	518.203848606324
860	860	344.947567784434	135.096947574161	702.686761875851	519.397374918612
861	861	344.117953402298	131.989727308836	680.225934335337	512.842105440168
862	862	344.325189633043	131.969221756978	724.513239271778	521.677366025109
863	863	347.214608147734	128.850370537299	674.796613519541	553.028286719744
864	864	340.384488241391	128.402279247937	670.801488548573	499.629292110161
865	865	346.479112168202	132.150478929685	679.767871230781	528.410597177179
866	866	340.404389038718	136.369541430712	653.702386865365	531.338370251356
867	867	347.485300700535	133.419846750569	630.067822047941	505.120143119391
868	868	338.700565945553	124.551529004534	672.892541331301	527.384774633452
869	869	343.572913748976	134.250667240682	676.027906926066	524.356779381613
870	870	342.816040532107	126.649430156494	648.749813654618	500.127648124498
871	871	343.817461774497	131.855456622581	683.401617471467	534.250405554387
872	872	343.211692937708	124.785927705341	682.185255482703	523.72975719313
873	873	346.120325590527	131.627491773323	638.829580729453	549.57242059194
874	874	341.381324951098	131.964697348672	631.308652811753	499.257066544767
875	875	343.424489848336	130.370104067221	708.338575085889	530.461079180478
876	876	343.462313339555	131.870247349132	654.549453789856	517.009821590897
877	877	342.151196278729	127.185261512208	728.572227016862	512.026132995324
878	878	342.463293574906	135.368062479824	681.701102654052	516.929232857998
879	879	348.264736987898	127.538228604614	646.105414679885	543.484143924528
880	880	346.84541931384	133.265727790273	678.886597069371	520.274765545905
881	881	339.604915120282	124.2160872691	663.905361864355	509.434605267261
882	882	345.140779305069	130.28265004832	667.182074059492	517.443873341776
883	883	346.393921224956	129.997619956752	698.785652678432	486.380190941128
884	884	342.274620223855	133.104991067416	710.587475768136	493.660404229891
885	885	341.676180471651	129.431651992057	677.291672817765	539.736286059195
886	886	343.163217515555	130.231640263627	698.188376155473	531.62508095309
887	887	341.714457455096	132.621583980185	676.712834521481	516.053468344261
888	888	345.336536165173	130.560057987646	674.56631028709	522.779896479488
889	889	343.417691600449	126.859647808389	669.805714413844	514.423013299964
890	890	344.14000033477	132.505433789412	691.393180717718	529.763595503415
891	891	343.983506580443	125.90660794183	698.599774213296	538.586029528768
892	892	337.853040283824	124.069555616196	677.037997364478	528.357253999974
893	893	343.412360570989	134.652612055681	671.204965840065	501.698742833389
894	894	345.824680488818	132.453982562257	664.934002154382	504.781031042061
895	895	344.490543121232	130.511439561901	670.796515016609	538.468016517971
896	896	345.561885483481	124.995984857008	666.674976722344	500.352832447627
897	897	345.576480047238	132.996222366729	668.68921739041	514.113664890783
898	898	350.421123905025	136.042213794102	652.06699808183	553.62375433469
899	899	344.067051687644	129.62457431366	676.386797254708	542.67254640173
900	900	341.844863177874	130.481534545032	677.733871266975	514.099125877166
901	901	343.527099079542	130.073015751064	658.854190442424	545.186450095705
902	902	339.097070285844	125.651616008324	673.165105568483	537.802393493257
903	903	340.169096248758	130.100359456169	669.316436167101	491.853260706797
904	904	340.5217749301	125.940715346191	648.349705760048	498.988098268651
905	905	344.491237987139	130.527644903399	671.623672056	548.681917890336
906	906	349.849429727199	129.866709520624	672.411241829322	541.451423542783
907	907	343.06982267259	135.127393045046	677.492143564932	525.893629788234
908	908	350.589334325589	130.645830895839	667.725797161215	521.157797111537
909	909	345.818295845333	134.316213987686	671.156515188659	517.559901870756
910	910	338.165040124226	125.277813638564	642.810770480367	502.530702277083
911	911	347.461843276339	133.147841451627	663.536362351741	534.068210125488
912	912	342.064317872215	135.145289145871	653.228011724976	531.313593845269
913	913	345.790798996746	130.416792205812	662.489076712675	493.758240724272
914	914	344.650807073635	130.397964828889	660.22353352221	545.644405339019
915	915	341.629476541485	132.945919690222	683.380240614521	504.105857822928
916	916	346.389713751076	129.835574734324	642.606302466124	537.586189657123
917	917	339.560404872158	132.380764261733	694.485326287141	482.044430910267
918	918	341.116832044934	131.663480752749	660.38058768699	526.265174439732
919	919	350.516655937697	132.786441339419	683.934208563908	538.391196544352
920	920	344.091307152153	127.12033720987	667.538377635161	539.08635183149
921	921	346.344722898683	129.339454601898	655.380971730515	539.646024867248
922	922	341.917630899394	128.29243189391	662.881894326165	543.465913918737
923	923	345.40480050009	129.62767870663	663.557391438665	512.28223367384
924	924	345.287229632994	129.392651022606	662.946348755368	540.988515599971
925	925	343.770177981148	130.789216656444	659.275772658487	522.792967765069
926	926	336.556999137054	134.487486682971	653.52342917402	508.110124390714
927	927	347.10402062175	126.985354018647	680.156106903264	519.791797369676
928	928	342.829871362683	137.439673577474	674.539329070079	501.984477045319
929	929	343.813113374254	125.464943148624	657.926690656179	524.638512219566
930	930	346.029413362717	132.408760701845	667.759503487655	518.232368602407
931	931	345.669143919329	129.154752230903	685.022679934579	521.0466353264
932	932	340.373587037516	136.264060091746	683.394184400424	526.143480109239
933	933	343.272983317142	127.615158067986	671.654108682243	495.86640159966
934	934	347.068550052342	129.645766019942	651.664715914406	501.687548339061
935	935	342.707477492455	131.009283568632	666.264056678432	543.917679080692
936	936	346.752571001101	131.176722926341	683.962997000159	526.175044328889
937	937	343.241995125879	130.371178773625	670.371015238239	528.948255783077
938	938	344.35551006269	129.450867601329	696.308758321962	503.490314491516
939	939	344.277897875675	130.59349200424	663.787200899168	536.388125824793
940	940	347.736804479598	125.193291672631	675.400100324371	531.880036105385
941	941	347.778883605068	130.055208212967	659.412775233013	538.020382077484
942	942	345.437148022598	131.031482493574	654.313778137112	535.280798118696
943	943	340.287261361962	133.064717143504	679.711847186928	535.430273937316
944	944	342.878389122854	133.175302929616	691.103691790237	516.908135669921
945	945	342.11501115202	128.259303204758	690.803174827007	507.931083202707
946	946	345.486692053577	128.953828873217	681.159128995058	542.40627844924
947	947	342.739295795034	132.337571568399	691.068284280113	518.714871050546
948	948	340.389651989271	134.545925323743	661.910466702044	540.821811465195
949	949	342.358409858851	128.220430266046	709.993348608691	521.692439108456
950	950	343.211942666515	130.33914819523	639.602097057551	529.94633307823
951	951	338.631196521166	131.470329626184	670.784632809155	509.264773408562
952	952	343.7592306246	136.455021244892	672.711816526641	540.302230569364
953	953	345.14446306018	134.438035092919	698.043862823508	513.579667195037
954	954	346.454777743325	129.361274891336	665.856313561956	527.158920746696
955	955	350.057761980294	128.648818731552	685.794279260538	536.166267493097
956	956	345.414097145706	132.725681958889	677.757774221926	510.983742708276
957	957	341.732110111503	135.748116252782	677.920924917551	518.184945972962
958	958	344.694677112893	132.30329763089	672.426654912588	544.240752951942
959	959	343.74062325398	130.551546567365	690.636225370103	540.475185149311
960	960	337.169683011448	134.947423304207	672.555660482783	539.887672439501
961	961	347.07029419216	136.241315302341	631.995303624908	542.33396646409
962	962	344.647779564465	128.983375921076	665.444167217035	511.687362387834
963	963	343.191303947423	134.055710380258	685.102316553566	521.547762120376
964	964	348.907531510441	125.894491548524	677.035634306701	523.524157992176
965	965	347.313657314901	133.075607971221	686.571329544142	520.062653418765
966	966	347.795409542123	130.84606547616	658.046602283549	498.865929628928
967	967	342.636833634387	131.70163582146	660.638173683555	516.255377834514
968	968	343.395204913023	132.230199416743	689.662370917294	538.243038278407
969	969	342.188555912667	127.789594539088	667.071875900266	525.035171947976
970	970	345.089779091048	131.42876596166	660.031465695982	520.221373978054
971	971	340.705736050311	131.145772076316	641.655958816727	543.852479493471
972	972	337.676480337269	125.01878738533	651.857165477912	546.910314253194
973	973	340.243177739104	133.233225370133	693.236501683614	524.909696338057
974	974	351.18602538042	138.780022752848	664.855733987945	521.731172661594
975	975	341.465028495198	128.879849179139	688.850633198876	507.241466017494
976	976	349.48132233452	126.962716511969	667.487813001419	506.15520062551
977	977	346.851965042529	133.447027081986	664.857794679331	503.260701544557
978	978	342.81793905606	130.165476161331	656.596066679309	491.000798020076
979	979	344.088115079415	133.271428419448	661.479973752921	515.856548144713
980	980	343.285299335919	134.488332914592	690.886414018614	503.188833549149
981	981	349.875025060421	124.365329452852	649.151858225837	499.849232659638
982	982	348.324301075449	128.874790353787	673.80370705468	515.928384381585
983	983	346.306503424442	133.949655815067	682.786257657578	544.503592359864
984	984	342.537826374966	132.326373113577	645.808577383915	538.651569732945
985	985	341.644997182919	128.453094744233	669.871108915891	509.800119448449
986	986	343.232252498993	130.305422399193	690.407495980595	486.28970274595
987	987	344.115836208545	123.227043490833	687.346339959141	545.355845805112
988	988	342.061351217148	128.885429167859	715.702789406925	514.319025817176
989	989	348.025221850537	130.850610841778	662.967415090685	537.045339375156
990	990	343.455129717968	129.334805603027	692.467708607711	505.239866715025
991	991	339.719631004219	133.50876478758	686.499521500204	526.776810212109
992	992	347.2896340239	134.469366444507	656.186165238604	545.649558618557
993	993	343.007529093408	131.429885348879	679.763769775955	532.886172330847
994	994	346.08062351056	130.01869867208	658.820268507469	534.810198354772
995	995	341.115571762837	132.507943445811	694.851274249679	561.455910554407
996	996	343.709237152683	127.673683794784	653.991312472242	484.08873041103
997	997	347.787011199348	130.283744291699	668.910664474309	491.912628508491
998	998	344.700600225033	137.689105104337	655.544305261495	505.365283412196
999	999	346.786185709043	131.661809828053	676.419757838347	524.32677806196
1000	1000	344.985520183712	133.872274702838	660.478399607001	521.576446584488
1001	1001	345.339102728974	129.681591249343	666.023383962113	529.688751077553
1002	1002	341.325552641525	135.800372337883	675.456544830112	502.134268995492
1003	1003	343.69984210635	133.920029221274	700.040268149685	530.526794252071
1004	1004	335.229332273314	132.235956745968	667.176944536862	507.48531125405
1005	1005	344.129593243147	130.979199590391	665.329931265133	542.585138917895
1006	1006	340.245972087918	132.29619465642	678.060877704271	516.271413338457
1007	1007	343.092491138058	127.91627578492	671.600473873694	496.106600151647
1008	1008	344.45542394062	129.42545457442	690.035753982915	533.561228124807
1009	1009	347.033822782099	131.094812713505	674.387629988293	498.223124431655
1010	1010	342.520678209758	126.773255046893	681.535420002628	496.013325571054
1011	1011	340.245816880094	136.68725964269	685.006250303449	518.868477652293
1012	1012	345.069417777262	135.408694446363	664.329871864864	508.180713806588
1013	1013	340.238731262771	129.398021277287	688.875596761395	536.353904282607
1014	1014	345.778076192996	128.786264374006	656.993356684204	542.186694500698
1015	1015	347.098472684939	130.076491755147	685.243728893435	529.583775594483
1016	1016	343.102739686875	129.996346130609	647.141247309264	492.441524450437
1017	1017	339.790592334688	134.428513443057	673.589383414507	529.430112975418
1018	1018	341.25366738051	139.328235374225	678.353782390687	539.150564949912
1019	1019	345.794303817299	133.900242331401	698.284754971239	519.001589869012
1020	1020	346.672968765985	129.804226088911	677.486197785569	525.418756996304
1021	1021	349.004592889639	129.971827856755	663.178175312344	534.864514989305
1022	1022	343.761608995891	133.44011759404	677.605074459566	532.006209190104
1023	1023	341.382926576625	134.079518070517	690.399401006887	530.496347324266
1024	1024	348.81680468008	132.587978174507	660.780407123951	545.425341104043
1025	1025	347.774663370076	125.316827285495	661.919670235463	502.443636576659
1026	1026	339.905087941795	133.845041971446	665.100645012801	514.437407795588
1027	1027	345.561837901278	131.955444646013	668.553943896559	487.005036297186
1028	1028	345.335527548293	130.701910301659	670.683593023354	514.91516130734
1029	1029	345.625937561907	131.289158322556	701.278585780575	530.279992684744
1030	1030	347.443154357302	133.685573172633	682.24258464632	502.285424221811
1031	1031	338.569596166536	135.798923460759	669.41073842629	507.673500853061
1032	1032	345.928015053795	134.421621605051	686.897806316195	510.106764342935
1033	1033	339.998035941451	132.913832484965	704.704003362678	541.790952640527
1034	1034	345.030375368319	134.985428906739	658.441377172301	514.550707399687
1035	1035	344.346170154751	128.099582681989	691.420032329275	510.945665705533
1036	1036	340.10936052213	134.695303091228	679.953384975248	528.896678562081
1037	1037	351.297771628331	134.266821111472	685.998837977982	539.764281682964
1038	1038	342.889364806287	134.267764595609	670.235918953813	514.613227457428
1039	1039	343.308913658517	133.43857046725	678.150759168112	517.235300031669
1040	1040	344.63153979191	132.632581203353	683.59881618792	529.737008335884
1041	1041	340.439263250204	135.128965638291	660.817560956974	507.578502962951
1042	1042	340.036109244877	135.871414721559	640.173533173941	519.926061620729
1043	1043	349.158696404773	131.419984538372	659.860316516882	507.320209149431
1044	1044	342.82622387872	131.561400348646	679.124588033859	507.41763066745
1045	1045	347.629768389832	133.364527281944	661.578539862931	518.723582917532
1046	1046	342.399706581651	133.36043637347	661.799996292665	493.822218490411
1047	1047	338.990711545777	136.44810208725	669.673181681962	519.768896028864
1048	1048	339.1237648707	134.678699924059	654.89145551259	527.490456384311
1049	1049	345.152447233564	125.869380948753	680.103214450233	525.460929786424
1050	1050	344.101879369003	131.713264217022	689.595754809314	496.822010023224
1051	1051	338.277065616791	131.71957755572	641.044565737902	544.348472203617
1052	1052	350.497029369676	133.658814600113	664.907591435674	525.79764111193
1053	1053	343.049001206186	133.537377927373	693.271394501343	502.880368285108
1054	1054	347.6670352146	134.03851166974	671.143318379235	503.10088839038
1055	1055	346.899048698313	135.167829914459	659.951053347784	530.086466526988
1056	1056	343.942236962519	130.42689929305	680.735841262635	511.518303315302
1057	1057	340.121113268113	132.451846822388	681.882610998626	535.788137145979
1058	1058	342.782490387801	131.293431506915	701.265835588089	523.716277485055
1059	1059	339.453065113952	129.610177610522	668.037099134632	532.762829751167
1060	1060	345.017231317482	130.86355733999	678.309725200291	525.29640959291
1061	1061	342.279743667343	133.785388906088	673.726860198641	544.241879225683
1062	1062	346.598129315927	127.586224750313	705.8214294713	542.082439397868
1063	1063	344.560386264387	130.685670549724	667.097124685887	512.162049458874
1064	1064	343.140135478032	128.818442494467	674.612050864551	512.476641637584
1065	1065	346.449463689487	134.19163197076	640.082782459504	533.075183721495
1066	1066	344.514559333569	128.766725834588	686.00061673498	521.365765398319
1067	1067	343.368486190844	132.882594642284	701.390435932211	528.297707226304
1068	1068	344.733364378973	127.841269689618	698.528794802657	517.896509317527
1069	1069	343.669506434442	128.786306733092	656.495942730988	529.856377387209
1070	1070	340.826582446947	133.477706803668	677.134074280233	537.237362578081
1071	1071	343.277989673803	129.729383458517	635.605435814899	513.368018321351
1072	1072	350.332923203515	132.674694502219	669.602862750373	539.926757249996
1073	1073	344.178478054782	132.412223488215	662.27396258212	550.109509979583
1074	1074	349.150898782267	137.5165357215	625.272158323125	510.184393296108
1075	1075	342.343384002332	128.553005631989	694.332332050563	511.8957603788
1076	1076	342.777808785008	126.514519550958	671.018143439675	537.886445870539
1077	1077	342.593646613391	129.837646079083	660.462654923948	522.483995731844
1078	1078	344.394326729578	131.744477945504	669.146268319168	537.170781496998
1079	1079	340.87953622194	129.877573994604	663.098269818311	516.581884514786
1080	1080	344.258783955039	135.482595410297	658.450646185321	531.517321713592
1081	1081	346.636952234912	130.56995875382	677.903768689518	537.024329056135
1082	1082	341.261990286657	129.631144368919	712.492195070298	509.633302871652
1083	1083	342.572590642451	134.428766923243	661.100637094134	531.93166312542
1084	1084	341.766778810172	129.146317177094	646.345173869234	513.153647285304
1085	1085	342.177441302874	133.750667629878	689.875012906478	526.152817612512
1086	1086	345.133426885152	129.109671807972	664.586844615694	517.202988809899
1087	1087	344.430842849039	132.813662848004	683.605864477307	532.787620862968
1088	1088	339.222892564686	134.966959492917	685.541090223957	522.561079472467
1089	1089	343.991351531225	128.015237856916	646.212662302292	532.573501268309
1090	1090	340.982534437302	136.115818209344	682.128044877034	530.944058242058
1091	1091	344.740007132601	129.368854099884	679.652976041518	533.515006753334
1092	1092	346.885781043732	131.058381052544	690.239882630749	511.065853061853
1093	1093	338.180854364485	132.454330175186	660.887394769308	509.57113255645
1094	1094	341.626584574225	136.704923197443	689.45768259901	540.009759415528
1095	1095	348.291349655234	137.140293867017	678.29149011834	518.354193437518
1096	1096	348.514580726335	129.44444527639	652.796486869107	547.586927923753
1097	1097	348.57231094018	129.858250483141	688.68068286073	533.353992169493
1098	1098	345.554349747808	133.791672012538	673.08248906217	522.81859996667
1099	1099	341.373164502242	137.450665760929	664.453032327103	530.783286559405
1100	1100	345.980692994374	134.690427635197	669.993484463785	521.26336756595
1101	1101	340.901638434376	127.745095192103	669.721984967783	525.391114827229
1102	1102	342.891355650276	129.36776652928	682.861750030089	518.69681435901
1103	1103	343.282118239108	128.721775651028	693.695615569368	520.767046505858
1104	1104	347.527675630907	131.138549067249	689.98416052813	505.412241764044
1105	1105	345.009530015233	133.420891064217	662.632821790101	496.31399007982
1106	1106	343.570685515909	130.128912830504	641.15090814136	527.830459897364
1107	1107	343.141602600226	129.61302671097	672.55068619617	495.015083864039
1108	1108	339.114670809632	131.596300658242	676.254351489926	546.709322387555
1109	1109	350.271542827335	128.597814954295	674.033286687123	528.167231261666
1110	1110	341.658134805819	127.249789577374	683.9748291191	492.941482657386
1111	1111	344.549711027669	128.026302936409	660.224822841154	522.262985951977
1112	1112	348.207878374655	130.308866837052	643.659115851597	503.714009806936
1113	1113	346.988708984763	135.2967870729	683.52934133262	550.432517472691
1114	1114	342.437933532717	131.578764870565	704.249161406356	512.809732481053
1115	1115	343.18678237289	128.338407637923	676.835096977982	518.196673257792
1116	1116	341.923280605181	129.334573363737	700.367354692587	530.956595560684
1117	1117	349.213147191218	131.554084862396	691.497570547345	520.965381789531
1118	1118	343.235286635865	135.693874423788	686.42420876303	535.068754240607
1119	1119	347.096029791811	124.580767335839	699.855045299943	511.21159499317
1120	1120	346.669783193926	136.544865121007	670.485725666601	483.049166480536
1121	1121	340.973928451741	128.17063314207	676.788224633908	531.091511452219
1122	1122	345.341064928963	127.714852706113	652.566806096952	518.145203426926
1123	1123	345.190091818952	128.64217218551	650.381520238986	512.793101609697
1124	1124	343.495076357288	131.135707485314	665.884174821415	499.180454742584
1125	1125	348.377558334252	130.327299571056	685.798009080167	509.180436614596
1126	1126	342.413927480192	131.841942940328	661.183522381417	515.074724501287
1127	1127	344.557868714565	130.609516910886	690.098299317778	509.381735400432
1128	1128	341.245051532389	129.904374626512	684.267258812961	530.966215676562
1129	1129	344.474587006842	129.764321679068	641.717478869805	504.810324791102
1130	1130	345.123163170452	129.057324968522	651.608261767555	512.987921963662
1131	1131	344.956540388049	130.345752996903	688.894532829357	534.805998168721
1132	1132	339.645911829213	131.708743774137	680.795876272322	528.816108018847
1133	1133	342.765863535215	134.503796582816	688.57443012007	558.101950800184
1134	1134	350.576696797097	127.390195277355	692.578532675588	513.646860044856
1135	1135	341.929496651263	130.473077986128	667.390459030872	514.347519382451
1136	1136	340.754327082209	132.298411046925	665.351195611776	535.281124891383
1137	1137	342.449083744542	129.605440840275	654.570975739322	559.855775642733
1138	1138	346.151066312849	131.879757723216	672.265714218243	503.504718572436
1139	1139	341.082528524578	129.541922324205	651.521323623986	514.558622255384
1140	1140	349.023369737216	128.303693684936	673.194739746499	502.225015501963
1141	1141	339.018561873159	132.379473528383	681.154378272616	538.60886100567
1142	1142	345.194343329615	133.963950123114	671.1286966566	534.094524638117
1143	1143	348.480691860426	127.885038911591	663.610330452275	510.494850636856
1144	1144	341.698581619463	128.526350977924	696.666363795731	518.898868787112
1145	1145	343.918823990013	130.873024900737	673.963189481681	496.186444684574
1146	1146	340.381550151402	131.372723152089	693.709255818463	493.828455319671
1147	1147	346.544725411184	132.13246220022	686.884379150454	526.253167359475
1148	1148	342.758952002116	130.720195050934	676.42020885718	516.689867830245
1149	1149	346.748454588755	130.416667559555	674.088616970421	522.51734594962
1150	1150	345.018222347742	130.446920134738	688.398475528123	535.228928142806
1151	1151	345.611700166665	132.557913442384	669.803761878024	490.911588144858
1152	1152	338.408147767543	131.818402435734	668.552361502495	541.728186021392
1153	1153	347.09037987568	130.121905794226	656.291928523198	502.561620224355
1154	1154	343.717479540486	136.593051011141	639.073183714523	507.352493134794
1155	1155	350.681807699921	136.029613948219	671.961351448457	489.242272161985
1156	1156	342.752147267489	134.581253154802	666.387685933855	530.329813709385
1157	1157	343.240556953602	128.797511445915	664.852211536464	491.63615316317
1158	1158	334.648741034515	129.901139994008	661.818575521969	512.989007400425
1159	1159	344.041048136846	127.841054285778	706.383171347859	543.604120052593
1160	1160	349.970831793267	132.147439985024	677.994244248505	496.943987441106
1161	1161	350.062066666518	127.050040932698	646.44903843821	533.792047139749
1162	1162	343.626547420766	126.578810936831	675.243312705056	510.503012822193
1163	1163	342.40851631711	128.6906556144	668.096309600583	549.580175735752
1164	1164	341.924178804079	129.102069175484	712.475894062045	532.101253573275
1165	1165	340.286542698812	133.904829547881	643.069828583644	507.122145355111
1166	1166	344.752235502961	126.383837493925	667.564724255575	514.471107635647
1167	1167	343.695651162435	129.438007284741	664.590793500575	517.421037561426
1168	1168	345.661712890091	129.571356006677	682.293158400194	534.721299488656
1169	1169	340.171840161694	126.945265095905	638.969513091225	516.494374227866
1170	1170	344.764726678045	126.098450252777	660.528067543913	524.71496461209
1171	1171	344.857943050326	127.970322183997	683.955761896492	524.856428830297
1172	1172	339.668481162938	132.264315706073	667.650522856505	505.670589278025
1173	1173	350.030337792131	128.667163616429	644.851628481168	533.545064895605
1174	1174	344.795099525349	135.740759019847	677.624163153235	554.500508944483
1175	1175	342.733184827563	135.471025748673	667.7787290762	542.575163950833
1176	1176	348.819770340891	135.797371633478	652.749186410404	476.817233224451
1177	1177	344.346451607091	126.08674189293	713.323243559255	521.068505155672
1178	1178	341.202388171031	135.040829719995	658.765942406762	536.686714242169
1179	1179	341.042666330799	125.643527304332	650.574260006689	534.588034834592
1180	1180	338.599788301926	122.596284150777	657.260001105582	519.601026774183
1181	1181	348.280899732349	136.665732793123	711.008459920737	500.830904426677
1182	1182	343.610383183462	131.261290303407	703.457054785255	542.604457453949
1183	1183	337.144547875838	132.92697539479	656.392117569932	503.914310014232
1184	1184	344.397890214167	133.929291565494	658.358092468481	540.860674648096
1185	1185	350.462666960915	132.379283808787	704.588824488819	516.105321382742
1186	1186	341.951575546211	134.124925701962	664.601824065007	513.829805505746
1187	1187	342.394949002823	129.986723695427	701.45663645475	532.672923468152
1188	1188	346.658185288118	129.116743793041	657.247915163516	530.980787865613
1189	1189	343.606745129884	128.76371494351	683.16908548556	519.547197879811
1190	1190	349.722011184571	130.687881054818	675.343203893901	551.975284759169
1191	1191	347.180091876935	128.334612465612	661.12726664669	511.088067524348
1192	1192	342.077346924078	136.934596132321	698.519502992102	530.508186584596
1193	1193	342.409895587475	132.934022414525	679.938957280625	541.695215893317
1194	1194	345.304711451894	128.4513152698	651.508655570089	526.08396220361
1195	1195	342.627418213863	131.176285575432	705.5084726813	511.515081479863
1196	1196	340.441520214087	130.721064897529	654.303507211912	519.583505711274
1197	1197	342.842254460696	131.545110714666	701.155208186882	526.213666413887
1198	1198	348.747347493384	129.409469629816	660.23775323342	504.962161688467
1199	1199	346.698196473998	131.926023381593	656.587606595179	524.855146970927
1200	1200	343.459677270022	136.293070657031	701.275082750243	493.792383830477
1201	1201	338.717045800344	132.371413704809	670.139799326139	532.494559200277
1202	1202	341.990475623928	133.378104717875	700.948781662862	519.83868177342
1203	1203	341.976265822708	129.537032120833	682.788701934384	475.864669353476
1204	1204	344.883510698061	131.208369668175	679.185529500257	512.821013524446
1205	1205	345.072689835969	132.961426376753	685.003272713044	518.338718046466
1206	1206	347.511866059903	130.690203148288	672.613040421329	521.502715073204
1207	1207	339.488675241429	137.841165004182	677.24784783836	543.554785035175
1208	1208	343.525262531398	128.828793878888	665.37439486449	524.47572480699
1209	1209	343.91330895338	137.204620217028	644.936570616742	497.13121210756
1210	1210	342.612312213487	131.271232442613	657.629323586157	511.316090184485
1211	1211	340.467040683662	133.06264161726	673.926876092637	526.181915745059
1212	1212	347.394256004454	125.094920680573	662.096546662249	529.105651311939
1213	1213	348.290659069854	129.925295502036	650.843509739026	503.759682081627
1214	1214	342.210617467693	132.090150255583	697.812469505028	515.513884668135
1215	1215	340.198517654038	134.192958949124	652.986204160036	501.775283799058
1216	1216	346.825154361041	127.9252053747	640.229740351753	525.277687248006
1217	1217	340.995317278573	130.770684913558	658.045508796682	537.269305136989
1218	1218	341.603338141024	132.085179929261	678.686801464153	510.945739012756
1219	1219	340.889162320984	130.256487113716	687.561408161202	534.826321740597
1220	1220	340.735822196657	129.310278962496	668.743219912493	491.598333507786
1221	1221	339.823790825034	130.151582484458	699.809032644645	534.990275184743
1222	1222	344.117605262656	128.980328504842	679.699353956089	551.231866472152
1223	1223	340.118526525573	131.962002112856	669.491104416181	549.838538558216
1224	1224	343.370290945728	125.90631842229	682.465114931234	499.678060090455
1225	1225	346.261143552371	131.146184077173	631.762695476208	535.866045994168
1226	1226	341.878996033667	133.853470693457	686.447843381435	526.490837911034
1227	1227	348.219880202705	132.823557088433	646.389085559519	509.807952287071
1228	1228	339.89285229645	132.085678587353	676.017772039946	532.132312062767
1229	1229	345.540936731405	135.077029340776	693.600404877944	531.621278849014
1230	1230	340.027950321883	131.73523454494	670.685577318795	542.410030003457
1231	1231	344.752927966137	128.349981265314	670.534923151967	528.185184690788
1232	1232	343.220459433889	130.516045646072	659.731008098167	527.244613867179
1233	1233	347.566266426671	132.659798119716	669.188902056525	532.318342095073
1234	1234	341.868753820936	131.04464804468	661.221517167776	505.103266149591
1235	1235	342.835605882183	132.643008691823	672.143441491748	537.404911068509
1236	1236	343.27817290793	131.694271024413	683.505004565692	533.776619153119
1237	1237	343.046001548874	133.061420386372	688.668882606028	545.198816958541
1238	1238	350.735671947863	128.886999265945	680.908288123716	521.93929288906
1239	1239	344.076154047541	136.871905656189	677.964477952884	518.732749639916
1240	1240	344.367260701644	132.819354824728	681.134776316873	519.356143057812
1241	1241	341.954538616723	127.937986878917	663.614056111751	545.908100819897
1242	1242	347.813883374074	133.081804609576	648.730049570519	534.63347267378
1243	1243	343.885738210646	130.600418445066	667.932064805463	514.139424580495
1244	1244	342.129956464857	128.674903093939	669.784039105349	531.343512466402
1245	1245	345.482991568605	139.786129581303	672.2999073984	505.342823040501
1246	1246	346.574333488002	131.78665825966	713.369072852788	522.161285798002
1247	1247	345.380000302273	126.598675886024	654.614652923852	514.694728018282
1248	1248	347.180799929793	131.139387886471	680.236923118338	536.538805430424
1249	1249	343.741102367611	130.808320213434	682.242463724072	505.869639367931
1250	1250	342.501869184362	130.770873266559	643.113362837907	515.227862048219
1251	1251	344.603655500203	129.53836310968	671.928428849631	535.264956361436
1252	1252	345.15814999979	129.265286087808	681.506805569627	543.300561131078
1253	1253	342.5917892368	129.677070214933	682.775065189616	529.189640378242
1254	1254	344.825496678172	130.247335828901	656.136802129677	545.707229005365
1255	1255	340.16852117383	130.39824473653	655.00770115738	499.441402480993
1256	1256	343.030363308615	134.996352041101	668.891067594297	528.372136998763
1257	1257	345.82873112432	129.377741094061	679.216707164562	517.760470015265
1258	1258	341.285282026491	125.556244828292	666.477003090703	534.99010831244
1259	1259	344.914165754646	128.465343869642	675.377692235692	540.94359312196
1260	1260	343.850955796626	129.977394441916	657.796594660132	515.119074036739
1261	1261	340.740975539033	131.514174744647	663.293013979297	530.470862437881
1262	1262	350.718191462784	132.821389461954	659.874705881949	536.483690121634
1263	1263	345.084054203933	126.986213057249	692.120391608422	540.344940574949
1264	1264	345.373920990761	130.122757078161	673.396517189862	524.40761790555
1265	1265	347.443136657667	132.699554314751	686.055038061211	536.508013399625
1266	1266	339.266691493541	129.272923177063	672.474448509621	516.026185502131
1267	1267	347.68907290142	130.528871602491	672.064931631767	520.310664843758
1268	1268	346.862197364783	135.225524873226	630.358183867242	534.607380530327
1269	1269	340.949824491197	126.884074536526	649.297841071105	520.769464628176
1270	1270	340.359199265553	129.613918788849	690.937018991756	507.999162374166
1271	1271	342.214940743672	130.273816902348	647.757815875667	540.307692517857
1272	1272	346.684805865015	128.595983855092	659.408002425736	506.50353537198
1273	1273	337.952783297676	135.856810793364	658.341813893372	525.411116234223
1274	1274	343.160290193019	127.441216082313	700.140921880143	508.691841210828
1275	1275	342.855120038739	126.85561369027	655.553938716849	529.534515539396
1276	1276	347.574388268885	128.696681837264	672.444927802256	540.348989460887
1277	1277	343.93328723921	127.351375142303	687.690764501204	521.407757879576
1278	1278	345.390562661305	132.870484242245	682.848867524906	520.553880291243
1279	1279	336.698329517947	131.674099786029	662.293689154363	522.169084852739
1280	1280	342.573214949868	128.480168236795	675.506926511947	534.210454439505
1281	1281	345.752120751462	132.191041376395	713.745823443104	477.816614837982
1282	1282	343.106975029635	130.718699365565	687.887216879155	520.512490167119
1283	1283	346.697778695332	125.018817051525	670.907194513587	508.85312594397
1284	1284	346.363597009409	130.493261370549	660.537025726906	546.114226576564
1285	1285	349.90106142385	129.32939665627	693.896344817607	561.636794109615
1286	1286	345.306861325773	132.379895711822	669.851949685711	493.202603527467
1287	1287	344.543559220431	134.123177403843	660.727764558852	507.270249192618
1288	1288	343.511516950702	133.982933748099	654.539958214848	566.902043038272
1289	1289	344.746667722577	137.59788269835	645.133000466876	543.984981783933
1290	1290	348.214445331907	130.446062342282	656.70201210981	538.75581561872
1291	1291	343.927916605839	135.463392204408	676.17115955933	506.033252051909
1292	1292	342.884847262833	129.013832611618	705.544178438104	517.356479092757
1293	1293	348.594483927962	127.530088363773	686.443320009719	533.912272581606
1294	1294	347.200450873195	134.541709157093	679.380106064512	529.284284871921
1295	1295	340.038589472227	127.378441339143	681.545815411147	518.418230199206
1296	1296	341.944373395707	130.157315608143	657.951820757811	508.560541915788
1297	1297	338.966262784019	133.455917135146	674.807801306485	533.689555017559
1298	1298	344.489040760091	129.549129102559	670.648395737934	520.577982715222
1299	1299	338.970152497569	129.526721943152	674.168257091213	512.51617139841
1300	1300	347.097517859829	128.597604514437	668.336506563034	514.389653768177
1301	1301	347.306462318678	132.111758089996	666.628942811641	543.328530055644
1302	1302	349.906907490736	136.075938431283	673.224219276385	521.147734277516
1303	1303	344.761030116159	136.779719421042	670.554454191127	495.321548405112
1304	1304	342.271949806649	129.104476891548	695.434431646554	504.404051897751
1305	1305	344.383642153701	129.169826779135	677.464387398297	493.415119010265
1306	1306	338.141506754256	126.918028544245	691.304476842631	499.643303855295
1307	1307	349.389658657386	132.311286964175	668.92791090448	509.795719720164
1308	1308	352.934145419231	129.931058441801	678.378536004616	505.281756720327
1309	1309	343.255648930874	129.641677301901	668.230586260735	549.263244475067
1310	1310	343.02163853974	129.712608453571	642.724304198653	525.935213490074
1311	1311	339.823897219984	129.754866337629	663.721662240646	557.242834625172
1312	1312	341.999477474616	131.519584368319	676.976426344635	523.042169524613
1313	1313	347.849852103769	127.510507212893	684.094574767422	521.474616375991
1314	1314	340.43452976249	133.397303474138	685.973100040472	531.947461338139
1315	1315	345.830994190997	130.297697639606	678.514475724449	478.461723075991
1316	1316	344.045723027028	134.076512574306	665.870912050772	497.462224142911
1317	1317	346.669150385807	129.17662088854	680.322692172197	524.539655702774
1318	1318	343.748097751663	131.149435307679	680.564181130466	491.074558818817
1319	1319	333.131230974164	134.220908568604	664.757021184623	519.729213247203
1320	1320	339.631903908263	132.373513096223	653.484492904744	510.98703592876
1321	1321	342.054039717716	128.82859229596	689.176448688867	517.769878539923
1322	1322	346.241280734695	130.629006534308	697.636195253225	514.24025921323
1323	1323	341.130594144054	137.920799818834	659.842725396737	521.042625000553
1324	1324	341.927602654169	132.854533320467	659.543541363269	500.232169099006
1325	1325	348.066619638014	130.173863296291	650.097997335713	515.181904787864
1326	1326	342.707735017142	130.686152225797	642.384165313765	522.845053348172
1327	1327	345.705383278811	128.729041008146	653.902818103223	546.968718899607
1328	1328	345.276197177529	133.015776185102	672.700124821861	555.494585879111
1329	1329	349.565299103178	133.508762646783	644.268686337336	523.769503494347
1330	1330	349.450869290116	125.9796131236	656.917204957429	530.081735311321
1331	1331	345.230577599143	131.39236148296	668.658374718037	553.164868994928
1332	1332	342.247633326807	130.623334239123	696.211479590872	497.689439688903
1333	1333	345.024684969367	134.357075439385	685.00238254381	504.964870282635
1334	1334	342.63528183083	131.321066657091	653.383238721918	511.671054245033
1335	1335	345.205657660993	127.395369677534	672.283994695318	542.714002227009
1336	1336	341.087274084194	130.481307811222	639.141888835033	528.116410252132
1337	1337	344.408060592327	126.367024366384	650.804563202514	489.358407556079
1338	1338	344.017051088388	126.739445274923	663.650183494955	544.089702605611
1339	1339	332.413445431279	136.793316516536	678.836403258953	519.446134717623
1340	1340	345.340791899854	131.104773059569	683.250451315138	531.379098922284
1341	1341	342.013902677266	135.997925153299	669.852721177447	506.935901076851
1342	1342	339.969883996046	131.621616258352	675.225483838272	501.038942016072
1343	1343	347.836265025626	126.099914615293	632.450356369445	518.290807463553
1344	1344	342.472342992964	129.462782066728	661.997260697684	522.212816501899
1345	1345	339.862483290856	127.83311567685	683.444289452331	531.952986713102
1346	1346	339.126613398158	126.668220299949	695.231752409358	515.293026932523
1347	1347	344.737575989054	125.412517861856	677.765002187161	520.54706388485
1348	1348	339.840286312428	129.390654764679	683.170125370628	550.851391334016
1349	1349	347.648317064803	131.531885646273	669.105742207267	560.545893382246
1350	1350	343.836347819663	133.438589214881	665.434771940139	555.077119485586
1351	1351	341.288095980404	131.609072758426	648.32606013219	519.249193547934
1352	1352	339.310288824275	132.112208235686	678.189331025161	528.336555564309
1353	1353	340.327892846955	128.215763502967	649.573287162629	513.359029541459
1354	1354	347.975753330604	131.576311720587	663.452675258614	499.318599578394
1355	1355	345.470295387739	130.322064850674	692.175044225667	510.402431661876
1356	1356	346.606884876594	132.600413433881	673.503000305662	546.821107047897
1357	1357	340.526054536923	130.806121377997	698.005867692718	516.23474928152
1358	1358	349.445813672526	133.477176657683	671.895623403656	531.091367016905
1359	1359	343.404050686415	128.348985141058	701.470576970844	492.991108604735
1360	1360	343.401655528607	134.607985039941	671.092974105572	517.21847968618
1361	1361	344.689808400047	127.947840620545	637.955794033286	519.817611563083
1362	1362	345.258730978096	133.441148107754	641.260663501846	504.464452854021
1363	1363	343.759485944441	133.556215118673	676.826992474645	496.191842342981
1364	1364	343.17048893338	128.590919668954	663.684586918304	523.623835611341
1365	1365	349.040124233604	130.978422491615	691.059163221426	522.165010278802
1366	1366	341.708467891947	129.136891579928	689.315468780234	493.271860489316
1367	1367	343.901316130496	134.170802836927	688.316725042781	544.002460996223
1368	1368	344.614536445302	131.538694738158	681.187089674931	546.114257557219
1369	1369	341.312276640586	128.617125886023	649.826321562489	539.437692686535
1370	1370	346.526582705728	125.707087373843	684.685221692002	516.388727530933
1371	1371	346.202416533353	129.991455369756	673.057663086128	506.573587677719
1372	1372	345.402070861273	132.017850909066	665.909927659493	509.96479184038
1373	1373	344.45671578777	133.309557928617	687.607020514112	528.478226780341
1374	1374	344.33788940996	135.347681119049	686.445080327824	497.41835434249
1375	1375	341.885428383834	130.866644618003	670.323356474822	529.072539865951
1376	1376	341.178812973022	128.213539143895	666.826157091274	500.538749366499
1377	1377	340.953079659492	134.34894613443	708.526182347585	518.277793387995
1378	1378	347.226782910282	134.794511799113	694.738027953944	514.127968108658
1379	1379	341.499830140261	130.105020509266	655.531419512371	520.076800251071
1380	1380	342.746455969753	128.119824014774	662.32549585408	536.072639703794
1381	1381	344.193104849089	123.18659988583	655.614337965052	520.3233995921
1382	1382	345.276509368502	134.446710237214	668.155958188586	523.44378502138
1383	1383	345.543066064808	130.036264749491	676.917781194471	483.745333201913
1384	1384	345.08286946493	127.852829859668	638.583686812089	544.791635544085
1385	1385	341.614411179749	124.893883035421	667.642735908187	550.461092214661
1386	1386	346.456338665282	129.943343527426	669.770530572568	520.768781794287
1387	1387	343.892190652809	123.714918553471	670.394347749505	525.242837661729
1388	1388	343.583558230968	134.900840293268	675.907237695238	518.207035934054
1389	1389	341.178994356243	128.067762948783	691.844620707967	535.65135585177
1390	1390	342.917888171105	137.279841090096	670.647534095704	511.147343150907
1391	1391	344.017834091812	128.491287728319	662.265895397002	502.788913980539
1392	1392	341.301424197649	126.440396747812	691.595288086232	507.821032585864
1393	1393	347.510028596766	135.053775323682	679.698403367955	525.842524607734
1394	1394	343.115075293799	125.803224566087	657.597229531966	519.896061815719
1395	1395	342.660402723215	132.414868528299	684.837565072519	514.705361418533
1396	1396	344.540641968891	128.675160692825	695.054756331149	532.289504527925
1397	1397	342.684536515493	129.851701469825	660.5744542983	494.430830874696
1398	1398	343.679088119674	134.50390403533	685.90077058916	554.089345842698
1399	1399	348.907112556047	134.313101847798	678.436523837723	512.953065574347
1400	1400	346.314856533803	130.023741587595	679.374567098927	500.245360552595
1401	1401	345.139857774689	133.117198560148	705.706968623199	521.048575930848
1402	1402	341.710449781717	137.237308113378	656.520514028718	516.557699395531
1403	1403	344.685876597483	128.501875515743	669.557824730985	521.133086752195
1404	1404	345.956234522677	133.003396404568	668.009455612689	569.442950489105
1405	1405	347.491212721318	133.657138481375	633.707579749107	538.947529263534
1406	1406	345.954129296376	133.034677941435	673.555276211583	528.739705397648
1407	1407	344.34164827791	129.785527728847	656.076852669596	523.502207838377
1408	1408	348.166689559092	135.304087267894	653.663214988845	511.048138244439
1409	1409	345.433661699937	132.724928531679	696.609228377795	519.755558574408
1410	1410	345.473598923136	133.732488637218	658.000927017817	526.130687354116
1411	1411	341.528858635579	128.227174033995	664.311412280642	523.329170401133
1412	1412	345.144856018514	130.253816134913	691.803395948884	546.782585111195
1413	1413	350.253459365837	128.557875783541	665.909249711843	524.435082789454
1414	1414	343.045805723701	126.255788968935	675.367905812682	511.632530891717
1415	1415	341.796499782885	130.280969818881	664.776064545148	516.343943211275
1416	1416	342.782087531115	131.985206633767	672.022518816603	545.5408964348
1417	1417	344.508536862353	135.672157491853	667.083138725236	515.349891387513
1418	1418	349.693750752812	130.977846529279	665.949776333608	523.272924965927
1419	1419	346.51793836467	130.281640973683	671.86997766984	519.031830015423
1420	1420	347.651073815733	135.430969949111	669.893029471309	493.653504108077
1421	1421	343.866967619062	124.67069115227	656.295904502096	524.491728090506
1422	1422	345.852676840585	136.645700855634	685.922597089706	513.765922802531
1423	1423	348.87806528064	130.717512306362	661.757506811239	530.185650407019
1424	1424	345.729560889223	129.534268311573	650.306715013841	486.644862532028
1425	1425	341.419461550206	127.980133162057	662.551553519063	481.688252615519
1426	1426	341.931468690012	127.69551897739	694.474368105785	518.748238532883
1427	1427	344.411796273379	132.157389103843	685.027228450809	521.134471051751
1428	1428	347.643093224012	135.567182577795	646.265504551491	508.817667452561
1429	1429	339.294185507396	131.313801940361	658.052750327686	500.154648144987
1430	1430	345.866003647019	136.371018747552	690.128957920443	508.013228121063
1431	1431	342.402133311496	132.463112549694	660.834227288879	550.753609022641
1432	1432	346.802048868097	131.59735483424	701.311328526886	511.537032141985
1433	1433	343.63804473848	125.531623903521	664.933660333606	496.640325876539
1434	1434	344.993411375822	126.793722347004	676.879485880132	537.779390440289
1435	1435	345.984389602083	137.653032974756	688.696028567669	513.547261080403
1436	1436	345.207640720488	134.712520834187	653.407042388935	493.768470976757
1437	1437	345.378313335578	134.499632649634	664.951228442352	522.771822724668
1438	1438	345.122177096925	131.502494214944	649.477854606113	527.983765391078
1439	1439	344.569833057351	131.734292740226	679.498129709752	487.155479172522
1440	1440	345.488563565251	128.858523006144	646.906781166301	503.779602568102
1441	1441	342.748753137553	130.276698428017	628.309240005381	519.691025087193
1442	1442	342.07935705203	135.728629903739	704.565853664726	510.396118597197
1443	1443	345.962645449145	133.568143758098	677.444901953096	549.711090705329
1444	1444	341.852881763536	130.467767022054	650.815107123944	539.139890384201
1445	1445	343.060378323158	128.365251782024	695.337030617309	522.425937326608
1446	1446	348.52366975601	132.008067888439	691.613164415895	510.215322858796
1447	1447	346.094405473031	125.503788136837	654.662635284703	550.754551530087
1448	1448	340.303568375167	129.305611045856	665.289196200235	530.667622282018
1449	1449	345.43633641534	130.467080237101	674.452164915715	542.790942146824
1450	1450	340.003551890165	133.431123514667	689.234099079456	516.279233939522
1451	1451	345.917454413432	129.834395403163	681.746289742996	538.580799544154
1452	1452	347.098953709508	131.632222263911	688.638674098144	520.637429084588
1453	1453	342.829681375923	130.846161595011	642.734023656524	573.081333929786
1454	1454	344.555692312081	130.402967470033	678.21089847909	546.832457774476
1455	1455	338.834824217609	131.282839849223	665.429695242237	487.023093407159
1456	1456	347.772280498278	130.133647640459	690.377016322993	543.817358922234
1457	1457	342.787811938169	132.756550869446	675.362405221904	536.26806879994
1458	1458	344.149564841764	133.299558693726	670.237515686747	527.91435001724
1459	1459	344.71638853646	134.75175979623	675.593822232031	496.933317956386
1460	1460	342.177157666975	130.92182813881	654.051384091283	513.079761847665
1461	1461	348.635607576655	136.052316863977	680.199517686756	540.237844288141
1462	1462	341.401061591938	136.605541380908	647.71866299013	501.372583374891
1463	1463	342.92862679875	131.801574164252	672.592997872902	549.174085262981
1464	1464	342.708531183084	133.226091612374	707.636312149145	506.666391932607
1465	1465	345.668600855516	133.596855639034	666.899043058822	520.234761297842
1466	1466	343.215506405554	134.867634223859	654.010341678416	559.355981564396
1467	1467	339.077177812689	124.514525088088	718.220408191803	528.00770958906
1468	1468	337.849437808976	132.189334165813	674.94704037638	498.797549260796
1469	1469	344.49117871912	128.4093776342	654.840885077962	521.197746287179
1470	1470	343.438808653238	128.454292083072	675.243723971688	544.48449101203
1471	1471	344.695833860995	125.707933181018	693.517598921812	536.249752388337
1472	1472	344.173578208741	130.259407685673	686.95926996094	527.203447360409
1473	1473	344.825846992249	131.575297277394	685.793910248502	520.536724636186
1474	1474	340.950805187603	131.551913559624	659.483468188469	521.846086447992
1475	1475	344.986917327536	130.766616009262	653.014746017383	501.736097965877
1476	1476	347.309677869454	128.335997516973	673.426628567306	504.141265465136
1477	1477	343.062371378505	135.180759255542	671.612161432359	548.783309739516
1478	1478	341.69336014422	131.349038622543	660.494879832669	525.542104050557
1479	1479	343.982719859888	131.348391563151	650.849000846979	522.502110540422
1480	1480	341.522544003953	132.124344177204	670.365941805378	518.07782995232
1481	1481	344.587542490021	128.406671482423	660.959387548844	497.159836553598
1482	1482	346.292597832164	134.344771481468	671.90733033837	527.914500490776
1483	1483	343.895309951981	128.532347978279	671.011992939549	541.89790206762
1484	1484	346.166083840891	128.347518820648	679.962355582979	490.885067409904
1485	1485	342.729142850911	135.520029964338	665.141722091462	518.064126006063
1486	1486	337.699061841495	127.865839801602	656.407543647302	523.828393333233
1487	1487	343.234448032953	132.37731990054	657.487364007444	511.024558410022
1488	1488	336.793708230384	127.811572213462	662.762545109664	530.651642088478
1489	1489	341.99826828703	128.083845917791	664.625390427821	530.650471424465
1490	1490	347.406672759493	131.820394577801	685.433413760184	521.828348090935
1491	1491	342.876149040954	127.854385128104	691.478670875113	530.978830458269
1492	1492	347.832599373687	134.722570927104	674.013447197115	521.914093550411
1493	1493	341.70637373777	138.135777572379	681.669159273281	540.402467206544
1494	1494	349.787392225715	129.068797071852	682.676689244617	504.735741571932
1495	1495	344.529550295041	134.484258562799	640.562088725809	530.382720231073
1496	1496	348.146481162144	126.667970768312	656.027108573122	532.304147144377
1497	1497	339.697058239137	132.643663073316	660.226341491445	535.935477457065
1498	1498	346.015757168896	130.742533722984	682.607872729098	506.389980692194
1499	1499	348.842674016001	131.278442266622	689.028598436293	547.445093304718
1500	1500	344.803593105802	132.566959877187	669.431998347633	510.797869114329
1501	1501	342.440790348779	129.887413415401	681.935224946396	528.395657551668
1502	1502	345.368720156795	128.419484696921	684.575851841709	550.990370249964
1503	1503	342.68479045148	129.529610587248	672.302754306931	532.335150216449
1504	1504	340.606104733482	125.815940120772	655.921874819285	526.591231668219
1505	1505	346.116337919481	129.937875399515	654.672427634011	540.778733885023
1506	1506	340.23776443955	134.516637145354	666.497724895731	506.75343630372
1507	1507	342.719806432775	131.183359161806	670.203052573426	525.896058933884
1508	1508	346.947289074935	128.117984124639	630.285521735832	509.243189646046
1509	1509	347.028419251112	130.739617663386	687.251067741702	547.483087001871
1510	1510	342.184974987273	133.279849587257	662.586804571527	527.754251705854
1511	1511	348.58427328332	132.625639623553	659.491744673221	521.877229885552
1512	1512	340.951138709233	128.695893455366	677.685780080144	520.289294613189
1513	1513	339.230947058416	128.609217177928	679.082752511392	516.508491185166
1514	1514	338.63467943574	131.861671244287	664.381872323078	520.379678136667
1515	1515	347.958502761474	133.774724818121	681.525316319259	517.490896902332
1516	1516	343.823539064125	125.727197928999	694.9854195495	521.472795259246
1517	1517	345.03136615175	129.95993495736	678.294003585143	513.740851538395
1518	1518	350.506614526226	131.48591040751	673.832812933682	537.805251935408
1519	1519	340.846337365042	134.336903392046	671.478272611717	532.587928348
1520	1520	342.113383630202	128.221241553637	645.586781132359	544.22950031782
1521	1521	349.808397946616	133.627018859096	663.136486277039	540.347769436266
1522	1522	349.605460496857	130.522864879035	663.344159969308	509.013773012819
1523	1523	343.797724201304	130.074552152676	699.580298583963	533.539991452144
1524	1524	346.356321433333	131.052846018304	665.570232911282	549.411325145075
1525	1525	343.645728876864	129.025373020876	694.643233080834	522.404858533948
1526	1526	346.23242195619	133.382342320758	643.797218401622	524.387482124889
1527	1527	343.603587082974	134.787462513494	683.962863089556	552.189789849069
1528	1528	345.087677402134	130.013108054049	692.854746123695	537.770891493342
1529	1529	342.548346049957	135.945192115897	659.766232453494	531.383041896052
1530	1530	339.348810074689	135.102121428024	660.344514256346	508.568828595825
1531	1531	343.64401159769	131.057589775677	653.101579645218	526.798143382273
1532	1532	340.722000264149	137.198259451484	657.223818029082	525.607533649729
1533	1533	341.890864816056	129.676663214451	659.213218028514	516.994943371524
1534	1534	339.846295091186	129.47162628805	701.284137770865	510.100199872301
1535	1535	340.352677100795	129.438671804274	659.814912911612	515.053585194066
1536	1536	346.514722557608	124.569548945387	690.173817929815	522.612097673072
1537	1537	343.17658077722	126.086889944945	653.473088536228	550.990564535914
1538	1538	345.444192883202	129.708392275115	704.991447805897	544.584683376681
1539	1539	345.138893065688	129.908192103493	706.998908739117	510.968309657481
1540	1540	346.005091165477	133.955264124901	654.486266353499	511.405273233935
1541	1541	341.807010996026	131.939457966841	646.014317789148	500.289777420312
1542	1542	347.310258192171	133.444706195245	680.271456284865	528.575078277986
1543	1543	339.892233692942	133.994575058771	679.503793789217	537.650500616194
1544	1544	343.175210079661	132.472013853016	686.675981938169	522.660985081242
1545	1545	336.580422640515	130.423008406606	682.878545534959	533.918821427269
1546	1546	346.144792266501	134.602970907223	699.714397451657	526.71377275243
1547	1547	341.152811026368	129.557279229815	673.380640634598	514.581871120178
1548	1548	339.067804381923	127.688763834573	654.305950806293	514.328593980159
1549	1549	344.108211370883	133.561067935522	687.999894345784	505.479873528404
1550	1550	345.563763972084	126.148661859374	703.538690138717	500.489971260627
1551	1551	344.402529362597	138.345341367898	673.350398095736	506.24906633964
1552	1552	346.593218848283	129.956399081971	630.271469395264	513.688399813537
1553	1553	345.875227979802	130.89343506779	653.654786770433	506.975650920451
1554	1554	342.766966167357	129.105563496173	623.623716397236	500.237144409719
1555	1555	345.254825309358	132.918179507104	655.193072680172	496.618734724536
1556	1556	341.695091536361	130.068380583773	669.336110819559	517.793978833866
1557	1557	350.175743242845	131.405925705365	670.502759457099	531.39071890638
1558	1558	340.62758734827	128.495028697215	645.581702714768	517.240976951064
1559	1559	351.587265288224	131.131378934793	661.028969817457	519.967635602882
1560	1560	344.456948761318	133.766073689633	670.459004864156	510.492075163372
1561	1561	338.598387449942	130.480470518544	688.309793461494	526.705015987082
1562	1562	344.387491629562	128.946469908451	614.38198289477	516.346395526669
1563	1563	344.142623980534	130.238622533986	676.00112743104	486.450510823184
1564	1564	344.417277819104	130.77911248505	659.749910465745	509.792616855142
1565	1565	344.315289445918	126.739743083945	677.535814404546	533.105757642938
1566	1566	343.63293896983	129.656249870144	677.556102352821	482.186753447554
1567	1567	342.947673826935	127.740357818477	694.995868124398	534.033073650236
1568	1568	337.428307991365	135.959057770093	663.159950530771	548.389618327391
1569	1569	349.585502262173	133.503382999092	667.493087375247	512.023035392414
1570	1570	346.907070843343	132.615936389879	672.500348350407	526.012248995258
1571	1571	346.656290971006	132.380467494219	673.124228137109	502.102589129647
1572	1572	347.998426753683	127.075495131247	668.261007683078	524.945162370891
1573	1573	341.605375654777	126.723247600209	696.567706937582	524.453747385941
1574	1574	341.62205388542	131.149113955	663.285649149506	547.916025143174
1575	1575	346.149887977814	133.220221779105	670.764577297423	500.970396119075
1576	1576	347.135040372941	131.721421836618	662.210334484408	507.865549801121
1577	1577	339.745601623939	131.476366757751	661.547812221896	518.769467696967
1578	1578	345.10379687797	130.983895995268	662.147443287404	509.504418272026
1579	1579	348.122055649899	126.823688241712	661.930479991905	527.221567650331
1580	1580	349.832295339349	134.383736262915	692.235515764442	528.857248479428
1581	1581	341.364311981396	132.325687765351	700.769806538345	547.716917509933
1582	1582	348.473723162538	131.223963947259	678.302641262304	529.636845679616
1583	1583	344.674651726735	131.724514644525	662.546738631499	540.65597714749
1584	1584	344.752999694823	132.767632390309	662.293409093917	492.991755097514
1585	1585	341.357712931214	132.449966987639	683.842312745454	524.511919985448
1586	1586	342.370792628867	130.391579853538	666.768871124631	528.663646998669
1587	1587	344.992483396164	133.219121799586	675.747206967369	510.877840399536
1588	1588	338.841000470631	130.718161353075	648.903505533078	514.253278789147
1589	1589	339.18092514609	130.529506769285	700.783802484026	514.473285068357
1590	1590	344.650293869995	130.772448602211	704.230198453226	529.233989617729
1591	1591	344.285093017278	131.527388816886	651.173303058617	517.455022006377
1592	1592	345.505980076402	129.453743305494	639.749312726576	517.694159020274
1593	1593	335.261423021342	131.330211610986	703.332828791122	541.946373532925
1594	1594	347.325055074469	124.676963700258	675.477307707714	543.7272936907
1595	1595	350.060671413156	134.181173318726	664.265124701031	499.703613907928
1596	1596	343.402056957889	129.487733749044	674.555335240344	542.761843232045
1597	1597	342.302359191693	134.543970721071	664.615066213979	538.305907218665
1598	1598	340.576209702694	130.084417551801	667.530807677382	509.650255101644
1599	1599	346.7728715801	130.9061117764	656.27629999051	542.492130525448
1600	1600	340.689130427953	132.898709019255	671.968096752614	525.3002459859
1601	1601	345.681441561048	126.914354257896	689.823790251244	521.989119810492
1602	1602	345.702048519265	129.981173485058	672.887490990218	545.979294211467
1603	1603	344.588014344954	127.800991541284	674.909599254291	496.656900965128
1604	1604	339.478705069909	130.483494440052	691.803715568107	514.085344817675
1605	1605	343.392068710899	133.078977533866	671.979070462198	528.141201530786
1606	1606	346.04718831126	133.380096112471	673.223158555585	505.656368933623
1607	1607	345.034892243723	131.823589070471	679.399586541499	551.521506764316
1608	1608	342.172501349947	129.168985301669	694.550972233047	521.260340605019
1609	1609	342.600728717937	133.180439051197	667.418536019774	509.464355391729
1610	1610	342.976843829094	128.498234871456	687.106721190454	514.392456950014
1611	1611	339.466630522513	134.71815625735	665.052802315403	544.733332968334
1612	1612	344.315437520631	135.496034386627	686.038859435866	527.201854945633
1613	1613	350.00502050743	132.765158663835	670.121377767988	488.859824104495
1614	1614	340.482264259471	131.312778079265	645.816043257563	493.844708026063
1615	1615	347.136525057909	128.570685076361	673.691788163111	500.546500162236
1616	1616	345.418239796607	130.424503976391	700.455849388271	538.130599539223
1617	1617	345.596433446731	134.172228614769	692.074488386255	548.26136110086
1618	1618	346.434302712478	127.162309814099	673.040310101726	533.490341625739
1619	1619	348.103613213663	126.368261928417	690.379023082952	534.152651596102
1620	1620	341.988822287161	130.547815832157	670.962895473684	551.155714019606
1621	1621	350.492067109666	126.517592078967	708.845759521441	554.687293763934
1622	1622	345.001494817412	128.9812794751	671.094623428955	504.416461645936
1623	1623	342.85410517878	132.246091374648	678.889965640119	520.250806141139
1624	1624	345.080826677907	134.797313626499	680.372517860433	561.14996655833
1625	1625	350.65165941463	130.93393876451	672.20996473128	532.711295890131
1626	1626	343.295040205731	129.675033152665	662.310125860349	544.514582552976
1627	1627	346.302059089976	130.946292648208	677.828581210127	541.436322569451
1628	1628	346.412317090997	133.053666542315	696.235531098204	514.485156582094
1629	1629	340.880768561956	136.359352220456	677.974735505092	515.716479111209
1630	1630	348.379705794785	133.384238789524	655.971883890629	539.198552652596
1631	1631	344.688079211242	129.363754465294	688.6642469998	483.237672741465
1632	1632	347.69532593381	139.13744786941	657.000656930708	523.251163960583
1633	1633	341.479513267818	131.210540963807	680.510648025016	504.293461053161
1634	1634	342.953668460042	128.563308410499	667.967775798447	492.371581676599
1635	1635	342.471001538056	130.398864309285	662.850371562069	535.670233659013
1636	1636	347.119927950791	128.075323245084	673.49928695976	509.217354658081
1637	1637	346.188908018157	129.950360789266	668.01258055603	513.621251480972
1638	1638	347.163335674571	136.843392103489	683.416958748825	534.298594348916
1639	1639	343.481110381466	138.015169799372	648.202872904062	544.542204983121
1640	1640	348.341241009587	131.529689622508	684.36862519987	530.987099425218
1641	1641	347.03823958478	127.133880811795	667.459565749197	543.809104756233
1642	1642	343.510544729364	131.078520831089	688.899432810173	524.369342338251
1643	1643	345.691343433894	130.115834892275	665.459327423644	511.69648224013
1644	1644	335.586101634133	130.759713288917	656.837372305314	530.509467588424
1645	1645	346.956907185349	129.637087281505	650.455878442823	505.756055678845
1646	1646	349.302981960778	135.653162051186	673.934609341313	517.964093006803
1647	1647	345.264577895421	134.138342913289	680.197348548974	537.379820028778
1648	1648	340.837765907983	136.248589695013	689.322559510439	506.771391878839
1649	1649	346.244307078228	129.412224227534	675.860967670822	523.177381939957
1650	1650	343.464458071979	131.503019416696	659.679834113479	532.524865441665
1651	1651	346.577454781976	133.843932362804	681.272703103466	543.5255758239
1652	1652	344.375503980964	130.659624710904	649.148662328375	520.061966197486
1653	1653	341.715664478178	130.423170665072	702.383827031302	492.476457649522
1654	1654	343.707575899303	130.179927997616	667.001883230987	514.382775616025
1655	1655	342.931595440852	130.87658029699	669.072064438539	526.692257676737
1656	1656	341.587469604546	132.741637754118	681.078341380973	555.098061783432
1657	1657	341.208166867361	134.415330833583	663.970422180979	547.327929433528
1658	1658	343.381572910972	131.103594102505	708.420846172244	515.964558908107
1659	1659	345.505474762722	129.638005400438	683.417619769283	539.022639786782
1660	1660	342.812702349998	127.985552202404	667.663805236695	509.154428078507
1661	1661	345.04406774654	135.796728271685	683.327867584188	517.96790010228
1662	1662	345.172898303552	135.7434699678	647.589993823659	537.779046309944
1663	1663	339.522739374585	137.221353145396	677.986021729566	512.39938944762
1664	1664	349.801344174709	130.659455324025	687.769343779025	504.131777303988
1665	1665	349.113461660644	127.67968263238	676.837771034378	516.87184955676
1666	1666	346.544450642684	132.69729951947	665.518656335389	505.524321198387
1667	1667	341.225688479429	132.156148171821	649.271530434813	533.018359678457
1668	1668	344.426021149096	132.817895182703	688.267709362764	497.993071042635
1669	1669	346.686266289221	129.613363062612	677.494614622952	526.817592608249
1670	1670	340.003501834067	130.916920241522	697.766604554002	519.741184106543
1671	1671	348.239445735416	129.06148122927	716.692499918226	515.394790849151
1672	1672	347.604477341177	135.501125845717	682.311818089997	504.523995697552
1673	1673	346.068736870702	128.816740690654	681.886275967259	502.423159566994
1674	1674	339.527399556505	137.482813249443	690.488101108188	525.907867381492
1675	1675	343.202749306185	130.768288624543	663.763375093679	531.052317950731
1676	1676	343.655952135826	129.194367349017	690.675331456618	508.395601462275
1677	1677	342.76749166506	132.522775457255	652.942239373379	529.953738499845
1678	1678	349.105528294923	130.122531746955	690.342943315213	513.539582285118
1679	1679	341.232925952836	130.991053094946	695.455457921752	506.33422796811
1680	1680	345.710726454503	136.856993362834	670.234674501346	560.65707263942
1681	1681	345.689878519762	132.804989094098	695.691381693074	505.429720068477
1682	1682	344.190232396852	136.058502661962	687.296571999678	541.252056264606
1683	1683	342.455900507327	132.572932337401	665.048413983857	503.908671213069
1684	1684	346.138312487931	133.731022486967	679.112673485662	513.738772553738
1685	1685	343.803130334162	129.686862369662	664.452338908834	551.876346623934
1686	1686	341.370939800098	132.147272306363	673.655203361449	501.155110130657
1687	1687	337.360146416737	133.268964465219	653.012050967409	526.813496136586
1688	1688	345.451049263794	129.987576437515	671.068471847076	519.840644140636
1689	1689	342.489301541444	132.396563477958	700.068650904868	519.064414415616
1690	1690	342.782556726563	131.571301273508	648.6090979194	518.478271363438
1691	1691	347.933775397954	129.063575470368	687.968949184934	545.096622841672
1692	1692	344.567040775986	126.995994178312	643.343874504392	579.990498325013
1693	1693	347.53082371093	131.458499923285	685.66650598716	503.440078411672
1694	1694	350.881000765297	134.108342406189	658.014486639785	478.999130215749
1695	1695	340.001565482447	134.771180610538	670.916549587171	559.15031130315
1696	1696	341.782714153933	128.019421334302	692.214623305158	506.903722792812
1697	1697	344.263325796189	131.813467322513	693.080798910784	551.703762943187
1698	1698	349.198898745241	134.18954781888	651.272157003472	517.960787058275
1699	1699	342.381852864976	125.118861591874	669.683681818894	518.431743057432
1700	1700	346.190685595717	128.021253873014	665.526295842371	518.119183249756
1701	1701	345.983483998327	128.519959327494	699.290932076284	497.346256862276
1702	1702	344.120686040982	122.641134969261	655.928286592467	506.881952676576
1703	1703	341.540147499089	130.112465912355	646.325557259892	499.077618863417
1704	1704	346.985399729845	129.643661366754	670.501474460721	519.922487923771
1705	1705	334.924632805453	128.010704781478	650.826258637351	491.276076541227
1706	1706	342.165732934033	129.474956732988	664.969085553364	524.803799660953
1707	1707	342.428171369551	133.483842673493	662.966758570556	541.395769730813
1708	1708	346.721335300846	132.166834083257	654.597736094175	487.893916857305
1709	1709	344.673902618071	132.230610215991	660.020369910975	540.78900291182
1710	1710	347.021958909875	134.66040761631	667.925125830959	506.200220696732
1711	1711	339.433090211251	130.750914008659	663.51324190481	542.52127337906
1712	1712	347.896887068481	122.83105316498	652.234560587736	491.609483388629
1713	1713	344.626561757533	136.195246569376	698.324649536963	512.908983132605
1714	1714	347.927253462443	132.271640784089	686.865227275547	530.876176108413
1715	1715	349.697932791327	134.646939293817	702.920978640534	503.839138312979
1716	1716	345.433364038681	132.129902194496	682.972456642808	511.013629158721
1717	1717	347.984528783316	135.838385698197	699.741638551677	505.523566730812
1718	1718	345.548507523362	131.310458074751	678.620361798795	530.706046165997
1719	1719	338.429781485405	131.011971362799	688.289076170176	516.459520375056
1720	1720	346.768243635046	137.772715341672	657.993752107025	532.97966281854
1721	1721	345.284516878307	129.953422316654	681.207224819723	528.97813829134
1722	1722	343.556531631959	125.874256012223	692.874642296492	528.988388669004
1723	1723	335.397195282695	130.649584762974	698.188261157784	531.959112792519
1724	1724	348.127226375634	129.030546676674	680.162495662907	501.365367071147
1725	1725	341.341576418466	127.706297465635	654.880091719389	522.803137150827
1726	1726	344.289128703123	126.938367796172	687.530002257773	527.485429003179
1727	1727	351.115125143447	128.457847647252	681.674537372798	535.371026362681
1728	1728	348.965535907948	129.717993352171	688.272416633448	493.62449350423
1729	1729	349.733250470173	129.263036174228	650.132066880378	553.535404094517
1730	1730	344.56674541944	132.478540427989	653.891785380183	533.863509192459
1731	1731	346.769148629312	128.272723230673	660.286347927896	541.750041739657
1732	1732	346.099396796488	128.922410719509	662.610061074728	502.577145154335
1733	1733	341.067254510739	133.882978346987	670.05711141324	524.5868273682
1734	1734	342.521334428452	131.973125070188	642.57936497313	527.603069552191
1735	1735	346.226211432775	129.881568347813	656.471366945038	539.811457331713
1736	1736	342.115722250036	121.974561055819	664.714561053237	513.376827618882
1737	1737	342.300684545739	135.882991505593	662.890896199198	533.391096243418
1738	1738	347.263290243508	129.082325464257	649.0903450045	528.658824779609
1739	1739	345.694687149883	128.770762361012	682.527122655751	518.28989617004
1740	1740	345.158953854376	127.645014226113	672.813997790057	499.306639526783
1741	1741	343.172564530092	133.505534629792	664.684750073251	539.988740697476
1742	1742	340.546231319694	128.937632985976	718.533253720454	527.598794454221
1743	1743	347.088848530589	133.312524909386	679.334838728477	515.289444267901
1744	1744	341.717491868995	134.976301693516	668.73559716336	518.581645639718
1745	1745	347.160599899181	130.572757498279	683.516555226699	500.807908386364
1746	1746	342.200604355829	128.80000095394	643.569254253603	511.233107661554
1747	1747	343.104902519097	136.710689650845	666.148964075307	528.571675957279
1748	1748	345.31168174931	126.386996980805	689.042807997004	510.410347095626
1749	1749	345.383887991332	134.949339549032	656.900199650627	520.182879687807
1750	1750	344.282710452935	132.330414054081	669.800481838057	511.604723577827
1751	1751	346.83028346128	127.7243684434	681.575077233804	500.145056159583
1752	1752	342.043131474706	131.123778512021	685.56715078192	501.8234910088
1753	1753	343.661062419236	135.461811717534	670.13778718897	520.920876035928
1754	1754	342.797324649618	134.281302635175	664.867392781356	494.029151204465
1755	1755	349.392128248312	132.254660163641	709.480709495907	533.902004821539
1756	1756	341.114877870799	128.939768778576	681.227423220021	517.644326385977
1757	1757	338.028458477463	129.96696452192	665.728795925365	533.086359347722
1758	1758	339.408324528056	135.1068139322	656.089584448389	535.59966676633
1759	1759	340.812555832122	132.585028852956	661.320985288356	551.252469146653
1760	1760	347.810432264724	128.663548537123	650.687702030963	516.474963326635
1761	1761	346.285273391596	134.354978935515	661.832874108654	547.578712328978
1762	1762	343.621949325989	132.599253017018	676.583070519857	493.19631234874
1763	1763	337.65060625368	130.302932655816	708.687183409702	525.772809172316
1764	1764	344.724175325184	127.842871821491	669.137859811912	523.72518943005
1765	1765	345.619331393401	130.498519765038	630.613057482644	526.208708078006
1766	1766	340.762403233711	125.642331658434	675.696202187481	509.080650701847
1767	1767	337.541405224989	132.015091406646	633.109502054332	542.777048146079
1768	1768	341.343157780661	128.686071985071	671.306419229176	494.090882229421
1769	1769	337.002761033517	127.908789483262	670.400461299267	498.738253276729
1770	1770	344.770632348858	129.82300731049	660.581878324135	501.106396835387
1771	1771	340.503485969081	130.282876324176	667.311174353871	486.470026301985
1772	1772	344.643328636643	123.975460586944	652.674581814729	517.079950003452
1773	1773	344.001033186599	135.790823688998	686.829239616265	536.016302917981
1774	1774	345.574444306162	130.001322342608	676.174778810707	522.000753349566
1775	1775	339.88650588133	131.488462919876	672.53595042762	526.649891968834
1776	1776	343.247144263718	130.407786847228	691.244396342336	492.864032695957
1777	1777	340.804598220617	133.542625560569	691.921017848909	528.642336967625
1778	1778	347.305593229742	126.505649686815	661.371298434411	531.170084937958
1779	1779	340.616410296447	132.120910168871	699.146818955032	528.807622050113
1780	1780	347.046755967944	133.200994852235	672.792071067658	507.999822369423
1781	1781	343.93288370886	129.478764121829	673.35408802569	536.37114336356
1782	1782	346.068754942621	128.902667133347	657.603450584708	535.971520778339
1783	1783	345.982205736925	132.996952706038	701.938276496649	532.665217503229
1784	1784	347.150706574265	127.819154296523	672.923289601661	537.686537325894
1785	1785	342.802399917421	139.549428886389	666.925286138867	515.719163952954
1786	1786	345.017298668991	134.167387575253	692.755711512658	533.639545613813
1787	1787	340.058170336711	131.845249258313	674.422228473005	536.050427365091
1788	1788	344.773242190672	132.82550691242	683.690198410019	526.291141766566
1789	1789	341.686360310068	132.944917148923	674.675657919289	517.595048219979
1790	1790	344.752512305927	129.658671773829	653.815811946095	541.539799140441
1791	1791	343.239776111045	131.905780495346	662.733426955254	512.324279972142
1792	1792	339.447533099315	132.026687852998	659.379040345713	522.93156861266
1793	1793	343.874552772182	132.668311055965	657.181181211237	542.520057230717
1794	1794	340.302918644392	133.262627444175	672.194398088462	547.767426961468
1795	1795	342.91900932328	128.70221369665	649.327609689578	526.715360659281
1796	1796	342.38196951314	127.66776435098	687.06591415387	539.736050556211
1797	1797	347.838712123606	135.106632885547	648.610213068386	492.150419183542
1798	1798	345.528309966806	131.861754005356	676.612306672303	550.020997387496
1799	1799	343.825614698255	132.537936325613	661.676398844808	523.510893571375
1800	1800	340.440076631267	134.241434579706	674.871686154581	523.638293577658
1801	1801	345.357307758989	128.891041470021	669.222696758434	511.208482838467
1802	1802	346.349253988771	126.094970981949	666.695068943993	504.012962208897
1803	1803	348.692580151318	122.922690404573	655.054739717468	518.651429097207
1804	1804	343.52664863479	131.683896033091	675.975173139321	525.737182341613
1805	1805	345.696002821981	131.282459689855	669.25345230937	523.482329584143
1806	1806	342.231558422302	126.960431846658	680.902578575161	490.287907308769
1807	1807	344.025930841982	135.100487328879	664.26915412379	521.040539432368
1808	1808	343.92263538552	137.635838975491	618.390698082749	538.210869871248
1809	1809	348.775936742389	132.688691198425	667.417759464528	527.349355415576
1810	1810	345.623498217664	131.973813974982	658.87814897632	540.359765632738
1811	1811	343.607431544756	125.046062809654	683.027984916556	531.360911574092
1812	1812	341.914931005445	134.804312631626	689.34894516343	537.809142326029
1813	1813	343.998566736793	119.266465109959	663.189824918219	523.935862686183
1814	1814	342.486912063761	125.454229737176	680.969932268784	515.574734426524
1815	1815	340.059957178565	121.989114192404	686.040367148946	519.532917295043
1816	1816	340.641890486125	132.7009439764	670.206382071966	530.259219345922
1817	1817	351.036768969552	130.618109524958	674.974449176274	526.971029016889
1818	1818	339.716898623045	126.241220044452	702.312934690747	534.627135433156
1819	1819	349.147461503684	130.720516795011	703.812326183171	539.952721893825
1820	1820	340.152804738282	136.713460484145	634.412528983956	497.536832221543
1821	1821	341.374782310398	134.549326944749	644.37474620462	523.965198430974
1822	1822	341.282868901463	132.970342165292	637.623303250552	551.799765390006
1823	1823	341.472510392008	129.328742591047	685.219494990406	545.899382840446
1824	1824	340.82320872624	133.900277521964	688.142848244668	543.243410304294
1825	1825	345.12205506411	134.018831479443	672.633687903667	534.94726105923
1826	1826	345.46251128074	132.924907342872	696.834103410823	552.367250632454
1827	1827	342.954012595776	129.523350250356	669.518942654121	533.025066147614
1828	1828	349.917070985298	137.205491702501	672.756246025808	528.50542785725
1829	1829	343.45675922926	134.477180392432	658.539120905421	517.853884707671
1830	1830	347.29814513032	134.079707502132	668.685000514027	499.95121005568
1831	1831	343.057036540965	130.259135343503	664.025372028608	526.24045118228
1832	1832	340.861873216046	130.884798182934	680.361245867462	512.547279031237
1833	1833	342.458373755237	131.492468559473	659.265623783031	519.808243213635
1834	1834	346.070566712199	132.704629203939	692.953492416971	519.639511306195
1835	1835	341.18550022584	130.656170157239	615.993496964581	536.820930046079
1836	1836	352.008686383849	130.019581582525	707.721031950659	535.576282194207
1837	1837	349.787361081589	127.373773444514	676.757625584768	544.531354120073
1838	1838	341.224477397571	127.193707023695	673.733719704855	513.218882511134
1839	1839	342.543234655193	134.992483613276	676.162612123593	526.77770126781
1840	1840	344.361172619931	133.87743932564	687.218347111468	517.599960084599
1841	1841	347.483721691986	131.070275460574	679.514909054169	513.996299595456
1842	1842	341.414123658787	139.120127411869	667.72727012463	534.554672720044
1843	1843	343.415923841468	134.36823762064	677.350237100517	516.084108326086
1844	1844	345.605387364138	130.032520381593	662.801042102826	537.208855439854
1845	1845	349.54980325498	131.304791935777	668.748160440118	525.403522966195
1846	1846	339.053777373426	131.083866435604	672.99394175993	511.175400880964
1847	1847	347.204088876386	129.259737037917	689.473299487977	507.00555015146
1848	1848	343.312948982853	132.354090619744	706.913565833703	515.722940902251
1849	1849	344.286031464458	129.664906101345	669.174246260374	526.239428952135
1850	1850	346.836475798377	133.35958255202	661.278020323532	536.564416122816
1851	1851	341.322164600468	132.573147762991	657.098964765365	532.763950343804
1852	1852	340.239977017408	132.367241619036	660.279251501435	522.952839007079
1853	1853	347.263719953123	133.30728542895	671.206277476381	541.317225069293
1854	1854	344.774981786811	132.097673971144	658.719526798753	534.087968721645
1855	1855	348.034439546836	132.905148615454	681.862574308601	532.94595358497
1856	1856	343.550456015324	132.426468933062	710.032069952578	524.228081186693
1857	1857	352.431705839119	131.059835486168	652.326789260555	546.084743651418
1858	1858	336.513768608116	130.928091337084	676.089073965646	510.086902683055
1859	1859	346.316798598573	123.420697320404	643.716517378764	505.47151855771
1860	1860	341.567768805082	126.838092667808	637.25234082336	519.277737595879
1861	1861	340.88896149394	133.367112271643	663.973642342866	527.992549198801
1862	1862	344.434226566188	134.218129039863	664.862972889289	527.344217921132
1863	1863	343.428747377967	128.889715944544	672.852021720232	522.702826214468
1864	1864	348.265071310522	128.257273894297	669.385992230532	538.652510529744
1865	1865	349.293659608079	124.664549827986	658.714769211416	518.804657668036
1866	1866	340.385060558292	135.344072978959	640.068222177228	530.850098677558
1867	1867	345.237228274291	132.771061095192	661.079094341792	534.843510516845
1868	1868	344.663228924294	130.527221273302	667.436657994937	522.137024089346
1869	1869	342.062556414648	131.288924370295	686.568092359605	548.840768696402
1870	1870	342.40073441449	132.714674337016	657.852476095078	519.329824737748
1871	1871	341.208156156847	134.500211247204	668.794043979313	538.085379382609
1872	1872	341.796063455615	127.032816542528	671.584256521857	528.38732052716
1873	1873	344.630239220443	130.345074433193	680.625270081482	524.705463411087
1874	1874	341.760763709467	131.710112201974	668.81689397215	501.495565731134
1875	1875	344.525395032684	132.287938019018	658.730233845554	519.631085404888
1876	1876	342.569674592484	133.777977238383	682.006573599824	509.321116353403
1877	1877	345.128863510283	132.658257667165	686.35973204296	523.363467265387
1878	1878	345.736420692013	134.318681624356	664.346510676987	541.425000660813
1879	1879	343.894780911381	127.996700603828	663.608202687489	523.619522996151
1880	1880	344.107763498443	133.889173140499	691.743894552834	541.236157597134
1881	1881	343.827706515829	128.881126077993	640.220177627193	531.069977011845
1882	1882	342.521781072899	135.343154542399	671.243085971948	490.619867300587
1883	1883	338.897652475221	132.187838575654	672.533222650591	540.371128915801
1884	1884	340.988497839451	125.981955238916	675.049725633711	523.038133361513
1885	1885	343.379506087561	133.650665148298	670.975524522742	525.808123093724
1886	1886	341.196067843773	132.597955199391	631.748023099802	553.204568978284
1887	1887	349.584605817202	130.159083649827	653.858479295765	505.345009014914
1888	1888	344.394584323138	132.967983780391	665.096061091594	521.964576751806
1889	1889	343.932618682637	136.061009192048	685.140547696358	549.419444397427
1890	1890	341.881853141266	134.549226721227	652.291414945919	526.734786938434
1891	1891	346.236445793216	132.821312666264	679.938766141391	527.195118711105
1892	1892	349.983140408027	133.202005945281	655.786437730885	510.716550636705
1893	1893	345.186061015098	127.168738093443	688.767283708586	527.703729023497
1894	1894	341.621197529235	125.608655658282	642.34261484231	501.291556225326
1895	1895	341.761954792018	135.847772707394	689.7788956956	535.684168683116
1896	1896	342.526170142037	135.007688727729	674.201347413169	516.01733258737
1897	1897	344.099100382915	133.240730830932	722.295720341777	522.243451101317
1898	1898	349.74033324224	131.481385819178	655.504111746975	507.863651032522
1899	1899	342.37774479443	122.381112503726	651.636773892134	506.21461010514
1900	1900	334.146797788877	136.528447525323	666.251623250228	524.459723165539
1901	1901	337.286183587821	132.380406853468	650.921218462656	511.919643093672
1902	1902	346.814072946472	129.348042305085	682.837479433336	516.376170489605
1903	1903	346.933025443413	130.620723010609	643.635690891079	552.694372122952
1904	1904	340.189767913035	133.494201327567	658.607074300528	523.206898665611
1905	1905	341.701394539174	128.268858437159	703.231468853366	527.509194140429
1906	1906	343.844067482271	132.061602734794	663.454894855795	530.36065134865
1907	1907	342.501331491436	130.096776685466	698.431739231369	518.450709409444
1908	1908	348.455181102655	127.063602590417	654.033503515188	508.503677384937
1909	1909	344.207568487366	135.749599887191	643.404602613646	500.370821085529
1910	1910	338.231758658199	130.450105471101	672.367842301959	531.278487564365
1911	1911	342.914812135812	127.772244052	623.152127131484	508.692321168156
1912	1912	340.157329749349	130.320413150898	682.103764620143	534.533060310607
1913	1913	342.342759406894	132.150104597633	667.779601681191	542.395203871492
1914	1914	338.71449050113	132.282437430421	677.240062276104	518.716446234022
1915	1915	344.350405749172	134.362796441137	673.394897786934	535.452204943234
1916	1916	343.644580671473	125.959883588272	694.577976926877	525.384591872804
1917	1917	340.407659011334	130.539854366677	649.347611385419	501.038159024088
1918	1918	345.536602105833	132.656603445352	677.097490554514	524.513427233053
1919	1919	342.180983028702	123.791362009632	670.379981159893	548.334459309738
1920	1920	342.790288328058	129.112652002209	715.060815167062	527.363127333278
1921	1921	345.342075718922	132.512866121879	685.386942536982	479.781868625217
1922	1922	342.489061609919	125.67866709665	678.875883119603	511.79774712133
1923	1923	345.358601022425	128.747265140162	661.12769661858	537.349751193713
1924	1924	347.035769633373	132.476985812031	701.568501678278	497.947508405918
1925	1925	343.599358519033	130.448779181549	695.848958140758	492.893209113988
1926	1926	341.362612214517	130.16588804587	667.118659945116	542.639796901794
1927	1927	343.776864136298	133.050916106278	674.651865575306	512.412676615534
1928	1928	340.000122127524	131.326340939085	684.711669538176	541.956061461902
1929	1929	337.667349908691	129.470719044695	704.259965233863	519.418575055735
1930	1930	343.462281830466	134.675814304527	671.797938430786	543.240999882896
1931	1931	346.21789581533	128.444255435912	680.056930347208	502.752864414823
1932	1932	344.775768029722	133.547460720253	653.499733523812	506.327951996755
1933	1933	341.624044806214	129.725928600553	678.265521167753	529.70891899454
1934	1934	340.189348500544	125.563117901408	675.751067965062	520.937493634038
1935	1935	343.814139556625	131.751263179088	677.619621271101	538.142974300526
1936	1936	347.382912828585	134.811258998391	665.624269628013	563.494714641611
1937	1937	342.227727120273	135.332405515028	672.317538285714	539.346571240645
1938	1938	339.587327241808	132.825851591478	666.758187880034	539.714299992208
1939	1939	345.222679453831	132.207018474399	708.969971060399	540.09499734392
1940	1940	344.43070815877	129.529986859363	674.001852755139	544.269906607042
1941	1941	341.611516938343	129.248476418745	672.019333481899	549.488449301496
1942	1942	344.303371286205	130.691008745339	684.510827911204	538.687610686569
1943	1943	339.869447554655	130.094343153747	649.018189682092	534.323677357401
1944	1944	353.473608835664	124.33785846759	667.076576115962	508.996573333265
1945	1945	343.29306666134	131.060367332465	695.792818444472	551.919918768064
1946	1946	344.328924445979	129.622938648821	677.080380170873	547.840428920888
1947	1947	343.36170990254	137.534088913128	657.135108942519	517.620878659147
1948	1948	340.7010603965	129.225721503219	694.257723222051	507.6093051556
1949	1949	343.525918901633	131.061217101178	665.269872369494	530.01287192453
1950	1950	338.559867822202	127.702092719176	654.635112504312	532.842996371445
1951	1951	344.855725178341	135.33364249513	686.471319207257	538.066131451409
1952	1952	344.114196689915	134.050137490766	658.596714008041	493.887446724347
1953	1953	342.493046560073	133.544696815646	669.636313355335	509.846800386728
1954	1954	347.232651111514	134.265012431584	669.829586471207	499.64647750508
1955	1955	341.746158081976	130.534580907899	685.158898746614	526.662605184175
1956	1956	339.214215394258	133.635371242961	672.497086341694	536.442694541283
1957	1957	341.254830658963	128.406601998347	680.000706811732	489.938281275359
1958	1958	341.940190967301	129.744957908251	667.5013322772	521.914803489852
1959	1959	345.122822744593	122.950787640025	649.79017133651	531.509299472878
1960	1960	344.310470908966	131.294176194662	639.026535020264	525.51112189684
1961	1961	344.347173254761	128.083078873401	639.490381977633	496.01909318376
1962	1962	344.105011439138	132.119717662183	668.467385794344	525.907050157665
1963	1963	346.094826899823	131.523763880918	690.558591683157	511.476372418014
1964	1964	345.762621145356	127.228980183207	679.747992851889	516.192551658272
1965	1965	349.733504293103	133.722933273091	668.73376972013	510.518528207114
1966	1966	346.130750973877	125.915169349586	662.814235269658	497.987049682798
1967	1967	344.201340367003	132.615589023234	657.043361770823	530.392610637629
1968	1968	343.751260060582	130.074661309136	669.500455828106	518.719487048689
1969	1969	347.794241037209	127.668518152902	664.20182989214	539.549075398304
1970	1970	339.985498164067	132.552051586058	655.917434327131	518.762150015422
1971	1971	345.993160054493	126.181070178455	690.120455379813	502.701151826176
1972	1972	341.533377690403	123.749012237619	634.742438793544	534.654039187272
1973	1973	341.451697822579	134.010115024836	701.955060466638	535.094403192549
1974	1974	346.819229786393	132.476483595175	694.185603513945	540.165593841803
1975	1975	344.677630234451	127.729862040043	656.27251572796	534.715388411049
1976	1976	346.745757345364	132.540716543711	636.726277382906	535.745159990836
1977	1977	340.464731862732	133.033478338855	690.060798618221	501.103849252567
1978	1978	346.435044367961	126.965222981882	668.577624032956	510.799085897097
1979	1979	346.55482368626	128.366011983559	620.346775077915	506.038381125616
1980	1980	345.964802337363	131.785066928968	667.717198463391	512.834974781131
1981	1981	346.780398824799	134.19555786007	670.833059155911	530.925007263779
1982	1982	352.802273392063	133.264594723627	679.936281525562	553.239761301551
1983	1983	346.066416598584	129.078579005566	681.857609860174	524.52426748428
1984	1984	345.755425127468	132.542252106199	669.633697457961	506.007229624317
1985	1985	344.904353916449	128.403810207476	654.019874750879	528.290168607554
1986	1986	344.161644941166	135.718559898391	688.380762137205	532.21418329242
1987	1987	342.7977816803	132.081237234645	664.659366474888	510.263759746554
1988	1988	345.90668403308	130.115087337723	661.682007304378	531.927936211718
1989	1989	346.901946770036	131.949004091136	662.112515240241	546.772379863203
1990	1990	342.696376612535	128.494828861125	655.755820401775	537.175293590973
1991	1991	342.886223792559	127.313580420712	652.695973554097	494.558886335046
1992	1992	344.487985847249	130.044834966204	683.499351320735	497.781865442421
1993	1993	346.290503088367	132.23409198328	662.251798095833	509.418226481485
1994	1994	344.281853531163	129.228865738932	691.834947428777	544.338206832782
1995	1995	343.202470398629	123.710623593956	693.38064311748	546.544880741624
1996	1996	342.961894077465	130.160058221862	673.891662728327	522.215941608585
1997	1997	338.486935003644	134.199728636667	674.300227994869	494.657492383853
1998	1998	345.477510897104	127.667256003341	692.842983322175	543.460450167187
1999	1999	343.490848627754	128.099201094859	671.291875146811	536.519510651771
[truncated: 3,001 more rows]
