# Supplementary material for: Hypothetical Outcome Plots Outperform Error Bars and Violin Plots for Inferences about Reliability of Variable Ordering
Source: PLoS One. 2015 Nov 16;10(11):e0142444. doi: 10.1371/journal.pone.0142444 (PMC4646698; doi:10.1371/journal.pone.0142444)
Supplement: S4 File — All experiment interface and visualization stimuli code is available as a zipped file. (ZIP) [file pone.0142444.s004.zip › experiment_code/data/one/26.js]

var results = [[344.773658299671, 343.311098166777, 338.396715999301, 345.278276284689, 342.161143421573, 347.200887403941, 344.580336089998, 346.970742659487, 344.12232480354, 345.265434933417, 343.481375778349, 342.607522956613, 349.905740697146, 350.024167437212, 340.580786384709, 345.40223407723, 355.797534022817, 345.721480428368, 344.719979414688, 346.160136214554, 342.568320220955, 347.09303140284, 345.837412756998, 345.455095113535, 344.300719627831, 344.585280601932, 345.22565768241, 345.201401644974, 344.434243172808, 341.485896098662, 345.606382570112, 349.17566528784, 343.997143246465, 341.973848546327, 347.883096003252, 341.075548497647, 345.656994569098, 343.537211004865, 341.201852867115, 341.814664578152, 345.019089444816, 344.096044755852, 347.123038716826, 344.741479030716, 339.617030653658, 348.961567175578, 338.991212530416, 347.489043865329, 343.985132570585, 347.692056643094, 348.34514893433, 344.858937676206, 350.359285009815, 342.333656539623, 340.583352660547, 339.115131580167, 344.948098514587, 341.297369709048, 340.66565730776, 345.005366333315, 341.758361491543, 343.940987612111, 344.713566206467, 346.387021261898, 343.31111514103, 343.340382265049, 342.796342445507, 344.082432638577, 343.267017034709, 343.025917278262, 346.614669923026, 340.317423267495, 349.482062471977, 340.353546340386, 339.743432828297, 344.628434316092, 343.571119318285, 338.911798773998, 347.972490530788, 343.226131334597, 340.310064499615, 344.498984275638, 346.123301913098, 345.296096014025, 341.133925442049, 343.939704298772, 348.493350756967, 339.686580864134, 349.319172543162, 339.887812861643, 343.358953431182, 344.618127982002, 348.473843673529, 344.644054016739, 344.476082388418, 332.018008607367, 346.038933915585, 340.143148715932, 347.455716296601, 344.426134339359, 352.131466927838, 344.725093289151, 345.427847963168, 341.806717262427, 347.022990624159, 346.181596137888, 344.401041325335, 340.289511183503, 346.071637493693, 344.780677748354, 345.950205739679, 342.697999204015, 346.146881513924, 340.132908878176, 341.57652728747, 344.330353753393, 338.778317957649, 343.19286240724, 340.513176316963, 343.272926494054, 343.539564891803, 342.095658822059, 347.528864076536, 339.81027825241, 349.428974614557, 343.739412115234, 342.89001129034, 347.48639213303, 343.374936970291, 341.241366923045, 343.831929410173, 347.010713318366, 344.020865806314, 342.667680555651, 344.243927795637, 343.23929025585, 346.149472998638, 344.916751239441, 348.953616314906, 348.783755514323, 343.577961389298, 341.05570736592, 342.754322610283, 340.835454029272, 345.584929075325, 339.815244217392, 338.829464443273, 345.777454218571, 340.554819890539, 347.520296338935, 343.433389276224, 346.46367741732, 343.639931518518, 345.064078366327, 346.447192455884, 341.940389709388, 340.564808590641, 343.932313735982, 344.848227763163, 337.633079001009, 347.034784395289, 344.466118217575, 336.985821954972, 339.032608248147, 341.690076489034, 345.720994865124, 344.283082122399, 344.421715574843, 343.236039882609, 338.759110498698, 340.502107505298, 342.400613520182, 347.680388295746, 343.968084230005, 348.01821717334, 343.198846601986, 341.21134227063, 344.471303325656, 346.890552936073, 347.310538281637, 348.221566926792, 337.08971515937, 341.20762074759, 345.56348474725, 348.563135165727, 336.099551428981, 343.946601267617, 341.33867590291, 342.516488602392, 343.17026992117, 340.767713441665, 345.013128432971, 340.207499818464, 345.696849371315, 342.789417067293, 347.033436873443, 343.95350390566, 345.5270745207, 344.258657059252, 341.860675813269, 345.430565480715, 343.655616832727, 340.615763259489, 342.017503678779, 341.56326089003, 341.802029184993, 349.923050066616, 349.633369429719, 341.665086041748, 342.56372049542, 346.490430878045, 344.259328025582, 344.371253998264, 339.041593928579, 345.072256562388, 349.69073620502, 341.27922757566, 350.343482772954, 346.26259631124, 341.030758388157, 344.725553990781, 346.350235317647, 344.657712513456, 348.899801423705, 339.423916251549, 339.07312195492, 342.207980105754, 340.065410320624, 343.988135905068, 348.341257762729, 346.354853700592, 344.022897317938, 344.273968737196, 336.536359037479, 343.905630573665, 342.466947681561, 342.702290320016, 342.506019322568, 342.884700800864, 342.681812730469, 338.856449061458, 344.874246864254, 344.784092548459, 343.49151033995, 342.217924627821, 338.596038093711, 343.573222637041, 344.781445767716, 342.668020789934, 346.966809378065, 346.770923976881, 347.282832828207, 344.738455086357, 343.919730973128, 344.102018142304, 341.132796118462, 340.470989156664, 339.48926085806, 346.329352287971, 343.514759861008, 344.071928873024, 338.954349005167, 341.556547073787, 342.986503468982, 345.332730608984, 343.838615439039, 346.991222551367, 340.364012869741, 343.344150351952, 345.626544803578, 342.796670769043, 347.81327396919, 346.320454550721, 342.70136593263, 347.896006008198, 342.755404413264, 345.02890948181, 346.97656578794, 343.691722067535, 339.45558761822, 349.297349603495, 346.770465881408, 344.675072330846, 339.868742147186, 345.149073730316, 341.468350465044, 345.781839246685, 339.58611700247, 343.079217869627, 342.175006098202, 338.183324634305, 341.21877414634, 336.463021665265, 339.983434101063, 343.236823204787, 345.312327974706, 339.703525020787, 346.85258105932, 344.290811559638, 343.172505642096, 339.349185158854, 339.746154020833, 341.455835980204, 341.362448877293, 340.522561029149, 347.369196809464, 341.750054937368, 344.894064935837, 354.307950407487, 348.263943598025, 344.882326907365, 345.849799101068, 348.5503926633, 343.533888541764, 342.999199396573, 349.487321644248, 349.616417453569, 342.183041174366, 340.566490022527, 347.319101729723, 346.888643499069, 340.720118795536, 350.463483068492, 343.140410109239, 338.268322945482, 339.754005941195, 349.642605125647, 345.53904882915, 344.725541514555, 338.533606110029, 347.73612920823, 340.972855661469, 344.71190015055, 338.152151418608, 345.733794103564, 340.555118432835, 343.128809436858, 340.811289289907, 356.060284624094, 341.779150734206, 341.908330008639, 343.726845129112, 342.899129404942, 341.765515125638, 350.908396056898, 343.887578552742, 345.322437334734, 343.921628491263, 341.051782503617, 338.953173243895, 339.787221145439, 338.840981930791, 343.476458617466, 338.152752927505, 342.539846754658, 343.695000865006, 346.43255909834, 341.064976423614, 340.473868731069, 341.182757504712, 343.337855010839, 339.452704908607, 344.017030309994, 343.067829409838, 343.022541347383, 342.548712603017, 342.730177229338, 342.924062106741, 346.787299325564, 342.95074085894, 348.485236235999, 344.767902501505, 345.516511240643, 336.099174277383, 346.68495374903, 340.181889321529, 343.820512408903, 344.223291886147, 343.358718817517, 346.443745323885, 341.522000183929, 345.180233885039, 347.300419722182, 344.09623802766, 344.883580370321, 351.492518456986, 346.689735205244, 340.909152894419, 346.968710546936, 345.299011931323, 345.174124977647, 341.4355748408, 342.227041615619, 341.762443488355, 344.863886716595, 343.252981526815, 350.520411531952, 342.696668722872, 343.469757054357, 346.243745348367, 345.738447282508, 342.088798324898, 344.734011281039, 343.161115744883, 343.66333049985, 343.860456392285, 342.314761272718, 343.823927250566, 342.250857937395, 344.664830505935, 343.737721976402, 346.988982634848, 336.588474740126, 345.073007694074, 341.451667318451, 342.510267197321, 345.578832560316, 348.38074138458, 344.314767172361, 343.98014929691, 347.149013794035, 342.161037525945, 344.538915941086, 344.209878575288, 345.168440959787, 345.682673970636, 346.96194374079, 341.453625524335, 343.845243369869, 342.611489291824, 342.608129546492, 342.141114073598, 349.198317958668, 339.522830932916, 339.508822919506, 346.168294371863, 343.748663375911, 341.769876707137, 345.494115899782, 345.46695036919, 341.788413515717, 343.095509739054, 339.083874464243, 341.238964383081, 341.009279498083, 345.213945401565, 343.821310791639, 344.959557807755, 348.079523278109, 338.463843445031, 342.361836492577, 340.815752708195, 339.702459883569, 347.043695345824, 345.319692035315, 351.741669560772, 345.484678361536, 343.566328983046, 340.118829772853, 345.412825370614, 338.360998966201, 340.332871763969, 347.747425424801, 344.707117664197, 342.911998717392, 343.959914732621, 342.869771301129, 338.897573343717, 349.024268423101, 346.130720102168, 341.69630037526, 345.336038514913, 341.829793289097, 340.861329435436, 341.410935972083, 341.570758124771, 343.090576737511, 342.420317934886, 347.613581417586, 340.777084132069, 347.196359948533, 344.134446963907, 345.743245767197, 340.600888783221, 344.232705192501, 346.199876181035, 347.313108124292, 341.533199581763, 346.433231084219, 340.28538202392, 350.659702646016, 341.011861037298, 341.885430368888, 345.984195433128, 340.690314502821, 339.70934062346, 340.69314284047, 340.39344096622, 340.554998127961, 339.396537585563, 345.626696526157, 343.749689081622, 345.226702129879, 342.661372225029, 341.609733117214, 343.341514828424, 344.429430666988, 345.360910986974, 346.721291197098, 335.766614616603, 343.203582888562, 345.643809952908, 350.364555505809, 344.301699937869, 344.975140705459, 336.445526260414, 339.609274194959, 346.057216473081, 342.076778548516, 339.892881461457, 340.096426445327, 346.540632725856, 338.510164616838, 342.682142331146, 345.449889719295, 342.841432374994, 341.482492444427, 344.403595281771, 344.234878817202, 342.619334322645, 337.329290625183, 337.460134097803, 344.595886527964, 342.168917805929, 345.805873872326, 348.201756494661, 337.525442114783, 340.560511150646, 338.335237466358, 339.858386251785, 345.448224721743, 340.102625445824, 340.178561702372, 345.254845673228, 342.276887603006, 346.345584857179, 342.354177388936, 339.579087182726, 345.207513245241, 340.639683027135, 348.016742597569, 342.030863356726, 345.265976407286, 343.033642374193, 344.265165264399, 343.373757112319, 346.862813717224, 342.566686522581, 343.596740203017, 344.640345252926, 339.773502250862, 344.601249255649, 346.597401375046, 344.044773377179, 348.434417779269, 342.854674412145, 345.999519814027, 341.037367068161, 345.12338677904, 340.828271637291, 347.7233251612, 344.46196220182, 341.90331393404, 345.412714264556, 346.75981075496, 344.701368637456, 344.743993189647, 345.393247689152, 340.997699397478, 341.09412178386, 345.398884092369, 350.255240658233, 345.388079385658, 345.728338924499, 347.608820589793, 341.144401066989, 344.214032257589, 340.414590155031, 341.890249396563, 342.233768521808, 345.90835942528, 343.039402319663, 353.104674435598, 344.771138932541, 345.89221492502, 341.849913474988, 346.476710256057, 345.097370818221, 345.653679926161, 347.232113014259, 346.371442827609, 346.258587313805, 340.660181363386, 345.23131966969, 344.615644713207, 345.499887921259, 345.794862697616, 341.151782029697, 344.463935393614, 347.516849517611, 345.868240517742, 346.234608833935, 338.555484775585, 346.887458267738, 339.342976107822, 349.802444441152, 339.901144362474, 346.429729430913, 343.131322790605, 347.421289677034, 343.96428860179, 342.475002546149, 343.890691493693, 340.071304953704, 343.307144322422, 341.669750750471, 345.378698165543, 346.447224838615, 344.009211303767, 339.94028851779, 346.154732415111, 346.304113380477, 345.203609774192, 340.310416548581, 348.567925004724, 342.016343597846, 342.122592021209, 345.683266061767, 342.597669337179, 344.314538334111, 340.507803351974, 343.981330931796, 339.119400692164, 344.842092721529, 345.331397472637, 343.030207410724, 345.10238378265, 345.458085360519, 347.215769701643, 345.176913061284, 345.490964288748, 342.55590262653, 343.361231747329, 343.588567465265, 340.853507139089, 342.888821926656, 348.116254643884, 345.012833690953, 342.663332062771, 337.16887191256, 342.828069543624, 347.159533658438, 345.187501361118, 343.400389076324, 346.335482515312, 342.634939664104, 339.716960032028, 346.360309552281, 352.95816672135, 341.304270504252, 344.00600290386, 344.130328106084, 345.141474850318, 347.059470367697, 345.263154139249, 345.684780054256, 340.749723326128, 340.527123818299, 340.113704397904, 341.206461828778, 339.573652445649, 346.198908535919, 344.746639609482, 346.688701744702, 336.318086810125, 340.836180010202, 345.679216531297, 345.427666385018, 342.32794305808, 348.998218470782, 345.85322177265, 341.612835727942, 344.768491812462, 345.331938425772, 338.063138249591, 351.832962657934, 347.099922490024, 341.161887435558, 344.205082435015, 344.962958820678, 336.789248845751, 342.736047743989, 340.612211254517, 343.254710334872, 340.14504264677, 343.328094755077, 336.008598002317, 345.841109481214, 342.786507963046, 351.100673106267, 345.325553219552, 343.578877832595, 346.605827438277, 339.115148848058, 339.32683451931, 347.609354381322, 345.814768553354, 340.626250652295, 342.027733311188, 344.586529120018, 340.264824053017, 344.747166795964, 342.946800121422, 345.59384699718, 345.233466003324, 346.443457288632, 344.834455907106, 347.854877761088, 340.67821014706, 342.057680092701, 349.049418139955, 342.925139132187, 345.611289835228, 341.482112583557, 345.49358811603, 342.25769714347, 343.599094568612, 344.846794317965, 347.518208898738, 350.860682473243, 340.689194711556, 343.968722004185, 342.792223970362, 338.542985813216, 345.245309544132, 346.16894011424, 349.220345306127, 340.117423789403, 345.75791877947, 343.280939875981, 341.921301824313, 348.564694924459, 342.44537766243, 346.200149198872, 343.027751768478, 345.103480273937, 342.244540880693, 341.865082703339, 344.034313277616, 343.441904108335, 343.861119614424, 344.898192080999, 343.458402037929, 340.728107501219, 350.737004102493, 344.206736440773, 341.973274837894, 341.583652105407, 343.056557037556, 347.277422261669, 344.652207489943, 341.135024767933, 346.739716074302, 346.368022077042, 347.935920746991, 343.778734417369, 344.136724741921, 345.515215630729, 342.317663580479, 342.947049504719, 340.278642261917, 347.25927232253, 341.156981185252, 337.086930925167, 345.432712794659, 349.197429353023, 342.918293580769, 342.260409629093, 350.703616259115, 344.211809256692, 344.344347122229, 341.581155606568, 344.92307291569, 342.817034598107, 346.28934725355, 344.991091692493, 345.732660041057, 343.341793232037, 342.314289843777, 346.790680794563, 341.425670017126, 348.055259286148, 342.715089282071, 342.656382827116, 341.395663105298, 344.458290833689, 340.93720940121, 343.279808467008, 344.649461651412, 345.421005429972, 338.548414978082, 346.072965748558, 340.131396758326, 342.276202849584, 345.394201051097, 337.026522456859, 342.747677282394, 348.700343490249, 344.019174338365, 342.590847397421, 347.808873424564, 345.848833220083, 339.171958442164, 339.409622279339, 338.79959171117, 340.063186909352, 343.500682487604, 342.461727491493, 349.256864765778, 342.616340505902, 346.80878254465, 343.741731011945, 340.635534496205, 344.317156700906, 340.953549174333, 348.405664246758, 349.219749348763, 347.704784831697, 343.522844488804, 343.570366260466, 349.718455565073, 339.131740892988, 339.557392972571, 341.750301394454, 345.936422073163, 346.411236138161, 343.055041665339, 342.85311022181, 342.461924897925, 343.948722775085, 347.569485853166, 341.765781316761, 347.895149756957, 342.856218802554, 344.863839330262, 340.271602370371, 341.488825788968, 344.009322058647, 337.237221265738, 344.947567784434, 344.117953402298, 344.325189633043, 347.214608147734, 340.384488241391, 346.479112168202, 340.404389038718, 347.485300700535, 338.700565945553, 343.572913748976, 342.816040532107, 343.817461774497, 343.211692937708, 346.120325590527, 341.381324951098, 343.424489848336, 343.462313339555, 342.151196278729, 342.463293574906, 348.264736987898, 346.84541931384, 339.604915120282, 345.140779305069, 346.393921224956, 342.274620223855, 341.676180471651, 343.163217515555, 341.714457455096, 345.336536165173, 343.417691600449, 344.14000033477, 343.983506580443, 337.853040283824, 343.412360570989, 345.824680488818, 344.490543121232, 345.561885483481, 345.576480047238, 350.421123905025, 344.067051687644, 341.844863177874, 343.527099079542, 339.097070285844, 340.169096248758, 340.5217749301, 344.491237987139, 349.849429727199, 343.06982267259, 350.589334325589, 345.818295845333, 338.165040124226, 347.461843276339, 342.064317872215, 345.790798996746, 344.650807073635, 341.629476541485, 346.389713751076, 339.560404872158, 341.116832044934, 350.516655937697, 344.091307152153, 346.344722898683, 341.917630899394, 345.40480050009, 345.287229632994, 343.770177981148, 336.556999137054, 347.10402062175, 342.829871362683, 343.813113374254, 346.029413362717, 345.669143919329, 340.373587037516, 343.272983317142, 347.068550052342, 342.707477492455, 346.752571001101, 343.241995125879, 344.35551006269, 344.277897875675, 347.736804479598, 347.778883605068, 345.437148022598, 340.287261361962, 342.878389122854, 342.11501115202, 345.486692053577, 342.739295795034, 340.389651989271, 342.358409858851, 343.211942666515, 338.631196521166, 343.7592306246, 345.14446306018, 346.454777743325, 350.057761980294, 345.414097145706, 341.732110111503, 344.694677112893, 343.74062325398, 337.169683011448, 347.07029419216, 344.647779564465, 343.191303947423, 348.907531510441, 347.313657314901, 347.795409542123, 342.636833634387, 343.395204913023, 342.188555912667, 345.089779091048, 340.705736050311, 337.676480337269, 340.243177739104, 351.18602538042, 341.465028495198, 349.48132233452, 346.851965042529, 342.81793905606, 344.088115079415, 343.285299335919, 349.875025060421, 348.324301075449, 346.306503424442, 342.537826374966, 341.644997182919, 343.232252498993, 344.115836208545, 342.061351217148, 348.025221850537, 343.455129717968, 339.719631004219, 347.2896340239, 343.007529093408, 346.08062351056, 341.115571762837, 343.709237152683, 347.787011199348, 344.700600225033, 346.786185709043, 344.985520183712, 345.339102728974, 341.325552641525, 343.69984210635, 335.229332273314, 344.129593243147, 340.245972087918, 343.092491138058, 344.45542394062, 347.033822782099, 342.520678209758, 340.245816880094, 345.069417777262, 340.238731262771, 345.778076192996, 347.098472684939, 343.102739686875, 339.790592334688, 341.25366738051, 345.794303817299, 346.672968765985, 349.004592889639, 343.761608995891, 341.382926576625, 348.81680468008, 347.774663370076, 339.905087941795, 345.561837901278, 345.335527548293, 345.625937561907, 347.443154357302, 338.569596166536, 345.928015053795, 339.998035941451, 345.030375368319, 344.346170154751, 340.10936052213, 351.297771628331, 342.889364806287, 343.308913658517, 344.63153979191, 340.439263250204, 340.036109244877, 349.158696404773, 342.82622387872, 347.629768389832, 342.399706581651, 338.990711545777, 339.1237648707, 345.152447233564, 344.101879369003, 338.277065616791, 350.497029369676, 343.049001206186, 347.6670352146, 346.899048698313, 343.942236962519, 340.121113268113, 342.782490387801, 339.453065113952, 345.017231317482, 342.279743667343, 346.598129315927, 344.560386264387, 343.140135478032, 346.449463689487, 344.514559333569, 343.368486190844, 344.733364378973, 343.669506434442, 340.826582446947, 343.277989673803, 350.332923203515, 344.178478054782, 349.150898782267, 342.343384002332, 342.777808785008, 342.593646613391, 344.394326729578, 340.87953622194, 344.258783955039, 346.636952234912, 341.261990286657, 342.572590642451, 341.766778810172, 342.177441302874, 345.133426885152, 344.430842849039, 339.222892564686, 343.991351531225, 340.982534437302, 344.740007132601, 346.885781043732, 338.180854364485, 341.626584574225, 348.291349655234, 348.514580726335, 348.57231094018, 345.554349747808, 341.373164502242, 345.980692994374, 340.901638434376, 342.891355650276, 343.282118239108, 347.527675630907, 345.009530015233, 343.570685515909, 343.141602600226, 339.114670809632, 350.271542827335, 341.658134805819, 344.549711027669, 348.207878374655, 346.988708984763, 342.437933532717, 343.18678237289, 341.923280605181, 349.213147191218, 343.235286635865, 347.096029791811, 346.669783193926, 340.973928451741, 345.341064928963, 345.190091818952, 343.495076357288, 348.377558334252, 342.413927480192, 344.557868714565, 341.245051532389, 344.474587006842, 345.123163170452, 344.956540388049, 339.645911829213, 342.765863535215, 350.576696797097, 341.929496651263, 340.754327082209, 342.449083744542, 346.151066312849, 341.082528524578, 349.023369737216, 339.018561873159, 345.194343329615, 348.480691860426, 341.698581619463, 343.918823990013, 340.381550151402, 346.544725411184, 342.758952002116, 346.748454588755, 345.018222347742, 345.611700166665, 338.408147767543, 347.09037987568, 343.717479540486, 350.681807699921, 342.752147267489, 343.240556953602, 334.648741034515, 344.041048136846, 349.970831793267, 350.062066666518, 343.626547420766, 342.40851631711, 341.924178804079, 340.286542698812, 344.752235502961, 343.695651162435, 345.661712890091, 340.171840161694, 344.764726678045, 344.857943050326, 339.668481162938, 350.030337792131, 344.795099525349, 342.733184827563, 348.819770340891, 344.346451607091, 341.202388171031, 341.042666330799, 338.599788301926, 348.280899732349, 343.610383183462, 337.144547875838, 344.397890214167, 350.462666960915, 341.951575546211, 342.394949002823, 346.658185288118, 343.606745129884, 349.722011184571, 347.180091876935, 342.077346924078, 342.409895587475, 345.304711451894, 342.627418213863, 340.441520214087, 342.842254460696, 348.747347493384, 346.698196473998, 343.459677270022, 338.717045800344, 341.990475623928, 341.976265822708, 344.883510698061, 345.072689835969, 347.511866059903, 339.488675241429, 343.525262531398, 343.91330895338, 342.612312213487, 340.467040683662, 347.394256004454, 348.290659069854, 342.210617467693, 340.198517654038, 346.825154361041, 340.995317278573, 341.603338141024, 340.889162320984, 340.735822196657, 339.823790825034, 344.117605262656, 340.118526525573, 343.370290945728, 346.261143552371, 341.878996033667, 348.219880202705, 339.89285229645, 345.540936731405, 340.027950321883, 344.752927966137, 343.220459433889, 347.566266426671, 341.868753820936, 342.835605882183, 343.27817290793, 343.046001548874, 350.735671947863, 344.076154047541, 344.367260701644, 341.954538616723, 347.813883374074, 343.885738210646, 342.129956464857, 345.482991568605, 346.574333488002, 345.380000302273, 347.180799929793, 343.741102367611, 342.501869184362, 344.603655500203, 345.15814999979, 342.5917892368, 344.825496678172, 340.16852117383, 343.030363308615, 345.82873112432, 341.285282026491, 344.914165754646, 343.850955796626, 340.740975539033, 350.718191462784, 345.084054203933, 345.373920990761, 347.443136657667, 339.266691493541, 347.68907290142, 346.862197364783, 340.949824491197, 340.359199265553, 342.214940743672, 346.684805865015, 337.952783297676, 343.160290193019, 342.855120038739, 347.574388268885, 343.93328723921, 345.390562661305, 336.698329517947, 342.573214949868, 345.752120751462, 343.106975029635, 346.697778695332, 346.363597009409, 349.90106142385, 345.306861325773, 344.543559220431, 343.511516950702, 344.746667722577, 348.214445331907, 343.927916605839, 342.884847262833, 348.594483927962, 347.200450873195, 340.038589472227, 341.944373395707, 338.966262784019, 344.489040760091, 338.970152497569, 347.097517859829, 347.306462318678, 349.906907490736, 344.761030116159, 342.271949806649, 344.383642153701, 338.141506754256, 349.389658657386, 352.934145419231, 343.255648930874, 343.02163853974, 339.823897219984, 341.999477474616, 347.849852103769, 340.43452976249, 345.830994190997, 344.045723027028, 346.669150385807, 343.748097751663, 333.131230974164, 339.631903908263, 342.054039717716, 346.241280734695, 341.130594144054, 341.927602654169, 348.066619638014, 342.707735017142, 345.705383278811, 345.276197177529, 349.565299103178, 349.450869290116, 345.230577599143, 342.247633326807, 345.024684969367, 342.63528183083, 345.205657660993, 341.087274084194, 344.408060592327, 344.017051088388, 332.413445431279, 345.340791899854, 342.013902677266, 339.969883996046, 347.836265025626, 342.472342992964, 339.862483290856, 339.126613398158, 344.737575989054, 339.840286312428, 347.648317064803, 343.836347819663, 341.288095980404, 339.310288824275, 340.327892846955, 347.975753330604, 345.470295387739, 346.606884876594, 340.526054536923, 349.445813672526, 343.404050686415, 343.401655528607, 344.689808400047, 345.258730978096, 343.759485944441, 343.17048893338, 349.040124233604, 341.708467891947, 343.901316130496, 344.614536445302, 341.312276640586, 346.526582705728, 346.202416533353, 345.402070861273, 344.45671578777, 344.33788940996, 341.885428383834, 341.178812973022, 340.953079659492, 347.226782910282, 341.499830140261, 342.746455969753, 344.193104849089, 345.276509368502, 345.543066064808, 345.08286946493, 341.614411179749, 346.456338665282, 343.892190652809, 343.583558230968, 341.178994356243, 342.917888171105, 344.017834091812, 341.301424197649, 347.510028596766, 343.115075293799, 342.660402723215, 344.540641968891, 342.684536515493, 343.679088119674, 348.907112556047, 346.314856533803, 345.139857774689, 341.710449781717, 344.685876597483, 345.956234522677, 347.491212721318, 345.954129296376, 344.34164827791, 348.166689559092, 345.433661699937, 345.473598923136, 341.528858635579, 345.144856018514, 350.253459365837, 343.045805723701, 341.796499782885, 342.782087531115, 344.508536862353, 349.693750752812, 346.51793836467, 347.651073815733, 343.866967619062, 345.852676840585, 348.87806528064, 345.729560889223, 341.419461550206, 341.931468690012, 344.411796273379, 347.643093224012, 339.294185507396, 345.866003647019, 342.402133311496, 346.802048868097, 343.63804473848, 344.993411375822, 345.984389602083, 345.207640720488, 345.378313335578, 345.122177096925, 344.569833057351, 345.488563565251, 342.748753137553, 342.07935705203, 345.962645449145, 341.852881763536, 343.060378323158, 348.52366975601, 346.094405473031, 340.303568375167, 345.43633641534, 340.003551890165, 345.917454413432, 347.098953709508, 342.829681375923, 344.555692312081, 338.834824217609, 347.772280498278, 342.787811938169, 344.149564841764, 344.71638853646, 342.177157666975, 348.635607576655, 341.401061591938, 342.92862679875, 342.708531183084, 345.668600855516, 343.215506405554, 339.077177812689, 337.849437808976, 344.49117871912, 343.438808653238, 344.695833860995, 344.173578208741, 344.825846992249, 340.950805187603, 344.986917327536, 347.309677869454, 343.062371378505, 341.69336014422, 343.982719859888, 341.522544003953, 344.587542490021, 346.292597832164, 343.895309951981, 346.166083840891, 342.729142850911, 337.699061841495, 343.234448032953, 336.793708230384, 341.99826828703, 347.406672759493, 342.876149040954, 347.832599373687, 341.70637373777, 349.787392225715, 344.529550295041, 348.146481162144, 339.697058239137, 346.015757168896, 348.842674016001, 344.803593105802, 342.440790348779, 345.368720156795, 342.68479045148, 340.606104733482, 346.116337919481, 340.23776443955, 342.719806432775, 346.947289074935, 347.028419251112, 342.184974987273, 348.58427328332, 340.951138709233, 339.230947058416, 338.63467943574, 347.958502761474, 343.823539064125, 345.03136615175, 350.506614526226, 340.846337365042, 342.113383630202, 349.808397946616, 349.605460496857, 343.797724201304, 346.356321433333, 343.645728876864, 346.23242195619, 343.603587082974, 345.087677402134, 342.548346049957, 339.348810074689, 343.64401159769, 340.722000264149, 341.890864816056, 339.846295091186, 340.352677100795, 346.514722557608, 343.17658077722, 345.444192883202, 345.138893065688, 346.005091165477, 341.807010996026, 347.310258192171, 339.892233692942, 343.175210079661, 336.580422640515, 346.144792266501, 341.152811026368, 339.067804381923, 344.108211370883, 345.563763972084, 344.402529362597, 346.593218848283, 345.875227979802, 342.766966167357, 345.254825309358, 341.695091536361, 350.175743242845, 340.62758734827, 351.587265288224, 344.456948761318, 338.598387449942, 344.387491629562, 344.142623980534, 344.417277819104, 344.315289445918, 343.63293896983, 342.947673826935, 337.428307991365, 349.585502262173, 346.907070843343, 346.656290971006, 347.998426753683, 341.605375654777, 341.62205388542, 346.149887977814, 347.135040372941, 339.745601623939, 345.10379687797, 348.122055649899, 349.832295339349, 341.364311981396, 348.473723162538, 344.674651726735, 344.752999694823, 341.357712931214, 342.370792628867, 344.992483396164, 338.841000470631, 339.18092514609, 344.650293869995, 344.285093017278, 345.505980076402, 335.261423021342, 347.325055074469, 350.060671413156, 343.402056957889, 342.302359191693, 340.576209702694, 346.7728715801, 340.689130427953, 345.681441561048, 345.702048519265, 344.588014344954, 339.478705069909, 343.392068710899, 346.04718831126, 345.034892243723, 342.172501349947, 342.600728717937, 342.976843829094, 339.466630522513, 344.315437520631, 350.00502050743, 340.482264259471, 347.136525057909, 345.418239796607, 345.596433446731, 346.434302712478, 348.103613213663, 341.988822287161, 350.492067109666, 345.001494817412, 342.85410517878, 345.080826677907, 350.65165941463, 343.295040205731, 346.302059089976, 346.412317090997, 340.880768561956, 348.379705794785, 344.688079211242, 347.69532593381, 341.479513267818, 342.953668460042, 342.471001538056, 347.119927950791, 346.188908018157, 347.163335674571, 343.481110381466, 348.341241009587, 347.03823958478, 343.510544729364, 345.691343433894, 335.586101634133, 346.956907185349, 349.302981960778, 345.264577895421, 340.837765907983, 346.244307078228, 343.464458071979, 346.577454781976, 344.375503980964, 341.715664478178, 343.707575899303, 342.931595440852, 341.587469604546, 341.208166867361, 343.381572910972, 345.505474762722, 342.812702349998, 345.04406774654, 345.172898303552, 339.522739374585, 349.801344174709, 349.113461660644, 346.544450642684, 341.225688479429, 344.426021149096, 346.686266289221, 340.003501834067, 348.239445735416, 347.604477341177, 346.068736870702, 339.527399556505, 343.202749306185, 343.655952135826, 342.76749166506, 349.105528294923, 341.232925952836, 345.710726454503, 345.689878519762, 344.190232396852, 342.455900507327, 346.138312487931, 343.803130334162, 341.370939800098, 337.360146416737, 345.451049263794, 342.489301541444, 342.782556726563, 347.933775397954, 344.567040775986, 347.53082371093, 350.881000765297, 340.001565482447, 341.782714153933, 344.263325796189, 349.198898745241, 342.381852864976, 346.190685595717, 345.983483998327, 344.120686040982, 341.540147499089, 346.985399729845, 334.924632805453, 342.165732934033, 342.428171369551, 346.721335300846, 344.673902618071, 347.021958909875, 339.433090211251, 347.896887068481, 344.626561757533, 347.927253462443, 349.697932791327, 345.433364038681, 347.984528783316, 345.548507523362, 338.429781485405, 346.768243635046, 345.284516878307, 343.556531631959, 335.397195282695, 348.127226375634, 341.341576418466, 344.289128703123, 351.115125143447, 348.965535907948, 349.733250470173, 344.56674541944, 346.769148629312, 346.099396796488, 341.067254510739, 342.521334428452, 346.226211432775, 342.115722250036, 342.300684545739, 347.263290243508, 345.694687149883, 345.158953854376, 343.172564530092, 340.546231319694, 347.088848530589, 341.717491868995, 347.160599899181, 342.200604355829, 343.104902519097, 345.31168174931, 345.383887991332, 344.282710452935, 346.83028346128, 342.043131474706, 343.661062419236, 342.797324649618, 349.392128248312, 341.114877870799, 338.028458477463, 339.408324528056, 340.812555832122, 347.810432264724, 346.285273391596, 343.621949325989, 337.65060625368, 344.724175325184, 345.619331393401, 340.762403233711, 337.541405224989, 341.343157780661, 337.002761033517, 344.770632348858, 340.503485969081, 344.643328636643, 344.001033186599, 345.574444306162, 339.88650588133, 343.247144263718, 340.804598220617, 347.305593229742, 340.616410296447, 347.046755967944, 343.93288370886, 346.068754942621, 345.982205736925, 347.150706574265, 342.802399917421, 345.017298668991, 340.058170336711, 344.773242190672, 341.686360310068, 344.752512305927, 343.239776111045, 339.447533099315, 343.874552772182, 340.302918644392, 342.91900932328, 342.38196951314, 347.838712123606, 345.528309966806, 343.825614698255, 340.440076631267, 345.357307758989, 346.349253988771, 348.692580151318, 343.52664863479, 345.696002821981, 342.231558422302, 344.025930841982, 343.92263538552, 348.775936742389, 345.623498217664, 343.607431544756, 341.914931005445, 343.998566736793, 342.486912063761, 340.059957178565, 340.641890486125, 351.036768969552, 339.716898623045, 349.147461503684, 340.152804738282, 341.374782310398, 341.282868901463, 341.472510392008, 340.82320872624, 345.12205506411, 345.46251128074, 342.954012595776, 349.917070985298, 343.45675922926, 347.29814513032, 343.057036540965, 340.861873216046, 342.458373755237, 346.070566712199, 341.18550022584, 352.008686383849, 349.787361081589, 341.224477397571, 342.543234655193, 344.361172619931, 347.483721691986, 341.414123658787, 343.415923841468, 345.605387364138, 349.54980325498, 339.053777373426, 347.204088876386, 343.312948982853, 344.286031464458, 346.836475798377, 341.322164600468, 340.239977017408, 347.263719953123, 344.774981786811, 348.034439546836, 343.550456015324, 352.431705839119, 336.513768608116, 346.316798598573, 341.567768805082, 340.88896149394, 344.434226566188, 343.428747377967, 348.265071310522, 349.293659608079, 340.385060558292, 345.237228274291, 344.663228924294, 342.062556414648, 342.40073441449, 341.208156156847, 341.796063455615, 344.630239220443, 341.760763709467, 344.525395032684, 342.569674592484, 345.128863510283, 345.736420692013, 343.894780911381, 344.107763498443, 343.827706515829, 342.521781072899, 338.897652475221, 340.988497839451, 343.379506087561, 341.196067843773, 349.584605817202, 344.394584323138, 343.932618682637, 341.881853141266, 346.236445793216, 349.983140408027, 345.186061015098, 341.621197529235, 341.761954792018, 342.526170142037, 344.099100382915, 349.74033324224, 342.37774479443, 334.146797788877, 337.286183587821, 346.814072946472, 346.933025443413, 340.189767913035, 341.701394539174, 343.844067482271, 342.501331491436, 348.455181102655, 344.207568487366, 338.231758658199, 342.914812135812, 340.157329749349, 342.342759406894, 338.71449050113, 344.350405749172, 343.644580671473, 340.407659011334, 345.536602105833, 342.180983028702, 342.790288328058, 345.342075718922, 342.489061609919, 345.358601022425, 347.035769633373, 343.599358519033, 341.362612214517, 343.776864136298, 340.000122127524, 337.667349908691, 343.462281830466, 346.21789581533, 344.775768029722, 341.624044806214, 340.189348500544, 343.814139556625, 347.382912828585, 342.227727120273, 339.587327241808, 345.222679453831, 344.43070815877, 341.611516938343, 344.303371286205, 339.869447554655, 353.473608835664, 343.29306666134, 344.328924445979, 343.36170990254, 340.7010603965, 343.525918901633, 338.559867822202, 344.855725178341, 344.114196689915, 342.493046560073, 347.232651111514, 341.746158081976, 339.214215394258, 341.254830658963, 341.940190967301, 345.122822744593, 344.310470908966, 344.347173254761, 344.105011439138, 346.094826899823, 345.762621145356, 349.733504293103, 346.130750973877, 344.201340367003, 343.751260060582, 347.794241037209, 339.985498164067, 345.993160054493, 341.533377690403, 341.451697822579, 346.819229786393, 344.677630234451, 346.745757345364, 340.464731862732, 346.435044367961, 346.55482368626, 345.964802337363, 346.780398824799, 352.802273392063, 346.066416598584, 345.755425127468, 344.904353916449, 344.161644941166, 342.7977816803, 345.90668403308, 346.901946770036, 342.696376612535, 342.886223792559, 344.487985847249, 346.290503088367, 344.281853531163, 343.202470398629, 342.961894077465, 338.486935003644, 345.477510897104, 343.490848627754, 346.086240613296, 341.799886662212, 339.980433974673, 350.986790277927, 341.629837841799, 344.160405645162, 339.096109820942, 343.253052639018, 342.618442696684, 347.433128778433, 345.410889884852, 340.393133779511, 346.265849818156, 345.107671933434, 349.041469618048, 341.872771029446, 341.474513391525, 341.798860861722, 345.09729429075, 342.71844766227, 342.796787786686, 345.191941984314, 343.082359101158, 344.528793576979, 345.808817626717, 342.14933230484, 345.213358446915, 345.597555778775, 346.859224906251, 345.187947692491, 343.86363021826, 346.302070941761, 344.500220182096, 339.902012580481, 346.049573472573, 348.276717461416, 346.108758570835, 344.321423439676, 341.050771492683, 349.37579437236, 345.023042781188, 345.189248252249, 345.209223540444, 344.20777631713, 339.106896940324, 346.214381335587, 347.172688290437, 339.444748006642, 341.849970331734, 341.026080770919, 346.829258166266, 343.280978304423, 341.992649657728, 342.722988779324, 347.724921437542, 344.530552349591, 341.653928240138, 349.215418223818, 344.141607500454, 343.677907127199, 344.898655243782, 339.909269558717, 343.007877371716, 345.95716193949, 346.969441336697, 341.486847046914, 344.529648026723, 344.506308751215, 345.547081985399, 340.026766172297, 344.210701229507, 345.119698595374, 340.753108110415, 339.518390477783, 344.811038450713, 345.318819477536, 343.05600056637, 336.841449808872, 342.83943509573, 348.407845614373, 344.744871799523, 337.124747543313, 345.514966722729, 344.245256126104, 344.849900387081, 345.334190516438, 348.96144385567, 336.643873497333, 345.904264212328, 344.623480015073, 342.435064662706, 341.681782974104, 346.762274213542, 343.941447768958, 342.114929348038, 343.039468387461, 342.968076491714, 349.514347822817, 347.209504012799, 341.116554887386, 345.527127582819, 341.815540803164, 339.292556081032, 343.262528713393, 342.449472812395, 342.65586092852, 343.902801887382, 344.292870417503, 342.983422986108, 344.436582325111, 346.578243631657, 340.838201189168, 347.354896478305, 344.046656016432, 342.429934586011, 342.369006562312, 347.673132882332, 340.726387696062, 339.233343582192, 345.645468924477, 342.181722735861, 348.466143898995, 346.770493823291, 346.349825219196, 345.915583003529, 341.422454956121, 346.174603214493, 345.119246771936, 341.289518427172, 341.409256356474, 343.229734374008, 345.796548429837, 346.925634694934, 345.147400886818, 342.461057516652, 346.223207487876, 341.226774018327, 343.741695929083, 344.068707756981, 344.184004490032, 337.036935060592, 340.007182291244, 342.20617091735, 344.286502808586, 351.132046351187, 342.894257645789, 342.480654359907, 342.766124203069, 342.344968875948, 343.472444710612, 345.893171930864, 345.082419823669, 342.314031514839, 346.197977931225, 339.335341603664, 348.30116378037, 345.204233422169, 348.064734150219, 346.527833950278, 339.846433105982, 339.422781606361, 342.552988154464, 342.919032768424, 346.306625469462, 344.408459127727, 344.13100463552, 348.727381833728, 345.47281315036, 348.34457012534, 345.194543286405, 347.969006180769, 344.605362996957, 351.482513062155, 344.209761935046, 349.748273683052, 342.984282213605, 343.348596461562, 339.216141677581, 346.214849739307, 345.893855047843, 346.4335684562, 342.734644659894, 345.900521602928, 346.765554909187, 345.547345757054, 340.08129314002, 342.623852072577, 343.64977941949, 343.349312565076, 346.275381202034, 345.54234889377, 347.310772017364, 345.079958791982, 343.111558648535, 345.856207681236, 342.780307424239, 345.735569620708, 337.37932875418, 344.325406342861, 346.650778213803, 346.522055637441, 346.822417193447, 341.859405378485, 345.056115666883, 343.512198102994, 344.816321212254, 343.466232973394, 347.28588154716, 339.161683892909, 344.725199656618, 343.037350994595, 339.881111009475, 340.928383718357, 346.468323996216, 341.983668833621, 345.550689905243, 342.412917808927, 344.628405968841, 344.767255670496, 346.726121007811, 341.787967176057, 345.728427806793, 336.88976658264, 347.349207657115, 346.81740644297, 341.106838984414, 342.423503579454, 345.361051519426, 346.060607075755, 347.944598483317, 344.560060053067, 345.920252362364, 348.389636466785, 343.294408480931, 340.739490367485, 348.544612643018, 342.516665559996, 340.743471050808, 339.490828237114, 342.675290284283, 344.207018916385, 341.47617696235, 339.811738378006, 349.141591369297, 341.260967952751, 344.112885557672, 338.873880308848, 340.043326095722, 346.451509914145, 348.990496379692, 345.325572980216, 345.377038888902, 340.042389906502, 340.699939767499, 341.685465522802, 344.054163238934, 336.676987407924, 347.278234675239, 339.906283370933, 341.502123502017, 341.494354334424, 348.179144182444, 347.994036942992, 343.065386959937, 344.205475654212, 344.919666600449, 342.008118547448, 347.753438957268, 345.032024634414, 346.518635743805, 346.022890341418, 345.15923577359, 345.052000886624, 340.365492722847, 340.349168625275, 344.033962814604, 344.437042443087, 344.124569040454, 345.05822142749, 343.60262824787, 339.869850247127, 342.333046945429, 345.948820105159, 345.52416956624, 347.366137548768, 345.605312550374, 343.091544510118, 345.179372092292, 344.517103586502, 338.144011770604, 351.76266459496, 338.118555110558, 347.074173010396, 338.501264275289, 346.114949937804, 339.554501395267, 344.375774211312, 340.476205947917, 341.533008033461, 347.761867577468, 344.360152260574, 343.836787415701, 339.631185392303, 342.277626987399, 347.079377270334, 339.826963965307, 346.707191443013, 341.795453112998, 341.720924469287, 349.045522054715, 346.417322992546, 339.817695284039, 349.492563428751, 343.071142093304, 343.151785732019, 337.621451985122, 337.500808518985, 344.337266958369, 347.926082667701, 342.383693585601, 341.769767033872, 343.913228302981, 348.022011286981, 352.960816659827, 346.886369173351, 345.406328071689, 341.120375299135, 341.091361573844, 342.500333953273, 347.515070398448, 341.214070373048, 346.494391610067, 347.751532984142, 344.855688078439, 339.582394639188, 340.473345658549, 337.710396910195, 345.206935368124, 342.040848335023, 338.97123827308, 343.240538260881, 343.00393137462, 346.924466451022, 345.988101654426, 344.095966315492, 341.954887854207, 345.17403203381, 344.103014995708, 345.39893670746, 341.455405677015, 341.029805212464, 344.782424450564, 341.622927000416, 346.443197459797, 348.853675559653, 337.362634297576, 345.714870135692, 352.174327990679, 345.367741297673, 343.022390066378, 347.041101558775, 343.855664097273, 340.665299922969, 347.136857204792, 348.123653235046, 341.155070694985, 344.65632429805, 343.8813387336, 343.59823624924, 343.911329526906, 339.726436496855, 343.381140013823, 349.913880515107, 347.123343697957, 347.196747261645, 344.02826870121, 348.135843557538, 342.32029096578, 345.998540697824, 338.652257810353, 339.687907137914, 341.766592105994, 345.295538565807, 345.973262939658, 342.9008418935, 344.5491592297, 344.476492985991, 344.705063318177, 342.096720871927, 341.144223949256, 344.293898635174, 339.953432297823, 340.894509089082, 347.120518386593, 346.07272972087, 346.841209607071, 348.953800361243, 346.630622059142, 340.352914927257, 344.480590193642, 340.405579946287, 345.577799368043, 347.002677165073, 351.105073256662, 346.070711293819, 343.413586673775, 339.654789061229, 344.562646113905, 341.618182320777, 354.354961995817, 348.167685976435, 343.822503296628, 344.563147509214, 339.375698371405, 342.508054710839, 348.169760901201, 338.933331128583, 342.001137273793, 346.391837716891, 344.013342798749, 345.699062520742, 344.099310134476, 342.785635248355, 346.138617963338, 352.23277336332, 338.979211176836, 342.816745609704, 345.23625294422, 347.683536486466, 348.562188470255, 345.324026633937, 341.102523235393, 338.364081525205, 337.463167259295, 343.258309550471, 337.987032635978, 341.538841953699, 342.264705716176, 352.682787043014, 346.230497255761, 337.565929272333, 345.961432932358, 343.926743553242, 345.821632292307, 344.327416730113, 347.736892886929, 344.011066362543, 344.087472852711, 346.175526351942, 345.847990639767, 345.906959910539, 345.895816367654, 341.870231879913, 343.85157599368, 346.434628344424, 352.042046990308, 348.644574859094, 347.983476611576, 345.349588925414, 338.858388036763, 347.703913343999, 340.423353096701, 342.598683131937, 344.074307900331, 347.743503833939, 342.853985355721, 346.520979361036, 339.712772452047, 345.216988679151, 343.16979741043, 345.462190602303, 344.784400837915, 344.262390637245, 341.146671930517, 342.110435876338, 345.367924770069, 344.76410245948, 345.18410428515, 346.840560953226, 343.448204167365, 346.364088089361, 339.284165519042, 346.540151849744, 343.397429754083, 344.247787493761, 347.627636834465, 341.757641962096, 341.756154649184, 340.052658061311, 341.238315573101, 348.103300542759, 343.902392085409, 342.843584993386, 339.326098884455, 343.108415389185, 340.173619243958, 342.936989383965, 343.216352785185, 342.686684399586, 345.212004417208, 347.147237667942, 342.501185624422, 348.082329906865, 347.511297905476, 341.248845116433, 349.400362404229, 341.197070776737, 345.62777028271, 347.959888888886, 341.628536898309, 340.545407454575, 339.248309003609, 347.814318951793, 342.298655388972, 345.96347895628, 344.660733555362, 347.17543617672, 342.815120517595, 345.079055817722, 338.258101484483, 342.562503260625, 347.243463679513, 344.880284562976, 346.304033497358, 345.293632310731, 346.566240117254, 341.264354589509, 345.758745323297, 342.252150856119, 343.947753469327, 344.024399191423, 344.151863828135, 346.247629711562, 342.278229437117, 344.301071930152, 342.672491799845, 344.851807263857, 342.403753814282, 341.38185326563, 345.349078374965, 347.869758032771, 345.880417426618, 338.171853649555, 343.519145150756, 338.419591413277, 345.052002126466, 339.700443967176, 347.227112020742, 343.318341237325, 348.080595201569, 341.468763055618, 340.106463144364, 348.785337022632, 346.983453212559, 341.416617472145, 345.998883328704, 348.942408471157, 343.024137024862, 342.870193749223, 343.579495570416, 349.324236219253, 350.794138580656, 344.655067124196, 346.938749028892, 345.105886644094, 344.016009522785, 341.656933615707, 349.483709434026, 341.069042319432, 344.595592792554, 348.173068942952, 344.556491365367, 346.282101180209, 335.516672713439, 343.867670465575, 342.13208587591, 345.409794141859, 340.834275351914, 344.707533958628, 348.332932130974, 348.851442961291, 345.379444448151, 343.363670448275, 345.272437102662, 349.588575525612, 345.853852090671, 342.168869492777, 345.095085251928, 345.162403332145, 344.161080816671, 342.704021008143, 343.919330470496, 340.080012746459, 345.939820698964, 349.384064285555, 342.673994934473, 347.287577837793, 346.687308203317, 345.58840119214, 342.353822663344, 343.521193079878, 339.615220374493, 343.839795929489, 350.264804376176, 347.199993702462, 343.742002417409, 340.740196715453, 339.711242413337, 341.882512647255, 343.025218192758, 345.607745211596, 341.58677413582, 343.257031252708, 341.087301683255, 341.535794282669, 340.384437288232, 343.443080418312, 340.620826458895, 343.722135257957, 345.564556892296, 344.755575730512, 343.210564089082, 343.097863233332, 341.83288524007, 344.618634126508, 342.413767511316, 351.895756047334, 348.975290879375, 345.373580336174, 350.709737285047, 341.803013951134, 341.806167733378, 344.677275831005, 342.417891953813, 338.922111510934, 344.395911166943, 347.639246967729, 348.382981315204, 349.279019155595, 345.728448258992, 344.225656079004, 337.888720249721, 345.590949520873, 342.195340551988, 345.263208301594, 347.842815712802, 340.432708938139, 345.044900815128, 345.617378166849, 345.425684445264, 343.838356102298, 344.733302886055, 352.087872326127, 340.280668329953, 342.151007979488, 344.599032234876, 343.651350507021, 345.742860614788, 344.390227968459, 344.130459098835, 342.382679465808, 343.380271959949, 339.443890973299, 350.457245472236, 346.038594667181, 342.851546760678, 344.996830797881, 344.33901384051, 339.530987612499, 341.461472206675, 343.884143913052, 343.795729899767, 347.812487821323, 347.250437890752, 345.881188902882, 344.501791894682, 345.992688821049, 346.928802869611, 342.390252079592, 343.596555872995, 348.275408534029, 339.942213285384, 348.173461577764, 341.783911436924, 340.88199216915, 347.297132006416, 347.657007701833, 349.538712738665, 342.960129822367, 340.597743282159, 341.790996454303, 343.533131093596, 347.55757085292, 345.104685045177, 341.051968053189, 341.817916625594, 343.587366912879, 342.150417085687, 349.32613271161, 341.787349275791, 346.894199964457, 349.411544413476, 339.538918098267, 338.018523276742, 343.068208326438, 342.103162584198, 346.722919680949, 342.382160777347, 344.091525485577, 344.066961761795, 344.18034598407, 344.943299194562, 341.783624944055, 341.405125567726, 346.481038629946, 345.717363866135, 344.068375136788, 344.789713379251, 344.420984723892, 341.700377809598, 348.808432307467, 346.414992188942, 346.783268597443, 344.484688006786, 338.623842613686, 340.504316652311, 337.549728156122, 341.947755114358, 340.806495757242, 342.555106259774, 346.393556005865, 344.843638435444, 339.268991059012, 344.115233313542, 348.696413617684, 344.897227100851, 343.740989999248, 341.554940223772, 342.135728783999, 350.618956997136, 344.040869308118, 344.232777359256, 341.948434298335, 343.162225891833, 346.867893182322, 343.545815495256, 344.496848326595, 345.085930244838, 343.142672394822, 339.342578656264, 347.047634630078, 345.595605775958, 345.838041316401, 342.057638149635, 344.891321813937, 346.273737710453, 345.619875052784, 346.580770867158, 347.325139565, 345.539640683401, 344.546063506098, 339.846633061656, 344.911193989017, 342.163290375968, 346.533026116881, 342.950761975569, 345.425953229492, 344.284912650066, 346.110166588634, 340.23695289603, 342.523669154641, 344.523413237959, 346.532810034319, 346.44117761153, 344.44561723587, 344.92717587439, 343.368704878777, 349.620005163176, 341.107037303689, 348.058422384924, 346.759957199061, 339.654310163978, 340.269021105901, 341.311157393352, 338.238680020759, 341.930811056875, 347.957750361598, 338.570049982099, 343.680823814208, 342.608705571972, 344.843521370776, 347.079455801831, 343.484453711381, 343.26075485318, 345.185078483016, 343.052451600455, 344.928414013676, 341.85086184472, 340.232450235644, 343.017744169095, 343.64185715948, 341.955913454153, 341.213134950356, 344.150217675622, 349.207087240608, 341.601941803671, 348.252329663066, 346.722368474894, 344.617712906374, 344.775843034851, 342.251206702087, 338.861261723111, 345.062222421632, 347.076953174199, 343.146108191893, 349.454392445134, 343.855238927804, 343.031396941552, 343.780625184159, 342.687953440543, 349.221183018524, 340.582107740674, 345.642772378028, 341.086001470915, 344.38830928602, 342.501575070134, 343.171646678848, 344.900901105141, 345.805548865993, 351.159155687745, 343.49590125502, 345.591352954427, 344.777785518882, 344.98579330251, 340.792205249153, 339.992184408313, 345.421979203426, 344.412620669566, 344.068398878576, 342.666770461377, 342.547518414519, 345.391265793527, 351.535588525588, 338.371261888902, 342.099182193392, 344.015731927289, 338.632464115424, 344.285695801071, 347.725346286164, 337.530156383424, 348.816302960549, 345.406849898981, 344.778775165117, 342.19973856862, 345.606635402087, 348.033468021312, 345.4489471651, 341.939400232896, 341.883410129706, 343.428012231648, 340.270395890727, 343.786201924467, 346.048173710588, 347.585208365581, 343.458526729647, 348.026784404135, 345.842569255379, 347.131985963386, 342.160463723686, 344.112422343669, 342.375154983748, 343.303815806156, 341.778205555484, 343.385755618727, 342.653809691857, 347.047320568696, 344.066795628522, 349.461414553519, 349.847986772799, 344.550572684591, 345.247425863189, 348.949090086308, 349.637990030812, 346.74133950008, 342.981819039063, 341.800019435228, 344.386247388775, 348.451999083386, 345.303478980532, 339.108815176877, 342.646691469519, 342.619331816447, 346.605545830002, 344.570606673049, 341.733957719266, 347.203217575144, 345.055308910717, 338.753387090993, 349.718536414668, 341.905268843548, 341.028836972377, 344.84100631529, 344.665424392693, 345.243572534298, 342.804604829651, 340.930121268446, 345.256649697134, 343.261676411885, 343.887024264604, 343.971801983363, 340.446463991153, 340.247667397576, 343.126273278525, 342.870642753842, 346.545500674155, 342.34983156567, 339.965548075288, 346.790301600101, 339.800389473612, 340.107398375249, 346.093367758698, 343.656963097172, 340.3145938836, 341.624494223987, 344.602116730732, 340.361061540676, 339.459531044783, 346.744175036746, 345.793034020874, 343.485907240085, 349.130863664204, 337.707156221259, 341.398511551324, 338.858827535852, 348.334503214107, 343.121672303565, 344.772577233214, 347.58941038622, 342.087278871456, 346.715894001181, 339.285276282163, 338.732817672878, 348.576380109515, 350.880796867487, 344.485592644392, 342.000771637652, 345.127211251305, 340.012622697811, 345.233820490407, 343.092127330708, 347.010247354045, 346.343002499528, 343.627791516929, 341.285961997946, 342.528917333786, 340.999014559225, 340.196431033548, 344.640179277666, 346.6280433671, 350.118220227107, 338.184327959587, 344.021413059919, 340.879955805994, 348.341248554672, 342.432633570552, 341.680642480709, 342.217931512754, 342.613590258939, 348.854543927691, 347.326481310261, 338.783275643911, 343.684552625322, 342.249827157799, 339.647442633617, 341.782406445185, 343.44886038034, 338.929903106419, 344.402930104992, 341.074185445834, 345.566217051175, 348.49607037129, 338.714612994505, 343.100801901893, 341.95474850677, 342.360118961336, 339.704024681715, 343.850043505495, 346.296383791058, 343.631256097428, 340.602646768866, 345.577859904876, 346.364187325125, 343.174221563356, 343.256563526985, 347.701334902019, 344.429240787993, 342.449599513376, 343.757942245511, 343.462068389231, 343.556654814959, 343.723202364149, 345.084218984954, 341.411157115136, 343.660007975369, 344.895331648814, 343.36150811374, 339.238945110866, 343.541174501731, 348.186276830365, 345.604655308878, 351.233226185897, 339.324154665583, 345.673321124085, 348.647377172814, 338.775550183929, 341.200865094669, 337.016282613288, 346.23639622134, 342.55713214201, 346.332669126603, 347.273664689415, 347.718540476581, 343.408114580641, 343.133606520852, 342.698967019684, 339.556081334503, 345.000042835132, 346.351596252072, 340.644115974225, 343.671136929687, 344.780175863143, 342.651514685588, 345.204900846881, 340.737807251628, 344.035495390631, 344.486877004492, 339.50427708527, 339.760694086501, 338.317944113631, 347.861003966929, 340.54723155017, 347.327446823249, 341.868905166672, 345.923677605963, 338.797173749923, 341.761417138986, 348.532388619395, 346.282576745437, 340.638550612904, 343.408303812111, 339.838363363426, 338.561331545366, 346.116903489672, 343.054226600645, 343.604619795844, 348.718694005472, 345.007387189995, 344.007591484481, 347.49985474427, 341.035943329112, 347.228303586302, 340.914586337338, 343.030179337755, 339.763400801332, 343.891892548813, 343.662411568949, 336.619668233238, 345.846142263649, 346.289006414256, 343.482480036342, 338.748839087293, 347.25307533734, 344.233657896464, 342.419247752286, 349.097413773114, 345.921660379518, 342.382538548292, 343.045260114868, 345.06047101701, 344.853341132424, 348.345202592797, 346.084006614262, 341.457656360669, 339.074826963882, 347.443613683454, 350.131097418487, 341.379428618251, 345.672621411382, 342.175289819697, 346.984410894172, 344.513845670046, 342.988059098188, 347.020490534458, 341.629222106051, 346.460852343747, 346.709103396106, 344.972257721862, 339.173296156915, 344.664317369367, 346.526039619065, 344.857406518617, 347.613265080804, 342.173144159989, 343.702751314234, 342.622300513535, 345.289355684701, 342.230065479897, 342.044429582497, 345.037616783338, 344.290424130329, 346.612689884738, 334.734931808107, 343.233067101489, 342.048890285226, 341.74633753803, 342.888308615313, 342.610766421885, 341.905784270319, 343.413433325055, 342.587553727457, 344.108556056272, 340.808620415142, 348.265934229682, 348.697969475922, 340.731684507216, 347.511463626625, 346.026929514634, 338.930949591887, 346.028581917588, 340.550450181359, 337.294340376842, 343.413124749181, 341.892258893028, 341.630520783809, 342.222885578471, 343.343651816169, 349.133735227629, 346.974111923967, 345.210816642868, 347.57803950422, 350.120709178678, 346.013960987458, 338.36184526947, 344.183154275242, 347.667891677815, 343.373293007366, 348.771924081602, 348.082756560792, 343.315940544277, 345.789961728864, 342.176936165758, 343.624303970697, 343.279357619822, 348.563998476956, 347.255641249961, 341.421004676124, 345.583488208148, 345.087577493969, 346.268830806457, 343.414697247025, 345.664688189481, 343.513591835878, 347.106259533966, 344.077720924113, 337.584568296563, 338.265578366747, 347.746652757841, 342.437233127615, 347.039889353556, 346.835673210622, 347.502240537931, 344.099389112524, 341.522859923303, 344.074316818573, 336.962311987708, 343.204372594257, 341.976721229738, 346.034465555003, 341.165834061793, 342.092163258283, 345.914717910517, 342.761633371477, 347.346527907679, 347.175918050425, 344.990312851624, 346.183738301065, 345.265154019643, 349.782245080798, 341.866482564964, 339.337870135226, 348.372046921291, 346.228944900357, 346.067033579108, 345.949236355126, 346.752330924583, 336.428369622508, 342.071605406073, 347.007892563366, 340.72404864443, 341.818359824794, 344.679727669108, 345.456758932411, 341.190106166822, 346.150163809206, 340.728372026286, 343.659242035595, 344.241412086842, 346.163997159097, 346.857577326123, 349.484885943247, 345.449145754924, 345.641205008877, 343.300555492309, 340.764972213042, 351.596003477648, 344.159870997127, 342.051431767752, 341.666249380339, 345.044073562946, 346.235080050884, 340.296026755821, 343.260258878663, 346.976631044922, 345.719179568423, 338.393371238855, 346.222626061926, 349.184686916307, 342.076695685195, 345.902931581515, 346.920434592506, 344.234303997873, 343.336655564958, 350.336432430634, 343.540121877299, 348.355066110916, 340.34648541154, 346.082398452938, 346.195877249734, 348.314205860827, 340.951359806396, 337.054761835373, 339.598916851714, 341.259076027423, 349.848528001752, 350.468324113682, 343.706265123846, 341.067701162809, 342.340816905329, 341.837234590699, 348.119841266168, 342.312190329597, 344.475466242009, 344.472827836611, 342.03438967648, 342.461605166334, 345.594988719283, 349.638427947427, 346.406577959577, 340.282692338439, 346.321447293881, 344.851446807733, 346.168949239023, 344.938306310337, 340.5342529362, 344.133621207906, 343.386043668047, 344.473063687922, 343.7241685711, 342.162500806847, 344.382783704485, 341.15745588481, 340.876342383694, 346.333753639323, 344.701477346831, 343.898456484567, 343.654375754029, 346.564672332821, 340.4144655861, 344.725421809387, 344.435765287654, 344.037941517764, 347.063418135229, 348.398770067968, 346.649559937567, 340.491927874391, 348.194648819177, 347.439443950543, 345.56139750832, 348.291563261969, 341.016051452518, 340.24955824306, 340.123126912436, 344.698903816547, 344.21881032695, 342.846195781876, 345.984995405838, 341.071976695321, 350.075720850549, 346.073503215255, 346.007746811321, 341.854680843983, 341.53407400733, 343.151322909883, 347.808827924488, 345.329422314465, 346.262539468811, 346.562228307832, 346.915253308202, 343.555749172024, 345.99276338033, 338.731417962591, 343.602288783529, 348.45142072837, 339.272064683693, 346.388471643602, 346.7266461496, 343.756554737908, 340.597199187415, 345.557798114509, 347.866176093183, 341.989094637555, 348.024057364666, 342.313341674296, 347.359900684631, 345.792912885627, 348.332568267164, 343.952022351356, 340.556532074967, 340.030220370473, 354.37203315712, 344.393933396906, 348.547943423839, 341.99961879395, 348.545555731835, 346.344981716632, 339.812422132973, 340.255266595078, 343.663317805066, 345.830427058757, 347.303958616871, 347.612423545834, 341.539285708795, 345.350235386812, 342.456721610407, 341.345126921583, 345.264363133044, 344.499519998392, 341.989109988853, 339.038334718724, 342.273062456266, 343.592487904797, 338.862055502278, 342.296166147319, 343.765536263118, 345.616892756559, 344.31871043104, 345.677226422841, 348.842252805172, 343.678195861407, 348.367183790206, 341.3498029491, 342.912398975288, 339.765253663717, 342.522395766403, 339.337202865053, 344.938679770301, 339.81156417789, 344.535760984829, 346.986965325552, 341.206075520317, 341.414129001479, 348.264106663762, 343.411828732644, 343.386379400688, 345.941249310871, 344.592733836019, 343.633775312635, 348.076431254883, 344.754728289126, 341.225565629647, 339.727029512019, 346.50181701399, 350.101871461267, 344.325794006788, 344.601663146881, 343.330225374475, 344.992146918121, 346.238323087465, 343.957666240511, 344.479975148693, 342.123749170893, 346.188254371385, 337.340190914907, 339.685818972532, 345.221569361353, 343.976527147509, 347.614478690208, 343.344336678165, 338.125121192902, 345.326776452965, 348.535870172641, 343.42110596963, 345.854494892849, 345.232687051587, 348.438344386486, 340.107283252358, 343.058157161271, 343.169338297172, 343.730273585595, 347.708775013764, 343.231442961156, 342.968776129036, 342.80360867346, 337.124867140174, 347.553582833095, 341.326395122701, 345.060901307996, 346.413720413255, 342.960841151921, 338.676727116788, 342.994858929198, 344.170337716739, 338.135774281575, 343.414957495475, 349.975221663555, 343.864582028823, 344.461168821737, 342.38955881676, 342.759716798917, 340.896536286565, 343.655553754902, 344.740843865764, 341.414043080818, 350.780809180449, 345.956030324647, 344.936377970378, 341.142931244755, 342.267611096942, 342.974047635768, 347.48064989434, 348.749940628033, 347.450196612415, 346.287707252334, 340.239036185076, 346.787386245135, 342.412040573545, 345.83616577373, 342.438455220236, 349.314478581231, 346.631196275226, 339.878742074089, 348.647095224244, 337.492372392583, 348.492148956353, 344.517009335748, 346.056918547603, 343.281848162649, 341.403250484467, 345.912216286032, 350.059538662703, 338.224053051896, 348.990152524169, 343.676600971366, 342.651380601451, 344.670175598302, 342.173986443734, 346.1017338284, 342.895216028714, 346.450978660003, 346.814006901136, 340.262747785939, 343.365804076467, 343.691458466812, 345.066565842352, 342.894235174383, 344.493498529566, 346.317654950165, 342.467097671068, 340.383755187762, 344.530653067924, 345.395866156758, 341.585237250816, 345.678781598375, 341.899772533819, 340.953228388604, 339.662712000858, 349.913622468881, 343.220212848391, 342.912198537981, 344.047849840981, 344.296939542217, 344.296273282869, 335.096702209453, 341.708712034942, 342.245536157537, 348.39271908814, 341.443170694194, 344.572725282193, 342.46371149945, 341.561898623972, 341.171903603745, 348.902703340713, 347.476059601039, 343.571507364345, 348.569692464156, 346.867936390471, 341.56290155467, 342.562977241975, 346.881671384407, 346.284899118098, 343.128149882826, 342.633358188874, 342.631219005565, 339.341630262117, 351.575808913284, 336.877577287037, 345.500236713619, 345.314550312522, 342.852103860111, 344.246221118639, 337.568290831683, 342.914572473585, 340.40300047562, 342.209375554227, 343.046668535426, 339.842263779613, 343.985489207377, 346.004017140662, 345.851311295581, 340.800738583882, 343.440549010693, 343.082418309386, 342.943808920116, 347.120111877353, 343.341489861036, 342.586660381677, 339.621539861976, 343.591173404588, 340.186942218961, 338.638929026528, 341.668213970611, 347.070360076783, 344.018073488714, 338.821531131598, 340.68284476606, 338.974848002114, 344.159019778978, 345.146120832156, 345.195472095654, 343.707037017287, 341.71828213771, 343.759373025103, 343.017816859363, 342.935322688353, 348.765344307604, 344.773349981089, 346.181399029318, 343.854017984964, 347.913525631478, 338.843494353245, 344.408255020694, 343.748232743079, 348.810684412171, 341.638939445309, 347.788200170895, 336.894571312839, 340.135906112076, 344.124697662061, 340.616449743672, 340.753618641925, 344.767879624104, 342.971806450498, 343.468090935265, 343.747492978846, 340.912900228055, 352.010345021261, 341.163674178747, 341.287002010709, 348.358710143632, 342.705398631247, 342.124979923369, 347.967177861473, 339.198191270152, 344.587853826848, 340.529745701573, 341.919352171429, 346.911202022622, 342.984062328842, 344.577448329299, 342.911912074489, 347.486650532699, 337.1091620628, 341.339482976101, 343.496126956616, 343.660513829213, 340.152070100339, 343.631095615047, 344.4936300085, 339.625978711215, 343.191025184207, 337.642774031621, 341.127363469772, 342.573198921545, 343.962041553295, 346.869811849001, 344.480720876503, 346.01146830632, 345.436461633598, 341.174826080551, 341.356364568093, 342.898233680432, 342.634061666612, 348.068849617099, 343.54522878891, 340.333710172645, 351.171664818333, 346.29925328812, 346.486508714983, 346.21356405314, 344.487297046327, 344.324068700484, 339.906251438189, 346.732264759148, 343.238240926206, 342.244946515196, 341.054591272578, 346.798413791159, 344.057775970812, 345.339248396063, 345.089471184581, 339.927237058349, 341.217654797562, 345.829172760024, 340.236590486239, 344.207861165981, 343.301707299181, 340.241105196463, 345.889140729082, 346.669639803886, 342.800676827161, 350.744647789461, 341.618039502794, 341.948484187803, 342.604739501042, 351.286153516401, 346.636831515167, 341.912562650526, 341.109967729753, 344.524597960669, 343.940781821141, 344.771515787143, 345.109573124101, 343.198431239099, 343.200444241689, 345.520404985471, 349.663190254759, 339.841847152426, 345.721789129135, 343.206507601834, 349.220015712143, 341.920186836346, 340.326343860459, 342.315914679423, 343.360116469511, 345.012887336464, 343.780411126347, 343.986751674558, 342.960255697427, 347.942012253013, 348.97306646582, 344.358804864643, 342.237566761441, 333.932214099585, 340.299689832644, 346.498691174763, 343.260471744024, 344.524104729827, 341.70405954199, 345.575619243189, 348.900445724235, 343.700337840028, 344.563783996549, 341.907249655289, 340.51303480812, 341.754468401419, 345.512056377051, 343.43858622241, 338.474398694765, 343.235159864115, 343.187608177294, 344.495002847789, 341.048164906368, 344.625513915796, 342.178841395554, 340.361220301846, 350.922598396673, 345.403963407175, 343.957459299912, 342.137778133096, 341.971405187347, 347.822875961685, 345.870341658221, 343.615477963013, 339.93182339729, 340.325930110407, 343.147583956614, 346.593731739607, 345.058696871224, 343.392161728895, 343.5245059057, 344.882299897489, 341.56086234857, 336.866442839507, 344.230422946515, 341.907889319814, 346.798782151766, 345.747692694843, 341.719033780519, 342.605012392732, 345.950483039696, 342.309381522262, 346.829702000145, 341.838248952856, 348.925528222588, 342.244720808726, 340.321354779554, 341.595349246972, 345.624648483204, 344.504111997696, 345.518149775715, 349.745469866933, 340.077523894424, 337.406983113268, 346.656025872126, 343.532804115883, 342.053466247313, 348.252565162995, 342.245816090409, 339.939913850429, 345.110200680324, 348.493354914834, 340.70866482682, 342.721644808771, 342.402658831234, 348.062727253214, 349.658132662315, 344.777256076028, 348.875147766009, 343.131946623369, 343.88321217956, 341.34869473132, 345.178283167138, 347.048287397439, 342.578933956434, 345.46349567169, 341.569024120065, 340.961767767661, 342.512163729714, 339.319472229059, 343.35154893925, 338.038776973644, 343.79311069287, 342.992373773373, 340.819583551815, 343.273087488642, 341.724466165279, 345.269514279832, 339.108699022113, 343.420275251847, 346.768724480983, 343.212829441851, 339.172313882995, 343.00875790756, 344.456615453777, 346.923107020891, 344.52721069079, 344.138402771905, 344.592847876879, 347.97827751418, 344.176353932651, 344.169243883799, 338.92184841017, 337.312390298668, 349.235570197277, 341.92338391053, 343.430756394637, 348.529965279707, 344.558867830483, 348.370156269491, 345.444973117094, 347.206715332697, 344.188358084899, 343.04875029049, 341.016862832546, 338.946205992357, 340.902649083232, 345.993124705676, 343.39198731487, 348.752051492688, 341.112621477297, 343.762075335372, 343.448737579814, 341.485820779916, 342.26369127946, 343.321272395969, 341.53718809558, 346.221807299242, 342.013457829202, 341.676744699237, 343.497444431611, 344.098282748808, 343.365883131857, 349.48850957995, 348.976978114418, 347.459671643436, 340.709393467207, 340.999265568599, 343.391314209464, 342.937692560944, 347.844454793559, 344.0216479015, 342.283945965366, 347.468583772725, 342.011853611242, 344.081716063012, 341.8372666024, 346.459364841164, 342.697273540486, 343.591266607326, 346.781281726544, 340.17010579628, 343.012592551546, 342.842537691991, 343.584566919067, 347.044002749739, 338.410975359826, 344.098971649649, 341.091852484807, 346.904574257628, 339.427155260105, 348.988358782841, 341.625253425604, 341.900620290848, 346.167002230606, 343.225146519256, 344.091952104717, 345.91548213517, 344.925682470172, 339.032810962309, 344.418916021345, 344.941418945788, 343.557938296075, 338.833390629032, 346.002771218531, 343.321770500083, 341.002750488916, 343.338178700918, 347.380643955675, 345.919980765364, 343.052455049916, 339.960708109221, 341.278020345708, 345.311518631935, 345.220418127635, 338.738861430899, 348.68987992753, 344.997843514993, 345.755648564575, 347.03867089012, 341.61422909336, 349.452433025715, 341.819751405612, 336.358806919376, 349.228601814635, 345.15325041456, 345.926083854604, 352.086862670636, 343.222003974918, 346.24927547886, 348.636030545002, 343.733691438866, 341.550859892334, 344.01957334934, 343.219497792236, 346.964395220318, 345.596094517161, 340.398898858168, 348.052097279652, 345.34640159089, 341.808710488198, 345.192485804523, 346.641702987625, 343.417013912706, 350.787227151177, 342.761494246522, 350.200532832284, 343.255089810239, 347.518194229775, 341.044670583821, 348.532221281218, 344.015136558771, 345.131361707153, 346.838841176571, 342.250200901047, 346.751140308288, 338.129392798938, 345.172245834171, 341.817797522262, 344.517648367638, 345.599173404219, 346.608820696895, 347.677500926065, 342.688848249738, 343.039178356925, 340.617061637816, 342.877991338188, 346.481042405636, 343.080080373642, 341.341514134618, 348.382469314327, 341.631071762049, 342.547347869302, 345.526056229451, 342.545732499785, 349.52787322949, 337.350494011697, 342.09451572368, 347.740069777597, 340.448467314631, 343.161873401142, 340.355256591345, 345.178840268525, 348.819652012997, 341.814364957451, 346.020380108368, 342.058088460023, 341.726765247671, 344.224871814716, 342.101157018265, 349.79937840891, 343.926463698234, 342.38608471783, 342.403611552275, 345.710060548888, 347.521413423772, 340.655096339713, 342.218654107203, 342.195662127807, 348.594762311792, 350.154326655089, 343.363137747711, 343.809460706298, 344.775321933979, 346.120341264953, 344.177480704399, 339.705093444332, 342.262123453905, 339.577802689204, 341.128871461178, 342.679760259171, 345.770415665255, 345.31560797056, 343.300111734842, 344.766174753798, 340.597856116209, 351.668403776471, 341.67306505694, 345.422568778718, 343.590215759804, 343.290378677388, 340.307328428421, 342.218443864095, 342.040502683522, 341.197281096707, 342.93874634986, 343.077372358594, 339.016188256754, 346.272089473, 340.610369015276, 343.514701818702, 337.930166594183, 342.394382327459, 351.106103047284, 344.581378120833, 346.876302470308, 341.923275789135, 347.91441883801, 339.573820300865, 345.958653499959, 340.594748743699, 346.516027819569, 346.581532045247, 339.774869432208, 343.05101056351, 347.429628657047, 340.940505717472, 344.623689309612, 340.48731195223, 348.010482777813, 343.890104081801, 347.426093872699, 349.320585917591, 340.897595703415, 340.94865378029, 347.947824982801, 343.701618031336, 345.743938374482, 345.483682445842, 339.753285551052, 345.750732636894, 341.585779942621, 347.556559476012, 349.976475221983, 345.334831981613, 342.260384850403, 339.861227605528, 345.694355024578, 341.303599279047, 342.430916499909, 345.024413179485, 340.513149934531, 345.252429866845, 341.206918974176, 342.373190990672, 342.146331371314, 342.182737719008, 343.250187439691, 338.84947760068, 346.596045103699, 345.610252144983, 338.531848697383, 347.632692177261, 341.766938709233, 348.997365869127, 339.445259670628, 347.056838676002, 340.32328638986, 342.351446322794, 343.683515958667, 344.127118461305, 341.894337050085, 348.971585916441, 344.76766119822, 344.414829920995, 347.328612928654, 348.131846262646, 340.589064191157, 341.582866507446, 344.17487598273, 344.806341006429, 344.945631446637, 340.916799727751, 343.891725386531, 345.296146312939, 340.60161421128, 345.480963704931, 341.734562929294, 350.767526500486, 343.221997557566, 345.338622974935, 344.480860573046, 344.032167504363, 345.748854348387, 343.479144979695, 341.735265742129, 344.569142930214, 347.490394948819, 345.483523968945, 346.919772560115, 347.226477310583, 340.055032821056, 341.263069399912, 341.443044465935, 342.370399079284, 346.123238244978, 346.351331654361, 340.493367503094, 340.149388472732, 338.019277335399, 343.459386592712, 343.118919263817, 347.233029488399, 347.283170681877, 337.892884250239, 345.251266350515, 340.75509804138, 344.83518251393, 343.240399331142, 346.075705609185, 338.051005536624, 346.331712451143, 337.455934826497, 344.460465580347, 343.368171368422, 341.562264424443, 342.946548820975, 344.03388685363, 350.655672068168, 342.355968713961, 338.697369885748, 342.115209177744, 342.68848630534, 342.078374808673, 340.143452781063, 341.470494252473, 344.012797034339, 341.666422490606, 346.448821857943, 347.20991329804, 340.516720581449, 348.340704687253, 345.112594808802, 343.187357155134, 343.10685832368, 343.270136121229, 345.050445528047, 343.339815839137, 345.147591539372, 341.1519216258, 343.976559094806, 343.841422080498, 349.396918226263, 340.754602277649, 344.624064543933, 338.97652557577, 343.408547039143, 339.90395317461, 342.878008095331, 345.755160528301, 341.795358404137, 344.477203579751, 348.756282421007, 342.367366484185, 345.955457780819, 344.598521805966, 347.331354048115, 339.031932858899, 345.862754282127, 349.909796336463, 340.077378980311, 344.867566213788, 341.574240829273, 346.186961518856, 342.745439838669, 340.205354845551, 345.340005140472, 343.801930132208, 345.409306182367, 342.657640196245, 341.397189375954, 340.814214213595, 346.072904796711, 343.746094106374, 351.960631961517, 344.780483961392, 343.942250266577, 345.688988552316, 345.291200279313, 343.54625124933, 344.588742848106, 344.666894397524, 346.303246344526, 345.675818153147, 345.725642537602, 343.680800717697, 341.063544147992, 347.895217172667, 343.919244467961, 342.274263472071, 345.881081522367, 341.61256462457, 344.151175433718, 337.796003975241, 337.352770019973, 343.587542136757, 342.489029568534, 343.05672912169, 345.522830197736, 345.87443845947, 345.579143174907, 339.730783696421, 346.123748999372, 345.39833061659, 341.6811444538, 342.157881440613, 342.451084130774, 345.800847064126, 346.046366313068, 341.964971182283, 344.153237265381, 338.898922212498, 345.452586001619, 343.778714011135, 344.131775637481, 342.21410586326, 345.729105147132, 345.009715683056, 344.251760025844, 343.830414652638, 350.45362987651, 344.929008094713, 350.222733999949, 345.388305906002, 347.995569975721, 345.960892439906, 343.369001436339, 346.902789635319, 341.197776790548, 347.049053676377, 341.74927121691, 348.011967691088, 343.740106626787, 338.937986857757, 351.278294366759, 344.932295340691, 345.937610726046, 342.446192459473, 347.834357267965, 345.731068666269, 350.693964875296, 340.672331387141, 350.577245785136, 345.361660883169, 341.902528720291, 341.843251536074, 341.166350228007, 349.801949528102, 344.186341198384, 340.688585885834, 341.43343820057, 343.663163459547, 348.307445463132, 344.812258759483, 347.762175541485, 343.603939343315, 346.527374307058, 343.565287596998, 347.786218704749, 345.647406426678, 345.101308682182, 348.888905399691, 341.047759901203, 343.292890183992, 344.126317331995, 346.595952487613, 341.836936489173, 348.912403326937, 343.623985138818, 344.470611183646, 343.626964333355, 343.263291738896, 342.661660774471, 343.803738868486, 340.296342818262, 339.910827994424, 339.478007812419, 345.4078698737, 341.694644115427, 345.805969064599, 344.701912189287, 348.189379300501, 342.945831482089, 346.187493134087, 340.700232183268, 345.303185782778, 341.943063179209, 343.367885902551, 343.562417639581, 342.962178912379, 346.307556300623, 343.948912905515, 342.861490457213, 346.608114914601, 344.395749246107, 344.762132502587, 344.621781828355, 347.657850016933, 342.1457241696, 345.178617112314, 339.248442451761, 346.963843299573, 338.181744164916, 341.158041368058, 345.706821834037, 342.401557832799, 344.828328174997, 347.833645997583, 342.986065390812, 347.530869356398, 340.210311089461, 347.03598264007, 337.714444225347, 337.671764227644, 343.160371893954, 341.814896046079, 342.316206661874, 340.856204014119, 342.517517991883, 338.724114221618, 340.801300989585, 342.666257597412, 341.121899173669, 342.76993014318, 340.299654689393, 345.975228383199, 346.658344489335, 346.516279778085, 343.170492911832, 345.407270835589, 340.744780571918, 343.704005224825, 340.541311321457, 343.52127548502, 342.197892059742, 346.425854940871, 342.211677546304, 342.802204655891, 340.625652409082, 344.053055743986, 345.223659870233, 346.601405175246, 347.37834478121, 343.502812096981, 344.628275728503, 342.327413436071, 343.215879874937, 338.529161174495, 342.74734986287, 343.640425709766, 343.77781016548, 340.655080303002, 347.263380056091, 345.447624603569, 347.638330885089, 347.527701220422, 341.744169511722, 342.788266311218, 344.841400034598, 340.221917533436, 347.04461112253, 343.939347018732, 346.876242633673, 347.328338409512, 343.101925990141, 341.066199872158, 341.686690937806, 343.904811649632, 348.151335086672, 348.098274978227, 343.127894710026, 344.603802432962, 344.54921485294, 344.428049889069, 345.936970143434, 343.934717493013, 342.408293795194, 344.26381874336, 342.168465232773, 339.122989978107, 344.573749936326, 347.841194269226, 345.822736243636, 346.87304835389, 340.243631639696, 347.620140938507, 347.458816821144, 344.244753377877, 345.802811697318, 346.231247681126, 347.361776258419, 345.764406304737, 349.055989899352, 348.65162004003, 341.991446763097, 341.123545262742, 341.344890328524, 342.674925486968, 343.902359791973, 345.881778660538, 342.94280007939, 345.528911300649, 341.438633100354, 339.828837009022, 339.802126977143, 338.505552555021, 346.98450558669, 346.384742540539, 345.327930459736, 342.427344426652, 343.968893373668, 339.829905374063, 340.622687494991, 349.184630276564, 344.95922247736, 352.312841115733, 339.411713243377, 343.984406724959, 341.688295812214, 349.049295076201, 348.658679706663, 336.681028289769, 345.560332959278, 347.105239408914, 344.05306785536, 341.037088632816, 342.589526513061, 341.911615960749, 344.619993199082, 344.185270921553, 340.037238531636, 344.799252089159, 344.891891228157, 341.227473893961, 339.788904333028, 339.620848068481, 340.030709008259, 343.497087958369, 341.809191407954, 345.139102787216, 343.189511611021, 343.374169212365, 343.470790848131, 349.636393178712, 344.037338268047, 337.441541766518, 339.925009744186, 344.271479269981, 339.728906296471, 344.558060637316, 345.632459231566, 343.079971379589, 343.335872572706, 341.087278220705, 339.670421359715, 344.80669061502, 341.409230379689, 341.798888101625, 341.542233265676, 341.476857451014, 341.978853497745, 344.089248419171, 342.140755196791, 343.965704212709, 343.037940632509, 340.056887057326, 342.949622246078, 341.397951956968, 342.570235446479, 343.147269837086, 343.100549128218, 339.775300398152, 344.825680799082, 345.911141615755, 344.964707969177, 342.845036423912, 342.316743181519, 342.081989504679, 343.585472378405, 345.910484854881, 342.193167007169, 343.694373832044, 342.137136760929, 344.180297168544, 347.26839782343, 342.056701660804, 345.186151440794, 349.064736901872, 344.15716843671, 348.450427878178, 345.444929943148, 340.371256895699, 341.220001689379, 342.320172420887, 346.250890701786, 342.906540511861, 347.076331410973, 341.249406994059, 340.089516002271, 340.098669504525, 345.552748561999, 348.025417834069, 339.40542701564, 335.362458357788, 344.956318064272, 345.72278196772, 342.107696774714, 340.185606498056, 340.230160032127, 338.78485105468, 347.60866071614, 341.425137418645, 341.251027772575, 347.369854071585, 348.134796338995, 347.522986435706, 342.910848474779, 344.987959701889, 341.748377944303, 342.685551280426, 340.425045219645, 345.889902492537, 341.125726471725, 344.616032361933, 343.262183836855, 346.158337430025, 342.472480084416, 346.609658670526, 346.428065564379, 341.636474609492, 341.461609193464, 343.83333566831, 332.415970335262, 342.409923355181, 344.59203894514, 344.230562813074, 343.386693872258, 343.63270952403, 345.49203423904, 345.201621626889, 348.970219948004, 344.664913162001, 341.444427884743, 346.165823018621, 344.119565887079, 343.098510832273, 345.871625606599, 345.025935095294, 340.60132738477, 342.230453593496, 346.379558012958, 345.782184418721, 341.582975162967, 347.28904886709, 336.475325884508, 341.057546684985, 347.467988400462, 341.654746790575, 345.484639094206, 344.143820550097, 343.648812941738, 341.945549890446, 340.451831648026, 347.396608299382, 345.470630064701, 345.992220138551, 344.318116375075, 341.553566112656, 348.499926707608, 346.654830615878, 338.341757424789, 343.633204240634, 343.44754076199, 345.5632011997, 340.526386316676, 342.027015518244, 346.513125879229, 343.587367213708, 342.917289491323, 340.06265687454, 338.813278874994, 344.139906352221, 347.099411480891, 344.406783007919, 340.689255278177, 343.712132348753, 344.674462391785, 345.046054397191, 343.426931869608, 343.787546214178, 344.519435938704, 347.083892024523, 345.337053382076, 341.117194131251, 339.025372137606, 343.464941161766, 343.52893009014, 344.406939060118, 345.420199116227, 336.487652054383, 349.615766240114, 348.092288250587, 347.108242283648, 344.401785849791, 342.603035378683, 345.188164726283, 344.145597672352, 342.665693367223, 341.939185628203, 340.369952608081, 345.617922394005, 344.88784308148, 348.143864174646, 343.594307870176, 345.748289769077, 349.172563988624, 341.805886110368, 342.917895692467, 341.013827505955, 341.494701210256, 342.846999662187, 343.393028418215, 343.409717875156, 343.174466433738, 342.459801101498, 348.287878986377, 349.845297429417, 345.711827801905, 338.06939673172, 340.841096884277, 344.171663520056, 342.943145253333, 346.275042599975, 348.134127229318, 344.299337723966, 336.212586303457, 340.966702818349, 346.016282802508, 339.70957501105, 344.106837899606, 342.232699024551, 347.037200750608, 345.734886537782, 343.553376916931, 346.358290346394, 342.739553702165, 338.593577777187, 340.399706222234, 339.954205365485, 341.461716443368, 348.776827137963, 340.529329449336, 343.402926998489, 340.3395706179, 351.048986028265, 345.953491617786, 342.818643768045, 346.064361208459, 341.532234467344, 341.407462705863, 346.804432051415, 343.560435414562, 343.873131577696, 343.748751680827, 345.656055130252, 347.242697075891, 346.202415523491, 343.077968789972, 343.840576479931, 348.116067010052, 350.691478301581, 342.29713633647, 342.981909996286, 347.116286508661, 345.294661602566, 345.405987224539, 344.069728301974, 343.588330023858, 339.346318662513, 347.852194256846, 343.501598070631, 346.46179724272, 344.554272877159, 342.154497671197, 341.427102594229, 338.714318940644, 337.08300114875, 343.409558795407, 345.155435809892, 340.353035190201, 345.21546429174, 346.499916698382, 338.817004872354, 343.598661802218, 345.509189459902, 341.367965778973, 347.737906145307, 346.164757483707, 342.445161044624, 344.274973896384, 338.070347772824, 344.789202333952, 337.810401865169, 344.376185611228, 342.024154185595, 342.717250565087, 340.360960614956, 343.305040903646, 340.454161746018, 343.788955356746, 341.411347183566, 342.919238347953, 343.653099424991, 346.064016242855, 347.160872565799, 344.95776043743, 342.865683138116, 347.025628680993, 344.323655949104, 342.067918111557, 343.726931498916, 346.50064280719, 346.017582284199, 346.891371635067, 346.115180529338, 346.992550703464, 343.571298997705, 342.585971830184, 341.489339027275, 345.289072895744, 345.148900558718, 348.055420976893, 336.242462847407, 349.166633281634, 346.206620674946, 347.787278150338, 339.22525487803, 341.639395662142, 343.552351147251, 341.104425433282, 344.079727974484, 343.945382702159, 346.406637664991, 339.603275454597, 343.079710192445, 348.805970250035, 345.962897479185, 338.223710259653, 348.560895793005, 340.639445262965, 341.325068187903, 341.684206442252, 344.01012390483, 342.570267183709, 343.815335879614, 338.317391158366, 345.425944250499, 343.48410452248, 344.205079647694, 346.708745164814, 345.484955460464, 346.551481036536, 341.631337228282, 341.591151041967, 342.173409530007, 344.681144205099, 337.901907276833, 343.228387528573, 338.649446114869, 345.113630187566, 345.708408488482, 347.831732631719, 343.734145248559, 343.3644519211, 342.674761339976, 343.802730053444, 340.272603084689, 346.198897015961, 352.695106779053, 344.149317941281, 347.700424155634, 340.225480457376, 346.759876339445, 343.962010232023, 340.487037281367, 344.668307453494, 349.574937637235, 342.200851024308, 343.89429208781, 345.458702943791, 342.702025816074, 344.216237285922, 342.577600867294, 343.555540079086, 350.185267425565, 344.138948770296, 347.028867293439, 343.426647729648, 339.283495925334, 344.181827816985, 344.193594868293, 349.233750229433, 340.707618732603, 344.10498190687, 345.527188182629, 346.821276885097, 342.935978218706, 340.984006454232, 345.991643564784, 344.348617114746, 346.222395271026, 340.21619663138, 348.55789041059, 345.455917744297, 340.421174406879, 340.565710534164, 341.884396967302, 343.586687544464, 344.781425674977, 340.133124058891, 341.196673502991, 343.410241221525, 343.974162634242, 349.817326988441, 338.902108428709, 341.943891539093, 343.284748762692, 340.619470184651, 341.795119385252, 341.058137429561, 347.805266442413, 350.269104336634, 346.534902042038, 339.878505545811, 346.470693308127, 346.748188425661, 344.423805580194, 341.974726065759, 338.652184534602, 345.906915217476, 344.246059089985, 344.108179701115, 349.765544867964, 345.786493290942, 340.621979910396, 341.420688503179, 345.738578289765, 339.315276111246, 347.017397494138, 341.141233299717, 344.219023653367, 342.201669884357, 343.609437680317, 337.969680540053, 340.116651314869, 342.267962120521, 339.951387027502, 343.529053418441, 339.632897961618, 345.972466052538, 345.253071007535, 343.985223527098, 343.782275228278, 342.795060466107, 338.743691130688, 343.03268373871, 346.747105776677, 343.283569123588, 347.885367410985, 343.708790823089, 343.467797540676, 349.621455022169, 348.154311129631, 341.426169541929, 345.727628023167, 343.111317266445, 343.407507514915, 339.997439891043, 340.840370878344, 348.952991734378, 344.910684825039, 344.269745211956, 338.59615127742, 342.838906718149, 344.023415527546, 336.550555117119, 342.157799913905, 348.967292122299, 343.766442908431, 339.58475558448, 340.323906046095, 341.978968039983, 347.876730664401, 344.068637393192, 343.118594865152, 346.093274968071, 343.379554527826, 344.103120931402, 341.147615894627, 345.40385050068, 351.280195345852, 344.401755841009, 347.394620819534, 350.46317632276, 340.257885001391, 342.632212666017, 341.164036753834, 343.169110167209, 344.396005230989, 346.996858509326, 345.317036914425, 347.918340057669, 344.320035644242, 349.563388725886, 345.436414472296, 346.501878293616, 343.521931142288, 340.034959591985, 346.424552275966, 335.54729088044, 338.104601438664, 343.453462096548, 345.385459342503, 340.580008977775, 339.627850820537, 344.344747096972, 340.249256819669, 343.518071284381, 347.695234719026, 346.569355214379, 341.275967280195, 349.029856526579, 342.280329746463, 344.782731169728, 342.217071902457, 349.270281143485, 346.333302075041, 349.468012685383, 343.567363019029, 342.797661351801, 341.237807042563, 353.691317313097, 348.076885574516, 342.331249439211, 345.872448100264, 345.66314269382, 344.45954907029, 346.625204504434, 338.129636269019, 343.540794937825, 345.522920007846, 347.276187748351, 345.492850513853, 343.736053726167, 338.777868245396, 345.495997706413, 348.997035022493, 343.523368192776, 340.888386115878, 341.774164633862, 344.966267929886, 340.959775214172, 340.285250488717, 345.375750842297, 343.181458139923, 344.084093777561, 346.995483738548, 346.426349032649, 348.360243791951, 344.617591866066, 345.94860578467, 342.385987393027, 343.760051655256, 343.249180423033, 341.113521313189, 340.751664394586, 341.336184128865, 341.245306459201, 345.392681525195, 342.18003544576, 341.837655866976, 348.332170685221, 345.911765438389, 341.903263120378, 343.221931024587, 345.083771538776, 342.002581745605, 342.640164333848, 342.637452122914, 345.090425670617, 342.664468638538, 343.899784247857, 342.525228631324, 346.577614651752, 344.580487789682, 350.172886395046, 344.282032868656, 344.276432590859, 343.098583211339, 347.395196122112, 345.369702253022, 345.366460794036, 344.262152672888, 345.658197727362, 346.978999732087, 345.655701025854, 343.289393963583, 340.337890241586, 345.741040845144, 340.211025422075, 344.393625950914, 344.595174908351, 343.177205934558, 341.382344536978, 342.670003214363, 343.012353635661, 346.75544053523, 347.667874584305, 343.259867835568, 341.636608187341, 347.684921758293, 342.767993185951],[130.944616473111, 135.772799986508, 130.731456061007, 133.571851515225, 130.2786020519, 132.80316240509, 134.550957797454, 132.887471556172, 131.146116838606, 127.741704811892, 130.069583642538, 128.678470932739, 125.803591795923, 129.113584698009, 128.045469230398, 131.635247624538, 131.459000727499, 129.489078949876, 129.588267322464, 134.690684523544, 135.093890801008, 132.293006540546, 128.072913254813, 131.656134989018, 132.763872352521, 129.825664918057, 129.112908309034, 129.620594400249, 131.266690502435, 130.967110808931, 127.909543912927, 135.341055357523, 129.782388607499, 135.189051757696, 128.874856880121, 128.519689886221, 132.827106523418, 135.609663867045, 129.673833702137, 130.36155277921, 132.257082739987, 134.560546809538, 127.881902431148, 131.509222597306, 129.198232820607, 131.614548413751, 137.210483323079, 134.773921820241, 136.812717604839, 128.171026488002, 129.710918903828, 129.269171883387, 132.378989777787, 129.000688005222, 129.354155031296, 131.005775240154, 128.204856524051, 130.482326319356, 132.604410821973, 134.794945286689, 130.442324867561, 129.750777806755, 131.366846985448, 130.413737295761, 128.894784876577, 132.583345217294, 130.849011508799, 132.210511483489, 129.673304053012, 127.832732215447, 131.838948139528, 128.361262843588, 125.458722932393, 129.322454620586, 125.762009920205, 128.496325101381, 129.065198411379, 136.432478849813, 128.282244610124, 130.022887473446, 131.576295754222, 132.175750837013, 132.931325552435, 134.034287551687, 129.034052120186, 129.936749550528, 128.427984820079, 128.909293676639, 129.943825576653, 131.870170414249, 127.944653292962, 129.298451344676, 136.447284763077, 130.896688872352, 130.210258915987, 130.803846620952, 130.908643744179, 133.238149116897, 130.270860186363, 131.854805518135, 129.640438838607, 130.206296298117, 135.656789515519, 123.549241784997, 133.895203663719, 132.37558809868, 128.996905796481, 128.661959043302, 133.738446262342, 136.561654942591, 136.650947359941, 132.561113849151, 135.987387511887, 133.26469880045, 131.080746474317, 131.023301391073, 130.577036012, 133.701741938675, 133.090625580832, 130.937866615321, 132.953486969179, 131.89063562878, 128.778040413056, 130.850410881579, 138.782208631678, 127.749702970346, 130.053300665856, 134.927351377606, 134.755426550894, 133.568935628841, 131.989868403048, 128.915663371819, 130.254649577341, 126.746060127545, 133.013198023236, 130.434199710903, 128.995994416055, 127.807623155928, 130.021857600409, 130.024078390617, 136.565810347516, 127.126791552915, 128.099886719366, 129.210956689445, 127.588873787982, 134.567989979834, 125.631798243447, 129.55413475353, 132.897732666391, 129.838835984517, 130.997748368504, 132.018698022181, 129.406128406212, 130.251978694303, 134.415671969521, 129.948149833765, 137.915681095369, 131.879240825847, 127.596921530379, 133.561084417159, 126.358795720524, 133.495559289393, 134.688797790962, 131.985832101915, 125.41900729516, 131.388718929891, 128.032427822682, 130.183115296147, 129.752928651419, 126.55071120805, 126.103503425066, 127.640349327913, 127.975703338702, 129.087574054649, 127.88313612112, 134.158908322364, 131.099934036693, 134.515405351236, 128.276086796641, 126.236479482729, 130.326122201864, 129.62487272478, 134.275184274109, 135.169411276679, 129.855805837348, 131.884822347885, 130.41347405238, 131.035699836674, 135.104921067096, 134.655785293404, 131.018832329834, 132.934357496783, 135.968406341483, 132.951565746724, 133.673066969873, 131.105214036863, 129.679315032195, 131.508969308472, 132.340694967848, 130.553905777769, 129.857443063449, 134.856907479891, 126.166182291724, 132.793295731255, 128.580308145811, 131.428415069045, 132.476894467169, 133.229575775505, 130.104545428555, 132.444106002409, 129.456683892199, 135.404475655919, 130.175944246872, 134.666084103069, 132.874698468781, 135.761488135208, 130.022185007907, 136.238141783286, 133.596008565021, 131.335206646981, 129.01162963208, 129.828910554195, 131.172587580765, 125.687221113802, 133.481309466694, 131.426411362837, 132.270726215822, 130.970897939172, 128.361267011324, 131.219763817962, 133.371906893622, 129.265162561287, 131.014124083104, 130.432540433454, 126.409599110976, 133.892258467063, 129.394974426751, 128.820444131545, 133.759177166628, 129.074616469805, 128.034979488908, 132.7462224834, 130.327699469213, 127.772687315082, 129.887973027895, 133.2804407122, 131.252678086183, 135.393121462202, 134.134735024971, 131.519479529765, 128.239803734756, 131.333658266004, 132.062794536544, 132.905809662081, 127.871473866668, 132.659763645925, 133.869413897145, 137.451196160487, 127.859323003471, 128.813757977491, 130.290997622625, 127.2495748113, 130.615428159591, 130.980095056253, 130.430741436928, 129.56915747978, 126.609502285281, 135.321176666697, 132.552971690775, 131.821250633342, 130.166619661951, 131.612533783494, 132.006643957485, 132.171902413986, 133.083085599896, 133.854699739173, 130.712754489655, 130.762791284641, 132.154366964557, 127.004800813927, 130.498495951297, 129.658483459023, 132.438545939991, 126.041690544257, 132.614425300296, 133.610558396112, 127.146439023354, 132.066637729455, 133.364708340724, 129.643627537361, 128.062255869287, 131.118786351682, 131.821165516122, 131.367130213804, 129.672741985305, 128.38616229583, 131.819131903925, 128.52379604343, 132.383067269366, 135.062521897018, 132.042782238084, 133.841795022131, 129.570045692292, 135.763954465076, 134.895979000912, 128.474034641571, 131.498500109088, 133.979713562909, 126.96158343491, 132.79225165014, 133.073486149552, 132.026191001544, 131.559622579308, 133.193696528826, 129.580533746251, 130.668739124084, 129.252201933423, 132.365621306917, 136.313635293493, 129.271759541216, 134.771497661161, 130.661074371321, 124.249357077507, 124.749824919398, 131.385312638433, 135.833115816162, 137.098876229467, 133.221223772833, 136.534784459925, 132.81595372958, 136.053780419628, 127.33433862245, 130.938442916538, 132.567049154056, 135.784807198822, 132.223747067481, 126.33255017316, 132.420011231645, 128.259666326348, 136.081454632139, 135.629353153086, 133.618369518184, 129.565618522591, 131.514601097356, 133.689110523527, 130.280062459676, 129.517014424019, 132.984243705364, 133.088003367566, 132.047397110265, 131.771989812543, 131.704232763142, 132.598254979363, 133.309892888133, 129.838105244768, 127.848898786011, 134.006876391633, 135.901631403443, 131.046669897651, 130.481632836442, 131.073032603222, 134.775153606726, 134.433375682131, 131.642023141079, 133.255234118636, 129.775444648779, 130.606106144057, 136.583435118542, 125.508827479634, 133.10376313782, 132.803197467805, 128.504261574853, 134.918776548041, 128.816537773268, 125.764238051345, 132.434119192088, 128.332649817572, 128.950015259115, 131.408381412588, 129.239111760106, 131.181799048749, 131.075321449223, 131.845124809109, 134.783878936098, 133.51231290339, 131.742078348142, 135.949870769473, 132.036818883305, 125.951650321706, 131.990898542318, 127.715387485431, 128.239135328558, 129.507190708366, 139.135457266445, 131.892031733927, 130.295248013873, 130.285488453438, 131.853647430997, 129.53719260877, 130.04818377599, 133.412232041325, 131.600782209304, 129.857192073722, 128.761069054253, 135.00720764296, 130.849600233694, 134.439866351655, 131.446121526936, 134.865857359693, 128.198960269116, 130.208796514356, 131.603515722439, 128.688217794456, 133.245961243283, 131.248544926277, 129.762034627294, 129.988883162275, 131.948228938583, 131.322407215404, 128.958716066227, 130.795862975017, 134.825232250164, 127.211606110101, 127.769563406075, 127.895870343901, 134.522203184503, 129.575210023957, 131.327157143533, 127.519090987006, 131.127131327736, 126.023152349078, 126.728449246342, 130.251551078756, 133.307985364669, 131.950113250704, 131.638330794825, 128.233131238139, 131.381518575156, 129.397626112911, 134.779943855676, 133.917714476282, 133.765818902269, 128.798004500015, 127.690379571318, 135.827074364309, 125.389859298752, 134.906042355113, 133.705397682612, 131.088242585328, 133.955706929527, 131.111345435671, 127.746548684444, 127.451902605511, 129.982209413368, 133.24880541704, 125.56864728041, 133.809673243263, 129.122965248394, 133.52460846781, 125.457026421822, 125.585014875721, 133.186554419029, 130.591725487728, 134.47028490077, 124.426116237522, 135.047312472967, 131.634883545386, 137.456313267616, 131.641242079337, 129.689290674755, 129.887752294757, 130.589904317059, 133.456475665709, 126.859136774314, 131.249685012823, 129.336949323198, 130.137083575038, 136.780728686324, 132.833422613445, 128.409671431209, 125.635604472697, 124.877349487322, 134.649290716628, 134.109629557476, 131.643964685551, 126.370042275533, 133.215681568866, 124.068229361415, 130.511912938472, 128.237068114015, 128.355244621445, 135.193854871721, 130.104644788246, 133.233450601829, 132.734665131655, 127.330166764573, 128.095064262612, 132.270208507584, 129.057788214572, 131.38670837188, 134.418640629489, 131.085915642129, 127.9345546658, 129.991535521976, 134.281350981179, 129.776815774558, 134.070307770162, 132.898457611895, 133.791926949964, 127.116220580529, 126.535833594654, 126.302828222959, 131.02094961551, 130.55577013446, 129.618377305978, 132.108583229431, 130.081280876799, 130.800764734332, 137.796170478929, 129.145481376216, 127.557284806036, 128.132705532866, 134.01879656323, 129.181193656724, 130.049555281995, 137.486645265571, 129.501533709374, 127.330616602975, 128.73631440773, 126.776927497152, 135.79004864359, 132.552196668278, 135.696171006179, 136.49277199966, 132.141361534787, 132.970646816665, 125.917743708702, 127.657902163144, 134.190194470409, 130.295115676642, 128.668158893557, 130.264892600985, 136.220316427773, 128.786043381688, 134.596640038505, 129.815394022065, 132.399907499128, 135.606407849537, 128.922857411483, 130.17084349197, 129.459130686859, 129.049584987652, 132.721258337871, 130.971769330298, 126.480195482032, 129.215286770655, 127.800017028631, 127.105883420523, 131.752606883326, 131.133907198027, 132.519494100621, 130.198324215225, 133.021725832942, 130.117279426249, 130.627885439872, 131.469670883916, 139.162728758875, 128.718545555731, 131.243598746677, 129.595524004088, 126.79872674837, 134.573605510351, 133.581409425577, 129.723478448957, 126.677427846871, 132.050615151155, 128.999780533221, 132.425751188109, 130.7598115264, 133.183829971979, 129.348734852313, 133.836201458026, 135.712670129822, 122.874232929834, 131.768641492919, 133.377686065127, 130.120845804024, 126.764330775581, 126.662547026483, 132.431814743781, 132.59285478158, 130.679804962139, 123.82573546874, 131.604234581911, 135.118372817377, 129.554583143319, 130.383734758222, 130.006539864228, 132.55435008406, 130.036030841848, 132.034556820589, 132.259736505429, 136.977648788549, 132.423938625318, 131.600265517336, 130.466922239966, 123.25205219476, 130.990190301226, 128.93070978766, 133.423480037984, 127.25811949273, 132.567556601961, 128.103927907405, 130.366017905804, 129.342639210081, 128.310246158718, 129.583925905154, 130.565845136766, 135.385047863396, 133.307748199977, 133.971791621694, 132.558601312528, 133.50694954178, 127.867692409632, 129.83527618673, 130.47153398341, 132.972484500924, 131.538588196032, 135.589342049479, 132.152926580012, 133.366705156984, 127.448316580582, 127.526135031888, 131.338205027902, 124.105417453199, 128.014149328229, 129.808639149967, 134.048173195883, 132.175524227809, 130.343312822665, 127.612464490541, 130.281775417755, 132.495358091954, 135.475508256118, 133.197782459658, 131.185843311203, 127.217978394941, 131.444577378917, 132.825663628881, 127.667647872942, 133.043979148571, 127.909330285277, 134.386105172569, 133.415388892027, 133.32941566808, 126.414510824317, 135.372941206094, 128.141215627333, 129.928367234058, 131.76520445741, 127.622084043057, 134.91549365391, 132.896064089281, 134.982296783588, 129.39162503654, 132.081246892412, 130.325842881519, 128.679591110775, 131.049608071874, 137.572881824747, 137.266474147207, 129.935240343317, 129.529166149558, 131.848062551912, 132.89106410834, 130.945770540942, 131.892033306621, 126.469709096094, 135.877464531524, 129.170094682988, 130.95106559935, 132.855433826088, 129.349346085287, 130.866959995688, 131.245108785134, 136.504479595971, 128.703995907753, 135.156648459526, 140.601556865811, 134.004866469398, 134.886521739757, 131.070842424105, 130.873966648391, 132.009168224205, 128.346918284744, 131.794527413359, 134.146984289468, 128.99146626263, 139.854766957401, 132.296154124645, 132.815930713658, 130.074192522615, 134.61680261546, 129.224150647711, 133.370959938241, 133.209910601022, 131.794418441427, 132.237361132752, 126.125262303837, 131.790064268988, 135.348012092276, 136.204374141895, 138.093176090847, 129.875482039804, 132.096270085479, 134.308726827829, 127.287774648262, 129.115851701689, 126.226179661388, 131.408231294749, 133.373468420592, 136.501731706222, 126.392276851506, 125.378381344109, 131.431337560749, 133.387489144649, 125.059587762748, 133.503083312052, 130.890826416876, 128.221356267472, 125.016835031392, 135.855887162256, 128.175944990644, 133.741428668646, 133.927091311623, 127.822673356165, 133.082564109121, 128.421871098573, 131.469438392701, 130.735399602825, 129.919496647107, 129.328425983509, 136.368009245055, 132.213953497783, 132.900370217433, 133.742004925522, 134.299133445904, 127.62427434426, 124.939635070477, 130.542302344188, 135.159216545991, 130.99677980885, 131.917015767909, 129.567326381362, 135.370345200178, 129.636466264763, 128.732730888261, 127.712245963175, 136.218934972232, 131.970819998308, 131.783656542632, 133.425338636811, 132.892372717123, 132.218137667298, 129.570260023552, 126.595769806736, 136.120037291954, 133.926878717573, 127.813828343474, 135.872879063268, 131.939627186193, 133.779273297469, 128.657627741392, 122.250026743028, 132.008558862498, 129.845013250788, 131.526534079901, 127.537630695579, 132.296297799474, 129.276547828805, 133.782248232007, 128.608323045269, 131.360369396332, 131.277041315977, 125.730527112898, 128.574015763841, 135.981144573517, 131.186216121511, 128.484448412554, 133.724834510651, 130.956974713891, 132.581326287093, 128.491338324788, 130.91279058036, 136.118833190538, 126.282683366987, 127.688503238601, 128.93611930449, 132.048209115906, 131.002039696249, 136.345266296024, 130.697422638767, 132.290439748765, 127.680761833042, 130.517004755268, 130.420394714794, 125.319291012034, 131.038318202002, 133.889055620732, 132.262854293096, 128.865752592716, 130.928963348787, 129.035099100757, 128.317006906273, 129.738280652938, 136.663855381617, 128.41300694166, 132.350211104059, 129.363628631885, 130.198355903925, 131.531599874959, 138.047664306821, 128.876012153908, 132.356338809012, 127.782126071967, 128.611844374508, 133.810540198654, 130.297671969268, 129.968262410163, 135.434669283925, 131.980228752405, 133.620472213279, 133.205897499501, 126.479573434862, 132.708439539103, 128.966779294629, 134.744058456182, 132.022729224994, 133.920903958597, 121.911009764204, 130.776660403513, 136.472930810907, 130.031155392785, 127.40971627089, 125.379200013543, 128.404611768502, 132.659402324179, 133.141070782194, 131.289240696861, 135.637413183497, 135.19246812832, 130.752504852995, 133.309626736542, 124.989728529681, 124.419807126437, 133.889477841541, 127.232437584365, 136.168272168519, 132.738130398103, 135.096947574161, 131.989727308836, 131.969221756978, 128.850370537299, 128.402279247937, 132.150478929685, 136.369541430712, 133.419846750569, 124.551529004534, 134.250667240682, 126.649430156494, 131.855456622581, 124.785927705341, 131.627491773323, 131.964697348672, 130.370104067221, 131.870247349132, 127.185261512208, 135.368062479824, 127.538228604614, 133.265727790273, 124.2160872691, 130.28265004832, 129.997619956752, 133.104991067416, 129.431651992057, 130.231640263627, 132.621583980185, 130.560057987646, 126.859647808389, 132.505433789412, 125.90660794183, 124.069555616196, 134.652612055681, 132.453982562257, 130.511439561901, 124.995984857008, 132.996222366729, 136.042213794102, 129.62457431366, 130.481534545032, 130.073015751064, 125.651616008324, 130.100359456169, 125.940715346191, 130.527644903399, 129.866709520624, 135.127393045046, 130.645830895839, 134.316213987686, 125.277813638564, 133.147841451627, 135.145289145871, 130.416792205812, 130.397964828889, 132.945919690222, 129.835574734324, 132.380764261733, 131.663480752749, 132.786441339419, 127.12033720987, 129.339454601898, 128.29243189391, 129.62767870663, 129.392651022606, 130.789216656444, 134.487486682971, 126.985354018647, 137.439673577474, 125.464943148624, 132.408760701845, 129.154752230903, 136.264060091746, 127.615158067986, 129.645766019942, 131.009283568632, 131.176722926341, 130.371178773625, 129.450867601329, 130.59349200424, 125.193291672631, 130.055208212967, 131.031482493574, 133.064717143504, 133.175302929616, 128.259303204758, 128.953828873217, 132.337571568399, 134.545925323743, 128.220430266046, 130.33914819523, 131.470329626184, 136.455021244892, 134.438035092919, 129.361274891336, 128.648818731552, 132.725681958889, 135.748116252782, 132.30329763089, 130.551546567365, 134.947423304207, 136.241315302341, 128.983375921076, 134.055710380258, 125.894491548524, 133.075607971221, 130.84606547616, 131.70163582146, 132.230199416743, 127.789594539088, 131.42876596166, 131.145772076316, 125.01878738533, 133.233225370133, 138.780022752848, 128.879849179139, 126.962716511969, 133.447027081986, 130.165476161331, 133.271428419448, 134.488332914592, 124.365329452852, 128.874790353787, 133.949655815067, 132.326373113577, 128.453094744233, 130.305422399193, 123.227043490833, 128.885429167859, 130.850610841778, 129.334805603027, 133.50876478758, 134.469366444507, 131.429885348879, 130.01869867208, 132.507943445811, 127.673683794784, 130.283744291699, 137.689105104337, 131.661809828053, 133.872274702838, 129.681591249343, 135.800372337883, 133.920029221274, 132.235956745968, 130.979199590391, 132.29619465642, 127.91627578492, 129.42545457442, 131.094812713505, 126.773255046893, 136.68725964269, 135.408694446363, 129.398021277287, 128.786264374006, 130.076491755147, 129.996346130609, 134.428513443057, 139.328235374225, 133.900242331401, 129.804226088911, 129.971827856755, 133.44011759404, 134.079518070517, 132.587978174507, 125.316827285495, 133.845041971446, 131.955444646013, 130.701910301659, 131.289158322556, 133.685573172633, 135.798923460759, 134.421621605051, 132.913832484965, 134.985428906739, 128.099582681989, 134.695303091228, 134.266821111472, 134.267764595609, 133.43857046725, 132.632581203353, 135.128965638291, 135.871414721559, 131.419984538372, 131.561400348646, 133.364527281944, 133.36043637347, 136.44810208725, 134.678699924059, 125.869380948753, 131.713264217022, 131.71957755572, 133.658814600113, 133.537377927373, 134.03851166974, 135.167829914459, 130.42689929305, 132.451846822388, 131.293431506915, 129.610177610522, 130.86355733999, 133.785388906088, 127.586224750313, 130.685670549724, 128.818442494467, 134.19163197076, 128.766725834588, 132.882594642284, 127.841269689618, 128.786306733092, 133.477706803668, 129.729383458517, 132.674694502219, 132.412223488215, 137.5165357215, 128.553005631989, 126.514519550958, 129.837646079083, 131.744477945504, 129.877573994604, 135.482595410297, 130.56995875382, 129.631144368919, 134.428766923243, 129.146317177094, 133.750667629878, 129.109671807972, 132.813662848004, 134.966959492917, 128.015237856916, 136.115818209344, 129.368854099884, 131.058381052544, 132.454330175186, 136.704923197443, 137.140293867017, 129.44444527639, 129.858250483141, 133.791672012538, 137.450665760929, 134.690427635197, 127.745095192103, 129.36776652928, 128.721775651028, 131.138549067249, 133.420891064217, 130.128912830504, 129.61302671097, 131.596300658242, 128.597814954295, 127.249789577374, 128.026302936409, 130.308866837052, 135.2967870729, 131.578764870565, 128.338407637923, 129.334573363737, 131.554084862396, 135.693874423788, 124.580767335839, 136.544865121007, 128.17063314207, 127.714852706113, 128.64217218551, 131.135707485314, 130.327299571056, 131.841942940328, 130.609516910886, 129.904374626512, 129.764321679068, 129.057324968522, 130.345752996903, 131.708743774137, 134.503796582816, 127.390195277355, 130.473077986128, 132.298411046925, 129.605440840275, 131.879757723216, 129.541922324205, 128.303693684936, 132.379473528383, 133.963950123114, 127.885038911591, 128.526350977924, 130.873024900737, 131.372723152089, 132.13246220022, 130.720195050934, 130.416667559555, 130.446920134738, 132.557913442384, 131.818402435734, 130.121905794226, 136.593051011141, 136.029613948219, 134.581253154802, 128.797511445915, 129.901139994008, 127.841054285778, 132.147439985024, 127.050040932698, 126.578810936831, 128.6906556144, 129.102069175484, 133.904829547881, 126.383837493925, 129.438007284741, 129.571356006677, 126.945265095905, 126.098450252777, 127.970322183997, 132.264315706073, 128.667163616429, 135.740759019847, 135.471025748673, 135.797371633478, 126.08674189293, 135.040829719995, 125.643527304332, 122.596284150777, 136.665732793123, 131.261290303407, 132.92697539479, 133.929291565494, 132.379283808787, 134.124925701962, 129.986723695427, 129.116743793041, 128.76371494351, 130.687881054818, 128.334612465612, 136.934596132321, 132.934022414525, 128.4513152698, 131.176285575432, 130.721064897529, 131.545110714666, 129.409469629816, 131.926023381593, 136.293070657031, 132.371413704809, 133.378104717875, 129.537032120833, 131.208369668175, 132.961426376753, 130.690203148288, 137.841165004182, 128.828793878888, 137.204620217028, 131.271232442613, 133.06264161726, 125.094920680573, 129.925295502036, 132.090150255583, 134.192958949124, 127.9252053747, 130.770684913558, 132.085179929261, 130.256487113716, 129.310278962496, 130.151582484458, 128.980328504842, 131.962002112856, 125.90631842229, 131.146184077173, 133.853470693457, 132.823557088433, 132.085678587353, 135.077029340776, 131.73523454494, 128.349981265314, 130.516045646072, 132.659798119716, 131.04464804468, 132.643008691823, 131.694271024413, 133.061420386372, 128.886999265945, 136.871905656189, 132.819354824728, 127.937986878917, 133.081804609576, 130.600418445066, 128.674903093939, 139.786129581303, 131.78665825966, 126.598675886024, 131.139387886471, 130.808320213434, 130.770873266559, 129.53836310968, 129.265286087808, 129.677070214933, 130.247335828901, 130.39824473653, 134.996352041101, 129.377741094061, 125.556244828292, 128.465343869642, 129.977394441916, 131.514174744647, 132.821389461954, 126.986213057249, 130.122757078161, 132.699554314751, 129.272923177063, 130.528871602491, 135.225524873226, 126.884074536526, 129.613918788849, 130.273816902348, 128.595983855092, 135.856810793364, 127.441216082313, 126.85561369027, 128.696681837264, 127.351375142303, 132.870484242245, 131.674099786029, 128.480168236795, 132.191041376395, 130.718699365565, 125.018817051525, 130.493261370549, 129.32939665627, 132.379895711822, 134.123177403843, 133.982933748099, 137.59788269835, 130.446062342282, 135.463392204408, 129.013832611618, 127.530088363773, 134.541709157093, 127.378441339143, 130.157315608143, 133.455917135146, 129.549129102559, 129.526721943152, 128.597604514437, 132.111758089996, 136.075938431283, 136.779719421042, 129.104476891548, 129.169826779135, 126.918028544245, 132.311286964175, 129.931058441801, 129.641677301901, 129.712608453571, 129.754866337629, 131.519584368319, 127.510507212893, 133.397303474138, 130.297697639606, 134.076512574306, 129.17662088854, 131.149435307679, 134.220908568604, 132.373513096223, 128.82859229596, 130.629006534308, 137.920799818834, 132.854533320467, 130.173863296291, 130.686152225797, 128.729041008146, 133.015776185102, 133.508762646783, 125.9796131236, 131.39236148296, 130.623334239123, 134.357075439385, 131.321066657091, 127.395369677534, 130.481307811222, 126.367024366384, 126.739445274923, 136.793316516536, 131.104773059569, 135.997925153299, 131.621616258352, 126.099914615293, 129.462782066728, 127.83311567685, 126.668220299949, 125.412517861856, 129.390654764679, 131.531885646273, 133.438589214881, 131.609072758426, 132.112208235686, 128.215763502967, 131.576311720587, 130.322064850674, 132.600413433881, 130.806121377997, 133.477176657683, 128.348985141058, 134.607985039941, 127.947840620545, 133.441148107754, 133.556215118673, 128.590919668954, 130.978422491615, 129.136891579928, 134.170802836927, 131.538694738158, 128.617125886023, 125.707087373843, 129.991455369756, 132.017850909066, 133.309557928617, 135.347681119049, 130.866644618003, 128.213539143895, 134.34894613443, 134.794511799113, 130.105020509266, 128.119824014774, 123.18659988583, 134.446710237214, 130.036264749491, 127.852829859668, 124.893883035421, 129.943343527426, 123.714918553471, 134.900840293268, 128.067762948783, 137.279841090096, 128.491287728319, 126.440396747812, 135.053775323682, 125.803224566087, 132.414868528299, 128.675160692825, 129.851701469825, 134.50390403533, 134.313101847798, 130.023741587595, 133.117198560148, 137.237308113378, 128.501875515743, 133.003396404568, 133.657138481375, 133.034677941435, 129.785527728847, 135.304087267894, 132.724928531679, 133.732488637218, 128.227174033995, 130.253816134913, 128.557875783541, 126.255788968935, 130.280969818881, 131.985206633767, 135.672157491853, 130.977846529279, 130.281640973683, 135.430969949111, 124.67069115227, 136.645700855634, 130.717512306362, 129.534268311573, 127.980133162057, 127.69551897739, 132.157389103843, 135.567182577795, 131.313801940361, 136.371018747552, 132.463112549694, 131.59735483424, 125.531623903521, 126.793722347004, 137.653032974756, 134.712520834187, 134.499632649634, 131.502494214944, 131.734292740226, 128.858523006144, 130.276698428017, 135.728629903739, 133.568143758098, 130.467767022054, 128.365251782024, 132.008067888439, 125.503788136837, 129.305611045856, 130.467080237101, 133.431123514667, 129.834395403163, 131.632222263911, 130.846161595011, 130.402967470033, 131.282839849223, 130.133647640459, 132.756550869446, 133.299558693726, 134.75175979623, 130.92182813881, 136.052316863977, 136.605541380908, 131.801574164252, 133.226091612374, 133.596855639034, 134.867634223859, 124.514525088088, 132.189334165813, 128.4093776342, 128.454292083072, 125.707933181018, 130.259407685673, 131.575297277394, 131.551913559624, 130.766616009262, 128.335997516973, 135.180759255542, 131.349038622543, 131.348391563151, 132.124344177204, 128.406671482423, 134.344771481468, 128.532347978279, 128.347518820648, 135.520029964338, 127.865839801602, 132.37731990054, 127.811572213462, 128.083845917791, 131.820394577801, 127.854385128104, 134.722570927104, 138.135777572379, 129.068797071852, 134.484258562799, 126.667970768312, 132.643663073316, 130.742533722984, 131.278442266622, 132.566959877187, 129.887413415401, 128.419484696921, 129.529610587248, 125.815940120772, 129.937875399515, 134.516637145354, 131.183359161806, 128.117984124639, 130.739617663386, 133.279849587257, 132.625639623553, 128.695893455366, 128.609217177928, 131.861671244287, 133.774724818121, 125.727197928999, 129.95993495736, 131.48591040751, 134.336903392046, 128.221241553637, 133.627018859096, 130.522864879035, 130.074552152676, 131.052846018304, 129.025373020876, 133.382342320758, 134.787462513494, 130.013108054049, 135.945192115897, 135.102121428024, 131.057589775677, 137.198259451484, 129.676663214451, 129.47162628805, 129.438671804274, 124.569548945387, 126.086889944945, 129.708392275115, 129.908192103493, 133.955264124901, 131.939457966841, 133.444706195245, 133.994575058771, 132.472013853016, 130.423008406606, 134.602970907223, 129.557279229815, 127.688763834573, 133.561067935522, 126.148661859374, 138.345341367898, 129.956399081971, 130.89343506779, 129.105563496173, 132.918179507104, 130.068380583773, 131.405925705365, 128.495028697215, 131.131378934793, 133.766073689633, 130.480470518544, 128.946469908451, 130.238622533986, 130.77911248505, 126.739743083945, 129.656249870144, 127.740357818477, 135.959057770093, 133.503382999092, 132.615936389879, 132.380467494219, 127.075495131247, 126.723247600209, 131.149113955, 133.220221779105, 131.721421836618, 131.476366757751, 130.983895995268, 126.823688241712, 134.383736262915, 132.325687765351, 131.223963947259, 131.724514644525, 132.767632390309, 132.449966987639, 130.391579853538, 133.219121799586, 130.718161353075, 130.529506769285, 130.772448602211, 131.527388816886, 129.453743305494, 131.330211610986, 124.676963700258, 134.181173318726, 129.487733749044, 134.543970721071, 130.084417551801, 130.9061117764, 132.898709019255, 126.914354257896, 129.981173485058, 127.800991541284, 130.483494440052, 133.078977533866, 133.380096112471, 131.823589070471, 129.168985301669, 133.180439051197, 128.498234871456, 134.71815625735, 135.496034386627, 132.765158663835, 131.312778079265, 128.570685076361, 130.424503976391, 134.172228614769, 127.162309814099, 126.368261928417, 130.547815832157, 126.517592078967, 128.9812794751, 132.246091374648, 134.797313626499, 130.93393876451, 129.675033152665, 130.946292648208, 133.053666542315, 136.359352220456, 133.384238789524, 129.363754465294, 139.13744786941, 131.210540963807, 128.563308410499, 130.398864309285, 128.075323245084, 129.950360789266, 136.843392103489, 138.015169799372, 131.529689622508, 127.133880811795, 131.078520831089, 130.115834892275, 130.759713288917, 129.637087281505, 135.653162051186, 134.138342913289, 136.248589695013, 129.412224227534, 131.503019416696, 133.843932362804, 130.659624710904, 130.423170665072, 130.179927997616, 130.87658029699, 132.741637754118, 134.415330833583, 131.103594102505, 129.638005400438, 127.985552202404, 135.796728271685, 135.7434699678, 137.221353145396, 130.659455324025, 127.67968263238, 132.69729951947, 132.156148171821, 132.817895182703, 129.613363062612, 130.916920241522, 129.06148122927, 135.501125845717, 128.816740690654, 137.482813249443, 130.768288624543, 129.194367349017, 132.522775457255, 130.122531746955, 130.991053094946, 136.856993362834, 132.804989094098, 136.058502661962, 132.572932337401, 133.731022486967, 129.686862369662, 132.147272306363, 133.268964465219, 129.987576437515, 132.396563477958, 131.571301273508, 129.063575470368, 126.995994178312, 131.458499923285, 134.108342406189, 134.771180610538, 128.019421334302, 131.813467322513, 134.18954781888, 125.118861591874, 128.021253873014, 128.519959327494, 122.641134969261, 130.112465912355, 129.643661366754, 128.010704781478, 129.474956732988, 133.483842673493, 132.166834083257, 132.230610215991, 134.66040761631, 130.750914008659, 122.83105316498, 136.195246569376, 132.271640784089, 134.646939293817, 132.129902194496, 135.838385698197, 131.310458074751, 131.011971362799, 137.772715341672, 129.953422316654, 125.874256012223, 130.649584762974, 129.030546676674, 127.706297465635, 126.938367796172, 128.457847647252, 129.717993352171, 129.263036174228, 132.478540427989, 128.272723230673, 128.922410719509, 133.882978346987, 131.973125070188, 129.881568347813, 121.974561055819, 135.882991505593, 129.082325464257, 128.770762361012, 127.645014226113, 133.505534629792, 128.937632985976, 133.312524909386, 134.976301693516, 130.572757498279, 128.80000095394, 136.710689650845, 126.386996980805, 134.949339549032, 132.330414054081, 127.7243684434, 131.123778512021, 135.461811717534, 134.281302635175, 132.254660163641, 128.939768778576, 129.96696452192, 135.1068139322, 132.585028852956, 128.663548537123, 134.354978935515, 132.599253017018, 130.302932655816, 127.842871821491, 130.498519765038, 125.642331658434, 132.015091406646, 128.686071985071, 127.908789483262, 129.82300731049, 130.282876324176, 123.975460586944, 135.790823688998, 130.001322342608, 131.488462919876, 130.407786847228, 133.542625560569, 126.505649686815, 132.120910168871, 133.200994852235, 129.478764121829, 128.902667133347, 132.996952706038, 127.819154296523, 139.549428886389, 134.167387575253, 131.845249258313, 132.82550691242, 132.944917148923, 129.658671773829, 131.905780495346, 132.026687852998, 132.668311055965, 133.262627444175, 128.70221369665, 127.66776435098, 135.106632885547, 131.861754005356, 132.537936325613, 134.241434579706, 128.891041470021, 126.094970981949, 122.922690404573, 131.683896033091, 131.282459689855, 126.960431846658, 135.100487328879, 137.635838975491, 132.688691198425, 131.973813974982, 125.046062809654, 134.804312631626, 119.266465109959, 125.454229737176, 121.989114192404, 132.7009439764, 130.618109524958, 126.241220044452, 130.720516795011, 136.713460484145, 134.549326944749, 132.970342165292, 129.328742591047, 133.900277521964, 134.018831479443, 132.924907342872, 129.523350250356, 137.205491702501, 134.477180392432, 134.079707502132, 130.259135343503, 130.884798182934, 131.492468559473, 132.704629203939, 130.656170157239, 130.019581582525, 127.373773444514, 127.193707023695, 134.992483613276, 133.87743932564, 131.070275460574, 139.120127411869, 134.36823762064, 130.032520381593, 131.304791935777, 131.083866435604, 129.259737037917, 132.354090619744, 129.664906101345, 133.35958255202, 132.573147762991, 132.367241619036, 133.30728542895, 132.097673971144, 132.905148615454, 132.426468933062, 131.059835486168, 130.928091337084, 123.420697320404, 126.838092667808, 133.367112271643, 134.218129039863, 128.889715944544, 128.257273894297, 124.664549827986, 135.344072978959, 132.771061095192, 130.527221273302, 131.288924370295, 132.714674337016, 134.500211247204, 127.032816542528, 130.345074433193, 131.710112201974, 132.287938019018, 133.777977238383, 132.658257667165, 134.318681624356, 127.996700603828, 133.889173140499, 128.881126077993, 135.343154542399, 132.187838575654, 125.981955238916, 133.650665148298, 132.597955199391, 130.159083649827, 132.967983780391, 136.061009192048, 134.549226721227, 132.821312666264, 133.202005945281, 127.168738093443, 125.608655658282, 135.847772707394, 135.007688727729, 133.240730830932, 131.481385819178, 122.381112503726, 136.528447525323, 132.380406853468, 129.348042305085, 130.620723010609, 133.494201327567, 128.268858437159, 132.061602734794, 130.096776685466, 127.063602590417, 135.749599887191, 130.450105471101, 127.772244052, 130.320413150898, 132.150104597633, 132.282437430421, 134.362796441137, 125.959883588272, 130.539854366677, 132.656603445352, 123.791362009632, 129.112652002209, 132.512866121879, 125.67866709665, 128.747265140162, 132.476985812031, 130.448779181549, 130.16588804587, 133.050916106278, 131.326340939085, 129.470719044695, 134.675814304527, 128.444255435912, 133.547460720253, 129.725928600553, 125.563117901408, 131.751263179088, 134.811258998391, 135.332405515028, 132.825851591478, 132.207018474399, 129.529986859363, 129.248476418745, 130.691008745339, 130.094343153747, 124.33785846759, 131.060367332465, 129.622938648821, 137.534088913128, 129.225721503219, 131.061217101178, 127.702092719176, 135.33364249513, 134.050137490766, 133.544696815646, 134.265012431584, 130.534580907899, 133.635371242961, 128.406601998347, 129.744957908251, 122.950787640025, 131.294176194662, 128.083078873401, 132.119717662183, 131.523763880918, 127.228980183207, 133.722933273091, 125.915169349586, 132.615589023234, 130.074661309136, 127.668518152902, 132.552051586058, 126.181070178455, 123.749012237619, 134.010115024836, 132.476483595175, 127.729862040043, 132.540716543711, 133.033478338855, 126.965222981882, 128.366011983559, 131.785066928968, 134.19555786007, 133.264594723627, 129.078579005566, 132.542252106199, 128.403810207476, 135.718559898391, 132.081237234645, 130.115087337723, 131.949004091136, 128.494828861125, 127.313580420712, 130.044834966204, 132.23409198328, 129.228865738932, 123.710623593956, 130.160058221862, 134.199728636667, 127.667256003341, 128.099201094859, 132.151721869506, 126.454706060136, 129.063037469201, 129.971251689006, 129.033777346233, 131.144484740745, 138.719889113963, 128.941858640961, 126.562042787841, 129.392567292384, 136.975491278892, 125.892217245396, 132.438826390414, 128.721994072235, 132.636275545062, 127.280495942636, 128.736468170854, 133.102135744105, 132.883161625449, 133.851606110969, 129.263118039283, 135.205343337383, 128.95943130838, 129.17088628694, 128.62293283938, 136.816528498239, 132.848034737001, 128.394265438012, 134.296248858843, 133.187351711452, 126.011286787242, 131.961151822817, 132.283898615475, 132.922077327618, 131.117673467551, 132.132955947676, 126.438545717626, 136.910806189892, 128.263113367209, 132.341012184902, 132.988768832062, 126.178549525165, 129.45375808907, 127.701262867125, 129.023987905415, 129.661445058625, 132.753040155392, 131.566605919868, 131.425584857215, 136.647451922768, 127.45321614088, 133.535630800514, 133.271791638015, 131.733356805585, 127.938058969763, 134.110564806256, 132.044531159867, 134.45767169136, 133.857523655776, 127.818313257163, 129.229737270143, 129.824293824986, 132.583214293254, 130.272801890484, 125.981451279318, 130.072547502599, 125.577971739011, 127.160414250319, 130.488550205073, 128.468984930068, 128.429305905973, 132.764868859399, 136.611948778737, 131.688575430824, 128.910980368304, 132.244716480661, 132.259455437127, 129.163328144662, 126.643530304874, 131.17528639933, 131.470342731949, 122.579918082612, 131.261092371028, 128.42599094507, 134.268338268414, 130.889065044141, 126.16286267178, 130.859717223845, 133.291669348668, 130.787791415181, 133.50940389344, 127.308322829477, 136.876365270205, 132.162996978776, 128.458607296518, 131.838105399363, 133.756328467233, 127.263631918193, 127.077043600151, 126.930073049733, 128.566304079041, 134.29241765387, 134.183058520667, 132.975177209356, 129.742987425885, 132.367426710794, 135.085579871898, 129.853440910936, 131.474370532218, 131.571633708836, 132.602970460673, 131.749772711291, 130.351760121753, 128.39953687357, 128.73934724625, 132.58233185076, 134.627773392285, 128.189697627207, 139.596351910733, 127.816721684866, 130.988131342129, 132.415527292323, 130.654269730703, 131.096924983055, 134.582265529045, 131.133537255823, 128.748117615997, 131.820156909318, 133.329648931966, 132.315868485008, 133.262833119579, 132.032239664605, 133.427446715605, 126.602852286018, 136.457450905692, 131.166912713576, 129.737416736341, 130.62284074106, 132.111751999054, 130.517610072809, 130.280788832451, 131.414760188207, 134.028622952038, 132.010851332365, 131.960685687594, 125.534884342706, 130.959577452589, 130.619380940435, 133.137396276041, 130.198637791978, 135.381865073351, 126.020762422881, 128.812325198498, 131.828169274677, 128.055439121991, 128.114504850532, 127.915377732366, 131.492326251832, 135.254041149184, 125.709260486964, 128.862887999656, 127.580154546607, 132.727377595697, 126.810796851221, 135.344180535543, 133.97899682208, 126.500565495641, 130.915072362224, 126.921373312581, 130.523617762504, 134.185856513281, 132.092097533325, 128.383783545892, 131.6211737996, 132.239109211224, 129.182757482783, 133.6063017104, 129.436566115971, 129.439080541045, 128.225297384176, 134.098136594141, 127.464019270234, 129.272282249981, 132.205202231922, 131.878257018316, 129.479621626881, 133.550654236004, 130.462886218666, 132.550268523775, 132.739661755516, 127.401243233727, 137.105061955083, 132.837433838765, 130.628294034309, 130.064504031038, 126.076292129542, 125.997587218692, 131.024725709098, 129.950763915367, 132.971038938868, 130.765234647834, 133.254112665893, 131.967729614761, 129.676003263094, 135.724953333077, 127.118632390942, 132.03489969603, 135.096313861069, 137.837217597575, 126.155419519306, 128.666628979253, 127.434261305925, 130.10395724171, 133.234670961411, 131.177885043953, 134.613485010921, 134.14378191118, 128.85904186929, 127.491655363979, 131.637377071937, 137.265667568106, 126.159966607616, 131.571688518663, 135.02556518977, 133.616578210025, 131.655523628847, 130.275593744647, 130.791810837191, 133.588212435905, 130.033414291258, 128.898060505056, 129.844694014283, 131.719095394658, 129.862527755854, 134.061481214103, 128.517259338969, 128.446799509349, 132.51020567359, 132.268703588642, 127.660932502079, 128.411808207245, 126.569370247108, 128.33519250258, 130.892540547615, 129.861221777684, 131.047578890564, 132.698901751738, 128.398552646731, 130.259240237499, 129.896768147144, 132.852469984287, 132.245064012203, 130.302475270748, 129.408641531723, 136.687234617401, 127.693611827927, 133.783356246133, 127.810348375554, 134.321568002895, 133.183879327542, 125.506783799916, 134.743362174478, 134.105011452808, 134.569678897384, 130.093984544313, 130.357605730186, 129.318436856961, 136.850100992248, 125.264185172674, 129.622598825697, 127.105404435494, 127.304292869798, 133.203864730777, 125.422317991727, 135.615330229895, 130.738861326338, 133.229311300637, 133.153773144368, 134.770385641304, 130.544914185409, 134.422678557208, 132.869945491508, 131.298769617578, 132.967386569626, 128.886994011068, 128.560073144603, 130.153442862767, 127.950843568888, 130.051338901055, 127.649798786352, 134.142044639452, 127.272999590848, 134.629063116084, 128.339917830193, 132.947938584871, 134.146159065334, 136.56593974292, 137.067850115247, 128.709932377865, 134.478235618313, 123.829183836417, 132.772647667928, 131.661544386072, 135.057873435914, 129.556777799044, 129.558470870719, 127.606011209692, 129.14069290761, 128.099041046114, 134.732827988063, 135.085886251983, 135.537178683352, 129.67632394394, 132.799645171956, 128.06607193042, 132.155816353479, 130.443261190577, 131.417980211359, 132.857615554075, 130.346653670713, 132.454263374166, 131.513866133092, 131.541426039685, 133.303375058407, 129.023524608397, 129.819344547267, 130.561434912455, 132.943895358906, 137.645659184215, 131.81423746462, 132.396947064891, 127.328074188771, 130.14686213723, 131.66855279333, 132.707527329417, 128.234949396828, 129.938994526372, 129.937956023713, 136.708720005627, 131.600777632723, 128.496481367404, 128.612634181104, 130.458609947528, 130.008293282487, 132.96473180289, 131.011881886241, 134.359929725998, 128.732448221169, 128.453633754137, 131.300914164729, 130.895024712745, 125.02916382096, 134.005873023021, 124.734793872545, 132.787443068101, 125.876868061193, 128.609992437132, 131.191730003465, 127.30608417998, 129.458371944555, 133.90142446961, 130.408128635807, 132.388997183235, 131.589860460694, 138.982481249935, 123.0776860073, 129.731579027303, 124.690938841677, 128.70663793634, 132.2031041748, 131.879709434412, 128.203685091403, 136.551882522686, 131.176248642126, 130.247152058323, 133.028180008697, 129.164533964318, 131.982677916773, 134.070487370368, 130.833520115688, 129.0380486721, 129.402009635337, 137.840088518661, 133.450837141025, 124.754406405215, 131.434635437546, 132.335775260324, 125.342782827509, 132.817744516195, 131.36951020317, 128.54443562329, 135.326483420682, 135.004505558365, 131.650250110543, 125.88091073212, 133.495815644972, 132.438665946233, 133.766803848786, 134.993303840985, 130.990589557763, 131.754621085871, 127.25076799017, 130.254551141797, 126.580197090138, 133.959139736021, 131.999043289637, 132.363896774595, 128.305292550729, 134.42120928888, 135.444598323437, 131.26909740653, 133.903483014264, 129.990229930483, 134.963754040763, 130.096493456833, 136.66127871227, 128.574559640392, 131.678097950098, 134.651393035137, 127.569287194326, 131.662474554439, 134.590505987901, 131.015474118268, 129.930006905666, 130.206428804367, 130.06377476104, 123.776382212799, 134.521002838245, 133.092146674608, 133.212265498276, 131.293842272711, 128.54025482073, 134.066330915977, 130.181924207207, 125.014491922934, 129.639332244993, 126.000852059546, 128.714398049276, 130.084924910513, 129.368635008998, 129.23320411339, 131.027060315596, 133.451891712069, 132.560084354649, 131.560501723716, 130.69882166196, 135.716306144121, 135.514571756811, 134.287135226387, 126.778626532922, 129.703693230441, 138.214298779783, 134.720190709222, 125.613334112709, 123.76586045401, 131.748348990514, 122.308177548459, 133.43810887121, 127.418714947107, 132.613926044458, 131.31804988239, 135.995496348931, 133.185263319902, 131.103404952061, 130.308911827822, 129.592575241483, 129.389821780742, 131.537885562491, 128.515481621855, 132.498795213119, 129.037448024531, 130.771673383174, 128.959087571831, 131.045632355139, 126.785430081753, 133.415441666781, 129.281548297161, 129.197167107379, 135.480590801515, 129.277047942292, 129.650791586678, 128.97995160895, 128.212580851613, 136.160577642817, 127.311437694702, 130.416583329195, 130.99309301155, 131.902907582549, 136.4785715427, 131.12147718116, 131.262804542504, 129.460867963143, 133.22034571105, 130.222176672959, 129.788184134576, 128.683621879359, 130.475125824765, 131.366746663191, 130.673773157119, 127.480788040566, 132.051887621767, 134.552771490494, 133.141095132297, 129.535878116239, 131.629852542589, 127.905260848776, 135.822185195531, 131.363597228653, 134.4932293623, 129.33991064627, 135.380441181466, 133.839000853144, 126.406963046713, 133.340073310721, 133.531776507373, 131.164231864946, 134.283688693557, 128.977392109319, 128.937634430259, 129.284709919652, 131.637904557797, 128.879500725005, 135.377016675002, 128.570543164427, 132.768523292059, 126.605034890114, 130.37686722602, 132.108413909576, 125.84182288514, 126.209258843514, 132.0903299363, 130.094049828882, 129.769200268335, 132.300421934044, 134.54269452421, 132.05527586013, 130.029023626373, 130.185247243416, 131.453753371201, 130.772304553029, 130.829804519972, 132.693513298436, 131.471309729341, 131.423956248665, 131.228547112836, 131.399243718746, 133.03444961487, 129.318299906802, 132.510862884028, 130.914203559073, 128.057146930012, 130.994949687597, 128.514929084262, 130.06034834844, 128.329341264815, 131.843919182237, 135.583153346152, 129.956470902424, 130.054271574069, 133.615872793608, 124.907039911152, 137.137997160411, 137.983120260723, 128.193944484627, 131.085658026348, 133.153461038912, 133.887086672926, 132.9553499974, 126.295521506644, 131.010842452496, 130.0860675184, 127.685761323204, 127.345833665913, 127.055604782468, 135.894281857591, 129.728743300079, 130.36294925052, 133.425989199469, 131.011600895169, 134.452086600351, 132.026164248731, 133.719861152339, 128.772166360906, 125.532778006419, 134.19015831892, 127.61364864748, 125.83088658814, 135.056678647059, 126.16677086263, 125.705722528396, 131.237427576309, 133.301597367489, 133.6195123126, 126.068615507033, 131.181068174806, 128.615226588133, 136.928958815431, 129.733512435372, 126.962011822607, 127.899603503908, 132.683926483122, 131.438293791076, 135.842993026905, 128.263319515774, 132.706318688848, 128.187876996848, 137.247035277134, 135.1305985648, 137.866300380937, 128.578558650447, 131.099243820172, 134.597382857471, 135.496594089704, 136.3591320549, 131.024657658566, 128.219909659802, 130.278801977738, 135.425448393265, 127.150490990717, 127.596751883877, 129.316144727774, 129.449345288868, 134.907763931485, 134.012369344011, 135.806285327928, 132.434248955364, 130.752434910195, 135.937773163451, 130.074185271512, 131.395458908936, 127.296644830448, 134.474127285792, 134.177846527441, 128.805405911047, 124.510246611515, 133.828628539575, 130.299141642957, 134.364834827598, 139.28284177575, 129.211312921935, 135.274875947866, 124.474776114145, 131.284299189096, 127.824092145455, 125.840260655551, 126.340424439091, 130.42078583726, 131.296792222451, 132.400824169093, 126.199574861892, 130.427874633933, 127.053781148493, 128.276993402167, 129.74556733258, 131.490775920882, 133.883686439187, 131.075740599078, 128.914605703673, 128.486769143952, 129.193845235793, 129.634203111278, 129.720753837495, 125.618532879069, 126.906364026692, 128.286575164769, 129.191791785793, 126.802544041331, 133.107756384947, 132.460462138081, 129.960869100568, 134.931174929232, 130.86189397371, 132.861930307387, 134.53228022357, 133.647520987425, 131.742882136272, 132.513417022618, 134.412535952142, 130.985609879775, 125.760549357977, 133.377739548434, 130.163778025808, 129.117126433033, 134.586903811859, 131.920523433057, 130.77810579253, 132.570025890371, 131.145587408307, 129.140998589025, 129.992623068613, 132.555810098515, 129.454071524384, 128.195972260746, 128.725934305293, 128.819886109666, 131.087779450507, 132.527541501185, 127.591040859299, 132.861644250265, 132.771203010784, 130.962680772334, 130.189549218227, 135.995125545744, 130.398037595063, 134.620760440636, 129.756282075319, 133.236540193507, 133.741812720529, 129.255653944921, 131.699690129585, 127.877965542744, 130.502986838479, 129.136324993814, 135.950275930843, 130.153778806628, 130.164804826133, 132.34394124311, 131.436871000045, 130.273379149411, 129.852995282217, 128.363420701071, 130.368149507733, 131.640479293734, 130.457395131035, 125.712865776578, 130.60408597746, 131.138056060585, 128.988744570289, 132.079546056658, 127.395000603911, 130.847142223543, 135.933115244481, 135.424350179454, 130.989162702477, 128.141329280176, 129.523521694927, 127.015416764716, 130.343189681714, 130.928581258757, 133.145716293388, 132.20337147972, 130.694144812896, 129.575668795601, 125.754718097885, 133.528709640528, 131.398319979724, 128.125292485763, 131.035848951906, 122.712920731732, 130.041062046217, 135.116300021732, 137.221948924912, 128.097750677035, 131.740922331234, 132.267263593089, 130.922390597102, 134.32428128745, 131.789343753245, 128.543854135552, 138.068312689456, 134.929005574647, 131.931423470984, 122.183082982466, 128.414288365167, 131.094799518367, 128.201044470294, 129.356502105632, 126.576133094748, 129.46418022231, 133.913868079381, 131.520522242841, 127.570382203713, 130.788699370867, 130.155038371981, 134.020639446274, 133.367215954667, 132.306012665278, 126.095494646039, 130.854841474849, 128.263722655375, 128.858722273582, 124.959975490748, 133.538473274987, 128.810392615811, 130.02386965919, 130.925690684435, 133.145206829631, 135.1028066738, 129.908486063323, 132.198906644556, 128.628996822337, 133.702077345238, 131.858431289051, 135.725704827958, 132.37980038129, 127.298188126493, 127.685533814107, 127.559024379224, 127.601944772463, 130.007515637126, 132.991811322715, 126.813832627045, 134.740508718571, 133.869323434903, 134.874858134032, 136.53179472916, 127.232591659764, 132.14106026958, 131.792467909499, 131.83545460825, 134.748481038715, 133.193283834561, 128.552860117689, 129.211349123746, 132.265459059341, 132.751830531906, 130.140784740063, 137.256818893158, 130.771564503838, 131.65788045588, 125.8763533481, 126.975715932257, 131.000171811707, 136.973578656465, 128.656341591516, 132.837392420417, 133.666715141188, 127.283160914893, 134.0180149844, 137.189367096721, 120.024752993659, 128.552176655048, 126.232783333249, 128.482319873245, 134.002802269431, 128.892072632126, 131.715691889145, 126.283712674965, 137.212005300036, 128.492913905146, 126.982414712886, 132.227952218083, 133.778292180745, 129.552671677376, 136.42795290247, 134.207166636045, 133.578899827381, 133.504223136549, 129.743256684346, 132.660605420283, 132.878801217166, 131.019449637321, 130.454937728037, 133.870552607473, 128.196209023444, 131.966988428664, 128.262242086734, 129.244254358544, 134.992735689631, 125.363632348713, 132.123311667993, 127.956594798211, 134.408420479955, 131.295158809462, 133.484629149835, 131.801324654447, 135.909882134617, 134.627368655172, 131.793956599214, 128.566691791694, 134.666307060633, 131.17445863053, 135.178654820888, 126.696326865751, 128.686667455682, 123.526859511662, 125.258868406688, 130.152974928077, 131.638198919333, 125.118399079723, 133.299017634282, 127.369279754454, 135.700533152159, 131.598151240913, 129.426474828839, 128.272743515273, 129.340519169704, 128.890153896452, 129.435734344457, 135.668933673913, 129.411740128996, 132.294175934764, 129.112400528528, 131.261977996113, 129.499513981785, 131.041672489415, 129.988600517428, 129.76093582861, 129.215585491948, 128.290811625078, 129.091974251133, 129.130948635471, 132.977178916452, 136.57711240555, 134.695404392346, 136.911448046226, 133.838403787697, 133.019898039099, 134.116968399443, 137.152467670473, 129.559683484402, 136.264718222867, 132.24721256386, 133.691600944795, 132.629014066091, 132.586084748429, 129.134983624237, 126.132548489804, 135.705203243815, 131.249064619354, 130.467379924333, 134.328615852452, 129.22961882085, 126.890867832397, 130.505570829106, 139.44602376806, 130.525684384945, 132.899831344595, 131.761341487663, 132.160943387214, 132.455978591942, 129.130407741617, 133.347832995407, 134.430527665366, 134.940679995776, 131.319980415758, 131.850980559059, 129.221440081874, 129.524244734001, 131.288652249532, 130.31214083708, 129.140291771121, 125.341703696963, 127.584455404882, 132.493091686263, 131.522182500211, 129.577529177443, 131.17473629377, 128.669231244644, 132.888660587702, 128.546442601766, 131.571163841508, 131.322055092101, 130.57034054158, 137.624660556525, 131.404255861065, 137.515187778749, 131.908091745985, 133.803330503056, 130.891290379801, 131.50133574658, 128.486618717749, 130.410671349184, 124.912769291394, 132.091442657094, 127.471864269194, 131.544200117828, 131.549465882665, 128.963257431113, 131.159293196657, 133.953904808547, 133.738948259996, 136.842967679319, 128.914913350684, 129.805263225333, 134.823308203206, 130.037087165663, 124.676151545041, 129.959499676242, 129.325595331572, 128.882479313533, 131.531295296245, 132.571203572846, 128.176286991697, 130.525122383247, 125.983413656018, 131.077045523806, 136.334669616089, 130.018998759148, 134.600520594604, 137.351705616258, 133.281392996092, 131.248760135252, 133.228063360237, 126.371287818592, 131.6455831571, 128.182921097104, 133.503610242203, 126.210046612429, 133.468437845773, 131.285598907111, 131.917090907358, 130.07793626786, 133.578868343398, 135.086272135407, 131.449357648287, 129.55646501771, 128.932931184999, 134.570645729304, 128.191015434417, 127.558337197283, 128.860767720508, 134.001136087293, 134.556450720276, 127.729964611361, 130.914447356898, 136.235675918707, 132.139346778414, 129.685225709359, 127.560913146296, 129.608416004196, 129.590094415476, 132.310227444544, 128.673080146918, 132.905061013748, 130.363599403512, 132.908327563812, 133.849307628354, 133.823403981577, 131.036315476942, 131.784643321313, 132.790283001707, 129.44798747893, 135.591548950698, 133.739000479552, 130.49971332234, 129.846102431296, 127.94275828628, 132.941732940908, 131.729084891172, 130.744338553492, 133.163804929806, 128.505414500887, 127.030653386449, 130.833904013225, 131.563193938579, 130.354293942012, 132.118822060794, 131.914537328917, 130.056469212681, 133.438719009511, 129.265309970145, 133.531101140018, 131.244165708658, 133.106686731727, 130.109611100477, 122.682061892495, 131.82001100107, 131.881277170245, 130.03609101018, 133.399037261025, 127.688543400175, 125.309417641521, 130.372778299584, 129.831701808984, 132.984834783339, 131.446396016528, 132.478399027457, 128.185751244577, 132.071789039178, 133.391995416727, 130.737887329681, 135.276899265862, 127.959754646465, 123.89161381686, 132.805006039062, 130.452937875505, 134.742765559644, 134.30456581136, 130.260692121974, 130.156370026434, 131.039809267591, 129.43988327792, 134.901590613851, 130.870857402156, 132.028426688684, 133.961736017128, 126.977173835191, 130.911971972148, 127.269479406562, 130.196190139881, 136.892854108904, 134.339678110273, 131.58589725567, 132.801509047074, 130.964034479697, 130.526811266692, 136.608638340316, 131.636862326812, 128.884141166911, 132.419584500186, 137.305695877672, 124.390874004208, 128.486089981229, 133.286423326486, 128.862534894881, 132.021550219779, 133.874739185244, 131.911155628427, 130.948878435415, 134.015222774481, 127.330905759085, 133.907456643526, 133.91958229819, 131.295956749043, 129.620773147981, 129.892660078451, 138.812442619254, 124.643636631772, 135.252363544105, 125.441938132623, 131.493997728572, 125.264928854874, 131.549533580543, 130.438026822211, 129.255195820031, 132.581844130815, 127.002522213233, 132.993154849056, 129.878225894005, 133.270838947345, 136.455724384351, 134.086216527821, 126.60536907908, 133.692583990833, 125.455693486427, 127.649503022304, 134.282551666131, 129.243685818225, 127.448723914961, 128.874707085365, 133.942467581012, 137.671333739893, 130.765823613469, 139.219680329875, 136.520933411828, 132.430876251856, 134.314202687251, 131.105296949221, 127.017876373647, 134.546357730592, 131.810116085532, 133.139768777722, 127.386928997144, 125.993411881154, 130.029884748319, 132.052088477781, 128.901955054086, 129.836029982476, 127.261368960535, 127.067948731898, 130.388936729855, 133.339857373425, 136.006514256827, 126.384977764077, 134.970833850436, 134.696394321071, 132.324496390428, 135.874590322817, 125.823623778785, 133.057294621257, 126.352801919143, 130.238253420698, 131.741293698917, 137.003414764549, 130.866210106518, 132.833321668055, 128.22861951118, 135.897999588109, 135.96852577767, 129.479213640682, 126.977942290848, 126.01491759323, 134.009815336902, 135.140082452303, 131.959991090645, 133.002962891401, 129.496621935792, 129.365946426618, 130.669619933417, 131.031824546569, 135.328800270614, 129.655673730726, 130.033700874044, 130.532812856487, 128.207313667815, 133.12228478567, 133.938845888282, 132.967662573011, 132.677370700809, 126.779606298162, 131.639268532068, 128.772734306785, 135.407464859452, 125.685048029856, 132.898643549965, 132.416036888248, 132.96828933333, 136.096095229126, 128.216089894527, 135.826562772737, 133.603753323547, 127.5650728416, 130.207195819083, 127.563054858855, 134.450097582706, 124.652714644672, 129.839812614022, 130.47640331653, 132.222750308457, 134.351006030488, 126.319439342732, 132.125639276465, 126.412124077033, 129.639865747626, 128.313959165551, 130.989670549571, 129.070449016064, 133.244358534831, 129.242501717195, 134.572952643434, 132.385185887852, 134.665179343932, 132.438312173364, 129.768061395837, 127.507765667049, 130.068627604458, 136.003144524667, 131.012790730481, 130.341397683401, 131.040909421721, 133.907108895872, 128.324578200615, 132.703106811897, 131.478275622488, 127.326899114155, 132.724209964253, 137.230029626685, 128.420199562485, 133.224229466765, 130.489891718007, 130.271617025073, 127.378668606448, 129.870848009785, 130.140355788572, 130.381789223885, 136.001780363984, 129.426325050842, 132.681062874966, 128.942453568027, 133.703609899228, 125.78964105961, 127.47070466415, 131.414642164365, 126.783855471736, 130.449964126327, 133.324097070607, 135.057138806203, 131.035119429271, 132.582376780829, 126.112911445276, 131.907589319888, 130.358651917048, 131.663987917956, 133.278837194967, 130.797737909124, 129.887358912224, 131.111569862011, 128.447242554341, 134.380454485879, 137.087951479137, 128.366973264303, 128.118577078373, 132.437741542763, 127.080511945509, 132.734784402365, 127.299782390551, 126.724649909298, 132.691579253176, 131.056060716313, 131.383722139801, 136.563075863338, 131.936545851404, 132.371273433038, 127.139771399762, 123.08808460288, 132.715981312488, 131.159518401887, 130.552991302764, 132.746074058099, 132.254563766737, 128.573420951543, 132.498603328159, 136.257832952113, 125.019944989965, 126.615737568095, 127.496168708785, 130.285573055814, 131.554879963677, 130.140037083943, 131.898728094171, 127.802173785702, 133.243458414989, 132.160114293231, 130.434064781225, 133.003789013463, 132.091451724531, 134.591255536181, 132.082580494507, 131.278564439489, 126.728449874219, 134.030164593748, 128.326522556621, 130.989848082358, 132.200852490674, 131.321532664981, 127.864960464291, 131.301783029212, 134.026543230641, 127.998396391776, 132.851854983536, 128.93434710128, 123.179128160365, 129.2585587606, 131.614242861699, 126.860262060023, 130.075075347346, 131.557764532069, 138.354544709026, 128.326125438912, 124.034210226926, 128.873042577838, 135.334396831801, 130.367323381517, 136.591845459941, 126.890076587971, 128.322400617267, 127.440768999624, 132.354689138239, 124.500749934738, 132.218983589846, 133.471787136753, 128.28195982186, 128.371724421229, 130.135670333977, 127.885071860571, 129.03370419095, 131.182513176282, 133.929523914422, 129.933247377884, 135.897009845209, 131.762919171124, 129.2987499751, 130.287896958583, 133.549670843582, 129.467711358397, 132.450685928798, 130.491585625437, 131.323463647424, 133.291609461788, 129.78050877468, 135.047879407553, 141.050456262446, 125.372612688856, 131.314738164266, 134.43542698767, 133.730185296977, 129.688093518119, 133.063428367674, 130.499475841128, 132.078053562878, 133.233232092174, 132.872570254678, 130.684096928268, 124.714582520279, 123.885325183317, 131.069482826898, 132.859138670208, 131.698775350641, 130.319371254101, 134.098553693575, 131.61926056277, 132.60996193769, 128.019174412796, 130.072729885785, 130.503420897232, 132.468160174019, 128.169089917435, 133.026535075474, 129.953308949013, 129.820761777597, 137.300276657753, 129.310604781111, 132.477882592434, 131.742325695997, 129.825212495152, 127.291592373895, 134.85441300902, 131.742280159667, 129.946174949263, 129.711152701282, 128.075110720291, 133.140092340423, 126.83253873903, 133.45646881768, 129.561162708564, 134.587575653779, 129.962134379264, 127.463542439476, 126.658481101889, 130.436796170475, 127.090782666799, 130.780119701968, 131.257839065351, 133.476889539052, 128.836106158865, 130.232773337388, 134.901216071224, 129.216568839145, 133.018343331046, 138.012214734319, 129.668428456122, 129.02294643339, 132.564947728743, 131.220543017932, 132.232297052004, 134.721512690576, 129.356099313942, 130.936774480983, 129.597654446942, 127.689284613728, 131.90140858623, 130.106490606156, 136.014839940816, 136.016322881877, 134.182578777187, 125.450194832543, 131.684460723012, 129.838798534772, 135.213997891024, 130.691663855772, 131.694673788004, 131.771234943812, 126.971234706842, 132.79841059901, 131.395613615943, 129.393071494917, 129.776251946091, 127.474613686949, 134.84026006207, 135.195000658608, 129.316700485457, 129.723142081706, 128.647113183933, 132.714013722664, 132.378400644021, 134.927357875219, 127.405109515101, 135.715585304865, 132.55778721435, 129.460924482438, 129.020615033481, 130.804139983104, 132.529011240367, 131.680240507445, 133.171496003497, 127.925313576347, 129.263635083176, 130.494496209933, 135.316848263316, 125.046973389749, 135.965019582693, 131.363859582535, 133.607590351244, 128.221092199914, 136.725930149157, 129.539403005657, 126.850871919417, 134.907225310402, 131.858486489396, 129.146490895339, 132.577016007867, 127.872491349319, 131.772174099609, 130.470368756061, 133.86582933472, 130.966984146073, 131.272340697043, 127.200738023033, 134.218889802, 128.851203486411, 133.354804515442, 132.717855080354, 133.854334316386, 129.130879101891, 136.316535506055, 127.959353221985, 129.074198596484, 135.964619737019, 131.916306155728, 124.75672494553, 132.407495528797, 132.667347352203, 126.69703573007, 131.051900227329, 132.195010749701, 128.304442220541, 136.346914332472, 131.807734791598, 130.907246355609, 131.492004829648, 133.75669709787, 132.750028942744, 133.981997130719, 131.285831427206, 136.776740265513, 130.165878243471, 126.973158633918, 129.72554513044, 130.465992504342, 128.639800104695, 131.610201715222, 131.14575878657, 129.126260779991, 133.793652891566, 129.263611264082, 132.390061716496, 134.02077638001, 134.138716715671, 135.35956382863, 129.575287977798, 132.94734255865, 128.728465273228, 134.623032894616, 134.761186579697, 131.192997827226, 134.025575452635, 127.604197049861, 135.058074408216, 129.267432019077, 132.840896609871, 132.372990290092, 129.282862779581, 133.396612925509, 127.282620835875, 133.969859984208, 129.84722527591, 135.11621087703, 135.493707612006, 129.564215959583, 131.33758784955, 132.700167366293, 134.40882033227, 131.380286956, 131.50220164752, 134.21616973756, 135.522850330431, 134.178900492779, 134.747553433441, 130.201644855726, 131.86287055309, 133.306302629174, 132.971017514279, 134.367010405564, 130.835517480421, 134.818737976335, 128.908471152733, 131.358985860976, 133.344500319335, 128.29476442915, 128.983340940018, 125.030041723728, 127.380895566278, 129.027141103731, 132.837052553172, 132.433454763714, 129.049368206027, 125.288356622584, 132.504102708456, 127.87526528166, 130.089693785598, 128.00601537945, 131.016950224135, 129.587011533479, 128.589602073338, 129.133561610087, 132.141477122013, 131.711328294466, 128.066620499156, 129.280212431306, 134.148437461484, 134.887659800777, 138.979295721749, 131.855852647689, 129.400818543008, 130.278721301749, 130.599385389087, 128.359325187684, 129.378446954333, 135.597951101303, 131.965864313085, 132.483480535468, 130.668455477156, 131.501780567267, 131.464352356892, 131.970682882157, 138.207951105579, 135.349938359976, 132.432775264076, 128.013723220839, 130.942659030894, 128.441924912873, 130.949028715484, 135.106270106994, 132.79359018906, 129.76998172886, 127.324480083263, 131.017192437385, 132.489933795989, 132.372646019498, 128.951361445831, 129.801195793657, 134.761918763903, 129.271860628518, 133.993196371801, 122.054788264548, 130.886809889551, 131.040332431857, 129.470372354637, 128.734238967801, 129.01951342393, 130.337418701666, 135.870736846846, 128.054710497612, 125.71236223299, 132.031208952361, 125.086285159453, 134.22700382001, 138.092778627854, 131.395935726053, 129.651585315355, 128.798056517945, 124.484848466235, 129.436267489144, 129.024524838049, 135.704746303998, 134.314757330467, 132.216183365883, 133.048048828656, 126.010530409899, 130.30540508054, 131.36934839072, 124.237738685547, 130.517797133259, 133.192977321056, 131.10535571822, 133.57227363219, 132.304095540019, 128.843709813186, 131.083314694861, 130.766058608741, 128.611828567193, 131.198997121398, 127.526901479852, 131.062368706466, 132.553747497753, 135.20475727461, 123.477071327443, 126.205184089391, 128.733390364205, 127.861248724749, 129.334139120668, 133.172482945479, 131.902187203002, 128.171083411572, 130.083780187472, 128.853248100749, 133.036348448863, 131.296000987847, 131.897797820491, 132.759944946716, 132.621620611702, 130.824272588067, 131.837716073901, 131.118758739303, 130.898535528766, 133.512028800084, 128.339272249093, 131.869957549307, 131.757762180006, 127.065840874787, 130.850253517375, 129.601036966641, 131.748821757304, 131.493528349024, 130.648030031625, 133.242628842459, 132.642510050589, 130.729747509856, 133.076796478776, 130.517248603693, 129.727952991377, 127.318474914868, 129.025581592526, 130.08060296323, 129.615754195655, 131.968316590786, 127.323084375153, 136.514660685646, 133.759334507, 129.363415451642, 131.611555830391, 127.456399028456, 132.461209773075, 131.319491501186, 135.215252318803, 133.082919346331, 131.475223808528, 131.913476123588, 132.616897882567, 129.077177685716, 128.058528558972, 131.645115963189, 128.381823348326, 133.554166341382, 130.376296988531, 135.084944800669, 132.597865884436, 129.114611501379, 126.735198716287, 128.334301487839, 132.310243237408, 131.776023658872, 132.880972738684, 131.576280734932, 128.149121565487, 129.843062250006, 126.032685984787, 128.40018050683, 133.51315471938, 129.980992946615, 129.350316395699, 133.113060028191, 131.376062335425, 131.528601415118, 131.392667400323, 132.791475806427, 129.618158689265, 127.959798133114, 130.991280869513, 126.572823485808, 128.580081323824, 133.571373700906, 126.839462820391, 131.637439901665, 128.243066040265, 131.430465096068, 132.988232817442, 132.816060024349, 127.968638636094, 132.728732098381, 127.620248299884, 133.215410583463, 130.953231744844, 127.225989189254, 133.663162235206, 132.738770431988, 133.895009729621, 135.962965975833, 128.470402294635, 131.677848222499, 134.40414751343, 126.525946545754, 131.396636340709, 133.652105425144, 132.342319234505, 130.203726134132, 126.776752774447, 130.372227136351, 133.052074059708, 127.802197860022, 132.459917479786, 130.222283995645, 130.11622392724, 129.766337923612, 136.131149767794, 128.767374855329, 134.974036176156, 133.44199388958, 126.841073649044, 134.767802877484, 131.351806040666, 130.212067495665, 132.714512331777, 124.001377689277, 134.704461789418, 128.725182633382, 131.661871995773, 131.566708509928, 132.739915334753, 129.365183112921, 130.302278394508, 131.565870177146, 135.789781759518, 132.312392332664, 126.751363398431, 131.098154786891, 130.892178117035, 125.361572470941, 137.726221882347, 133.191524363258, 130.039220254663, 132.635128881901, 125.751781761564, 131.358623869304, 133.62803645893, 127.845756168016, 132.261518060781, 132.103811097239, 134.30885294153, 133.304064574684, 135.30954672163, 129.642818261267, 133.239623893068, 133.007317555282, 133.069717111511, 130.219193684865, 136.707949213494, 135.887942194691, 128.716745110311, 133.818858760991, 127.671798135688, 131.334535216467, 129.393197992159, 132.676917699365, 128.676239314983, 131.449837193403, 129.615195653293, 132.831430743589, 136.095841993927, 131.621984195815, 131.030828023365, 129.690804747365, 131.258561813645, 132.346961742691, 133.245861382717, 129.846839273657, 133.752305894433, 133.346849235801, 131.03656851889, 130.941217521475, 131.690923539938, 135.022501265546, 127.280348876311, 135.47824632972, 135.121078920682, 131.710594043135, 132.708642581984, 126.352493474511, 135.993529427515, 129.682422719893, 136.619351663883, 133.863965878134, 133.489014043926, 131.630349488243, 130.427144329474, 126.920359294139, 127.620749398417, 132.026925342253, 133.397898949061, 128.456461363735, 129.628106803668, 126.915794867738, 129.458889095454, 132.756797569319, 128.326689966502, 133.038995560784, 127.33942475297, 130.240938373911, 127.624737206051, 127.451903462555, 128.641401645901, 130.060892960223, 129.156769534563, 128.619619789158, 128.962765454231, 129.873498454659, 130.189083692693, 135.503004802891, 130.290846362935, 130.703766982036, 133.573266477126, 129.016629032929, 132.717382327034, 131.277363443935, 122.473026939938, 135.93693717228, 132.988045549077, 132.869590699044, 137.016435457581, 136.244204003221, 129.654576600967, 131.97277738507, 133.044012721521, 126.43422549472, 128.055152954466, 131.575634601364, 132.090379951179, 130.183303375291, 133.093745396534, 131.970513572339, 130.192025173987, 131.30838921676, 127.899603134512, 133.253983075867, 131.27947728861, 131.341192704313, 131.945963030518, 128.620286165385, 138.553218742397, 131.124344866723, 135.891854994804, 132.896839315234, 133.907082221653, 129.278838336386, 127.908342463525, 128.329096653465, 127.267079088715, 130.430944934609, 136.831462800913, 130.740051166223, 125.946720296862, 127.240280999691, 129.875049826156, 125.828223082927, 129.743366352253, 130.940453465879, 129.766322629657, 131.718913886107, 136.5079046394, 128.872144179726, 130.163906898019, 133.522557409266, 134.552731801746, 130.027412556885, 130.411569521045, 131.958185519172, 133.0993612847, 131.399652912506, 130.630081429102, 130.414464427541, 135.287486358427, 132.144690157426, 135.577495274466, 135.112126215733, 130.886282205474, 134.577804622782, 129.747021784066, 138.373521342357, 138.360438966718, 132.36339408245, 125.168570100124, 127.16751436588, 128.422550693231, 126.253695763458, 130.030149678194, 129.042424976665, 136.774345619241, 130.321216154198, 125.926100041597, 134.31257790754, 125.689876866589, 137.408102450731, 129.721265224073, 131.153004842004, 132.030910539354, 125.249332994983, 133.231464535641, 126.376606924021, 125.825957567931, 135.400290386392, 134.292174063006, 134.18000370305, 133.108562648793, 129.172048993097, 129.825473965179, 128.36316202813, 129.840103388593, 127.864325966588, 130.303851330373, 124.528832752115, 131.138364049806, 131.283539080907, 132.922708617244, 132.859926829803, 135.641395634449, 124.934390681448, 135.64200372417, 130.783582192457, 130.479119997406, 129.998978169663, 127.373701818497, 129.098773054408, 131.814371540326, 126.920095140987, 124.017649640651, 132.118481251701, 128.838106734494, 129.308130100516, 133.830827685173, 133.151649172824, 126.987675426499, 130.79799707295, 128.933090860976, 133.706898927682, 133.369186308771, 133.99420235706, 129.234501547231, 131.217708383583, 125.155266204437, 136.047451683926, 127.137510548041, 130.022179271411, 129.975965460077, 129.357256179294, 132.792924237795, 128.575971564932, 133.746140894233, 129.758066587469, 129.748160890037, 130.367743367388, 133.753678603599, 134.871360397297, 133.616041008488, 134.06644381735, 129.355303335031, 134.696722210937, 137.052392851138, 131.807543792308, 133.805042149821, 125.127510940136, 127.232641462368, 131.579145779819, 130.937675429262, 132.766351226844, 128.532007668117, 135.743166792426, 129.260855993947, 135.12103681291, 136.689182036485, 130.284389749142, 128.762982055906, 127.962785668611, 128.024376840133, 124.393043383199, 130.827820147252, 127.69435389733, 135.340351387806, 123.925316930621, 131.199039925653, 127.449076452119, 130.986412243675, 130.306981914918, 131.64788550993, 131.818433125984, 129.493280497965, 133.232595829246, 134.418270934097, 137.286097659281, 127.317166191208, 134.4560537689, 130.377311374951, 132.616059335624, 125.521816437804, 128.728709943751, 129.032104334359, 133.439884127769, 128.568536300166, 130.592629697992, 133.105585586622, 136.592349852027, 130.818383891879, 137.211694406234, 124.194788162119, 126.461120554646, 125.956849529126, 125.373995059284, 126.095051446133, 127.463402552798, 136.071201760577, 129.778104531364, 133.426163679429, 132.946570018719, 128.685267672807, 130.631734042478, 134.122198416618, 133.213326369368, 129.289950148767, 126.433645796649, 124.285187130932, 133.304328415531, 137.036800575268, 136.626089091621, 132.793312309237, 133.487641519099, 129.392593609538, 128.595254951675, 129.471858117315, 129.92717189022, 125.225687628546, 131.978739485998, 132.685080466491, 133.282688835468, 123.964424977103, 131.754497960456, 130.023868309067, 128.123379013459, 132.128690288757, 130.41020077333, 132.100424054386, 134.109264565676, 129.750690179951, 125.886413165992, 129.24345887531, 124.251725520257, 131.189201698974, 130.196979296456, 129.768139569124, 133.551904868796, 132.110044171112, 131.888230196823, 136.756810687606, 129.957529279453, 131.841858545041, 137.228258918692, 124.97030581413, 123.171035428302, 130.308528457908, 124.585109322753, 132.316016450392, 129.920568797547, 129.501142593767, 130.423311246864, 130.147309724977, 132.632662588011, 127.838539827966, 133.112787005649, 129.379223879343, 132.279553654129, 133.161214580314, 132.256888667282, 130.174609191451, 125.281284356107, 131.243691035562, 130.663443559954, 131.96720629397, 127.523456477101, 137.764097105247, 129.346207381091, 129.245046105835, 129.553853837119, 127.210238132983, 130.462471584546, 133.523982526674, 130.759478047678, 129.394429531766, 129.351979443733, 125.446926942456, 132.699777152516, 132.475866508822, 129.49265196374, 135.980579907372, 129.811255312529, 130.308601330987, 130.7117814581, 130.328035309632, 132.235438798319, 133.505358851267, 131.736015592625, 132.902604793933, 127.222266899269, 134.012295712782, 138.948012686302, 131.177736338646, 129.491913262884, 127.62541181189, 125.98602452108, 126.337977998381, 131.672037396327, 131.55426272155, 126.385771957142, 134.395321601173, 133.680175647894, 126.072414152591, 124.604872819926, 130.470693351228, 131.969360071658, 132.944246851713, 134.158039350972, 129.629786213678, 130.661646980445, 133.823461195363, 131.280298865605, 132.954308580503, 137.196461593917, 131.990144774084, 129.207577460923, 128.174105078855, 132.168551509601, 129.880363657316, 132.053211918962, 133.2736865182, 137.437623954219, 127.672666967255, 134.923608587052, 131.201121429363, 122.035359105002, 131.281193871706, 140.094175807152, 131.644229545832, 127.200466967505, 134.676579237249, 136.872269010192, 132.503240760652, 127.760628504736, 131.036832361699, 128.835528043816, 131.027832965523, 133.267639254092, 128.607132899888, 132.894372239886, 130.730246533903, 132.272312200835, 128.197390775885, 131.574293051656, 133.776354568918, 130.88724093191, 135.277663173409, 133.160500778088, 131.586453958941, 125.829320179917, 138.993892635365, 127.755582013768, 133.308423057457, 125.913917522609, 133.640722581897, 129.222774115732, 129.369549836508, 128.600814322839, 133.449856639742, 134.790246339625, 134.904090283345, 125.521057571633, 127.997840356716, 125.495696302187, 133.289282555224, 131.408816636916, 131.864033499129, 136.078043330177, 131.00008801517, 131.48456756948, 127.44897759636, 125.62591044685, 129.405346162903, 136.526998770976, 125.482336137678, 134.396024108279, 132.644124792388, 129.154799746708, 134.30638997463, 134.978281363474, 131.756596617853, 128.671149256343, 130.288412175698, 129.199278463104, 129.345864662305, 133.6031900396, 131.703643721286, 132.850222424201, 129.434851616113, 131.124318289938, 128.672507124223, 135.402333814467, 129.94331497832, 128.840496283951, 127.520559107028, 131.61462958641, 129.568938862077, 130.529526326665, 131.193068170248, 132.597000230381, 131.613163804506, 129.656645400481, 134.534560926398, 133.998322578286, 133.780416237826, 134.828306356541, 138.715775046227, 132.384172985517, 135.202873190003, 138.78448632759, 130.468038852008, 133.185473382609, 130.635046230246, 131.92853499264, 129.927617269577, 136.009489030582, 129.619674604128, 131.728287241761, 126.55930501959, 129.757410287557, 129.911545290238, 129.394355491609, 132.963666868232, 131.357802160482, 133.386109670921, 129.379189297374, 130.393498509361, 131.683133295176, 132.59858992562, 130.155444415576, 126.594540887887, 134.257589572131, 130.442757936142, 130.435125626663, 131.528381894058, 132.458724696048, 132.183047460617, 130.03196438675, 132.897410245658, 127.605667704688, 135.03290578855, 133.40502672743, 130.417000799405, 125.299134806559, 128.693174502752, 132.286603759357, 134.785143365499, 133.87779925034, 124.764562723473, 133.633462867052, 130.326642131906, 128.660765516622, 127.260042090798, 131.201138917896, 133.03670380046, 129.536199294498, 133.87583391963, 126.772543803494, 131.995839856964, 134.258165656741, 130.145365120676, 130.126674620399, 129.529354843789, 128.254938975041, 130.332041906141, 127.821552256969, 130.748744646576, 127.225217396102, 129.976838113275, 127.413287479708, 122.775215743301, 132.685107994434, 127.61978802989, 126.475902737296, 126.595623495872, 124.451577187254, 131.013733909153, 128.605188002335, 130.660628137194, 133.94894284098, 137.340426720923, 134.55442585302, 129.440029179199, 130.271111696373, 132.719665547833, 130.676761607591, 126.975943002803, 130.812984235495, 137.228778150299, 130.587461730015, 129.698707439022, 129.690655004507, 136.514525448795, 129.159195125882, 132.879023450752, 133.772272841056, 127.747522313172, 128.583707630421, 134.540754198297, 131.864255976146, 135.915311561436, 129.42098645699, 126.562936800605, 127.030825315828, 129.287428879793, 132.487807938775, 125.248996160038, 124.931019515881, 129.768230621839, 132.773381510866, 131.705268684094, 131.728805282224, 135.913848058317, 132.226894686145, 130.987574287312, 133.948367955844, 127.884299126688, 131.171385761527, 129.849422575639, 129.822134980406, 129.33897982493, 124.145435635143, 135.381611246517, 127.76488923929, 134.616058355274, 131.054378968416, 128.218196518736, 129.114951745679, 127.100822325316, 124.387383146387, 132.001307940113, 131.13165097904, 126.001838368282, 130.700846336591, 128.167171109589, 128.062773515421, 128.846851403577, 129.771122384223, 131.233780839121, 135.694714030106, 136.580885022821, 130.951456554892, 131.093029299845, 128.824495839086, 130.017048018637, 133.138515523895, 130.676443989395, 136.816272827235, 131.666371917548, 134.052852511756, 128.042333693416, 127.34423221982, 132.473333066863, 129.787038645873, 133.437900207255, 135.069054092437, 133.780513602528, 126.635348329459, 133.089959923997, 127.275387294235, 133.459493496414, 132.008244730451, 130.433822126389, 131.154440741733, 133.212412259823, 128.631688004425, 130.092687769953, 132.647260695558, 129.691846460246, 129.992051195794, 122.819466501191, 131.040426788887, 131.575419242178, 132.964628641087, 131.678710694479, 127.895537456198, 128.64463784415, 133.014266929333, 136.8064465857, 127.199689558413, 133.907779447938, 127.905261956134, 129.022944643075, 128.714936876396, 133.979009771387, 135.542046987864, 136.140835119604, 132.536433955681, 129.56077664182, 136.866942800864, 132.676893082412, 134.058543093239, 130.130142002264, 132.682258846011, 133.684377444043, 133.510336930081, 131.734048555951, 129.018991618577, 132.22495253821, 127.592046933258, 127.887254666838, 133.826247831214, 128.168316320923, 130.452990360273, 129.734803419044, 126.990710067886, 133.752963090482, 128.953814120273, 129.337688120412, 130.884133641663, 133.481056271735, 128.90593671826, 132.502052058714, 129.415889450372, 127.713812108368, 130.180906549223, 125.691206519721, 132.864212046693, 127.471341850467, 126.89445710174, 134.498793984383, 129.185555954411, 127.888333911376, 132.968705212108, 130.328710844392, 130.732444055778, 135.931567178905, 129.092791709521, 124.487622187729, 132.903081988844, 135.791692031029, 128.148686088462, 128.137097390945, 131.229605712045, 127.662262780946, 133.417204138278, 128.401258958369, 130.375281862736, 128.54184304736, 130.277278981031, 129.434641514768, 126.863288641208, 128.373163880041, 133.500727811201, 130.876055798013, 131.368633926975, 130.762005899289, 131.694339049734, 134.81846261917, 132.499663746726, 129.945644865741, 133.778550959157, 132.115120739042, 130.4275240889, 126.199859044942, 133.015006323868, 131.593755511787, 138.263897303781, 136.971301229929, 134.703509248257, 133.783680429333, 133.426998656564, 128.901323570895, 130.445803458318, 135.209185124649, 130.408914638686, 130.733184054824, 130.574350267127, 130.187248084841, 132.587469818243, 134.46395430967, 133.534044772388, 132.094130392048, 132.19118260612, 127.928672867949, 131.529134651317, 132.497001064662, 129.903368163262, 129.592633920765, 131.194797607957, 132.57837352868, 128.468162588921, 131.965126705147, 134.841500852896, 129.139906706469, 132.336113784448, 129.138555675182, 130.772739537463, 127.60463317877, 131.748113971453, 130.034312548833, 128.907490250621, 134.397679724953, 134.029539892986, 132.082445631709, 128.912818995265, 128.532231522742, 134.700072383252, 127.771170829597, 133.073525465032, 135.927908266313, 128.843827303528, 136.846823980704, 130.062887273214, 130.762298282765, 127.581366164205, 130.047718171679, 129.893829065123, 131.863404711028, 136.37475151116, 131.747859771912, 133.063027037808, 127.419400053106, 132.338188317397, 133.10115543652, 133.07302858258, 130.504806595455, 130.460617860924, 135.624164671759, 134.352808943358, 128.491717834573, 130.592481386492, 131.532042274663, 129.581930920378, 127.757969292535, 133.143569404448, 126.110130175183, 132.434082284106, 133.379500549215, 124.081107965356, 130.71905602409, 131.676758299556, 127.069023102532, 131.394731282397, 131.785948038516, 131.965739575916, 130.897648196284, 126.659376912959, 129.093846715421, 132.150053175685, 128.542478791675, 133.515543131687, 130.602662962035, 122.582378592131, 132.290701502727, 138.050294738083, 129.91737749184, 133.333159525946, 131.332054649711, 125.441789160932, 130.956046362768, 129.487547222371, 126.739129082929, 138.478740420247, 124.792277513543, 130.982569001474, 129.646289709453, 131.270363988803, 128.361216183045, 136.029873399704, 132.84046701739, 130.051209344349, 129.954764861504, 136.009934185114, 136.427326225367, 131.514947294263, 132.54502979737, 130.502264873837, 134.906471190394, 132.501726539463, 126.000307342676, 134.873287042919, 134.462103574742, 132.233878938977, 127.379899892307, 129.098275405623, 130.538068846157, 131.090459056311, 134.613662052773, 130.963399870616, 126.518991194098, 133.602294809244, 126.998009714473, 130.653053356655, 128.177393426872, 133.998288225168, 129.139585922216, 135.054881123899, 130.03864837494, 137.268002590557, 132.176296205566, 134.946194253377, 127.566474365066, 133.35727445933, 128.670519568284, 130.230119581136, 132.179133935403, 137.683861687309, 132.492447112597, 126.701745189811, 131.570184781401, 125.142469989154, 126.195757563631, 130.729655975941, 130.907178935104, 126.941206248702, 129.909969211913, 129.318751153154, 130.506824020301, 125.360801057629, 129.311113623746, 128.445353477244, 129.049163321099, 129.897437534456, 130.58176011216, 131.209298495028, 129.900066873059, 134.687266048906, 135.689873804414, 131.319587586726, 132.801159831314, 135.477996453397, 133.761881803614, 131.304480043013, 127.247671089166, 135.991640239855, 133.908340050262, 132.464180085828, 133.385650697593, 129.895463910776, 134.019455085617, 131.870172084728, 124.892163906917, 138.375084976491, 126.933197431404, 127.973560177171, 128.598490075709, 129.628489839438, 130.268146219269, 133.738335787691, 131.078877308354, 127.86826544619, 136.11013622346, 131.123973949296, 135.940919837313, 136.298118212023, 126.170314733313, 137.199319395326, 131.178286981087, 128.404219542329, 134.210922601827, 131.171097914187, 132.176108134063, 128.32734054184, 129.451681361909, 130.307852358435, 137.183429336423, 126.558902499991, 134.970202600395, 127.448543679813, 130.47144631786, 131.010496322754, 128.094373398303, 130.240951262782, 134.964793708948, 127.417225703017, 131.442547755703, 129.367530248421, 130.752578031868, 135.393002880787, 136.471228159013, 134.385635981569, 130.030530067772, 132.627533264257, 130.495691317807, 131.745819645353, 131.879777592655, 137.820181879002, 135.122980656016, 138.199887200482, 126.914954961564, 132.051465015605, 132.143971726375, 131.908150674774, 131.354804520471, 127.410524346185, 126.605986537635, 130.34584154654, 136.59545316563, 127.63675152092, 137.493284377811, 130.673286884868, 129.84240370649, 132.998777090368, 131.617424694214, 135.201182614686, 134.764795179864, 130.672207563609, 131.108591257182, 133.817405041594, 135.491749923059, 135.645288313852, 125.543165690871, 133.468146347135, 131.270608980831, 129.012537627499, 135.056059391233, 129.444354539201, 130.472924875121, 133.325809598463, 133.879965242368, 132.165919651266, 126.997749838134, 136.133415144925, 132.491729089334, 132.201733991654, 131.721898995537, 130.164054052573, 127.638543060114, 131.061794245044, 135.169295359699, 128.75966749453, 130.440218270594, 126.868845979565, 134.987152768005, 129.133486899691, 131.537837563787, 130.801852811628, 131.350431565674, 130.774579082668, 130.334459663891, 123.176594229117, 134.148042425456, 133.235915913369, 130.935028428352, 128.908386852012, 125.538159711147, 131.264904173756, 134.430783508601, 126.761442561806, 128.211613022521, 130.096443640061, 128.39453507212, 133.547715501312, 134.111022257336, 131.260274486564, 129.062056107546, 133.036661608776, 131.315531055528, 130.358914995554, 134.920986565667, 127.671884294252, 133.097050411354, 130.503254497166, 129.436352803836, 130.621355623054, 128.276076397719, 133.277988626699, 132.48068330724, 128.581330736865, 137.760363151828, 133.625703241882, 134.819677600661, 133.573299396652, 134.340465134533, 128.591485014279, 132.347990922357, 125.279834267575, 131.257987914273, 135.286766218219, 135.191319735135, 128.767022018364, 133.716550650157, 133.620945696061, 129.337664329061, 132.582651298458, 128.885196041568, 131.620687090388, 130.313634014924, 129.33807609696, 130.62540988734, 128.510010260899, 131.790808170872, 128.686763088171, 132.448633693372, 128.506798174448, 132.525598315954, 132.352938528617, 129.11253913435, 130.970042279333, 130.43795822348, 134.320916382051, 131.690998024836, 132.700784680298, 132.608053851677, 128.026809095659, 129.334542905246, 131.319851367173, 131.834613187982, 129.491083709957, 129.766665123763, 129.849873535922, 129.91894078608, 128.274153088825, 134.12702705168, 128.727357291814, 127.223848940712, 135.194159372722, 130.222709920706, 130.620431230589, 129.722503255852, 132.803795932168, 130.60418335788, 135.052813587156, 134.42862463122, 132.558786495288, 131.195882727305, 126.529917909656, 128.703316437714, 131.33697990308, 132.888229178726, 129.688241782776, 129.65349084552, 129.567134506234, 128.639255940324, 133.997306752948, 134.800676942705, 133.449573346789, 132.153651647602, 126.500126193937, 132.759881694142, 129.485588588043, 133.016271338441, 130.413972193791, 133.092666985125, 131.903952813082, 134.793109573566, 130.930622340206, 133.489358693995, 131.493246181577, 131.869336354033, 129.520100495816, 136.422832454093, 131.929867960717, 130.289720474507, 128.648543291537, 130.007855307042, 124.105418919513, 133.577804742319, 136.347486161495, 130.844499119891, 134.801800432744, 132.12506791131, 131.461188622354, 126.813783467093, 131.644814129247, 126.705236045721, 128.394216548758, 125.031484907168, 128.303989446202, 130.731681570334, 127.232268595087, 134.381839756169, 125.371969079505, 135.983609644084, 126.548515430464, 132.017692351184, 133.861122882547, 128.105499549698, 135.789359988556, 134.455386335755, 132.56255789593, 130.215724309186, 132.610882225449, 131.752439675077, 135.178927412654, 129.811170144997, 127.763997805629, 133.775951261378, 126.332765595904, 127.17981044465, 131.463383046767, 131.03957365553, 129.509369524654, 133.205635909712, 128.040042842542, 136.629088046508, 124.636989109273, 127.795867247163, 132.470192723014, 134.970057127543, 133.759178444041, 134.685375126375, 129.844884031506, 131.143649249001, 127.558800904724, 127.266040149911, 126.668185635422, 137.734196730751, 126.682049246344],[682.981716645261, 644.602068747478, 684.722452941919, 676.051324022131, 667.049787729145, 651.7250401332, 671.726875235254, 673.858611303578, 685.066251973323, 665.98667328046, 677.473570635901, 666.096183925603, 662.339587894141, 656.731740947233, 714.974313086138, 652.777824602639, 678.743878505831, 694.38960074719, 685.736560870029, 666.932664383927, 692.548061047606, 651.176738708368, 647.85876096267, 659.108841161887, 684.805805270987, 707.123268474629, 659.579765372332, 692.046189336014, 672.878473152002, 688.494415930516, 660.519620891929, 672.04614187267, 688.571662693984, 694.011861396672, 679.337115074305, 656.061103029247, 686.421606449201, 686.499774292268, 700.74503578937, 671.600519381581, 681.76397766636, 671.515980418928, 667.966510589939, 631.085219794115, 683.604905828854, 635.243209213264, 675.952022494506, 687.653157785947, 683.340862294641, 661.982842642596, 656.45732578767, 645.049217534873, 693.033406255807, 717.693769305259, 693.670931071476, 644.954942669551, 667.879584856101, 648.458392746227, 696.833095568832, 696.534024514864, 679.345792090954, 688.995850508935, 628.217808340752, 662.106257171851, 697.925729895429, 664.834092484642, 666.77333562682, 698.903767322503, 628.065027103086, 644.632997597247, 693.216105679499, 686.458919281739, 658.036570757654, 643.308960435254, 674.348008395202, 663.294488356633, 674.165289185873, 695.799959356377, 659.599598856002, 686.626109902242, 643.612583622775, 665.005271221467, 673.229863875402, 682.032466636372, 685.445691075672, 693.169541836062, 694.795991556424, 676.816838882207, 683.323666382907, 684.097576774025, 673.051616222841, 664.519929977948, 652.882734526584, 647.310733880912, 676.678354456224, 677.913202567168, 689.473580827722, 641.735176929772, 677.939140482382, 668.121266049471, 648.428794251861, 702.377431652406, 659.689189486239, 681.501347767464, 677.680815384815, 715.834645107492, 658.367455520239, 673.679318798462, 650.617166015798, 675.68332684945, 689.758624624775, 657.352633140126, 653.160980801442, 667.966385794563, 666.219215373339, 657.6235157698, 664.614576440533, 686.73807330245, 672.223414098415, 665.434741386176, 682.550658851674, 699.626742719992, 692.400434193257, 640.684829020744, 672.717823369912, 694.852424369166, 681.904689850099, 665.148640181269, 689.16681038836, 632.347312639908, 655.991649049756, 664.534447389452, 650.548449551873, 677.089978117359, 638.250724468983, 689.518060752143, 642.998460680784, 662.956907710525, 668.582686861271, 663.800128964364, 660.830399092441, 664.528599870195, 659.939031149499, 683.480824712633, 680.067654083986, 675.468675360674, 679.462108502339, 654.659754142975, 652.307151384679, 673.466244513113, 663.264435732726, 672.9692049534, 661.534391341434, 670.092069713042, 667.595119344667, 655.064037296104, 692.033381726038, 677.281377418714, 685.256361717218, 692.882520365331, 652.321629754759, 679.903885312186, 648.652421421131, 706.320994734845, 657.787346971644, 651.957373765733, 665.83413702683, 672.500264910735, 695.765562936196, 680.228086392009, 648.272089524825, 675.631647666473, 679.267458484005, 700.687877885504, 671.242297514359, 665.428359580645, 669.198612728066, 681.338978821008, 667.99443955446, 638.077204788744, 652.489768288267, 655.790720970025, 680.037290218432, 658.07588565692, 692.709328950334, 717.778715858002, 676.07808771015, 694.615818628702, 694.319156837728, 661.695842872946, 652.794561647254, 703.695168545647, 666.995716123478, 693.597497352927, 674.403837478456, 653.746893798358, 671.470024980422, 652.938021690391, 676.781736198048, 664.04778175069, 690.710386367787, 635.998719508743, 658.626454968151, 638.444706925212, 667.056531495618, 668.959453427129, 647.886962085156, 705.770892233548, 695.567611074804, 697.819479969656, 683.221656364145, 677.469914079144, 688.569942672995, 652.017905092878, 698.306252012218, 650.220706983761, 705.671731765965, 710.549585574309, 686.558527368091, 639.321217767258, 670.524465068745, 683.398415101766, 668.13453793437, 677.551937589437, 660.413864305007, 667.623325206878, 666.698153828253, 684.114599824947, 684.277794691188, 687.91555300032, 702.898896528078, 688.401872743529, 636.491717070018, 694.377434649774, 683.366804892141, 651.296352822826, 688.122111615392, 639.147940946996, 675.593133848279, 669.635215359762, 693.765549614723, 713.745943821403, 681.681995596573, 658.784677256152, 684.058033158253, 658.548737860894, 674.140170899528, 684.128758004096, 697.547126545325, 635.469619218273, 657.326982357404, 659.575754149173, 679.390759203308, 679.150819330591, 663.600147151381, 684.291197187546, 669.746475911874, 656.521051352648, 674.405794364082, 689.360158161485, 666.54327207485, 656.564825875358, 661.702144927701, 685.171667517494, 707.782948032657, 666.832796953904, 644.554844497566, 688.861616479559, 665.995643672871, 673.62599701205, 681.684409365286, 664.046234911642, 680.045428118054, 690.887211462433, 651.035591243832, 659.521311446569, 655.392132738166, 676.984557021654, 687.956751077003, 687.103951908643, 656.921588619733, 689.25943397891, 663.788390358511, 671.765747445888, 688.545846546892, 673.096179439435, 668.850839168387, 647.099435392395, 683.649730337278, 694.574293759142, 685.984022844409, 659.502888653284, 679.314080845031, 677.453019360987, 683.474532435031, 695.755260942462, 697.096067942375, 670.662776470056, 698.562764997288, 635.99408828051, 651.52325193343, 682.82133609629, 681.989443925736, 677.386464822488, 661.459871418138, 670.145244596922, 690.714780122312, 688.003373315141, 679.086500543637, 666.984565282928, 684.144806449851, 655.729891772832, 676.15025196018, 667.12327197424, 659.355262729267, 665.573510750902, 685.605912158436, 688.266507797809, 653.240897385069, 670.573303100212, 674.929295288307, 649.462679438123, 675.511112170653, 660.452335108351, 657.626827346266, 665.995188672189, 660.611985588593, 668.894960165502, 658.642175264664, 701.82078385335, 696.171550083971, 683.561278215568, 667.414148563728, 666.600284190222, 701.845979798689, 653.640381632377, 652.284146017566, 672.869764416349, 660.871950732556, 692.443141171693, 641.617827813833, 663.543122196136, 667.588757733018, 665.801227146252, 672.785886447433, 643.363314567371, 680.353385448726, 675.689064376818, 657.992606892413, 695.750674638761, 634.787486509914, 650.020944302142, 647.963468841022, 624.992009487392, 646.9728521512, 684.202236206597, 673.381690079378, 695.305976896432, 674.427033472131, 678.563813586936, 693.392000489384, 683.78084391482, 661.415257754419, 627.961969138899, 673.741228829515, 669.598114262354, 645.437948366229, 683.166199300074, 696.89048318042, 677.1753838812, 665.429625202836, 675.021679199782, 669.861409409968, 657.486944731186, 650.451413886569, 667.74726551571, 651.16473528356, 679.84212060204, 651.900749349226, 656.578055719928, 669.942770637113, 685.942835020732, 650.541809411616, 691.423713795291, 664.09467573639, 692.136758486682, 646.758153480579, 647.243676745601, 678.279278919923, 682.222947382633, 674.1541672857, 656.85165961703, 697.23100098873, 642.688893481893, 694.840915524062, 662.391510099618, 666.240305593043, 667.367906684582, 640.264205310417, 682.065878651404, 680.296152461943, 655.314278813695, 652.632699948452, 671.354626463669, 682.826801691877, 691.417744617798, 710.746339898537, 683.014906211372, 684.700615091464, 674.346396803412, 695.063239305906, 659.081088487152, 654.264828594752, 652.022783401527, 671.929671084616, 657.012823513058, 658.595044730631, 668.399167469698, 666.419190660016, 675.309389386892, 661.177136038361, 691.359028639684, 669.636157248204, 675.194173303804, 682.901747209752, 659.045368889566, 671.974137856235, 630.052574792849, 680.45533735154, 664.204936308887, 664.128207457643, 691.776186989913, 701.698477609328, 704.044184072127, 676.064407356142, 665.481023532044, 700.839293870929, 672.260429832289, 689.049677737706, 686.37146082573, 684.533448441191, 648.227991097069, 693.745853721113, 673.232211474774, 645.934755418663, 664.362722311846, 650.961140435621, 689.392923814321, 689.630450884151, 672.009599378178, 657.340674919599, 683.771332293195, 686.983090951375, 676.858009603427, 669.259240088549, 673.307250598238, 660.238927816095, 654.81321139089, 656.034858029425, 688.323556651472, 694.269756264199, 680.195221436016, 685.822420822346, 687.845287779071, 663.767995560992, 629.57776802613, 651.18902931652, 654.251622540667, 687.399752167883, 665.197296732265, 685.855086891697, 651.652114800874, 690.702951970722, 675.412414234959, 653.822481958281, 678.331535542265, 706.317456111408, 699.069266217767, 672.258254653033, 670.911632952217, 680.285144784453, 690.729115921025, 684.588083609881, 667.709651404794, 656.264636105597, 672.984481223012, 662.45935462467, 672.978432048492, 655.015295506022, 671.242333141719, 674.098809911344, 698.708475317658, 688.316900270452, 687.609044638856, 673.796502690828, 674.215183599777, 676.66409045816, 689.400771092595, 658.221556164361, 657.87600176228, 671.299588884378, 676.441723648351, 664.219578016605, 694.316154840477, 676.977536451561, 696.243647928511, 664.829295397923, 668.08369522519, 653.862762899616, 644.813541303469, 660.885420782184, 692.034376749993, 642.685460852069, 674.302283997945, 691.547020335106, 671.441612136209, 675.170281078912, 662.9533905212, 681.965979927475, 672.422796684982, 664.994613127734, 672.193043092558, 687.495679845868, 662.857491102026, 650.869924773667, 659.251891878864, 679.701675413651, 699.170123694403, 649.271337483518, 639.877154601721, 667.998977972579, 667.097899202288, 643.852118673104, 648.630006653065, 670.077165017526, 678.886816385593, 669.424873727408, 694.342700342254, 674.453007590718, 642.50387180011, 675.47700811926, 674.920432046042, 663.058774270827, 660.211081681752, 675.968369341978, 676.676091028292, 671.190895297111, 682.757716405663, 646.655716680877, 668.789696482383, 673.658546549984, 675.729276281579, 701.073961483585, 683.663821091163, 656.568335620289, 663.440406920554, 691.609512013096, 678.045503236999, 676.878591127958, 686.819487131547, 658.644715164191, 676.184815585794, 671.093332801309, 673.326522887514, 658.049231378066, 674.712154893755, 643.141734001772, 668.013727595268, 653.782910393085, 661.93439235851, 665.91673457502, 641.155560233766, 646.133604175245, 694.941931805585, 667.803378368824, 694.129570914389, 701.208633095098, 659.050790088202, 717.15348684767, 656.188532680677, 684.027238167944, 688.132617078145, 656.731825538929, 650.686450104395, 670.953603140047, 659.387647730008, 649.908043599104, 674.525664497476, 684.641475403951, 689.460529432005, 658.794321041221, 652.596724000862, 677.705173232785, 664.507042000299, 685.174255797241, 641.930650292716, 655.114014083625, 697.594677217422, 652.040665227348, 681.456902501479, 680.574678546196, 704.223629269335, 687.770024249382, 690.389469054808, 663.982302908253, 682.513241552794, 682.629717735251, 700.11375937178, 696.707858458699, 665.92421697279, 698.810847956106, 661.429285991725, 657.690563031395, 676.482664340192, 664.479031655531, 661.781412742705, 658.654188364996, 676.14886056667, 661.630690415433, 664.945948115596, 687.43632455374, 664.611709646817, 685.997032944585, 679.243823612699, 682.166064156368, 664.829705190509, 641.49947631967, 627.543974241773, 646.290417808891, 660.206255792354, 682.940529335661, 699.813856968007, 689.618830189062, 679.15656133203, 679.305480921663, 697.68080766775, 696.716717876083, 653.930294156445, 670.259426650322, 655.935279067116, 668.695344410445, 675.782611064118, 682.780755554888, 684.671560945416, 650.922924222929, 694.99494825685, 682.720721877744, 699.587914775772, 678.684191471202, 685.732830274588, 675.212097668964, 679.252007519485, 667.911131888129, 667.958266988854, 686.968417215007, 669.711567943417, 674.694708361241, 674.540790943485, 682.980693103657, 675.822717943698, 666.24033164432, 673.090307481914, 678.151200796167, 663.343881250282, 709.479841204638, 659.59248371731, 661.18596489109, 647.550180370255, 674.196171773753, 642.794207351075, 674.843861433009, 686.997351843783, 678.381711633478, 703.555879306957, 674.005008773751, 675.606502622642, 682.746185251254, 677.042965958844, 672.266200540445, 682.322316748198, 681.208370500404, 667.57450808346, 672.83794060015, 688.026878465648, 671.424462281878, 674.132110030438, 675.257700990073, 651.416074361287, 684.416004017192, 687.581303073927, 660.121201004622, 686.260297970135, 652.096464603407, 664.213239867393, 698.613094530535, 663.301109139338, 662.466553858308, 663.957429211775, 687.370124902529, 694.928872013848, 659.891010870743, 649.191850619094, 689.79698181856, 662.918600519017, 639.502738916011, 669.812432425042, 664.106140810125, 670.043237779283, 685.717026572678, 662.925507622849, 662.356735048155, 665.218649154072, 690.19692944443, 684.578379393552, 675.746443106546, 653.692057381365, 664.621442109025, 647.513458360506, 677.717423755051, 655.448345959267, 703.909738676042, 675.424057342788, 698.798916075469, 658.458618105122, 659.714558444511, 666.556394412818, 685.305837499201, 674.705117529783, 684.921523927697, 653.306746814101, 704.016132181714, 662.850733041523, 678.089677228168, 691.185945758872, 667.527394649587, 667.69245147614, 665.358354581049, 660.792342981011, 677.511616391296, 658.435573500693, 659.588220946707, 649.210584648378, 699.357458309865, 706.464258406981, 639.717230437738, 653.182608524653, 682.608409578002, 670.268570082818, 662.671353697906, 674.129396491257, 657.797775979567, 661.177319312876, 681.206733321601, 674.98426195661, 680.434939178185, 679.779272213564, 654.195359958035, 682.730382900442, 652.547067437032, 673.33606165061, 708.755594919444, 682.922388256878, 665.791792446793, 683.258996580299, 672.185176429081, 708.386746141535, 695.306883953681, 678.125132074885, 671.006320040726, 685.70944165919, 653.973831872826, 710.446069310158, 612.044537268365, 679.363467509034, 668.161655024886, 673.253979208697, 687.930354295989, 695.996590656653, 654.377340738572, 653.879004035267, 675.583903491302, 672.399245114097, 661.514434359584, 694.745993045359, 672.237758589874, 665.904014330178, 670.705846497079, 677.436238995386, 694.965849228685, 670.386045633931, 689.428509853237, 664.713830281004, 689.110757359391, 685.059420802344, 688.349230676179, 662.610379756523, 666.168071649997, 679.020968911421, 649.901436002995, 655.016836296145, 670.513848168702, 678.228408999205, 674.6645918416, 689.385985818562, 653.522967307572, 701.099268968563, 650.291525181219, 643.940578378224, 650.69823746062, 694.22552920809, 650.291076544575, 657.815879082239, 689.952224875087, 681.46407177476, 689.894632705189, 673.788610966203, 681.530576110465, 662.791703222925, 684.704043854019, 630.839508367103, 669.407517976046, 683.255690599189, 683.974971711036, 682.82665330529, 695.858832989899, 702.263617809997, 658.75680114252, 658.741018552981, 661.403874360081, 643.341956086606, 659.256344016457, 688.281366495214, 651.953763566893, 653.846777844622, 679.338732211836, 687.064356161141, 664.794833749894, 676.895824845789, 651.410868701739, 644.081199176978, 695.288714002554, 652.329670700642, 663.706002850864, 684.45256858158, 702.056677675834, 669.712892688247, 667.616364309995, 671.34400568431, 683.350371935369, 674.471271976968, 683.332052360522, 672.228893604484, 684.377166956792, 665.303826018531, 662.493401837234, 673.037613858152, 676.526580989739, 654.940764296425, 669.420825595566, 702.686761875851, 680.225934335337, 724.513239271778, 674.796613519541, 670.801488548573, 679.767871230781, 653.702386865365, 630.067822047941, 672.892541331301, 676.027906926066, 648.749813654618, 683.401617471467, 682.185255482703, 638.829580729453, 631.308652811753, 708.338575085889, 654.549453789856, 728.572227016862, 681.701102654052, 646.105414679885, 678.886597069371, 663.905361864355, 667.182074059492, 698.785652678432, 710.587475768136, 677.291672817765, 698.188376155473, 676.712834521481, 674.56631028709, 669.805714413844, 691.393180717718, 698.599774213296, 677.037997364478, 671.204965840065, 664.934002154382, 670.796515016609, 666.674976722344, 668.68921739041, 652.06699808183, 676.386797254708, 677.733871266975, 658.854190442424, 673.165105568483, 669.316436167101, 648.349705760048, 671.623672056, 672.411241829322, 677.492143564932, 667.725797161215, 671.156515188659, 642.810770480367, 663.536362351741, 653.228011724976, 662.489076712675, 660.22353352221, 683.380240614521, 642.606302466124, 694.485326287141, 660.38058768699, 683.934208563908, 667.538377635161, 655.380971730515, 662.881894326165, 663.557391438665, 662.946348755368, 659.275772658487, 653.52342917402, 680.156106903264, 674.539329070079, 657.926690656179, 667.759503487655, 685.022679934579, 683.394184400424, 671.654108682243, 651.664715914406, 666.264056678432, 683.962997000159, 670.371015238239, 696.308758321962, 663.787200899168, 675.400100324371, 659.412775233013, 654.313778137112, 679.711847186928, 691.103691790237, 690.803174827007, 681.159128995058, 691.068284280113, 661.910466702044, 709.993348608691, 639.602097057551, 670.784632809155, 672.711816526641, 698.043862823508, 665.856313561956, 685.794279260538, 677.757774221926, 677.920924917551, 672.426654912588, 690.636225370103, 672.555660482783, 631.995303624908, 665.444167217035, 685.102316553566, 677.035634306701, 686.571329544142, 658.046602283549, 660.638173683555, 689.662370917294, 667.071875900266, 660.031465695982, 641.655958816727, 651.857165477912, 693.236501683614, 664.855733987945, 688.850633198876, 667.487813001419, 664.857794679331, 656.596066679309, 661.479973752921, 690.886414018614, 649.151858225837, 673.80370705468, 682.786257657578, 645.808577383915, 669.871108915891, 690.407495980595, 687.346339959141, 715.702789406925, 662.967415090685, 692.467708607711, 686.499521500204, 656.186165238604, 679.763769775955, 658.820268507469, 694.851274249679, 653.991312472242, 668.910664474309, 655.544305261495, 676.419757838347, 660.478399607001, 666.023383962113, 675.456544830112, 700.040268149685, 667.176944536862, 665.329931265133, 678.060877704271, 671.600473873694, 690.035753982915, 674.387629988293, 681.535420002628, 685.006250303449, 664.329871864864, 688.875596761395, 656.993356684204, 685.243728893435, 647.141247309264, 673.589383414507, 678.353782390687, 698.284754971239, 677.486197785569, 663.178175312344, 677.605074459566, 690.399401006887, 660.780407123951, 661.919670235463, 665.100645012801, 668.553943896559, 670.683593023354, 701.278585780575, 682.24258464632, 669.41073842629, 686.897806316195, 704.704003362678, 658.441377172301, 691.420032329275, 679.953384975248, 685.998837977982, 670.235918953813, 678.150759168112, 683.59881618792, 660.817560956974, 640.173533173941, 659.860316516882, 679.124588033859, 661.578539862931, 661.799996292665, 669.673181681962, 654.89145551259, 680.103214450233, 689.595754809314, 641.044565737902, 664.907591435674, 693.271394501343, 671.143318379235, 659.951053347784, 680.735841262635, 681.882610998626, 701.265835588089, 668.037099134632, 678.309725200291, 673.726860198641, 705.8214294713, 667.097124685887, 674.612050864551, 640.082782459504, 686.00061673498, 701.390435932211, 698.528794802657, 656.495942730988, 677.134074280233, 635.605435814899, 669.602862750373, 662.27396258212, 625.272158323125, 694.332332050563, 671.018143439675, 660.462654923948, 669.146268319168, 663.098269818311, 658.450646185321, 677.903768689518, 712.492195070298, 661.100637094134, 646.345173869234, 689.875012906478, 664.586844615694, 683.605864477307, 685.541090223957, 646.212662302292, 682.128044877034, 679.652976041518, 690.239882630749, 660.887394769308, 689.45768259901, 678.29149011834, 652.796486869107, 688.68068286073, 673.08248906217, 664.453032327103, 669.993484463785, 669.721984967783, 682.861750030089, 693.695615569368, 689.98416052813, 662.632821790101, 641.15090814136, 672.55068619617, 676.254351489926, 674.033286687123, 683.9748291191, 660.224822841154, 643.659115851597, 683.52934133262, 704.249161406356, 676.835096977982, 700.367354692587, 691.497570547345, 686.42420876303, 699.855045299943, 670.485725666601, 676.788224633908, 652.566806096952, 650.381520238986, 665.884174821415, 685.798009080167, 661.183522381417, 690.098299317778, 684.267258812961, 641.717478869805, 651.608261767555, 688.894532829357, 680.795876272322, 688.57443012007, 692.578532675588, 667.390459030872, 665.351195611776, 654.570975739322, 672.265714218243, 651.521323623986, 673.194739746499, 681.154378272616, 671.1286966566, 663.610330452275, 696.666363795731, 673.963189481681, 693.709255818463, 686.884379150454, 676.42020885718, 674.088616970421, 688.398475528123, 669.803761878024, 668.552361502495, 656.291928523198, 639.073183714523, 671.961351448457, 666.387685933855, 664.852211536464, 661.818575521969, 706.383171347859, 677.994244248505, 646.44903843821, 675.243312705056, 668.096309600583, 712.475894062045, 643.069828583644, 667.564724255575, 664.590793500575, 682.293158400194, 638.969513091225, 660.528067543913, 683.955761896492, 667.650522856505, 644.851628481168, 677.624163153235, 667.7787290762, 652.749186410404, 713.323243559255, 658.765942406762, 650.574260006689, 657.260001105582, 711.008459920737, 703.457054785255, 656.392117569932, 658.358092468481, 704.588824488819, 664.601824065007, 701.45663645475, 657.247915163516, 683.16908548556, 675.343203893901, 661.12726664669, 698.519502992102, 679.938957280625, 651.508655570089, 705.5084726813, 654.303507211912, 701.155208186882, 660.23775323342, 656.587606595179, 701.275082750243, 670.139799326139, 700.948781662862, 682.788701934384, 679.185529500257, 685.003272713044, 672.613040421329, 677.24784783836, 665.37439486449, 644.936570616742, 657.629323586157, 673.926876092637, 662.096546662249, 650.843509739026, 697.812469505028, 652.986204160036, 640.229740351753, 658.045508796682, 678.686801464153, 687.561408161202, 668.743219912493, 699.809032644645, 679.699353956089, 669.491104416181, 682.465114931234, 631.762695476208, 686.447843381435, 646.389085559519, 676.017772039946, 693.600404877944, 670.685577318795, 670.534923151967, 659.731008098167, 669.188902056525, 661.221517167776, 672.143441491748, 683.505004565692, 688.668882606028, 680.908288123716, 677.964477952884, 681.134776316873, 663.614056111751, 648.730049570519, 667.932064805463, 669.784039105349, 672.2999073984, 713.369072852788, 654.614652923852, 680.236923118338, 682.242463724072, 643.113362837907, 671.928428849631, 681.506805569627, 682.775065189616, 656.136802129677, 655.00770115738, 668.891067594297, 679.216707164562, 666.477003090703, 675.377692235692, 657.796594660132, 663.293013979297, 659.874705881949, 692.120391608422, 673.396517189862, 686.055038061211, 672.474448509621, 672.064931631767, 630.358183867242, 649.297841071105, 690.937018991756, 647.757815875667, 659.408002425736, 658.341813893372, 700.140921880143, 655.553938716849, 672.444927802256, 687.690764501204, 682.848867524906, 662.293689154363, 675.506926511947, 713.745823443104, 687.887216879155, 670.907194513587, 660.537025726906, 693.896344817607, 669.851949685711, 660.727764558852, 654.539958214848, 645.133000466876, 656.70201210981, 676.17115955933, 705.544178438104, 686.443320009719, 679.380106064512, 681.545815411147, 657.951820757811, 674.807801306485, 670.648395737934, 674.168257091213, 668.336506563034, 666.628942811641, 673.224219276385, 670.554454191127, 695.434431646554, 677.464387398297, 691.304476842631, 668.92791090448, 678.378536004616, 668.230586260735, 642.724304198653, 663.721662240646, 676.976426344635, 684.094574767422, 685.973100040472, 678.514475724449, 665.870912050772, 680.322692172197, 680.564181130466, 664.757021184623, 653.484492904744, 689.176448688867, 697.636195253225, 659.842725396737, 659.543541363269, 650.097997335713, 642.384165313765, 653.902818103223, 672.700124821861, 644.268686337336, 656.917204957429, 668.658374718037, 696.211479590872, 685.00238254381, 653.383238721918, 672.283994695318, 639.141888835033, 650.804563202514, 663.650183494955, 678.836403258953, 683.250451315138, 669.852721177447, 675.225483838272, 632.450356369445, 661.997260697684, 683.444289452331, 695.231752409358, 677.765002187161, 683.170125370628, 669.105742207267, 665.434771940139, 648.32606013219, 678.189331025161, 649.573287162629, 663.452675258614, 692.175044225667, 673.503000305662, 698.005867692718, 671.895623403656, 701.470576970844, 671.092974105572, 637.955794033286, 641.260663501846, 676.826992474645, 663.684586918304, 691.059163221426, 689.315468780234, 688.316725042781, 681.187089674931, 649.826321562489, 684.685221692002, 673.057663086128, 665.909927659493, 687.607020514112, 686.445080327824, 670.323356474822, 666.826157091274, 708.526182347585, 694.738027953944, 655.531419512371, 662.32549585408, 655.614337965052, 668.155958188586, 676.917781194471, 638.583686812089, 667.642735908187, 669.770530572568, 670.394347749505, 675.907237695238, 691.844620707967, 670.647534095704, 662.265895397002, 691.595288086232, 679.698403367955, 657.597229531966, 684.837565072519, 695.054756331149, 660.5744542983, 685.90077058916, 678.436523837723, 679.374567098927, 705.706968623199, 656.520514028718, 669.557824730985, 668.009455612689, 633.707579749107, 673.555276211583, 656.076852669596, 653.663214988845, 696.609228377795, 658.000927017817, 664.311412280642, 691.803395948884, 665.909249711843, 675.367905812682, 664.776064545148, 672.022518816603, 667.083138725236, 665.949776333608, 671.86997766984, 669.893029471309, 656.295904502096, 685.922597089706, 661.757506811239, 650.306715013841, 662.551553519063, 694.474368105785, 685.027228450809, 646.265504551491, 658.052750327686, 690.128957920443, 660.834227288879, 701.311328526886, 664.933660333606, 676.879485880132, 688.696028567669, 653.407042388935, 664.951228442352, 649.477854606113, 679.498129709752, 646.906781166301, 628.309240005381, 704.565853664726, 677.444901953096, 650.815107123944, 695.337030617309, 691.613164415895, 654.662635284703, 665.289196200235, 674.452164915715, 689.234099079456, 681.746289742996, 688.638674098144, 642.734023656524, 678.21089847909, 665.429695242237, 690.377016322993, 675.362405221904, 670.237515686747, 675.593822232031, 654.051384091283, 680.199517686756, 647.71866299013, 672.592997872902, 707.636312149145, 666.899043058822, 654.010341678416, 718.220408191803, 674.94704037638, 654.840885077962, 675.243723971688, 693.517598921812, 686.95926996094, 685.793910248502, 659.483468188469, 653.014746017383, 673.426628567306, 671.612161432359, 660.494879832669, 650.849000846979, 670.365941805378, 660.959387548844, 671.90733033837, 671.011992939549, 679.962355582979, 665.141722091462, 656.407543647302, 657.487364007444, 662.762545109664, 664.625390427821, 685.433413760184, 691.478670875113, 674.013447197115, 681.669159273281, 682.676689244617, 640.562088725809, 656.027108573122, 660.226341491445, 682.607872729098, 689.028598436293, 669.431998347633, 681.935224946396, 684.575851841709, 672.302754306931, 655.921874819285, 654.672427634011, 666.497724895731, 670.203052573426, 630.285521735832, 687.251067741702, 662.586804571527, 659.491744673221, 677.685780080144, 679.082752511392, 664.381872323078, 681.525316319259, 694.9854195495, 678.294003585143, 673.832812933682, 671.478272611717, 645.586781132359, 663.136486277039, 663.344159969308, 699.580298583963, 665.570232911282, 694.643233080834, 643.797218401622, 683.962863089556, 692.854746123695, 659.766232453494, 660.344514256346, 653.101579645218, 657.223818029082, 659.213218028514, 701.284137770865, 659.814912911612, 690.173817929815, 653.473088536228, 704.991447805897, 706.998908739117, 654.486266353499, 646.014317789148, 680.271456284865, 679.503793789217, 686.675981938169, 682.878545534959, 699.714397451657, 673.380640634598, 654.305950806293, 687.999894345784, 703.538690138717, 673.350398095736, 630.271469395264, 653.654786770433, 623.623716397236, 655.193072680172, 669.336110819559, 670.502759457099, 645.581702714768, 661.028969817457, 670.459004864156, 688.309793461494, 614.38198289477, 676.00112743104, 659.749910465745, 677.535814404546, 677.556102352821, 694.995868124398, 663.159950530771, 667.493087375247, 672.500348350407, 673.124228137109, 668.261007683078, 696.567706937582, 663.285649149506, 670.764577297423, 662.210334484408, 661.547812221896, 662.147443287404, 661.930479991905, 692.235515764442, 700.769806538345, 678.302641262304, 662.546738631499, 662.293409093917, 683.842312745454, 666.768871124631, 675.747206967369, 648.903505533078, 700.783802484026, 704.230198453226, 651.173303058617, 639.749312726576, 703.332828791122, 675.477307707714, 664.265124701031, 674.555335240344, 664.615066213979, 667.530807677382, 656.27629999051, 671.968096752614, 689.823790251244, 672.887490990218, 674.909599254291, 691.803715568107, 671.979070462198, 673.223158555585, 679.399586541499, 694.550972233047, 667.418536019774, 687.106721190454, 665.052802315403, 686.038859435866, 670.121377767988, 645.816043257563, 673.691788163111, 700.455849388271, 692.074488386255, 673.040310101726, 690.379023082952, 670.962895473684, 708.845759521441, 671.094623428955, 678.889965640119, 680.372517860433, 672.20996473128, 662.310125860349, 677.828581210127, 696.235531098204, 677.974735505092, 655.971883890629, 688.6642469998, 657.000656930708, 680.510648025016, 667.967775798447, 662.850371562069, 673.49928695976, 668.01258055603, 683.416958748825, 648.202872904062, 684.36862519987, 667.459565749197, 688.899432810173, 665.459327423644, 656.837372305314, 650.455878442823, 673.934609341313, 680.197348548974, 689.322559510439, 675.860967670822, 659.679834113479, 681.272703103466, 649.148662328375, 702.383827031302, 667.001883230987, 669.072064438539, 681.078341380973, 663.970422180979, 708.420846172244, 683.417619769283, 667.663805236695, 683.327867584188, 647.589993823659, 677.986021729566, 687.769343779025, 676.837771034378, 665.518656335389, 649.271530434813, 688.267709362764, 677.494614622952, 697.766604554002, 716.692499918226, 682.311818089997, 681.886275967259, 690.488101108188, 663.763375093679, 690.675331456618, 652.942239373379, 690.342943315213, 695.455457921752, 670.234674501346, 695.691381693074, 687.296571999678, 665.048413983857, 679.112673485662, 664.452338908834, 673.655203361449, 653.012050967409, 671.068471847076, 700.068650904868, 648.6090979194, 687.968949184934, 643.343874504392, 685.66650598716, 658.014486639785, 670.916549587171, 692.214623305158, 693.080798910784, 651.272157003472, 669.683681818894, 665.526295842371, 699.290932076284, 655.928286592467, 646.325557259892, 670.501474460721, 650.826258637351, 664.969085553364, 662.966758570556, 654.597736094175, 660.020369910975, 667.925125830959, 663.51324190481, 652.234560587736, 698.324649536963, 686.865227275547, 702.920978640534, 682.972456642808, 699.741638551677, 678.620361798795, 688.289076170176, 657.993752107025, 681.207224819723, 692.874642296492, 698.188261157784, 680.162495662907, 654.880091719389, 687.530002257773, 681.674537372798, 688.272416633448, 650.132066880378, 653.891785380183, 660.286347927896, 662.610061074728, 670.05711141324, 642.57936497313, 656.471366945038, 664.714561053237, 662.890896199198, 649.0903450045, 682.527122655751, 672.813997790057, 664.684750073251, 718.533253720454, 679.334838728477, 668.73559716336, 683.516555226699, 643.569254253603, 666.148964075307, 689.042807997004, 656.900199650627, 669.800481838057, 681.575077233804, 685.56715078192, 670.13778718897, 664.867392781356, 709.480709495907, 681.227423220021, 665.728795925365, 656.089584448389, 661.320985288356, 650.687702030963, 661.832874108654, 676.583070519857, 708.687183409702, 669.137859811912, 630.613057482644, 675.696202187481, 633.109502054332, 671.306419229176, 670.400461299267, 660.581878324135, 667.311174353871, 652.674581814729, 686.829239616265, 676.174778810707, 672.53595042762, 691.244396342336, 691.921017848909, 661.371298434411, 699.146818955032, 672.792071067658, 673.35408802569, 657.603450584708, 701.938276496649, 672.923289601661, 666.925286138867, 692.755711512658, 674.422228473005, 683.690198410019, 674.675657919289, 653.815811946095, 662.733426955254, 659.379040345713, 657.181181211237, 672.194398088462, 649.327609689578, 687.06591415387, 648.610213068386, 676.612306672303, 661.676398844808, 674.871686154581, 669.222696758434, 666.695068943993, 655.054739717468, 675.975173139321, 669.25345230937, 680.902578575161, 664.26915412379, 618.390698082749, 667.417759464528, 658.87814897632, 683.027984916556, 689.34894516343, 663.189824918219, 680.969932268784, 686.040367148946, 670.206382071966, 674.974449176274, 702.312934690747, 703.812326183171, 634.412528983956, 644.37474620462, 637.623303250552, 685.219494990406, 688.142848244668, 672.633687903667, 696.834103410823, 669.518942654121, 672.756246025808, 658.539120905421, 668.685000514027, 664.025372028608, 680.361245867462, 659.265623783031, 692.953492416971, 615.993496964581, 707.721031950659, 676.757625584768, 673.733719704855, 676.162612123593, 687.218347111468, 679.514909054169, 667.72727012463, 677.350237100517, 662.801042102826, 668.748160440118, 672.99394175993, 689.473299487977, 706.913565833703, 669.174246260374, 661.278020323532, 657.098964765365, 660.279251501435, 671.206277476381, 658.719526798753, 681.862574308601, 710.032069952578, 652.326789260555, 676.089073965646, 643.716517378764, 637.25234082336, 663.973642342866, 664.862972889289, 672.852021720232, 669.385992230532, 658.714769211416, 640.068222177228, 661.079094341792, 667.436657994937, 686.568092359605, 657.852476095078, 668.794043979313, 671.584256521857, 680.625270081482, 668.81689397215, 658.730233845554, 682.006573599824, 686.35973204296, 664.346510676987, 663.608202687489, 691.743894552834, 640.220177627193, 671.243085971948, 672.533222650591, 675.049725633711, 670.975524522742, 631.748023099802, 653.858479295765, 665.096061091594, 685.140547696358, 652.291414945919, 679.938766141391, 655.786437730885, 688.767283708586, 642.34261484231, 689.7788956956, 674.201347413169, 722.295720341777, 655.504111746975, 651.636773892134, 666.251623250228, 650.921218462656, 682.837479433336, 643.635690891079, 658.607074300528, 703.231468853366, 663.454894855795, 698.431739231369, 654.033503515188, 643.404602613646, 672.367842301959, 623.152127131484, 682.103764620143, 667.779601681191, 677.240062276104, 673.394897786934, 694.577976926877, 649.347611385419, 677.097490554514, 670.379981159893, 715.060815167062, 685.386942536982, 678.875883119603, 661.12769661858, 701.568501678278, 695.848958140758, 667.118659945116, 674.651865575306, 684.711669538176, 704.259965233863, 671.797938430786, 680.056930347208, 653.499733523812, 678.265521167753, 675.751067965062, 677.619621271101, 665.624269628013, 672.317538285714, 666.758187880034, 708.969971060399, 674.001852755139, 672.019333481899, 684.510827911204, 649.018189682092, 667.076576115962, 695.792818444472, 677.080380170873, 657.135108942519, 694.257723222051, 665.269872369494, 654.635112504312, 686.471319207257, 658.596714008041, 669.636313355335, 669.829586471207, 685.158898746614, 672.497086341694, 680.000706811732, 667.5013322772, 649.79017133651, 639.026535020264, 639.490381977633, 668.467385794344, 690.558591683157, 679.747992851889, 668.73376972013, 662.814235269658, 657.043361770823, 669.500455828106, 664.20182989214, 655.917434327131, 690.120455379813, 634.742438793544, 701.955060466638, 694.185603513945, 656.27251572796, 636.726277382906, 690.060798618221, 668.577624032956, 620.346775077915, 667.717198463391, 670.833059155911, 679.936281525562, 681.857609860174, 669.633697457961, 654.019874750879, 688.380762137205, 664.659366474888, 661.682007304378, 662.112515240241, 655.755820401775, 652.695973554097, 683.499351320735, 662.251798095833, 691.834947428777, 693.38064311748, 673.891662728327, 674.300227994869, 692.842983322175, 671.291875146811, 700.645955532541, 676.48781074796, 666.982274862518, 650.835128798277, 668.490135396968, 688.000626254111, 679.008295342765, 646.413254411205, 666.868822756829, 667.439718706627, 694.54089579351, 693.93690009025, 667.416873644788, 682.265930354291, 682.303558492311, 687.502233556635, 685.860582420346, 646.020391844988, 684.683811876179, 675.923526919295, 673.203349463595, 687.149778902293, 668.366199751271, 663.767736932043, 662.874176859686, 665.367473654515, 667.609645610581, 689.494207272428, 681.468036913478, 667.9878754882, 677.543435621474, 662.026859232678, 672.932367230396, 649.387737863726, 656.523463122844, 649.351210905883, 672.793411654867, 681.24130908253, 643.013972596528, 646.873956395105, 676.255263275602, 700.990400324144, 690.918618711915, 662.24261193019, 674.1126838608, 693.966610175382, 655.219655975526, 685.341415890634, 705.883539750309, 676.746938813602, 685.562683717049, 715.787166180919, 665.504641761209, 702.73719211049, 675.542968191213, 674.443889299004, 676.425909361354, 715.329278066126, 683.525938326912, 675.158073824429, 666.246096426056, 656.950347369098, 685.541342748213, 701.983939972755, 647.855472297746, 674.358616049481, 671.552874230114, 703.882187998275, 672.828974988335, 645.221331601984, 654.362373477198, 674.013640176149, 642.325961023458, 673.963032318227, 642.575348222047, 673.62579573829, 689.732467540687, 662.663847440418, 677.60932519818, 664.701195068584, 667.566153827813, 643.768226826839, 667.822777445933, 661.938398847806, 669.770755027983, 644.000900656267, 672.719335395734, 656.99237469259, 674.599256158122, 722.07188023514, 690.392084889499, 679.092716000916, 691.983708961453, 692.904208912785, 685.603501068998, 633.327104307513, 685.581107083007, 657.547133545183, 671.566641325494, 697.96563668845, 671.531388954752, 654.725617429061, 654.17493633379, 677.206088878805, 655.044120442098, 687.926418332684, 689.768775949613, 679.150091763813, 666.719162946818, 650.787704402392, 673.229836603356, 694.663548177475, 703.760579417152, 681.456303113381, 681.010484553908, 647.139051089413, 663.691202917536, 641.420947259108, 687.058550862547, 694.846019301813, 687.382519879062, 674.971653685751, 665.907369824302, 666.823054666343, 686.95904880531, 661.818827467056, 647.389257911329, 683.542103017119, 686.025818084495, 674.767531879972, 664.795374929428, 674.974991392683, 671.579965924802, 670.687534851109, 662.605681683862, 638.822951829805, 687.230847392761, 658.832732933333, 703.159456464639, 632.368660889981, 673.798369180585, 638.254606942555, 677.503132006127, 647.482119194475, 677.663476388652, 712.725562499994, 689.952410036723, 673.782207784813, 676.682403860618, 695.063710514435, 645.92361129862, 672.186331837936, 703.756866919403, 674.141816586585, 650.828105710028, 678.09004972772, 724.836610361679, 670.466239143686, 673.385313196963, 659.760180221205, 671.293314261171, 663.787392261458, 677.437744192096, 679.110079258326, 675.527019580226, 648.328168409571, 671.021960890995, 690.15314920725, 648.037273762672, 696.696106628566, 688.257560620934, 690.411191320078, 688.210897430657, 677.633528211724, 676.716585008921, 673.304783213393, 672.385263617611, 677.086625694346, 656.966506134577, 658.930731129734, 697.398011126575, 685.431774404695, 662.600596115039, 652.112768605057, 655.46035276816, 695.208333662737, 668.787692262594, 665.383078152555, 688.31218992073, 660.571106932442, 678.896133203823, 665.736512532391, 670.924314380817, 666.56923651255, 697.92227474662, 682.594040406724, 664.872794281525, 672.602022924392, 708.847095278511, 684.055901228603, 669.217952175616, 667.208113732843, 672.474971474054, 691.465108407945, 653.317343622359, 653.638705289893, 641.845976460554, 650.127370870504, 682.333436501407, 674.3560698959, 665.649707304683, 657.460348302068, 699.814389166154, 685.126303963347, 675.874363506873, 688.385258805243, 661.024200814688, 681.894563017541, 663.444122089174, 688.269313037999, 669.090130533491, 685.999440517714, 676.059775783564, 656.770522917551, 663.91317076494, 679.892337010359, 678.947961952862, 665.894661315327, 688.367896965154, 659.975193334734, 663.024681907287, 657.931459585401, 686.184662181976, 674.415624363519, 679.91190682308, 670.850707903553, 645.158067606931, 667.906788522719, 656.001116419447, 686.330697512882, 668.845893198272, 707.860288816821, 649.245561786471, 661.290275616424, 708.844989671136, 664.810914325653, 712.564686071234, 651.812627877139, 670.045198900883, 669.275410925051, 670.266321242794, 710.091603075479, 696.56047632526, 668.397467111363, 666.792605503765, 664.965466007308, 677.846210344085, 680.405528725866, 682.400070301681, 702.114003081079, 662.637956860439, 689.04649614458, 680.90145561665, 637.160472914197, 671.59405618501, 673.305095960858, 679.688006941891, 678.418933134146, 686.964616274479, 685.76392035721, 706.947385274956, 676.946103376363, 673.019885413599, 665.514478740618, 662.036414916853, 660.743769697682, 676.238473650722, 661.880152832727, 670.478254642181, 717.9130325842, 652.205993333049, 670.161744327694, 672.73347773172, 663.718768727216, 676.406752551979, 649.192084930035, 697.330870423468, 684.732535732688, 647.507951773299, 684.642949217302, 669.915112295595, 689.901114098858, 674.303262413403, 687.504242173369, 674.758468596448, 636.418361799829, 634.220475570946, 698.534830262271, 659.838938101635, 672.980820179774, 663.425943886388, 664.494508163582, 688.374026124933, 673.281528884815, 657.126655434529, 669.618296334615, 642.469998231364, 679.966514364803, 679.920456849176, 667.477179985275, 652.131687759227, 663.845511866212, 661.20367394058, 679.802500655635, 672.484466802956, 664.19176648595, 671.123736386118, 684.015154480866, 636.276776182307, 688.125100419484, 687.091159104256, 632.23946308744, 663.599257107164, 670.716419248625, 707.180930719037, 657.196307150762, 685.982470293649, 682.939047111544, 663.158418949167, 700.447639357409, 648.538294689158, 692.353415333023, 656.354886468554, 680.32273931883, 658.157227428781, 666.693247776868, 658.718569638248, 669.977042311325, 708.523055310776, 651.924050707985, 655.41814423182, 681.636463128808, 657.143791795294, 685.944198683794, 683.570538531801, 682.489252873731, 698.741801807514, 671.204833270011, 671.923845798348, 681.951875376832, 672.044533578493, 686.547063375332, 672.697192221315, 674.512270894154, 676.52307697585, 662.828644423115, 659.959509822493, 683.988783757361, 678.83817499649, 664.598558587897, 677.992393395763, 664.131874114727, 664.749000753953, 653.526225866322, 657.46092616668, 692.406828340056, 658.56674254405, 690.31478155422, 661.814973842812, 675.553303894064, 662.548980091684, 681.86266505502, 691.858022529188, 668.944780436498, 653.11442546915, 672.448705667601, 669.283797424559, 654.998537924106, 657.683994287667, 675.216479490612, 670.275606871954, 650.156324067137, 658.448914680495, 676.128020023241, 649.311377535805, 667.303098880526, 650.653715373472, 664.28235562794, 662.421236170183, 672.531363287244, 695.605915055009, 651.315272142325, 671.09504631535, 700.714066634343, 680.846741062112, 676.640284891384, 690.36114417939, 681.59964804476, 696.662053963157, 638.487065627306, 665.961598370618, 699.081893930087, 679.935686220482, 681.768852603924, 694.068193194356, 649.965944371408, 675.597441532308, 669.96056054457, 693.232195467651, 697.733668587816, 663.143390535398, 667.759133661922, 684.055660126851, 675.30634897889, 678.259322509441, 680.950750727347, 649.380825551947, 654.237009040424, 657.592067602529, 678.163579622096, 673.794515670841, 644.74608374516, 682.934515385811, 696.143490717008, 700.182189975931, 661.887391529745, 690.329115201275, 691.679056666928, 685.09931807273, 680.004634002033, 647.463230568819, 684.491337978537, 678.169730184248, 705.222070982143, 654.041796413526, 665.44913265672, 653.232323182604, 688.950850531314, 698.906033422121, 666.986381660873, 687.620506527495, 680.744303781022, 646.262962632983, 651.498984303379, 661.678081098218, 663.904679012891, 646.844186131898, 644.213741232438, 660.727043073657, 687.187174464956, 655.026819100609, 649.072814699062, 691.553302396063, 655.552839810197, 691.425503415263, 678.914791506967, 674.573442602102, 654.391704275405, 684.82923388308, 658.745900979121, 655.134850261191, 670.383677790607, 687.308234824211, 614.742311225008, 662.769377223167, 677.314224007844, 683.345583678447, 669.306708770605, 683.52860656075, 664.965795450845, 647.852365441076, 698.709198695813, 661.41379853152, 650.52816930662, 652.902343052984, 658.160563770985, 648.81654776154, 694.322508207544, 642.325780300401, 655.35734582685, 724.657004224592, 682.92544904845, 678.038414564304, 687.791827270522, 668.769577969607, 658.245696427573, 704.409843688314, 690.704597580102, 678.448722223108, 659.835525749216, 666.380882220781, 683.272206568825, 674.812581114813, 670.150784488681, 681.817669675907, 677.370662541385, 680.101452468232, 678.795876983969, 677.952162076361, 658.63428753067, 687.91484225963, 667.00421676997, 705.300504992931, 646.244322121184, 669.987766919536, 690.417906298754, 668.091086926634, 665.976238579955, 671.912220776276, 689.769522520721, 646.445303372209, 680.938807104248, 650.776455613054, 674.828271103079, 654.877991792006, 699.826314445851, 644.867351777831, 683.917210914722, 669.436668080455, 678.455714110562, 691.899050263298, 648.420838952354, 665.829767516943, 667.704723893188, 678.089373323527, 656.202109471175, 677.018335439494, 677.605254067434, 663.022414766689, 689.645283795673, 655.632607421613, 666.054385318275, 686.726317182184, 692.198091307925, 650.149615200863, 641.803283010097, 673.356815850189, 692.294885348784, 651.624305295268, 699.098782003989, 684.501055200473, 671.825358075876, 667.798533161938, 678.073684195656, 668.337571355978, 690.262022217272, 653.491072327234, 660.327145597969, 664.740051359584, 667.285763235184, 668.16640544784, 698.305485402396, 700.715442563731, 660.904161396962, 654.076851758173, 661.052798193034, 651.014098529651, 652.761627888015, 663.414607584661, 662.825338103016, 689.054581144087, 631.632944169706, 691.052128259183, 686.136617808056, 665.401714116469, 680.697569797033, 674.532711582135, 663.933057423277, 652.168282380176, 673.412193854522, 662.99415226342, 679.772951364123, 677.467002223992, 668.159246465247, 710.517935504588, 681.80639882698, 668.965518566733, 660.819199168299, 682.721152374403, 699.329927236021, 673.663931253262, 692.759183530369, 657.686584085469, 695.227759630777, 698.690957060506, 695.976836652031, 639.106331097719, 663.347857504237, 673.021011233765, 673.590318597555, 676.08644189469, 651.973338141373, 683.298308255843, 681.70474445434, 662.171327363972, 680.206396689554, 662.539559431269, 712.256286633398, 701.555179430242, 668.810633614581, 686.557475997448, 672.89105393363, 658.972517478319, 643.667566476051, 668.908977895989, 653.635696213617, 664.02861037551, 666.305209009999, 682.502442881845, 697.367421306083, 630.820120943773, 671.620195931287, 641.103939798249, 655.804431228404, 668.887776878555, 708.787009338181, 678.424686456465, 686.019665276348, 682.063476556645, 683.093798211022, 659.229158549321, 667.090191292493, 671.623914559952, 659.265688099018, 668.991760713832, 665.767116716204, 701.361530442237, 670.182392852066, 657.269205253524, 652.375980293545, 660.456563869517, 648.560734307423, 699.519674824142, 667.087225163958, 695.829734866194, 667.618847732704, 677.786878458717, 684.471175543283, 661.962375372359, 658.909794668127, 666.216594841608, 669.72813029382, 663.858149215051, 669.868369182113, 652.726141129979, 690.781369120116, 659.587905655618, 676.723730868476, 675.571150725464, 638.687149675078, 675.843568800495, 660.663707561002, 693.064670152471, 663.663212491071, 670.570379985454, 665.627566267569, 640.395630197995, 666.324039566246, 684.566376721403, 694.120806537697, 647.841509115766, 674.967562322472, 668.072731905102, 660.40243903131, 659.245388064584, 671.572617053327, 678.306294311793, 669.168214928287, 675.494139428381, 667.764640197991, 709.76212885619, 660.374688440285, 680.455145595334, 674.484143217392, 653.097010062986, 641.803218774365, 673.717664545317, 658.54987561614, 669.286799826708, 623.516626273186, 684.356637655983, 665.340489535339, 676.124407462353, 672.180055296901, 670.050192821419, 668.994840360116, 671.301918881935, 671.290185381636, 661.762277587584, 712.402419033057, 689.433240539671, 651.093560222506, 692.861354927606, 720.773996320742, 673.031214671399, 656.565869393949, 644.930377985015, 676.519054270386, 678.398121118036, 675.446137020728, 697.231133001318, 649.449113711802, 666.043905178996, 669.983042912725, 694.581923584196, 687.349406226634, 687.950212006657, 665.333356998015, 662.303714870475, 700.438647104113, 669.840421574693, 689.766348821073, 667.368219080289, 664.934627794541, 666.588688177542, 679.218659886479, 687.638432219875, 669.5221289257, 658.26586313046, 667.828942757087, 636.509271167548, 656.919492240553, 708.688889009614, 644.310616122726, 657.817974922833, 654.535761322347, 639.655153002302, 684.471316891637, 655.232921858213, 652.684848230583, 679.770905329761, 684.901870417532, 707.54957971392, 673.578950309174, 637.335934648734, 696.347530377126, 680.219791907106, 667.82567558617, 670.772060876849, 683.386901752187, 653.582111825622, 669.757864995698, 672.83786555795, 680.128787117149, 663.618039677738, 657.828213590833, 658.150514011221, 665.714978056775, 668.555883916628, 675.355512192408, 683.267064162952, 669.529250369758, 652.718886952471, 677.552943772432, 644.412408083494, 666.215327935398, 667.834450211609, 678.96846679218, 677.216687442626, 652.941557386927, 684.84478000125, 649.887632554632, 629.638958014338, 659.274924440824, 665.397639143829, 673.66475611941, 655.224423684072, 692.688189000105, 668.032199243411, 656.72418705666, 653.453844199238, 671.92582462472, 664.206642032671, 655.073951307951, 665.132600039575, 679.247492523709, 663.699255702695, 690.434796636675, 661.200708955336, 661.690621621284, 663.91784863358, 665.093954419746, 667.771788128839, 675.106610866526, 678.388350003807, 647.907530794293, 680.198589907722, 661.34934824226, 670.157051664712, 676.199257259623, 669.294980522608, 681.416584775681, 640.084163431507, 668.35278461655, 641.504909702628, 676.48524702238, 663.385827337631, 671.312912006308, 662.067981612666, 670.319500332063, 669.916761235054, 666.844217013454, 684.808555664902, 663.25069493918, 662.022978133289, 647.646025998275, 639.731731921064, 641.589453000319, 664.467342200737, 682.027818753974, 682.851195998339, 649.896989445924, 680.335752818019, 685.315959625358, 662.183321763669, 665.732066761798, 661.623011222259, 676.462668633996, 646.365428880792, 667.885571003419, 655.934748188421, 671.585842661343, 672.424367478213, 678.814713824345, 678.51326028735, 663.465140590687, 635.415218973994, 683.909367140509, 679.350759682345, 668.424719016248, 663.742059103633, 673.931966547695, 671.795324602568, 661.712532167786, 696.964374719606, 660.294566740919, 672.951940818388, 680.244910088646, 635.276000591337, 688.393045304388, 671.12608343838, 692.126306415224, 646.13540198363, 701.39486877175, 660.901635704739, 664.921868153097, 683.561464748687, 660.488356726389, 671.274835411825, 667.724479173085, 638.392199403151, 694.616440136852, 666.046516040942, 639.717925272329, 663.169048400396, 668.114233229168, 663.24867652257, 660.184765726531, 672.814612133169, 668.289351849737, 684.802931949184, 651.312253712798, 688.917615053615, 688.010601303455, 652.614612344059, 660.211543442424, 673.616321621904, 671.240468057006, 695.596283951657, 689.750872478412, 679.406309416263, 682.678768427724, 681.044597145954, 688.538061281183, 647.397763376594, 656.358169578156, 684.125266730404, 657.932791692853, 689.7452755587, 654.629438381258, 667.790991563251, 660.944033720453, 684.50328286461, 663.64120886638, 689.844095069657, 671.009057479647, 710.242612688013, 686.156170109001, 685.340915319831, 656.269972582021, 677.719635539854, 693.35905969828, 661.293573227869, 664.974579635156, 672.131146633337, 696.241185033794, 661.906159083503, 675.946643541764, 686.947029101213, 669.691808854889, 654.801398466683, 681.460502128293, 673.739053222218, 674.197524152015, 663.291584022244, 667.976126146173, 707.059599933665, 684.132437999886, 675.678062889731, 674.075969736352, 682.52152523254, 650.6769920429, 690.061932625179, 617.847174216937, 650.629772986242, 662.39870709222, 640.32225189063, 664.231999354039, 682.445138156999, 673.963878387377, 649.664343711645, 688.143272541276, 714.212673684129, 704.097202668319, 674.516429076287, 659.943955174091, 657.82765527565, 649.696984293565, 667.791908624874, 676.807766872931, 660.96128079698, 668.458201881725, 695.012479814447, 658.622693811926, 675.951029706914, 667.873619546825, 694.914602083325, 675.355327631018, 670.613840174848, 684.583672551945, 690.673439889208, 654.73566031547, 677.949464453801, 674.199915401378, 672.375258517848, 695.310852180593, 659.922618960406, 667.454859412315, 651.759471758783, 652.094139236705, 670.967991904126, 700.746286631328, 671.832729536254, 672.941839245832, 673.256453194029, 676.471842470629, 685.598589631691, 659.799846023286, 649.909227244105, 655.81103858619, 699.441717472654, 633.696679847588, 701.072385531093, 685.508190825595, 681.96893596361, 646.909897538677, 680.073181911268, 648.31618042224, 671.810590756813, 678.675580119354, 664.343505715628, 682.192240547219, 649.859163171254, 681.490268063291, 705.488910328737, 648.942605194708, 671.083438592337, 642.342775459739, 663.606782034158, 665.313143994768, 660.104173692992, 647.787483522459, 662.702242142033, 689.340976652344, 642.622011787287, 677.086111416058, 683.12280138707, 690.48172750441, 642.159163747084, 677.24818762686, 669.907826265492, 676.901012007808, 671.348014092896, 652.856451801247, 662.746050018235, 674.824343728057, 671.792708433091, 692.689334000754, 657.148597471378, 682.752333888335, 679.37774635955, 696.269963865243, 666.300974350812, 685.083469512466, 679.044084314828, 673.538412324194, 708.992937336842, 655.109738739078, 640.102886460166, 661.347930582978, 675.212122438838, 667.664073939573, 670.154448441078, 691.886223291238, 661.571337142344, 681.194062945286, 641.861243246828, 671.989364430458, 644.214762914721, 682.520884171999, 678.55446957153, 643.677552410251, 647.470910828952, 649.765292597104, 687.662862925148, 655.380605925156, 649.541589814181, 647.983014575469, 678.026600121632, 667.918497073228, 669.919347378399, 686.290174152978, 718.716308640602, 676.497627570887, 671.810370612156, 664.981487677096, 654.109647403683, 666.165140037111, 671.325320181633, 663.972113686622, 662.828621599254, 669.063538996849, 661.488453823457, 673.32829834509, 658.595002762981, 692.438245761283, 670.415720627885, 678.80677120068, 666.690526099402, 685.648751024754, 657.114552756625, 686.59950701277, 670.826046847536, 656.544126044129, 672.451218788761, 637.205382770019, 690.791330939493, 671.318367029371, 700.618110308254, 688.203089263032, 684.111509041422, 687.347840519781, 647.604362698895, 649.541376132537, 693.545768362464, 663.283254902435, 672.736033983498, 662.533000176085, 690.435038706139, 698.000689399664, 677.276069459958, 645.94927155571, 659.595922158906, 671.02089775793, 692.118880896968, 677.185133871574, 639.519494955216, 637.494919524568, 702.988216374681, 678.329531967666, 697.935404944766, 659.651714268974, 654.970343138225, 660.701362478487, 674.710872862106, 685.591761242098, 688.117937321908, 655.444792535073, 665.003559225596, 694.549804382234, 662.164900115418, 629.767822667123, 677.151189266003, 689.626159878023, 653.55565672826, 654.167105851299, 646.380773761171, 686.835077986199, 664.668077685, 644.319292203172, 644.014156455099, 663.882028134499, 707.585342540923, 686.283084335543, 677.80052356224, 665.555264722488, 710.726089986474, 656.440279166942, 675.314349856082, 642.87867610227, 694.441242916773, 680.858975746875, 668.894707964035, 659.708809500239, 665.358300608599, 671.919952088032, 660.153726502645, 674.372416910938, 677.370620535263, 687.870048992639, 680.737964071196, 659.386352255637, 669.81818129103, 711.12425936985, 654.931810237653, 668.910376157855, 642.608543155874, 681.52572931266, 656.417946583549, 687.074549425728, 654.81472838561, 678.233641315502, 655.006745564463, 683.2785366183, 659.613032038766, 662.421978113237, 674.264530400495, 700.524759834706, 665.022450754786, 665.504357233484, 681.505926788901, 680.841832145131, 649.652571802108, 674.830156074484, 684.328533557112, 660.086278308432, 659.599134189778, 675.379838284197, 638.865936194508, 667.887460892841, 674.817900092271, 671.311086749848, 688.839026371954, 683.751407824528, 687.830761922564, 677.696773974044, 678.131054690728, 702.044404895795, 684.504503004448, 659.616933442003, 662.924020419907, 650.221002352103, 665.711394333765, 691.414295217735, 675.98148423132, 678.404400357651, 669.176203713588, 694.450072291696, 671.491828786081, 659.499065671411, 671.722716984118, 682.386544930292, 677.27292215023, 677.764888459269, 672.034098429877, 690.337845247419, 696.83183729637, 671.240569990401, 662.078751198045, 677.406522016554, 678.804528638134, 691.545395473966, 708.89087558884, 697.369284278345, 671.982426806112, 699.566314023692, 656.33800687838, 674.409345198619, 692.884527202049, 673.033299202882, 697.657169411004, 660.994142570726, 665.808987493108, 674.781095208406, 680.519851714285, 706.133381358972, 650.543444938536, 685.805799942927, 675.310829248972, 653.687005495466, 646.189343191397, 682.621167523626, 663.107698102009, 693.000773589656, 673.092231144538, 654.268280307029, 650.964042711279, 676.787691550343, 655.443317958456, 658.049496099226, 670.315985210876, 666.143087798313, 636.941184635936, 658.604686420495, 712.12255666747, 663.067564125946, 666.980695237186, 669.01640234886, 692.825575780094, 656.537096411653, 670.414358322193, 666.134907913337, 635.311184905415, 672.681549348493, 701.581244175377, 680.815236521373, 672.554967481829, 650.699102933395, 692.493196271996, 689.775834625943, 666.433800693086, 672.817531884471, 639.202067384934, 676.690933059076, 678.127642914614, 682.159150298109, 656.443588850373, 656.137291443206, 678.857808138725, 669.845505284342, 671.808013286357, 666.653224822117, 673.626371342904, 678.992724137097, 688.773292600885, 689.421447971321, 676.519118111223, 662.498940149321, 679.751517005608, 677.261443621307, 668.68763440744, 678.592976651491, 659.471556743101, 621.891362477144, 678.029552201129, 703.128172803915, 659.399085882395, 682.072016316424, 668.056502225639, 667.276280380762, 698.649961760428, 695.489585170832, 663.820320974073, 688.552452609096, 636.362681640792, 645.898535715733, 656.862706755613, 680.05914278238, 644.226084709783, 649.420072964232, 644.556647529379, 676.025623250612, 628.202759185832, 677.78281886434, 653.020045443068, 686.529395384897, 701.865585791616, 667.101470756694, 654.474450484728, 696.547610850759, 663.608666493283, 685.201697421465, 658.346510836073, 661.484897807565, 701.003650574637, 656.64260081997, 659.772927361006, 678.472866606123, 649.459341656007, 686.585866590118, 685.767973909163, 667.477161572834, 657.274445579757, 674.821457312316, 646.536360502891, 676.929575722469, 699.836507069339, 713.135451748586, 647.868062439085, 671.766826285462, 659.991718168668, 669.51781018399, 634.693036036145, 661.287075698259, 663.690938124565, 700.519618996239, 706.18105709219, 655.887794144374, 664.129323674606, 677.664495493944, 652.586981183365, 663.601424060234, 679.847475329676, 666.087628497426, 681.746366002604, 631.237589304997, 653.897206429888, 670.053569106761, 655.854193653117, 685.590213313391, 658.146288746985, 679.65359571634, 680.909047436159, 671.387019388804, 652.606129436014, 684.782222649122, 674.116445182683, 654.318593917282, 670.16649739144, 654.667663846614, 691.808436189554, 665.380237362372, 660.230115383805, 656.857539165359, 693.562712104483, 648.267782303547, 692.924369967372, 695.027887810808, 667.903286768925, 675.845298398941, 662.555042127184, 690.407636309026, 653.910172222263, 653.119087532554, 687.95662654802, 680.633406647167, 664.210149733742, 703.69059113428, 682.971872295826, 661.893337084977, 674.988183641756, 641.475229479127, 670.489104608554, 662.95820371844, 671.299095778727, 674.715773221767, 686.198460710683, 672.663606840743, 651.329809276334, 660.52454016303, 669.744415919657, 672.167390416676, 659.1199564417, 684.991105897478, 649.859772972612, 653.600057509521, 664.665737846812, 657.510651814262, 676.221823380632, 688.870461927556, 679.625846417366, 722.853548591617, 703.415359511995, 668.447043490209, 665.498871943074, 667.648076676342, 668.820851684751, 655.546212345254, 668.986343734354, 692.421775588398, 654.379904115947, 713.12889627148, 687.312014280811, 667.246507454338, 681.033134632569, 652.000886311976, 670.369445029568, 672.257560669272, 639.339101969168, 678.741595970007, 690.116929213379, 671.618028838221, 648.564806271533, 682.395462496646, 669.181184555049, 670.685922340272, 664.116045261186, 658.445229190376, 657.613568222047, 690.927016032451, 680.843147371177, 656.998072041457, 665.978066449116, 687.05166858082, 639.352894535143, 685.564673439043, 674.082666630103, 666.275520180339, 694.316265402192, 675.669794942584, 683.985661811709, 642.704748411144, 639.187997533585, 654.341242458109, 657.978617773284, 675.948090631378, 662.65947091326, 681.556285754375, 679.461357740383, 668.813621090346, 638.762344182766, 647.112446159703, 673.971416325805, 690.694930787698, 683.429115600365, 670.211758391793, 712.652938789871, 649.97800184561, 682.471362372928, 694.300246086702, 687.978078197883, 679.925101733275, 690.31963020501, 680.665438389168, 642.462753082023, 624.629547920518, 662.238887882162, 708.397217274415, 682.534351455978, 666.529067437955, 683.608524059315, 652.096703604615, 614.538573985706, 678.564184554978, 689.409461748921, 657.923348094852, 665.880751834396, 679.842460763425, 672.861249643348, 666.727100130072, 675.243559435917, 688.687146161145, 692.284841493715, 683.035522460947, 702.001822845855, 654.341911361885, 659.38676219177, 674.436133731747, 681.614157993278, 686.279335458213, 629.557708315594, 698.50340487822, 670.466598481581, 697.903420289553, 671.11910772817, 669.985845786077, 676.823804617472, 665.600460322242, 690.678690844314, 694.520798877134, 677.248060478518, 684.907919198385, 665.052186857476, 696.896232327096, 663.659523099089, 682.503850686964, 650.951963941217, 696.306798465523, 678.143681066936, 690.372862919006, 697.630778417781, 703.275377417054, 665.818878880121, 645.068808027171, 648.114105650642, 700.4630201966, 696.457360268883, 637.534319890298, 668.335174257272, 679.367391016883, 659.406984477629, 662.568254906996, 674.669795123534, 684.809828399678, 675.978473086169, 656.138633364546, 678.632103723613, 702.025414772296, 675.784808080923, 653.700629157512, 673.602611405899, 665.546962901885, 672.451845230271, 658.488335195808, 682.09742599729, 662.600366206004, 675.292471188914, 665.627016495317, 703.968211066366, 669.186234561415, 700.685368446152, 663.531369496722, 677.713038453351, 653.383431890552, 659.178671443348, 659.074515490843, 669.273493338339, 683.45618427685, 654.033848230596, 695.239009009952, 701.083752264614, 685.826540433726, 671.046988553931, 676.445331767546, 660.264656565272, 671.582078886682, 672.10566225196, 676.709180090063, 653.174073097829, 660.099510643051, 665.671160126723, 652.458609072963, 693.563290229287, 669.178573344599, 663.41704821008, 641.970604545946, 661.809579464942, 676.228762871472, 693.774544526543, 679.549953879404, 669.442409608522, 665.721128077233, 671.736365350339, 703.173189460274, 651.066765512229, 645.065747676321, 710.551149317385, 689.469371025012, 687.413128549183, 663.509807123842, 684.7913657196, 687.889925508102, 671.969114227518, 689.164787962035, 651.057705853222, 646.81976954228, 694.473968524039, 660.53088564908, 683.965718641107, 666.383529870788, 688.817769652765, 655.852561627483, 706.600668687221, 656.932106584856, 683.198326552223, 659.871335832151, 670.784102885668, 661.246625308015, 679.465996630553, 692.950410024589, 670.100506255899, 690.632369181548, 668.972343204697, 695.562907894579, 713.764495441255, 657.209459661333, 657.946527853075, 634.467996660961, 689.290870598331, 680.260705227345, 712.573256580314, 690.404209088551, 674.148514371053, 674.897037330385, 676.359549492304, 648.564548217383, 672.730254555373, 663.926171640079, 680.167532980926, 667.151445791184, 678.099853760226, 645.362080093382, 674.062419516675, 663.547145078743, 656.746785139633, 646.959778023889, 683.285674443942, 693.111514978395, 684.610806454753, 702.584138768313, 654.83398833483, 673.780556642685, 654.967138095918, 654.238137587925, 650.097737338095, 686.803065609048, 664.334674307832, 660.36589860065, 673.521594959088, 680.888983354787, 658.608251677621, 663.342199847186, 682.242409303923, 699.852165717184, 647.093095272637, 673.530264219517, 677.929756699564, 651.808670938998, 657.685988605918, 642.66589568616, 688.502314971669, 674.312256719371, 682.328296280873, 675.284023606412, 674.09356184714, 679.460515802997, 692.669585451256, 660.505479320342, 663.668477739868, 675.450113046343, 681.988111264317, 679.280993826519, 680.227668052537, 661.436776403709, 649.742098613536, 661.723579721754, 666.799749435312, 665.772102476591, 700.919024093134, 675.983496372655, 677.242554801168, 675.742912134706, 652.714608028146, 681.038237294873, 665.075566161264, 631.134134447188, 671.187463765667, 687.320892997457, 675.419249036312, 660.349986751781, 689.699248028961, 644.102623690886, 669.054925468402, 689.460262943619, 660.190378819225, 684.950099621692, 664.546440758613, 696.166581715435, 681.984375862509, 668.78730779728, 708.809850392163, 677.64658134967, 676.606226086704, 673.563490227243, 650.272629043739, 697.414925118216, 673.599834375108, 647.058815739655, 685.499614839613, 638.123417217386, 676.495175992845, 679.661341061068, 652.936459942172, 695.801472031055, 659.01254302826, 684.496082489433, 668.660218439583, 683.960727395723, 663.993205125686, 666.040952789983, 699.245146190488, 705.279794765175, 667.240399643094, 693.208120489618, 684.137024468688, 653.599193943229, 644.567853463701, 673.278047260792, 673.574615895387, 650.865966360853, 654.298715942578, 671.263187108337, 683.584489024731, 674.001335233458, 637.912424413429, 705.272029839569, 646.842265225999, 675.23164146277, 663.529176297504, 666.539087562625, 686.076358212998, 660.599162354025, 662.444539236825, 642.733228681709, 680.702222910808, 681.531673235666, 674.158334919041, 680.077555620701, 690.392563285485, 671.530610064187, 676.419679900146, 669.403260354711, 702.484665102134, 647.530329841287, 699.1333907948, 674.216421265535, 725.350946464451, 673.303486048193, 630.722947626484, 660.856194414242, 678.599022393026, 669.726809260711, 664.401777288596, 698.827997737458, 673.549190243183, 691.520921947013, 694.948164882634, 682.852636275044, 657.523992619595, 656.575690511231, 680.525694817364, 677.743034326374, 712.372034075987, 680.400923894819, 658.999096799283, 685.754396516213, 665.668327077641, 690.53538101553, 648.99868726574, 661.424548344006, 652.696975755967, 672.854404068411, 689.33268403252, 692.16041921164, 680.773974599802, 702.57268646964, 638.713755150805, 698.872149360687, 692.373500542885, 663.33853465042, 654.896616804184, 681.083909811821, 677.728774841661, 685.027990979567, 658.908948463258, 661.490727993441, 702.231189090583, 680.993464047466, 663.02021945991, 712.30095403837, 647.319354512029, 697.192946304152, 675.497146186812, 658.569862215751, 676.134628784152, 673.486566231855, 657.902989106954, 669.13620674101, 682.027954838851, 663.640689023843, 697.312243521749, 703.178535922954, 671.08824698225, 692.994414515714, 675.450722583294, 646.488725339168, 665.749564931257, 675.798165853246, 628.807473677073, 703.407169839932, 672.791127900798, 671.028490284475, 647.916088985486, 708.709335034043, 676.132381616297, 644.334735471939, 666.444849684955, 694.002748834683, 699.867152038472, 674.075574741473, 666.043729219029, 671.362104601856, 687.860676238665, 675.129584924132, 664.254235054348, 682.55772890569, 651.906218750513, 654.783696612396, 664.315708283435, 686.891692812486, 638.267021630955, 676.93134884289, 673.733033648874, 659.933797726245, 668.698004109716, 688.943798392213, 671.614208129113, 667.074898910065, 683.550433960319, 664.798199490074, 673.443504461875, 669.147025716625, 669.584640075738, 694.406960632456, 675.95287480894, 686.374055134295, 663.304376235062, 664.735537486716, 659.138379632795, 695.26742115525, 662.661693509708, 658.97935461261, 689.989334568799, 646.55996583527, 662.559431986914, 674.553714181094, 646.227897536812, 666.640005244908, 669.021420076037, 693.013399603006, 681.987660225139, 693.37587420093, 652.557068968294, 712.259798762251, 658.525874936008, 664.929931453454, 700.498861327861, 650.879240919659, 654.431197817843, 648.731201065657, 665.703851364516, 647.116544694849, 677.816093774574, 682.985920875501, 686.206344044452, 681.200003310398, 655.877265295381, 683.053428441796, 658.425479886105, 671.734540888498, 634.421289823724, 680.408402766053, 670.060584586604, 685.835983409367, 660.674741939591, 671.612666625147, 658.969789097191, 667.624158274042, 672.721764576705, 681.764271776295, 680.174462414772, 710.468015137807, 675.330671443674, 670.128739249936, 684.356089025318, 670.22010836932, 663.000031270515, 706.106405437201, 678.420677130665, 686.482732804293, 682.221071324841, 673.466688083773, 671.510675042182, 683.61972148753, 671.183463333632, 677.471854551189, 675.762331296556, 667.153801018037, 663.811472476812, 670.127826061314, 646.274865714189, 679.135211295669, 670.962793285249, 675.230340669607, 682.44107204451, 654.013615822132, 685.147101598299, 675.949308148529, 665.607879577351, 659.688345613204, 647.738250670685, 705.81191062582, 675.314207934255, 657.28574050429, 689.747576133616, 667.152951563543, 669.305881266588, 657.933762775809, 651.583554363532, 683.217602064991, 658.337321523778, 679.618198930113, 695.975585918284, 666.875108028666, 666.433752580365, 685.450564599903, 652.366278576602, 677.958970740335, 682.195503849808, 692.819093763084, 670.483040152491, 669.648670503227, 684.476663344723, 678.763576765729, 669.157234031168, 702.332996619569, 668.668583734705, 683.208536841541, 675.247560016641, 689.721453855497, 672.785314843734, 688.436974457789, 649.978744387454, 658.047104966162, 685.895237265291, 660.071296910194, 707.971208645606, 694.22767132436, 645.613994898181, 636.842561610065, 664.846154685629, 659.747944772924, 696.751155224521, 659.134291083204, 671.752569521871, 694.942692949804, 696.811417977248, 660.234419111482, 662.987669465143, 670.71482336847, 668.894770685072, 667.279916982252, 689.929771588438, 684.701337372899, 696.14081959572, 691.503264666932, 697.260206173014, 690.739052735489, 680.08727578374, 689.015448471185, 643.416747029961, 677.32406976391, 690.459073983143, 700.904172573033, 652.980767226997, 680.140602254877, 680.288608681473, 692.544521169797, 693.756551231664, 647.033189778352, 674.354957230712, 690.241888902291, 656.491604123483, 670.825287529869, 666.466201383692, 644.493691049207, 670.97819000893, 688.065348188237, 630.752226196518, 671.704327180374, 653.945421403454, 679.101530996035, 641.639316306226, 691.539013109534, 668.050493782855, 679.424207884864, 659.821308059653, 650.048284510754, 697.201794804156, 660.340113542019, 682.553029052847, 675.208648692296, 667.29931596379, 677.812406521199, 672.850955237322, 655.80951260301, 663.305263841321, 667.675929215401, 669.753905483045, 714.419866136316, 681.885673354557, 650.53026855026, 681.565197185264, 700.74956830589, 663.813702358137, 675.062416194145, 682.701689473975, 672.204610089269, 645.414758108999, 670.704697470257, 680.01798014585, 715.213284526147, 676.368705051629, 672.936930303894, 647.417387802661, 649.04002879893, 672.648335722642, 689.314114853042, 695.996230957805, 674.179239700821, 670.901975338493, 698.084187522393, 673.909447724221, 693.195820420869, 677.7276690479, 661.032623745121, 669.075732876134, 671.848276824806, 692.265473141167, 640.492738427435, 660.717495015595, 685.430149766668, 666.954372525494, 693.35102597117, 655.531439006926, 673.694485930305, 682.361992186683, 653.386473207099, 690.428922880403, 692.97975666262, 694.157138390171, 662.65918360179, 665.100665065658, 657.516469112269, 690.403595821664, 653.533366926057, 700.789004405807, 700.431189909146, 649.091529648719, 650.812772949825, 644.622329126623, 670.736472975086, 658.946542869826, 654.796202624482, 686.410989842027, 662.258673620017, 665.651823352894, 684.525636544058, 655.19557569273, 691.685150745252, 659.553911647393, 675.091397628161, 645.265340134658, 683.538406492883, 664.666569931119, 662.544789973513, 666.598241469509, 670.0884324572, 674.977800767414, 666.011475161309, 685.953969404173, 672.852112272725, 648.760896881277, 668.390138917516, 685.400737840796, 693.849827624764, 661.921444063018, 671.427368444084, 671.346168960082, 667.282394331972, 678.019022642939, 650.266272342763, 674.157811532029, 670.959998629474, 653.641811982537, 691.981145554657, 686.144941310816, 660.23403519377, 686.567489535214, 664.691059836008, 670.218681253452, 692.251641324221, 658.982127398814, 688.146737969552, 683.630534835295, 674.85238340636, 654.277270624466, 642.709380920569, 682.399833103519, 651.398132274876, 646.128884590106, 668.007766193638, 668.173693710509, 634.733789263541, 667.31364220133, 647.979441475282, 694.648078636172, 659.586251159757, 665.605347344708, 679.001898883493, 691.336089271855, 679.005969376854, 665.342826684323, 657.369811466718, 655.885350791629, 673.85288191123, 659.616089287143, 654.308762904222, 665.915609636005, 686.023527984783, 675.699905831498, 677.494904306082, 665.461464501732, 663.413487756675, 656.982951579962, 695.525813159994, 664.547582556051, 682.105559843829, 672.938985590594, 648.431128857581, 679.759671611072, 673.118124534702, 671.441008675147, 701.810917477441, 657.661756746368, 666.547234700032, 698.171913525946, 686.350741178957, 674.322921314771, 698.358633012643, 682.742069974342, 678.854597145718, 663.629687337292, 683.206236415279, 641.7674277257, 654.895848589069, 658.095971404818, 657.243869844258, 683.425692006925, 652.604872236858, 674.140525788533, 662.801892474846, 689.192682388343, 680.892588370657, 665.419124377405, 688.6508931958, 675.124841975319, 675.169909536193, 650.844074680016, 666.000413431823, 704.155188020621, 666.266648210925, 669.585388281784, 711.014718968447, 657.308494257723, 678.97916106423, 654.207763282234, 639.908783496589, 650.049240369708, 674.990183265368, 665.358393521187, 698.240633705863, 673.311482477162, 660.954968250376, 666.469918650207, 639.112819174688, 679.698645396971, 634.110866983601, 655.373797372337, 660.154447494326, 684.624758243718, 669.479284354394, 685.213425055602, 675.347878591282, 676.12558873613, 656.577262458956, 675.498044655835, 668.393995862145, 660.952896180218, 661.902111391769, 644.973300015232, 671.585144596631, 677.231716425997, 690.396884752075, 669.041082251001, 661.004945633279, 664.608696719365, 699.198666826834, 684.280433664811, 643.141756556498, 660.028566578943, 656.980014510749, 669.174266379795, 663.93875314606, 670.702665716051, 662.198786847304, 682.198583533138, 665.995440003482, 677.397444698623, 662.838505345891, 680.720017523324, 686.593183312692, 642.577038414558, 652.45974949692, 674.756172646221, 670.616157236333, 654.996493118034, 688.683128583287, 696.424582549276, 682.074438203264, 695.326779421332, 656.191125510545, 689.200786600326, 679.846998517995, 690.241540641671, 657.258482893742, 684.468807522278, 658.978549626386, 669.541322208316, 689.902858164614, 690.744131313138, 669.168075423283, 697.388792492087, 654.856485280988, 668.209815321936, 681.502611256055, 674.02653881097, 644.769799729531, 672.566513066655, 684.569350553086, 690.253929229102, 673.199183507292, 683.347323529984, 667.976444781846, 687.546669267947, 682.862303311132, 626.819050851104, 640.483232412088, 669.768615359689, 661.778498485796, 686.109778105689, 662.620046698402, 655.963491722534, 672.788681783517, 690.915902337091, 667.469404138062, 658.220927642816, 680.880258824323, 651.258532911635, 656.017318115703, 671.208535229957, 684.84413845001, 662.380512780818, 682.443548675247, 676.774709408538, 659.204598127847, 662.096432099126, 659.547638109333, 674.996690254557, 683.265752925885, 636.361602141155, 683.456284027849, 683.791594988529, 665.318654819576, 671.749818757905, 693.586983525376, 658.160996950054, 689.292319052756, 698.828705121265, 662.704619482867, 658.181665381636, 638.220941262128, 675.460575836785, 665.058412447886, 679.36414003502, 692.364904825718, 663.168694345945, 671.311535249811, 680.416546920517, 636.768961644865, 686.251344731273, 665.79632692317, 704.998556966923, 685.989971903355, 690.5126439324, 643.403213167438, 675.426651052995, 676.55353482665, 641.41000085534, 683.993312258349, 666.094764534945, 676.359289740179, 659.121663435951, 666.777493171937, 662.610164469736, 665.066745511763, 671.965207708043, 652.470719927464, 664.002875632464, 661.737121998103, 672.533936528899, 666.523970459831, 684.949212616766, 695.287443529905, 647.929807578453, 692.820252554545, 687.930593719844, 684.498306245161, 660.883795016407, 665.188355200857, 663.67096435582, 632.99019821725, 640.111930045333, 683.21907303893, 677.116159073979, 638.930083486187, 665.851468483448, 668.478497566286, 677.335978081096, 689.624492403042, 647.329369466361, 649.379336286834, 688.39769278764, 654.274726160762, 665.093758021133, 692.835711812297, 695.292594626801, 671.168100830372, 689.507441979665, 683.137620513955, 675.911999781885, 687.66908864535, 666.475386266089, 666.293601993915, 679.732285253434, 667.333425930325, 649.872759807907, 686.097754049779, 697.004669477127, 697.917077531343, 684.228242546187, 653.463910791289, 683.150192759309, 694.75617957352, 675.283938842029, 675.785228846069, 674.228120515704, 685.896509477472, 656.072480268419, 674.544880936512, 647.322894189557, 697.352713092099, 671.699664835798, 666.151480197563, 662.148392598135, 667.309586194858, 637.744586555475, 692.453260887127, 692.706280461443, 666.596816295646, 654.355080791565, 686.937312431318, 653.093607681769, 675.621540489272, 686.639210829979, 669.589017391929, 671.189985967789, 669.740441672726, 690.857085437083, 693.508431566859, 661.165428463521, 664.39026958598, 672.475487711792, 686.310494271313, 669.535316675957, 661.614065017356, 700.17034266507, 667.155568322988, 662.250410779834, 677.072455220218, 662.235763196349, 661.972234643394, 693.920658727023, 665.958624814131, 665.993821655598, 690.73854664234, 701.230677036701, 698.80595260866, 671.269873879916, 684.955614716798, 682.694755622624, 662.860371411959, 656.540458916326, 685.230037763129, 671.36204652803, 675.723329309401, 697.69806325434, 694.85654359141, 689.511117062789, 653.080019172867, 657.094041643102, 680.293580785486, 643.476379087506, 671.024874342889, 666.835709182623, 672.589720919482, 680.816613597768, 677.954537741836, 663.51351813461, 672.443270717161, 652.645473838063, 652.784011702328, 655.805897835927, 673.526038422736, 637.44930653601, 654.427542473843, 693.545561350281, 659.729639483325, 676.975952428791, 680.319355152697, 688.66515706568, 697.613453171146, 691.937252851071, 662.22983789785, 678.587780280329, 657.215035479283, 679.834268432331, 664.878960865091, 692.017123094701, 663.787439345644, 665.577050601876, 648.975545076181, 661.476083896776, 654.412531735509, 653.954202120557, 686.070240346129, 699.523134219394, 680.670055356752, 668.921391294115, 675.042899564975, 662.643620661117, 676.466063638841, 669.468284440601, 699.663741468626, 691.178049272108, 672.130991590394, 676.543687707152, 671.295874942125, 652.386444900949, 689.357104372047, 688.613178430907, 672.460572787167, 623.205410258352, 691.539832952007, 669.553721217026, 677.09088009824, 665.283404903944, 684.298906780197, 667.64209774383, 671.287387871345, 663.384716725672, 665.626891115763, 694.328868754562, 669.453634250532, 664.194080909099, 657.818810049188, 642.235925127186, 647.80136420411, 668.669018724008, 649.797643808557, 666.557460954637, 692.12297306139, 687.373082169593, 658.74305801288, 684.150688101533, 681.522258092471, 669.408688004161, 666.472157298536, 688.188419253706, 648.12449027112, 653.653786828257, 658.218255203979, 680.813780323668, 668.857760857473, 649.836882844211, 676.672294089647, 698.37266005541, 678.719423055923, 648.504571300441, 671.978493452732, 676.316452046446, 666.601984669518, 672.394508308198, 653.229670800183, 668.854368339054, 655.401217836232, 649.401246600573, 655.214758774523, 671.751035340415, 669.497244866631, 697.327277094365, 689.48905758762, 677.104881140805, 672.092862964382, 681.494922415225, 710.795058445745, 690.230142857719, 681.902697879325, 648.36907575047, 674.448234144385, 670.88870734892, 719.25316989804, 694.968762021125, 680.396613125734, 667.587192505633, 656.914108302835, 678.218389278291, 682.412591867509, 677.443279651923, 682.258014358563, 663.212413008319, 669.918967718251, 695.98656363464, 680.227631801666, 682.970485138641, 680.263169773852, 630.867803322417, 683.515115769522, 652.67395366585, 684.875852289366, 661.184399256038, 649.823186390271, 703.713748533458, 636.266297042047, 670.770547327978, 663.766636393738, 671.51465174596, 693.69927390828, 692.078292616329, 689.962710950763, 670.503114949861, 693.769420170926, 684.883984947166, 672.151591921762, 667.084537981185, 690.359838963415, 633.718861330267, 673.279567156684, 691.969151007953, 674.240992416372, 689.030621583092, 649.854299275387, 699.539687133058, 656.49437652207, 657.88978296849, 675.009332570053, 665.84657308841, 657.667907198298, 657.798962112191, 686.322886575134, 649.523261059104, 666.152454214451, 677.945484898527, 658.195425510535, 673.97074427422, 676.12650061739, 675.168017745546, 659.7577456509, 679.234990741401, 686.602212425811, 677.407381591294, 661.237399977582, 673.318698459159, 642.338317897566, 677.49791193159, 681.789304139877, 687.765379202616, 669.201315989993, 669.742214984712, 681.997337073, 643.833615169352, 628.33515383867, 689.510844484906, 667.968760256323, 665.595652692546, 680.850933192824, 671.370730495683, 673.065481776247, 665.258223292496, 686.453869734607, 665.972905815327, 678.8946746652, 684.54296066213, 687.680721152238, 702.375123160789, 672.41453689581, 670.04057513921, 665.349610598744, 664.950854783501, 664.713721507169, 683.769967620091, 673.133162646215, 695.076131268626, 666.968582785539, 639.524592198763, 664.765157392623, 642.489167266275, 679.960163691042, 689.448471285567, 675.397739453535, 668.232175612755, 659.260576625611, 669.215264954736, 698.277391813221, 684.868552181002, 690.028325346455, 689.84505455034, 696.218258089055, 671.752815993243, 695.3555126989, 677.984161845894, 671.295601650291, 667.307008831118, 667.86840062016, 659.009259494739, 666.538628237177, 678.48191365902, 665.665301893682, 711.399587510084, 684.40115429494, 694.937216172356, 680.926271046646, 682.636833547818, 668.078362273482, 685.770592415504, 659.222579223948, 681.518922488519, 675.980108035973, 667.036313258372, 650.321431628596, 663.024704094851, 653.18084609194, 666.387526236043, 681.552679960872, 677.209843446716, 677.719029821698, 654.358667564495, 692.720789989543, 656.957035267157, 696.938585460663, 653.169339564898, 658.898718912469, 678.79774217172, 673.989499906707, 702.318906796796, 706.560217054183, 659.850258825035, 687.347613635106, 686.290328587165, 697.798821901952, 695.137714031065, 676.976162472739, 661.832131203712, 651.298346226019, 677.962931993672, 654.614758851423, 674.404449375974, 657.087678186283, 663.007443360489, 698.99247148332, 670.539172656532, 684.908513796308, 671.757494561026, 665.86365375189, 654.549411163299, 655.459959161824, 654.905616926156, 662.020206653472, 680.430765917455, 661.246699576645, 665.768286809276, 695.120688228868, 679.845859143907, 663.195752805355, 652.700396816708, 674.13342338782, 684.177274295456, 660.060670603111, 680.392614837745, 685.443401585641, 666.242021457471, 671.472560517574, 697.293666196706, 683.104517087917, 677.998613479486, 678.816551795412, 662.413861807081, 697.618982088535, 688.470102534956, 646.776658769736, 671.143661033155, 687.853512638274, 674.593286059245, 683.376194360859, 690.036584782343, 701.228034208222, 673.511786744766, 693.828805700318, 660.007368827993, 690.517093099982, 691.10797656803, 676.140674078704, 655.707351583305, 691.766073289517, 687.207352668072, 690.351675844629, 669.300102978053, 662.299000753089, 675.682314810641, 685.533979707538, 636.357799317011, 650.592290250475, 682.145186549532, 656.855021728177, 661.264163781041, 664.078668928727, 660.114159789979, 650.255580935846, 675.450026012291, 688.413612393168, 688.447004234024, 658.835299464249, 702.48551684367, 675.020500809753, 677.19653340885, 648.625736559564, 675.647804855206, 721.185664622493, 662.035203909963, 655.173809775946, 683.428095837113, 653.942724278848, 668.341721968627, 668.819714447558, 663.881678358345, 673.585752754149, 676.660341097988, 674.987838825054, 660.779630218222, 679.548642753998, 673.598678912333, 690.95235251053, 643.635533365381, 681.538345135871, 689.152500112282, 681.877384915436, 687.355983961985, 641.739650430287, 672.182246243541, 655.791580375609, 663.627617752033, 703.185117721063, 662.823240568002, 673.656985588129, 645.330948496474, 679.961929059235, 683.518775628654, 672.696089583683, 657.119477672152, 671.709522327032, 654.922240063029, 657.176333685704, 662.604415402699, 695.213460346162, 696.027675801779, 670.834765666315, 678.390702364398, 686.05115878291, 647.144693495338, 681.857328390175, 697.062383822066, 692.100377504496, 672.078135577773, 678.040660477895, 645.997851608496, 653.656096988384, 656.24494974611, 689.45299176987, 674.840232946271, 681.47385063415, 699.290333075481, 681.181213076157, 683.219926900132, 667.825230904938, 668.212120051649, 670.590919936822, 671.739833448526, 672.067055882143, 662.405685416979, 662.242618673535, 699.745288933386, 682.196494956131, 684.042612734682, 656.076934141223, 670.461062333838, 678.51539402371, 650.18469847522, 659.89875491306, 658.819337320251, 671.535145279951, 670.27694417295, 650.428453282076, 689.426275083809, 658.39575669107, 709.823428939307, 654.777211453956, 694.664278971305, 685.95969971227, 675.72606768508, 672.516921720596, 650.913721082105, 651.163967751956, 674.196943361527, 669.700648843553, 636.728999980596, 723.182939860797, 698.119712162784, 662.070141660088, 673.221111700011, 674.519675904755, 659.329874727068, 700.989329323683, 667.777210772754, 642.256070975928, 658.928815059485, 647.44157979274, 653.81731294257, 673.7120234099, 663.300522375135, 686.531013634015, 661.436292618989, 706.776601115952, 640.909333778588, 667.897663301368, 655.871624189494, 673.768765989632, 698.287921698555, 662.107342775395, 667.826179337798, 689.203117271297, 674.722329701726, 688.184029991202, 675.550818164546, 667.777806828593, 674.711241174664, 697.353840837734, 670.773129092535, 659.825181517065, 686.154859202422, 700.329864265602, 684.778320587401, 662.707421695628, 672.332929853924, 686.869075680631, 655.717146536641, 670.57143224817, 644.008833792788, 688.66883837751, 672.592376105508, 642.406559674562, 690.965776411854, 675.933947601895, 675.692168705343, 669.072238164197, 654.04774884349, 682.743932135929, 671.931938751503, 666.785431802094, 654.928094313901, 679.331360997826, 689.940054975846, 682.753683493311, 696.109704896541, 670.159430524074, 664.846645816767, 669.582785459339, 668.264985068564, 704.103172082943, 641.175887778744, 692.516360961163, 680.339146673219, 667.194386274211, 670.814610442014, 644.992211671092, 665.88415746922, 649.998541897849, 675.707625008214, 684.767380807989, 662.316494721252, 665.953272217209, 657.109135239952, 682.289072535741, 655.197366445054, 662.528980001544, 654.372764866298, 683.53367198365, 660.491366024723, 683.155648874927, 641.136626518187, 680.588043082084, 678.607632171574, 669.171468386667, 654.91646461227, 682.518996417755, 671.024877245274, 671.079125285084, 649.94774755036, 681.349485811012, 672.417353623648, 699.513052887406, 654.73448006846, 726.43059192399, 712.545044917361, 671.873977539536, 641.36905136547, 652.700202888985, 663.602103984232, 630.995038192837, 699.175920930643, 635.588853185689, 677.017529228399, 673.822578767911, 655.235994808204, 677.686765663305, 677.668182575573, 680.202108450812, 683.766298898984, 683.466414688314, 668.97676902567, 675.738997987526, 685.683093613357, 689.142042033849, 656.883380777804, 668.155402483458, 662.365604892486, 678.254223521929, 662.693193617852, 650.550166033236, 691.911096912857, 669.390532762192, 671.628817540706, 679.078024128535, 649.093484171065, 678.715333637311, 677.416637313744, 672.59666507107, 668.37684627059, 678.690439383261, 648.582856568692, 696.382047700863, 669.836250943177, 657.453958537548, 709.823470082412, 665.039774456005, 688.939423807979, 628.519452859642, 673.518324331313, 648.844806260334, 673.997859731479, 643.734280943559, 654.155563582729, 660.968347228465, 681.520699189366, 710.346401336743, 674.459815380995, 653.594024727226, 685.212217981911, 667.175956194666, 684.259571584017, 708.826105353082, 669.284481952248, 684.74471315495, 682.085631234754, 649.822617346688, 673.685179551151, 684.349851795819, 651.250837574771, 672.870085577343, 679.218910553755, 683.602476737776, 679.779814488325, 633.860509616599, 666.179210998648, 682.666100579718, 685.151666666358, 650.464309472963, 682.31875556315, 678.651532144198, 665.076602515165, 692.09177978687, 679.020348312522],[539.402112987575, 535.18085546637, 535.300028581653, 542.937012014295, 505.084435702253, 542.62890920227, 496.594160199205, 530.514691692168, 515.391741251196, 541.443480780489, 503.90329722424, 491.229144254718, 557.817479634247, 528.877181476653, 510.100878642242, 512.605570500595, 528.152215161124, 514.390606204757, 514.409302333554, 543.556708750922, 522.76049678454, 534.564803413575, 533.139659622816, 516.866492920739, 535.882806565121, 512.249712568518, 533.10720936398, 536.167008899698, 506.998065728852, 528.320182140818, 535.738102868055, 526.386274311991, 505.174615354398, 521.064643434892, 510.984276830188, 566.199072370803, 505.766378781019, 530.080422296708, 522.57374919125, 522.998599569388, 520.53613749378, 527.0628311026, 500.60282441951, 513.700921021743, 507.250703013926, 520.242233262476, 529.767698112977, 548.684199581029, 555.504639459398, 540.349743967962, 530.24531123654, 531.751710609782, 529.698682158813, 505.754923513758, 534.718074776184, 498.1859523034, 529.331743086866, 492.875636075274, 509.47620991827, 527.179778258527, 529.884940868892, 507.987837344934, 539.160223933515, 519.59161284046, 516.204097859648, 516.156978660552, 547.787072866854, 519.353129657228, 525.447204063265, 527.200426301609, 520.938658907321, 505.929356025141, 528.770800514258, 514.786795497589, 536.060065438786, 526.954177617904, 517.062972834071, 495.816334454045, 509.321669554332, 521.507013222567, 509.266710333075, 505.371828640797, 516.162461369214, 548.386631126094, 504.009515169336, 548.635901941416, 530.529965628415, 529.389076104312, 517.528155865276, 520.225111863781, 527.800118878377, 521.361318417919, 511.763229414822, 537.213897351739, 520.04797147405, 508.364437423016, 492.367404258295, 537.036923847019, 547.867482876555, 534.659867378081, 528.912880517119, 499.135193100306, 509.019633627189, 518.988980032459, 511.576390928514, 499.805279721916, 491.405749659143, 521.26247601267, 552.893207571221, 487.797661507062, 525.419709897262, 506.782962247026, 544.45395158699, 533.342593343436, 529.098691699541, 517.348127167788, 491.212241905961, 520.036104311841, 535.637370292566, 531.174049689442, 518.775789929464, 500.302231902548, 529.708982701628, 515.276949669329, 529.882316179283, 524.591581808783, 535.358087973414, 534.243273270029, 508.922376352634, 535.375403533189, 503.872802768313, 501.145725478333, 526.842669104752, 510.460365173524, 544.873017158992, 540.876626024656, 501.214345171858, 506.979880551828, 529.079292650833, 521.70549040224, 532.828260540363, 511.254438185388, 519.719697735428, 515.065485009376, 543.81648555315, 510.753762319795, 493.269443187504, 518.291666699498, 528.101943463835, 512.131576484811, 534.150404572526, 524.008750956279, 513.764852185305, 538.367196144448, 513.821152699791, 521.05913413234, 495.356994125661, 531.325744037536, 528.383603957811, 492.476776084885, 510.392340886247, 557.575953962698, 500.318516516664, 527.809281609428, 547.41349378223, 528.595102937078, 525.802990822679, 529.947365651523, 538.240101570991, 487.945451806842, 519.967788308418, 506.358556630933, 535.284272018548, 532.687068333381, 522.581624770782, 572.475330555369, 518.1975517662, 499.567563625413, 554.248960957737, 558.955102732707, 531.030395999123, 527.335695891003, 542.292919815722, 518.987687043193, 514.580760595831, 511.070040323881, 522.098998279645, 511.194594248711, 514.70626536525, 514.256596623379, 502.65899039375, 519.401397582962, 528.792490349359, 520.748553034288, 493.330555202949, 537.524360433805, 515.163469019828, 520.607514477914, 500.907360059053, 519.414782925828, 523.723483989892, 538.94666077382, 518.875768210539, 533.921405690145, 513.351723441385, 514.780843968763, 513.594967912216, 535.054068532562, 496.608548292724, 509.03569587375, 545.799210789031, 499.346048483717, 526.755011405004, 516.556742081351, 527.408462755843, 544.549665121963, 535.112008365019, 520.965575266142, 498.467162607389, 515.601516204644, 521.80825611469, 522.314605119147, 512.576715422969, 532.947570771872, 531.556390264805, 509.42773867481, 497.446927248108, 525.287558369179, 480.448760486266, 503.134952184733, 528.128667503893, 533.297289350667, 497.601567574356, 517.854702016913, 535.634273690106, 517.884407884516, 470.116750409628, 520.739520257781, 521.502919410104, 513.787167444903, 524.166773499732, 530.570674433607, 524.727244524331, 510.825888383924, 538.749392654279, 555.77252285892, 481.619326493391, 517.365560772074, 524.130238548513, 507.321909752935, 496.07162045058, 522.357366669286, 517.201752254532, 483.85545804575, 536.274374656599, 532.971595141201, 489.231586316179, 552.742493168493, 500.455975817419, 535.591982835595, 511.841286700094, 515.455600496755, 532.338817607997, 521.202010680877, 505.055779084803, 508.966214635499, 527.711110736838, 516.226126418725, 539.160577118395, 500.405353643447, 528.999508389616, 552.543758417709, 507.823131466601, 521.994187041307, 497.400780382067, 540.257030822181, 525.480808415714, 495.110158103223, 512.214310536897, 511.225275552601, 532.206204932214, 517.830723747633, 547.085302791894, 518.352533264351, 558.118268422602, 542.414709777961, 516.190453907096, 505.244251168178, 505.247210816464, 544.543752704375, 529.046784757316, 505.869215066771, 529.083598171773, 536.882449358935, 526.330134649327, 480.150488201184, 524.841279477983, 530.233316841575, 526.539053499082, 520.728734191342, 532.478172553069, 506.762893666093, 534.785216254524, 489.114567213103, 514.349388389931, 498.224663862984, 562.205820558324, 532.170193856438, 537.060147199288, 529.310198759759, 492.515394593507, 512.812105235717, 532.539508127181, 527.825236817592, 531.66417605135, 510.181503939925, 510.699763850245, 512.275933893758, 516.694780515437, 546.97833094684, 506.658294444241, 525.376300910655, 525.650471725499, 530.292173971953, 505.120660722227, 527.303029442601, 546.709950444962, 516.493732042347, 529.438544387606, 537.883805349218, 511.561626444921, 514.440283853464, 540.74450102518, 510.425777561539, 526.763800885439, 517.814287034877, 524.415032478782, 527.695473429532, 494.912831579707, 512.859581764097, 536.400505972378, 534.18082990409, 516.229746764661, 522.605511680469, 518.6486404733, 510.205909484739, 515.219996522621, 523.904774964818, 520.251245406602, 537.403933743543, 543.272715477836, 514.074450228822, 510.603235222345, 511.399000373127, 510.562006985268, 540.366636199821, 521.483426203483, 514.65121394463, 539.147782584451, 545.823277478753, 497.956287165761, 487.489851726245, 524.921115747816, 527.314171478315, 537.915037138878, 509.200774085165, 552.194931185463, 538.43384958559, 523.122935780539, 518.18498485439, 526.487941095855, 529.463744961041, 550.465305545627, 535.340396280661, 528.716985937604, 505.439330295658, 516.315285662422, 505.683732763744, 537.639654500214, 543.592761414109, 520.495658951882, 509.855950844407, 526.135190326876, 511.528309696508, 544.218695139653, 521.434338914448, 525.509402446066, 516.872372604254, 511.440118125629, 523.286876512955, 546.799606121605, 529.106257917037, 519.934914968355, 524.794825223367, 503.317409939357, 557.933767993046, 510.770050926612, 507.99107458698, 511.216365202269, 553.844078387058, 531.774324525248, 514.156786787494, 560.000614434928, 524.20430459802, 532.682615587589, 501.429226112265, 503.232362579637, 534.556560013592, 542.232475730371, 521.076701555149, 525.334631082424, 527.01813096933, 528.90931117127, 527.990249951054, 523.396930603485, 545.31773525798, 513.163394199796, 524.951743249776, 501.295594054116, 489.681867677414, 540.897141913982, 501.816423920344, 531.865037946299, 493.901751489748, 525.664653898774, 533.964870224217, 558.312010596448, 513.682650102055, 525.580430236325, 512.838982556566, 535.251129538667, 547.43027704634, 556.045300246178, 517.218438242555, 523.007862639237, 506.797973168639, 490.697255087291, 517.429956298564, 533.476545191224, 516.628813305927, 494.757984405887, 528.255327715694, 529.59650640885, 538.522809450856, 512.539488926124, 524.153356347724, 552.693574000527, 512.928839563598, 542.464497609584, 525.34127690664, 550.87768172958, 505.262595643838, 523.112388008185, 511.019612727884, 511.220927380484, 502.573691368429, 532.602239080638, 517.202520053504, 510.10548573517, 500.831883972779, 513.488613310243, 546.355860612936, 545.336254265242, 517.044328626592, 494.46430582268, 526.730502111705, 514.843985187319, 500.837830556421, 519.748583818374, 528.732225594313, 543.019874879207, 529.643625668278, 540.982451912852, 525.308093862686, 572.483074831421, 547.513390658484, 530.330914073567, 540.927681859022, 530.379888060555, 510.417797374527, 538.358011934352, 525.494900643659, 529.999699596484, 519.0482776789, 536.317350921644, 524.643499776705, 532.47509251891, 522.852149963968, 522.0293056956, 509.388110797403, 517.408121166936, 517.739870812535, 535.79966393988, 529.665667949851, 506.395008074615, 504.964557606575, 519.335368071897, 518.142738636609, 508.023006718495, 525.135507365027, 479.50039780063, 530.61593535513, 508.794328755873, 536.401108538524, 513.588572065668, 495.180553516954, 523.228775317318, 514.329169625063, 526.941950972279, 529.246686666558, 547.793057134599, 515.300589044293, 508.164553026647, 499.777405977221, 553.009593468142, 517.716998509051, 539.692458973889, 531.636073460155, 553.634297531532, 520.34942885697, 530.087057740653, 537.922276842213, 511.899640824736, 528.710467337495, 529.396039714236, 507.89036757516, 519.676214648502, 536.545479501848, 520.741157896516, 491.080634384512, 526.521047443927, 513.452237330837, 537.004387944584, 519.217357601699, 517.149440700382, 503.197342150956, 543.072412204675, 537.21183943652, 511.212402544231, 528.622824689188, 499.905422543503, 527.815758810265, 511.70593702673, 535.823017465667, 528.406571927598, 518.205305977172, 545.270452627019, 512.388137987073, 539.23435856475, 516.867094673585, 509.695019734586, 520.165024242296, 511.748641439361, 540.763851828835, 543.764658323976, 504.972338441566, 522.800975936646, 517.038474617732, 542.833199849093, 526.839679198305, 544.295353935903, 511.501816600721, 523.37003296318, 516.423977238129, 529.210918152993, 539.716946029854, 529.035310092052, 532.915963668657, 521.390297302619, 556.125518624626, 554.553620603293, 529.962190471372, 514.029782515309, 536.224938043306, 512.566894004569, 526.550721646926, 495.142499143211, 524.374436491138, 530.006487469098, 527.758974568809, 502.823835222672, 509.201104782921, 519.636959767232, 519.440996225744, 499.738215611857, 522.468380751746, 523.810936855146, 498.0988226834, 517.860582642733, 498.587072352317, 526.43228649304, 529.020875437059, 525.228509386401, 521.586013850402, 527.142904850298, 504.94051953483, 552.635897833474, 532.691759005584, 508.624032117501, 513.861934863848, 511.411381319857, 507.161978662502, 515.985899756994, 516.588185422949, 534.092871847507, 524.851191083969, 539.583708775698, 535.238042321118, 530.46760663753, 515.145164803833, 520.63972119612, 499.109498151807, 559.601120818952, 537.065636505256, 504.125296154013, 544.742131657642, 536.658449426752, 538.840822062795, 565.438810955896, 517.579438420255, 522.48907958155, 510.662778058247, 498.100799410175, 527.33274666489, 515.249363024125, 565.228215975287, 499.478802886269, 508.658602513119, 558.18770659914, 542.759772271375, 536.566767993538, 496.11800316241, 534.441769222103, 522.025273131579, 541.460158251068, 539.080730951873, 542.077635883299, 531.655251261829, 511.266223347952, 538.30214783305, 525.813099933023, 527.222613539615, 509.972231922566, 527.525677333657, 505.057317398929, 532.089325779796, 583.563585940307, 515.673542962739, 528.447020108072, 523.381692954205, 517.773602251928, 506.048151540774, 507.754091477509, 545.301473294668, 496.341550990736, 496.857767517884, 527.724653981554, 499.139532096092, 547.700080907436, 531.630539315903, 515.481670032719, 522.585665702297, 546.776862311225, 496.706835917595, 525.36778025684, 527.619111103898, 541.419784590438, 534.215340910156, 520.220652400462, 519.16904039336, 524.269669230342, 499.972368160906, 523.795803603167, 519.951808644297, 553.572521732667, 554.518605506611, 498.790231924423, 508.727267069469, 510.010091132566, 527.573292107058, 523.480428170243, 497.144555831946, 532.521350866429, 538.5436155916, 492.349714747496, 529.378100983417, 497.734327355317, 529.853660399586, 522.195276386351, 519.223238748903, 526.390691493947, 498.120804705992, 548.580807052431, 519.390340449388, 518.378191620497, 518.727227084002, 515.505567426575, 503.570582079835, 538.305601823613, 532.044946970146, 523.342724848266, 529.620067236178, 546.929624221556, 522.942924682911, 526.486565322597, 532.415825655618, 503.925295538037, 523.522732930543, 536.365360188112, 523.876214557691, 544.667795313325, 517.814220635903, 547.764927931436, 507.23416783136, 495.030171632292, 499.385616876753, 541.756121449145, 539.840727477986, 509.647926800204, 522.709728220681, 543.049745562744, 522.838374454931, 504.107292159545, 517.977225653212, 513.186185829494, 537.686375179529, 518.712994703483, 509.014210330568, 509.897556537742, 533.204577618218, 545.370966116779, 522.655352935739, 538.772058233643, 521.178565939084, 503.602461065318, 532.286291856799, 517.464526336159, 530.785018600322, 549.810430126714, 522.656986602705, 540.558155420447, 519.870947087985, 535.142824154728, 522.527184402523, 549.029543739523, 511.644724547614, 535.599362271526, 522.09311084737, 518.732356570566, 523.069780967079, 522.441667242675, 553.937665496479, 509.627047511165, 495.771891676252, 536.689238191085, 534.112987480827, 515.050524375023, 523.906863409163, 512.749015650882, 538.893508714916, 525.235090761422, 496.949878330274, 500.338739320231, 530.078364080327, 507.876452660816, 510.830216660932, 505.174479038088, 510.477796991679, 514.137378508698, 529.845286461854, 535.131694824541, 493.50148001295, 511.653490821097, 526.109441856569, 496.823178939388, 546.053816427761, 532.512771366947, 531.312322468852, 491.017259752677, 522.308835493549, 526.009976402681, 548.130250896779, 523.263376283339, 489.662103481709, 485.562969049278, 543.675662481746, 512.523597187571, 552.129028843622, 541.520500592574, 525.755497812456, 500.483694126142, 556.831070509552, 511.224356045642, 510.287235108543, 528.782508638005, 527.831058950474, 527.413381936698, 540.426372108163, 539.67383658196, 543.973417361693, 530.193314368893, 505.900641137982, 530.622995019829, 551.917723949218, 539.911129935095, 523.05343278086, 510.934364650017, 526.502972236177, 532.339311797091, 513.413313815787, 534.662267625421, 544.740674731844, 487.346981767622, 554.065364371639, 510.689027172828, 544.472707531338, 506.863718680428, 533.952239933366, 521.648287188958, 532.532664394105, 560.590618667121, 506.751185566624, 529.341672252594, 491.700827503638, 516.731482439663, 526.605416820154, 499.242509953413, 519.079679325152, 529.925870590841, 506.191959866625, 527.092875814074, 504.839322360188, 544.213043093, 516.872837188987, 528.483532987, 515.295662735206, 545.393967030421, 536.885809740437, 554.361563070432, 532.73351663948, 549.784159396361, 517.71452920023, 488.152730397139, 516.956130521587, 539.921948546163, 520.405631874534, 544.581658823311, 513.008937013019, 513.785381244955, 496.849961329263, 536.807003609182, 531.696800183167, 523.923115561655, 528.063038787487, 541.249939301406, 532.21475042374, 557.580629397819, 532.029737310086, 518.203848606324, 519.397374918612, 512.842105440168, 521.677366025109, 553.028286719744, 499.629292110161, 528.410597177179, 531.338370251356, 505.120143119391, 527.384774633452, 524.356779381613, 500.127648124498, 534.250405554387, 523.72975719313, 549.57242059194, 499.257066544767, 530.461079180478, 517.009821590897, 512.026132995324, 516.929232857998, 543.484143924528, 520.274765545905, 509.434605267261, 517.443873341776, 486.380190941128, 493.660404229891, 539.736286059195, 531.62508095309, 516.053468344261, 522.779896479488, 514.423013299964, 529.763595503415, 538.586029528768, 528.357253999974, 501.698742833389, 504.781031042061, 538.468016517971, 500.352832447627, 514.113664890783, 553.62375433469, 542.67254640173, 514.099125877166, 545.186450095705, 537.802393493257, 491.853260706797, 498.988098268651, 548.681917890336, 541.451423542783, 525.893629788234, 521.157797111537, 517.559901870756, 502.530702277083, 534.068210125488, 531.313593845269, 493.758240724272, 545.644405339019, 504.105857822928, 537.586189657123, 482.044430910267, 526.265174439732, 538.391196544352, 539.08635183149, 539.646024867248, 543.465913918737, 512.28223367384, 540.988515599971, 522.792967765069, 508.110124390714, 519.791797369676, 501.984477045319, 524.638512219566, 518.232368602407, 521.0466353264, 526.143480109239, 495.86640159966, 501.687548339061, 543.917679080692, 526.175044328889, 528.948255783077, 503.490314491516, 536.388125824793, 531.880036105385, 538.020382077484, 535.280798118696, 535.430273937316, 516.908135669921, 507.931083202707, 542.40627844924, 518.714871050546, 540.821811465195, 521.692439108456, 529.94633307823, 509.264773408562, 540.302230569364, 513.579667195037, 527.158920746696, 536.166267493097, 510.983742708276, 518.184945972962, 544.240752951942, 540.475185149311, 539.887672439501, 542.33396646409, 511.687362387834, 521.547762120376, 523.524157992176, 520.062653418765, 498.865929628928, 516.255377834514, 538.243038278407, 525.035171947976, 520.221373978054, 543.852479493471, 546.910314253194, 524.909696338057, 521.731172661594, 507.241466017494, 506.15520062551, 503.260701544557, 491.000798020076, 515.856548144713, 503.188833549149, 499.849232659638, 515.928384381585, 544.503592359864, 538.651569732945, 509.800119448449, 486.28970274595, 545.355845805112, 514.319025817176, 537.045339375156, 505.239866715025, 526.776810212109, 545.649558618557, 532.886172330847, 534.810198354772, 561.455910554407, 484.08873041103, 491.912628508491, 505.365283412196, 524.32677806196, 521.576446584488, 529.688751077553, 502.134268995492, 530.526794252071, 507.48531125405, 542.585138917895, 516.271413338457, 496.106600151647, 533.561228124807, 498.223124431655, 496.013325571054, 518.868477652293, 508.180713806588, 536.353904282607, 542.186694500698, 529.583775594483, 492.441524450437, 529.430112975418, 539.150564949912, 519.001589869012, 525.418756996304, 534.864514989305, 532.006209190104, 530.496347324266, 545.425341104043, 502.443636576659, 514.437407795588, 487.005036297186, 514.91516130734, 530.279992684744, 502.285424221811, 507.673500853061, 510.106764342935, 541.790952640527, 514.550707399687, 510.945665705533, 528.896678562081, 539.764281682964, 514.613227457428, 517.235300031669, 529.737008335884, 507.578502962951, 519.926061620729, 507.320209149431, 507.41763066745, 518.723582917532, 493.822218490411, 519.768896028864, 527.490456384311, 525.460929786424, 496.822010023224, 544.348472203617, 525.79764111193, 502.880368285108, 503.10088839038, 530.086466526988, 511.518303315302, 535.788137145979, 523.716277485055, 532.762829751167, 525.29640959291, 544.241879225683, 542.082439397868, 512.162049458874, 512.476641637584, 533.075183721495, 521.365765398319, 528.297707226304, 517.896509317527, 529.856377387209, 537.237362578081, 513.368018321351, 539.926757249996, 550.109509979583, 510.184393296108, 511.8957603788, 537.886445870539, 522.483995731844, 537.170781496998, 516.581884514786, 531.517321713592, 537.024329056135, 509.633302871652, 531.93166312542, 513.153647285304, 526.152817612512, 517.202988809899, 532.787620862968, 522.561079472467, 532.573501268309, 530.944058242058, 533.515006753334, 511.065853061853, 509.57113255645, 540.009759415528, 518.354193437518, 547.586927923753, 533.353992169493, 522.81859996667, 530.783286559405, 521.26336756595, 525.391114827229, 518.69681435901, 520.767046505858, 505.412241764044, 496.31399007982, 527.830459897364, 495.015083864039, 546.709322387555, 528.167231261666, 492.941482657386, 522.262985951977, 503.714009806936, 550.432517472691, 512.809732481053, 518.196673257792, 530.956595560684, 520.965381789531, 535.068754240607, 511.21159499317, 483.049166480536, 531.091511452219, 518.145203426926, 512.793101609697, 499.180454742584, 509.180436614596, 515.074724501287, 509.381735400432, 530.966215676562, 504.810324791102, 512.987921963662, 534.805998168721, 528.816108018847, 558.101950800184, 513.646860044856, 514.347519382451, 535.281124891383, 559.855775642733, 503.504718572436, 514.558622255384, 502.225015501963, 538.60886100567, 534.094524638117, 510.494850636856, 518.898868787112, 496.186444684574, 493.828455319671, 526.253167359475, 516.689867830245, 522.51734594962, 535.228928142806, 490.911588144858, 541.728186021392, 502.561620224355, 507.352493134794, 489.242272161985, 530.329813709385, 491.63615316317, 512.989007400425, 543.604120052593, 496.943987441106, 533.792047139749, 510.503012822193, 549.580175735752, 532.101253573275, 507.122145355111, 514.471107635647, 517.421037561426, 534.721299488656, 516.494374227866, 524.71496461209, 524.856428830297, 505.670589278025, 533.545064895605, 554.500508944483, 542.575163950833, 476.817233224451, 521.068505155672, 536.686714242169, 534.588034834592, 519.601026774183, 500.830904426677, 542.604457453949, 503.914310014232, 540.860674648096, 516.105321382742, 513.829805505746, 532.672923468152, 530.980787865613, 519.547197879811, 551.975284759169, 511.088067524348, 530.508186584596, 541.695215893317, 526.08396220361, 511.515081479863, 519.583505711274, 526.213666413887, 504.962161688467, 524.855146970927, 493.792383830477, 532.494559200277, 519.83868177342, 475.864669353476, 512.821013524446, 518.338718046466, 521.502715073204, 543.554785035175, 524.47572480699, 497.13121210756, 511.316090184485, 526.181915745059, 529.105651311939, 503.759682081627, 515.513884668135, 501.775283799058, 525.277687248006, 537.269305136989, 510.945739012756, 534.826321740597, 491.598333507786, 534.990275184743, 551.231866472152, 549.838538558216, 499.678060090455, 535.866045994168, 526.490837911034, 509.807952287071, 532.132312062767, 531.621278849014, 542.410030003457, 528.185184690788, 527.244613867179, 532.318342095073, 505.103266149591, 537.404911068509, 533.776619153119, 545.198816958541, 521.93929288906, 518.732749639916, 519.356143057812, 545.908100819897, 534.63347267378, 514.139424580495, 531.343512466402, 505.342823040501, 522.161285798002, 514.694728018282, 536.538805430424, 505.869639367931, 515.227862048219, 535.264956361436, 543.300561131078, 529.189640378242, 545.707229005365, 499.441402480993, 528.372136998763, 517.760470015265, 534.99010831244, 540.94359312196, 515.119074036739, 530.470862437881, 536.483690121634, 540.344940574949, 524.40761790555, 536.508013399625, 516.026185502131, 520.310664843758, 534.607380530327, 520.769464628176, 507.999162374166, 540.307692517857, 506.50353537198, 525.411116234223, 508.691841210828, 529.534515539396, 540.348989460887, 521.407757879576, 520.553880291243, 522.169084852739, 534.210454439505, 477.816614837982, 520.512490167119, 508.85312594397, 546.114226576564, 561.636794109615, 493.202603527467, 507.270249192618, 566.902043038272, 543.984981783933, 538.75581561872, 506.033252051909, 517.356479092757, 533.912272581606, 529.284284871921, 518.418230199206, 508.560541915788, 533.689555017559, 520.577982715222, 512.51617139841, 514.389653768177, 543.328530055644, 521.147734277516, 495.321548405112, 504.404051897751, 493.415119010265, 499.643303855295, 509.795719720164, 505.281756720327, 549.263244475067, 525.935213490074, 557.242834625172, 523.042169524613, 521.474616375991, 531.947461338139, 478.461723075991, 497.462224142911, 524.539655702774, 491.074558818817, 519.729213247203, 510.98703592876, 517.769878539923, 514.24025921323, 521.042625000553, 500.232169099006, 515.181904787864, 522.845053348172, 546.968718899607, 555.494585879111, 523.769503494347, 530.081735311321, 553.164868994928, 497.689439688903, 504.964870282635, 511.671054245033, 542.714002227009, 528.116410252132, 489.358407556079, 544.089702605611, 519.446134717623, 531.379098922284, 506.935901076851, 501.038942016072, 518.290807463553, 522.212816501899, 531.952986713102, 515.293026932523, 520.54706388485, 550.851391334016, 560.545893382246, 555.077119485586, 519.249193547934, 528.336555564309, 513.359029541459, 499.318599578394, 510.402431661876, 546.821107047897, 516.23474928152, 531.091367016905, 492.991108604735, 517.21847968618, 519.817611563083, 504.464452854021, 496.191842342981, 523.623835611341, 522.165010278802, 493.271860489316, 544.002460996223, 546.114257557219, 539.437692686535, 516.388727530933, 506.573587677719, 509.96479184038, 528.478226780341, 497.41835434249, 529.072539865951, 500.538749366499, 518.277793387995, 514.127968108658, 520.076800251071, 536.072639703794, 520.3233995921, 523.44378502138, 483.745333201913, 544.791635544085, 550.461092214661, 520.768781794287, 525.242837661729, 518.207035934054, 535.65135585177, 511.147343150907, 502.788913980539, 507.821032585864, 525.842524607734, 519.896061815719, 514.705361418533, 532.289504527925, 494.430830874696, 554.089345842698, 512.953065574347, 500.245360552595, 521.048575930848, 516.557699395531, 521.133086752195, 569.442950489105, 538.947529263534, 528.739705397648, 523.502207838377, 511.048138244439, 519.755558574408, 526.130687354116, 523.329170401133, 546.782585111195, 524.435082789454, 511.632530891717, 516.343943211275, 545.5408964348, 515.349891387513, 523.272924965927, 519.031830015423, 493.653504108077, 524.491728090506, 513.765922802531, 530.185650407019, 486.644862532028, 481.688252615519, 518.748238532883, 521.134471051751, 508.817667452561, 500.154648144987, 508.013228121063, 550.753609022641, 511.537032141985, 496.640325876539, 537.779390440289, 513.547261080403, 493.768470976757, 522.771822724668, 527.983765391078, 487.155479172522, 503.779602568102, 519.691025087193, 510.396118597197, 549.711090705329, 539.139890384201, 522.425937326608, 510.215322858796, 550.754551530087, 530.667622282018, 542.790942146824, 516.279233939522, 538.580799544154, 520.637429084588, 573.081333929786, 546.832457774476, 487.023093407159, 543.817358922234, 536.26806879994, 527.91435001724, 496.933317956386, 513.079761847665, 540.237844288141, 501.372583374891, 549.174085262981, 506.666391932607, 520.234761297842, 559.355981564396, 528.00770958906, 498.797549260796, 521.197746287179, 544.48449101203, 536.249752388337, 527.203447360409, 520.536724636186, 521.846086447992, 501.736097965877, 504.141265465136, 548.783309739516, 525.542104050557, 522.502110540422, 518.07782995232, 497.159836553598, 527.914500490776, 541.89790206762, 490.885067409904, 518.064126006063, 523.828393333233, 511.024558410022, 530.651642088478, 530.650471424465, 521.828348090935, 530.978830458269, 521.914093550411, 540.402467206544, 504.735741571932, 530.382720231073, 532.304147144377, 535.935477457065, 506.389980692194, 547.445093304718, 510.797869114329, 528.395657551668, 550.990370249964, 532.335150216449, 526.591231668219, 540.778733885023, 506.75343630372, 525.896058933884, 509.243189646046, 547.483087001871, 527.754251705854, 521.877229885552, 520.289294613189, 516.508491185166, 520.379678136667, 517.490896902332, 521.472795259246, 513.740851538395, 537.805251935408, 532.587928348, 544.22950031782, 540.347769436266, 509.013773012819, 533.539991452144, 549.411325145075, 522.404858533948, 524.387482124889, 552.189789849069, 537.770891493342, 531.383041896052, 508.568828595825, 526.798143382273, 525.607533649729, 516.994943371524, 510.100199872301, 515.053585194066, 522.612097673072, 550.990564535914, 544.584683376681, 510.968309657481, 511.405273233935, 500.289777420312, 528.575078277986, 537.650500616194, 522.660985081242, 533.918821427269, 526.71377275243, 514.581871120178, 514.328593980159, 505.479873528404, 500.489971260627, 506.24906633964, 513.688399813537, 506.975650920451, 500.237144409719, 496.618734724536, 517.793978833866, 531.39071890638, 517.240976951064, 519.967635602882, 510.492075163372, 526.705015987082, 516.346395526669, 486.450510823184, 509.792616855142, 533.105757642938, 482.186753447554, 534.033073650236, 548.389618327391, 512.023035392414, 526.012248995258, 502.102589129647, 524.945162370891, 524.453747385941, 547.916025143174, 500.970396119075, 507.865549801121, 518.769467696967, 509.504418272026, 527.221567650331, 528.857248479428, 547.716917509933, 529.636845679616, 540.65597714749, 492.991755097514, 524.511919985448, 528.663646998669, 510.877840399536, 514.253278789147, 514.473285068357, 529.233989617729, 517.455022006377, 517.694159020274, 541.946373532925, 543.7272936907, 499.703613907928, 542.761843232045, 538.305907218665, 509.650255101644, 542.492130525448, 525.3002459859, 521.989119810492, 545.979294211467, 496.656900965128, 514.085344817675, 528.141201530786, 505.656368933623, 551.521506764316, 521.260340605019, 509.464355391729, 514.392456950014, 544.733332968334, 527.201854945633, 488.859824104495, 493.844708026063, 500.546500162236, 538.130599539223, 548.26136110086, 533.490341625739, 534.152651596102, 551.155714019606, 554.687293763934, 504.416461645936, 520.250806141139, 561.14996655833, 532.711295890131, 544.514582552976, 541.436322569451, 514.485156582094, 515.716479111209, 539.198552652596, 483.237672741465, 523.251163960583, 504.293461053161, 492.371581676599, 535.670233659013, 509.217354658081, 513.621251480972, 534.298594348916, 544.542204983121, 530.987099425218, 543.809104756233, 524.369342338251, 511.69648224013, 530.509467588424, 505.756055678845, 517.964093006803, 537.379820028778, 506.771391878839, 523.177381939957, 532.524865441665, 543.5255758239, 520.061966197486, 492.476457649522, 514.382775616025, 526.692257676737, 555.098061783432, 547.327929433528, 515.964558908107, 539.022639786782, 509.154428078507, 517.96790010228, 537.779046309944, 512.39938944762, 504.131777303988, 516.87184955676, 505.524321198387, 533.018359678457, 497.993071042635, 526.817592608249, 519.741184106543, 515.394790849151, 504.523995697552, 502.423159566994, 525.907867381492, 531.052317950731, 508.395601462275, 529.953738499845, 513.539582285118, 506.33422796811, 560.65707263942, 505.429720068477, 541.252056264606, 503.908671213069, 513.738772553738, 551.876346623934, 501.155110130657, 526.813496136586, 519.840644140636, 519.064414415616, 518.478271363438, 545.096622841672, 579.990498325013, 503.440078411672, 478.999130215749, 559.15031130315, 506.903722792812, 551.703762943187, 517.960787058275, 518.431743057432, 518.119183249756, 497.346256862276, 506.881952676576, 499.077618863417, 519.922487923771, 491.276076541227, 524.803799660953, 541.395769730813, 487.893916857305, 540.78900291182, 506.200220696732, 542.52127337906, 491.609483388629, 512.908983132605, 530.876176108413, 503.839138312979, 511.013629158721, 505.523566730812, 530.706046165997, 516.459520375056, 532.97966281854, 528.97813829134, 528.988388669004, 531.959112792519, 501.365367071147, 522.803137150827, 527.485429003179, 535.371026362681, 493.62449350423, 553.535404094517, 533.863509192459, 541.750041739657, 502.577145154335, 524.5868273682, 527.603069552191, 539.811457331713, 513.376827618882, 533.391096243418, 528.658824779609, 518.28989617004, 499.306639526783, 539.988740697476, 527.598794454221, 515.289444267901, 518.581645639718, 500.807908386364, 511.233107661554, 528.571675957279, 510.410347095626, 520.182879687807, 511.604723577827, 500.145056159583, 501.8234910088, 520.920876035928, 494.029151204465, 533.902004821539, 517.644326385977, 533.086359347722, 535.59966676633, 551.252469146653, 516.474963326635, 547.578712328978, 493.19631234874, 525.772809172316, 523.72518943005, 526.208708078006, 509.080650701847, 542.777048146079, 494.090882229421, 498.738253276729, 501.106396835387, 486.470026301985, 517.079950003452, 536.016302917981, 522.000753349566, 526.649891968834, 492.864032695957, 528.642336967625, 531.170084937958, 528.807622050113, 507.999822369423, 536.37114336356, 535.971520778339, 532.665217503229, 537.686537325894, 515.719163952954, 533.639545613813, 536.050427365091, 526.291141766566, 517.595048219979, 541.539799140441, 512.324279972142, 522.93156861266, 542.520057230717, 547.767426961468, 526.715360659281, 539.736050556211, 492.150419183542, 550.020997387496, 523.510893571375, 523.638293577658, 511.208482838467, 504.012962208897, 518.651429097207, 525.737182341613, 523.482329584143, 490.287907308769, 521.040539432368, 538.210869871248, 527.349355415576, 540.359765632738, 531.360911574092, 537.809142326029, 523.935862686183, 515.574734426524, 519.532917295043, 530.259219345922, 526.971029016889, 534.627135433156, 539.952721893825, 497.536832221543, 523.965198430974, 551.799765390006, 545.899382840446, 543.243410304294, 534.94726105923, 552.367250632454, 533.025066147614, 528.50542785725, 517.853884707671, 499.95121005568, 526.24045118228, 512.547279031237, 519.808243213635, 519.639511306195, 536.820930046079, 535.576282194207, 544.531354120073, 513.218882511134, 526.77770126781, 517.599960084599, 513.996299595456, 534.554672720044, 516.084108326086, 537.208855439854, 525.403522966195, 511.175400880964, 507.00555015146, 515.722940902251, 526.239428952135, 536.564416122816, 532.763950343804, 522.952839007079, 541.317225069293, 534.087968721645, 532.94595358497, 524.228081186693, 546.084743651418, 510.086902683055, 505.47151855771, 519.277737595879, 527.992549198801, 527.344217921132, 522.702826214468, 538.652510529744, 518.804657668036, 530.850098677558, 534.843510516845, 522.137024089346, 548.840768696402, 519.329824737748, 538.085379382609, 528.38732052716, 524.705463411087, 501.495565731134, 519.631085404888, 509.321116353403, 523.363467265387, 541.425000660813, 523.619522996151, 541.236157597134, 531.069977011845, 490.619867300587, 540.371128915801, 523.038133361513, 525.808123093724, 553.204568978284, 505.345009014914, 521.964576751806, 549.419444397427, 526.734786938434, 527.195118711105, 510.716550636705, 527.703729023497, 501.291556225326, 535.684168683116, 516.01733258737, 522.243451101317, 507.863651032522, 506.21461010514, 524.459723165539, 511.919643093672, 516.376170489605, 552.694372122952, 523.206898665611, 527.509194140429, 530.36065134865, 518.450709409444, 508.503677384937, 500.370821085529, 531.278487564365, 508.692321168156, 534.533060310607, 542.395203871492, 518.716446234022, 535.452204943234, 525.384591872804, 501.038159024088, 524.513427233053, 548.334459309738, 527.363127333278, 479.781868625217, 511.79774712133, 537.349751193713, 497.947508405918, 492.893209113988, 542.639796901794, 512.412676615534, 541.956061461902, 519.418575055735, 543.240999882896, 502.752864414823, 506.327951996755, 529.70891899454, 520.937493634038, 538.142974300526, 563.494714641611, 539.346571240645, 539.714299992208, 540.09499734392, 544.269906607042, 549.488449301496, 538.687610686569, 534.323677357401, 508.996573333265, 551.919918768064, 547.840428920888, 517.620878659147, 507.6093051556, 530.01287192453, 532.842996371445, 538.066131451409, 493.887446724347, 509.846800386728, 499.64647750508, 526.662605184175, 536.442694541283, 489.938281275359, 521.914803489852, 531.509299472878, 525.51112189684, 496.01909318376, 525.907050157665, 511.476372418014, 516.192551658272, 510.518528207114, 497.987049682798, 530.392610637629, 518.719487048689, 539.549075398304, 518.762150015422, 502.701151826176, 534.654039187272, 535.094403192549, 540.165593841803, 534.715388411049, 535.745159990836, 501.103849252567, 510.799085897097, 506.038381125616, 512.834974781131, 530.925007263779, 553.239761301551, 524.52426748428, 506.007229624317, 528.290168607554, 532.21418329242, 510.263759746554, 531.927936211718, 546.772379863203, 537.175293590973, 494.558886335046, 497.781865442421, 509.418226481485, 544.338206832782, 546.544880741624, 522.215941608585, 494.657492383853, 543.460450167187, 536.519510651771, 509.626398651514, 520.34319953105, 526.053054203224, 499.754277610368, 523.473358142349, 517.525238262744, 555.439566499543, 541.454035369856, 528.188720457678, 509.672827690203, 496.788067771824, 518.028730820185, 520.497680842219, 530.067193916687, 498.72244637316, 513.050265024145, 552.844923661495, 514.774750256839, 558.483900418164, 514.267735719872, 513.701938746269, 536.909197946087, 515.60191954199, 519.560278258957, 522.740124615692, 504.988472135991, 498.968904740888, 523.068453516533, 520.734446576119, 530.232107921245, 520.733221627126, 509.325477336537, 534.725956125887, 521.365548552985, 544.884052223071, 541.321926681208, 513.995470819622, 507.327838152383, 510.970256953063, 521.782619295516, 519.715334724882, 515.213134074723, 521.554145933735, 532.932478492642, 529.940343886312, 524.868039221486, 545.360666956746, 511.613731264175, 516.145991775483, 525.181526698268, 537.807380742259, 534.598165585258, 500.621510025675, 546.052474359752, 520.667906981481, 529.266571249959, 518.543666010559, 505.963750102066, 546.283308838831, 518.485588790644, 504.756957099898, 502.352336762079, 519.83435157669, 533.306102071409, 528.363382808645, 513.304246557121, 543.982602748292, 489.465097697904, 514.219939307432, 520.073917119202, 530.703274743435, 531.068634486453, 531.457679475498, 509.25570823269, 523.554694230372, 530.446889267836, 528.386080145009, 550.214299856824, 519.397303105817, 525.506660734106, 518.029333248423, 558.653467312925, 507.324828935392, 555.688540998411, 529.935860463264, 545.087876420304, 508.946696510444, 532.154440825396, 488.037147414052, 557.961661099806, 537.371259480725, 514.817460231824, 525.111512011631, 511.850905163199, 532.702612220933, 552.756142184053, 533.156308892417, 539.552334709907, 518.333270520101, 490.068303486346, 547.99184307713, 537.827309181961, 504.170550838211, 535.038451047796, 541.948547350304, 519.835144168733, 537.47452580054, 522.308584991172, 514.527058170051, 520.665990324218, 502.879318272007, 494.139019885204, 521.638210585987, 518.521848194799, 517.733996085322, 508.177809357594, 522.547266556401, 516.366006219891, 510.087981829216, 517.397419214619, 515.85619193452, 532.933526958117, 531.368397243446, 557.183199350253, 536.299825702127, 525.991083633001, 525.992593038019, 533.054527344329, 504.861780308421, 548.050958066364, 515.780686451578, 523.375726122255, 487.049842659499, 549.676429423496, 462.330573317919, 516.933092723538, 517.75776977922, 511.919334541514, 537.603620975353, 533.93651322896, 527.114990043633, 525.906929763557, 514.97307202375, 521.977695660783, 534.8282098349, 498.602331009432, 504.109178170016, 517.155393612091, 507.0401379158, 524.391333550692, 537.479106986748, 504.099099446291, 534.946044891661, 542.836232734874, 556.905374181443, 528.684674476253, 553.94922020053, 526.932459009619, 524.801590069926, 523.99824051027, 521.777969723262, 511.403007959974, 509.553391028429, 531.482966552301, 507.622845041828, 533.211343814618, 520.594742678009, 511.017052698516, 535.983229696972, 525.272100829338, 512.165058461104, 532.425773595124, 516.095842685417, 511.20648693818, 520.234901747606, 539.885202992635, 535.831647432992, 531.273323295836, 520.089860775207, 521.575996788133, 505.575437091194, 537.777780033453, 490.507274939483, 517.545578141348, 495.284228344503, 495.631002796516, 523.828554443199, 539.369436839002, 493.791433662801, 499.354562821857, 521.919964229647, 480.169697945014, 524.84595037252, 499.319654515077, 533.423133346984, 524.21177577124, 528.265139076672, 495.883405391525, 508.371200726894, 491.7142573799, 508.268563143844, 553.47600777841, 526.466796222826, 556.147121775846, 528.747821717584, 529.598911415163, 509.36211292575, 511.615845506902, 511.674454405356, 513.056550020425, 527.590680630189, 535.305090443763, 539.54973739191, 499.06652199395, 519.986357439331, 530.116845528907, 536.608484095484, 506.038982423762, 502.561401201157, 499.876709329825, 536.571193587288, 530.926504996602, 508.946905886739, 545.15076479972, 500.79430920996, 532.88911552913, 547.714472489059, 509.860327153593, 519.528669156132, 530.860168043114, 575.237513284698, 539.630982248417, 547.666145703366, 520.384794330487, 517.969604502841, 520.331785906838, 526.461233589341, 544.961196857261, 511.130982472716, 551.849340905166, 512.484687391288, 551.252074847517, 524.659310956052, 543.131759828831, 513.290999987176, 483.694992990877, 526.079154705466, 528.616421254169, 514.362650279322, 530.47761498376, 510.561401880083, 511.620117542387, 544.359615342359, 537.290379465019, 522.930800704999, 498.500065817336, 535.298326262468, 498.566629763281, 521.402469083862, 527.911893303165, 523.556200354534, 519.400319880793, 491.66755941088, 544.80588933577, 529.171667528426, 512.239116991155, 476.201147706494, 542.569473608174, 529.655692239637, 524.47822618441, 552.236042196087, 523.330047900927, 538.151347627658, 543.588309292779, 537.389295429821, 544.966489919049, 523.504743429658, 492.371024358478, 535.672248458366, 510.066157064428, 535.035458447434, 525.46287815588, 515.205398989604, 505.471266212745, 499.917297118923, 530.277506240347, 531.392600321654, 531.17455200454, 497.96143975924, 514.25384895912, 526.494369645049, 536.740214950356, 527.20640481513, 561.181232081931, 512.297660425752, 514.741521514026, 532.72108624229, 504.003731846783, 504.865584698097, 515.062560468868, 490.122233211001, 536.683166785521, 522.398775730458, 510.712670767192, 520.168479208567, 534.55902698856, 523.108458730847, 517.162131525921, 537.770526260765, 541.889224671366, 548.90885993784, 506.026108547024, 540.901638460083, 505.874948347863, 523.340321184971, 558.98083853807, 534.211967980387, 507.992203788812, 526.964994462247, 509.776798982079, 525.917355930658, 526.959337987614, 521.092320260664, 549.26429124754, 500.029713711423, 499.426288774571, 525.61213436501, 511.055053493966, 546.693865317513, 553.572062410055, 535.778008593397, 504.983188965247, 529.36715598507, 515.042493756227, 540.58350787961, 515.652469684688, 501.996284827581, 511.453400633388, 534.589752808659, 539.201659048702, 502.403224779216, 512.638419062116, 516.588230918606, 545.21753877341, 526.696498815924, 550.944050218396, 509.797016708357, 515.034234716954, 518.365382691784, 517.32673118403, 500.82983316626, 521.727605308257, 521.774911763715, 531.630623783582, 519.357217749207, 472.010815454701, 532.500642564031, 511.126603325425, 517.470895702311, 507.021250721997, 550.479057375995, 508.640458249407, 545.597635757749, 502.841696111185, 522.112311097882, 532.185297440563, 486.173879995558, 521.25981103297, 514.519468397571, 549.742451248057, 511.62862094373, 532.238404684368, 534.581309287972, 519.700598805149, 544.878749258602, 538.065197264355, 536.783365477258, 513.180323880797, 516.717586926862, 523.012772261536, 507.84891541761, 559.776799249012, 536.019089223068, 521.557716345987, 526.046789219507, 526.476380530212, 526.510545004481, 528.760370089606, 531.324410023224, 528.428485538681, 534.69186453988, 486.519051466092, 535.189572850895, 548.007262480604, 511.22108005935, 525.695899225749, 571.512635804301, 540.279480285419, 532.041467332682, 524.532848000402, 558.904903675609, 538.770067241481, 540.304341476483, 528.5337343822, 508.696990440421, 527.775318814551, 510.677973192796, 528.94067525485, 483.189007045801, 512.350630484133, 513.7940552389, 507.852931051027, 531.80206667327, 533.98231078902, 570.822072663139, 515.957926113878, 525.271537685636, 505.242364327792, 539.034732730013, 499.189807289007, 524.143159350765, 515.783668967859, 523.004058103829, 514.033349215939, 516.961266713228, 526.866556380789, 560.482812398763, 502.046546396582, 533.559292438173, 508.717205195345, 525.023457956501, 489.386562137134, 498.435828559386, 517.906509131526, 524.780862923209, 514.089024780792, 532.224135157245, 515.181392971318, 561.435555067483, 504.162374405751, 510.608978799149, 538.651818029714, 530.413562794297, 543.426851939881, 539.15553295835, 559.46035668803, 514.424180414037, 537.803096529038, 501.11559007814, 541.023720622173, 516.422323416353, 538.126899395411, 541.066904256638, 545.511763986279, 514.247172606328, 522.235656663996, 506.386519016573, 491.942731494432, 517.868039918415, 534.655820189358, 557.026866730274, 510.962232912469, 487.092221213941, 509.36374406762, 494.519538634337, 533.08481186962, 532.365132930925, 518.198744665019, 518.868390081622, 521.393242433238, 495.430261571855, 530.610180070295, 516.556639687661, 530.60705859617, 507.732637334049, 558.014332895917, 520.116737777654, 510.822890501525, 516.351941269707, 544.408739487691, 529.319822270573, 520.547163197729, 539.68660313336, 517.38832103965, 526.421910799674, 531.839587183835, 521.665358190193, 545.921535186766, 534.578986693229, 505.185236100738, 530.522310191085, 536.45629788883, 501.378588101839, 518.449885107421, 544.9883276146, 510.087660873236, 530.238499644559, 546.158983077951, 496.062785166339, 534.391826807783, 539.483233677284, 544.761614751014, 521.68866780609, 525.524012133635, 539.659025620371, 512.73829119245, 533.575254480832, 500.230354964058, 503.449676370436, 533.452421000639, 522.784292149363, 496.347915997051, 540.982180292426, 506.453251702903, 533.752953980402, 497.050470628482, 526.327734864363, 510.658213273419, 519.577359276857, 516.50655014921, 537.81359841428, 472.890044544396, 493.293539413271, 506.111025703744, 513.460941642082, 540.56618136088, 522.078244593969, 532.487986388013, 510.361632518278, 496.925466900392, 537.316778736964, 487.682208057388, 512.978466259919, 540.673114427392, 526.108290753004, 530.245675727163, 509.045605686734, 533.206688110281, 528.002192682324, 493.324040203035, 486.50302717059, 518.608612148102, 527.83898600964, 526.348560057414, 510.837364696018, 525.814506713906, 487.967249964847, 543.199389067553, 524.835784697439, 543.279006250652, 539.918011182308, 512.522643793835, 496.047936138639, 515.232329140511, 516.057495189077, 543.771988445507, 506.190128295664, 515.580072949546, 533.564288207141, 522.814479765953, 521.65210010652, 497.666125129295, 501.97504195675, 522.110820474326, 517.371725525037, 509.085246174759, 540.055199496867, 506.301687289892, 533.022432361404, 491.062757298411, 508.72283604532, 527.337708031399, 557.437816474351, 507.605796048605, 511.193708880151, 487.310963492922, 524.007375049862, 547.314435280869, 513.880691803892, 492.589344867179, 536.974968565145, 521.655894832398, 507.38285709148, 493.174979325226, 508.796650038223, 535.1067412567, 512.55433537559, 522.702303295638, 494.665467543481, 531.275426130432, 526.05898190568, 535.295525802168, 503.299144438477, 513.127822618499, 520.87203882045, 519.002443852924, 508.241390439032, 508.934560226071, 521.592838492348, 525.705099703326, 561.845287805867, 532.924687254136, 515.204344944581, 510.138669254817, 506.903631075612, 520.426578182619, 513.913181390317, 548.581622752102, 537.017919478036, 536.088182672112, 558.181381612585, 504.350512518043, 541.236456644587, 509.400702813045, 504.37718576147, 512.679556573312, 517.96006762681, 544.227852253229, 502.306717411792, 528.60810264819, 546.346368272843, 523.653130311915, 519.536241380284, 515.287225315009, 526.335998377788, 518.127609746974, 496.946069421125, 488.042715848174, 523.829874600301, 535.881700829363, 527.214971049018, 512.323052661671, 542.875752481443, 525.078228208903, 510.125813239138, 522.513088722549, 539.795275859422, 524.099404119718, 529.167592364973, 544.796649797006, 552.446153277882, 511.834368154024, 508.250148444336, 546.378397662775, 515.488146190158, 531.831505342906, 530.393004807458, 501.849237284121, 524.303230045985, 516.141343593896, 513.550854472853, 544.813474443797, 533.054130245513, 515.993759724565, 531.034662476996, 553.714593763848, 505.150749455423, 518.979334385723, 543.432059742166, 544.008205548547, 560.402795549635, 526.935296008037, 514.511314595276, 541.633476218102, 504.352155710348, 524.384621751039, 526.558160854246, 517.804594296449, 528.54967809398, 541.165374130017, 526.222608656888, 558.280019854354, 534.827201628008, 528.925313799566, 519.533991895272, 515.601495622973, 502.381696874461, 503.299210048462, 537.275488531542, 531.191716424947, 523.604103348047, 532.511868032826, 525.352977624012, 523.15094750346, 539.951711376548, 484.08283595937, 537.128723786437, 482.034854940773, 539.222101795058, 532.37269243262, 521.96567017954, 523.265280283766, 515.202467490821, 497.433247362126, 531.603904830305, 520.487122461842, 531.48060573717, 502.796885533178, 492.76543668469, 535.031997083514, 519.760802761181, 512.809393832112, 508.256788610165, 526.567942536229, 519.303990356873, 497.959857224694, 528.915088609251, 477.884279747163, 495.452042180742, 533.79026342065, 507.882032880451, 537.341158290424, 500.591723204013, 538.917891839762, 510.849029897744, 523.18735654735, 479.041776644949, 548.354157636294, 525.829587872676, 537.984741083284, 542.706204137915, 507.238019599482, 525.07279854768, 516.31998579323, 532.392975932092, 545.980778245021, 521.264507610517, 494.013230559522, 534.947911627734, 544.219403911628, 522.500890508462, 502.528294720951, 528.478007774615, 537.338292668276, 524.585973753377, 522.002398681063, 531.337217234307, 533.57243109737, 536.946367983279, 482.195446932656, 519.615022129232, 531.64217952194, 523.164195200838, 544.576736367904, 540.697540619368, 495.412186136318, 490.647323013819, 512.142244866466, 508.777427592071, 513.529120589661, 544.151740021715, 528.397523885266, 552.470855744688, 549.639274251809, 526.594135773517, 544.957812407024, 509.340015100854, 501.125053866423, 560.317712445656, 538.333128569045, 517.108021556734, 500.985985154274, 515.546017505775, 507.545163103931, 521.021549144272, 513.682578847497, 491.799475356921, 516.639110920072, 511.828963464856, 520.899735916625, 533.746124820329, 544.039807049404, 514.672611812151, 551.415958312772, 505.698796828143, 519.336413896955, 533.579166373315, 589.718691757268, 533.088096591731, 527.357616468775, 495.070481607733, 515.02587238406, 515.701418944407, 498.843847010526, 525.195416978465, 539.449360913395, 531.67392697331, 540.178470681608, 490.722952686979, 546.741221826304, 509.4130186812, 492.136087803273, 488.238946034885, 513.676986492505, 538.383198226839, 533.325831582728, 506.298410665498, 538.784375884577, 542.129293142517, 513.309240021799, 508.926142833922, 520.048926421437, 537.559518310879, 512.045035052326, 528.423876347488, 534.678476020553, 516.350385670544, 516.617259099134, 532.092271804462, 501.89787009277, 531.125657809554, 516.05617729556, 542.927566011389, 497.129186513628, 548.098817746278, 524.854663427687, 530.198343988702, 545.011721076829, 521.00515301326, 522.632530864933, 535.696297696405, 525.102383182407, 505.634000740899, 549.161637407023, 536.561844358472, 523.966214929131, 516.570930286952, 513.727485290954, 529.850781364765, 498.010318123113, 509.653927377658, 546.808827499578, 532.978416473298, 542.003617821367, 526.008140068629, 508.7679754786, 503.022077727023, 538.957814807942, 534.085772367113, 528.101443004773, 493.33793956374, 518.20682929046, 508.131536769237, 516.763933978426, 519.062873728961, 537.603786418615, 534.865980677952, 540.391689958035, 514.558850981168, 506.458057829482, 532.001371330562, 530.691482511112, 511.979781761513, 544.804607020303, 533.374634421383, 488.968112321078, 506.770289276086, 552.433618505253, 543.872333891084, 519.253626640459, 528.223929385146, 535.934431154624, 508.49315804327, 499.583833663377, 549.457297754215, 530.77059177851, 473.257483850477, 531.589653114281, 515.362720610147, 498.83271475618, 562.159357697389, 523.564101616029, 508.484061604264, 506.100216179184, 522.641347001878, 524.234390281996, 528.28567443056, 534.378361869233, 501.972305421408, 532.922183512502, 539.412709847282, 494.04944345285, 512.43966255635, 515.524366146404, 515.905728877131, 531.949254867304, 525.797614591383, 528.455180536832, 540.828333500065, 515.21598324601, 514.740955178172, 539.479929664551, 505.676341901224, 542.187941888724, 496.84284368023, 533.009284612583, 517.751646533691, 556.539573553076, 556.921605478112, 527.05393410016, 513.133841298378, 532.2386134176, 498.488256204952, 539.006688666131, 521.196915994402, 514.625230643542, 502.705305311763, 505.567644981365, 542.202669825682, 540.251041173365, 550.749257141695, 527.292747501121, 501.845084946453, 520.188488558457, 531.113359158719, 532.951238780833, 514.835929146607, 507.142604860399, 511.230081130504, 532.679183637493, 519.833534220137, 476.276205649011, 532.349754301631, 533.587805907423, 502.415738147658, 537.193433615799, 524.3278441744, 527.090747559559, 515.708779567051, 487.795684904862, 532.415847619644, 525.063283595253, 525.08575795563, 535.457316585102, 514.85403515063, 542.556025717384, 527.465057333514, 540.363719548519, 538.420688152691, 556.027123842608, 531.933110681225, 514.36196729538, 520.291314056755, 538.356223995353, 517.181902736094, 505.603796349167, 511.584453810322, 513.886970108099, 540.850433597758, 537.760148984597, 520.62223853871, 528.18360238459, 539.491015365815, 532.014763934756, 533.430721285487, 517.688838201952, 544.480179670572, 539.320323738056, 536.18411453559, 494.858738039533, 553.60412874214, 520.032418785461, 537.388894624533, 521.504818442447, 518.575687538272, 525.492291575531, 533.537840031338, 523.372994912046, 538.203902013947, 524.701647039634, 502.452854485883, 512.372722062985, 547.283008187606, 488.929228645868, 569.844170546793, 580.616481087274, 539.506277399373, 518.936200349263, 518.967882129519, 513.42788822831, 531.27152549072, 517.448389597054, 549.053887132393, 535.953246510845, 533.293810322256, 555.526872660786, 530.949846602035, 531.6666725993, 539.207139096634, 569.170246132217, 531.745638099044, 509.844409607656, 528.523234863824, 560.626731251246, 536.337880130653, 521.543979813173, 531.39151279738, 476.378294494388, 497.942899019176, 505.615766348475, 514.137087705976, 550.469101633894, 507.681953078233, 542.975140032315, 524.487474599514, 522.143092862419, 507.599047708329, 512.213969747724, 511.565692139174, 512.045125506132, 526.490218559403, 523.484275865067, 512.05722469365, 518.781912357628, 549.486296811799, 511.118704503722, 520.701453178194, 521.513600687704, 518.593134212327, 493.009186020244, 527.765780335675, 520.067237909004, 515.061003898435, 551.813829114176, 524.956762150797, 528.161598413679, 527.047133961913, 517.672495429654, 525.253439944586, 553.306224302157, 548.224523279294, 493.584211824581, 550.154650625436, 507.018053141968, 516.848998234973, 550.363439879333, 543.419608019367, 526.334005636553, 541.382857869383, 511.495146465241, 519.951636446154, 514.541106922084, 503.534057529401, 531.50678599247, 545.768946840886, 521.608688788098, 532.278213119401, 501.965355058857, 542.355070459499, 514.598674147993, 474.081515626933, 481.730256524691, 517.949691596904, 526.682968183109, 541.950512586199, 527.971181239074, 504.087562977868, 538.508074799538, 554.773281603551, 514.957273740185, 550.061824157164, 509.350059983906, 501.469062891872, 528.743407279311, 516.726993780933, 561.475254207287, 524.652507706753, 535.81061568719, 534.764901844443, 521.322442750547, 534.6074939698, 523.955906521526, 534.262292642013, 502.291718741087, 544.859693391818, 510.308299641805, 531.910100922562, 536.416544791811, 525.676025850959, 548.436905509075, 513.716345443826, 513.853945522031, 526.527685532528, 527.404516504644, 529.265011878616, 510.452665805147, 502.084768461472, 546.947259090051, 529.623395768124, 545.582758028389, 534.831431816877, 500.848561138238, 512.226706402512, 517.214481748801, 527.306877904309, 510.43881460523, 535.056643017285, 533.085675712665, 509.838995090629, 505.029891683453, 504.892620237702, 499.45698941023, 568.5363574128, 510.500446024604, 517.349539046254, 516.108248524345, 511.039799441622, 526.446421065097, 532.791996525151, 510.986964786508, 525.767895437853, 536.866102979743, 489.017034379846, 516.541351622738, 488.373310545704, 493.147436231207, 559.978547327476, 513.080090043589, 524.293294110455, 540.269797651903, 518.815156355991, 551.965415635498, 515.317926466795, 505.545236896254, 510.410307994079, 531.05601772155, 519.357088891978, 503.541202452397, 528.551641526557, 533.283498459932, 537.564017613138, 521.399701703589, 502.638793107869, 512.156328589564, 533.915715435855, 508.368093500714, 543.135657221269, 528.393023810879, 527.004545002419, 505.605087313925, 482.65153888976, 542.747776951308, 536.402276295181, 502.29518073328, 544.95352241045, 540.889699809657, 522.759026897552, 534.202504810099, 535.617235852715, 520.439244978567, 555.45330163344, 495.371280231068, 528.596836788424, 511.491487771732, 547.718216232656, 524.134460840763, 521.402366443501, 556.423631748302, 509.255946942019, 548.555087306341, 557.962099573933, 503.564084259802, 515.485481131672, 563.14827224345, 534.364618270671, 523.120732599876, 512.160992795876, 519.715174096954, 502.450258446837, 514.011260460129, 547.332028364504, 532.965189946936, 525.676655683206, 504.701335435542, 557.595335187405, 519.031787492554, 560.627109070745, 504.242481728885, 495.523979460999, 510.498788397487, 502.246623367562, 528.739885217124, 506.070592082142, 561.241128206898, 529.513296168619, 525.161376953707, 518.711157679538, 511.291711179889, 524.065588177135, 546.960896600656, 556.38418887796, 550.32002726965, 541.214638853389, 526.561703021314, 539.816838266426, 507.156750695979, 521.305225296948, 568.75011445492, 516.974350862825, 530.071931529411, 545.512273296762, 500.920028299898, 534.160343349409, 516.355523343699, 551.415806153751, 520.853832951368, 517.797339985344, 514.905022858255, 515.876132493382, 522.304372189961, 497.172972177436, 493.668530481647, 500.024091191395, 502.481294513575, 509.058496535765, 526.251442763305, 511.068535303552, 499.38292739275, 514.106554304735, 513.092799382088, 534.475915168056, 539.221311985418, 531.051302635843, 543.43009216414, 501.18885008935, 518.446379231753, 496.782621938029, 536.404459711934, 544.400256518676, 516.091518756473, 520.569599832033, 496.984517982137, 504.468703209925, 518.855826564807, 501.188907375077, 523.874576967816, 538.818827718658, 493.025867166219, 510.398373876914, 526.047360697904, 532.839676320728, 511.55757904669, 522.58284577408, 526.820665056223, 508.754149155563, 519.307203924622, 526.143171213967, 507.672271896567, 537.39210767197, 500.185008616198, 511.910168624703, 521.570810057453, 516.639244681244, 517.607373878458, 561.222095428545, 530.431611801664, 514.753445551969, 549.266039180314, 485.707065247692, 547.427864548325, 505.514860818049, 513.695453764235, 539.368653449602, 522.536682132603, 507.407670653789, 514.968397856204, 520.724398600755, 487.834867380166, 553.231030987246, 495.202765462086, 534.413772020548, 531.079412759195, 510.06708358195, 537.038936976084, 532.708637452483, 498.177209314686, 510.548181072621, 521.329833030474, 513.832696217815, 537.232617231017, 510.399313085986, 521.057945890934, 540.93070263198, 520.361453684839, 540.312637447957, 494.395867797212, 523.276268575092, 547.189997617015, 526.737604149059, 519.466927756713, 522.8875082775, 518.49888076256, 492.911406034891, 532.565382217065, 544.57547208868, 546.055088132669, 514.256889327047, 525.339291275983, 514.921841926387, 522.842894117077, 497.60367045128, 496.970242933403, 533.816975431971, 489.41397578253, 530.272667709763, 516.422738942319, 517.212768770012, 498.409981535621, 535.517394632165, 539.29241706174, 513.189575407285, 507.481151672845, 501.615168172078, 499.318029481963, 500.127478471675, 511.446262604065, 497.349869062973, 502.636316541313, 501.360277372805, 511.507162890128, 533.573857155679, 529.993147182304, 555.277712955443, 537.155472909187, 539.535601502745, 542.468343103014, 541.499194067062, 502.515994041303, 532.936257076623, 546.312025498326, 556.210138950618, 524.330408097646, 524.153653745629, 530.260107680646, 521.096183243812, 531.702569998532, 547.220069562539, 529.025542615959, 517.395242275541, 520.845814434717, 567.647775838195, 508.721431691519, 504.538311054665, 541.982371275869, 516.87073051819, 505.20825043012, 550.23988754102, 548.715879667142, 548.066928108852, 495.392814814739, 510.193350558825, 530.20041098398, 537.765854395178, 519.66166191844, 527.216786551233, 528.964481951249, 518.392443317955, 536.245952374114, 545.913909691821, 523.9940433927, 502.529313479408, 521.649756762904, 522.98736775527, 516.283989476735, 500.169780443805, 520.533940730567, 529.860243311456, 508.624322590746, 529.608917609497, 572.566298069608, 522.700374498805, 514.092610651115, 502.49295314134, 501.815431911963, 534.922045645062, 539.722522019958, 540.536396113393, 544.914310298952, 495.735928035444, 499.104031490565, 532.399217771351, 554.523223370877, 522.538673930166, 491.530018700492, 524.300279240701, 514.079248825633, 527.197769747086, 529.130558707905, 530.876248726852, 545.589485299336, 570.26990558214, 553.442263340145, 499.895249117683, 529.586081826312, 538.243274257909, 540.34574147508, 509.55924348888, 561.011009330579, 545.335640744707, 553.319161667192, 532.77793892478, 499.93344572978, 528.944903800154, 528.361908193549, 489.362401286494, 521.341578878975, 536.4555403409, 514.780799055028, 527.814851722174, 514.654013516064, 543.664149990963, 478.393514737625, 525.715139297317, 516.208351080992, 528.534333410504, 527.580617147581, 524.340040027801, 520.662031217148, 517.454345768149, 536.592745991768, 559.868378722531, 518.7244464326, 517.696797541947, 547.548461893314, 493.084693206327, 524.145076140982, 552.361096861255, 517.355051135427, 503.354008165475, 511.174683319991, 480.179023966132, 513.360839704375, 493.399548652627, 525.017666782464, 503.068214501331, 510.029743563534, 553.471101976418, 528.232208558734, 504.599098332028, 494.567349079156, 534.424264816902, 547.289942394379, 542.134284910347, 528.522880531527, 521.672594017056, 528.993613200232, 513.604413731643, 510.076198976652, 542.243982573551, 544.380239949313, 514.692039943693, 539.207902116257, 531.703821080751, 543.990526189948, 501.719181637265, 488.638558597587, 537.568410499899, 526.959999921859, 520.068172350387, 540.014020568436, 559.059820220353, 508.086799283204, 502.938896919594, 526.607305052457, 530.66755257227, 555.329283725772, 524.052683042786, 519.453579645091, 518.701894415283, 538.648402642497, 557.200306428363, 514.936978158089, 527.831065485741, 522.589681508279, 527.497397472373, 516.086531545348, 538.017160406832, 494.639680250899, 529.035530624153, 531.956782050897, 526.324479396766, 517.879482526223, 514.639546840736, 521.155133580671, 531.083015772992, 517.177725860984, 518.241710975423, 538.428068191112, 531.981652953461, 509.882998696046, 534.313278855966, 542.56170702813, 557.006250046252, 528.147141702358, 479.464194082657, 538.877611959949, 528.40943537279, 526.109932088296, 507.738031803194, 500.551037820805, 528.321149196956, 515.778148729626, 515.142522717611, 540.957657993057, 515.15191732721, 544.883917514219, 537.31809794181, 530.841858217942, 537.895491909968, 543.667064655499, 520.922198090809, 513.078517162152, 520.092944322336, 566.893256638712, 542.936527642104, 535.642721550033, 534.206669255331, 515.397679640744, 536.130550822376, 554.951518543363, 560.938360487563, 502.441926556123, 549.291320788859, 531.768249563236, 562.295246044529, 534.513747844233, 523.615239148574, 548.843099428688, 522.009886527735, 542.804006926138, 525.591040412223, 559.021559419588, 513.225318437871, 532.935355951006, 523.623618197724, 548.209610851203, 510.419990244811, 503.568277360753, 540.628062362084, 529.274581733297, 530.235179243345, 491.788567039733, 511.139394436199, 521.14205360788, 484.566412097837, 525.030684379363, 522.114331746778, 551.03728389895, 551.513815139002, 541.856733364788, 534.513768774046, 538.311298552717, 512.437245759587, 521.691054065804, 521.790113564121, 529.820295358765, 533.560848445032, 503.94236248366, 527.369983003023, 520.191973873232, 529.898609321451, 525.094740774645, 520.020543696746, 512.718648746143, 530.279358785842, 533.40939861692, 490.807424019523, 513.695544749695, 498.206820421432, 510.512038424947, 518.663211816731, 543.695956102272, 523.628282007521, 544.819371711764, 508.017830074231, 512.327195117346, 531.520187195037, 513.614468991673, 509.810008892831, 500.603535390822, 535.819287133594, 547.623108827287, 528.049300736935, 528.543398788515, 536.080534780402, 504.903316449856, 517.115355821036, 518.906193631777, 555.658652192459, 546.253226804778, 489.026999916082, 529.052079574141, 517.041532957636, 515.319193014609, 520.901125157301, 495.391829169574, 534.726339925488, 545.284143640285, 537.847584542336, 521.247986253121, 547.276457083687, 523.280990562369, 514.877077159921, 501.077923558434, 506.813039843848, 495.771023723489, 498.300253919064, 502.815521095008, 527.958490898593, 530.184021185348, 513.262346882852, 517.650355548166, 530.53809300027, 528.831056618545, 544.438091505027, 477.862548907568, 518.873276598089, 535.447464036364, 471.297260625023, 542.950108266094, 521.642594493511, 488.757664802106, 517.827757611556, 512.667193204367, 515.49024587207, 516.10458503074, 526.275091722118, 525.035625634302, 499.553250743734, 526.225439551425, 517.526519182231, 515.737663423755, 511.530449342673, 523.060414973992, 531.323219819305, 519.273676990399, 525.274466696128, 530.207658652006, 532.284790163064, 541.339824776477, 519.321352047209, 512.143914189497, 498.678489837328, 538.139551714982, 524.595020811822, 485.937047208098, 507.113915739119, 540.846352962154, 542.784960484006, 531.80554868552, 499.549417568766, 542.120162885755, 512.160062714472, 542.846311180326, 506.963520338856, 527.725275018454, 551.17818943471, 524.067279745284, 519.703588218965, 513.156227698418, 504.282787166364, 521.228460415591, 522.789747183004, 505.721295542151, 531.909832728459, 533.012295912818, 511.017275105943, 520.8357229151, 530.35583102927, 544.780112652141, 513.458319327124, 470.038277123371, 500.052106094695, 547.65341406044, 562.273432571043, 527.934609419169, 504.722303444185, 529.259368009601, 525.764672565905, 532.611302912668, 529.938343893945, 537.005845331715, 525.273199729852, 544.734636310476, 509.03860622508, 526.205237442473, 520.036596811757, 532.236219246271, 545.914418372066, 526.23045937835, 531.309295597569, 528.854963695391, 521.189833391005, 528.226948639785, 494.315371854098, 501.215042781592, 515.617099491788, 528.56856103402, 503.349090832327, 531.069820884171, 511.326962774342, 531.064422442647, 514.619590968129, 531.665631095846, 510.013233328743, 522.845985094545, 560.921938092078, 531.997996983335, 533.744896585032, 504.654456736536, 536.356784816275, 511.93293185971, 536.023291356154, 528.060668725767, 527.736534227068, 515.873455770561, 528.930442913057, 498.367460848291, 506.377534272112, 516.329978802823, 514.156372316418, 505.920411698039, 542.294115220767, 515.544904083623, 516.811618675064, 522.555499746081, 511.633688588903, 509.992334714451, 527.410658664469, 530.937219963466, 498.312969564928, 520.260907537552, 492.655767731563, 544.141908125901, 497.200752687522, 497.889802726003, 504.859995446521, 513.462954496106, 524.719041769354, 537.717594236155, 522.804051659474, 514.401508954146, 526.370852823112, 528.994282969628, 525.984058796553, 523.057616831983, 575.265211491954, 537.301702277981, 527.004970789449, 510.909947455548, 508.276281339546, 546.13203322391, 540.584199172773, 527.407289190333, 513.245570558652, 520.040495181633, 529.420375202167, 515.968637945175, 523.713871901194, 510.254428338118, 518.193130026813, 513.028653564413, 493.173773805547, 531.180059267976, 506.685682244183, 529.630693937781, 490.169317634609, 554.820255554956, 494.500371414064, 529.149044717157, 518.34415075323, 515.686086848285, 539.108370248379, 530.312929730066, 510.025803958837, 509.142499642267, 488.767038949939, 541.11760155322, 539.494233221581, 517.527009894, 510.435148877809, 513.189120776067, 508.130708572081, 549.838696838452, 516.805621167614, 499.98739616319, 524.626530269513, 503.907897864105, 495.514145253672, 503.62346652101, 485.639400702788, 519.997236312627, 515.574424413107, 507.960373926208, 497.120691509457, 519.112686636133, 498.641008645965, 539.436647968925, 501.371632534659, 542.414689129788, 533.63623245909, 536.417227783401, 546.271237160808, 502.703593022524, 535.39094062116, 542.426261379953, 515.917028683241, 519.992359434879, 502.211074990365, 517.539303452865, 541.881445282211, 524.719352823174, 548.53978666677, 516.43431047749, 545.657485571222, 560.941328339201, 543.228946740559, 532.018770121996, 503.239037278509, 538.717014515633, 511.628204648057, 510.732853625157, 489.048771302842, 538.084590511074, 528.605648500985, 539.197870360567, 545.56194229083, 490.222783632229, 562.050232626987, 563.60796355713, 511.428827361489, 512.192254786028, 529.120018333007, 517.459274949887, 530.262446467401, 504.120120727603, 490.819790320333, 504.580336625089, 539.801284466296, 479.017382116046, 535.719785678754, 535.20855679888, 513.780238954969, 530.457722374195, 523.454646803279, 498.591122067049, 510.295476188671, 522.462321616101, 499.916788162133, 510.132056167519, 544.099831604564, 529.883732862706, 549.358322636874, 516.329003993144, 513.010543021658, 534.333723484581, 529.843803506041, 515.613428270074, 531.384489685873, 516.492901157443, 520.467435918107, 510.839350440338, 540.018541188564, 523.620046114118, 518.095739228248, 509.626132577762, 494.489573334039, 535.441003083151, 491.651513746812, 536.328774570355, 483.020049303751, 534.017900842853, 502.240933087657, 520.380734891758, 480.761469392429, 536.139575739022, 526.554038805474, 517.024853015278, 501.770200980126, 511.211527024027, 523.475040985929, 527.720447430305, 544.739456252248, 512.831031066993, 525.64793976783, 505.391076889598, 537.444137503714, 543.756249357546, 525.127545042084, 530.921634614697, 535.224804017781, 527.010806261222, 499.689288482847, 528.884078227368, 521.121897083619, 504.025516168201, 508.418806480059, 506.634381208284, 530.669222193129, 539.412632811781, 518.777707931125, 518.194831198756, 501.209699852029, 519.573897892659, 507.891873270379, 541.010001652909, 479.944679553671, 513.327818407615, 560.517552897113, 540.002915677963, 506.1404859353, 512.05947374443, 541.86031908786, 569.792180030679, 533.893203935598, 508.338700092763, 529.917018759345, 562.792274558345, 561.780001368544, 509.57656804463, 510.777626541514, 512.236038807096, 501.478410070443, 538.398028749434, 507.426171056131, 523.806310420352, 525.682165997921, 500.197437691348, 518.198448115783, 554.976563421727, 520.857109175349, 528.044559355106, 500.552735766644, 506.825820054552, 506.714789730771, 519.688978639059, 532.772521075409, 520.881636820681, 511.834868517395, 530.161262955276, 550.23367026634, 473.208831825273, 551.73866650193, 521.615803943346, 517.358783917506, 513.760978718625, 512.946678504736, 503.602409961188, 515.415965005118, 516.041623831463, 522.07183475732, 520.893370890973, 526.329387870299, 559.158447598402, 558.996979334206, 511.289104716613, 536.281913590609, 491.435761992708, 530.714367268978, 511.156812721324, 526.222858669155, 506.23882639185, 486.560038532923, 493.956011961183, 502.628571667925, 520.238043488899, 499.600656863553, 516.963445313351, 533.452127713816, 509.852089951776, 504.923488692451, 540.979591211683, 493.901325209177, 506.250907315063, 543.836377390441, 549.115163235555, 512.287025567798, 508.79129114675, 521.586352548804, 517.192235508973, 503.253370508994, 524.204869319215, 538.453064058871, 558.565078159121, 495.573047173813, 563.098622280381, 540.239992483009, 505.210334904663, 550.625168004032, 527.566469877657, 514.724618248287, 536.561890666015, 557.206973227018, 509.786435250569, 500.794378737679, 523.317539716676, 539.559312485588, 490.349850787311, 526.122610658079, 514.981627699725, 520.061059747275, 528.242493968375, 517.841279740286, 518.73172379655, 507.30138651102, 537.877998814457, 532.767957011783, 507.054709356402, 517.47722000546, 539.114342973291, 516.19853626885, 535.072603668401, 518.996396656633, 502.688973714908, 516.448804308055, 518.293916211893, 497.113144978915, 532.599240428444, 527.485388692182, 500.747311577439, 522.025712191819, 528.159031808254, 521.453351720073, 548.33166497748, 556.480481798276, 546.853162685193, 517.123654409949, 523.045574112013, 539.776528863374, 526.505017288367, 517.842384267619, 550.730521805824, 481.54193992712, 523.303332950125, 537.415904499605, 525.396976633389, 548.332079772175, 517.728742425608, 514.82421337299, 551.839675038309, 524.68703114544, 518.900179605842, 524.743512863244, 520.530876376834, 539.363286068993, 539.784255449322, 539.779641398709, 520.577373725482, 496.4316885095, 517.918184238248, 540.399753034673, 536.510891970228, 521.094820976591, 530.345130296158, 505.481444899124, 506.095607980285, 515.717439841636, 525.292961222128, 526.45792410662, 494.984007359345, 505.609832995664, 524.283090831303, 521.592957039443, 508.440222668105, 530.736504123429, 529.355458031709, 560.438010122031, 514.856317557866, 535.596536333629, 504.760130624058, 518.865618073939, 540.183745206926, 540.408567852962, 515.140711531032, 500.742433698027, 511.564930799583, 541.701480413449, 497.721054629245, 536.285213921495, 555.258117604372, 505.508780966997, 513.67246355542, 519.449267658256, 522.222707496091, 521.207428083932, 521.315726673794, 537.110173883541, 561.462598788903, 490.331909642676, 530.074059881375, 532.533134909636, 501.079297379721, 517.284009909959, 513.375914544928, 519.143039754417, 527.935147245832, 489.883699261657, 495.752107217342, 505.137111759538, 531.961640873729, 558.898984619059, 526.007191683239, 508.326158533922, 529.400752340696, 513.04733747439, 535.701717358478, 533.199441221763, 520.002858652724, 486.81878162519, 529.679593521004, 517.065794530095, 507.52237235276, 545.099978649053, 524.480971919308, 516.585479884312, 521.310374086753, 497.934545471727, 503.669945499725, 496.091349226959, 519.217988518944, 526.272789651044, 483.959067427392, 559.868815685734, 510.974254734341, 528.414551843889, 547.691381004857, 539.647828389806, 553.683489793931, 547.527600089956, 506.836567350853, 523.197227337436, 498.251790773179, 538.293163193352, 517.630427313434, 488.407084031603, 520.376447679213, 515.515769580777, 503.54264639286, 529.7947624679, 542.395124601693, 538.269031352361, 510.429015783159, 527.118085626283, 523.279103051417, 534.484599766339, 512.632210353344, 542.060031189674, 501.626098968706, 551.752274195088, 513.501201875196, 518.944337762127, 532.341480704738, 532.988874933026, 501.580409891052, 512.625736510074, 511.696509275846, 527.658524727742, 533.157996715618, 533.024609525103, 533.402220953132, 511.99284299107, 538.023792461747, 517.594247516197, 500.647893689466, 514.230579005005, 505.455230665652, 527.953612249949, 527.435163508854, 488.757013990275, 510.294477487871, 510.698854283994, 495.709020013234, 521.849260352992, 524.060319184934, 531.485795188344, 498.616300641059, 518.926249621956, 502.176785527255, 502.576010006324, 532.125586578226, 516.552576877971, 495.143620061541, 512.477993998565, 531.852109847883, 491.099011991886, 499.234510779911, 530.126112910703, 516.206407576118, 526.341537066096, 525.326142570379, 530.353112775466, 511.709401367078, 531.345262950256, 519.216526850688, 560.143912745267, 541.976888942352, 510.387420962428, 531.167349530758, 543.488417779716, 548.270456197183, 543.462610121563, 520.659175211451, 515.834573643178, 510.373096479324, 516.654398819297, 524.638727678097, 518.987368865086, 518.877585777523, 515.068790699661, 528.520627707895, 500.429047539536, 569.810636719845, 528.345474587755, 515.58792106159, 523.032203096722, 504.657489120125, 511.568031992756, 530.230920448917, 514.137227236136, 532.78027922926, 523.311777663681, 516.229762826669, 521.244673015956, 550.058296507888, 536.090783769322, 535.904462448515, 561.4054529175, 535.951895402304, 503.552587007062, 529.566628095206, 495.858715917863, 533.104449240575, 503.318239169738, 531.201126010846, 524.563538654313, 524.063630265995, 557.693851954146, 557.812327725235, 554.502364189131, 508.680964266775, 522.203371036032, 498.030435139477, 536.698173704845, 556.468534135855, 495.251600664029, 543.651017405494, 550.05402454934, 532.137077615597, 504.817502161945, 512.25227691736, 556.624996862883, 536.821873418769, 525.763097808976, 534.721222107925, 517.14061480225, 545.793687364158, 525.399262183131, 539.706882635773, 535.905158170758, 517.59258024554, 522.199859549634, 537.263729330993, 496.419252146565, 544.166054325114, 515.838879975258, 543.089700496079, 495.00214009708, 510.353292942917, 519.717747326445, 536.828864741714, 516.966801940922, 532.041394931809, 561.966523343896, 551.129308791662, 512.395560173978, 531.997603604534, 528.538011219854, 522.438207851141, 523.474987404361, 531.855771379224, 515.660089040584, 545.400016037386, 490.079641117825, 531.539468696995, 547.816505503168, 533.983192467063, 541.253498845303, 497.468679545376, 539.495531838684, 533.67717398609, 544.569265542435, 498.142949019335, 512.144825060792, 509.819799935672, 519.427568187304, 551.01771041094, 528.113851494601, 505.439657263048, 533.029529693348, 518.321479631135, 541.367330669946, 499.048323863828, 538.254902419085, 515.82905514085, 547.555909586105, 521.056328120674, 507.242158152006, 513.679561276619, 529.520457891424, 559.02907182452, 529.558038688283, 538.730655700845, 528.447459996692, 523.323275468329, 524.649055374324, 539.263463689197, 502.197628140409, 540.150399341849, 519.280573224988, 534.05548930447, 545.328981947829, 548.392215439075, 532.767239736375, 506.507785659735, 518.709828928288, 515.598129996772, 529.305088609278, 512.987077675285, 518.80241898428, 544.536092344089, 506.568757318477, 527.013564492417, 507.017373741172, 501.136411265243, 527.89049724477, 529.727148971667, 504.79113397622, 524.32435776329, 505.262930329726, 496.772333117296, 498.641978215259, 495.875076493935, 527.768745719781, 498.542966880439, 515.645643050703, 515.69735464532, 505.171081455629, 537.821847308064, 522.693298780993, 530.204711498705, 513.575752305795, 507.955043077717, 540.94632236379, 520.011195313351, 554.282802922521, 516.276939627136, 554.292295457919, 494.496637536083, 520.741953308515, 513.950909599576, 520.791043923458, 530.001758852174, 506.495161988659, 516.201407957217, 524.385458757618, 518.113566017449, 523.240532011571, 494.636349807315, 492.749251641882, 512.750683432463, 556.164911109036, 522.8168964283, 532.408351114225, 516.913682699701, 515.30742044797, 494.128940745143, 530.508897074521, 523.683073002417, 535.307550308979, 522.010705021393, 489.519890382502, 510.476435538383, 518.638814962613, 493.615540866944, 488.779529844069, 545.678413125707, 536.877047667295, 538.366359103645, 522.975684548335, 531.324436118717, 533.758116586986, 507.633031142312, 499.856449362121, 540.558327094614, 519.027285538737, 524.723479439664, 543.892443684324, 511.96406504464, 575.396385527344, 558.54170696239, 537.368357090962, 517.900221687824, 518.223833819934, 519.29698175864, 514.044961411383, 510.894096236748, 554.656124943344, 494.359375954974, 527.629365296639, 519.396191073363, 518.109100592017, 536.767565470394, 534.719660812879, 516.385296514851, 537.655357607575, 516.843203091417, 508.798670970081, 542.858976539213, 497.575304475418, 535.856552528607, 529.059131646587, 552.521983539323, 536.201525941386, 521.630128353983, 524.621488725659, 502.237146381553, 517.872097303437, 553.246735049511, 547.590793405344, 500.617610757672, 522.273514087626, 507.912730320114, 520.175493799461, 522.561400192877, 528.140591804971, 544.676348734531, 533.043533880478, 490.764106953426, 520.157526950931, 541.179709014809, 548.868667371424, 556.352775382996, 507.790815796114, 521.316012006696, 523.090865187897, 521.72768475022, 525.05998868276, 530.033245313397, 529.008878030021, 522.562214567342, 522.421551339423, 546.564149560319, 478.153150024128, 516.548641584474, 527.203725013536, 525.266165951883, 542.945561658835, 507.638317096272, 547.794990618636, 524.085784786402, 545.842811380911, 524.051891549058, 516.03102021602, 512.984271998889, 510.225373150406, 526.808211013337, 563.162303041403, 541.75454356276, 518.731865634948, 518.752764883193, 545.663595843376, 525.554082995307, 538.053265098976, 549.295563421414, 537.255954060473, 527.563181137601, 523.520205627919, 533.592291940427, 535.143911024648, 537.87991500765, 505.012664027842, 501.800834009488, 535.649995986549, 499.558564588424, 491.391390140214, 492.716992488812, 509.558255103135, 551.281908092163, 508.100998652278, 526.063173897839, 553.204830038031, 483.599483866352, 537.27896178225, 511.347760505443, 528.963730905829, 555.951112998714, 496.424463281442, 516.771937034734, 540.183390561825, 505.561452241526, 517.018448930816, 513.072134451328, 543.341492711611, 514.152607837276, 555.161387999662, 526.49968249233, 538.116419897998, 515.795323468411, 496.116834696701, 523.776415601506, 513.110391934677, 537.41731635564, 531.49863649299, 518.558181773724, 498.208162018073, 530.495382037323, 531.052159342456, 527.096582037869, 523.284015470169, 518.715839604921, 495.783060614074, 530.691569082492, 533.00835565419, 500.777277115383, 477.103975438749, 489.771453237813, 521.464353358881, 525.683357888737, 529.29559486987, 531.661754430945, 539.203676029914, 520.862257810442, 540.678742661104, 535.983081057955, 521.401471451989, 511.334173094486, 519.341832715273, 526.84183171424, 532.455734725861, 523.476046045714, 537.525388754662, 517.02450433891, 530.364675290292, 533.040082634283, 528.505589055834, 531.360213382019, 529.404593550186, 514.966710323496, 521.693706100451, 529.388048477242, 536.091726241682, 502.805363333731, 507.113438418598, 525.512679572083, 524.068242225568, 517.999101829999, 549.576399133483, 528.378380410879, 541.283800739469, 524.740666794995, 509.959159408889, 533.257838698013, 536.169672292417, 531.408794106601, 506.946250159416, 533.412754808344, 546.51728790946, 557.614489195787, 511.895017160104, 518.837678109375, 530.427284634957, 536.49878576053, 507.679504344851, 555.665243169333, 514.032658465179, 529.340236139048, 506.604843383609, 500.91655346923, 496.668808427333, 526.230225304675, 530.777184683527, 531.667340260897, 540.537779142478, 539.858382116247, 512.097605131342, 528.739710269914, 498.078440422665, 500.634246525131, 516.104524708317, 550.605981691294, 503.459347020254, 533.857161707935, 558.281113635558, 548.094269094429, 526.351449263632, 510.939953561239, 558.909389474806, 542.948216610599, 528.109547066573, 518.757859625246, 525.507355711807, 472.91889541863, 503.966586291904, 546.453518600504, 499.76436039945, 523.760486352721, 498.561264472752, 502.311697227886, 527.645803911713, 514.202550940367, 547.95090557894, 524.116701084027, 550.28012785263, 547.860258081587, 501.813062835401, 503.880118414183, 535.726956892103, 537.35444043226, 528.241381334362, 492.043761117191, 549.670789504156, 535.19406596292, 507.980124756821, 525.623834341547, 534.491745899539, 536.206559135131, 500.482406345461, 541.501533401926, 514.985769786482, 535.33595798051, 521.648078148371, 529.265555134896, 540.804550009361, 523.139758219282, 533.399106720274, 538.5097389868, 516.701982775502, 537.441895601216, 532.563695401928, 540.031040319117, 548.568807001785, 525.199437427748, 516.665401104422, 530.822813022345, 504.647564658826, 524.83823718659, 526.741588699179, 549.125310951546, 518.37163309695, 526.794876891788, 507.794173886013, 520.253240245705, 533.36829896271, 503.875522687527, 530.036900391785, 530.022661696294, 510.82744079646, 517.498415066118, 527.887883178382, 510.528167858438, 525.633892999949, 508.425619801319, 523.486553353882, 522.254677128185, 524.649453256882, 511.816016705484, 537.613627324182, 554.765036434766, 530.453883843161, 532.782699337649, 519.104183108996, 513.137443075764, 545.141127499238, 522.179401983915, 533.737309613582, 545.736603436418, 513.818413699244, 510.889726099925, 526.91034455141, 540.021650004509, 511.553297385219, 521.186384937969, 539.833010705403, 549.857355832128, 501.362139299995, 543.586263225629, 527.275286038163, 554.961924213442, 575.265228765727, 500.493074923439, 515.809114193122, 491.158169684616, 531.339176443471, 484.8558830602, 541.881292166698, 510.344875142787, 512.995268776824, 520.137633947388, 550.822794057591, 530.461961029576, 524.000978161268, 517.515538451993, 493.289231007575, 523.354052559065, 507.572647931209, 515.851124800763, 516.822408893648, 529.940552278059, 532.681501053283, 513.879667536515, 513.226925200171, 525.859695994734, 545.515578771054, 547.229371339828, 536.25719569123, 535.772075553811, 524.256293400153, 522.040358731809, 529.929783318656, 514.204263338404, 539.458909094518, 503.619506296743, 491.885188316126, 519.616796751428, 526.579958979704, 522.786548309577, 497.440771165752, 538.959246163512, 513.185204482277, 511.238257765762, 526.397595810037, 515.611979870156, 521.800385279242, 530.542304799635, 535.568054333897, 514.921086776827, 536.128616468954, 498.579182934179, 515.305443366682, 564.027142727193, 529.579526654429, 530.017568495653, 532.061875418721, 519.984383769577, 516.71162588455, 524.721717417744, 505.399478772772, 536.381541634479, 499.90202649687, 523.506002105527, 531.750702286161, 517.14573029127, 533.279570003686, 489.839226492897, 540.688493002216, 519.074667131961, 513.926826579185, 518.54089734381, 535.438188279271, 486.910321527819, 526.877197305743, 534.614952496972, 516.135626624884, 501.406709696118, 527.795422941332, 521.174962693228, 515.541590016327, 492.39781431078, 496.833408609453, 530.521633280955, 530.835781186571, 509.62181588969, 517.138439317431, 554.319426165995, 548.990579055291, 524.552987280815, 511.274311673911, 502.985005646675, 514.590830570087, 502.537250601848, 531.505753189166, 533.926730541852, 479.58560250189, 520.735114578708, 495.428008035845, 500.505296430179, 518.519706715701, 515.351330716381, 509.944585721352, 552.446118348927, 548.997428844309, 498.050479277697, 522.884162102087, 522.580157657263, 537.16237944935, 510.949036808915, 523.013627655518, 515.678213441183, 503.268929980474, 538.456893782871, 524.074063918887, 517.17273889714, 517.399342143889, 532.912119519249, 529.81793483355, 509.453811329947, 545.477137358806, 523.219920156944, 509.009313695725, 542.009654181832, 509.055700787161, 494.928406929643, 503.12955268593, 523.725409991806, 531.275357453187, 533.303154592552, 516.92440935611, 550.65556974336, 543.172021977399, 493.602270700127, 548.054660228281, 480.443436058063, 505.901083360602, 518.082322322807, 485.965491036467, 548.28432817137, 513.000816051081, 501.384877855015, 541.645214022129, 546.185530413615, 529.527975968689, 530.714529950269, 568.933138797011, 530.560411373035, 524.309761988989, 533.238322022263, 525.258468645022, 515.334053294514, 509.124429276563, 523.657076172257, 526.069311428166, 533.690668288617, 515.850497890839, 503.609919990684, 520.258888356761, 548.700787776494, 533.437823100901, 525.465898975156, 542.690181428587, 505.639477824061, 504.285964581704, 507.635503376581, 531.164725366584, 508.405408581941, 501.098329030281, 524.267871611675, 534.65517781515, 530.466539122294, 531.599796310106, 540.422317906464, 499.741440807688, 522.24437228586, 527.998977764607, 527.201088353461, 525.392624780984, 545.013218547676, 523.624952095083, 523.955072952141, 488.775624528451, 537.466858449938, 507.028710979062, 537.396806140687, 554.91655659324, 527.080888255616, 494.283016654509, 527.891491691541, 517.058964085291, 478.704917558588, 534.391952908778, 532.6490506477, 521.675994999616, 516.712331530885, 536.298134972925, 517.829010444102, 517.730202836713, 531.522941214459, 527.073702306114, 505.617329556825, 519.15309219815, 545.37716990744, 514.470715002308, 540.333615277714, 533.199728781438, 532.338253364568, 536.375185106419, 518.414174227287, 522.962299080463, 502.667846882199, 511.271843546643, 542.341734009409, 526.984842534054, 540.578618470289, 547.465173940334, 486.380963913879, 524.757554653628, 516.443829821054, 530.981263253849, 506.862177280639, 529.765563275894, 522.428247277081, 530.100261949504, 530.30565217046, 560.212134925573, 524.175720618699, 525.08927274393, 529.151768832523, 515.394343546794, 526.008532557666, 536.219755224701, 547.622279209546, 524.082358444702, 533.798291754279, 524.673587975404, 509.447517058299, 528.502431762588, 561.659177868509, 543.588667904219, 522.110092199464, 551.647050100672, 507.66654421218, 525.083340917249, 551.561006420632, 533.122242919856, 538.635521698765, 487.992635960721, 501.128839410973, 532.146819093747, 531.165586506549, 530.77551177398, 518.78567959114, 509.229612122885, 557.074184637345, 510.735908293938, 509.286893485909, 500.939871762615, 535.29721497482, 552.112442250968, 535.012104008668, 546.90814716404, 532.813686549348, 530.661639224286, 502.038837135179, 529.094687836744, 522.124281707011, 508.843688508475, 549.15887950043, 499.637869039199, 522.952341681406, 536.532726923787, 520.962275919657, 547.211634618903, 497.28852630429, 533.670562803131, 515.945545155199, 508.628030621575, 533.708063458927, 505.848478117836, 497.348655128561, 541.120796353334, 532.938225121672, 536.737231164938, 478.267009648508, 522.523306320234, 541.394031903645, 500.146503165152, 550.469734874882, 522.108709653582, 565.331817523161, 525.590127851628, 553.136817618513, 544.642836266694, 521.79356657616, 508.3448251925, 542.332266741529, 503.09487225623, 531.48906847156, 521.411563694817, 510.799697669073, 526.440445809635, 537.969503384125, 511.562987075745, 540.124614188421, 537.525410350763, 516.407089672391, 518.300783290608, 497.314744712769, 545.77354792905, 556.180240666224, 515.881897032948, 527.104454646697, 538.313976322243]];
