# Supplementary material for: Hypothetical Outcome Plots Outperform Error Bars and Violin Plots for Inferences about Reliability of Variable Ordering
Source: PLoS One. 2015 Nov 16;10(11):e0142444. doi: 10.1371/journal.pone.0142444 (PMC4646698; doi:10.1371/journal.pone.0142444)
Supplement: S4 File — All experiment interface and visualization stimuli code is available as a zipped file. (ZIP) [file pone.0142444.s004.zip › experiment_code/data/one/27.csv]

	sample_num	task1	task2	task3	task4
1	1	347.336318837824	127.309711309782	670.954642409417	501.474503850322
2	2	340.239845700781	159.766835068248	675.220860019514	521.624764076923
3	3	345.185838883179	119.67622678905	669.960648853143	515.550121327403
4	4	342.886212849236	107.958886502233	667.66117689187	531.736121012155
5	5	344.540867338585	136.288667795363	675.432590193515	534.063031538097
6	6	344.926318827984	152.0130145005	670.47356141572	537.207373497916
7	7	338.310425628301	139.337307262671	676.293151969003	528.262404111206
8	8	347.844710365481	111.906150565914	670.560132264903	554.677860453529
9	9	341.133448254761	129.104167635836	675.41171847864	555.176931186888
10	10	342.491014680089	137.876317594584	676.32396455495	532.148409573891
11	11	345.378356195149	145.154579225424	667.657050771315	534.837152527078
12	12	346.993329043387	132.438345203842	671.480257821592	527.230012471163
13	13	343.010700979342	117.536720108028	672.397972905388	553.312723056692
14	14	349.007392609203	81.5399064871118	671.052415778003	530.38622080446
15	15	343.116805180937	122.072204987768	678.386238171035	518.206507435241
16	16	343.269332360606	146.786593859806	667.579413186706	527.148640652468
17	17	343.210969488412	90.9115018090038	675.713751539054	525.152360453523
18	18	344.613365405118	136.207144258083	674.257438335403	521.88612696725
19	19	343.419350223196	124.616019034607	677.102560472403	517.815795800553
20	20	338.583543447724	134.086216681012	674.913612285437	524.306616562356
21	21	339.409524499766	106.41236109654	669.931104545965	553.352905548137
22	22	346.229467132574	142.311409465982	673.723374715705	517.94486265181
23	23	345.365053322	127.901213466856	668.912315574843	495.307965170796
24	24	343.240335597586	143.18346483064	666.79378019998	552.434464644149
25	25	344.7542721853	131.552797646198	675.83153050731	556.441804792628
26	26	343.525853108646	147.842156442497	670.210010873427	530.645549008442
27	27	343.761051946282	130.847029278999	674.204415015167	518.26633294235
28	28	346.204641970254	123.186993896177	673.993504985011	524.144004961956
29	29	341.45900403544	92.4712925255999	676.942085603282	570.916642350622
30	30	342.769743249955	110.219182380582	671.477484222089	522.528347662371
31	31	339.669092244519	138.044522954219	667.109861756274	515.613118879106
32	32	341.100811589346	102.680171157388	672.605585481178	508.949263883554
33	33	340.93531547124	103.83279831704	675.227310340537	535.236222266377
34	34	344.039866016235	105.127015122647	674.589287622496	516.904143408003
35	35	339.942193397699	162.839173765129	670.438620207896	485.049757359053
36	36	344.007206146465	156.64968864221	673.131938670942	515.942254937382
37	37	344.574850211427	128.699284812017	673.995036373194	529.780879813777
38	38	339.080311770079	141.74443687659	674.429912895685	502.840451330322
39	39	343.866893983971	135.184372655157	670.653431784445	517.330579572818
40	40	340.710830416186	156.686925075807	671.049257089737	541.775206374139
41	41	351.04675828676	118.500783628597	668.113816380848	529.813198334906
42	42	344.138815566928	118.322063210501	671.6817562205	499.769332856109
43	43	345.333687732647	134.281469746123	671.658877905117	521.997730403732
44	44	344.554948364368	136.575986534138	676.186438566166	515.034320095049
45	45	347.933136259192	148.974837255054	669.884398956902	510.271139565145
46	46	345.767918271828	106.920412946818	670.636146412492	506.247435281936
47	47	341.418923296868	123.56699355988	674.538549866386	518.292618880511
48	48	344.458473953827	79.4358244440053	672.847072067142	509.731061145378
49	49	349.73753078791	131.674424498503	669.057885888107	517.334768191922
50	50	342.600603459598	152.728747546767	671.07751819407	536.55819557855
51	51	344.571474352162	131.744905098979	671.929417929292	554.252130686072
52	52	339.12413284608	153.823568562954	671.417914938843	521.685100264494
53	53	344.614761627516	122.274391984573	670.540343201503	535.828578075229
54	54	342.23845894459	127.997357621579	665.1570256893	498.149053698597
55	55	343.230041302848	127.598621489159	670.447420386633	514.969895759187
56	56	345.02221102461	120.868999609968	666.888666292667	513.331148512509
57	57	339.887171710653	88.9713513006547	667.681887878549	523.142914911593
58	58	344.561630999811	161.553589784405	672.218337900364	516.595766013188
59	59	340.939020323667	162.543720226467	669.332650643296	508.350665759123
60	60	340.795133771582	126.726282162753	671.307224296442	526.99379992926
61	61	343.2787854095	106.556739271571	667.168868420756	522.313921662311
62	62	343.840395946913	135.096026456621	672.181613436097	522.181454539863
63	63	343.04440983057	118.338839243129	667.288971972732	547.237683337074
64	64	347.74649603441	122.296250257785	669.748345879723	516.57234140006
65	65	344.796609961792	122.429062253538	675.79423565706	551.441627045876
66	66	344.897699000112	115.309254785312	673.516464475173	528.256355636495
67	67	344.043951765375	110.502782207273	669.160009305944	506.552784992994
68	68	341.990323134139	131.026276543101	672.411346623518	512.205935778416
69	69	342.584980382901	123.920232754714	671.271070478889	498.483993578821
70	70	348.532377400672	140.433459961556	675.106528130499	531.925560521249
71	71	342.151984361927	142.317783163085	670.218604885949	513.796381630741
72	72	341.590846907353	127.004235461214	671.845360249863	493.639006479716
73	73	342.837763938778	126.635688879701	671.828535159429	530.284222523692
74	74	344.999044640263	143.041986815846	667.196515529935	502.201018539373
75	75	350.179790578256	122.366140051467	665.121052196081	495.018251999967
76	76	345.982212409236	106.064916620446	676.861762433966	524.70773532799
77	77	343.899334704381	108.14606458681	669.540083611705	509.725953506189
78	78	345.112409882891	149.821615960014	674.07629292341	496.459648481326
79	79	346.11074623493	133.051389824036	673.625229357844	521.948524439979
80	80	342.441039295248	170.506256423419	671.821709642246	521.421117816274
81	81	342.718438179479	127.004720431309	664.742936904789	551.28532462823
82	82	343.078615230923	120.129398718123	671.909036009206	530.24162451987
83	83	345.578884677805	97.5317246798857	671.258311752674	491.15151545564
84	84	343.636663812722	99.4984926470435	671.628891333828	517.29462115573
85	85	340.866118278726	154.583256862026	672.35435528791	524.912012922176
86	86	343.514117293039	131.255100542732	673.230425803943	523.638579747163
87	87	340.930834843879	138.992273166939	671.143948542919	536.082882304137
88	88	340.730265299989	109.915699217993	670.508897110755	538.795624691082
89	89	350.950856000149	107.395827935824	678.136541754386	517.480446607646
90	90	346.655976226109	145.606178642085	675.509451973319	528.842209336718
91	91	341.357752508294	156.301766233243	665.079404481748	512.099563836779
92	92	349.574141093969	125.422900766125	669.8411348989	565.632190389089
93	93	345.017778715478	119.425043203585	672.060499560231	540.228033442865
94	94	349.330178997909	112.98564062328	668.10814680825	518.869609320485
95	95	341.586226400836	130.053485343296	671.34385628197	516.075805126156
96	96	342.925358467542	137.213748520856	670.193208229706	510.303114386945
97	97	345.995789625131	132.802076004717	667.068645003427	532.928314679431
98	98	342.529850525248	125.606494119829	672.177058183382	534.179050095024
99	99	343.238428322644	115.14705674903	672.540077354037	561.862040732378
100	100	344.768120224463	117.019293926256	672.2873157511	553.368845488597
101	101	344.533905338456	149.673848575849	668.54507476637	549.987374674102
102	102	346.247784063931	117.47007974361	674.420125217308	515.512417246136
103	103	341.516053058622	132.207143495967	664.996083646384	509.485482569925
104	104	344.528956269515	124.844709174473	672.855415221366	542.564857410164
105	105	345.472650053703	134.55371923925	672.09698453796	515.499580059353
106	106	345.683604587094	133.9648732393	665.643763211022	516.407724098833
107	107	344.582496481064	126.407063327502	676.124463711905	511.303518706898
108	108	346.72434933389	118.520498544161	676.119684161345	486.658895992778
109	109	339.575293731375	147.138779006026	673.129245554439	515.188771704911
110	110	346.091459185454	121.3475653809	673.753066431155	540.354389155075
111	111	340.315323414009	120.153178711736	673.840578514095	498.780954118951
112	112	339.696739016998	132.31048335795	673.039013250754	535.596434153927
113	113	343.284186622985	122.733540027472	671.137702743622	526.793984773595
114	114	343.644900683328	127.484471414599	671.858046914975	528.745495710563
115	115	344.829023121451	110.47929325753	668.449743382941	528.762387071405
116	116	344.013200151086	129.606080082792	673.320257791701	525.520870304141
117	117	341.348382416133	172.974487277454	671.673221092244	536.998566022529
118	118	345.825147545601	142.944963956051	674.751830764953	539.010055371757
119	119	346.944759330067	155.432097080912	670.839066447841	541.390304392461
120	120	343.42735441632	129.782424158489	673.808567546683	525.503411829726
121	121	349.008317035246	135.668617431792	671.542470221434	536.42814777975
122	122	345.473685203606	134.693228669157	674.036033493039	559.036091961979
123	123	340.535034182086	131.918203685515	671.569451932749	522.209107950259
124	124	347.415932588953	131.556843902079	672.979299795304	538.984604673998
125	125	339.677375613783	130.599089572161	665.582200637317	513.465984301441
126	126	343.943222588173	141.158007860164	667.649258851004	522.936795066716
127	127	344.396583808606	124.723706291072	666.138857511917	513.108887970788
128	128	342.081354837885	113.038782131704	676.074096206814	521.741251718221
129	129	347.424124575395	166.60581837578	672.748412618149	558.495972781015
130	130	344.555864235995	136.865445644732	669.202856476285	540.615813041553
131	131	344.917578127254	102.095493233988	675.442705782355	529.996830015839
132	132	346.432838624659	111.737326318721	673.538642181171	549.682791426876
133	133	345.845166412196	130.007760277177	675.132991574428	554.807943671705
134	134	347.472623283991	160.312113352801	672.585565448859	532.279074541657
135	135	342.592527651997	139.453014798789	672.737779547003	538.057397208369
136	136	347.267181251468	124.382416415938	669.834077774377	519.717045989079
137	137	346.145285140209	111.510761333011	673.829311756005	528.360090586025
138	138	342.963565418641	145.33492304749	672.526919368533	521.233621525187
139	139	342.927508608109	136.685494725002	670.16475983184	524.853127132407
140	140	343.12577932946	133.772943764991	674.032772331096	504.620137418011
141	141	345.578499190504	145.42143218229	676.026339354206	543.768925207425
142	142	339.842507175865	121.659056900959	669.931637383114	542.826396365298
143	143	347.474621448067	131.759915269927	673.249601773467	510.329630356737
144	144	343.350845233655	125.121478561483	674.159355675412	499.731514088941
145	145	349.499148446669	132.556732966392	670.745294592249	517.394759342686
146	146	341.64278194503	110.902979485523	668.663540790849	512.937160149315
147	147	349.181243249181	128.207345291342	670.448521190631	514.756998955066
148	148	346.124912932887	131.545852852383	676.097136787395	505.801435140765
149	149	344.863515449949	139.408851127373	673.936393740426	512.770082791589
150	150	345.557379896607	134.735100909471	672.170682991449	519.250234807619
151	151	344.866241092883	137.030967593688	671.468003636215	510.954099376511
152	152	339.182869105335	158.739566926508	670.573322260793	526.223345797089
153	153	341.412866788658	149.302966369532	671.022175172009	561.523356998614
154	154	336.559421666039	116.740354558072	671.232576963532	504.45742081015
155	155	343.180865576689	130.932908702074	668.168175091587	533.409656118183
156	156	345.708173526981	146.709138194666	667.399549329832	485.91940542017
157	157	343.331180774345	152.779173887048	666.259133839849	539.323711590743
158	158	349.430796138102	140.479718615664	673.653968083956	545.819642858152
159	159	342.288374838451	120.023288449568	670.964771451849	540.138443500896
160	160	345.510054083006	139.102644345638	672.015000327483	500.087827657868
161	161	343.334252590104	122.732866709027	666.902239399061	511.2905187149
162	162	348.897143457705	116.792531953774	670.410918753384	547.507042710539
163	163	343.669731666969	128.068169020921	673.122636996531	553.487302367416
164	164	345.676980691138	99.4727436446534	669.031368197503	515.957437799053
165	165	344.293561000796	109.744314836305	673.137564627655	526.09533074943
166	166	343.156169028903	106.537566742581	671.932333924426	518.170545292013
167	167	343.174779629901	122.534380323055	674.855013428551	503.886165627741
168	168	337.195150516679	134.609491582576	673.054811053549	504.879119363197
169	169	345.902654753858	137.05172002513	671.503618984685	521.999237697786
170	170	345.594582709109	151.237192062696	670.143210070081	534.716921114131
171	171	341.722606504689	126.621122130328	677.228536302922	511.246266529473
172	172	346.366113888596	139.406430707382	672.198267124295	544.981105170061
173	173	341.895612534133	139.362414954637	673.941786898203	518.584484439756
174	174	340.478141793482	100.459163828166	671.558216228062	540.932569333229
175	175	342.253111613429	134.380633711171	668.003098419002	522.487313411691
176	176	345.760231407191	129.007984362813	677.94989789907	481.766529223557
177	177	346.260174170276	127.420521608178	673.957441705133	497.604751560929
178	178	345.107103946584	177.357203315978	676.286813136448	530.379265493388
179	179	343.024522545507	173.471440842719	678.102891843233	529.53245642539
180	180	342.83099494406	129.588005452869	666.870205451649	533.998041079275
181	181	347.955745918825	127.863909865091	668.732609569173	541.441956228002
182	182	341.47792988862	110.914123194572	670.971814653697	503.460960501703
183	183	339.133698753432	108.98711406967	671.579531670661	530.09337661494
184	184	350.144229450875	161.036748171664	673.64955244129	517.992229093878
185	185	341.616168014288	138.873191125636	670.844537206868	542.851394400132
186	186	342.570247056615	134.452182258952	673.40146562505	520.073990058398
187	187	349.460101701859	91.1142975557019	671.655306392236	505.244253525952
188	188	345.797403404183	121.191617321064	668.244130532249	535.869575052232
189	189	342.636846138416	139.431910871685	672.70204521109	503.67811243964
190	190	342.434824117671	153.503826089162	676.173117725806	492.945307720067
191	191	345.29012027541	147.085378778845	668.630945635843	529.711895119241
192	192	345.667740236924	115.0650576597	669.931605690653	540.028098910009
193	193	347.47667153927	102.163992830982	672.567177305761	536.646668616834
194	194	349.188992337099	125.218929298676	671.698589364863	521.088569688991
195	195	343.447612043928	128.858044709379	670.456618867305	513.028319966808
196	196	346.576248738923	139.629504607772	670.545030220549	527.020995224346
197	197	341.91029796644	145.497885755303	673.442128347904	533.689507814984
198	198	344.154647310123	135.995808938882	670.684793673266	523.608455609171
199	199	344.229102309331	114.933765041881	673.396333809283	527.397383503258
200	200	345.557707593252	120.373837228208	670.535886924835	534.365008991529
201	201	345.164560537725	140.060725873015	674.183497280456	480.344332841647
202	202	338.808601302538	100.814449853722	671.934562295623	534.283983194202
203	203	343.837215524528	148.639380336105	669.037702027494	547.234085718715
204	204	345.372174918057	111.006003864997	671.550314266398	491.704468950856
205	205	341.695846867079	126.567258362668	668.652283911216	529.412259941711
206	206	345.133694846583	143.93272681885	677.82096667334	520.526677766384
207	207	344.303999890209	126.268837086459	672.501199052128	510.576987725623
208	208	347.1849978596	108.26544966185	678.420641821058	527.315902802031
209	209	345.161424236903	159.404270814654	675.503839258683	507.014514930039
210	210	346.878410797131	97.9377269454734	675.783141824504	530.977089751298
211	211	346.102413211642	121.221908837544	669.999408117203	533.132277112555
212	212	343.243887613392	172.492407240517	669.040312030551	510.284325871184
213	213	341.094498368079	172.89195828736	671.849629135434	513.174353382169
214	214	344.843043786796	140.476323081816	670.414572340035	529.13378498265
215	215	343.331620413565	120.421119535857	666.774475053516	521.974467228602
216	216	343.665375683581	135.433349517027	672.416591031411	531.342943827183
217	217	350.271754814843	116.849804317872	674.958600427783	548.617501079016
218	218	343.075641336889	115.464372295782	671.251809412837	528.006234645832
219	219	343.28804146522	127.113940697103	672.792257717713	524.862251970647
220	220	340.343238121712	145.173617457377	673.926533026987	517.492727139786
221	221	338.961797648359	128.711619722633	672.524048464289	528.207196181252
222	222	347.064089988262	133.353228740745	672.358961621199	541.894665743293
223	223	344.318111071136	132.808187736583	668.871444063836	506.602877174266
224	224	346.516945207596	146.973018520725	667.592994336188	534.841568284947
225	225	341.316147573427	117.007621179711	672.669443526674	521.504638323575
226	226	342.532075443464	124.142545026867	672.869265486521	517.657746729166
227	227	342.883787303366	115.215685898005	673.234626764152	555.750681176707
228	228	343.860087175885	111.997982834966	669.4568156871	520.626670147282
229	229	338.303272986457	123.963397113996	669.912556179994	530.863767293726
230	230	344.194428558939	144.339827049529	668.599395197776	521.943739385396
231	231	350.766089198187	109.498067917702	673.430803897974	521.220568977023
232	232	341.939916492047	140.032879741046	676.101890842	498.374773550215
233	233	346.117542514346	139.452692564954	673.955038264717	523.230885807634
234	234	343.819505865746	127.686849503765	674.211970944847	563.896315353513
235	235	342.408736378027	138.548907184463	673.25480815468	562.64366852825
236	236	347.324988900839	149.80009754336	671.544192912624	521.304290560207
237	237	346.606058509379	156.476007775858	670.754291461602	500.356485839665
238	238	346.837895086356	116.632785988255	666.866368882362	541.875306566163
239	239	347.416176096885	101.933446502279	670.584579774382	518.196740631593
240	240	345.791799760471	132.773048739023	673.070533342735	496.73929339898
241	241	345.111485304143	143.175327694845	671.643292424975	528.609196225329
242	242	344.269823885461	156.414077947724	668.202229720246	528.021156038631
243	243	346.875261652329	130.095087736572	669.393768630945	523.369596297576
244	244	342.408886598498	140.566874804787	669.30633552827	488.478610428595
245	245	345.365881467719	150.629479930588	675.181799684578	529.959696060221
246	246	342.105279105953	112.395066879266	673.705642359131	519.420293001965
247	247	347.699271686223	109.411408289306	668.241282638192	522.812908635763
248	248	341.987763238995	98.6990010427502	674.166886271145	532.151555718772
249	249	346.318314491291	146.751569416697	669.091659215376	523.29211856072
250	250	345.581702420765	141.03803302792	671.427273556235	507.75704138772
251	251	341.163034932702	135.812171198509	673.691988338552	548.32003609598
252	252	342.63947736515	119.126250653697	670.867506866792	533.473066219334
253	253	343.529622949935	133.675014173474	664.576660394321	504.478666653144
254	254	340.129112282155	80.0267595536991	675.972721623142	563.608380530467
255	255	343.801237018059	126.766325722514	672.580127818449	508.288074585373
256	256	343.784024339669	123.627634513381	672.180969240468	534.170703736085
257	257	344.921898663615	156.213658035733	672.109361094681	511.021801841143
258	258	346.107318043226	109.808498106377	666.318077188728	508.242253334434
259	259	342.040957238323	125.4446431812	671.02035846808	541.075368942254
260	260	345.050978550441	147.686985213035	675.909360201494	549.870629177834
261	261	341.531292757835	134.689762649678	671.43855354496	505.383542144871
262	262	342.394073636624	131.434474916881	673.67359492432	562.564909311179
263	263	344.096945562559	119.474298316188	671.209371786123	525.524076161626
264	264	344.076175709533	119.981272680723	677.644249408526	520.875011307602
265	265	345.421236437704	146.626533865385	669.06154091213	533.728593891837
266	266	353.042922442671	143.802951087621	672.687102176755	535.901986192487
267	267	347.665377371336	125.485848737726	670.452490292321	524.083188339611
268	268	343.789678551632	142.965837361508	669.720323789708	529.854173209394
269	269	343.864722656637	104.106031373507	669.441078454612	545.377133748136
270	270	346.647540845496	131.184789581951	674.912788280797	526.474402977655
271	271	342.135000611795	153.31777190686	676.724353732296	505.940294128979
272	272	348.884093975195	103.594747941781	675.263299039604	517.605587491854
273	273	337.513920104753	116.692804126246	672.043673132353	519.53499037609
274	274	340.921782192477	124.049947973401	671.020672517016	530.71715520755
275	275	341.982356981771	143.320262569444	673.58110676384	554.06876705645
276	276	343.345989422822	118.579107395171	674.446491777169	519.677945825029
277	277	345.937444233143	123.307830254089	669.246958158071	531.919474431541
278	278	343.24310369007	140.603035226201	672.877465873379	512.220294747382
279	279	346.805467523004	138.118281296931	676.347807906911	513.808132931579
280	280	339.492653533953	135.314569092523	664.734467518546	507.959311371767
281	281	342.475308860878	118.882963852891	677.40386693388	528.077644791363
282	282	345.081169424599	110.640895010303	672.116569867157	517.544646057818
283	283	345.097493737565	116.420452270111	671.542182941064	533.246789496736
284	284	344.978686343371	130.311227574171	673.146233798288	543.605787548609
285	285	343.393344424643	100.782664210715	670.220304791417	532.764024133597
286	286	345.894262905901	122.539626707745	675.585112067516	513.510868162376
287	287	344.244726357886	110.696080393705	669.771159008032	526.687177139409
288	288	344.611327223541	123.348113345527	670.518910810032	503.948744294686
289	289	339.848171552603	139.136210759448	670.483621434817	519.42149373206
290	290	344.849747228661	163.599773816916	677.087481253009	537.911159023231
291	291	347.313453939642	144.618043514345	673.068523866662	486.712729413062
292	292	348.566420740702	131.776341494655	673.215561099035	508.122184137322
293	293	345.946145278762	152.266789726557	673.640172192611	552.41113444569
294	294	341.864945297501	153.479520882324	679.416760406186	535.360915747544
295	295	341.303667027429	89.9924601780951	674.120541206374	517.235968216304
296	296	345.979105572159	130.478794857154	671.975784466778	506.77009472766
297	297	344.382484692591	141.246418652775	672.413585819684	543.445690596566
298	298	348.039352247544	111.794452269174	672.688181030487	529.002858527578
299	299	342.874456421747	108.165402645458	669.350412072956	510.961050883649
300	300	345.68621858583	143.217637405583	673.587160319	530.057395789086
301	301	340.69763727054	183.394000081412	673.038162865716	510.051306081119
302	302	342.828853762256	152.84366632984	670.835307931399	518.673028181202
303	303	339.17251379005	164.217047396575	670.688569756219	473.716322784405
304	304	348.165693137428	164.698362555083	665.407076087156	552.45163773548
305	305	347.329928193127	121.992642254201	673.796284124288	496.106425432045
306	306	346.511158130062	135.111919768452	670.245565565055	485.585042134055
307	307	341.186114455148	158.722325560112	674.85050683085	546.586732860063
308	308	344.469022903916	102.728208591013	667.946345740052	551.518098020263
309	309	342.643226212672	136.077151277178	669.24193132511	525.842546395204
310	310	342.381832231838	108.016312459749	667.019864093271	501.06626766424
311	311	344.306691787961	123.158688649921	672.694122510688	538.492679687573
312	312	341.28911719174	122.397096153265	671.178198684258	542.880736544709
313	313	343.832277508115	101.177840591211	674.563815479354	532.49564010926
314	314	345.507416013493	106.402969357472	669.640892616116	535.584151750036
315	315	344.469115098129	128.867784936753	668.281626374289	556.11122160831
316	316	349.618567064293	131.669822576528	673.50521951544	509.96208194594
317	317	344.256578933053	139.645791657897	671.928440151826	516.01295217016
318	318	344.863552934306	142.682125811492	663.705663741366	490.749141923407
319	319	341.787971318533	132.517855790511	675.567963415114	524.497224230488
320	320	341.104916865478	117.914151543453	670.221712770756	540.788172413033
321	321	351.453435361067	118.701716566538	677.04664070115	479.12572898883
322	322	343.760803935547	143.046692488398	668.035264687573	545.775999658021
323	323	341.014604111677	105.605386007927	672.197763983852	521.6481991886
324	324	339.658413421235	121.860451739	673.711644211639	517.551788634079
325	325	342.611018002347	135.976828931044	670.798013006819	548.894077348832
326	326	343.193002869618	137.901400271312	672.572993703908	535.132306247256
327	327	346.694143483615	157.152043173922	669.365503577055	517.351944162125
328	328	345.76458094298	137.014061471758	679.081693170518	509.609699292262
329	329	343.736276004844	131.147609189898	674.270931868292	540.803603383078
330	330	342.944676220416	136.799234431768	674.543991025821	541.638776579829
331	331	345.372779456172	118.417963482614	671.25426696962	492.999885895643
332	332	345.612356658996	124.069843326005	668.772125614763	528.243149572134
333	333	340.711654324707	130.780556846169	668.697326328754	539.650653094751
334	334	343.074567200371	126.882905761605	673.267372346358	508.302400842936
335	335	347.957711474465	126.875487874694	674.16088367532	528.863027350443
336	336	346.31063988355	153.732440220223	668.663426089898	514.555905609091
337	337	339.811928046923	91.8607737502413	671.951234981361	529.836177348387
338	338	343.148259116809	123.468227591222	670.142256202015	525.536978648413
339	339	344.404566039296	121.615382317095	670.92013239522	509.319637837654
340	340	342.966207247673	118.295521178319	669.870400684099	528.920971625723
341	341	346.600050359424	125.87428332545	671.658958217286	524.401273472602
342	342	349.625133078977	152.592501400103	673.214913988455	496.265623642979
343	343	337.078855617085	158.67446161496	671.889379948814	528.736922118462
344	344	344.128568877772	160.725427137981	664.84419419287	503.144596167534
345	345	348.647717917039	173.027811307827	673.207950764486	507.846432849744
346	346	345.449589131615	106.728339648846	669.055137446653	520.673167821089
347	347	342.496159462887	124.607736480143	673.618836369074	497.415328175437
348	348	346.275156199673	116.63307249554	674.750275310053	486.099415104594
349	349	347.582370387465	151.839953748806	674.158097562751	526.670199749026
350	350	346.005401373894	95.0987541551648	669.919879613639	542.684679628331
351	351	346.525136990461	118.516036058558	668.330260473727	543.898298300775
352	352	347.285785133474	140.058931895181	669.218775304565	534.610799501768
353	353	345.196337253792	132.561299073182	674.592619037083	524.688575364673
354	354	343.794162878452	138.45145100962	671.21050991413	518.79364023098
355	355	346.652774148094	140.94945831389	673.701212419972	527.41778747188
356	356	341.248180604408	146.269411965764	671.379886804985	549.605666790136
357	357	343.581956968698	137.309531385617	673.194277391528	535.625305739321
358	358	343.070507246966	123.993584533301	669.958281852043	518.899822490947
359	359	340.504142574011	162.229541216615	673.281623281271	501.206768933899
360	360	351.154548767525	130.878049272038	675.773604012134	537.411955922092
361	361	346.637174045225	129.832907668218	670.392486474515	510.504884397935
362	362	342.152673903086	143.998616300464	671.289727792574	516.376422623056
363	363	340.005842332054	129.720879001324	673.625061869064	514.812452303036
364	364	340.597287283405	133.065665160401	669.267869392977	522.07895301851
365	365	344.371744114037	132.91201904332	668.09285263472	501.177096278998
366	366	342.145586630678	155.521427457257	672.726120117261	525.024952807691
367	367	341.877202111473	123.607482101582	665.921982482323	535.631490089902
368	368	343.809323464899	132.1996568447	673.242098720469	547.604603085486
369	369	346.976070462413	138.388896580393	672.429949280687	526.622898821824
370	370	345.771457563589	112.100386902737	674.618068456308	533.951901307648
371	371	342.765843323362	149.814427291599	670.773965763837	515.931943832618
372	372	345.728090988451	107.7938862597	666.971672962452	524.13091247839
373	373	341.615630269563	116.541603676995	670.010985934501	516.082346345743
374	374	340.360448565751	131.441812937527	668.77049972052	497.738338316451
375	375	337.815731105176	148.758484524113	676.00046227767	484.460873402143
376	376	340.497923508215	123.721800060474	677.370313632734	522.950879464376
377	377	348.486965511605	133.928183757619	670.823956306896	527.357901556901
378	378	344.926114637526	140.151480104978	668.77762714579	514.270037362534
379	379	347.870897979396	158.154546759855	672.252551985715	502.014047689533
380	380	343.735842540617	156.40072709473	676.165469534123	501.645577714592
381	381	345.117380015168	129.82261612429	674.010036147033	516.238452967277
382	382	342.020772581092	130.398224865337	671.414372508117	525.93134825338
383	383	343.767584085438	120.062292055349	669.793387540968	507.634434839255
384	384	344.639387863631	139.197401966061	668.558899483157	504.793241609988
385	385	344.542973250736	145.139852460748	674.121138390816	499.581176018769
386	386	340.904698854737	122.599471509019	671.569874329969	541.246633869584
387	387	340.190937575195	142.165032883038	671.20001684442	528.790436814783
388	388	337.297894072602	162.227684651893	671.981644738912	493.370656985648
389	389	340.009805678909	120.770569654847	672.212813199228	497.994578468113
390	390	342.562963979695	140.254786294769	667.570156224651	544.229216978755
391	391	350.643145206703	109.118659297508	672.870395042822	523.05168569211
392	392	341.131865542594	162.571819217227	672.525916548796	490.997270096296
393	393	343.868489387055	97.3148627883588	668.358258664039	514.857875680995
394	394	346.838621371655	132.364826953042	680.652984458331	510.944110434648
395	395	341.386569948604	107.637531611027	670.671911823823	514.015665164934
396	396	348.941530390848	125.330103834106	671.324840473845	542.211847006194
397	397	345.943948332398	133.151411115968	672.17060661801	496.94137319279
398	398	343.325711582932	128.768182788701	676.28481358563	513.968122612742
399	399	343.202461893606	153.046719033808	678.615680713419	541.329877939866
400	400	347.033577705385	148.356298879886	672.40671439156	521.751204135381
401	401	338.76950290637	87.8287257352583	671.964520408371	518.240061355584
402	402	345.847425685882	135.750395995481	671.323270860558	526.725863020807
403	403	348.393791362129	138.240222441559	669.502374472154	535.735614157794
404	404	340.998615167282	110.399337267487	674.256729474379	532.224897950108
405	405	342.148346900069	122.343477601117	677.419182969463	514.088811025887
406	406	339.722856733611	114.290478072431	669.605847671283	537.725382261389
407	407	344.714244393572	145.486920469647	680.20307332301	521.805601070645
408	408	341.459863442779	141.23546999444	673.646829899431	527.203749981005
409	409	346.614309818291	123.189810561192	674.242441234828	512.165309505121
410	410	348.893285753369	150.075443214829	668.112981259345	511.331573060555
411	411	345.313396167943	141.411130445127	676.78741325273	528.079601721522
412	412	340.327162638044	160.98008928632	674.613123105407	523.296517507659
413	413	345.428363683094	98.9312767367988	675.201680237141	505.493823273097
414	414	346.264871593495	105.108473282037	670.136841867444	525.827936921891
415	415	346.794306443393	129.177746682885	668.198403663708	547.53155306999
416	416	336.01703937759	111.829269890628	671.419230627196	534.625569429105
417	417	347.136575497911	127.650659912502	672.714352385878	492.448423782171
418	418	347.004118069901	116.517884730262	670.590306290134	517.348221730403
419	419	342.290061761759	123.503889514665	674.811686799824	548.204077496663
420	420	347.601911716274	135.565461391348	671.522585061032	546.292013968657
421	421	346.377629797426	137.550474167045	674.355452351495	544.311405471005
422	422	347.841595148227	150.074329183739	676.656002415072	518.070848785761
423	423	346.105658913822	135.282239709706	665.386385898923	528.429572507819
424	424	347.173309876516	137.784997016517	672.11248946771	522.490040538687
425	425	349.121991351359	145.00013344438	675.976901814722	502.857621555069
426	426	343.611765797149	152.000074253859	668.877926891922	531.19215761533
427	427	344.337061160323	131.183862724125	671.548837572244	517.09732863094
428	428	350.297301403923	147.159605418313	667.838824308815	509.886978838586
429	429	342.838661660768	123.191184850827	673.158970778471	528.718778483714
430	430	347.459174740608	136.790057531524	671.932829633695	519.534388123036
431	431	345.167687534049	126.590222390743	672.159618460817	549.630097080099
432	432	347.055840061059	98.7309348108907	663.326665682658	522.74355706059
433	433	340.517215056835	112.322968957181	672.873528554811	520.611164176381
434	434	339.53780836716	108.253397627744	674.109346276623	507.5152169564
435	435	339.053823630284	119.917235988916	670.626251939092	521.917776570812
436	436	347.222696062773	119.371141629141	668.848318384076	532.048768605768
437	437	345.081689382027	137.238304790051	675.436764293864	499.908246442404
438	438	343.224729737345	92.5218971920921	673.074310801859	539.451279014943
439	439	343.707545712986	108.114170229088	672.649845233933	538.044483506729
440	440	346.015181909274	123.294799264666	669.30153033207	522.603648482546
441	441	344.788194362974	144.38319076436	669.34058509835	511.128806564882
442	442	346.191181731667	144.517832659991	674.747600782225	532.143301266319
443	443	340.977369035998	94.4052248905544	671.488258851503	531.569232487598
444	444	345.245896774667	112.74280396328	670.951856678863	543.694740039441
445	445	342.917066264507	124.577508299576	670.698728674185	526.66583376755
446	446	342.604941437054	121.130051086594	667.177739129209	563.605964053903
447	447	342.231326201133	132.531226662446	668.964513626524	512.897707259079
448	448	344.645124975365	123.999479250493	675.961178667067	530.410279890307
449	449	343.08304655753	132.068173039737	666.295681863193	533.567123700708
450	450	347.78280690126	136.965455790593	665.421957933358	543.94424642188
451	451	342.40222120637	107.599019756477	676.482389790275	527.933080163554
452	452	342.522066702605	103.434194504813	667.692782240041	510.469234552731
453	453	342.703982521089	139.624046243923	670.260396392215	526.749356736297
454	454	341.007133324399	147.185914698494	670.99687144224	514.288733458022
455	455	346.292776146024	106.351073110709	676.912717512365	515.080009447295
456	456	345.968349415524	135.714559946288	671.142396159629	536.118329216486
457	457	343.842087551739	149.893989513578	673.084251271073	507.137261838373
458	458	340.920784528983	120.886586243058	670.410344093324	530.034420980778
459	459	344.716451835744	132.612743671699	671.065230951958	555.750320077958
460	460	348.222030870907	135.531040120615	670.651833974345	508.439947664178
461	461	343.780983236422	96.1875031170133	676.945009294328	495.827972207214
462	462	342.793635352767	150.884261387079	671.986922411997	529.113425908108
463	463	339.515069492621	132.395114430131	669.644041545895	538.977719732048
464	464	344.791648349781	122.760103585169	672.777943172207	508.582152789508
465	465	345.024444414759	140.430739017577	672.278038590423	507.730795883531
466	466	344.429792183361	154.166482496636	669.715815595291	516.834571423678
467	467	344.056531699701	131.301309630928	675.443470145614	515.334421251008
468	468	350.28023615786	97.4145923729502	669.151886181082	503.931279423937
469	469	347.553970498425	141.539492217406	673.933608833993	515.300452784379
470	470	346.414081065571	122.435276820848	670.91094508196	515.955262392969
471	471	341.719785779969	138.332481436249	666.354578847204	538.411796001445
472	472	343.845772372408	141.700637514411	670.209696510861	543.043420397944
473	473	342.870411069815	87.8106741871658	670.479461642608	515.068549955232
474	474	343.405398163942	114.609186373758	674.699572340208	489.179471626784
475	475	347.942072026118	121.879619038458	670.862315400525	523.733585946579
476	476	345.444116548582	151.035343466401	672.771654784966	538.000180414345
477	477	343.249075783277	137.353370792729	672.808072581074	505.205039551895
478	478	344.484888497415	108.609080405975	672.771157486729	501.877564447445
479	479	346.32408948187	139.481948788147	675.021909245245	507.695119921893
480	480	344.601863769952	94.27671462203	674.989147960539	532.862209153532
481	481	343.40545197724	113.221143808193	673.138624232987	522.336667826552
482	482	347.929654172287	120.4816531615	671.853942886704	500.809883981489
483	483	342.975555172953	125.331781528151	673.650986332482	468.589979973432
484	484	348.202935995275	115.0073475512	669.329085749931	506.822394769953
485	485	348.190069388217	145.301428412068	668.668252242194	511.609533646506
486	486	349.140769405776	146.425561451827	668.56658703603	480.748701233763
487	487	350.119177489813	161.533830274477	671.707090175509	528.401066372119
488	488	340.725396853825	119.785947745113	672.505554330305	539.962772205994
489	489	341.781471229443	107.261794039421	671.507292044627	540.353166613357
490	490	342.996856445274	106.208700249537	674.948609220959	491.470901899205
491	491	338.338112135638	148.376510984328	673.327015164872	491.838015982537
492	492	347.520451469084	121.19646106516	668.188454997935	525.897041304284
493	493	344.984402162684	124.335589748734	672.118611808931	555.097005801331
494	494	342.471780920716	130.516193100954	676.356763062987	501.151189936785
495	495	347.456958087957	146.841650502948	671.416511084954	500.541155346567
496	496	347.945175361528	126.275456879728	675.459869895067	518.825358430658
497	497	348.623943129259	119.628795006076	674.445238775405	528.346048730883
498	498	343.745954391162	111.454727176105	674.245122193543	527.252865570792
499	499	338.666914683017	136.338324022048	669.458642973796	506.526986559236
500	500	343.444793218762	104.126226954122	672.994837657477	487.067729256518
501	501	343.002446633708	107.822454509004	676.172470822022	522.577163278925
502	502	349.054641012293	133.540397308343	670.81653457151	520.354277975673
503	503	342.7213227662	153.809501693736	671.340330590404	515.581400694729
504	504	345.287250480013	142.139720163893	670.19707089548	509.270873495662
505	505	342.707103976671	127.302222487639	671.781165804187	520.077156364699
506	506	342.149748380553	150.289084680555	671.210190264226	550.219231059739
507	507	347.62431188185	115.645839377047	668.211734949557	576.650446310882
508	508	343.89446676981	161.883055558055	670.893211564921	510.741127405943
509	509	342.279756877959	98.3149487484984	674.674779778798	481.428014048235
510	510	343.158138268562	116.978116633864	670.178211146695	538.648820257383
511	511	344.771278279633	121.645318046716	670.741757825635	550.144734320271
512	512	342.500709912625	150.147620891654	670.557537979977	527.101002070881
513	513	336.752507898459	126.074839888851	672.448985858772	505.531009855899
514	514	347.33192803954	109.965444660236	672.31999646384	524.090344032855
515	515	339.050098878638	139.578011385817	673.627344127545	524.999011134072
516	516	345.710481584736	184.165237715475	671.562793706733	506.401516201593
517	517	342.978486388672	97.6749120077119	675.386107004505	529.68766551193
518	518	343.303033774392	133.227223226742	668.975840959257	519.383285313627
519	519	341.717319336013	116.213828351163	666.802389855367	514.969725639988
520	520	341.993601144907	117.9929314448	671.060744757016	528.563557744191
521	521	339.217676520861	115.283243103202	672.789758470152	545.153254599302
522	522	345.448508727642	128.138554258256	672.409253413642	530.012190589263
523	523	346.323167723205	104.976624468074	671.243496567181	555.890943360023
524	524	341.545954096627	105.597919783397	663.576243982703	521.531248782768
525	525	342.997763061815	93.910345147095	668.238273679804	547.666863863072
526	526	343.628636943486	115.228632088058	670.664285211333	529.247949359907
527	527	342.812323926105	116.472728610171	669.778436455879	515.796745365439
528	528	347.212555559204	130.254513234728	672.446704679625	531.335845698997
529	529	345.270751380922	145.668833950161	673.953220141792	506.547777733095
530	530	344.37044788126	144.139769407583	671.935115987354	510.434531417652
531	531	346.8071141175	135.494122772255	668.615152666663	510.928868189684
532	532	342.165399231542	105.233315144493	674.611880926193	520.422118123175
533	533	345.260396116515	142.009107567922	668.545195549274	514.673876390704
534	534	341.078448897814	147.070427962566	667.271724560615	531.707183380774
535	535	348.470732714379	132.989225099487	670.178955733878	529.520055182722
536	536	345.489581799147	126.725465467775	671.30588081827	530.556432291037
537	537	342.269694439541	137.22526389025	671.922805700731	504.850611260662
538	538	340.393740875527	147.430669568037	670.538037922101	522.60921468468
539	539	341.065018301735	112.991471298393	675.904307891057	528.559482627681
540	540	346.518081914465	121.805009362264	677.221433185229	491.97575884223
541	541	346.945270866628	142.300519484535	672.44966739406	541.553021128741
542	542	343.403453948251	114.609612307831	670.768905677913	544.672701629826
543	543	345.527675418256	133.555208546716	672.770637548924	524.849648352033
544	544	344.942219167566	140.107490130596	667.600796918626	513.250880561374
545	545	342.397846626207	120.904408064131	671.373688635686	549.45751065337
546	546	347.044542242431	158.081084294036	666.860778339417	526.104411144235
547	547	340.529931846526	102.901062775434	669.875026034693	498.986289546573
548	548	345.110744921319	121.908921139757	667.097510224168	496.945157537912
549	549	344.32220417696	139.350049507554	674.238911323529	520.409701430154
550	550	343.306485272631	145.875537619017	671.98467966722	533.13283469956
551	551	346.944686151876	119.356609617756	673.395340657704	519.196860145152
552	552	343.34861658641	103.669924283808	669.188543624845	532.461933100704
553	553	347.649818776317	119.371772372934	673.150309150514	513.833835396646
554	554	346.189395833397	125.263364574101	672.723466396379	499.875411455776
555	555	341.118159658125	142.093744217387	673.661499099791	510.033903059331
556	556	346.983907050095	129.427612032337	674.772231311094	504.710866184111
557	557	345.071695875694	145.48120356988	666.559783877898	523.72442680517
558	558	343.821546073813	128.283534431046	673.018618842789	518.053573130861
559	559	340.941886435206	105.816583875792	675.001563221233	497.351428036619
560	560	342.355395556457	146.311089091509	662.414271634967	509.213744321013
561	561	341.440786924227	145.844967178228	672.315537866401	524.122454769481
562	562	341.335943978642	126.443776613458	672.810219031862	508.00857189352
563	563	341.780132511625	111.280072817461	670.084547816349	507.970033468506
564	564	345.04168493128	129.462616962893	674.359854723391	551.588838269578
565	565	341.159794546583	114.340605040416	673.534804127363	520.134779817575
566	566	345.553150277168	149.309632198841	671.989530474962	513.017157234825
567	567	340.337687215201	135.241461817219	664.557591565295	520.555591846267
568	568	348.190727297892	142.347910268876	668.713281962118	545.524843142243
569	569	345.670999495393	151.354201226631	668.589800913478	507.486200467243
570	570	346.907733134901	105.45006238555	672.131517148633	492.931419612858
571	571	344.014644028012	120.841171893876	673.511288977415	547.298486502035
572	572	347.699076426237	129.818448205495	670.232327398256	518.11674602793
573	573	345.22728942086	126.236853075806	672.272200299648	491.516001039077
574	574	345.037850508559	109.396414368022	669.741552635082	525.148543266821
575	575	343.245695571455	144.345828079748	677.993846743077	553.588125968523
576	576	343.66245479235	131.286437809924	676.904365842996	527.90426589208
577	577	345.392138631081	113.197748846122	672.267103256219	509.484249733643
578	578	341.490126096314	131.969338359403	663.359326122549	514.088659228383
579	579	345.790969414298	134.83359229273	669.656709491737	514.729310933882
580	580	346.168376234699	110.452703611612	669.900775293004	545.712187984244
581	581	344.185271349891	124.276509769179	674.87977662698	540.047382654881
582	582	339.975886764736	157.168612943705	673.504271367383	502.591122235373
583	583	346.019621130493	136.720948085618	677.532440702361	533.696492167463
584	584	343.468981706053	130.459573600325	670.9523281134	502.986144703421
585	585	342.796155883012	127.919719518638	673.327716636088	508.056418583873
586	586	339.180433151865	123.372454189055	669.75705728719	534.879706305565
587	587	339.722648210169	104.099859482744	665.956383978886	527.445467798836
588	588	339.881437543399	136.973170922204	671.525180606757	515.55911878974
589	589	344.242530665439	163.306666530335	671.504246953668	507.829961065316
590	590	346.146139625485	134.396906005181	669.207204205539	495.179082772748
591	591	341.440294213002	144.761034141118	673.038158948684	527.058092296693
592	592	341.671116344106	102.85749072863	673.164408343626	549.233717377124
593	593	341.134038296084	94.8385262676884	671.819741118748	517.10340983882
594	594	342.628318168203	123.311690214272	675.418258445203	531.030872867114
595	595	345.007047355715	116.49443812195	672.084062674084	532.104365089264
596	596	343.347090764127	115.366919679415	671.887552229336	534.265776105857
597	597	346.740814785723	115.742569464097	674.640573772567	537.820134950739
598	598	348.294727914587	120.174610691033	668.290812942529	530.80189174015
599	599	341.541976686194	127.691983456705	671.892261075052	539.234480125606
600	600	341.591779719489	113.329224965983	672.756988438578	519.764574702351
601	601	341.623293911777	138.778102043142	672.278348443731	542.520215401158
602	602	347.10689037049	147.799311480807	678.20585418617	514.223999256265
603	603	344.215333597415	117.726776943491	672.801563762297	518.359170102123
604	604	340.015065757714	153.454880554599	669.106976034087	503.189235727057
605	605	347.192838329835	122.263572870661	668.569329004534	534.335756070083
606	606	341.415679305672	123.488981302133	672.269667958879	519.873297064152
607	607	342.078904505855	142.893840330167	672.393091935781	498.862865915363
608	608	344.113110246119	112.694073650059	668.235051976575	534.740291468433
609	609	344.407545714912	137.836056583481	674.483566049608	498.097251698572
610	610	347.313299064261	128.495342377513	668.418518777431	542.820084086194
611	611	346.880060966789	149.985714500956	675.097122044386	533.275436274024
612	612	343.666582909293	136.474645549056	671.305467318394	530.458009225117
613	613	344.715312219627	111.858005373351	675.390970690175	540.147436999848
614	614	341.897936154773	120.78032150386	675.736117312406	560.16029427392
615	615	343.885383209038	158.778825067692	673.326535128306	520.223828129928
616	616	346.861357940524	98.1995181255519	668.47784706143	511.010295171718
617	617	345.539376803725	113.562447396082	670.977162032635	524.78699239054
618	618	347.545956586196	131.818767841962	672.803584278279	525.123719719119
619	619	348.928553345253	122.221539370052	671.368925611469	526.124848035887
620	620	342.483696252585	152.320384534555	672.904285062037	519.703875533956
621	621	339.92915782031	130.905188921584	670.011651927109	522.436721708556
622	622	346.708170080873	135.998197352439	670.897833813163	510.913402615566
623	623	341.409023516338	133.636141278061	675.334202467504	525.296690793213
624	624	346.31084938199	133.332671576838	671.221484807832	536.225546177102
625	625	342.465491886593	106.893539616215	674.243367069696	501.378615115061
626	626	343.446652956185	149.410826250493	669.224063567676	493.536220476899
627	627	349.042923432982	139.443362697766	670.125180063976	529.751330305044
628	628	346.139549961322	106.742840834007	674.760352458014	562.836483087525
629	629	340.963067316317	100.846883880851	671.679249391021	525.197795146921
630	630	342.61281290652	115.768384433487	673.806919231215	515.9646183841
631	631	343.021502410297	126.241783532495	670.533554943907	533.714235955991
632	632	344.955705810503	103.612345200036	674.917681229304	520.470518721863
633	633	346.201438986202	154.819839961929	670.593465077193	526.52359295903
634	634	341.808270208568	111.604342154295	671.983766097298	514.493780275393
635	635	344.563748797503	127.242666891586	670.874592649741	521.531252484175
636	636	342.904046659233	101.46701601928	669.345366944154	513.001907613131
637	637	346.332119685782	139.206595877981	668.296253571805	533.686331061351
638	638	346.166847011445	117.777000811474	670.419756762663	506.948022353463
639	639	340.112211287646	129.847578330119	672.819514384535	534.077268004833
640	640	339.98185328033	130.627253738498	676.023871885967	529.857172961348
641	641	346.556051116945	100.569527958431	669.231672456636	522.3581235257
642	642	341.474313197229	92.7396992869053	675.159764425881	518.802505687053
643	643	341.507379024849	148.778416023305	671.269598007265	523.509237060616
644	644	347.834604062173	111.217529091172	670.928687779734	545.638333780994
645	645	340.949497947925	134.079019367109	671.404285222251	524.511342013003
646	646	348.239286256295	121.12888040793	673.953650226006	512.382223187392
647	647	342.758106117872	114.104465548149	668.892122947687	522.075263058789
648	648	344.480462705534	142.977197760408	669.327328327193	515.714843182504
649	649	341.354912930019	144.120508726768	676.77937786939	556.78702078984
650	650	344.928469121642	127.678856387093	677.436528077535	536.151287540076
651	651	343.118560024022	118.926286754941	677.956105956139	552.747014504834
652	652	346.98740182693	138.352308818641	674.457348274975	522.902096161814
653	653	343.296762977647	128.768480629501	670.323675045751	529.911671309333
654	654	344.718519789894	131.272887491213	675.479354284525	524.065098227273
655	655	346.012994906095	144.231552356535	676.409434775162	526.251196635486
656	656	347.204893776186	142.194297569882	671.985692525961	528.404479133678
657	657	349.220442132768	108.229112879363	672.36337453938	541.791181186529
658	658	343.554608254225	124.021778515076	668.369637765278	516.701830785405
659	659	337.7944559003	160.17658852215	673.428022272776	535.735144999349
660	660	344.839782987299	109.662996652446	672.160422045051	494.161054414661
661	661	342.992851911011	147.642159905897	673.412706996717	531.823546892534
662	662	342.773117782469	140.686504102861	669.334908928451	538.060446635205
663	663	343.400306282649	139.93796379419	669.093200454008	518.325866507589
664	664	346.519188662754	121.693056780745	671.255549620108	504.611493284351
665	665	342.14519600934	149.556040714424	669.495809438951	535.141902629156
666	666	344.875476776011	123.492560232465	672.4603216878	543.338973901223
667	667	342.606034132315	132.293697907858	676.496164735742	528.14621275822
668	668	343.762836960678	122.724215693999	669.605141895068	511.202285026796
669	669	346.412763391242	159.473392309727	669.756508202765	527.270505178925
670	670	351.969685630661	150.234976739202	669.306814797627	514.919089097604
671	671	338.584795281877	136.849887550439	667.27625913874	513.190282388063
672	672	343.36991833164	134.121818011105	672.511284104506	523.244732304355
673	673	342.220036114907	128.002638205445	670.737140800182	496.410941613314
674	674	340.000845836805	101.739110032642	673.781069551133	526.229497329697
675	675	346.383292613537	118.324292160576	672.749477863904	545.437479779417
676	676	344.211197507198	127.451909203708	672.842586134207	554.554485141511
677	677	345.450656781444	125.463775785451	677.605536028834	516.113008548298
678	678	346.046326039764	145.377606109331	668.748915121551	499.938453815635
679	679	341.881002305745	104.471259999903	675.998718901841	529.046709779712
680	680	345.147089452124	136.418615190245	674.783664427408	519.485210713564
681	681	343.026617268268	141.997032463261	672.604120567701	517.868527751324
682	682	339.736988419011	102.56308601164	670.983168357833	527.070227856663
683	683	349.349288739717	144.457563992365	674.495957760295	555.642484503335
684	684	346.021811285418	134.661558011591	672.254967619618	549.942047300624
685	685	344.500211826232	119.39561610599	670.661535148887	515.035521661671
686	686	340.776116991505	146.242386284287	669.709803209885	500.283249292848
687	687	342.586956196304	111.837989859686	671.370832199906	530.750760137814
688	688	344.605195029027	161.402005875756	674.966948757944	516.330478990634
689	689	339.212556681617	141.980404292206	671.430601698616	542.998883145944
690	690	345.70387510122	132.372028721655	667.001130396046	507.495690230646
691	691	346.156870494411	118.503093061884	670.815181032424	532.954686831298
692	692	344.735621536376	167.366350181832	669.269235871944	500.866303102786
693	693	346.010601726505	130.859987935097	673.288684467641	535.728682935944
694	694	337.819666796457	137.244858577137	672.408094576923	538.825965560792
695	695	340.264890849901	126.428674621326	671.065872397869	486.883974151431
696	696	345.139560305664	139.730311510009	669.398201280396	512.04878475071
697	697	344.504907815829	141.619709322661	674.300679982631	525.616272922536
698	698	344.46827041788	122.09876940381	673.648301457946	547.765725966188
699	699	341.33770849623	96.3622083651609	671.677893622743	534.034317735584
700	700	347.250569891651	133.68369760339	665.453132096736	496.006272330891
701	701	345.023604027615	121.143521987121	672.478769011792	520.589697784307
702	702	341.746082454136	136.231802012116	671.951088591208	515.077420374482
703	703	343.463082208424	144.360436034489	674.106923754052	528.724518546741
704	704	346.624338657173	118.249852441144	673.6112601472	542.325522777052
705	705	344.549968114206	122.437299745959	669.264165251854	521.629856795116
706	706	346.501854337499	111.425908258806	672.260437616377	521.809823380679
707	707	342.171415088584	130.705124498926	674.386643569877	520.253083458255
708	708	345.868041896797	122.095019103944	668.831424589437	522.486979474609
709	709	343.772634957965	124.96812254283	675.538595033668	520.823590234011
710	710	342.500087621296	120.552462651426	670.317608533741	560.704109411082
711	711	338.976214048493	132.260280479863	673.692641475621	534.182140410809
712	712	342.42103118453	113.082955076861	672.544657259918	517.066037673579
713	713	348.041679784403	138.904496236911	674.425159411836	515.545980428981
714	714	346.593650072594	148.440177950393	676.552097521076	533.77875807972
715	715	344.111359812977	109.385434398797	675.023065651323	519.981871477931
716	716	344.680763708197	121.661712126791	675.299980497652	533.467688149781
717	717	344.571672935669	107.504956706278	671.590484882675	533.39135356881
718	718	344.644730291281	149.299168459874	675.75840323107	539.214350343816
719	719	346.15922720776	137.655376908297	669.309677103283	531.855900234173
720	720	349.652623016755	105.068310214485	672.4296771949	537.665236627014
721	721	341.291524820557	117.050747502411	672.544606243762	544.183253210404
722	722	346.427503858812	96.396988042995	674.059012017785	533.308030086807
723	723	341.860117912695	135.459664089437	670.14506156011	502.708635458889
724	724	345.688178000138	110.017601255462	672.035030700256	537.629307892497
725	725	347.395722548489	101.38142638452	669.391035117137	520.78457691904
726	726	345.828992007245	145.72386371475	667.318739862194	528.742993932638
727	727	344.555003590417	137.327192053164	669.431596287026	554.652886404414
728	728	343.889453263056	145.577614464225	669.953319776774	526.588511604156
729	729	342.579786716825	146.394329826937	673.636018492867	549.876879153035
730	730	341.581362096694	132.576076743252	671.631429436852	513.885183730205
731	731	344.284121016666	147.697127296177	671.058770588059	517.560205148902
732	732	347.249110253879	125.11854365289	674.008446954584	541.101029643099
733	733	346.632416264078	134.603298606525	674.006252749526	505.966465748346
734	734	342.771947109637	129.19928070196	669.856005710958	526.044527603991
735	735	346.34966842272	125.85320342935	668.299259425074	531.536758216139
736	736	346.908741424964	155.532266009162	671.272627056492	511.044399459931
737	737	344.429934257133	150.751541937902	672.411818534597	529.673115867004
738	738	346.368533350334	153.781892839136	674.933868353361	509.623232574365
739	739	340.569782396376	151.122550163066	665.02114459245	541.739097350613
740	740	345.18161726569	116.117285589355	672.642951842785	523.356010054095
741	741	341.935750282275	103.33533131815	670.462493807464	543.354501953087
742	742	347.757420681971	141.960237292773	673.073104173947	530.673826847851
743	743	345.526369704258	120.492280643402	670.076451209164	515.413292553555
744	744	345.796687917867	89.2588437667222	671.832576649098	548.083703634574
745	745	347.758517537359	108.566403345658	673.116531708952	530.265894534859
746	746	342.595019130437	123.008186805579	669.311178137514	489.718623790848
747	747	345.099308458345	110.00286208458	672.387104054202	532.281223680558
748	748	345.725165118818	124.442689631757	670.188404937074	500.896184397683
749	749	346.868652803144	155.041401972988	671.491993128397	527.920477195143
750	750	341.043893234558	136.962245003504	669.304862919457	491.789308120541
751	751	347.668384937039	121.079665715485	673.190530936593	504.451472787958
752	752	341.131430208377	155.847238364236	673.685690967873	530.1419627399
753	753	347.524984623219	107.023210624831	676.077008268678	510.221819920229
754	754	344.418513138106	117.291035480458	674.131952747887	514.95374333752
755	755	346.042609645164	129.844517044533	673.677362153821	511.466574135381
756	756	341.236925070729	131.707859241546	680.552901150226	523.333244359453
757	757	347.404259981443	128.091656148476	665.732044536194	486.352163284922
758	758	342.74984202404	114.252405978174	667.593075842094	482.135584200087
759	759	345.646475310823	131.115347929207	674.477619401667	520.397768210105
760	760	343.934105058165	124.92000768758	668.361594585371	540.629526227015
761	761	345.487040374584	101.693405117017	672.451608983616	521.90862944877
762	762	346.320462317405	135.481627667123	668.312559817414	552.722975119593
763	763	342.766664341078	144.74376238175	675.683257668538	516.062446010135
764	764	345.54928221541	158.654555134245	669.605004933139	536.093084251921
765	765	346.331816375407	122.766383086027	670.070860852422	509.959297405523
766	766	346.2741782509	126.375992214874	670.806811519571	507.926627067603
767	767	338.040134247811	164.88079754725	673.266466410408	510.300018295499
768	768	343.758495048839	126.019644021297	673.356196578108	526.643555863351
769	769	346.502463670255	131.078356765355	676.115271313558	544.349077318586
770	770	342.601473531781	148.648888555307	672.951324990387	483.723170375415
771	771	344.902879252105	124.730140450502	672.901676815291	493.824046673491
772	772	343.41814875499	164.760894085065	669.603409703085	521.853334074873
773	773	341.243139484387	109.355330434323	674.779886875904	508.217739723361
774	774	340.714397322756	136.920651215928	669.135193219125	539.272267968421
775	775	343.780678350202	130.250557808532	673.362219821564	545.900281941197
776	776	344.190460605178	117.133241213992	672.940484236845	556.483728425788
777	777	340.22192385617	139.47577603139	669.060494740059	521.22115470027
778	778	345.606239725468	105.668794324057	671.767451149078	547.005118707373
779	779	347.95595555763	131.196758338565	672.970806773363	531.781550968534
780	780	341.608057712309	128.270048108924	672.672981695527	527.826725645622
781	781	343.051568535978	112.61501069023	671.167715160833	521.76915756675
782	782	338.044162138375	133.462404251756	673.779762321074	535.062017471247
783	783	343.119942403078	126.195831839927	667.110888822485	511.456693947679
784	784	342.693884062419	132.309484740828	668.072670458227	539.16146399276
785	785	345.932100867184	146.096946469835	669.675556973625	516.292899115197
786	786	347.817236833067	144.383153017468	666.807238060067	520.85487947728
787	787	342.306511598604	158.091579607708	673.434139393638	539.944531986026
788	788	347.599115637301	164.708934554903	672.661320642811	497.106038764587
789	789	340.856150863042	182.30758243734	672.514174175021	539.13637425014
790	790	344.900413342542	128.156297147461	670.570674864337	540.378176518934
791	791	345.711885157973	140.984815190615	672.425984842951	524.324502059287
792	792	349.076959965742	132.488728509642	673.662972744812	524.98176624939
793	793	348.554371210017	129.967199040994	668.679722799361	500.361502373074
794	794	345.883630584888	147.990262847055	673.715670332707	522.242192274798
795	795	344.370668326345	134.670298976128	672.653320768668	519.394193004974
796	796	341.93353095802	111.08194485887	670.416257581763	554.453886731105
797	797	343.794606101209	149.564512048433	668.795516130304	527.021695796825
798	798	346.890520350818	142.124182488853	676.168579988054	516.290684397413
799	799	350.233554158904	146.188987663567	672.50738215171	514.793509793619
800	800	342.408574061466	140.324244048387	671.891976021443	519.383725856972
801	801	339.318028709391	80.1704828511221	672.140857497101	494.013409385747
802	802	341.50211128329	140.912483492782	669.767367311601	476.819803314506
803	803	348.462898116748	130.832300766561	672.861878727965	539.098254679382
804	804	344.109806841981	145.929180250308	669.496785114542	525.65322915236
805	805	344.375702647842	127.632068200107	674.266363690158	520.093857343891
806	806	342.882029444607	144.463114419369	671.480960753649	487.952397114795
807	807	340.827638825882	93.7553758274683	673.067897786619	529.371658103449
808	808	342.488246104443	126.782512581067	673.808521388539	495.345232939198
809	809	341.488748256846	136.999627707484	670.970794668138	517.249682375191
810	810	344.512959333287	149.067291194062	673.688763013026	542.224372166101
811	811	342.096561502311	161.007635655455	668.05819524247	513.583383941312
812	812	340.523960035271	138.598462791742	665.946287329571	497.161111720474
813	813	343.482562683397	141.146431373247	672.193918992255	515.007660173089
814	814	350.009424657335	74.7734494729656	674.793111384302	539.202416358601
815	815	344.885149033885	112.51573972481	671.782663304022	521.564614098926
816	816	343.200011503092	131.578331655796	670.028874079266	538.448166175107
817	817	341.911871105946	131.375992601521	673.725723753894	536.994427997707
818	818	346.859622067664	135.185919062573	669.561609201217	524.417465167424
819	819	346.572507375622	160.287058217098	669.806962098311	534.462614513522
820	820	346.139548485096	145.01822045574	671.050285235954	513.80460406659
821	821	337.101948800461	132.268892539028	674.969372262747	484.446410886927
822	822	341.500323963741	114.468773997989	675.109658284627	537.936856421339
823	823	341.406651838888	122.704696390546	673.28697294102	492.537924416442
824	824	342.73607455286	99.6721110529801	670.14766472417	509.814442157948
825	825	342.54114539163	146.351391871709	676.244198645702	534.712072788365
826	826	346.776790562116	130.503806498458	663.846221664989	531.821011511236
827	827	343.193386959509	143.368666117153	672.876853501063	506.876257500207
828	828	337.018666811984	142.40916398724	674.249953318003	512.641024743318
829	829	342.76640543262	116.828591908834	678.01070024162	527.803594620398
830	830	343.795514954094	119.200079249471	678.530819227712	518.870481250641
831	831	346.23708837834	97.9717469275653	670.043655713999	497.263314963063
832	832	342.63167914059	129.075880031102	673.375376887123	532.185439757672
833	833	348.943616925792	131.734107510126	667.209300961649	548.842391513449
834	834	343.808454401187	91.6900660862454	675.946744613573	515.382940335732
835	835	345.495945553942	86.320422264372	668.294896795747	524.590061839761
836	836	347.859381876269	147.143167911782	672.192158088473	535.643716292642
837	837	345.732256189628	132.606112376178	670.913187501246	523.285814627998
838	838	346.048208927221	100.732010341429	674.131724684306	520.669348994413
839	839	346.736682966642	122.800507382852	672.927055578063	527.201781037176
840	840	339.364765537999	137.364516035802	674.161698567212	548.247070027644
841	841	349.184965160905	112.912506969319	672.151045488425	522.985983767289
842	842	345.902820787657	121.330502697531	669.003649238528	493.360494822115
843	843	340.072946264488	149.176741279429	669.484118239689	527.035957297585
844	844	342.239894208792	132.103288841831	677.78028669306	525.545892830288
845	845	347.302516617041	142.995850209581	674.919019006264	519.006232986622
846	846	348.409380268031	109.046927500396	670.330719154145	519.861644035576
847	847	348.481783100678	174.775721348086	669.611282805362	532.335765335364
848	848	341.40478452188	129.171463035004	675.873671111163	492.034386274798
849	849	348.072261360379	141.134864096553	671.572236870664	511.384516979589
850	850	343.658019653073	156.655878487923	670.356068199919	497.515688314341
851	851	344.743038250653	125.682105666369	669.481982310421	536.892831882675
852	852	346.617881515491	112.791501875527	670.279639033778	498.804587281463
853	853	342.884463553019	147.512845524709	675.153253499992	527.132933471983
854	854	344.56124348462	108.714584928105	673.744091131828	511.355061769924
855	855	350.448661927418	117.112114120045	674.654873020474	527.656195467977
856	856	339.474671751541	145.039242538493	672.551169338215	542.946999189786
857	857	340.443539072848	142.06893147168	673.188078937381	503.955727820296
858	858	347.64048571307	114.542798264478	674.26941216361	500.654776759358
859	859	342.538142652271	133.309379047797	676.002511952966	514.493551946362
860	860	341.199748909592	128.72378928179	672.606244467683	519.428196298721
861	861	341.537912510617	140.049784403444	673.704180387326	525.60640454603
862	862	342.58121921584	127.451545459739	675.13521298564	503.512672433653
863	863	339.231424625639	147.645114619023	671.46572757033	544.772632906103
864	864	348.468196757169	135.180443057206	669.805444438361	549.895224645348
865	865	346.462531873307	119.945850422719	671.277690438617	516.549597910565
866	866	343.453284991588	118.804538369089	676.162093723992	530.723811100579
867	867	341.808273652654	146.087954801306	666.301306352308	522.344475586455
868	868	341.739138652766	148.506378530407	671.559337030282	514.715419979034
869	869	351.447256455943	128.317810907415	670.578796831424	499.106812005867
870	870	344.393158936015	134.813472127838	672.224304089363	520.037945043753
871	871	341.002562650102	99.8492151718722	672.481813243267	531.841790078246
872	872	339.763934984565	134.883670301073	670.097155137046	519.257205951129
873	873	346.921489964865	170.893666783798	671.364716745305	535.774247171121
874	874	345.059862379848	143.452635592465	671.656660694234	544.535732780368
875	875	344.203241945765	124.41192809449	672.173832050636	497.045579257314
876	876	340.462898104756	138.423563827582	674.189447211543	502.161406322282
877	877	351.54356542821	150.62333471921	677.682982006083	524.649165166326
878	878	342.271559282208	136.931951821539	674.829726943752	486.230791560446
879	879	343.144696779437	156.269116571608	670.446256544815	508.322253235478
880	880	346.8269428747	156.508700518939	671.946251403509	483.103592241688
881	881	345.824813947246	129.547136209974	670.975223144423	549.53275962374
882	882	340.276543049876	138.367169033372	667.634367110777	517.510641627576
883	883	343.645488409793	153.600205564364	672.678447940193	526.100942048101
884	884	340.880942576133	129.923960065999	668.410695989214	527.576654492325
885	885	342.12224874103	139.823389580817	676.284172260689	517.470705442319
886	886	342.510729162868	118.126908425199	676.100841070702	521.805833984536
887	887	347.325739111878	131.036354115825	678.218937946369	518.204591679204
888	888	346.476427682884	151.765718046856	669.148315483268	519.512172993347
889	889	345.566711516049	131.662661379445	676.089943433156	525.215420086958
890	890	342.619637369782	165.30094172418	671.724830153981	540.716837779664
891	891	348.043077403847	151.082814774897	673.059604161663	511.16892780468
892	892	345.016367802452	131.55314266938	671.991326372451	504.39470407707
893	893	340.837831467786	131.747979404171	673.940702965241	570.225912852365
894	894	346.726196372693	114.011344545667	679.143484418399	549.534602737569
895	895	344.046080814538	120.436805970674	677.215546727089	513.929609821073
896	896	343.617886095959	167.332701344592	673.410434650557	508.704449480784
897	897	339.073994789436	135.674552793538	668.477634963681	517.956770128839
898	898	345.600439655864	139.867215951782	672.939167208517	546.056812496887
899	899	342.924410595974	121.718172639844	669.213111290009	559.578394318443
900	900	340.887251762369	163.771073505288	672.859536432448	524.381301107629
901	901	343.636678716433	146.015067718803	669.257283264356	530.172178506198
902	902	339.836659262224	118.197494142374	678.092984628754	513.416777846381
903	903	344.180824654395	138.856323891957	669.401537403631	522.818149637026
904	904	341.721419098806	120.632320204107	674.097104959513	515.222080943919
905	905	340.915535532465	114.267144136815	669.105543910922	518.289903448095
906	906	338.948625424007	135.433535145801	670.157346370016	540.294821292053
907	907	346.218475131136	127.319030101209	672.406350299697	517.998721070268
908	908	345.069884520074	140.858111966441	670.855296536316	530.182809604384
909	909	344.994398899074	129.14466233953	671.441380678486	528.506276497832
910	910	348.719502089929	145.26863086164	673.599518763031	534.305532828453
911	911	346.695739605918	139.686256207181	676.636748442856	524.242592420798
912	912	343.656848772329	151.979357606147	671.611137268738	506.304957341711
913	913	341.315000944315	132.287740640308	676.811302237222	522.236299192274
914	914	341.284666259319	104.464892913362	673.565581112481	535.131059317041
915	915	345.022833630786	93.4773291966254	674.668175774551	539.935608070739
916	916	342.523796222568	122.477518322511	673.919729306715	497.520130845062
917	917	338.133532182664	141.800428045221	674.860714585361	539.413637135343
918	918	350.560340710155	110.875257587733	667.322724783631	494.279872033091
919	919	347.843545382962	124.81148108845	672.322224380697	513.963639793423
920	920	340.148767144697	132.995871127162	665.19201220742	528.092768824262
921	921	342.647132552024	133.147753356356	676.862185216783	536.128549297122
922	922	342.586905381036	148.892016488405	668.511512193209	505.394543726973
923	923	348.593165420235	147.407506094194	666.230323646795	559.827132579287
924	924	344.689073617925	140.886825285369	667.143400851383	490.521517720192
925	925	339.556009702604	127.904034859484	666.831092903255	524.023504850183
926	926	345.810135414474	102.806677143881	670.330196408986	537.30186917045
927	927	350.951300462505	159.472555477288	669.954219148338	530.149193901648
928	928	340.187098513444	140.156507823505	672.729180040668	535.251770100142
929	929	346.843517624268	127.472134604856	669.829468659073	545.416496306968
930	930	341.091744224655	143.609339682668	665.66564516798	504.593708060275
931	931	348.622701877054	137.007010268909	671.166220684468	492.842529980341
932	932	343.446247125884	126.751689456873	670.54356838001	550.175389565386
933	933	347.811130910374	115.116947384384	675.205771656798	495.551478876204
934	934	343.970381655281	133.519553653166	671.208189626864	523.564168614322
935	935	343.025660877713	134.078089839493	675.034994352615	535.949314042272
936	936	350.573146109222	128.307027978544	672.905549780955	524.81110729341
937	937	345.115312752099	127.826821496014	672.028457433848	480.801202727286
938	938	343.94958052447	131.481223380891	672.309627887106	539.292811229572
939	939	342.406983165328	172.150877626062	678.15931199114	507.281496137924
940	940	345.432293212346	135.492675588941	671.529709825677	539.815675093279
941	941	346.152333959872	136.661262876958	670.989535697745	486.584165507164
942	942	349.866435793987	136.460648192426	674.81362324469	524.832834554047
943	943	345.391457058949	125.812619488268	675.942536337097	521.599017565738
944	944	340.627098430232	139.046929850284	668.347208105173	524.297752781804
945	945	339.228187315799	126.807377156446	673.300879115805	503.356068213468
946	946	341.215902325235	140.201343954009	673.285715789261	478.920541583736
947	947	346.833097077941	113.212124577948	668.660037894842	517.9085098066
948	948	342.500637410714	153.186372135703	669.794781075594	507.338114139019
949	949	347.333859109335	142.304076032912	675.83140617432	531.298005291252
950	950	346.913534105915	150.590755308043	671.904820023483	524.717287384657
951	951	342.1671409884	140.511853759791	675.058967648478	532.097434256311
952	952	339.776890045421	143.206639134907	671.97898838691	522.45907150673
953	953	344.055132340678	133.474701845261	672.602582140243	505.008202450593
954	954	344.883415484341	133.178606785642	677.678956558093	504.18914630878
955	955	342.9353262104	109.698683989288	671.468972639609	519.745171069142
956	956	344.872664156841	119.257421537462	672.305516128323	506.496261933997
957	957	347.02153070988	133.906221988693	672.203553226894	528.709615854066
958	958	347.532174298256	101.345264214873	672.141780525523	527.720760651881
959	959	343.001411673845	139.606280442737	673.545240647177	524.375855266982
960	960	349.530521328499	159.915609322487	667.809352962932	515.681239549913
961	961	345.053163989351	147.028775323246	678.299298097852	517.173537815799
962	962	344.886800162331	127.391473313745	673.962877964667	535.656872393603
963	963	345.174577198448	138.881927593395	675.419716326757	563.019941905839
964	964	348.517902540641	134.735136662103	673.186038073718	530.157194725162
965	965	347.875566237421	150.819720272012	673.296485406798	514.389926474547
966	966	346.435686059465	106.081203625318	675.424501055376	490.609471906183
967	967	339.878545222215	127.248248352618	668.034415677168	501.954176972643
968	968	344.026768518155	141.290082627925	668.027696166849	521.944228519227
969	969	345.912580658463	137.540403185194	676.298810150671	495.021190263448
970	970	345.266133665944	126.456166884226	665.253199923884	524.373883950373
971	971	338.449397107418	127.863809997841	669.032477058961	498.2777609132
972	972	344.442181323959	149.373223283116	671.606262525657	516.520042991115
973	973	344.513098030896	129.38753844981	676.63324473253	556.638406086319
974	974	343.334888716407	123.770359401008	672.795216986132	521.655051561803
975	975	339.901967127429	141.337579079124	675.522471372428	515.858542499174
976	976	347.606632834229	143.345388931947	673.641549189264	529.675795469983
977	977	342.907840610542	151.909095208588	676.823446397426	544.820844955923
978	978	343.929221664312	134.757428891433	671.532453891374	524.669755997395
979	979	345.858795595584	145.168390535121	674.805549414033	520.375966699498
980	980	346.985724075065	164.963997829247	664.856098418125	517.454310793574
981	981	348.236464786761	119.152823020744	669.240023900504	527.923131858065
982	982	343.441098878242	114.690936334838	675.123298055084	513.312823245474
983	983	339.711669122247	92.1709835767547	674.049490170089	544.419424317691
984	984	346.195494259969	145.15925157318	674.797597286059	508.91254227956
985	985	343.129328407198	121.434389023485	672.380408048974	497.049297337313
986	986	341.497383573462	117.438505234486	670.241237648952	535.621388131784
987	987	340.33844416792	146.08055906648	672.826737231776	570.737620924749
988	988	347.126198048196	135.051047164978	668.003809341413	533.865410160515
989	989	340.680904508084	145.837077140069	676.85414209402	541.3216609944
990	990	347.162506513924	133.590453845253	670.184652352842	519.416904879643
991	991	350.219510167964	127.842269653048	673.404143823231	526.979427071352
992	992	341.824570038799	159.914906291467	672.01050567634	512.982208761421
993	993	346.281602552544	133.201238074511	672.883719645671	524.332543842536
994	994	342.036764261724	125.675788062533	670.364760976063	505.209739609488
995	995	342.201075869135	131.378581112407	672.462396722408	525.638728919136
996	996	338.396938729025	127.028038185613	672.751697519311	521.224838609604
997	997	343.445437820359	125.295285475051	672.309468955414	508.53391238507
998	998	345.454458262418	144.230957811164	672.535201409581	522.729982263802
999	999	343.688504422275	116.764331864451	678.882284889878	516.5939021881
1000	1000	345.223667315877	155.323566423853	673.261650788016	532.904865200757
1001	1001	340.405313947264	163.903070798661	673.632372645994	552.858500935147
1002	1002	346.526482303357	119.486539816859	667.401644215798	507.475015436929
1003	1003	346.032981188919	146.071151267027	670.773857823045	526.761169685076
1004	1004	342.892597533919	142.05778074895	670.114310311694	535.035769287711
1005	1005	345.767823543838	118.792352066761	670.380570949798	512.845801917802
1006	1006	342.380705204652	142.150379447328	676.30960998635	525.61453083098
1007	1007	344.709012964456	148.897017998206	671.320913275231	504.174991798479
1008	1008	346.862677301762	126.545006076066	672.419559428537	523.500560589056
1009	1009	341.173446172862	122.142185822405	671.242531709307	522.608545186185
1010	1010	345.438462346831	142.955148614452	675.522782211907	514.690116361062
1011	1011	341.788045447782	98.0002327000146	668.800259684598	520.645494141111
1012	1012	342.840271311855	145.123667515804	675.654260146805	516.198164188602
1013	1013	344.60179571883	115.559147791935	675.099127151965	522.259610655641
1014	1014	345.096989328369	137.284053373455	674.650603862963	537.110748631445
1015	1015	345.920730951309	115.63111673813	669.500718705276	540.353611633034
1016	1016	344.790642425357	121.839073538053	671.819394819583	481.143215201104
1017	1017	346.590782795467	101.595753260039	672.117839730312	518.119586790097
1018	1018	343.552584532699	124.223276807016	667.698262398378	565.115818702885
1019	1019	345.586393879777	128.801724820552	669.960562181773	540.025421263251
1020	1020	344.324258686728	106.229233678519	672.530775600161	510.404048318075
1021	1021	341.163195450123	132.997674358211	678.179152026079	495.851451929272
1022	1022	347.25317543728	143.33601094551	670.868244042647	515.600718189878
1023	1023	340.362974615292	139.774331223907	670.86746321232	526.258843088034
1024	1024	339.954200683332	131.734378685155	669.967901655827	517.54756268542
1025	1025	348.574575183404	146.334387589131	669.029079260587	535.052533943592
1026	1026	344.893133661933	121.094716963447	676.280947202622	509.994412467664
1027	1027	343.463449969975	139.055848194268	669.556967267713	524.757612424152
1028	1028	346.99158096246	152.955533514155	673.197224022581	496.596879142259
1029	1029	348.168510676461	123.195214717045	669.579678971641	507.228532926477
1030	1030	346.750557983593	153.330517392615	676.961821413022	550.984865865642
1031	1031	342.762739480967	122.861230952977	670.149156718271	528.049336530022
1032	1032	345.507007119404	145.66923783559	671.393564891947	554.964677922276
1033	1033	342.390363724446	153.250097300666	674.308131294048	493.574914096133
1034	1034	345.862227638918	138.294033478189	673.819387469685	535.003161879213
1035	1035	344.903194792187	132.487216620077	672.329220844587	558.44241134273
1036	1036	345.31958742207	135.110429200357	674.725938706023	507.424751771966
1037	1037	345.592761245278	129.919626070922	667.144770181366	526.190053672576
1038	1038	341.66172154895	111.810884710474	673.441966995638	539.311183941672
1039	1039	344.429762223894	139.481604698424	669.805016111892	537.902492212017
1040	1040	341.435186946587	126.82397102949	668.777361215147	523.020317361239
1041	1041	342.30882202372	126.114589453135	669.223839870899	518.805751626963
1042	1042	344.675011809024	141.543097847583	677.476268973706	533.270465215025
1043	1043	343.958547067336	131.490956012944	676.148167233678	526.58458423448
1044	1044	339.119459030017	110.330395602267	671.550947156638	538.929299850053
1045	1045	339.946498915961	128.125082441931	674.243512471853	512.70906025784
1046	1046	345.857749858226	143.111871971682	673.530771660248	515.79100734632
1047	1047	341.150051490531	134.925415607814	672.388039071586	520.201030327837
1048	1048	339.661527213466	139.265760841328	669.384388287789	557.296400840867
1049	1049	343.022114020451	97.6188905263641	674.513177059533	514.83996929277
1050	1050	348.696561635301	142.186422236484	672.730080874727	492.296189233278
1051	1051	345.745938379126	156.488299205516	675.703773984975	524.350323826798
1052	1052	345.263513894539	151.991603575539	672.407749723868	514.366057464055
1053	1053	347.598804608546	133.606474873072	674.941815714426	528.018459815454
1054	1054	343.508155690508	127.87856826653	668.63266915333	523.397289166814
1055	1055	343.505249769657	140.604436582543	672.168891672023	538.195107650359
1056	1056	347.090147971084	148.220639539974	670.85483925814	525.921845292913
1057	1057	345.417577118368	140.921627407959	671.224399495204	536.259803639585
1058	1058	338.149652591434	118.018019988043	676.719457492732	509.979311772679
1059	1059	350.542410469009	110.338355219352	673.486563210503	494.913470481989
1060	1060	345.514816790126	146.41681534376	671.416139934725	552.901170975281
1061	1061	342.8220763351	144.505418265317	667.103587500795	534.347731457782
1062	1062	341.836747057213	114.418820978179	669.357798243412	537.517445393304
1063	1063	351.643855255507	100.423173284809	674.634845673866	519.419235736303
1064	1064	343.416231559286	92.6815367278781	671.377985695563	534.915299822097
1065	1065	341.704302146323	137.147020917773	676.472639725686	531.729930588344
1066	1066	347.008498834117	153.052047080172	666.386605739261	535.799588020373
1067	1067	355.393270139035	141.305088718299	671.876467974702	510.050762558693
1068	1068	343.888154693776	161.662463144588	674.363625787422	528.005491663294
1069	1069	345.826597616553	180.106925151712	674.27699222466	560.929410818391
1070	1070	350.767794718914	151.298358364331	669.317131956696	515.608250847366
1071	1071	344.243339847933	148.498991962019	669.99432603114	497.622018180217
1072	1072	342.33781565026	120.813718651612	670.540886609248	543.038393594351
1073	1073	349.656074522436	157.930147660046	671.897141890369	512.416705945675
1074	1074	338.655177237141	151.836302101241	671.575414706315	534.94314382543
1075	1075	340.774507071133	109.492156343646	674.313967121231	515.808909316969
1076	1076	342.161377217919	105.872459686966	670.061801362374	563.370855400215
1077	1077	340.784121239348	122.546055119692	668.409203721968	509.202243822845
1078	1078	350.771010055012	133.840063921403	673.990891192365	512.379958721909
1079	1079	343.036720394576	152.817408878721	665.858055374627	498.922756361528
1080	1080	344.437831100147	145.279336843983	671.142433138528	493.263064020655
1081	1081	344.885318195924	134.155215483794	667.848792249669	541.192172826309
1082	1082	341.340290406851	111.21988695494	669.408449001037	510.835876429761
1083	1083	347.237756746904	113.942238186011	668.879391118676	565.840227788869
1084	1084	346.900796125111	138.578796701753	677.118470301765	518.313280200975
1085	1085	340.2808729321	121.874205892263	668.62927020246	498.267567057985
1086	1086	342.600524265238	131.259490311504	671.121590832376	519.478292707011
1087	1087	345.642136702044	122.031040027185	674.234421006738	553.228223274425
1088	1088	341.986275275175	151.452343836992	673.503728849594	543.088127935135
1089	1089	348.967917532204	116.840537286548	673.834281467501	528.006322039354
1090	1090	342.60457039282	108.33381219675	673.737715902516	497.159249313474
1091	1091	348.230570012827	130.158748616373	672.364615362729	510.096616765172
1092	1092	338.262832255299	108.77473453487	675.295091649138	529.074670748731
1093	1093	344.091875705931	153.820509751316	674.746423964316	548.78059092366
1094	1094	347.064425903141	126.192668580798	673.726770812838	519.96689429126
1095	1095	342.732144562454	114.653560477615	669.828976228812	511.837170043441
1096	1096	345.257808611052	117.381508521406	671.462572563879	509.623152142456
1097	1097	341.539291013485	119.376440922941	676.2731838239	513.675272344159
1098	1098	350.015834035423	125.263137082767	675.964497067229	510.147395317802
1099	1099	341.17421683173	110.011653674968	672.985160413094	516.422669513413
1100	1100	342.220508049316	127.036529927334	671.749954794667	523.33777003212
1101	1101	335.666521617649	110.464870233208	669.564227796943	515.145840686891
1102	1102	347.102958138738	144.033747301292	671.039831211216	523.752792645002
1103	1103	346.998658506454	154.258012286451	672.681611111861	532.03482459273
1104	1104	343.435998349131	129.236378379799	677.223824688708	536.995196020304
1105	1105	342.351249973379	153.860100666987	667.544904935635	457.613600095464
1106	1106	343.588540497673	163.871467334104	673.766185540027	509.722240391295
1107	1107	345.908114701819	116.022675025705	670.482031995073	511.629595251209
1108	1108	347.118920575429	129.627756302415	664.349362389503	519.43903495623
1109	1109	343.678594622613	148.249442966187	671.356530628867	527.353439524348
1110	1110	341.834743394861	132.16110704902	673.074845330719	520.391894970552
1111	1111	350.092359400884	151.212809897938	675.180907068446	526.706584781889
1112	1112	338.051865778599	149.510859746297	672.408270785553	531.403389832186
1113	1113	343.897612996926	108.636193753029	668.125742828225	537.497348925326
1114	1114	340.774112943735	114.072578592499	668.611360113205	511.389300081712
1115	1115	343.490111560883	104.470929347082	668.472262858967	524.708683498452
1116	1116	348.774023078038	124.59861236822	671.836350965401	492.714764943224
1117	1117	338.838942374956	129.35933661275	672.552991817594	519.499921836117
1118	1118	347.376999007984	126.248365647954	667.868100113034	495.427059191538
1119	1119	342.018518342879	117.553903385636	674.250553098401	529.002211918857
1120	1120	343.451862278925	111.758521300972	677.079118609816	539.32122996772
1121	1121	345.132712003823	126.20195322768	676.906986768856	509.373186639379
1122	1122	339.822477803086	120.786953572519	664.817816697435	509.792848380435
1123	1123	339.388670331612	148.193987475749	672.539577980181	500.567859931447
1124	1124	345.348429409149	118.843814399886	672.326445642234	516.158340296195
1125	1125	346.868030642298	152.021955275679	672.793166094255	492.565992079456
1126	1126	349.210424333182	140.581230502972	678.126650214447	527.821173090499
1127	1127	343.344275397461	149.585252366004	672.736970184966	536.878984339239
1128	1128	347.146996220917	137.098306638547	671.972936857719	509.400162023132
1129	1129	343.565786921229	126.382485159557	673.494531220947	539.181306330531
1130	1130	344.996958203231	163.199295046636	676.502314554486	508.319292527941
1131	1131	338.712902736098	146.243891841755	675.742115091712	543.574706505648
1132	1132	340.9350999431	161.247807883936	672.980576933875	518.344219511691
1133	1133	344.476086894224	116.874299266491	672.54654468189	521.955412547176
1134	1134	345.038444257468	136.742430577624	668.015620294802	478.405262817629
1135	1135	338.96547242699	115.692966705831	671.145436104303	535.063348172388
1136	1136	341.513025447853	123.522201398107	673.549742251332	540.351114985271
1137	1137	339.715140616225	110.413435167481	679.881967868603	542.510331869204
1138	1138	348.030775554428	179.914834867057	667.100313486592	484.71751231332
1139	1139	343.464137172964	137.437703226657	676.099110945483	501.743589571901
1140	1140	344.760057371065	156.176790039143	674.105580361604	488.479422648667
1141	1141	344.253038210313	159.307711390276	673.613848533173	509.741654510524
1142	1142	346.783248942645	126.327484785145	672.964359291348	512.2636538611
1143	1143	339.614165010635	115.643750270005	675.272154832282	520.552175091606
1144	1144	337.766695999546	153.169686929018	672.291942709301	536.147360789634
1145	1145	347.347062850596	150.232493892593	675.805428896185	507.542568060616
1146	1146	340.558317868389	123.858412975431	676.674320509651	509.067138811572
1147	1147	346.512268543835	99.4478746698091	671.406811398014	515.644977050909
1148	1148	343.042146224266	142.331046886119	673.046710947635	540.63379233095
1149	1149	343.479391727641	143.077214738507	671.065051732863	492.815677479743
1150	1150	345.760688613057	159.265158615138	673.551570160004	546.011416758605
1151	1151	345.412569875367	124.77385685225	669.290956134944	551.738731348372
1152	1152	347.645974082456	131.994708255913	669.518495443318	529.580881292413
1153	1153	344.352683513568	129.006170855714	669.385501219087	530.054129218319
1154	1154	340.611235051117	137.069379334717	674.052367750278	539.651258906509
1155	1155	342.101096682348	129.533532160697	669.021925769731	548.27458038305
1156	1156	344.599762582636	124.550547474579	672.375278773199	531.132353265568
1157	1157	341.398464099456	125.904502446128	674.045682846184	520.711051838528
1158	1158	344.678610227954	141.200547571129	665.36500754452	528.029592047572
1159	1159	347.343358391526	137.639672136139	677.947184657033	521.539084867043
1160	1160	344.115253115608	106.77851540132	666.669561975061	514.867830906288
1161	1161	342.401899074281	135.93045128357	670.716721803796	517.684207958406
1162	1162	340.284032459043	140.820483499468	670.34459381053	526.795580673121
1163	1163	347.096856066243	135.343145535674	666.31806494643	528.387036559139
1164	1164	348.255103990158	160.684673862334	671.116709749529	521.874456363539
1165	1165	342.136833606236	141.732190173105	673.439339795892	520.202402690354
1166	1166	347.003854205951	118.504324716024	668.696924921619	523.167211951776
1167	1167	341.472309252053	117.587435585776	672.610610927185	520.680177315783
1168	1168	349.162210900141	129.130764784619	670.437863456811	532.884981650686
1169	1169	342.893886598188	116.88719901574	673.968367618837	510.708974216621
1170	1170	338.96678986779	105.104618250362	670.808312495434	543.941908349907
1171	1171	339.980326386504	137.68458219761	671.094461873171	504.944310994779
1172	1172	342.125751186195	149.757817356283	674.869133971287	495.654684060026
1173	1173	348.736550902811	88.5251879033898	671.86188414059	528.389135305633
1174	1174	345.808287119741	136.208937739424	671.254990576847	529.063907205327
1175	1175	341.221866030224	149.297314040886	668.815736814446	517.552257395546
1176	1176	339.471448994438	189.400795139733	673.895847750801	503.2678754948
1177	1177	346.528195631708	173.116707866363	669.608653881894	517.058161234466
1178	1178	344.841375488905	147.888211510991	670.577394281173	509.980941158505
1179	1179	347.001678015811	133.87457662032	674.990570747731	520.089009776075
1180	1180	345.741980914972	160.032613100067	672.133426802667	500.985482313397
1181	1181	339.580164035607	136.999955762403	672.99551030249	513.540794505146
1182	1182	343.144473574451	132.823940961529	673.320193674935	496.781101628018
1183	1183	343.981717218061	132.8004895559	679.20463084373	527.19256979463
1184	1184	345.420376152829	94.5028862586487	673.370591057048	528.342110030447
1185	1185	342.316218652318	150.075654275838	671.246701217776	507.189359441253
1186	1186	347.424252685166	140.542386800158	673.710216167791	523.608306042038
1187	1187	341.608232843431	132.888360137871	668.981507017394	513.494094111546
1188	1188	341.837304332197	141.285457026281	671.774811118169	522.202739527916
1189	1189	344.370768164852	131.529134590644	675.626093701642	503.496656023763
1190	1190	344.176014676277	172.319619431446	671.902883302219	529.804894621983
1191	1191	339.050960153912	135.249607015294	679.319191437305	535.377179536928
1192	1192	346.26096515323	148.276509359943	674.311594869757	511.422405620168
1193	1193	343.368956248042	127.388459043579	669.745643586309	500.046756127497
1194	1194	344.804135202409	110.714614434457	678.893134925392	530.132962500034
1195	1195	340.611688381453	139.492761331546	679.091338366599	544.087258847873
1196	1196	349.581411212895	161.192614122793	668.067153685934	534.621513370433
1197	1197	345.476858650266	118.097606412816	671.383674225201	544.241453331809
1198	1198	339.81395373203	156.051427200117	673.330000476982	501.147784523344
1199	1199	346.059508786866	127.610175997972	674.107123701693	535.45493427478
1200	1200	341.558781460709	122.888948624272	670.97961829609	527.672041768107
1201	1201	341.058131637198	140.614492430833	676.339460369477	522.622618904654
1202	1202	347.686990111698	98.3899348142122	666.524450630976	509.192924544645
1203	1203	344.835114927133	134.27060793881	671.076256103766	525.244544015603
1204	1204	347.345106969388	144.874114555235	671.583117471028	526.298059278645
1205	1205	342.300833113259	142.420810672715	669.313884383134	540.52846124012
1206	1206	341.31281557562	153.419100112438	673.48809969489	537.534742921829
1207	1207	342.091914179798	126.757823974913	678.465846367063	527.185081960958
1208	1208	346.351022178874	148.028330277432	664.9546961824	534.76303604024
1209	1209	346.912629428486	152.569641483463	672.471503186349	551.282347256175
1210	1210	344.2684656267	127.250888915916	669.222829013258	504.360271252337
1211	1211	344.247956850907	120.761062300232	673.435782767428	520.295620719309
1212	1212	337.506532081256	146.238418346109	668.37769350796	544.792611698825
1213	1213	346.856639509289	145.830109072325	675.208049228729	536.788435023523
1214	1214	347.649427319187	120.358245723729	677.475618862515	540.010544610059
1215	1215	339.491161841904	132.212533595221	677.821667565469	536.321185114459
1216	1216	340.65871098872	132.960436161692	674.247873323367	517.040419778697
1217	1217	343.469546340745	106.657463582008	669.62282878266	532.5570944155
1218	1218	342.928915545112	143.210544137422	668.063053018649	567.99738432096
1219	1219	347.957010492029	125.183995776095	672.41906018294	551.285104443062
1220	1220	348.701258541495	129.105607954458	673.123479542017	506.019493118338
1221	1221	347.295260473269	149.154758216254	670.163662573551	535.036696895152
1222	1222	343.269607344461	113.603706361916	668.585463487482	481.312960557864
1223	1223	340.618831437763	131.618837119359	670.644979626786	555.505143280036
1224	1224	342.333004168044	149.982042513442	671.572474135356	508.83211831534
1225	1225	346.380482928719	110.802406454428	672.987027201585	531.889342645682
1226	1226	345.703224394973	136.156519156694	667.727794951612	543.656255058987
1227	1227	345.121953862644	146.293798143121	670.281508624183	541.588002123769
1228	1228	342.755726121485	130.061316141671	672.756735068139	502.020002289818
1229	1229	349.200151167492	124.195217550761	668.452634670511	509.335253344203
1230	1230	342.347833933801	126.652996585899	672.04136526053	525.681067561205
1231	1231	345.075388499782	135.018829993464	671.565883900955	551.819641322412
1232	1232	341.602477154039	144.39393893726	673.308934768761	493.368952928482
1233	1233	343.79405461724	88.9077190940581	672.218658019528	527.367708658614
1234	1234	343.076320447407	149.268965620786	669.729788439166	514.187521465473
1235	1235	340.172497843264	152.299117702259	668.984870733455	517.480651078297
1236	1236	342.261546028264	132.987671554198	673.157240900669	506.75121521154
1237	1237	347.635582373425	118.333497022469	674.021676872809	512.554453995111
1238	1238	343.214971363437	136.650510955876	673.232384082229	521.658285094985
1239	1239	344.614429366255	115.64465728706	676.651552698005	557.618327228214
1240	1240	346.032895897077	136.818458067578	672.4028741012	521.218884931495
1241	1241	339.158365657773	142.739531613461	668.874978663208	492.28635803938
1242	1242	347.312327051448	143.34828775551	672.231767958927	513.431139042796
1243	1243	347.435207196679	119.022407472598	670.014144176529	528.476174115967
1244	1244	345.018186570102	113.719808226532	670.791066734717	515.213742740377
1245	1245	343.62346070486	128.007718880166	675.705883095515	514.400798588385
1246	1246	344.644472069629	121.430536032894	666.62386057779	539.553458246708
1247	1247	343.477159749049	153.107241251327	670.023588040416	536.126994354176
1248	1248	344.698390513254	137.411880779087	673.10400650625	545.891806045535
1249	1249	347.426938704796	139.193740486307	674.763781704799	515.643081915929
1250	1250	349.678959750147	131.003377735207	666.266375211189	516.030922065821
1251	1251	345.343545119389	135.238991669529	667.417633510591	519.790361712506
1252	1252	344.6542463545	118.098452520062	670.948788981504	550.529320219165
1253	1253	344.954572820279	111.349800096122	668.169198626362	517.999286504632
1254	1254	345.828563250911	134.040975442635	670.767100298475	510.179016802279
1255	1255	343.556559833746	103.041399548232	672.175168300773	531.480442704351
1256	1256	340.108724136356	104.569469671656	673.431124370161	522.105758403481
1257	1257	347.33363940845	124.501180861404	670.406243668362	515.92425936779
1258	1258	346.434658213807	144.840891158763	669.733195526713	520.601832400986
1259	1259	342.994640719421	135.989263305566	672.945214116507	527.771945828827
1260	1260	345.491571083009	152.505717928522	674.166690828145	511.427219846179
1261	1261	347.347476656028	130.414953819359	669.800279850264	525.442915628034
1262	1262	338.989547181443	161.092685999953	674.81617508627	537.233266884381
1263	1263	344.494168108107	81.2596469646386	665.870784894295	517.068835700699
1264	1264	341.661968518772	134.689016528568	673.563647301761	522.545787802885
1265	1265	340.464868158162	126.457932441758	673.086781380153	527.910832701818
1266	1266	341.296622623607	113.564331975279	673.86699708728	522.000699169026
1267	1267	348.008623383932	146.434162228761	669.68674491078	529.170618378707
1268	1268	345.522683247399	114.202702128969	669.545599405704	505.065142934861
1269	1269	347.176223855514	102.104303512496	673.838914344376	546.790565473734
1270	1270	345.467535280003	129.52822801344	673.152859903594	519.693253305649
1271	1271	345.118144826192	120.093106716199	671.857189215993	504.81889935284
1272	1272	343.422762359285	102.517141093938	673.805540428674	503.951464206593
1273	1273	344.549726496894	154.454889203195	670.594843507979	553.143083809574
1274	1274	340.353266112778	115.602065800111	676.050473490302	550.232356529266
1275	1275	347.457957042723	166.933909597229	671.996149298635	520.296483429427
1276	1276	344.748800549991	116.019806236997	666.11129535113	544.62847509303
1277	1277	345.009909620931	144.975124605323	675.873289432843	525.311155998173
1278	1278	345.10598594353	136.526483271729	677.68752101029	517.758005989493
1279	1279	342.134918070065	122.494967623292	673.409758379337	539.476428878708
1280	1280	342.071233160895	126.712801067336	670.287435659036	524.318622697041
1281	1281	346.220909079414	136.83789781992	672.560927600651	519.344086430919
1282	1282	343.472145871136	146.670116585245	671.504999325741	526.383061620733
1283	1283	345.80186653854	131.207716915074	671.370405268562	500.534444126424
1284	1284	346.599269374441	129.943547934288	665.640752098204	537.70996989615
1285	1285	338.747800674599	153.186154101042	675.919752310534	505.546489100971
1286	1286	341.409644831774	105.115876643591	670.815255293157	520.967125572068
1287	1287	345.31996683953	144.655268774199	671.457362173281	522.933796528133
1288	1288	344.864588713256	149.347562718712	668.444457539907	533.397385222816
1289	1289	341.813327368033	125.132249948111	671.09755696656	503.308765376106
1290	1290	342.580609295579	120.713030671169	672.603117568665	543.076191389321
1291	1291	347.575355840432	135.874038363713	670.248549274201	523.660296619987
1292	1292	347.997869744248	132.248776387697	672.85309794414	526.685290636964
1293	1293	347.116883443446	159.395861676063	673.832504644536	518.31407760177
1294	1294	348.450094811206	131.912761445653	671.620540867015	508.718327035174
1295	1295	351.136175201119	153.181078947892	667.892805578155	518.235760833078
1296	1296	350.169826353152	140.168224343568	671.647232975886	545.581910765331
1297	1297	341.955284683185	149.943520427868	677.490723970877	513.812000724706
1298	1298	345.239170977074	134.629680293929	667.499923742538	543.791273396883
1299	1299	344.135150919142	124.819267024202	670.904164505869	502.948910643408
1300	1300	347.210951197367	162.34654658869	673.161795710392	532.728350871893
1301	1301	340.301763724965	142.0407061937	669.011679786949	560.180646140087
1302	1302	347.130862043194	75.1136208639742	673.074436799599	530.318144185464
1303	1303	340.316481756582	125.976200561946	671.657342651459	540.514620390523
1304	1304	343.477493082022	132.628852886271	673.823783746999	512.199691611922
1305	1305	343.667528857483	135.859357413681	676.060022381066	509.479604916526
1306	1306	343.519818340209	105.302211537286	674.498368804565	504.741382358365
1307	1307	339.170352757365	170.158999546574	670.223068290807	493.600416677671
1308	1308	346.600424189556	139.555444123706	669.357391668783	508.738416979226
1309	1309	341.138868105744	123.610223917389	669.951168400192	510.350446071071
1310	1310	341.738111108857	121.905965627862	671.356346858277	528.983499381709
1311	1311	352.246353424984	149.708227079593	677.211586831535	528.561455361136
1312	1312	346.260252447593	125.143792392724	675.490744253472	531.292600981165
1313	1313	344.50023750235	135.692021208979	671.459531876902	517.756647764768
1314	1314	340.064068048592	129.766389949754	673.75229941492	524.914394646802
1315	1315	339.580435716727	130.664557557467	673.425171565151	530.252721382825
1316	1316	347.937903642527	120.028340357884	676.030762403498	526.03037600645
1317	1317	342.673900802514	122.000612911569	668.389169233894	498.472749577181
1318	1318	342.181133568452	164.6643588741	672.652201343706	520.858911150163
1319	1319	345.033148813837	137.204957529027	679.712908190876	508.604298493636
1320	1320	342.433345025496	111.857330548516	674.315635147613	526.893420752957
1321	1321	352.065337220304	121.228622819628	671.056750840009	520.780810261861
1322	1322	339.128461666292	131.141610180302	667.005002736333	555.896180806514
1323	1323	347.50321546643	124.444288561189	669.88831286956	516.506122174106
1324	1324	345.708641931454	133.454373332781	672.501944580187	528.790820147799
1325	1325	345.462742643163	149.291163687298	668.518850529899	502.0529622185
1326	1326	348.215105898573	135.851603623538	667.241831851152	529.140999911284
1327	1327	344.957618689588	133.804607764475	671.075368572836	521.0011378727
1328	1328	343.014381344708	120.535123250225	679.5395723282	505.488400441645
1329	1329	342.516547583321	136.483604385093	676.791928368504	515.658902976638
1330	1330	344.24354187887	159.979382236355	673.069964836543	496.127418893324
1331	1331	344.509541535179	135.391687438241	672.624652703823	553.329602386231
1332	1332	342.652073390613	139.623001101573	674.866042053058	533.934697997812
1333	1333	340.128924120859	109.676997112082	672.667666231065	488.238143431044
1334	1334	347.569135119274	142.14236342363	670.586035882148	548.804834553644
1335	1335	344.454930891656	123.058906423756	677.778537816684	549.346300634008
1336	1336	346.644170402595	154.907978216651	674.303150674251	532.513137012655
1337	1337	346.922585640635	136.764802859785	675.7555310048	505.118953892922
1338	1338	343.294867104388	96.2190934275225	674.641073500489	534.870446826634
1339	1339	343.578475196075	152.803987583622	672.107889922512	532.494268525094
1340	1340	352.180191384061	115.223877271273	673.424702516488	557.12368565964
1341	1341	344.588729761969	142.830506339462	677.235917860014	534.983071249804
1342	1342	341.81461517256	122.263530861419	675.57797874485	486.118715249912
1343	1343	347.110481247204	136.501967815662	676.747278832036	541.122150649801
1344	1344	346.774463257884	123.947385700493	668.448286265126	521.988880531857
1345	1345	342.092915776347	136.674426286113	672.94320479242	521.35546157415
1346	1346	344.87140314709	142.975066953699	671.726923548149	511.583924467773
1347	1347	340.265795099461	118.74949422687	672.177403286109	528.981626346803
1348	1348	350.690710456713	97.9387665263199	674.122116030748	517.677586029706
1349	1349	344.415019813557	142.871430122464	668.111881006949	550.779622151773
1350	1350	341.846398408178	134.706438755649	671.641775185394	526.637672692479
1351	1351	347.256576430301	129.382332159048	672.035025468844	527.420587419034
1352	1352	343.36833754068	128.682576409013	670.375983505217	521.702028778114
1353	1353	341.923329978402	99.1253584153808	672.395796524492	506.258376059657
1354	1354	344.370574781903	120.954851437876	667.796168339808	516.539027958166
1355	1355	344.71434060743	136.035099123482	670.508839721363	504.671605310729
1356	1356	341.145982172393	125.501738519605	671.198619612938	522.075365950769
1357	1357	341.235017909049	133.973471892895	671.72215461964	508.472993463645
1358	1358	346.352017113535	147.781988591594	672.201708215679	528.541791021069
1359	1359	350.317636152214	159.368991996225	670.020262621753	493.449004439453
1360	1360	344.86945325804	140.656848847161	672.031185539857	552.164045014786
1361	1361	340.559391319336	146.967357162582	675.149535008856	513.953295397529
1362	1362	343.436401482332	117.711237943852	669.766444198633	518.120503939846
1363	1363	342.608873940536	133.669045560525	666.094628549114	516.135460717001
1364	1364	343.71023585828	158.185301064313	667.815364130211	520.035376245293
1365	1365	346.171426993019	119.508219280824	674.817042675025	533.865887898133
1366	1366	350.440512339341	169.784121667699	665.855482072152	517.502068923964
1367	1367	343.957267950212	156.974248484827	674.569710810586	559.010466986077
1368	1368	343.942672889246	142.285478504848	673.774437654007	507.311624015921
1369	1369	343.226993279411	114.606995001666	675.957554766744	534.351960325544
1370	1370	344.676860751198	152.126022811496	670.08244607256	527.344964915323
1371	1371	347.53905937438	125.553499280073	675.543475188322	524.579020756274
1372	1372	340.679126172009	139.269882040973	674.737585762928	531.235546216073
1373	1373	340.274821256634	142.065159028906	674.600198703686	525.683229067669
1374	1374	347.648079719637	164.765291203544	667.479696926478	532.201518142248
1375	1375	346.606632896095	156.815037611472	673.688041789833	538.948112787733
1376	1376	340.650528739562	142.46582205339	670.904854685996	531.327746903799
1377	1377	342.943547462677	155.515540572344	669.159309286132	529.108605649338
1378	1378	340.895847500565	148.584506035602	667.633856788033	546.874814588553
1379	1379	343.260912615483	150.91752639875	672.655859123047	541.861042022368
1380	1380	341.748610009178	126.18772272883	675.056920381729	549.87141081719
1381	1381	351.089120542545	124.964795542167	667.043742988862	502.839743076229
1382	1382	342.230534946342	131.538195677328	671.179576302929	532.396568112374
1383	1383	340.328283654456	121.572298687091	671.44473417504	529.514815015868
1384	1384	346.914878101969	121.670262121133	671.070342624131	533.597675195092
1385	1385	351.156820075383	132.22074687298	668.651502607844	572.800697943611
1386	1386	343.270763122944	110.117838088794	669.585890043609	532.260328066102
1387	1387	341.754830626301	186.655055950381	675.706040896924	528.438280123458
1388	1388	339.580571120414	108.878526198101	669.440053617028	493.691636163163
1389	1389	345.386371923772	132.766097339343	665.535063639174	506.600755877545
1390	1390	344.133804352871	140.383890605881	674.21789695034	519.353185331279
1391	1391	345.229398177706	100.990533197362	672.785616389812	507.810763700252
1392	1392	343.430776683901	110.450292686915	674.733151852423	512.565918592078
1393	1393	345.234699179203	184.538224769945	670.820791705099	525.042273291085
1394	1394	345.749400063755	122.027118933342	674.644671739251	528.738231759585
1395	1395	349.106410980986	107.703748503533	668.085108079229	504.821016666635
1396	1396	347.46704543881	131.340366736496	668.565535943167	524.92462235631
1397	1397	343.898953390918	130.431265305796	669.979754398082	509.431915799403
1398	1398	344.649297165703	108.427500678535	672.321219566909	517.128651795177
1399	1399	346.758766902436	138.522107600109	665.735933832435	519.319865052033
1400	1400	343.442794739989	156.592043520786	675.269492739873	518.977002646669
1401	1401	343.310841801775	113.32478185928	674.148144810862	518.792382680507
1402	1402	343.794414364518	149.335793758071	672.062012986532	550.136092935627
1403	1403	341.272801460505	136.636976147849	670.091368440818	531.927368722667
1404	1404	347.707156551695	168.89884845163	670.502984145114	536.311697988581
1405	1405	345.684769395777	108.138961326934	672.155527970599	534.111817570502
1406	1406	345.727953580901	174.392738051052	669.001823904928	520.551943788071
1407	1407	348.609435628709	145.266052991763	670.753430839115	521.694805321554
1408	1408	345.799383041166	134.6984782459	673.473946549962	525.038051989619
1409	1409	346.588563946723	115.336894494869	670.956482371745	500.376149325567
1410	1410	341.031878053677	136.703891548176	670.968523145828	525.464006063928
1411	1411	349.656198620498	122.000638467217	675.488330461121	535.592516731006
1412	1412	342.962590268338	135.426636450726	672.171058665458	535.591743764887
1413	1413	337.953690070167	144.989126179522	672.06904545652	530.954175998854
1414	1414	342.014386468617	154.960680335219	671.251563026328	527.562139099936
1415	1415	342.44571137933	136.146710510183	674.340027042751	529.369189254478
1416	1416	343.98911900497	124.083236021982	672.62955795935	556.444033129754
1417	1417	343.84430370979	146.464650481778	670.728445581314	528.469296339311
1418	1418	340.064976668741	134.005756913798	673.203526072144	526.26508110142
1419	1419	344.9136665239	113.818376413492	671.915092182078	502.184377786338
1420	1420	344.618435813986	149.096162943726	670.550389718581	563.684150814254
1421	1421	342.223187289049	154.867933691481	671.477010102173	548.066331953263
1422	1422	343.23222280156	123.125161243204	671.436395521018	522.431541258036
1423	1423	338.278615728156	142.187078320565	671.565555609884	494.418555414006
1424	1424	341.380892067527	125.529181825527	675.634496835523	510.098007150081
1425	1425	342.761859750436	148.841152568478	675.951369936096	517.757074926223
1426	1426	345.097003125228	117.115782616875	668.396948037055	491.746070465235
1427	1427	342.244198869494	112.000461797982	665.106801780605	540.434716243046
1428	1428	346.778831089632	136.325128074293	668.913983106852	503.754490652655
1429	1429	341.843014369328	150.473725988813	674.134887344512	527.772686993809
1430	1430	336.745618771912	121.063649659313	674.130153671255	527.295450579394
1431	1431	345.325310224947	137.115670420517	669.679403769083	528.613182265803
1432	1432	346.437433641955	140.627480413705	671.683110704037	520.51193603504
1433	1433	343.605091671161	142.588620273143	674.162577160344	541.470929497068
1434	1434	342.807524427773	123.431276601595	668.874253558932	539.389657660297
1435	1435	339.170709473901	153.539874145736	676.281505599679	503.534350526641
1436	1436	341.860236721538	110.819218731005	671.040165592362	564.640049148607
1437	1437	348.587349580698	126.961262887598	675.500122853811	501.020373138242
1438	1438	342.593463524565	147.051330059136	670.214123300327	525.032143612143
1439	1439	343.722812568916	148.200447668627	678.990407109441	523.607066804201
1440	1440	347.365608013382	145.581757778481	664.608845610379	530.425116242755
1441	1441	345.688585274251	100.330571019384	672.52359355442	544.240451706211
1442	1442	345.819936563822	130.61307578837	672.304475115988	504.870217389877
1443	1443	341.564774861654	146.129734149681	666.866975873154	534.238737440425
1444	1444	340.691181669477	143.092950277779	671.042347506988	530.214875568692
1445	1445	347.001502597575	151.513929128474	673.500473849906	524.662690356557
1446	1446	342.641429066596	113.771736049857	670.715884624147	509.951586900422
1447	1447	342.201815851536	117.322031800927	675.032657790007	522.682519341882
1448	1448	342.08810476518	167.156136286734	676.90747552681	527.27457366396
1449	1449	342.128032392529	100.443355980262	670.457523274781	549.439085655767
1450	1450	343.482786107826	108.702202005679	677.305597257951	516.634601761861
1451	1451	345.750744697534	119.70140308856	674.064879500587	512.868320038346
1452	1452	341.937037729482	139.625351617856	676.234406140588	526.200460768901
1453	1453	346.144601429968	138.059112612709	675.712365346405	530.922879306607
1454	1454	348.869946646273	122.315423050699	674.409542785244	495.418157011497
1455	1455	341.984381088025	133.088340173515	672.519351162525	524.876196389596
1456	1456	344.821000413304	135.75079009759	668.346067579098	527.156274110168
1457	1457	343.902279069409	145.346329655505	667.946951409631	518.481048837985
1458	1458	345.449726122024	146.97877967353	671.97042409761	513.160733958397
1459	1459	341.949291651995	158.301000001691	670.892461176263	514.653066191369
1460	1460	343.534147125242	121.581224348207	671.183008735147	518.023470498991
1461	1461	348.486065772481	143.130485532464	668.032383955787	509.566464359615
1462	1462	339.838675953725	122.775635441188	673.552296180249	526.836968275276
1463	1463	341.613696757066	143.627552658531	673.884279375399	531.308561453686
1464	1464	342.924500538946	120.363553448075	673.310208531147	518.735232791204
1465	1465	338.710067847295	116.955026290961	672.396400748013	517.38742625861
1466	1466	346.718962464737	184.648074955971	668.861986872318	528.160890976451
1467	1467	346.922846001719	152.50813304295	679.857849468156	517.480946313465
1468	1468	345.26289430735	116.351978598911	671.0692446506	518.398217038261
1469	1469	343.956528640393	109.252643978984	672.595756681542	531.211734106276
1470	1470	344.917387837711	157.740805221668	674.886437034761	534.173595324615
1471	1471	343.157465263524	120.310576835228	672.335828166993	512.107830923833
1472	1472	342.657208201816	160.942695956043	669.692342092328	497.358853821702
1473	1473	346.324019765991	126.303630918075	674.403840274947	525.051895751467
1474	1474	342.477205558657	147.795229568443	666.733416625161	528.768887555402
1475	1475	345.900426169792	104.379869426664	666.891408340956	525.478637426087
1476	1476	349.270972313767	150.245037161849	676.043323055742	514.001244452953
1477	1477	343.307544553648	136.845463066555	672.653457385771	545.920779522869
1478	1478	344.558737024644	159.201892954766	668.751204628223	501.299229209408
1479	1479	341.859893087631	131.153350852851	667.103857982287	533.798645283947
1480	1480	344.008948294955	114.719405822591	668.540031581854	515.52021942702
1481	1481	345.369517472152	115.367893481542	677.028413239186	523.359309164152
1482	1482	344.838553805254	115.89550382408	671.53717082532	529.506100056888
1483	1483	347.547722829804	125.253980712953	669.959206882478	518.741297471045
1484	1484	342.503568532191	131.801073750985	670.721042984388	537.845709857206
1485	1485	341.293105951893	113.481610330358	666.242493318372	517.858136580259
1486	1486	347.951224250209	142.39625343208	673.213573280033	487.264618491358
1487	1487	347.736684385907	159.857238482352	675.097517541512	519.206659048812
1488	1488	342.062724177182	144.11963955786	670.940462841008	511.305880444372
1489	1489	348.834234131503	131.328445486323	669.937589449759	509.622799554521
1490	1490	344.787055078399	138.802573722455	668.019708283478	545.390411527982
1491	1491	346.71045331432	125.173301287824	671.469187619774	525.469958877687
1492	1492	342.519264028517	117.91866021572	669.599599562206	540.944499021534
1493	1493	343.050779995978	124.824988240444	674.39667908757	527.583679328855
1494	1494	344.150885637968	111.156487953186	668.659281759042	500.900278510675
1495	1495	344.605408087042	150.257136634009	674.506987370607	529.451749812923
1496	1496	349.1762503759	132.708579163366	669.742496738321	508.190835952443
1497	1497	341.852096730009	149.911555679547	667.981673738755	526.290677178211
1498	1498	349.424728888241	122.05508879651	672.028828095595	539.788276377309
1499	1499	344.701798771556	122.724195572164	678.241421727185	519.849915965444
1500	1500	338.562800143227	121.062725396383	667.183635667902	541.110053939468
1501	1501	346.611323752463	147.712314536835	673.029645425685	502.003154528223
1502	1502	344.764587379812	123.563050416838	673.926517447747	544.442361815587
1503	1503	340.717229358963	110.243534266562	671.250778167265	536.020330797289
1504	1504	342.516933256567	129.909586716854	668.86121842879	524.221195914712
1505	1505	341.860784301719	133.877733609099	672.969027300619	539.737603040937
1506	1506	339.905680615524	125.924099993249	671.368041992542	529.76993203815
1507	1507	344.509566561581	124.636377488992	671.662430001056	540.237709121113
1508	1508	345.799798767398	153.966917091606	674.184772735215	518.437751683198
1509	1509	345.022102272258	120.71409358805	674.15398395943	556.862295151655
1510	1510	351.842964161318	118.983540172646	670.067557691393	542.92664985026
1511	1511	342.39322765294	113.278201393648	668.371604529791	535.555742854122
1512	1512	342.32473442161	134.685816941887	672.754011013492	536.740410301166
1513	1513	338.510074434965	149.45720468726	672.986335398157	535.358554665713
1514	1514	339.43315488413	123.306550278841	674.149880467557	507.609755156191
1515	1515	346.247366182552	160.971128822727	673.055913090783	548.353516635316
1516	1516	341.92455755587	126.123137186111	665.814907936249	503.802258293893
1517	1517	343.322328795337	160.375018994547	671.927169759417	518.604061408568
1518	1518	345.836087857783	126.141836057648	667.57365895039	549.259410527169
1519	1519	343.812863749192	126.00708211439	670.406826970394	496.775654672264
1520	1520	343.162559519292	131.370382977885	668.639915955532	501.20505989345
1521	1521	345.356977315738	135.586235714169	672.094351689184	521.07593411792
1522	1522	336.425378273143	143.437625034237	671.824184753269	530.038075457713
1523	1523	340.453326615237	138.047536686826	666.141844289675	512.545070799151
1524	1524	344.158416491735	126.871854141282	673.135201197671	522.601925138244
1525	1525	344.243675274079	125.371509238968	669.971243780359	515.118701410247
1526	1526	339.946919195376	104.923134445325	668.121633501447	534.158547637481
1527	1527	346.747486258815	152.145637693695	674.154407861578	523.550205407878
1528	1528	347.924415568852	136.846188503035	672.149413484887	514.843233963989
1529	1529	342.861377362338	139.693670566851	670.060683137045	514.198373808005
1530	1530	353.545994135895	116.966124624729	673.433498763192	526.561183823582
1531	1531	345.967063853581	122.840925276155	665.300203686548	545.02264138555
1532	1532	344.904149624792	136.392568813345	672.879797536851	518.370128867523
1533	1533	351.99310063211	134.773996215664	670.326517426189	533.786984525168
1534	1534	345.562069509119	120.790925674393	673.318727605484	520.024389868161
1535	1535	340.450599725199	127.251644620067	674.535675613426	522.089166017835
1536	1536	341.382582153889	111.123773445773	670.813483399611	528.359314820326
1537	1537	341.926303251828	163.522917499617	672.253075610744	509.02492890967
1538	1538	342.370435491264	122.433369378122	672.012880965797	523.326170283226
1539	1539	349.445634663211	151.714251814086	672.063439833855	530.295037476461
1540	1540	342.208481395435	115.577380190365	669.992116255496	487.149293478146
1541	1541	346.869742849716	125.001749852773	674.364807248277	531.071769640523
1542	1542	339.498097195242	126.243355478284	676.99635408652	512.399986707903
1543	1543	342.547380279504	144.422677812451	675.03937952253	531.920079752096
1544	1544	346.056273183855	138.83315106189	672.214966959758	535.659265181304
1545	1545	343.733030787161	150.00302396877	674.669286476712	513.619362677968
1546	1546	344.104501849027	120.929059039795	670.228481012372	540.47914901335
1547	1547	346.473968524504	119.460752746304	672.674623210915	523.527717066652
1548	1548	345.656892659956	116.621255980968	670.100012440669	516.731691809377
1549	1549	341.967554480933	145.013008453387	672.303051896609	521.210360488097
1550	1550	343.838606562189	101.483266780025	671.225249236302	529.572997952382
1551	1551	349.60523330472	132.943923669628	671.976239707533	534.354281845447
1552	1552	342.708280569832	151.018757413095	673.06699891123	543.577063027503
1553	1553	344.31491506122	106.36842255695	666.533772326984	507.873367366046
1554	1554	343.727005781723	124.639763742173	673.430091300707	527.629236304743
1555	1555	345.221471408786	107.966433033585	672.299876370997	537.157407264651
1556	1556	344.488702014788	102.176328787227	669.352058151059	527.532465014221
1557	1557	343.659569925479	130.592677624434	671.598386285678	541.088642143216
1558	1558	342.385396359778	150.352394326051	669.593992204457	546.133739721516
1559	1559	348.107759741077	119.121161302565	675.165647277911	539.68098462975
1560	1560	346.752849099289	153.523538924305	671.848868914741	535.44288482085
1561	1561	339.017770589968	128.090488958517	668.758845541848	524.854238004574
1562	1562	340.792223644386	125.00825703844	678.134378772449	535.141040752917
1563	1563	342.947853428041	137.175109507679	669.99958343097	516.17461426649
1564	1564	345.262496382087	111.492651839427	673.894221450995	522.029792223045
1565	1565	343.91262058674	142.203183720013	675.640715255658	517.493885627523
1566	1566	345.037904988711	131.55039889989	673.463087133958	517.760872547197
1567	1567	340.721763575864	124.185136369245	669.816696593958	550.961887516325
1568	1568	346.213354439505	119.9790762848	670.785192728637	542.008670728028
1569	1569	339.849531583473	117.199482397242	671.682947899673	561.626972198684
1570	1570	342.473542791644	124.562298327897	672.643964672296	511.117520026781
1571	1571	351.539637799512	75.1827543777195	664.606318067809	512.490767723191
1572	1572	350.59519087904	115.507970367635	671.544900583585	524.711484810691
1573	1573	348.118392724463	120.758139027241	668.934875696771	508.547845716742
1574	1574	346.498611146946	101.774412030001	674.526572455229	525.64367495798
1575	1575	345.509452733655	144.003164757682	665.041190829204	488.230791198892
1576	1576	344.311625775096	148.647286831275	674.132156165112	504.416432069787
1577	1577	349.675471738474	142.858104013125	669.910502108082	526.652373819495
1578	1578	345.452437347689	136.97316065108	674.419428271877	515.32876086419
1579	1579	342.227440254592	113.451739728951	675.2948094713	526.641434693822
1580	1580	348.059488917489	152.450717909755	673.638307386693	555.719419982489
1581	1581	341.548468604872	130.750945620954	674.593973759272	510.67583353221
1582	1582	342.653504246895	133.253476132674	673.358118040081	548.498594181519
1583	1583	343.030178648924	128.022833422879	671.03099408176	512.265542352588
1584	1584	341.510896565188	117.819366613154	675.327513702424	504.041045737697
1585	1585	343.3245982586	139.065753988492	668.97490301586	530.345370547226
1586	1586	348.447412662756	107.071629403298	671.499734166015	511.241030450759
1587	1587	344.713056601264	128.588552697134	669.00304214459	486.88771769103
1588	1588	347.009671052631	118.22879089859	673.057027269419	521.401928317133
1589	1589	344.802838953377	116.603087368359	667.993937005808	509.860245547886
1590	1590	347.794347723849	137.894684350945	679.049300805229	490.696195747263
1591	1591	342.86452587267	111.663899456123	674.211135952094	519.706315783216
1592	1592	340.212044177389	143.629058609889	666.485526904601	563.651200562074
1593	1593	343.742826108004	124.679196034882	669.711164829517	542.660684370258
1594	1594	343.026602033782	131.320732635427	678.200508101463	525.712603462665
1595	1595	336.862010318319	112.100137900564	671.378312733876	528.989625548186
1596	1596	340.025004490659	146.803923581698	672.494813841298	537.095522397758
1597	1597	345.963421315015	127.147926467735	668.286100547872	527.962258521597
1598	1598	349.259077897151	126.446182406822	674.901046430194	535.030422556386
1599	1599	344.16165097688	139.12845239467	675.082731320936	492.662316065012
1600	1600	341.608305443404	119.383850103117	671.094023967231	527.041883732089
1601	1601	348.069067058746	117.326299083053	675.596654839466	504.78025801142
1602	1602	343.524583586401	144.073048455035	670.13381897691	532.372720388942
1603	1603	347.720499262094	95.1188419206933	668.569132659771	549.025868155233
1604	1604	342.949306658352	129.543645565342	681.011952059918	552.124320873369
1605	1605	343.964989609981	138.714455807985	673.520406432883	509.29008558262
1606	1606	345.372709872204	157.625655461113	673.814237368778	504.910988431082
1607	1607	339.718739180687	130.589338001102	671.764084475767	510.904815124562
1608	1608	345.984925111314	114.957631123967	669.484683534597	534.084514490603
1609	1609	345.652684444037	141.58190725952	672.889489345439	491.610114045828
1610	1610	341.870797124944	125.801467869206	669.683573421422	553.586937220658
1611	1611	349.373287107153	117.274831277237	674.015983833708	498.630472787211
1612	1612	341.610545619617	124.499604555294	667.067606631084	528.947956588886
1613	1613	345.916569268064	153.493491122543	672.659002597442	517.114040234532
1614	1614	344.954272074408	130.672775268883	667.762194795415	499.116750989285
1615	1615	347.069634436968	145.130140306578	675.535337142499	512.861689450648
1616	1616	345.140606257721	137.301346877692	675.522164317586	556.905670740357
1617	1617	342.78579804959	152.070111652564	671.718187505757	516.735671078731
1618	1618	341.315257996775	155.287553925765	669.472630883304	540.689865442635
1619	1619	341.520363003457	174.665080895131	670.135369700426	509.226435349119
1620	1620	346.039583798878	143.389140936394	669.612166021641	483.808231652451
1621	1621	346.822665273549	141.769879788465	671.463669011287	508.629469300893
1622	1622	341.804494341355	121.84847503854	672.406341761507	536.692633880919
1623	1623	339.211455899319	103.186868563771	671.387738351528	528.462128053824
1624	1624	348.297674009711	133.262045990648	669.463129613725	538.361418534628
1625	1625	346.170471054994	143.517978425817	668.334203552954	506.298344932698
1626	1626	344.223870756971	106.817740958906	670.133272326287	503.662539119391
1627	1627	346.228984408396	131.705975425255	676.757059037652	560.058451907086
1628	1628	346.371569256384	116.419677749104	669.009467325448	517.371948519847
1629	1629	345.142187860537	100.327091127822	668.291340586874	504.706317768641
1630	1630	345.474284749137	117.901890304599	673.548887066439	547.571037818248
1631	1631	347.398447903155	165.579950893408	668.703339803369	518.430618163424
1632	1632	343.63249915094	131.310693777644	669.523373249795	534.544960354482
1633	1633	347.204793755242	127.354831080629	677.396033822295	524.381994442396
1634	1634	341.925007496184	131.3576488672	670.234359212052	514.76449298904
1635	1635	347.580693736707	130.741026449517	669.631545401049	533.336733710338
1636	1636	345.005710093175	122.020946754725	666.929210606669	488.609659789237
1637	1637	345.236974511123	125.056608601646	668.246206228258	525.855152848477
1638	1638	340.688694771502	147.847181615269	673.978952953695	512.738476599667
1639	1639	342.013866971958	140.466344264862	668.147651285935	520.194399915297
1640	1640	343.494752903087	120.737976150308	674.12583229554	531.62858032673
1641	1641	349.337298569611	115.942837970336	670.568047496438	512.327137818777
1642	1642	338.786001634485	152.76459458553	671.862285670226	530.376051291382
1643	1643	343.353280361408	138.317617660349	675.153391858252	530.006808175783
1644	1644	343.189449768181	149.050291894491	670.960936801828	522.146047944687
1645	1645	338.848840472032	135.058879496646	676.453092429503	536.101377813802
1646	1646	345.46360065736	118.897385863629	673.729565155886	513.071481094388
1647	1647	343.625069254946	153.9469502675	671.134500086875	509.690250952324
1648	1648	345.218290392268	95.0129106649038	670.81920920076	509.682539728316
1649	1649	347.731253860126	143.386031504003	671.392021227247	516.235273180762
1650	1650	341.225649737103	120.841848083295	674.565066409499	525.498859415287
1651	1651	341.172221749278	110.670922141042	674.108826376203	531.303227361539
1652	1652	340.29546935438	129.294149316303	670.181229463945	559.320074022158
1653	1653	348.372818684872	103.18649156573	674.959798860871	535.55619331066
1654	1654	339.694349241285	137.211135586115	670.407210538338	511.827394319
1655	1655	340.419086302819	109.404699861041	671.035782839749	513.196891828951
1656	1656	348.267981225709	107.166849515407	671.92688345289	507.464184002811
1657	1657	347.042211931699	107.063863228711	670.167171368801	488.087034114276
1658	1658	340.933173724548	113.540050061888	667.470490870827	537.67246589021
1659	1659	343.877661632817	113.383181118322	673.060752455662	534.194438404045
1660	1660	346.347698243548	125.231462184038	672.332016955266	528.198911288442
1661	1661	345.417397831232	126.307613083317	669.424973033555	510.954630781264
1662	1662	342.679963324905	134.625215987616	668.944941237581	556.179996068806
1663	1663	342.882657836703	109.382244254259	673.964849408251	519.931459559511
1664	1664	346.988711785034	160.389605948921	672.466839084119	545.146013630454
1665	1665	340.991348400021	112.317377733186	672.625053046873	517.51741821
1666	1666	346.673143558352	128.587888436058	667.691087789014	524.576355540034
1667	1667	347.350669042561	144.884057426539	672.695830905187	545.9500755816
1668	1668	344.810385600347	132.139671928396	671.612146488412	546.81175143936
1669	1669	340.143294790746	110.701641732808	672.768932101069	539.131628199379
1670	1670	349.477294551874	132.246150778789	674.81165205983	508.538028719136
1671	1671	346.50923292796	113.169682739024	664.92076529277	487.549748671228
1672	1672	343.863191846738	123.123732127938	671.084129678297	517.530052522847
1673	1673	347.657372243405	124.255924120606	674.955626501609	507.555709872597
1674	1674	345.942548741511	104.314674254354	671.996075053651	558.205681109731
1675	1675	345.584391455362	117.022252980921	667.701445855261	525.471730505387
1676	1676	342.940913921761	102.896190416576	669.586866437503	543.400602199148
1677	1677	338.680432642343	139.458823233152	665.498123020371	538.478559734752
1678	1678	348.292791783593	120.901707138105	672.226894729248	533.282671471702
1679	1679	347.369393850887	117.851828621235	668.791754341238	532.994854773835
1680	1680	347.715031054202	123.77225382458	673.216752055556	534.858066918944
1681	1681	343.342118310064	132.833757786169	669.075981816745	514.049351345011
1682	1682	342.176822299329	150.906274785605	669.656254749199	537.975401093004
1683	1683	350.131401918169	139.754707526805	669.278562822359	505.946250173732
1684	1684	347.933589774556	92.5276401186757	670.174038482179	518.294178675397
1685	1685	349.595957664841	103.271748103713	672.86419521895	492.234426286514
1686	1686	339.797514161616	110.390058753069	675.335523990408	508.200993710767
1687	1687	345.542149696805	123.126632115485	673.932476863624	525.079488776339
1688	1688	346.158682790666	152.47630256917	674.4724170402	498.144746102926
1689	1689	344.928604890835	150.642872015367	676.487057289406	496.718563721616
1690	1690	350.380395675808	135.078019458748	672.203793498084	545.153853489606
1691	1691	348.889672274998	129.943003788404	669.017596008845	505.55087463814
1692	1692	347.736713651525	131.895322029416	667.894815739608	508.11364553391
1693	1693	345.645592226935	149.085757283148	673.395210968799	539.178365071134
1694	1694	340.077473338905	125.028450995191	667.696650724917	546.657881331443
1695	1695	343.092488576689	157.428123718889	672.59702369229	486.411186950978
1696	1696	346.923135814638	156.947150807733	665.229231537262	577.469574571332
1697	1697	342.966961710907	138.148752117466	671.507759665839	532.214621552504
1698	1698	346.108156193299	101.330373637484	679.281671301056	505.897672197843
1699	1699	345.660008171041	134.091640251039	677.384056108163	560.923108230346
1700	1700	347.545910149372	142.600382148785	675.977950837558	540.872377389658
1701	1701	339.110902572452	136.467368582354	670.432349327425	522.656848332186
1702	1702	344.037173452817	144.510521339004	674.563228405635	530.581619151798
1703	1703	340.826559247484	126.859030677557	669.153113258608	511.494671609978
1704	1704	343.601113051914	124.450824709977	671.942157506711	537.152863091313
1705	1705	345.336863516657	106.305949359044	669.089197646435	498.547256879872
1706	1706	342.585674347285	97.9124851855865	672.441436424445	510.670355546756
1707	1707	343.057113814328	150.381742595893	670.93699917257	502.03706815813
1708	1708	344.572251000845	130.048788161365	671.398670376239	534.846939922917
1709	1709	339.330983515533	123.029979004105	676.882414211769	547.698144908351
1710	1710	341.812778201594	135.148991987057	674.044853651032	531.264863000841
1711	1711	347.116283195956	145.156956499885	675.575677394306	537.109917008321
1712	1712	344.635030500574	134.668612288361	669.285310706074	516.593971868472
1713	1713	342.586909424828	131.200043299442	669.307500478837	549.160527694732
1714	1714	343.052753871946	136.69600011459	670.511319534148	524.214416655448
1715	1715	346.775166107927	103.236953965329	670.618961664241	545.64719150732
1716	1716	340.716447065731	146.583708992825	668.883556670952	542.027605872298
1717	1717	340.180066771662	135.651795884765	671.694181317169	531.461709619924
1718	1718	347.274935731436	153.213193314503	670.507565342323	521.137092062279
1719	1719	348.187086854125	162.006872984293	672.697884803444	517.064388760385
1720	1720	337.989680856722	126.894714058284	671.877050006895	543.516713512599
1721	1721	340.874653312964	154.472381671999	673.841245813614	522.764622725669
1722	1722	346.964310881669	152.984970283807	667.407728258865	557.412127666655
1723	1723	339.773491044824	126.880865030635	672.138214047443	504.59521820974
1724	1724	341.213794769483	119.768058137317	672.816463130444	539.569520878098
1725	1725	340.247187775053	145.628213881572	675.254263712199	506.256048369025
1726	1726	344.763081725884	120.932395019389	671.551761998747	525.806949540976
1727	1727	346.063889380611	119.815490940642	672.26950299432	541.477505516921
1728	1728	340.64842916338	137.390830826005	670.318649794919	531.551488934372
1729	1729	345.549510622329	134.797818191481	674.078954474151	487.749783464385
1730	1730	343.919373609131	133.306574445245	670.338195395946	501.288225742541
1731	1731	344.075217016144	121.912602824372	667.704867606589	517.206817778856
1732	1732	340.292278537253	123.743976839773	671.292616897359	535.137157893303
1733	1733	347.174149539274	108.240662993991	669.287204860009	543.825691614186
1734	1734	347.119342326295	111.775581034753	670.432171423635	529.972522178173
1735	1735	345.572990897657	135.919537725583	673.891707832599	516.990961803934
1736	1736	347.022622597352	135.200639157842	670.869355511118	499.459257042759
1737	1737	341.818431882304	122.683644086793	675.190801801182	539.514122215973
1738	1738	346.8469103769	107.412712410484	674.165358078852	509.223360573085
1739	1739	339.787675301342	113.613281418672	672.535396034756	540.667026671339
1740	1740	347.07282873061	113.041750434435	669.523081126412	501.308728594014
1741	1741	339.868198299753	127.41788522024	673.909187757564	557.116574720824
1742	1742	344.019540523027	142.421084961169	676.064760486824	497.237783336318
1743	1743	342.711993315701	124.669416169444	674.167106188898	542.284523644713
1744	1744	348.007440824041	130.872439797981	671.566657109376	544.631879120599
1745	1745	341.321020910506	135.400439441791	676.93091397296	530.866471189021
1746	1746	346.671564996786	144.273888472886	670.860605776626	534.387011004975
1747	1747	342.758919534594	136.845069894923	673.116939478139	513.762207497576
1748	1748	339.326870202543	161.537067783794	671.215822909582	506.849191829943
1749	1749	338.042129850166	116.778365619066	669.762930449648	525.000643725747
1750	1750	340.501979384243	120.807729519986	672.629291383259	524.063527565157
1751	1751	342.543168665771	153.643417035933	674.151329922072	550.064711065597
1752	1752	348.30068403124	117.606800532236	667.462772179962	514.744832416423
1753	1753	342.579785903277	124.528799863442	673.638047880456	561.679861457063
1754	1754	343.069712803704	115.023965498883	675.903947675037	517.034366351055
1755	1755	348.003881072351	116.86424055376	673.592425461144	521.237012395417
1756	1756	338.180642715997	144.711774357319	673.959037280689	541.499649855816
1757	1757	342.577545670553	106.842370981817	673.119017001716	518.788253038252
1758	1758	343.852858989589	126.704990636089	674.263750962178	519.854300366188
1759	1759	342.950982427644	119.425598184202	672.30105124099	510.399141865592
1760	1760	344.757237964444	117.952651386805	673.875498980256	556.756372728951
1761	1761	344.548269050342	125.85878648932	671.617138005943	520.023569417877
1762	1762	347.09587890439	143.675762434601	674.841103882645	524.484974748079
1763	1763	339.883417955091	129.025092950169	673.328453900804	532.813509529853
1764	1764	349.038888143566	119.935996313875	670.615330134705	557.035809449645
1765	1765	342.606061513315	148.518148371868	673.286398521879	505.835241850148
1766	1766	342.298760751135	129.484222041569	673.81490659575	520.091380275841
1767	1767	345.693885891598	147.130385658174	667.537328338261	523.95722300173
1768	1768	343.86676736324	109.584871800286	671.947854580062	512.699071219392
1769	1769	344.118657609264	118.816841497988	672.836672721441	561.491862300717
1770	1770	345.351429333942	123.096298711801	668.792948901866	536.489319865654
1771	1771	344.122479726033	128.122063525821	673.130348155971	541.739136059759
1772	1772	348.275996643693	122.294377313315	674.986837720318	505.191506130264
1773	1773	344.989390470159	128.478157487367	675.981018622684	495.947164437829
1774	1774	337.945419267196	120.064112613779	674.482620268776	556.846955332581
1775	1775	344.750900737261	167.957818576167	675.26642306656	528.066684314517
1776	1776	346.494023470542	151.873207415966	668.781626554687	507.9365038164
1777	1777	342.001086909171	114.431974845446	670.621131682313	526.188707943798
1778	1778	345.329419077028	129.548779106682	670.044025293496	547.236336071174
1779	1779	342.426168515846	128.48251934668	675.610334491007	484.434862363525
1780	1780	340.214843461615	124.739137341308	673.77765240365	509.625196540262
1781	1781	341.668986389761	144.309946980441	671.542364814692	522.874321757295
1782	1782	343.332867151189	118.779492924013	675.53453576614	535.599595272701
1783	1783	341.826589104182	123.380347336954	670.494506928473	537.684834839789
1784	1784	346.208648341087	130.377533247255	670.080359932814	552.365367177868
1785	1785	344.180679760927	119.705218235906	667.117499962754	506.817704422625
1786	1786	344.8252946222	113.085917546081	671.084392927498	541.244680203625
1787	1787	340.436371725995	126.066174413232	671.480213693308	536.586734283405
1788	1788	345.74273940668	108.745840538546	675.160004813774	526.153144836687
1789	1789	341.918078276918	140.994758722129	677.185244993811	546.655198659467
1790	1790	343.056115047013	135.835822542987	677.527497471508	498.004873892683
1791	1791	346.626046674175	126.74465837824	673.93119074169	535.543708058229
1792	1792	347.841871847898	121.360965729288	667.84567004144	531.249256993106
1793	1793	346.257775176656	125.265607149968	673.774393371763	525.006565704662
1794	1794	342.978010895789	143.534949059368	671.653390573181	552.205363441249
1795	1795	341.446034883353	126.676166205719	677.520562528646	538.790251728807
1796	1796	343.060073534906	121.074242405291	672.839285673721	506.415474795125
1797	1797	339.227486818347	139.40579882082	671.013907526546	512.482827626186
1798	1798	342.931440832703	128.980128372459	673.248022066604	540.365769647672
1799	1799	347.397571123644	141.125219722504	673.617840545303	511.462399800568
1800	1800	345.110002975296	131.611526459819	672.450901268092	522.006498664999
1801	1801	345.573248256558	101.245147168391	673.617936841594	495.270009932078
1802	1802	336.944593011749	142.047551908023	668.809825799234	542.601243058697
1803	1803	345.094647499353	119.784337800777	667.710193966612	529.076700925566
1804	1804	343.365147505697	82.126082400455	667.8053658192	583.627020883192
1805	1805	342.557435967923	135.432792740237	668.48681574598	521.769454396044
1806	1806	343.680381591041	128.588295811258	672.041286014784	521.710674552876
1807	1807	345.34101240051	143.754848108098	672.810042656984	533.122492720979
1808	1808	348.247106365478	132.398196484627	671.770830827194	524.080727826961
1809	1809	344.226005439347	111.466310082506	675.882920555055	552.089160417748
1810	1810	352.556829009023	139.668240842293	676.770294332573	521.423450619284
1811	1811	346.183079748137	107.228676301101	671.302338588478	538.224086640158
1812	1812	345.366126160671	139.975512588872	673.376065167188	515.091828969917
1813	1813	344.223065161933	130.839297688297	679.959679484701	495.027867291056
1814	1814	342.780474900063	147.562594634123	671.751539922332	515.535189213169
1815	1815	339.476954424106	124.595698458246	672.166818512092	554.926585738855
1816	1816	342.531756685836	141.814368455532	675.432254775253	515.767164375486
1817	1817	341.193310431506	97.4756069462741	677.459502146496	503.383621784904
1818	1818	350.508036102476	118.603347296596	664.93768707751	542.27675436327
1819	1819	342.687315565722	131.476241184703	671.408420390413	516.251374090015
1820	1820	347.874607581921	129.790158992626	666.509025453512	545.482916965641
1821	1821	345.256054882699	148.060782778824	672.19922854035	554.641534617282
1822	1822	345.95956209795	135.223090324992	670.210726504132	518.757850870252
1823	1823	344.187664970957	143.502114338612	676.857403330155	523.103686567639
1824	1824	346.897201226705	149.160048241931	676.567867575838	530.862751354153
1825	1825	340.226812880514	114.045354367679	665.814520527403	524.030830108063
1826	1826	340.3628379819	118.66703423652	667.868515933436	535.22448310541
1827	1827	344.589953316389	127.824937268426	671.463026289621	504.326316534311
1828	1828	341.916171959139	133.466012600091	674.291181532568	545.773314004441
1829	1829	342.166652701742	120.137676941093	669.631436187232	512.419595168744
1830	1830	343.74220607955	129.425036530278	673.354609670919	529.784115378716
1831	1831	349.534115733088	143.460585198771	670.46771551459	546.528908158255
1832	1832	342.396368563893	117.955627478046	675.325467393328	543.950735622347
1833	1833	338.534077533055	166.609349954776	672.892158367185	530.775302723974
1834	1834	349.832654828769	121.16278224822	674.442923775889	520.090518436672
1835	1835	345.807254428703	121.897536636856	671.35063426378	512.000713740545
1836	1836	338.194029524105	125.531613185262	670.26547178466	544.857305529693
1837	1837	341.8437350031	125.518815051998	673.442281303484	506.49350072453
1838	1838	345.888781127014	122.535757772468	664.693829134325	509.992696489097
1839	1839	341.983400666024	115.433696605612	677.738232135398	510.704725564121
1840	1840	347.021108645467	116.598697990854	667.661267503789	510.750199903143
1841	1841	344.682028268984	118.390719924656	670.760307989849	527.648306394237
1842	1842	337.065806260932	106.313461946209	670.636217371385	506.154177100278
1843	1843	343.953112599183	157.27662105078	670.482941220719	542.047313931281
1844	1844	348.41514380424	149.437057137808	667.16495889004	512.139582365909
1845	1845	339.925617538903	151.697989347445	670.006821596922	539.695858451667
1846	1846	344.390967018297	124.601264415826	667.638055879657	512.763294531982
1847	1847	342.973867758951	161.002047079559	676.650312130854	526.161265853366
1848	1848	345.991330163924	156.144273075782	668.602038724768	501.605717572772
1849	1849	337.992752005578	110.207536331043	676.558558015558	538.782599701931
1850	1850	348.249522401716	147.441621209727	674.76479975912	505.73345058872
1851	1851	342.667528412681	131.334487754616	668.467305996715	522.206792376043
1852	1852	345.689403283937	133.995780024142	676.938295737072	493.74275221358
1853	1853	342.375311003706	156.602229634545	672.77779649044	513.250258966144
1854	1854	345.171237703672	96.7400230610693	670.509149057369	536.591187232317
1855	1855	344.98751827764	126.324452739448	673.58082158967	501.827243641243
1856	1856	340.354045955082	129.487420788467	673.560088753953	542.698828892776
1857	1857	338.694932093975	134.350938612513	666.123701478599	530.20973970251
1858	1858	346.606392239502	161.364731461325	669.275307673555	533.87130654281
1859	1859	339.515213491519	158.808209938914	669.482460055636	518.93857387657
1860	1860	347.061345413194	150.929078191142	674.420117524534	546.356978814831
1861	1861	344.73549275856	167.65397529029	674.499833024605	541.447182435904
1862	1862	344.416696354562	129.625118893596	671.282994990957	521.985509287506
1863	1863	341.534012677664	148.38425798506	669.068534696594	523.83068018839
1864	1864	341.028875615993	115.766418449876	669.53751875769	504.059946324861
1865	1865	340.703231826583	115.966985397812	675.790296862077	538.436499254798
1866	1866	345.225911987666	110.512862119854	667.56902248312	530.646001058895
1867	1867	345.321601418022	161.238628087946	675.174513867149	531.0085836131
1868	1868	344.840119183653	112.209506986207	671.795436451037	519.632313979021
1869	1869	342.74757839767	132.947352931724	671.886028428022	510.191027493391
1870	1870	339.334618218057	109.590692227452	671.052778165543	527.312341864102
1871	1871	342.98358339652	119.834896704272	671.802310056623	511.584980870093
1872	1872	344.398316588762	112.848567980661	668.551319243596	552.538302064533
1873	1873	344.69837840215	125.891106405398	671.494203010304	579.145164178826
1874	1874	342.573940657941	108.544946020976	675.859325020248	539.376432174918
1875	1875	343.808619511817	123.586703123366	671.228380972368	527.330646881209
1876	1876	340.385480707729	117.83149262359	671.088352996328	524.662251950783
1877	1877	343.638835247052	156.527383658665	670.885650263835	517.284428812782
1878	1878	345.963296207043	113.143419683606	676.231920029613	541.750151059884
1879	1879	343.063132321842	129.786244525548	676.12202091733	496.724837746447
1880	1880	339.026572933266	123.978220702856	676.912414640938	523.948714254874
1881	1881	344.526576275852	160.215156409846	674.417022314536	542.582392415932
1882	1882	341.481197501957	116.074038078181	669.351975152272	497.26506948148
1883	1883	342.347990781018	134.233167158168	672.887258928857	530.197743887097
1884	1884	352.19652965603	147.131955505485	672.302910988549	514.914492605035
1885	1885	343.933045825702	141.413982050192	675.45348911186	502.298936735902
1886	1886	344.173375241488	116.413059556011	679.510003890783	488.335262853847
1887	1887	343.571943590258	110.266827735211	673.027159420322	541.49839009261
1888	1888	343.323750885809	109.523974949028	671.693416843084	524.550349841374
1889	1889	338.239548088842	116.999045297553	671.071806624522	547.747719290989
1890	1890	344.823385996281	120.0696868823	672.630595923826	496.988043727102
1891	1891	344.354751502874	145.881261003377	670.662687539501	539.045082448331
1892	1892	340.803428844565	113.453475810789	666.437446479903	525.860992170346
1893	1893	343.219526325843	122.173958754081	664.837661506095	548.508475775204
1894	1894	346.545974521147	132.936316420877	668.914558673762	514.676645305416
1895	1895	344.957590211024	132.162016421439	671.106924800602	476.964377103532
1896	1896	343.115957615145	129.585026367744	671.583482935687	501.920609561685
1897	1897	344.438463290796	119.823757435022	676.55021759772	492.8821016326
1898	1898	343.774207618834	123.993842404125	669.225503444652	474.043688082934
1899	1899	343.343043554159	148.979913200342	673.217814186645	513.478127784214
1900	1900	337.479031345655	118.23103380796	677.048932051788	497.860060972036
1901	1901	341.093888502646	129.632814878801	668.295590535272	499.930161427414
1902	1902	345.050050615995	114.246559991239	670.93088461164	519.097844721177
1903	1903	351.010623358074	110.419532579894	667.434324353975	513.321090532729
1904	1904	343.315026945782	156.427034026234	670.522445824534	496.999449930634
1905	1905	337.530641310257	145.513732471398	673.120292103205	542.687888049897
1906	1906	346.76319663518	122.79329203688	670.938514631692	526.809033999426
1907	1907	343.163201173328	121.853273607217	670.875128393898	529.138002206573
1908	1908	345.582103783499	105.181087908986	676.722116618806	523.678501375602
1909	1909	341.67690869405	158.968480106062	670.266544759277	509.739735221281
1910	1910	346.819184975112	164.806772356088	673.588639679843	496.91101349705
1911	1911	348.746336943598	170.90613546935	671.89036437698	521.402532250235
1912	1912	343.099016052625	163.937980629075	672.798755129535	512.219340575779
1913	1913	342.575692948988	119.400331448198	673.304895700964	517.925260962191
1914	1914	346.005111178868	147.050197413685	670.837057161959	520.771409687221
1915	1915	345.546844484823	115.013977293954	673.177831997737	492.498330948104
1916	1916	343.282683168584	128.971954511441	670.119171588354	521.235139252499
1917	1917	344.578803003102	158.065929544349	677.369426603026	532.334165619973
1918	1918	343.455408672885	135.497512704089	670.645624997979	508.006363290579
1919	1919	344.451638054739	147.789067467838	670.305979864477	564.252190075374
1920	1920	348.212869611154	115.928706055827	678.08108984691	507.173039204606
1921	1921	347.711620302403	128.298460548026	670.432226436551	547.385616595001
1922	1922	344.754492473377	123.46379000282	672.917466116533	517.154634497945
1923	1923	345.350417029596	140.580930685178	675.217067863161	544.627031904383
1924	1924	343.50697056325	130.589169943395	672.475579706422	514.201704983591
1925	1925	336.030572580201	131.2505585579	674.315171859461	514.801106501771
1926	1926	338.954159476827	145.253631262733	674.67993933182	551.582718010058
1927	1927	345.21581167181	148.103704243529	674.234593689372	540.192026488067
1928	1928	342.02144419214	152.45838314751	670.842553835122	520.224954567603
1929	1929	342.900678359473	122.449692785994	668.916725884851	532.574942649687
1930	1930	345.367260230078	156.856704962482	674.098805643266	495.304883538094
1931	1931	348.026239432417	112.287324522353	672.573534699083	535.60085317192
1932	1932	345.823933302934	141.04751055682	674.833437087738	535.838516399216
1933	1933	343.650852554159	105.863124978425	674.182735467431	522.731194441369
1934	1934	345.307703723515	141.034269287723	669.679595881221	551.917089409159
1935	1935	338.001888129884	137.024227467966	671.481547123655	531.705668437
1936	1936	346.082352437451	133.71331272842	669.995528877656	556.87460540072
1937	1937	342.581579652454	139.338650190848	666.098118698043	537.097335417373
1938	1938	339.906022916771	132.197346010742	669.085699472897	514.317411935322
1939	1939	340.973912252697	142.082793631117	673.310758036409	539.189607984939
1940	1940	343.927693712399	156.563476036396	667.455378748665	511.102141922417
1941	1941	345.432254558564	148.332880967283	671.948214886355	516.23732321231
1942	1942	344.476022604712	103.787008675417	669.101505878631	513.596449657928
1943	1943	342.898912018186	122.322292739647	674.68543024712	512.289295656629
1944	1944	341.562823780777	143.371284089532	671.260001607547	514.675958265977
1945	1945	344.325349569439	118.920969650521	668.437491825381	497.081925334686
1946	1946	339.549312397462	123.75743197776	671.39061080776	513.578468243783
1947	1947	347.664360050335	132.626084891119	671.754238321904	524.945404047108
1948	1948	347.667336713946	100.323150609528	675.920798888703	518.452681903554
1949	1949	351.572470842874	140.242176288979	672.20563845249	506.171750252162
1950	1950	344.946894261363	131.928410795887	666.451334110184	508.941032200404
1951	1951	345.313000924972	140.755382160243	673.459966999415	530.344967891425
1952	1952	344.485091422177	145.771098344449	673.46126923882	521.733420319513
1953	1953	349.960081630267	124.358971012568	667.291067958087	534.478399499942
1954	1954	340.302987968439	131.346056470356	674.282814762511	510.269452502413
1955	1955	347.413743080345	108.601127608638	669.2052748381	499.603622679874
1956	1956	343.280681986933	151.648901083714	672.821815915533	521.568414303768
1957	1957	345.460449701662	143.310178224685	669.199142027859	527.219591902646
1958	1958	344.714499605825	146.566313198005	673.294647021789	539.411556087061
1959	1959	344.403869066411	123.118865526501	679.870210562119	508.988246395548
1960	1960	346.535141033292	96.4445946910623	671.237759861961	516.613635930087
1961	1961	344.954151358875	120.861656939078	671.991692146746	491.450263962383
1962	1962	351.540465151718	110.939089038594	669.69913353688	510.373033141381
1963	1963	344.62681597401	120.481859424943	670.343782515068	553.839196717979
1964	1964	344.680572594876	135.589561094016	675.899212336014	515.400330729546
1965	1965	338.946792798246	160.050303694256	664.593681355838	506.721605267191
1966	1966	343.566532858585	132.595753170367	672.799679277373	544.03125550932
1967	1967	347.805149503724	137.586347261463	668.98920597264	523.495459964851
1968	1968	340.079576224983	133.516658308565	674.325187313528	524.791293780286
1969	1969	349.394313477262	161.944502686832	668.872942743918	527.573503719888
1970	1970	341.506405291481	163.419872425455	672.36452539771	535.647456960069
1971	1971	341.030079374601	121.585132885912	672.821039172275	522.935292821495
1972	1972	346.851863378921	139.796459439573	668.633465065697	521.697433990941
1973	1973	349.140336379669	106.10166005897	670.084617058434	509.875900897747
1974	1974	342.291847086784	156.320725775043	671.031186180715	532.165787778231
1975	1975	344.768052216942	142.350209151256	672.833980790882	524.005381412977
1976	1976	340.098463365791	125.410939082115	673.054573647722	514.29110185319
1977	1977	342.90820964239	113.906459816164	666.21255895723	527.413552310201
1978	1978	342.373725002554	163.223321966879	669.800797431949	539.67449010272
1979	1979	349.26733394993	129.648500309709	671.793859236286	541.927392179666
1980	1980	345.987155856833	116.965109949635	676.383692169727	543.713116637801
1981	1981	343.007069962703	109.668979970478	676.385844557506	516.715008183182
1982	1982	346.844452867435	121.748429754878	674.018678679825	537.73274560402
1983	1983	349.243482264964	123.420411332512	681.606363256289	500.990992448282
1984	1984	345.184321919122	120.334155055751	672.546128814038	521.142523098593
1985	1985	346.471897899017	138.349842490973	679.843403490335	539.511027141663
1986	1986	347.51968007288	130.536638891556	672.510894114615	515.163589332153
1987	1987	344.670251226361	131.738799765879	670.679853281064	508.992427247085
1988	1988	340.392855542125	127.407043698703	672.471810663105	527.336873037458
1989	1989	338.080138395993	95.8938294524586	677.417373051896	511.689456106941
1990	1990	341.506768007141	140.159020740979	673.602848914849	520.399038567317
1991	1991	344.252541908743	128.872254866957	671.052327679033	532.155754354404
1992	1992	342.624370908344	130.422725434091	675.176975288548	528.194070760982
1993	1993	343.831802477648	108.75814577344	670.149115816207	528.194854882144
1994	1994	339.25873736718	106.906233731513	670.81765408511	505.407612409841
1995	1995	344.131326077529	131.996185159347	671.53558088207	504.247877698545
1996	1996	347.198837372644	135.298547230817	673.338617299419	512.93569039642
1997	1997	341.201089806668	153.255593082787	674.08706410799	504.435370531855
1998	1998	346.690704878086	95.9449830639822	671.954821353133	534.534520129895
1999	1999	347.394100524396	135.690440085026	669.41278970401	544.798816781069
[truncated: 3,001 more rows]
